# Supplementary material for: NODDI and Tensor-Based Microstructural Indices as Predictors of Functional Connectivity
Source: PLoS One. 2016 Apr 14;11(4):e0153404. doi: 10.1371/journal.pone.0153404 (PMC4831788; doi:10.1371/journal.pone.0153404)
Supplement: S1 Data — a) Functional connectivity matrices, both fMRI and EEG connectomes across all subjects, in the form of precision matrices and b) structural brain connectivity matrices across all subjects and microstructural indices. Columns and rows are named according to the corresponding brain region that represent. (ZIP) [file pone.0153404.s001.zip › DATA/EEG/43/precShr_EEG_wholeTS8_13.txt]

"C1001" "C1002" "C1003" "C1005" "C1006" "C1007" "C1008" "C1009" "C1010" "C1011" "C1012" "C1013" "C1014" "C1015" "C1016" "C1017" "C1018" "C1019" "C1020" "C1021" "C1022" "C1023" "C1024" "C1025" "C1026" "C1027" "C1028" "C1029" "C1030" "C1031" "C1032" "C1033" "C1034" "C1035" "C2001" "C2002" "C2003" "C2005" "C2006" "C2007" "C2008" "C2009" "C2010" "C2011" "C2012" "C2013" "C2014" "C2015" "C2016" "C2017" "C2018" "C2019" "C2020" "C2021" "C2022" "C2023" "C2024" "C2025" "C2026" "C2027" "C2028" "C2029" "C2030" "C2031" "C2032" "C2033" "C2034" "C2035"
"R1001" 1.38464075801753e-07 -1.20178804089013e-08 2.56783396383094e-09 -8.96418179258428e-09 4.0630925751678e-09 -9.33596770440908e-08 -3.60387068758928e-08 3.76676243430167e-08 -2.92057627321472e-08 3.13348211069408e-08 1.04942413966456e-08 2.00152238833685e-08 -2.61488036551989e-08 -2.05372916058341e-07 4.17463410745817e-08 -9.6213788527621e-09 -1.29883714241311e-08 2.02731484137948e-09 -4.93635376832315e-09 3.61210876392295e-09 2.86512756614553e-08 8.30934593989591e-09 -1.07376963464453e-08 -2.57611721344449e-09 1.75978549241877e-08 4.38413753360596e-09 1.46209841074064e-08 3.27535141901917e-08 9.24142130084069e-08 -4.06220545164647e-08 -3.6639437721214e-09 -2.93986361842072e-09 -2.20535619628297e-09 1.63872556722404e-08 4.63095694169379e-09 7.19526206235243e-09 -6.30499350525052e-09 6.65184556104311e-09 -3.67198952099011e-09 1.53955446734527e-08 5.87895966040171e-09 -9.98531615171825e-09 1.32149533793799e-08 -8.00382403755004e-09 -5.32302140050559e-09 -3.48899503791231e-09 1.76558722907526e-08 5.21787000674499e-09 -9.84197917722576e-09 1.36566807818809e-09 1.28644604912589e-08 -1.11394957354279e-10 -6.38050534870973e-09 -1.72370728120912e-09 5.31026023519773e-09 -6.86959310718047e-09 3.95694573927952e-09 2.66586985730347e-10 -2.17284246753927e-08 -3.67108868077036e-09 3.86030467917389e-09 -1.13145274549212e-08 -1.64475718436585e-08 -7.21864719485239e-09 -1.16312012928043e-09 1.3103484367746e-08 4.71740591389228e-09 -8.65063077774681e-09
"R1002" -1.20178804089009e-08 3.65427039783573e-07 -6.29387733134166e-09 2.97281724652408e-09 1.78473357117878e-08 1.22016824475975e-08 7.72100084268802e-09 -1.71994430773516e-08 4.24744993151684e-10 -8.68468521054032e-09 3.7027948014146e-08 -4.55946628697219e-09 -6.37904809241759e-08 2.5326725395901e-08 2.35021545563451e-09 5.55512989175883e-08 -7.18364925414152e-09 -2.5094586183644e-08 3.76753810123572e-08 2.88253616875595e-09 8.93764018410015e-10 -2.38601206012653e-08 7.47225789812924e-09 -2.33499291447502e-09 -1.94937113642153e-08 -3.66844823220965e-08 -4.36187439645625e-07 -9.67667300969931e-09 1.26766579575462e-08 1.1075353278239e-09 6.60270743463321e-08 1.11449775580035e-09 5.72964726313675e-10 -5.54676483982464e-08 -2.09695096305742e-09 -2.77595318229222e-07 2.94475372182161e-09 -1.05327922455608e-08 2.14955881548494e-10 3.30913563669092e-09 -1.97692640147493e-08 -4.51751095448069e-10 1.8424366384497e-08 4.82297654867008e-09 -4.73637469795179e-09 -9.68899578094179e-09 3.5227364140985e-08 -1.38267650568585e-08 -4.53146681395473e-09 5.56066415523979e-08 -1.33836953880521e-08 -2.08672201384555e-08 8.47344115703351e-09 5.79175321483427e-09 -2.62852222788325e-08 -8.30246176019987e-08 -1.6088516661471e-08 1.34598694082329e-08 1.25966008569965e-07 5.62856791530544e-08 5.25721006293153e-08 -4.25694990142599e-10 5.77563093715357e-09 3.72441030679954e-08 -4.9506283397358e-08 -4.903895477613e-09 -1.84376155493282e-08 4.73859404762673e-08
"R1003" 2.56783396383289e-09 -6.29387733133915e-09 2.70243942885694e-07 -4.39804951212218e-09 -6.51380694812912e-09 -3.59110331366578e-09 -6.12330719505479e-09 -1.71043845929801e-08 -8.09925531518293e-09 2.26647164114485e-09 -7.90558576793948e-09 6.19950340195704e-09 -4.23408418458924e-08 -1.48468709775398e-10 4.31722801100177e-09 4.23009998004126e-09 -5.81592171646025e-08 -2.46154802536052e-09 2.43941360773711e-08 8.6726337336331e-10 4.00431134987539e-09 1.26139558606931e-08 -1.54389466370287e-07 -1.43914436250711e-09 3.68777134778143e-08 -4.01795370090264e-08 -6.53597996167874e-08 1.38881190918255e-08 2.24799230919846e-08 -2.32908356909226e-09 2.50413664478911e-08 7.13618969968255e-09 1.27440505277742e-09 4.34016426365788e-08 2.58809867292493e-09 -8.08262475243649e-09 -5.36406756691062e-09 1.05344252995361e-08 3.39086593550764e-09 3.68850745921464e-09 -9.9946157588373e-09 -1.14101829050559e-10 -6.98761481708319e-10 -2.92409884952807e-09 -2.51094039348665e-08 -3.12626440173283e-09 4.55626869856787e-08 -1.73267514552092e-09 3.4702954807636e-10 -2.80028972067874e-08 4.85862505191817e-09 1.67713874165467e-08 -1.64513313414766e-08 1.09620951252377e-09 3.59475689852191e-08 1.44471112562242e-08 -7.68064415839146e-09 -5.90570233454894e-09 -5.69286218935863e-08 -7.00944053140526e-09 3.49650360925499e-08 6.06079910322632e-10 -1.4666400100208e-08 -3.60548031343544e-09 -5.49628016029882e-09 -2.56526368536623e-09 -1.03982007779023e-08 1.71539796556495e-08
"R1005" -8.964181792579e-09 2.97281724652122e-09 -4.39804951212407e-09 1.73535662394916e-07 3.57940965536559e-09 -1.71518308629147e-08 7.67635040472015e-09 6.45361793785578e-09 -2.3341361868068e-08 -4.85049932538523e-09 -5.04082442178301e-09 1.17557567915771e-08 9.939451245623e-09 -1.5283770401229e-09 7.35368236208936e-09 -3.84484042998611e-09 2.40595908525516e-09 -3.20686747915661e-09 4.60998143654381e-09 -8.12358784337253e-08 1.26429229772068e-08 1.12701901900252e-08 -6.65911722852329e-09 -3.06118765721735e-08 -7.09532867329173e-09 -6.05874417688455e-09 -4.08257962101553e-09 -9.91009438801803e-09 -2.04468227595306e-09 -2.77223515601167e-09 5.32067560627887e-09 -2.59131749988254e-09 1.71410237403169e-11 1.96406734035126e-09 1.09794283570916e-08 -3.94373646098596e-09 3.89468700473230e-09 -4.41159047374722e-08 1.51915882687202e-09 2.14862993090731e-08 -1.08293339166435e-08 -2.43793532209124e-08 4.03005914733432e-09 -1.38221957811022e-09 5.31281830098153e-09 4.12574689692048e-08 -6.23062468944619e-09 1.48610607430071e-08 -1.9777143118729e-08 1.71583568098834e-09 -2.32212929678756e-09 9.68240315678267e-10 4.21135458726769e-09 -4.67901328410074e-08 -5.0005689623184e-09 -1.27613965864337e-08 7.01014146620166e-09 1.56993672497781e-08 1.01598071336983e-08 -4.16744208516818e-09 6.65196850550537e-09 2.70060421690876e-08 -1.72854182472673e-08 4.50105699009541e-09 -2.93163553327816e-09 -9.17532770066571e-10 -4.22609891634958e-09 2.50382991067652e-09
"R1006" 4.06309257516702e-09 1.78473357117881e-08 -6.51380694812556e-09 3.57940965536116e-09 1.18657233456869e-07 -7.41844693466747e-08 -3.68460453356332e-09 -1.70996232433224e-09 -8.69688655633574e-09 1.65559279106058e-08 6.52413491902921e-08 4.23790829025875e-08 -1.26270207365065e-07 -4.09264812663443e-08 -1.28379889335206e-08 7.76592578055578e-09 1.94221074668245e-08 -4.40730217754242e-09 3.70504935557885e-09 -1.02806191010112e-08 -2.73955274311878e-08 -1.1787013139157e-08 2.16661764627139e-08 4.53332828056755e-09 6.68058561250521e-08 -6.49059460415934e-09 -1.0247894696954e-08 5.96355324714765e-09 7.04896788044847e-08 -9.56205364387836e-09 4.91886679447874e-09 -9.35031358425705e-08 1.11021064946542e-08 -2.47593718621008e-08 2.00509991413695e-09 -1.24745865664487e-08 1.39976470535212e-08 -3.20937984975799e-09 -1.10793509914512e-08 1.94131823621303e-08 5.80679314941712e-09 -9.39425681930947e-10 6.15812260546025e-09 -3.80895826201837e-09 1.34721984619374e-09 -1.3060233628932e-08 3.37102144727351e-08 2.39903399148595e-08 -8.51931606637452e-09 3.46989560282433e-09 -2.03122417485116e-08 -5.67390300622452e-09 2.09407026531658e-08 3.3209243143731e-09 3.03974381249529e-09 2.02175338812755e-09 -1.66627691980468e-08 -1.91519381969558e-09 -3.92578772126575e-08 -1.55375611923552e-08 4.31148928421353e-09 4.76904271935685e-09 -3.26399835707982e-09 -2.13933641595839e-08 4.37441157674748e-09 -2.42421960673628e-08 4.1739545790921e-09 3.79905550091649e-08
"R1007" -9.33596770440947e-08 1.22016824475968e-08 -3.59110331367458e-09 -1.71518308629106e-08 -7.41844693466683e-08 7.78851183753547e-07 5.07908468757715e-08 -2.75129119823556e-07 8.62011899046536e-08 -1.57874812478546e-07 2.42942727281831e-08 -1.89715909524364e-07 5.34467201982255e-08 -1.21454529885699e-07 -1.95075883586399e-07 7.16734897043956e-09 -4.94231226286896e-08 -1.95955992312516e-09 1.99900316568265e-08 1.7703825850686e-08 4.28836795012542e-10 -1.42085670718503e-09 8.81838897072737e-09 -1.36733104626073e-08 -4.12431582241904e-08 -2.90784860232742e-09 -1.0906066839587e-10 -2.97155031633784e-08 2.20816890376416e-07 2.48689832959593e-08 -1.10835934077978e-08 -7.69364570338183e-08 -4.0804860874487e-08 -1.33377989794128e-08 -3.48749351320037e-09 -3.39049707933115e-09 -6.96549009853311e-09 -3.37676256431266e-10 1.97557284897104e-08 -9.65307326564131e-08 -8.15587539337903e-09 3.6887074747014e-08 -2.6098038669996e-08 1.29872308865927e-08 6.74853120314667e-09 6.07831770438452e-08 -1.5617560156209e-08 -1.77789568069016e-08 4.01712850284832e-08 -3.87510504160465e-09 4.30876779622584e-09 9.84638458530098e-09 -1.44864656310274e-08 -9.40157119701342e-09 -5.02711251725796e-09 9.56716556034747e-09 1.47953900965119e-08 -1.12048945605012e-08 2.61895586135538e-08 1.97930344654777e-08 -2.46275052228658e-08 3.30282362695671e-08 4.12753780798742e-09 -1.39622886547857e-08 -4.21667312346171e-09 9.01987529736818e-09 2.44689234645948e-08 -3.50414700326645e-08
"R1008" -3.60387068758973e-08 7.7210008426905e-09 -6.12330719506278e-09 7.67635040472208e-09 -3.68460453356081e-09 5.07908468757728e-08 2.21164556652088e-07 -3.73942454744224e-08 -3.17868664077523e-08 -1.00602970770328e-07 -4.2183349483537e-09 1.16080707069147e-09 5.32867416185868e-09 7.28331844396971e-08 -9.96433103077646e-09 -1.14101322954242e-08 1.49784084075039e-08 2.00459672743331e-09 -2.4711059671198e-09 7.68576742598152e-09 1.09241685453047e-07 3.25299997212417e-08 -5.99689613406712e-08 1.0250876226032e-08 -1.08549499088661e-09 -2.64066762674868e-09 -1.82207274687346e-08 -8.87302353936478e-08 -5.00659205025635e-08 -7.38673632708796e-08 1.55386571796167e-09 7.1586725709067e-09 9.79712191179948e-09 -8.79050366037863e-10 -2.88065769104664e-09 -4.48625602869136e-09 -4.530024549078e-09 -2.91549719310024e-10 5.59556788328599e-09 -1.9111462134617e-09 -1.25839782752929e-08 3.71261693524432e-09 1.44746304279476e-08 3.52799523123535e-09 1.4595378291739e-08 5.25114182351938e-09 -1.66947194308136e-08 -1.19616629771406e-08 -2.28272802662e-09 2.41068370264631e-09 1.16198422801741e-09 -1.67581228594002e-09 -2.40555431006234e-09 -2.08856499760678e-09 -1.14342019029545e-08 -1.71346563181101e-08 5.24852221092839e-09 -1.35648721884134e-08 1.01634757819389e-08 6.35209607380222e-09 4.25458305134224e-09 1.98917791961886e-08 7.70256878625813e-09 2.70473739028540e-09 5.25493524479952e-10 -5.36603550206903e-09 1.0522609872328e-08 -7.95236911670804e-09
"R1009" 3.76676243430155e-08 -1.7199443077354e-08 -1.71043845929965e-08 6.45361793785575e-09 -1.70996232433003e-09 -2.75129119823536e-07 -3.73942454744284e-08 3.74124255562654e-07 -2.52231713157093e-08 3.95603585582959e-08 -2.41456679638805e-08 3.91848917302538e-08 4.43311608068435e-09 -2.22125512775209e-07 6.09207084883149e-08 -8.7888051368047e-09 4.90067762023044e-08 1.19080994227486e-08 -2.35136050719878e-08 1.81520760008918e-09 4.29209680312969e-09 6.93090494667864e-09 -8.57508482480137e-09 5.75573249274207e-09 1.22362255536058e-08 -5.2652581187702e-09 1.60351025106802e-08 2.02817064394726e-08 -3.20638351480171e-08 -2.65592857120575e-09 8.46055974102567e-09 7.32852189641936e-09 4.4264959700615e-10 2.3074721836684e-08 1.22181912369504e-09 1.34436788159341e-08 -2.04861578043524e-10 -2.20801543520992e-09 1.3930164556993e-08 2.52459841603184e-09 -4.86812027572378e-09 -1.40845115086164e-08 1.02028245294435e-08 3.27891696898838e-09 1.1288375094041e-08 3.91662824370152e-09 -7.2345506389177e-09 -6.70721561369008e-09 -1.33813918120125e-08 3.39838709498888e-09 8.48222676771183e-09 -6.87813320617158e-09 -1.4365559470278e-09 -6.92480271445997e-09 -1.17455263047975e-08 -5.87015071382453e-09 -7.17278340481848e-11 -3.62585538140898e-09 -1.00310049228304e-08 6.81949064981795e-10 4.69279428107082e-09 -6.50295945730492e-09 8.95392043763444e-09 1.60194711735951e-08 -8.00985264242773e-09 -6.85435453055911e-09 -3.98516321348492e-09 -8.84428877186012e-09
"R1010" -2.92057627321446e-08 4.24744993150451e-10 -8.09925531518256e-09 -2.33413618680659e-08 -8.69688655633502e-09 8.6201189904652e-08 -3.17868664077546e-08 -2.52231713157083e-08 1.55498214678955e-07 1.54967226895818e-08 7.79838747841963e-10 -9.31476506177042e-08 1.4326935101753e-08 3.55303347210291e-09 -4.99787300943604e-08 9.05938017875843e-09 2.50782158123255e-09 6.90085841658801e-09 -1.74015206530204e-08 1.90579795716674e-08 -1.44696308926052e-08 -2.78097689852882e-08 2.29320635232873e-08 -6.06858154150251e-08 -1.26195966609001e-08 9.10266338944874e-09 2.53020261172019e-09 4.44146603712033e-09 5.19369248422044e-08 2.12176019450296e-08 -4.83986898692502e-09 -9.45771941612982e-09 -3.23077293670334e-08 -3.44676348162533e-09 -2.63631919503498e-09 -2.71816888462659e-10 -6.78611425916466e-09 -2.96958377137899e-10 -1.21742780358185e-08 -2.32567575016329e-08 1.36743580436121e-08 2.77474947561851e-08 -9.10313996332803e-08 9.66314757445959e-09 -1.70033852625432e-08 2.50991347169971e-09 -3.67446365420414e-09 -1.0309109163391e-08 3.16979180017761e-08 -1.64905094378793e-08 -1.7121660313757e-08 2.28771447952773e-09 -1.82091518055961e-09 1.43376882162511e-08 2.98413173067896e-08 4.00984350953669e-08 -4.99099947563059e-09 4.58942490422761e-08 1.2611770974832e-08 1.08543135110452e-08 -1.81324503245294e-08 -1.49906817107795e-08 5.85585408762063e-09 1.74730772097852e-08 1.3486772977511e-09 1.21769143075026e-09 -2.45178343137432e-08 2.86643626064686e-08
"R1011" 3.13348211069469e-08 -8.68468521053425e-09 2.26647164114508e-09 -4.8504993253875e-09 1.65559279106109e-08 -1.57874812478543e-07 -1.00602970770334e-07 3.95603585583185e-08 1.54967226895804e-08 1.89918411204645e-07 2.88302454140128e-10 1.06854346110311e-08 -1.74262414503457e-08 -2.80157703929847e-08 2.17541116952013e-08 -6.90246974873968e-11 -1.91109239952119e-08 -3.36711961244655e-10 -6.81450463382168e-09 -1.45993619746394e-08 -4.16547286890323e-08 -8.76425700255114e-09 2.38052338033546e-08 -7.72214659117987e-09 1.44166760921996e-08 5.87007001821397e-09 5.92553301629624e-09 3.64209394932925e-08 3.25735836386994e-08 1.43509163900543e-08 -5.68955760435069e-09 1.04221795637091e-08 2.94708255078523e-09 1.13232696879115e-08 8.23274441718027e-09 5.20798151975589e-09 7.20817790675758e-09 6.3369911789778e-09 1.20326700916884e-08 -2.02112511332007e-08 2.10007106684135e-08 8.3543938821065e-09 -1.11790731846492e-08 -5.55383644515179e-09 -8.15584672569093e-09 1.79161677280384e-08 8.48029477925657e-09 -1.4271343023791e-08 -4.0692542391812e-09 -1.09001218860534e-09 -5.06840292147813e-09 -5.65663185983601e-11 7.77204469109633e-09 -1.28345910761465e-08 2.10486210868969e-08 4.91743253570174e-09 -8.03942090343631e-09 7.86540902253252e-09 -1.61465387636311e-08 -7.48211579467067e-09 4.78786949115156e-09 -3.23809695509993e-08 -7.41185497816234e-09 -1.05560657403674e-08 2.71808612752314e-09 -2.82584531000153e-09 -7.89309346890303e-09 1.2959470772477e-08
"R1012" 1.04942413966449e-08 3.70279480141492e-08 -7.90558576793872e-09 -5.04082442178263e-09 6.52413491902881e-08 2.42942727281863e-08 -4.21833494836378e-09 -2.41456679638736e-08 7.79838747839383e-10 2.8830245413936e-10 2.91766886850492e-07 -9.55996596062136e-09 -3.23227155085729e-07 -8.01589091546727e-08 2.83190892116911e-09 1.4923797357006e-08 1.62307718588221e-08 -8.19412697708778e-08 -3.17425333199476e-08 2.83134657360656e-09 -2.45475579993215e-08 -1.5102249340529e-08 1.21650109873597e-08 4.81678589089982e-09 8.01973182753561e-08 1.40493430490313e-08 -3.66144927909785e-08 6.79358935250413e-09 1.0158658550953e-07 -1.68931698979278e-09 -3.90719500246685e-08 -1.03749192765477e-07 -6.39095282543964e-09 -5.20479935265743e-09 9.95883913823273e-09 -7.22687444464805e-09 1.3859367155753e-08 -4.23941720203941e-10 2.07517487013687e-09 -4.48116447490655e-08 4.7026956986793e-09 2.98765918220517e-08 3.59660698927945e-09 3.83746447579743e-09 -6.78200404574215e-08 7.29129806397883e-09 1.2574302837045e-07 -2.90831310164887e-08 1.93347812293995e-08 -4.01137530305553e-11 -1.67891039803949e-08 1.60164771674809e-09 9.78332555604425e-09 -1.54073116649173e-09 8.42951183659471e-09 1.04980584053316e-08 -2.39538657599578e-08 -9.10672555202481e-09 -5.56244964165621e-08 -1.48128807019559e-08 -1.96779041616992e-08 9.43023886857776e-09 6.92057712810266e-09 -2.02615116786734e-08 2.06124601519043e-08 1.42469348401485e-08 -5.86455347523921e-09 6.34392660352582e-08
"R1013" 2.00152238833742e-08 -4.55946628697254e-09 6.19950340196212e-09 1.17557567915732e-08 4.2379082902586e-08 -1.89715909524359e-07 1.16080707069114e-09 3.91848917302584e-08 -9.31476506177006e-08 1.06854346110336e-08 -9.55996596062265e-09 1.59088487492253e-07 -2.34765684644998e-08 2.0437371952165e-08 2.13630401291856e-08 -2.88473281807743e-10 -9.57524266505355e-09 -3.10408020485132e-09 5.07438013259043e-09 -4.37858700540695e-08 -3.91604827973715e-09 5.16241336333440e-09 -3.2110271755596e-09 2.88924497743983e-08 1.90584225640043e-08 -1.22243857560135e-09 7.30839030876978e-09 1.02717831509287e-08 -3.09024707693464e-08 -1.24568688569888e-08 6.37268883855566e-09 2.52519011044313e-09 2.15354015707039e-08 1.89575393456269e-08 -2.64251078659534e-09 -1.97467051494085e-09 7.0899370625701e-09 1.28508955577338e-08 -1.71554460257808e-08 7.25665215103161e-08 -3.31852581970226e-09 -2.97077695791308e-08 5.23408459172281e-08 -2.61975288112825e-10 6.80632787040547e-09 -6.46308811638839e-08 6.31380074496792e-09 1.51466150677601e-08 -1.72412486075264e-08 5.97374410130958e-09 6.44298006912159e-11 -4.30016937822999e-09 8.16059641172799e-09 8.84790082600167e-09 -5.94086174892204e-09 -1.76775575395687e-08 -2.64939925468884e-09 -1.51562917360179e-08 -1.42832846022205e-08 -1.26370487538715e-08 1.85491304424301e-08 -1.11904031117978e-08 4.32676897720369e-09 -3.01444955873895e-09 -4.7025824017732e-11 -4.4890162339801e-09 -2.80039145686879e-09 1.30179033870538e-09
"R1014" -2.61488036552027e-08 -6.37904809241688e-08 -4.23408418458936e-08 9.93945124562216e-09 -1.26270207365063e-07 5.34467201982261e-08 5.32867416185333e-09 4.43311608068698e-09 1.43269351017547e-08 -1.74262414503457e-08 -3.2322715508573e-07 -2.34765684644968e-08 8.71145283756985e-07 6.22728799915025e-08 -4.54730052307593e-09 -2.98470527831416e-08 3.78603181354467e-08 1.00202007986236e-07 2.14336322595415e-08 1.62858517523811e-09 -2.67102187164683e-08 2.26761300800334e-08 5.86716370836923e-08 -1.38054026325882e-08 -3.76208087248648e-07 -1.58291449345666e-08 2.87424323190859e-08 -5.86826007278662e-11 -2.24994723941053e-08 1.48812017405331e-08 -3.34829629737355e-08 9.20912228057874e-08 -6.16852922024122e-09 -1.46683640627521e-07 -3.17940041649798e-08 5.61276158640848e-08 -2.04994722146684e-08 -2.13835225979821e-09 -3.17283324145817e-09 9.20519826544096e-08 -1.14871466280591e-08 -3.07395648985418e-08 -1.36134052837187e-08 -9.70484387643589e-09 3.14532436931147e-07 -4.01577100640556e-09 -5.75546138504581e-07 3.36223443898691e-08 -5.04128726981765e-08 8.51493441073271e-09 4.81411231164056e-08 -5.85246228197007e-08 -4.4775916969978e-08 3.15541098368696e-09 -1.69926541089141e-08 -1.29061158995042e-08 5.36529203913388e-08 1.77458490264621e-08 3.73027911634832e-07 4.30429482432169e-08 -4.56618913791468e-08 -4.38794330132815e-09 -1.72781285715819e-08 5.62448237881475e-08 -4.89131196801033e-09 -4.58604615317253e-08 1.76646974438623e-08 -1.64501489321592e-07
"R1015" -2.05372916058391e-07 2.53267253959035e-08 -1.48468709762806e-10 -1.52837704011142e-09 -4.09264812663409e-08 -1.21454529885694e-07 7.28331844397247e-08 -2.22125512775225e-07 3.5530334720979e-09 -2.80157703929819e-08 -8.01589091546677e-08 2.04373719521702e-08 6.22728799915057e-08 1.2900146705545e-06 5.87960523416946e-08 5.61474570362157e-09 2.12203039386036e-07 -7.25491496823912e-09 1.04481962171665e-08 5.31728896159004e-09 2.28449307883953e-08 -1.04304956251115e-08 -6.04577762511942e-08 -1.11216720644889e-09 -2.92444867556072e-08 -2.84717232345921e-08 -3.84783542434602e-08 -5.00918474550552e-08 -1.02998027366601e-06 3.39892104264107e-09 1.63256365563619e-08 2.31732602191825e-07 1.4178491231998e-07 -1.10631719409265e-07 -9.61108117472215e-09 -2.33720880383268e-08 2.00810547527952e-08 3.30529340943876e-09 -1.26264547637601e-08 1.09685094774397e-08 -1.17946822273749e-08 -5.113094875454e-09 -2.37748973516734e-08 1.21042526022406e-08 1.56144717422372e-08 -2.07824023437061e-08 -5.44791179891619e-08 -9.561525720317e-09 1.51942531563756e-08 -6.91376988601482e-09 -2.5221404535568e-08 -1.09524880960955e-08 1.67735130418823e-08 5.49460004606243e-09 2.24893893707645e-08 1.14656397712873e-08 -3.26760414095939e-08 3.25652659454076e-08 5.5751245318278e-08 -2.75163659284596e-09 6.44252643240162e-09 -2.184835993031e-08 3.25451554081321e-08 2.05217413680259e-08 1.3681734697687e-08 -2.20602680583229e-08 -2.20230113060772e-08 3.38053626936324e-08
"R1016" 4.17463410745752e-08 2.35021545563601e-09 4.31722801100672e-09 7.35368236209295e-09 -1.28379889335182e-08 -1.9507588358639e-07 -9.96433103077856e-09 6.09207084883134e-08 -4.99787300943592e-08 2.17541116952017e-08 2.83190892117118e-09 2.13630401291841e-08 -4.54730052307372e-09 5.87960523416888e-08 1.14856935444764e-07 -7.72396558707769e-09 4.73616406564884e-08 -1.38552053818921e-09 -2.92507333309565e-09 9.41321620705456e-09 2.26124543964769e-08 1.36397037237814e-08 -2.65600212705231e-08 1.33663206206625e-08 -2.28513051300149e-09 -6.79967088940233e-09 -8.71695075752724e-09 2.82149869944887e-09 -1.16632806895553e-07 2.53125432657905e-09 1.10476551711461e-09 4.34588720857591e-08 5.26481739903714e-10 -2.18336717367085e-08 8.53760639829608e-10 1.91586724751075e-09 2.27815941252221e-09 -1.17680212067078e-09 -2.45341297181332e-09 4.57728215388456e-08 5.74418966318338e-10 -2.29195627181283e-08 2.30000895423886e-08 -1.27398291544944e-08 -1.21070448383976e-08 -1.11723819588398e-08 1.0507638186477e-08 9.90292392345941e-09 -3.34049453777753e-08 4.47339708738469e-09 2.58285827699964e-09 4.00768548320539e-11 2.7087436055453e-10 3.45937377832569e-09 6.08630969919793e-10 -1.30733836186602e-08 -3.33292623442965e-09 -7.38030372822308e-09 -3.29560536099785e-09 -3.50886331745143e-09 1.7813473984192e-09 -2.83382848110843e-09 -1.24114140166341e-08 -6.96916676712321e-10 2.98883763853529e-09 8.66170051015348e-09 4.08282203621879e-09 6.58146665562175e-09
"R1017" -9.62137885276156e-09 5.55512989175892e-08 4.23009998004371e-09 -3.84484042998285e-09 7.76592578056018e-09 7.16734897044448e-09 -1.14101322954348e-08 -8.78880513682603e-09 9.05938017876042e-09 -6.90246974873546e-11 1.49237973570021e-08 -2.88473281811686e-10 -2.98470527831374e-08 5.61474570362399e-09 -7.7239655870742e-09 2.2053466899989e-07 2.07369528318244e-09 -1.83735785983258e-09 1.357198553174e-09 -2.93083270202414e-09 -6.84268952666425e-08 -1.92223804169094e-07 5.92266474195923e-08 1.63147296807247e-08 2.25502720317476e-08 -8.59709436666896e-09 -3.53449451688751e-08 -3.67086217576022e-08 1.52857719261967e-09 3.44488912451201e-08 -6.36928910189988e-10 -6.64427109293915e-09 2.09986058323288e-09 -6.87068355775732e-09 -8.67182032974957e-11 -5.67406368756905e-08 -3.43483357911149e-08 -4.46739697238957e-09 5.49264894019134e-09 1.26176352848274e-08 -1.0753348803491e-08 4.49680592656148e-10 1.39933897929674e-08 1.57912716178588e-09 4.23833311214817e-09 -2.42411217969773e-08 1.05856789176627e-08 -1.03712547909782e-08 -3.3644823590003e-09 -8.00583067840268e-08 2.70043074044136e-08 1.66041416922818e-09 -1.16867812665651e-08 1.42284319690214e-08 -3.72758257633096e-08 1.05287265808337e-07 5.67877956899949e-09 9.4387259920652e-09 -8.15716608968639e-09 7.64567895078086e-09 3.48813002729809e-08 -8.35446801688870e-10 3.88898969060839e-09 1.81529323531446e-08 -3.55739040930086e-09 -7.75218844854442e-11 -8.41705095750327e-09 -1.82176788586454e-08
"R1018" -1.29883714241315e-08 -7.18364925414438e-09 -5.81592171645781e-08 2.40595908525112e-09 1.94221074668198e-08 -4.94231226286867e-08 1.49784084075125e-08 4.9006776202306e-08 2.50782158123503e-09 -1.91109239952171e-08 1.6230771858825e-08 -9.57524266504852e-09 3.78603181354436e-08 2.12203039386012e-07 4.73616406564883e-08 2.07369528317282e-09 4.38287358514716e-07 8.94176692028572e-08 -1.78438528513522e-07 1.01317698371456e-08 9.30984225949456e-08 1.86664606283349e-08 -1.57905577104312e-07 1.99124429930493e-09 -6.30686741918959e-09 -7.29030352877377e-08 3.53743176095705e-08 -2.50181289787862e-08 -3.61529762994724e-07 1.98830004371745e-08 -8.59702831266644e-09 2.27212881322187e-08 1.53784687192433e-08 -1.38140243350234e-07 1.83645789718802e-09 1.98407631824257e-08 6.49054962250273e-10 -8.99053269397151e-10 -6.40103543408986e-09 6.12333564196158e-09 -9.68193305335546e-09 5.8061253887816e-09 -3.68641663496404e-10 -9.90942462810044e-09 3.82111256707485e-08 -3.10590816271857e-09 -6.31034144874565e-08 -1.62409609735462e-09 -6.06628450423205e-09 -6.33345130974148e-09 -3.9928164013419e-09 -1.32674495243046e-08 2.31091079432666e-09 4.50797821581022e-09 6.50142804593235e-09 -4.02662555941358e-09 -1.25725178547491e-10 -1.47280471661115e-08 1.19517683062523e-08 8.66242055261153e-09 -2.44095515990482e-08 1.56452159081347e-08 2.22156528076829e-09 1.01017981070492e-08 1.14323899408515e-08 -8.29325587911093e-09 2.33332822679752e-09 -4.27670776243381e-09
"R1019" 2.02731484138822e-09 -2.50945861836446e-08 -2.46154802536423e-09 -3.20686747915671e-09 -4.40730217754673e-09 -1.95955992312844e-09 2.00459672743212e-09 1.19080994227462e-08 6.90085841658829e-09 -3.36711961234575e-10 -8.19412697708683e-08 -3.10408020485529e-09 1.00202007986232e-07 -7.2549149682426e-09 -1.38552053818915e-09 -1.83735785983445e-09 8.94176692028587e-08 1.83498374187341e-07 -1.84950020593535e-07 2.97958524966985e-09 7.87370158771955e-09 2.55119322161088e-09 -1.73817159913351e-08 -1.786727333569e-09 -5.6535089621644e-09 -1.7090746841104e-08 3.74408295338467e-08 -4.48547968411257e-09 -5.54486783511154e-09 9.78706597994381e-09 -2.27040842342781e-08 -4.13271798166076e-09 -1.35510581003319e-08 -1.54025807461176e-09 -1.57921133882014e-09 1.29660182414218e-08 -3.08695057257985e-09 -7.77209604404334e-10 1.80890781059351e-09 1.00020326037029e-08 -4.97989404075894e-09 -7.63830842934175e-09 -2.86885385825091e-10 -7.13565070693124e-09 4.53710823820712e-08 -5.77723740801468e-09 -5.5977316273786e-08 2.04439421931399e-08 -6.70015556594014e-09 -4.20277395604849e-09 5.48596114703792e-11 -8.66858891801892e-09 1.34343755405589e-08 7.13735047969391e-09 5.21892262196923e-09 1.24925316584596e-09 5.30404202857778e-09 -1.97925540717871e-09 -5.13853097454815e-09 8.61818266574957e-09 1.48170671188512e-09 -1.73304695007527e-10 -1.10550272828697e-08 7.34978754539093e-09 2.21576951111524e-09 -8.32341409928038e-09 1.46299774488263e-08 -4.12109738830936e-08
"R1020" -4.9363537683207e-09 3.76753810123596e-08 2.43941360773717e-08 4.60998143655505e-09 3.70504935557621e-09 1.99900316568393e-08 -2.4711059671214e-09 -2.35136050719841e-08 -1.74015206530233e-08 -6.81450463382138e-09 -3.17425333199324e-08 5.07438013259604e-09 2.14336322595373e-08 1.04481962171509e-08 -2.92507333310207e-09 1.35719855316967e-09 -1.78438528513479e-07 -1.84950020593531e-07 3.76175711464748e-07 -3.54464138991209e-09 -3.5486029934224e-08 -7.26429332738564e-09 6.25337250273646e-08 2.94173680993758e-09 -1.69372411973853e-08 -7.85959929597404e-08 -3.73652900964797e-08 1.12194311057906e-08 2.04135260979411e-08 -2.28478939929577e-08 6.16797486289213e-08 9.35359001738752e-09 3.36817913034797e-08 -3.77872950272362e-08 -4.95669479499433e-09 -2.30688879101098e-08 7.78426082665944e-09 -1.02001627554157e-09 -1.62240913983156e-09 1.48985829999801e-08 4.11529213064863e-09 -9.39239629679851e-09 6.50935508408429e-09 7.96482407554219e-09 -1.27077880518803e-08 3.92715017266071e-09 6.39509790734835e-09 1.03416843738168e-09 -7.26236310967781e-09 9.73011912074326e-09 2.71573446802302e-09 6.746382155938e-09 -1.55892292033183e-08 -8.09907024544155e-09 -1.95878243075416e-08 -9.72233154391383e-09 8.66847634899833e-09 7.22739128566421e-09 2.73877018165101e-08 -4.20824054768203e-09 -5.0518191124858e-09 2.07176021820563e-10 5.56228037368195e-09 -8.70566429467308e-09 -1.65805591843851e-08 -2.10354560413941e-09 -6.84629697043268e-09 1.85305570191094e-08
"R1021" 3.61210876391805e-09 2.88253616875802e-09 8.67263373366815e-10 -8.12358784337211e-08 -1.0280619101014e-08 1.77038258506833e-08 7.68576742597118e-09 1.81520760009107e-09 1.90579795716684e-08 -1.4599361974636e-08 2.83134657361181e-09 -4.37858700540694e-08 1.6285851752362e-09 5.31728896159573e-09 9.41321620705831e-09 -2.93083270202051e-09 1.01317698371448e-08 2.97958524967306e-09 -3.54464138991013e-09 7.94638100956132e-08 2.77200679273764e-09 4.78376132806732e-09 -5.03772169135567e-09 -1.56096472072499e-09 -1.94429389392541e-09 1.8397532688658e-09 -9.35295641584768e-09 2.25325433662169e-11 -1.43278155094842e-08 -5.85597593360465e-10 -1.08869957349489e-09 7.44281240368189e-09 -5.54512718693092e-10 -1.00593554881659e-08 -6.04718496022381e-09 7.67354975073898e-10 -6.00674394972266e-09 7.76988810278813e-09 -4.12471334540323e-09 -4.7471509843418e-09 3.71069864340182e-09 6.13554840307739e-09 -7.82993143506134e-10 -6.93391291210587e-09 -5.43804468871783e-09 -2.40607447047049e-08 3.10401800964295e-09 -4.11786758559569e-09 1.15384699622151e-08 3.19571889387015e-09 3.30251652497284e-09 8.07750973376516e-10 -7.12911635976716e-09 2.99333378325293e-08 -3.10022006420181e-09 -3.75006553449754e-09 2.728100909309e-09 -4.54461952101527e-09 -1.13228093831907e-09 5.51918935017768e-09 -1.68818079840721e-09 -2.58503609542623e-09 8.15700735128725e-09 -2.79382317776528e-09 5.81490721897607e-10 3.70374511056636e-09 2.71144323391422e-09 -2.28043734168387e-09
"R1022" 2.86512756614605e-08 8.93764018403988e-10 4.00431134987644e-09 1.26429229771981e-08 -2.73955274311855e-08 4.28836795008667e-10 1.09241685453066e-07 4.29209680312563e-09 -1.44696308926067e-08 -4.1654728689024e-08 -2.45475579993267e-08 -3.91604827973783e-09 -2.67102187164676e-08 2.28449307884164e-08 2.26124543964766e-08 -6.84268952666328e-08 9.30984225949454e-08 7.87370158771114e-09 -3.54860299342096e-08 2.77200679274378e-09 4.85748201202009e-07 8.96159831375734e-08 -3.63290487375387e-07 3.39031616542037e-09 1.36234064981128e-08 1.93601802099884e-08 2.71756047055396e-08 -5.11335158797755e-08 -1.39330226923879e-07 -1.51803808770762e-07 8.92816225597718e-09 4.63989710686813e-08 3.30083241954968e-09 3.7740860741806e-08 -3.61733076589135e-09 -1.14552887851933e-08 -1.55183382900208e-08 1.55503518580068e-09 1.30198867261409e-09 6.73992800695612e-09 -1.03122452193448e-08 -4.75053267820456e-09 -7.25837348601855e-09 7.05611720874918e-09 -2.74011511248896e-08 1.83078792514691e-08 2.2642853246821e-08 -1.32913297818889e-08 -8.46360785629451e-09 -8.08083595326832e-09 -3.23285974510598e-10 1.00921915700857e-08 -1.2953018332652e-08 -1.17846021188163e-08 -1.04736230876735e-08 -2.23821865326684e-08 8.97505245572495e-09 -2.26369295310657e-08 -3.77651861330048e-09 1.32893246045938e-08 -3.07025727663213e-09 2.81247468891113e-08 6.55289976129312e-09 1.12176140157147e-08 -6.66003363276121e-09 8.50927269657889e-09 -2.2692324531874e-09 2.18517890590285e-08
"R1023" 8.30934593989322e-09 -2.38601206012664e-08 1.26139558606878e-08 1.12701901900246e-08 -1.17870131391568e-08 -1.42085670718982e-09 3.25299997212451e-08 6.93090494668034e-09 -2.78097689852874e-08 -8.76425700255049e-09 -1.51022493405299e-08 5.16241336333624e-09 2.26761300800338e-08 -1.0430495625107e-08 1.36397037237806e-08 -1.92223804169092e-07 1.866646062833e-08 2.55119322160807e-09 -7.26429332737938e-09 4.78376132806756e-09 8.96159831375876e-08 2.92664739332019e-07 -1.30165333132298e-07 -1.21487046965454e-08 -2.43719530335302e-08 1.25785508257519e-08 -5.95106208074454e-08 8.22827553199777e-11 1.46734638246067e-09 -2.28984497170678e-08 7.47182945838901e-09 1.37209943562297e-08 -9.53189331152373e-09 1.32828389035549e-09 1.03963493972408e-08 4.50502086574664e-08 3.42973816301806e-08 1.65687716094794e-08 -7.63003856661921e-09 -5.56347887991474e-09 6.85080413434277e-09 -1.03692764671479e-08 1.76466867570949e-08 -8.11498908826105e-09 -2.19361276193017e-08 2.49357699306033e-08 -1.59757012730177e-10 1.31727988033746e-08 -3.99650844758447e-09 8.86351970953694e-08 -5.82988891197477e-08 -6.43498363092366e-10 2.30752179902367e-08 -1.81425787372368e-08 4.53550449903665e-08 -2.05451152951784e-07 2.40730190450125e-08 -8.17104358534041e-08 6.18289348447673e-09 -1.69809330133588e-08 1.12393921393358e-08 5.12525224701989e-08 -1.62985355851241e-08 -2.4444157076158e-08 2.97581191734955e-09 9.91440152544442e-10 5.1021298214257e-09 5.44173540247667e-08
"R1024" -1.07376963464267e-08 7.47225789812148e-09 -1.54389466370287e-07 -6.65911722850876e-09 2.16661764627053e-08 8.81838897073986e-09 -5.99689613406452e-08 -8.57508482479205e-09 2.29320635232785e-08 2.38052338033378e-08 1.21650109873756e-08 -3.21102717555739e-09 5.86716370836933e-08 -6.04577762512145e-08 -2.65600212705189e-08 5.92266474195931e-08 -1.57905577104296e-07 -1.73817159913232e-08 6.25337250273609e-08 -5.03772169136332e-09 -3.63290487375376e-07 -1.30165333132289e-07 5.64713208940807e-07 6.01204705369901e-09 -3.08630108363424e-08 1.66670804899579e-08 -4.70458912457962e-08 7.87397099225701e-09 1.53389494440068e-07 7.13500519167212e-08 -2.03202621744612e-08 -3.87813158903662e-08 -3.5065606482764e-09 -4.29725548868854e-08 -7.89252458894974e-10 1.39827585079842e-08 2.44938597540137e-09 -2.02871196414628e-08 -1.9154912571088e-09 -7.06224385478498e-09 1.86302511305492e-08 7.7715598075222e-09 2.19350603021644e-09 3.23883539154973e-09 2.54395740125077e-08 -2.05045665612002e-08 -5.0118645859899e-08 6.24843677687749e-09 6.37316705201411e-09 1.84597739276905e-08 1.81454186555184e-08 -5.90530511399353e-09 7.7127805980252e-09 1.43574780753729e-08 -3.29026930149284e-08 3.54294491479099e-08 -1.15376728692473e-08 4.82408626655898e-08 3.91044323656569e-08 -1.6315060496042e-08 5.11353250801612e-09 -3.73553108345816e-08 3.55186021018561e-09 3.18223204595387e-09 9.85908670660338e-09 -3.90092952428643e-09 2.6475633531126e-09 -2.83553858323834e-08
"R1025" -2.57611721344975e-09 -2.33499291448066e-09 -1.43914436251071e-09 -3.06118765721745e-08 4.53332828056944e-09 -1.36733104626047e-08 1.02508762260372e-08 5.7557324927495e-09 -6.06858154150202e-08 -7.7221465911828e-09 4.81678589089701e-09 2.88924497743964e-08 -1.38054026325857e-08 -1.11216720644245e-09 1.33663206206601e-08 1.63147296807254e-08 1.99124429930259e-09 -1.78672733356959e-09 2.94173680993756e-09 -1.56096472072543e-09 3.39031616542435e-09 -1.21487046965488e-08 6.01204705370204e-09 1.09362990860875e-07 7.22585945495813e-09 -5.81869778179432e-09 6.27241782108981e-09 -5.58303654897349e-08 -1.82337027047678e-08 1.89486912868717e-08 1.09494110143329e-09 -1.00384013410768e-09 3.77986511257243e-09 2.49095586859503e-09 1.10626072317798e-09 4.51371480095127e-10 3.1097391991753e-09 -1.50365282509054e-08 3.21992296658045e-09 -2.33192867929213e-09 -3.17723526368331e-08 3.60005008619106e-09 4.40280566220635e-08 -8.1265253768068e-09 -1.17640616964678e-09 -5.82547353653898e-09 4.78084347194786e-09 -6.68278359216143e-09 -7.45157991847535e-09 1.76612327500923e-09 1.52039666503265e-08 -1.07005923883488e-09 -4.26589124337406e-09 1.74937212022499e-08 -4.93724618144411e-08 8.09921936933224e-09 -1.17188176098543e-09 -8.09079608055557e-08 -2.87102561808667e-09 -6.76538668699665e-10 -4.55966571515691e-09 8.61554893028446e-08 1.77539207195849e-08 1.2301242086413e-08 9.17181363857952e-10 1.77185419687308e-09 4.6370692636875e-09 -1.15921179342781e-08
"R1026" 1.75978549241888e-08 -1.94937113642212e-08 3.68777134778182e-08 -7.0953286732921e-09 6.68058561250509e-08 -4.12431582241882e-08 -1.08549499088529e-09 1.22362255536047e-08 -1.26195966608971e-08 1.44166760921982e-08 8.01973182753512e-08 1.90584225640062e-08 -3.76208087248653e-07 -2.92444867556122e-08 -2.28513051300292e-09 2.2550272031747e-08 -6.30686741918427e-09 -5.65350896216088e-09 -1.693724119739e-08 -1.94429389392622e-09 1.36234064981238e-08 -2.43719530335285e-08 -3.08630108363484e-08 7.22585945495638e-09 3.88852424159284e-07 -4.2238265619188e-08 4.55241360288988e-08 3.86478726216817e-09 -9.87514059546017e-09 -1.32195467022381e-08 -6.87545161726093e-09 -2.89674902622223e-08 8.5338249997993e-09 7.32409085863977e-08 1.84792704224806e-08 -3.37167835373952e-08 -1.33791086454179e-09 4.178305579984e-09 7.76150502708925e-09 -4.64459853328261e-08 1.256483010183e-08 1.51123783974574e-08 1.24126840151398e-08 6.76692134211702e-09 3.19404831194127e-08 -1.68875696753474e-09 6.8559447136456e-08 -4.61102098841686e-09 2.62054403598589e-08 -2.82401918026922e-08 -1.39596078429192e-08 -3.8631712648474e-08 4.2620625461469e-08 -2.28557326375617e-09 3.74041243988426e-08 2.67302067862656e-08 -3.99663921029326e-08 -6.5640091477675e-09 -2.90782786535474e-07 -1.44745743980589e-08 1.04206988104056e-07 -1.5736611162614e-08 -1.50686023776005e-08 -3.24725395277137e-08 4.62417241361768e-08 5.91620812616027e-10 5.45733929219117e-09 1.79724752418064e-08
"R1027" 4.38413753359815e-09 -3.66844823220817e-08 -4.01795370090094e-08 -6.05874417688755e-09 -6.49059460415521e-09 -2.90784860232785e-09 -2.64066762674236e-09 -5.26525811874941e-09 9.10266338945323e-09 5.87007001821452e-09 1.40493430490406e-08 -1.22243857559137e-09 -1.58291449345688e-08 -2.84717232345704e-08 -6.7996708894022e-09 -8.59709436666579e-09 -7.29030352877516e-08 -1.70907468410995e-08 -7.85959929597472e-08 1.83975326886611e-09 1.93601802099826e-08 1.25785508257527e-08 1.66670804899458e-08 -5.81869778179467e-09 -4.22382656191821e-08 3.14959184216053e-07 -3.90478884814539e-08 -8.11698162093564e-10 5.85642388267623e-08 -4.02534561265525e-09 -7.76289887263269e-08 1.29502232776334e-08 -1.27852390143055e-08 3.52501788034318e-08 1.34755852320291e-09 2.49598537415225e-08 -6.07721403272114e-09 9.34021068045385e-09 -7.60087911908216e-09 2.55786096179468e-09 6.92277667866566e-09 -7.96137146095997e-09 -7.98476766398696e-09 -5.15242828612087e-09 -5.63428526699822e-08 -1.51590890141043e-09 5.47060039706085e-08 -4.7654041754284e-09 4.84914822609611e-09 -3.10425106661663e-09 -1.90207816440558e-08 9.54786749362566e-09 1.79592716549092e-08 -1.7935653374504e-09 9.72642703691743e-09 6.97290797813257e-09 -1.20789609638134e-08 -4.46922024772775e-09 3.15781642765938e-09 -1.62536680361302e-08 2.62221486705057e-08 4.30580255995856e-11 1.59356472465317e-08 -7.84082532685886e-09 1.57622639052819e-08 4.53903271834872e-09 -1.30394675138033e-08 3.62609145731395e-08
"R1028" 1.46209841074026e-08 -4.36187439645625e-07 -6.53597996167826e-08 -4.08257962101855e-09 -1.02478946969597e-08 -1.09060668386732e-10 -1.82207274687564e-08 1.60351025106621e-08 2.53020261171937e-09 5.92553301627432e-09 -3.66144927909627e-08 7.30839030877206e-09 2.87424323190821e-08 -3.8478354243425e-08 -8.71695075752755e-09 -3.53449451688778e-08 3.53743176095802e-08 3.74408295338523e-08 -3.73652900964803e-08 -9.35295641583727e-09 2.71756047055078e-08 -5.95106208074671e-08 -4.70458912458235e-08 6.27241782107805e-09 4.55241360288898e-08 -3.90478884814607e-08 1.06618141912102e-06 2.14473871379584e-08 -1.95058217942252e-08 -8.6816792568976e-09 -9.82143639617226e-08 -2.1381375138622e-08 5.43845267161937e-09 6.99132322090941e-08 4.36296211535023e-09 2.6963539878289e-07 2.88737811860147e-08 -5.9388319235772e-09 -1.51996577754725e-09 2.49581524943067e-08 4.55842248011141e-09 -1.41088099286299e-08 -1.35249700246566e-08 1.60119913116617e-09 -2.49630205357555e-08 -8.27146325610674e-09 2.39720418773402e-08 1.38771785445578e-08 -2.36106526207739e-09 -9.01857529191405e-08 -1.24917985369589e-08 1.56260648390479e-08 -1.06188499304241e-08 6.90216274483428e-09 6.79656942025359e-09 1.36016246771811e-07 5.34709731417016e-08 1.81369278139445e-08 -1.91008295939559e-07 2.12726118042061e-08 -2.37076570336154e-07 -4.17179021487125e-09 -6.44578185458290e-09 -6.30431295976564e-08 5.31449180146094e-08 5.6871184819045e-09 1.43229340435523e-08 -2.0065627034576e-08
"R1029" 3.27535141901813e-08 -9.67667300969883e-09 1.38881190918405e-08 -9.910094388023e-09 5.96355324714732e-09 -2.97155031633771e-08 -8.87302353936417e-08 2.02817064394758e-08 4.44146603711892e-09 3.64209394932999e-08 6.79358935250746e-09 1.02717831509319e-08 -5.86826007282306e-11 -5.00918474550537e-08 2.82149869944957e-09 -3.67086217575961e-08 -2.5018128978794e-08 -4.48547968411222e-09 1.12194311057894e-08 2.25325433627712e-11 -5.11335158797469e-08 8.22827553257777e-11 7.87397099225323e-09 -5.58303654897239e-08 3.86478726216495e-09 -8.11698162101162e-10 2.14473871379625e-08 1.74441223338757e-07 4.19902280004272e-08 -4.28323738475874e-08 -5.11446530567633e-09 -1.1326476614054e-08 1.9746636994538e-08 1.47503908821912e-09 7.16687847154294e-10 6.82219663549666e-09 3.03423044733121e-09 1.49642097783134e-08 3.20683427148571e-09 -1.24223621642172e-08 1.27042367861383e-08 -1.06510024545276e-09 -1.64725196665951e-08 -2.2691643580678e-09 6.26663430971852e-09 8.53474420616519e-09 7.99487975234433e-10 1.04211966039767e-08 4.18482186644572e-09 1.32898876548704e-08 1.92420763934096e-09 -2.4359160873753e-09 4.4830255555242e-09 -1.18424617968181e-08 3.6076611166507e-09 -1.86167281639531e-09 -3.81562801436091e-09 5.14208154415147e-08 -9.92704105027270e-09 -2.41895620493178e-09 -1.06048125170574e-08 -7.15269459430455e-08 -1.68593612361769e-08 4.22347448796059e-09 7.35371592258642e-10 -5.42274665638548e-10 -5.36104926469117e-09 -2.38058671434468e-09
"R1030" 9.24142130084044e-08 1.26766579575444e-08 2.2479923091962e-08 -2.04468227595299e-09 7.04896788044886e-08 2.20816890376422e-07 -5.00659205025637e-08 -3.20638351479989e-08 5.19369248422048e-08 3.25735836387027e-08 1.01586585509527e-07 -3.09024707693478e-08 -2.2499472394105e-08 -1.0299802736661e-06 -1.16632806895554e-07 1.52857719262416e-09 -3.61529762994737e-07 -5.54486783511403e-09 2.04135260979488e-08 -1.4327815509481e-08 -1.39330226923879e-07 1.46734638246103e-09 1.5338949444009e-07 -1.82337027047728e-08 -9.8751405954649e-09 5.85642388267741e-08 -1.95058217942383e-08 4.19902280004344e-08 1.28365017361369e-06 4.08234604799666e-08 -2.55235207139657e-08 -2.81902893923931e-07 -1.98464062409371e-07 7.89939660701898e-08 9.46297373553849e-10 -3.39464675341096e-09 -2.23935739722815e-08 2.94929431563764e-09 1.92324354838607e-08 -5.95248293430785e-09 1.58188640282082e-08 2.03795645188496e-08 5.3129863137195e-09 -1.19835711053005e-08 -2.31071812105672e-08 4.77033851880158e-09 2.68255029433563e-08 1.57328277137149e-08 -9.93501650305701e-09 2.94663179276441e-09 -3.48174020642508e-09 1.38117338828534e-08 -9.24594620468908e-09 1.23686878995289e-09 -7.15970645521458e-09 -3.67890175307049e-09 3.34885131197317e-08 -2.74584355188028e-08 -8.34632222416183e-09 8.9064434277273e-09 -1.16156575541646e-08 2.50017473030624e-08 -3.6754810604331e-08 -2.29033530905803e-08 -1.82910249693011e-08 5.57070685961179e-10 1.46118602586983e-10 1.2260846062917e-08
"R1031" -4.06220545164692e-08 1.10753532782484e-09 -2.32908356909188e-09 -2.77223515599926e-09 -9.56205364387835e-09 2.48689832959639e-08 -7.38673632708863e-08 -2.65592857120591e-09 2.12176019450302e-08 1.43509163900504e-08 -1.68931698979493e-09 -1.24568688569857e-08 1.48812017405316e-08 3.39892104264393e-09 2.53125432657804e-09 3.44488912451173e-08 1.98830004371673e-08 9.78706597994714e-09 -2.28478939929546e-08 -5.85597593365547e-10 -1.51803808770759e-07 -2.28984497170703e-08 7.13500519167467e-08 1.89486912868791e-08 -1.32195467022359e-08 -4.02534561264991e-09 -8.68167925690844e-09 -4.28323738475949e-08 4.08234604799729e-08 2.19124807667303e-07 2.68219243917237e-09 -3.21854346663585e-09 -7.24628759463894e-08 -5.15826786333153e-09 -1.06147126132557e-10 2.34550860293497e-10 4.75704994411394e-09 -2.60374121732543e-09 -1.50942990541591e-09 6.1857285790626e-09 1.06123845939617e-08 3.17959217894186e-09 6.66131627652909e-10 -7.32036380852278e-09 -1.66062828672428e-09 -9.92476372555975e-09 1.14790428715499e-09 -2.40762308794199e-09 -1.33735207894956e-09 -9.42716734965126e-09 -2.69546455363626e-09 -4.01764380966439e-09 1.94124977418331e-09 1.0643908439728e-08 2.19591929099751e-09 1.4673184425406e-08 -3.33665478647149e-09 -2.22910777746823e-08 4.87215456307287e-09 2.67986244315184e-09 1.10018584409593e-09 1.60077126831307e-08 6.97049963696514e-09 -1.05903286189677e-08 -1.4066282042166e-09 -9.91884630231126e-10 4.60317343636555e-09 -2.03437302150081e-09
"R1032" -3.66394377212339e-09 6.6027074346327e-08 2.5041366447884e-08 5.3206756062818e-09 4.91886679447962e-09 -1.10835934078022e-08 1.55386571797057e-09 8.46055974102656e-09 -4.83986898692352e-09 -5.68955760434205e-09 -3.90719500246667e-08 6.37268883855116e-09 -3.34829629737362e-08 1.63256365563589e-08 1.10476551711346e-09 -6.36928910187235e-10 -8.59702831266763e-09 -2.2704084234278e-08 6.16797486289269e-08 -1.08869957349019e-09 8.92816225597059e-09 7.47182945839255e-09 -2.03202621744628e-08 1.09494110143401e-09 -6.87545161725759e-09 -7.76289887263194e-08 -9.82143639617129e-08 -5.11446530567316e-09 -2.5523520713973e-08 2.68219243916795e-09 1.2107859172551e-07 3.73312337590508e-09 7.66481089594672e-10 1.51514117183812e-08 -9.45894406538687e-09 -6.04575662439214e-08 -1.69809701017359e-08 -7.97310408340659e-10 9.38397111320024e-09 7.36087081114342e-09 -1.51238950552869e-08 -5.14031493334285e-09 3.06500860879377e-09 1.42503999799739e-09 -1.92125130387926e-09 -2.69766082742988e-10 6.06120224053434e-08 8.90797382759532e-09 -4.0662478532309e-09 1.1198930827723e-08 2.82183450491588e-08 1.33424885465096e-08 -2.9945094804733e-08 -2.12984320683153e-09 -1.91506943462158e-08 -1.54028437279342e-08 8.0367378291826e-09 -1.39240411471022e-09 4.07910267933648e-08 1.13858130750947e-08 2.31341057970875e-08 7.24396711365017e-09 -1.48372322840758e-08 2.92110645101539e-08 -7.41448991508702e-08 -3.89879028754045e-09 -2.25403592139677e-10 -2.05203371945808e-08
"R1033" -2.93986361841612e-09 1.11449775580337e-09 7.13618969966887e-09 -2.59131749988472e-09 -9.35031358425696e-08 -7.69364570338228e-08 7.15867257090661e-09 7.3285218964181e-09 -9.45771941613032e-09 1.04221795637105e-08 -1.03749192765477e-07 2.52519011044341e-09 9.20912228057944e-08 2.31732602191826e-07 4.34588720857631e-08 -6.64427109293696e-09 2.27212881322113e-08 -4.13271798167121e-09 9.35359001739262e-09 7.44281240368171e-09 4.63989710686875e-08 1.37209943562317e-08 -3.87813158903625e-08 -1.00384013410537e-09 -2.89674902622281e-08 1.29502232776301e-08 -2.13813751386158e-08 -1.13264766140564e-08 -2.81902893923933e-07 -3.21854346663595e-09 3.73312337590235e-09 1.79974346467915e-07 2.86491880942715e-08 -7.55171621126512e-09 5.84240465564576e-10 -2.81282005454029e-09 -1.22223214969327e-08 4.89546345778006e-09 -1.48950195862559e-08 1.62206166927329e-08 -4.1560548194847e-09 -3.85931486323915e-08 -2.46157340194396e-10 4.61450925941263e-10 -3.43056134731051e-09 -8.53421529054759e-09 -2.45834239488231e-08 1.37155624184812e-09 1.25235411019717e-08 -8.63603758319442e-10 2.40509496587971e-08 2.56273814964762e-09 -1.4611257454406e-08 9.13860407843565e-10 4.30434075655063e-09 -9.58476797608273e-09 5.62799941873843e-09 5.49118651623825e-09 2.03667027176627e-08 9.72247000724825e-09 1.33262009549181e-08 -1.33080459006649e-08 -5.61493444749497e-09 2.19145549312996e-08 -5.09340176649191e-10 2.75033709936958e-08 -7.96174574116484e-09 -3.0467913394608e-08
"R1034" -2.20535619628217e-09 5.72964726314881e-10 1.27440505278631e-09 1.71410237307032e-11 1.11021064946517e-08 -4.08048608744821e-08 9.79712191179121e-09 4.42649596998978e-10 -3.23077293670339e-08 2.94708255079005e-09 -6.39095282544055e-09 2.15354015707034e-08 -6.16852922024195e-09 1.41784912319972e-07 5.26481739903174e-10 2.09986058322985e-09 1.53784687192365e-08 -1.35510581003355e-08 3.36817913034795e-08 -5.54512718692683e-10 3.30083241954824e-09 -9.53189331152652e-09 -3.50656064828417e-09 3.77986511257398e-09 8.53382499979851e-09 -1.27852390143115e-08 5.43845267161261e-09 1.97466369945381e-08 -1.98464062409372e-07 -7.24628759464047e-08 7.66481089592998e-10 2.86491880942783e-08 9.36795979067326e-08 -1.68332246214663e-08 1.36074570795278e-09 -8.7992485485426e-10 8.7815967256566e-09 3.23085949110177e-10 -3.21870974608692e-09 -8.55718928065441e-09 -2.81140137432213e-09 -7.89453369544629e-09 3.81944273295072e-09 2.353465830081e-09 8.63729338679324e-09 6.06780468254402e-09 -5.54774788203605e-09 3.60161999297438e-09 6.73433889868997e-09 4.41538760645837e-09 -3.97352701272952e-10 -3.70701712798592e-09 6.3692717587597e-09 -5.90139048725385e-09 -4.12757439830299e-09 -2.92361722726202e-09 -6.1375814031042e-09 1.81671037919483e-08 -1.58997053818282e-09 -5.34532406927232e-09 2.77172569156945e-10 -1.73822827813753e-08 4.36927761700302e-09 4.60226158105143e-09 6.14300028557183e-09 -2.37341618957749e-09 -2.74255169648375e-09 -2.05880959689823e-09
"R1035" 1.63872556722358e-08 -5.54676483982452e-08 4.34016426365867e-08 1.96406734035335e-09 -2.47593718620969e-08 -1.33377989794193e-08 -8.79050366041737e-10 2.30747218366928e-08 -3.44676348162196e-09 1.13232696879094e-08 -5.20479935265494e-09 1.89575393456272e-08 -1.4668364062752e-07 -1.10631719409254e-07 -2.18336717367105e-08 -6.87068355775517e-09 -1.3814024335025e-07 -1.5402580746121e-09 -3.77872950272365e-08 -1.00593554881698e-08 3.77408607418039e-08 1.32828389035354e-09 -4.29725548869052e-08 2.49095586859703e-09 7.32409085863933e-08 3.52501788034299e-08 6.99132322090979e-08 1.47503908821786e-09 7.899396607019e-08 -5.15826786333552e-09 1.51514117183846e-08 -7.5517162112614e-09 -1.68332246214667e-08 1.94388726418397e-07 3.76077712308036e-09 1.357914595261e-08 -3.57697394153486e-09 4.15563945875848e-10 1.17023039337474e-08 -2.36227684988181e-08 -2.05291413827855e-10 1.8955716831003e-08 -5.4822632739732e-09 1.01296956955015e-08 -6.12705082291079e-08 7.6662325580628e-09 1.29472839916477e-07 -2.18562465527666e-08 8.87894690306757e-09 -1.01988081376394e-08 7.17814059653922e-10 1.58240334431097e-08 2.46191424229479e-09 -5.10011097395693e-09 9.55837165119609e-10 1.58288878038688e-08 -2.36669095955559e-09 1.53449531049174e-09 -8.98940743017094e-08 -1.03579789708636e-08 2.63515378213751e-08 -7.16843895587762e-09 1.55058556644012e-08 -2.7175864503371e-09 -7.9754487766799e-09 1.44204679620293e-08 2.55709909339461e-10 6.88084598929856e-10
"R2001" 4.63095694169247e-09 -2.09695096305832e-09 2.58809867292525e-09 1.09794283570973e-08 2.00509991413684e-09 -3.48749351319226e-09 -2.88065769104365e-09 1.22181912369609e-09 -2.63631919503802e-09 8.23274441717863e-09 9.95883913823225e-09 -2.64251078659151e-09 -3.17940041649775e-08 -9.61108117472775e-09 8.53760639829088e-10 -8.67182032918693e-11 1.83645789718614e-09 -1.57921133881884e-09 -4.95669479499156e-09 -6.04718496022638e-09 -3.61733076589429e-09 1.03963493972434e-08 -7.89252458879998e-10 1.10626072317803e-09 1.84792704224871e-08 1.34755852319573e-09 4.36296211537115e-09 7.16687847152094e-10 9.46297373558044e-10 -1.06147126125936e-10 -9.45894406538479e-09 5.84240465564845e-10 1.36074570796335e-09 3.76077712307815e-09 1.64811893739107e-07 -1.49709717461698e-09 -3.41994651714278e-09 -1.19861309616099e-08 -2.76297379996327e-08 -9.18340437315014e-09 2.7873357819605e-08 -6.8595073778837e-09 -6.36046542902769e-10 -6.24700507011136e-08 -9.41496410816803e-08 1.22443382318105e-08 3.58708436211072e-08 1.09959538224344e-08 8.302884855793e-09 -1.00529498548456e-08 -1.44181968370587e-08 1.75513604603103e-08 2.16748940037016e-08 1.66297079667419e-09 1.2617905254463e-07 -1.15568318476692e-08 -2.67713575279251e-08 6.32421976015818e-09 -2.45028616840043e-08 -1.06635182367021e-08 9.44191552896781e-09 -3.36003762637327e-08 -1.33201909543631e-07 -1.00249686899977e-07 1.71948611297478e-08 3.79787535443566e-08 -3.82787834252117e-08 9.56408598770838e-08
"R2002" 7.19526206235001e-09 -2.77595318229203e-07 -8.08262475243815e-09 -3.94373646098676e-09 -1.24745865664447e-08 -3.39049707933047e-09 -4.48625602869653e-09 1.34436788159381e-08 -2.71816888461853e-10 5.20798151975317e-09 -7.22687444464616e-09 -1.97467051494191e-09 5.61276158640906e-08 -2.33720880383211e-08 1.91586724750873e-09 -5.67406368756866e-08 1.98407631824291e-08 1.29660182414131e-08 -2.30688879101027e-08 7.67354975074405e-10 -1.14552887851945e-08 4.5050208657461e-08 1.39827585079838e-08 4.51371480096804e-10 -3.37167835373887e-08 2.49598537415263e-08 2.69635398782903e-07 6.82219663549715e-09 -3.39464675341206e-09 2.34550860295438e-10 -6.04575662439197e-08 -2.81282005454384e-09 -8.79924854853631e-10 1.3579145952605e-08 -1.49709717461162e-09 3.17510642582395e-07 3.04434132133614e-09 7.11336813222466e-09 3.36861472252645e-09 -1.05641234204106e-08 1.94988741136571e-08 8.05918621918354e-09 -1.25494582648376e-08 -2.52019623519702e-09 3.7941394737992e-09 2.00624832259224e-08 -3.20894428324766e-08 5.86315782842189e-10 7.68709274185821e-10 -7.41911036094388e-09 1.91858877200417e-08 3.03880981567103e-08 -1.42166216497032e-08 -1.07342809950342e-08 -1.9987386972375e-08 2.96667980767378e-08 5.38769614325756e-08 -1.98637751177701e-08 -1.04274391355482e-07 -6.85932516584895e-08 -1.51407491938526e-07 1.20325648216395e-08 7.08185935782007e-09 -2.50430423091642e-08 6.39166177401299e-08 1.45075375954647e-08 3.28011211078788e-08 -7.98205257102195e-08
"R2003" -6.30499350525868e-09 2.94475372181622e-09 -5.36406756690397e-09 3.89468700474257e-09 1.39976470535206e-08 -6.96549009853618e-09 -4.53002454907932e-09 -2.0486157803287e-10 -6.78611425915671e-09 7.20817790676243e-09 1.38593671557547e-08 7.08993706257115e-09 -2.04994722146593e-08 2.00810547527996e-08 2.27815941252212e-09 -3.43483357911014e-08 6.49054962237905e-10 -3.08695057259327e-09 7.78426082666469e-09 -6.00674394973795e-09 -1.55183382900008e-08 3.42973816301915e-08 2.4493859754202e-09 3.10973919917394e-09 -1.33791086453456e-09 -6.07721403271258e-09 2.88737811860083e-08 3.03423044734055e-09 -2.23935739722872e-08 4.75704994409743e-09 -1.69809701017334e-08 -1.22223214969338e-08 8.78159672565082e-09 -3.57697394154395e-09 -3.41994651713252e-09 3.04434132133934e-09 5.48096206898789e-07 6.79346760083468e-09 9.34000528047034e-09 7.85640027656721e-09 -2.20181614288362e-08 -1.87277742441668e-08 4.68428593897134e-10 -3.90424324124396e-09 1.77583674098828e-08 1.22836175349233e-09 -4.59166286982211e-09 2.32808436593549e-08 -1.60017376155385e-08 3.5250107975716e-08 -1.59813397634768e-07 4.6392494297658e-08 6.97525969318886e-08 4.48786949518046e-10 2.32882685108359e-07 -3.53166655924423e-08 -4.28628916125694e-07 -6.6007842252642e-10 1.0227732745703e-08 -1.69738299634575e-07 -3.94202531403639e-08 -3.47550584218412e-08 -3.39876460948584e-08 5.46493235140905e-08 1.93188782407249e-08 -3.87714774228924e-08 -2.3364520435573e-08 9.53485852854567e-08
"R2005" 6.65184556104606e-09 -1.05327922455627e-08 1.05344252995348e-08 -4.41159047374805e-08 -3.20937984975997e-09 -3.37676256434793e-10 -2.91549719301521e-10 -2.20801543521525e-09 -2.96958377139886e-10 6.33699117898049e-09 -4.23941720208709e-10 1.28508955577344e-08 -2.13835225979815e-09 3.30529340944439e-09 -1.1768021206698e-09 -4.46739697240009e-09 -8.9905326940074e-10 -7.7720960440286e-10 -1.02001627554463e-09 7.76988810279095e-09 1.55503518579027e-09 1.65687716094835e-08 -2.0287119641465e-08 -1.50365282509152e-08 4.17830557998303e-09 9.34021068045903e-09 -5.93883192355874e-09 1.49642097783133e-08 2.94929431564067e-09 -2.6037412173184e-09 -7.9731040834062e-10 4.89546345777913e-09 3.23085949110716e-10 4.15563945873766e-10 -1.1986130961604e-08 7.11336813222389e-09 6.79346760083576e-09 1.03524435711786e-07 1.39827636960017e-09 9.70721204276581e-09 4.6626055965321e-08 -1.09906638650725e-08 5.8497129107859e-09 -5.34700203638483e-09 6.0052958138114e-09 -1.62386818025258e-08 -1.44566779358847e-09 -9.0944807630774e-10 2.64216818855428e-09 -5.63863575536856e-09 -7.17301168128519e-09 -2.35784510206518e-09 3.1350525561827e-09 -1.96295756047513e-08 7.29077639065964e-08 -2.03164702058852e-10 -2.41593535757939e-08 -3.14629457638993e-08 -5.73005058254714e-09 -3.76017645286262e-09 6.4675555846026e-09 -9.21036828273179e-08 2.7912749556949e-09 -2.38335792799078e-08 -5.34913387374338e-10 -2.18638782833831e-09 2.3414141721952e-09 -2.41673334279856e-09
"R2006" -3.67198952098715e-09 2.14955881546411e-10 3.39086593550948e-09 1.51915882686378e-09 -1.10793509914505e-08 1.9755728489716e-08 5.59556788328454e-09 1.39301645569951e-08 -1.21742780358188e-08 1.2032670091685e-08 2.07517487013637e-09 -1.71554460257781e-08 -3.17283324146136e-09 -1.26264547637526e-08 -2.45341297181403e-09 5.49264894019776e-09 -6.40103543408931e-09 1.80890781059802e-09 -1.62240913983097e-09 -4.12471334540383e-09 1.3019886726073e-09 -7.63003856661620e-09 -1.91549125711283e-09 3.21992296657928e-09 7.76150502708804e-09 -7.60087911908586e-09 -1.51996577754699e-09 3.20683427149175e-09 1.92324354838585e-08 -1.50942990541733e-09 9.38397111320266e-09 -1.48950195862542e-08 -3.21870974608786e-09 1.17023039337528e-08 -2.76297379996319e-08 3.36861472252855e-09 9.3400052804556e-09 1.39827636960277e-09 1.58043401742381e-07 -9.10217643217262e-08 -2.53672992414614e-08 5.52532749376275e-08 4.51514893706799e-09 3.227771348212e-08 1.3527258158258e-07 9.54139135045333e-08 -3.53445906600619e-08 -6.74025641447012e-08 -6.04971889787545e-08 -3.25530055145356e-09 3.14256111047732e-08 -9.43391829158568e-09 5.06978440903635e-09 -5.49419873961036e-08 -2.88501546797006e-08 9.77225063507369e-09 -7.62585627994479e-09 -7.19695557181084e-09 -3.73610921791072e-10 -2.95944209864993e-08 1.6552369396922e-09 6.37670307439841e-09 -6.63816458446302e-09 1.06441464584802e-07 -8.51206813212387e-09 -9.71527207308455e-08 -5.22857851161619e-09 -9.14103806196144e-08
"R2007" 1.53955446734557e-08 3.30913563668607e-09 3.68850745921171e-09 2.14862993090748e-08 1.94131823621292e-08 -9.65307326564232e-08 -1.91114621346071e-09 2.5245984160323e-09 -2.32567575016373e-08 -2.0211251133193e-08 -4.48116447490609e-08 7.2566521510315e-08 9.20519826544119e-08 1.09685094774474e-08 4.57728215388398e-08 1.26176352848346e-08 6.12333564195285e-09 1.00020326036966e-08 1.48985829999836e-08 -4.74715098434127e-09 6.73992800695719e-09 -5.5634788799165e-09 -7.06224385478501e-09 -2.3319286792871e-09 -4.64459853328326e-08 2.55786096179161e-09 2.49581524942979e-08 -1.2422362164216e-08 -5.95248293430551e-09 6.18572857906203e-09 7.36087081114294e-09 1.62206166927313e-08 -8.5571892806538e-09 -2.36227684988206e-08 -9.18340437314812e-09 -1.05641234204145e-08 7.85640027657607e-09 9.70721204276036e-09 -9.10217643217281e-08 6.69393196237226e-07 -3.06897593256834e-08 -5.19647259178365e-07 6.11611207126934e-08 -8.72276653056215e-08 -3.62914047449081e-08 -1.78024534257614e-07 -2.73988675258006e-08 3.51085444122677e-07 -1.94688274144398e-07 6.65328806318999e-10 -1.03937983016165e-08 -1.96150286825455e-09 6.94376634596015e-09 6.06543584136594e-08 1.82981658254996e-08 -1.76263179123663e-08 -2.60037246203626e-08 -2.09993767921053e-08 3.35034301893672e-08 -1.05379859738415e-08 2.15658983367194e-08 -5.1138815332202e-09 -1.34247015090185e-07 6.80091362945986e-08 5.03721365139864e-09 1.37971190313425e-08 -8.46913726302539e-08 8.82923278163314e-08
"R2008" 5.8789596604012e-09 -1.97692640147447e-08 -9.99461575882669e-09 -1.08293339166675e-08 5.80679314942138e-09 -8.1558753933949e-09 -1.25839782752838e-08 -4.86812027574374e-09 1.36743580436095e-08 2.1000710668405e-08 4.70269569869384e-09 -3.3185258197114e-09 -1.14871466280598e-08 -1.17946822273564e-08 5.74418966306708e-10 -1.07533488034815e-08 -9.68193305334188e-09 -4.97989404076126e-09 4.11529213066194e-09 3.71069864340889e-09 -1.03122452193192e-08 6.8508041343471e-09 1.86302511305262e-08 -3.17723526368298e-08 1.25648301018263e-08 6.92277667864633e-09 4.55842248011642e-09 1.27042367861355e-08 1.58188640282138e-08 1.06123845939543e-08 -1.51238950552819e-08 -4.15605481949296e-09 -2.81140137432361e-09 -2.05291413834616e-10 2.78733578195997e-08 1.94988741136606e-08 -2.20181614288593e-08 4.6626055965306e-08 -2.53672992414558e-08 -3.06897593256879e-08 6.5394017820053e-07 -5.14905131720375e-08 -1.94522778678874e-08 -3.85172932366418e-08 -5.90475085764685e-09 -8.73319372928836e-09 2.81105007457323e-09 1.19784313220965e-07 2.21386539655022e-08 -4.90983217164867e-08 -4.29101564013851e-08 -9.39214693357956e-09 4.24357678544878e-08 5.23412538357665e-09 3.46865701697625e-07 2.01278458856296e-08 -2.35089397066108e-08 4.5357621505954e-08 -1.78217530074541e-08 -5.76315314459825e-09 -7.88533639725199e-09 -4.16652246683313e-07 -1.38139697439381e-07 -5.43229033148195e-07 8.19074148419117e-09 1.4204423402926e-08 1.60547517026553e-07 1.80060651267889e-08
"R2009" -9.98531615174884e-09 -4.51751095454075e-10 -1.14101829054176e-10 -2.4379353220908e-08 -9.39425681932658e-10 3.68870747470174e-08 3.71261693525241e-09 -1.40845115085894e-08 2.77474947561805e-08 8.3543938821017e-09 2.9876591822045e-08 -2.970776957913e-08 -3.07395648985457e-08 -5.11309487546296e-09 -2.29195627181315e-08 4.49680592650657e-10 5.8061253887743e-09 -7.63830842933481e-09 -9.39239629679756e-09 6.13554840307611e-09 -4.75053267822021e-09 -1.03692764671428e-08 7.77155980753391e-09 3.60005008619218e-09 1.51123783974603e-08 -7.96137146097122e-09 -1.41088099286403e-08 -1.06510024546201e-09 2.03795645188385e-08 3.17959217892958e-09 -5.14031493335223e-09 -3.85931486323931e-08 -7.89453369544059e-09 1.89557168310084e-08 -6.85950737790496e-09 8.05918621917104e-09 -1.87277742441421e-08 -1.09906638650645e-08 5.52532749376265e-08 -5.1964725917838e-07 -5.1490513172041e-08 9.16857516228389e-07 -2.67368889656702e-08 6.31558900088176e-08 6.53304234835254e-08 5.18961987999558e-08 -2.66839518050622e-08 -8.91053457034005e-07 1.23991849087715e-07 -1.66465761184286e-09 -2.25406578464883e-09 -1.36506237283651e-09 -1.65635581706771e-08 8.94248960542405e-10 -6.46213091248026e-08 1.88238493262575e-08 6.69669894331317e-08 9.16515014453036e-10 6.11577018672743e-09 3.72633848497784e-09 -2.68704274295258e-08 7.33349777269572e-08 3.96403539983772e-07 -4.07861263895775e-08 -6.11722176406888e-09 -2.68026561683115e-08 3.90841664433293e-08 -7.15740227200085e-08
"R2010" 1.32149533793782e-08 1.84243663844953e-08 -6.98761481705142e-10 4.03005914733589e-09 6.1581226054609e-09 -2.60980386699923e-08 1.44746304279487e-08 1.0202824529438e-08 -9.1031399633276e-08 -1.11790731846477e-08 3.59660698928034e-09 5.23408459172266e-08 -1.36134052837181e-08 -2.37748973516686e-08 2.30000895423894e-08 1.39933897929702e-08 -3.68641663492784e-10 -2.86885385827766e-10 6.50935508408527e-09 -7.82993143506056e-10 -7.25837348602064e-09 1.7646686757097e-08 2.19350603021192e-09 4.40280566220645e-08 1.24126840151374e-08 -7.98476766398973e-09 -1.35249700246642e-08 -1.64725196665914e-08 5.31298631371663e-09 6.66131627650908e-10 3.06500860879298e-09 -2.46157340197829e-10 3.81944273295059e-09 -5.48226327396911e-09 -6.36046542897073e-10 -1.25494582648372e-08 4.6842859389366e-10 5.84971291079025e-09 4.51514893706967e-09 6.11611207126902e-08 -1.94522778678911e-08 -2.67368889656691e-08 1.21414955727808e-07 -2.59867800839528e-09 1.49032168101082e-08 -6.70303327821984e-08 4.05417507079763e-09 -4.95697415671877e-10 -3.63234462324824e-08 3.33281682609386e-08 2.10141896874248e-08 4.5874243479589e-10 -6.52738091929319e-09 2.08538262153931e-08 -4.64915623827598e-08 -6.65127457458812e-08 2.01400348469715e-08 -9.56613663066942e-08 -1.17668549940534e-08 -4.40548677828089e-09 3.35180666666493e-08 4.94802229573859e-08 2.73295109503626e-09 -1.1426067725896e-08 -4.8163074566642e-09 -2.33821324528943e-10 2.37799107292923e-08 -3.08096521914164e-08
"R2011" -8.00382403754396e-09 4.82297654866934e-09 -2.92409884953586e-09 -1.38221957810813e-09 -3.80895826201581e-09 1.29872308866017e-08 3.52799523121671e-09 3.27891696899531e-09 9.66314757445703e-09 -5.5538364451528e-09 3.83746447579764e-09 -2.61975288114648e-10 -9.70484387643555e-09 1.21042526022291e-08 -1.27398291544957e-08 1.57912716178402e-09 -9.90942462809735e-09 -7.13565070693412e-09 7.96482407555449e-09 -6.93391291211012e-09 7.0561172087357e-09 -8.11498908826499e-09 3.23883539156223e-09 -8.12652537680696e-09 6.7669213421121e-09 -5.1524282861116e-09 1.60119913119629e-09 -2.2691643580663e-09 -1.19835711052807e-08 -7.32036380853164e-09 1.42503999800255e-09 4.61450925936025e-10 2.35346583008243e-09 1.01296956954991e-08 -6.24700507011186e-08 -2.52019623519441e-09 -3.90424324123908e-09 -5.34700203638526e-09 3.22777134821198e-08 -8.7227665305633e-08 -3.85172932366225e-08 6.31558900088048e-08 -2.59867800839631e-09 2.28152635157024e-07 3.86569589054372e-08 2.71725985996671e-08 -1.4021030211338e-08 -9.30571401801321e-08 1.00492325289634e-08 7.30804816526828e-10 -2.12794347656332e-09 -1.27007409118397e-08 -7.42352805374302e-09 -4.00042587598484e-08 -2.41604617119098e-08 -5.29549351453422e-10 2.0226572568702e-08 2.22327955638887e-08 3.35460034785019e-09 1.06534951356439e-08 -4.97764261736862e-09 -2.07580466912675e-08 9.2766284688162e-08 7.16683999210432e-09 -5.69131554056533e-09 -1.09673403206219e-08 2.53978807914805e-08 -3.86257864217641e-08
"R2012" -5.32302140051056e-09 -4.73637469795269e-09 -2.51094039348729e-08 5.3128183009847e-09 1.34721984619374e-09 6.74853120314533e-09 1.459537829174e-08 1.12883750940424e-08 -1.70033852625413e-08 -8.15584672568738e-09 -6.78200404574265e-08 6.80632787040683e-09 3.14532436931155e-07 1.56144717422391e-08 -1.2107044838401e-08 4.23833311214275e-09 3.82111256707457e-08 4.53710823820694e-08 -1.27077880518801e-08 -5.43804468872196e-09 -2.74011511248792e-08 -2.19361276192985e-08 2.54395740124949e-08 -1.17640616964423e-09 3.19404831194206e-08 -5.63428526699886e-08 -2.49630205357503e-08 6.26663430971427e-09 -2.31071812105622e-08 -1.66062828672056e-09 -1.92125130387706e-09 -3.4305613473108e-09 8.63729338679082e-09 -6.12705082291106e-08 -9.41496410816836e-08 3.79413947380144e-09 1.77583674098942e-08 6.00529581381233e-09 1.35272581582588e-07 -3.62914047449145e-08 -5.90475085765043e-09 6.53304234835266e-08 1.49032168101076e-08 3.8656958905448e-08 1.1329382170027e-06 4.35453074258047e-08 -7.36730722226666e-07 -2.96927936600576e-09 -3.79306974062642e-08 -1.16626437971319e-08 8.28273456103003e-08 -3.39597988560135e-07 3.35158298840333e-08 -2.98434997043008e-08 1.2875254626664e-08 2.97673820141094e-08 5.99522801814299e-09 -4.09350111837032e-09 1.85129755835028e-07 -3.29408093562242e-08 1.56690538875384e-08 -1.02527773462362e-08 -3.14626028614066e-08 1.10432226730262e-07 -6.72053625148594e-08 -2.63315836555815e-07 1.57265763026759e-07 -5.46128470732513e-07
"R2013" -3.48899503791533e-09 -9.68899578094187e-09 -3.12626440173419e-09 4.12574689692049e-08 -1.30602336289312e-08 6.07831770438441e-08 5.25114182351895e-09 3.91662824370014e-09 2.50991347169848e-09 1.79161677280397e-08 7.29129806397999e-09 -6.46308811638855e-08 -4.01577100640704e-09 -2.07824023437088e-08 -1.11723819588364e-08 -2.42411217969768e-08 -3.10590816271964e-09 -5.77723740801339e-09 3.92715017265784e-09 -2.40607447047062e-08 1.8307879251473e-08 2.49357699306031e-08 -2.05045665611994e-08 -5.8254735365425e-09 -1.68875696753743e-09 -1.51590890140748e-09 -8.27146325610651e-09 8.53474420616669e-09 4.77033851880718e-09 -9.92476372555954e-09 -2.69766082742967e-10 -8.53421529054777e-09 6.06780468254404e-09 7.66623255806141e-09 1.22443382318139e-08 2.00624832259225e-08 1.22836175350677e-09 -1.62386818025361e-08 9.54139135045324e-08 -1.78024534257612e-07 -8.73319372928499e-09 5.18961987999475e-08 -6.70303327821993e-08 2.71725985996736e-08 4.35453074258073e-08 3.00577152911095e-07 -1.64372903946756e-08 -2.81143986860652e-08 -5.1018412596719e-08 -7.42573242753688e-09 -1.43364843550851e-09 -7.54243129350369e-09 1.26321480368591e-08 -1.77794129605198e-07 -2.72544632658083e-08 2.02155092946048e-08 8.81707671471307e-09 1.25188521168183e-08 3.15018875692319e-09 -4.77983484051400e-09 -3.23312504250666e-08 3.87557472259276e-08 -2.40769154889259e-08 6.21413165604509e-09 2.34442489016832e-09 -2.53181818444989e-08 4.10014822482607e-08 -2.93309582067359e-08
"R2014" 1.76558722907515e-08 3.5227364140983e-08 4.55626869856747e-08 -6.23062468944646e-09 3.37102144727351e-08 -1.5617560156209e-08 -1.66947194308161e-08 -7.23455063891839e-09 -3.67446365420243e-09 8.48029477925761e-09 1.25743028370458e-07 6.31380074497069e-09 -5.75546138504577e-07 -5.44791179891567e-08 1.05076381864762e-08 1.0585678917659e-08 -6.3103414487456e-08 -5.59773162737852e-08 6.3950979073455e-09 3.10401800964437e-09 2.2642853246823e-08 -1.59757012726674e-10 -5.01186458599008e-08 4.78084347194711e-09 6.85594471364692e-08 5.47060039706101e-08 2.39720418773488e-08 7.99487975233105e-10 2.68255029433544e-08 1.14790428715717e-09 6.0612022405344e-08 -2.45834239488197e-08 -5.5477478820324e-09 1.29472839916479e-07 3.58708436211114e-08 -3.20894428324744e-08 -4.59166286982562e-09 -1.44566779358777e-09 -3.53445906600649e-08 -2.73988675258004e-08 2.81105007457202e-09 -2.66839518050572e-08 4.05417507079653e-09 -1.40210302113315e-08 -7.36730722226657e-07 -1.64372903946753e-08 8.81328387582735e-07 2.38955345610892e-08 3.7112182817714e-08 6.82513754826002e-10 -2.39699101817231e-08 2.34422736112975e-07 4.13654503957618e-09 1.2748198000998e-08 -1.02487162684164e-08 -1.04183013823325e-08 -1.90313358325962e-08 -6.95214414369056e-09 -3.31374728567474e-07 -4.70388632030368e-08 2.06226618781632e-08 7.83396060759888e-09 2.15923036305715e-08 -6.27549205066729e-08 -1.79959068295114e-08 9.84191324409367e-08 -5.41844601449658e-08 2.60125647676028e-07
"R2015" 5.21787000674274e-09 -1.38267650568571e-08 -1.73267514551962e-09 1.48610607430214e-08 2.39903399148631e-08 -1.77789568069039e-08 -1.19616629771391e-08 -6.70721561371725e-09 -1.03091091633879e-08 -1.42713430237884e-08 -2.90831310164905e-08 1.51466150677589e-08 3.36223443898647e-08 -9.56152572029655e-09 9.90292392346462e-09 -1.03712547909826e-08 -1.62409609735668e-09 2.04439421931296e-08 1.03416843740699e-09 -4.11786758559616e-09 -1.32913297818822e-08 1.31727988033757e-08 6.24843677689617e-09 -6.68278359215987e-09 -4.6110209884093e-09 -4.76540417543601e-09 1.38771785445559e-08 1.0421196603981e-08 1.57328277137093e-08 -2.40762308795452e-09 8.90797382759292e-09 1.3715562418518e-09 3.6016199929731e-09 -2.18562465527731e-08 1.09959538224415e-08 5.86315782842402e-10 2.32808436593737e-08 -9.09448076304364e-10 -6.74025641447075e-08 3.51085444122664e-07 1.19784313220978e-07 -8.91053457033992e-07 -4.95697415672369e-10 -9.30571401801444e-08 -2.96927936600486e-09 -2.81143986860637e-08 2.38955345610873e-08 1.50419306273226e-06 -6.46995509325415e-08 -1.289305475069e-08 7.52520779734915e-08 3.10923198795898e-10 2.31686088211846e-08 9.2693785519972e-09 1.91352564346623e-07 -4.79219560145383e-09 -1.52108468095126e-07 1.70645347138661e-08 -3.05780913871582e-08 -4.47065475516275e-08 6.57706049334775e-08 -9.81773239561977e-08 -9.05490083238442e-07 -1.21656121696083e-07 1.77204178085431e-09 -3.46401595502354e-08 1.0770343807963e-07 3.05639526834568e-08
"R2016" -9.84197917722932e-09 -4.53146681395703e-09 3.47029548075595e-10 -1.97771431187222e-08 -8.51931606637297e-09 4.01712850284796e-08 -2.28272802661799e-09 -1.33813918120114e-08 3.16979180017784e-08 -4.06925423918321e-09 1.9334781229397e-08 -1.72412486075288e-08 -5.04128726981765e-08 1.51942531563772e-08 -3.34049453777721e-08 -3.36448235900084e-09 -6.06628450423541e-09 -6.70015556594291e-09 -7.26236310967763e-09 1.15384699622144e-08 -8.46360785629583e-09 -3.99650844758164e-09 6.37316705201651e-09 -7.45157991847822e-09 2.62054403598595e-08 4.84914822609675e-09 -2.36106526208268e-09 4.18482186644602e-09 -9.93501650306283e-09 -1.33735207895062e-09 -4.06624785323042e-09 1.25235411019703e-08 6.73433889868912e-09 8.87894690306869e-09 8.3028848557941e-09 7.68709274186366e-10 -1.6001737615533e-08 2.6421681885511e-09 -6.04971889787541e-08 -1.94688274144407e-07 2.21386539655053e-08 1.23991849087715e-07 -3.63234462324875e-08 1.0049232528964e-08 -3.79306974062634e-08 -5.10184125967164e-08 3.71121828177124e-08 -6.46995509325514e-08 1.74865160846091e-07 -6.23290518066063e-09 2.05729416723148e-08 1.20295124417761e-08 -2.45957059616459e-08 4.71092327629851e-08 2.29706178632004e-08 1.18906933595999e-08 1.22792122876697e-08 2.78554444052875e-08 -2.38016499960495e-08 1.85409107921658e-08 4.78220380046777e-10 -2.08234568229767e-08 6.82767941288729e-08 -4.63691933105193e-08 -4.81168878699358e-09 4.07739989305899e-08 -3.52503293905951e-09 -3.28079245547365e-08
"R2017" 1.36566807819309e-09 5.56066415523973e-08 -2.80028972067833e-08 1.7158356809924e-09 3.46989560282324e-09 -3.87510504160441e-09 2.41068370264127e-09 3.39838709499005e-09 -1.6490509437877e-08 -1.09001218859814e-09 -4.01137530278792e-11 5.97374410130764e-09 8.51493441073231e-09 -6.91376988600978e-09 4.47339708738481e-09 -8.0058306784047e-08 -6.33345130973762e-09 -4.20277395604263e-09 9.73011912075019e-09 3.1957188938674e-09 -8.08083595326086e-09 8.86351970953789e-08 1.84597739276997e-08 1.7661232750185e-09 -2.82401918026907e-08 -3.10425106662134e-09 -9.0185752919157e-08 1.32898876548729e-08 2.94663179276377e-09 -9.42716734966019e-09 1.11989308277333e-08 -8.63603758317892e-10 4.41538760645925e-09 -1.01988081376434e-08 -1.00529498548492e-08 -7.41911036093766e-09 3.52501079757112e-08 -5.63863575536417e-09 -3.25530055145446e-09 6.65328806319229e-10 -4.90983217165075e-08 -1.66465761183401e-09 3.33281682609367e-08 7.30804816538198e-10 -1.16626437971311e-08 -7.42573242753774e-09 6.82513754824967e-10 -1.28930547506938e-08 -6.23290518065992e-09 1.74067598057676e-07 -8.32688196065426e-09 -2.41561530110319e-09 5.23404369854422e-09 6.02778890010712e-10 -1.56560885301533e-07 -1.55110318188918e-07 3.73016184424396e-08 -3.07759450354396e-08 3.38953593549698e-08 3.14852716358814e-09 -2.95299944409061e-08 5.0107430441045e-08 3.44282077101192e-08 9.88692948205782e-08 -2.69458276643676e-09 2.81632205499779e-09 -1.82517713686209e-08 1.71004408948789e-08
"R2018" 1.28644604912608e-08 -1.33836953880531e-08 4.85862505190955e-09 -2.32212929680022e-09 -2.03122417485137e-08 4.30876779623304e-09 1.16198422802305e-09 8.48222676770652e-09 -1.71216603137577e-08 -5.06840292148324e-09 -1.67891039803924e-08 6.44298006961793e-11 4.81411231164087e-08 -2.5221404535558e-08 2.58285827700289e-09 2.7004307404395e-08 -3.99281640133366e-09 5.48596114797671e-11 2.71573446801071e-09 3.30251652497152e-09 -3.23285974527982e-10 -5.82988891197501e-08 1.81454186555312e-08 1.52039666503321e-08 -1.39596078429107e-08 -1.90207816440578e-08 -1.24917985369879e-08 1.9242076393374e-09 -3.48174020642732e-09 -2.69546455364933e-09 2.82183450491583e-08 2.40509496587989e-08 -3.97352701277126e-10 7.17814059647824e-10 -1.44181968370561e-08 1.91858877200474e-08 -1.5981339763476e-07 -7.17301168128414e-09 3.14256111047685e-08 -1.03937983016117e-08 -4.29101564013708e-08 -2.25406578465538e-09 2.101418968743e-08 -2.12794347656941e-09 8.28273456103135e-08 -1.43364843550344e-09 -2.39699101817203e-08 7.52520779734845e-08 2.05729416723173e-08 -8.32688196063967e-09 4.62026474889202e-07 8.59953905690323e-09 -1.82461484261296e-07 -4.6523336820309e-10 -1.15666658861774e-07 5.26003083402817e-08 -2.60391625056576e-09 -1.21943818165368e-08 6.69252501176219e-10 -3.75128092949609e-08 6.24142513103608e-08 3.9474968678683e-08 -8.28547177426106e-08 1.49999714302479e-07 -1.5752770931315e-08 1.49243450936904e-08 1.23758549275462e-08 -3.067391618533e-07
"R2019" -1.11394957349505e-10 -2.08672201384503e-08 1.67713874165407e-08 9.6824031567529e-10 -5.67390300622461e-09 9.84638458529907e-09 -1.6758122859455e-09 -6.87813320617464e-09 2.28771447952953e-09 -5.65663186013677e-11 1.60164771675074e-09 -4.30016937823025e-09 -5.85246228197061e-08 -1.09524880961039e-08 4.00768548297795e-11 1.66041416923158e-09 -1.32674495243054e-08 -8.66858891802091e-09 6.74638215593869e-09 8.07750973378943e-10 1.00921915700884e-08 -6.43498363092593e-10 -5.90530511397723e-09 -1.07005923884027e-09 -3.86317126484721e-08 9.54786749361851e-09 1.56260648390819e-08 -2.43591608736309e-09 1.38117338828566e-08 -4.01764380966536e-09 1.33424885465054e-08 2.56273814964718e-09 -3.70701712798576e-09 1.582403344311e-08 1.75513604603102e-08 3.03880981567107e-08 4.63924942976427e-08 -2.35784510206549e-09 -9.43391829158769e-09 -1.96150286825126e-09 -9.39214693358717e-09 -1.36506237284607e-09 4.58742434795535e-10 -1.27007409118207e-08 -3.39597988560134e-07 -7.54243129350778e-09 2.34422736112982e-07 3.10923198779359e-10 1.20295124417779e-08 -2.41561530110882e-09 8.59953905690264e-09 2.60256448233634e-07 -8.86963130159024e-08 5.41355947576653e-09 -1.13750153145297e-08 7.01958011235951e-10 -1.5315289387652e-08 -1.24734973609603e-09 -4.93155353892066e-08 -9.75122042034278e-08 1.04617207341229e-08 7.69102374634506e-09 -1.1533263952344e-09 -4.25800617007921e-09 1.08514509799616e-08 4.10703666047637e-08 -3.37753928145754e-08 8.83281763432529e-08
"R2020" -6.38050534870588e-09 8.47344115703105e-09 -1.64513313414728e-08 4.21135458727422e-09 2.09407026531671e-08 -1.44864656310319e-08 -2.40555431006859e-09 -1.43655594703102e-09 -1.82091518055839e-09 7.77204469109054e-09 9.78332555605062e-09 8.16059641172499e-09 -4.47759169699867e-08 1.6773513041888e-08 2.70874360550669e-10 -1.16867812665688e-08 2.3109107943284e-09 1.34343755405659e-08 -1.55892292033247e-08 -7.12911635977668e-09 -1.29530183326465e-08 2.30752179902396e-08 7.71278059801215e-09 -4.26589124336888e-09 4.2620625461461e-08 1.79592716549131e-08 -1.0618849930451e-08 4.48302555552736e-09 -9.24594620469012e-09 1.94124977418514e-09 -2.9945094804734e-08 -1.46112574544006e-08 6.36927175876648e-09 2.46191424228287e-09 2.16748940037019e-08 -1.42166216497117e-08 6.97525969318723e-08 3.1350525561721e-09 5.06978440904053e-09 6.94376634595616e-09 4.24357678545047e-08 -1.65635581706728e-08 -6.5273809192894e-09 -7.42352805371928e-09 3.35158298840384e-08 1.26321480368582e-08 4.13654503957783e-09 2.31686088211728e-08 -2.45957059616455e-08 5.23404369853203e-09 -1.82461484261282e-07 -8.8696313015909e-08 2.59709020555155e-07 -6.18346840355387e-09 1.10205300730089e-07 -2.38382754939571e-08 -7.11392476231987e-08 8.26688428231069e-09 -3.79328740367866e-08 -4.47498752172317e-08 1.3947484347791e-08 -3.6028077479532e-08 -4.59492673996434e-08 -8.07755004383937e-08 7.70505350986492e-09 -2.85450067322019e-08 3.17761461699349e-08 7.91409805019503e-08
"R2021" -1.72370728120626e-09 5.79175321483129e-09 1.0962095125303e-09 -4.67901328410134e-08 3.32092431437295e-09 -9.40157119701171e-09 -2.08856499760893e-09 -6.92480271445784e-09 1.4337688216251e-08 -1.28345910761467e-08 -1.54073116649492e-09 8.84790082600337e-09 3.15541098368797e-09 5.49460004606391e-09 3.45937377832961e-09 1.42284319690183e-08 4.50797821581082e-09 7.13735047969413e-09 -8.09907024544008e-09 2.99333378325288e-08 -1.17846021188229e-08 -1.8142578737237e-08 1.43574780753799e-08 1.74937212022527e-08 -2.28557326375302e-09 -1.79356533745157e-09 6.90216274483541e-09 -1.18424617968261e-08 1.23686878994474e-09 1.06439084397298e-08 -2.12984320682783e-09 9.13860407842432e-10 -5.90139048725182e-09 -5.10011097395349e-09 1.66297079667973e-09 -1.07342809950352e-08 4.48786949521408e-10 -1.96295756047667e-08 -5.49419873961067e-08 6.06543584136683e-08 5.23412538357891e-09 8.94248960542669e-10 2.08538262153946e-08 -4.00042587598383e-08 -2.98434997043007e-08 -1.77794129605189e-07 1.27481980010022e-08 9.2693785520069e-09 4.71092327629818e-08 6.02778890009751e-10 -4.65233368203576e-10 5.4135594757689e-09 -6.18346840355443e-09 1.54077221611826e-07 1.19896405515339e-08 -2.33726718894785e-09 -8.19810287792253e-09 -3.1395116996514e-09 -9.67519721489669e-10 2.43370864545452e-09 1.13399702082838e-08 -5.94616600704233e-09 1.175893354031e-08 -4.8448808066706e-09 1.05711418404522e-09 1.45600189050233e-08 -2.34049217106809e-08 2.19804444133687e-08
"R2022" 5.31026023521135e-09 -2.62852222788416e-08 3.59475689852146e-08 -5.00056896232648e-09 3.03974381248571e-09 -5.02711251725369e-09 -1.14342019029486e-08 -1.17455263048128e-08 2.98413173067834e-08 2.10486210868881e-08 8.42951183659082e-09 -5.94086174892599e-09 -1.69926541089101e-08 2.24893893707701e-08 6.08630969912828e-10 -3.72758257633047e-08 6.50142804593049e-09 5.2189226219621e-09 -1.95878243075508e-08 -3.10022006420167e-09 -1.04736230876784e-08 4.53550449903629e-08 -3.29026930149353e-08 -4.93724618144612e-08 3.7404124398843e-08 9.72642703692724e-09 6.79656942027338e-09 3.60766111666741e-09 -7.15970645521588e-09 2.19591929100146e-09 -1.91506943462367e-08 4.30434075655134e-09 -4.12757439830421e-09 9.55837165115666e-10 1.26179052544636e-07 -1.99873869723786e-08 2.32882685108348e-07 7.29077639065959e-08 -2.88501546796953e-08 1.82981658254981e-08 3.46865701697587e-07 -6.46213091248167e-08 -4.64915623827623e-08 -2.41604617119204e-08 1.28752546266617e-08 -2.72544632658169e-08 -1.024871626841e-08 1.91352564346604e-07 2.29706178631949e-08 -1.5656088530154e-07 -1.15666658861762e-07 -1.13750153145407e-08 1.10205300730101e-07 1.1989640551538e-08 1.37461307924387e-06 4.1489427718812e-08 -6.35998006208851e-07 7.85951659308059e-08 -3.78128663298922e-08 -1.14067742321696e-07 1.53316604952516e-07 -4.46496856630472e-07 -3.70819538820465e-07 -6.37862777132832e-07 1.47847233396182e-08 -1.54626603056531e-08 8.44489398479278e-08 1.09106084462822e-07
"R2023" -6.86959310718326e-09 -8.30246176020008e-08 1.44471112562171e-08 -1.27613965864342e-08 2.0217533881251e-09 9.56716556034864e-09 -1.71346563181097e-08 -5.87015071381294e-09 4.00984350953664e-08 4.91743253570567e-09 1.04980584053268e-08 -1.76775575395681e-08 -1.29061158995037e-08 1.14656397712849e-08 -1.30733836186585e-08 1.0528726580833e-07 -4.02662555941273e-09 1.24925316584308e-09 -9.72233154391164e-09 -3.75006553449521e-09 -2.23821865326599e-08 -2.05451152951792e-07 3.54294491479132e-08 8.09921936933580e-09 2.67302067862637e-08 6.97290797812512e-09 1.36016246771801e-07 -1.86167281640082e-09 -3.67890175306432e-09 1.46731844254114e-08 -1.54028437279335e-08 -9.58476797608086e-09 -2.92361722726171e-09 1.58288878038725e-08 -1.15568318476731e-08 2.96667980767363e-08 -3.53166655924432e-08 -2.03164702061807e-10 9.77225063507675e-09 -1.76263179123693e-08 2.01278458856267e-08 1.88238493262558e-08 -6.65127457458793e-08 -5.29549351453535e-10 2.97673820141077e-08 2.02155092946087e-08 -1.04183013823284e-08 -4.79219560144179e-09 1.18906933596003e-08 -1.55110318188934e-07 5.26003083402799e-08 7.01958011234978e-10 -2.38382754939542e-08 -2.33726718894884e-09 4.14894277188013e-08 2.6504223275547e-07 -5.17586989565329e-08 6.50343714871163e-08 -2.38929783942371e-08 9.19380498833365e-09 -4.06754248959726e-08 -4.18072384103935e-08 9.36196471860394e-09 -1.84195081019934e-08 3.84083017646775e-09 -1.24292134131929e-09 8.05235017151292e-09 -6.34805534219187e-08
"R2024" 3.95694573927405e-09 -1.6088516661468e-08 -7.68064415839324e-09 7.01014146619843e-09 -1.66627691980365e-08 1.47953900965245e-08 5.24852221093465e-09 -7.17278340433017e-11 -4.99099947562673e-09 -8.03942090344598e-09 -2.39538657599545e-08 -2.64939925468849e-09 5.36529203913381e-08 -3.26760414095961e-08 -3.33292623443316e-09 5.67877956900992e-09 -1.25725178546785e-10 5.30404202857811e-09 8.6684763490048e-09 2.72810090932282e-09 8.97505245575811e-09 2.4073019045009e-08 -1.15376728692481e-08 -1.17188176097445e-09 -3.99663921029283e-08 -1.20789609638082e-08 5.34709731417065e-08 -3.8156280143754e-09 3.34885131197477e-08 -3.33665478646058e-09 8.03673782918829e-09 5.62799941874408e-09 -6.13758140311031e-09 -2.36669095956086e-09 -2.67713575279486e-08 5.3876961432566e-08 -4.28628916125706e-07 -2.41593535757908e-08 -7.62585627994185e-09 -2.60037246203724e-08 -2.35089397066049e-08 6.69669894331185e-08 2.01400348469697e-08 2.02265725686853e-08 5.99522801814573e-09 8.81707671471667e-09 -1.90313358326017e-08 -1.521084680951e-07 1.2279212287667e-08 3.73016184424351e-08 -2.60391625054451e-09 -1.53152893876625e-08 -7.11392476232013e-08 -8.19810287792086e-09 -6.35998006208979e-07 -5.17586989565358e-08 8.11301394010522e-07 -3.012775593977e-08 2.53392589907143e-08 1.83333831688407e-07 -1.95386729991796e-07 1.56005718677211e-07 2.03118354034762e-07 -8.01074164808809e-08 -1.13293363620339e-08 4.05078685159689e-08 7.94845656680225e-08 -1.13866285112706e-07
"R2025" 2.66586985729088e-10 1.34598694082357e-08 -5.90570233455432e-09 1.56993672497754e-08 -1.9151938196932e-09 -1.12048945605063e-08 -1.35648721884145e-08 -3.62585538139899e-09 4.5894249042277e-08 7.86540902253812e-09 -9.10672555202084e-09 -1.51562917360176e-08 1.77458490264617e-08 3.25652659454164e-08 -7.38030372822521e-09 9.4387259920665e-09 -1.47280471661092e-08 -1.9792554071763e-09 7.22739128566067e-09 -4.54461952101283e-09 -2.26369295310641e-08 -8.17104358534039e-08 4.82408626656021e-08 -8.09079608055542e-08 -6.56400914776234e-09 -4.46922024771811e-09 1.81369278139443e-08 5.14208154415177e-08 -2.74584355188041e-08 -2.22910777746824e-08 -1.39240411471037e-09 5.49118651624129e-09 1.8167103791945e-08 1.53449531049925e-09 6.32421976016126e-09 -1.98637751177733e-08 -6.6007842252632e-10 -3.14629457639121e-08 -7.19695557181397e-09 -2.09993767921139e-08 4.53576215059684e-08 9.16515014453359e-10 -9.56613663067033e-08 2.22327955638977e-08 -4.093501118371e-09 1.2518852116819e-08 -6.95214414368986e-09 1.70645347138585e-08 2.78554444052858e-08 -3.07759450354308e-08 -1.219438181654e-08 -1.24734973609326e-09 8.26688428230908e-09 -3.13951169965612e-09 7.859516593081e-08 6.50343714871182e-08 -3.01277559397805e-08 2.47194326491695e-07 1.08611452179297e-08 3.75494551923023e-09 -7.9162600441565e-09 -2.30567910937525e-07 -3.00825961021841e-08 -2.64620392321413e-08 1.24560971029898e-09 -1.16009051711639e-09 -1.36339140015216e-08 2.13456368466427e-08
"R2026" -2.1728424675391e-08 1.25966008569963e-07 -5.69286218935866e-08 1.0159807133695e-08 -3.925787721266e-08 2.61895586135563e-08 1.01634757819353e-08 -1.00310049228337e-08 1.26117709748288e-08 -1.61465387636274e-08 -5.56244964165608e-08 -1.42832846022205e-08 3.73027911634839e-07 5.57512453182863e-08 -3.29560536099659e-09 -8.15716608968499e-09 1.19517683062471e-08 -5.13853097454115e-09 2.73877018165e-08 -1.132280938319e-09 -3.77651861329942e-09 6.18289348448055e-09 3.9104432365656e-08 -2.87102561808750e-09 -2.90782786535471e-07 3.15781642766622e-09 -1.91008295939553e-07 -9.92704105027145e-09 -8.34632222417266e-09 4.87215456306747e-09 4.07910267933662e-08 2.03667027176663e-08 -1.58997053818466e-09 -8.98940743017035e-08 -2.45028616840027e-08 -1.04274391355486e-07 1.02277327457038e-08 -5.73005058254731e-09 -3.73610921794934e-10 3.35034301893626e-08 -1.78217530074562e-08 6.11577018672537e-09 -1.17668549940553e-08 3.35460034785681e-09 1.85129755835027e-07 3.15018875692271e-09 -3.31374728567483e-07 -3.05780913871614e-08 -2.38016499960498e-08 3.38953593549733e-08 6.69252501175846e-10 -4.93155353892101e-08 -3.79328740367901e-08 -9.67519721490948e-10 -3.78128663298802e-08 -2.38929783942417e-08 2.53392589907095e-08 1.08611452179293e-08 4.66708611511867e-07 6.83885781677902e-08 -6.49359642439915e-08 1.62890053068526e-08 2.21739273108638e-08 5.32199232986958e-08 -9.32979457108742e-08 -1.32980499920502e-08 7.01485789751129e-10 -5.15692798989603e-08
"R2027" -3.67108868077814e-09 5.62856791530488e-08 -7.00944053141269e-09 -4.16744208517281e-09 -1.55375611923537e-08 1.97930344654806e-08 6.3520960738062e-09 6.81949064966627e-10 1.08543135110448e-08 -7.48211579465691e-09 -1.48128807019515e-08 -1.26370487538686e-08 4.30429482432192e-08 -2.75163659285291e-09 -3.50886331745141e-09 7.64567895078393e-09 8.66242055261227e-09 8.61818266575528e-09 -4.20824054766434e-09 5.51918935017879e-09 1.32893246046082e-08 -1.69809330133613e-08 -1.63150604960406e-08 -6.76538668699367e-10 -1.4474574398069e-08 -1.62536680361421e-08 2.12726118042565e-08 -2.41895620494141e-09 8.90644342773462e-09 2.6798624431561e-09 1.13858130750914e-08 9.72247000724647e-09 -5.34532406926331e-09 -1.03579789708584e-08 -1.06635182366979e-08 -6.85932516585016e-08 -1.69738299634631e-07 -3.76017645286469e-09 -2.95944209864889e-08 -1.05379859738471e-08 -5.76315314459607e-09 3.72633848499257e-09 -4.40548677828133e-09 1.0653495135623e-08 -3.29408093562205e-08 -4.77983484051281e-09 -4.70388632030369e-08 -4.47065475516029e-08 1.85409107921647e-08 3.14852716358155e-09 -3.75128092949568e-08 -9.75122042034292e-08 -4.47498752172298e-08 2.43370864546175e-09 -1.1406774232167e-07 9.19380498832856e-09 1.83333831688401e-07 3.75494551923981e-09 6.83885781677904e-08 3.6542469921737e-07 -1.36918745278566e-07 2.10109543306953e-08 7.51335170230363e-08 -2.26298467611502e-08 -2.42727891880403e-08 7.24134450275452e-08 6.14738786490884e-09 -3.15153359499975e-10
"R2028" 3.86030467916838e-09 5.25721006293249e-08 3.4965036092536e-08 6.65196850550607e-09 4.31148928421114e-09 -2.46275052228612e-08 4.25458305133721e-09 4.69279428108071e-09 -1.81324503245251e-08 4.78786949114097e-09 -1.96779041616872e-08 1.85491304424277e-08 -4.56618913791456e-08 6.44252643239907e-09 1.78134739842049e-09 3.48813002729702e-08 -2.4409551599046e-08 1.48170671189995e-09 -5.05181911249289e-09 -1.68818079840968e-09 -3.07025727663731e-09 1.12393921393248e-08 5.11353250800929e-09 -4.55966571515451e-09 1.04206988104066e-07 2.62221486705181e-08 -2.37076570336208e-07 -1.06048125170679e-08 -1.16156575541736e-08 1.10018584407828e-09 2.31341057971052e-08 1.33262009549152e-08 2.77172569152485e-10 2.63515378213708e-08 9.44191552897662e-09 -1.51407491938508e-07 -3.94202531403565e-08 6.4675555846124e-09 1.6552369396909e-09 2.15658983367171e-08 -7.88533639726685e-09 -2.68704274295218e-08 3.35180666666553e-08 -4.97764261739524e-09 1.56690538875486e-08 -3.23312504250704e-08 2.06226618781609e-08 6.57706049334953e-08 4.78220380043184e-10 -2.95299944409341e-08 6.24142513103439e-08 1.0461720734122e-08 1.39474843477942e-08 1.13399702082875e-08 1.5331660495252e-07 -4.06754248959795e-08 -1.95386729991809e-07 -7.91626004415563e-09 -6.49359642439882e-08 -1.36918745278546e-07 5.39421196083307e-07 -3.72157846479141e-08 -8.42168447051463e-08 3.70391000386697e-08 -2.7167147993113e-08 -3.25174837187012e-08 -3.3179271696721e-08 3.71617529947993e-08
"R2029" -1.13145274549228e-08 -4.25694990136488e-10 6.06079910303913e-10 2.70060421691103e-08 4.76904271935477e-09 3.30282362695754e-08 1.98917791962142e-08 -6.50295945727057e-09 -1.49906817107812e-08 -3.23809695510184e-08 9.43023886859012e-09 -1.11904031117939e-08 -4.38794330132342e-09 -2.18483599302987e-08 -2.83382848111415e-09 -8.35446801682473e-10 1.56452159081421e-08 -1.73304695005901e-10 2.07176021815975e-10 -2.58503609543002e-09 2.81247468891266e-08 5.12525224702047e-08 -3.73553108345592e-08 8.6155489302833e-08 -1.57366111626121e-08 4.30580255833274e-11 -4.17179021487698e-09 -7.15269459430433e-08 2.5001747303058e-08 1.60077126831409e-08 7.24396711364833e-09 -1.33080459006593e-08 -1.7382282781369e-08 -7.16843895588346e-09 -3.36003762637429e-08 1.20325648216258e-08 -3.47550584218391e-08 -9.21036828272853e-08 6.3767030744043e-09 -5.11388153322116e-09 -4.16652246683268e-07 7.3334977726955e-08 4.94802229573845e-08 -2.07580466912803e-08 -1.02527773462367e-08 3.87557472259246e-08 7.83396060759642e-09 -9.81773239561867e-08 -2.08234568229655e-08 5.010743044103e-08 3.94749686787058e-08 7.69102374631807e-09 -3.60280774795414e-08 -5.94616600703984e-09 -4.46496856630459e-07 -4.18072384103998e-08 1.56005718677203e-07 -2.30567910937532e-07 1.62890053068475e-08 2.10109543307131e-08 -3.72157846479158e-08 7.60475423541467e-07 1.1165321448051e-07 2.41373567712354e-07 -5.42245198294205e-09 2.42960882365393e-09 -7.20593768046503e-09 -2.85418223269367e-08
"R2030" -1.6447571843666e-08 5.77563093715457e-09 -1.46664001002018e-08 -1.72854182472688e-08 -3.26399835708564e-09 4.12753780799609e-09 7.70256878623314e-09 8.95392043765906e-09 5.85585408761246e-09 -7.41185497815898e-09 6.92057712811367e-09 4.32676897719949e-09 -1.72781285715761e-08 3.25451554081149e-08 -1.24114140166345e-08 3.8889896906234e-09 2.22156528077825e-09 -1.10550272828642e-08 5.56228037369118e-09 8.15700735128952e-09 6.55289976130412e-09 -1.62985355851244e-08 3.55186021017835e-09 1.77539207195885e-08 -1.50686023775916e-08 1.59356472465234e-08 -6.44578185458676e-09 -1.68593612361822e-08 -3.67548106043342e-08 6.97049963696075e-09 -1.48372322840807e-08 -5.61493444750363e-09 4.36927761700724e-09 1.55058556643906e-08 -1.33201909543653e-07 7.08185935781414e-09 -3.39876460948565e-08 2.79127495569448e-09 -6.6381645844522e-09 -1.34247015090184e-07 -1.38139697439362e-07 3.96403539983729e-07 2.73295109503467e-09 9.27662846881489e-08 -3.14626028614074e-08 -2.40769154889194e-08 2.15923036305756e-08 -9.0549008323843e-07 6.82767941288692e-08 3.44282077101247e-08 -8.28547177426204e-08 -1.15332639523982e-09 -4.59492673996494e-08 1.17589335403154e-08 -3.70819538820395e-07 9.36196471860173e-09 2.03118354034748e-07 -3.00825961021928e-08 2.21739273108557e-08 7.51335170230501e-08 -8.42168447051336e-08 1.11653214480481e-07 9.21904722908575e-07 2.27691080743284e-07 -5.26817084092357e-09 3.38393432639799e-08 -1.38864840528224e-07 -3.4833649699877e-08
"R2031" -7.21864719487094e-09 3.72441030679975e-08 -3.60548031344346e-09 4.50105699009305e-09 -2.13933641595784e-08 -1.39622886547844e-08 2.7047373902912e-09 1.60194711736078e-08 1.74730772097806e-08 -1.05560657403752e-08 -2.02615116786787e-08 -3.01444955873475e-09 5.62448237881503e-08 2.05217413680127e-08 -6.96916676699481e-10 1.81529323531385e-08 1.01017981070385e-08 7.34978754539099e-09 -8.70566429468979e-09 -2.79382317776251e-09 1.12176140157175e-08 -2.44441570761574e-08 3.18223204595264e-09 1.23012420864167e-08 -3.24725395277144e-08 -7.84082532686209e-09 -6.3043129597635e-08 4.22347448795991e-09 -2.29033530905684e-08 -1.05903286189651e-08 2.92110645101536e-08 2.19145549312983e-08 4.60226158104468e-09 -2.71758645033593e-09 -1.00249686899974e-07 -2.50430423091599e-08 5.46493235140912e-08 -2.38335792799071e-08 1.06441464584804e-07 6.80091362945909e-08 -5.43229033148231e-07 -4.07861263895938e-08 -1.1426067725898e-08 7.1668399920919e-09 1.10432226730258e-07 6.21413165605098e-09 -6.27549205066743e-08 -1.21656121696077e-07 -4.63691933105133e-08 9.88692948205638e-08 1.49999714302449e-07 -4.25800617009557e-09 -8.07755004383868e-08 -4.84488080667122e-09 -6.37862777132815e-07 -1.84195081019937e-08 -8.01074164808941e-08 -2.6462039232141e-08 5.32199232986888e-08 -2.26298467611515e-08 3.70391000386572e-08 2.41373567712331e-07 2.2769108074325e-07 1.28524633045065e-06 -2.45742255675246e-08 -6.01759479385107e-08 -4.64175722134349e-07 -8.41136351850591e-08
"R2032" -1.16312012928497e-09 -4.95062833973536e-08 -5.4962801602994e-09 -2.93163553327801e-09 4.37441157674647e-09 -4.21667312345966e-09 5.25493524481833e-10 -8.00985264242593e-09 1.34867729774987e-09 2.7180861275222e-09 2.06124601519054e-08 -4.70258240128434e-11 -4.89131196801326e-09 1.36817346976858e-08 2.98883763853591e-09 -3.55739040930657e-09 1.14323899408514e-08 2.21576951111354e-09 -1.65805591843901e-08 5.81490721894559e-10 -6.66003363274862e-09 2.97581191734916e-09 9.85908670660523e-09 9.17181363857804e-10 4.62417241361738e-08 1.57622639052887e-08 5.31449180146278e-08 7.35371592257594e-10 -1.82910249692958e-08 -1.40662820421109e-09 -7.41448991508736e-08 -5.09340176650772e-10 6.14300028556704e-09 -7.97544877668299e-09 1.71948611297455e-08 6.39166177401275e-08 1.93188782407271e-08 -5.34913387373047e-10 -8.51206813212602e-09 5.03721365139969e-09 8.19074148419765e-09 -6.11722176406998e-09 -4.8163074566622e-09 -5.6913155405632e-09 -6.72053625148567e-08 2.34442489016961e-09 -1.79959068295098e-08 1.77204178085203e-09 -4.81168878699337e-09 -2.69458276643067e-09 -1.57527709313139e-08 1.0851450979964e-08 7.70505350987075e-09 1.05711418404921e-09 1.47847233396063e-08 3.84083017647119e-09 -1.13293363620301e-08 1.24560971030543e-09 -9.32979457108899e-08 -2.42727891880453e-08 -2.71671479931139e-08 -5.42245198294637e-09 -5.26817084092202e-09 -2.45742255675183e-08 1.01432760456682e-07 1.20689980115595e-08 -1.74264912334802e-08 6.68834050109658e-08
"R2033" 1.31034843677401e-08 -4.9038954776113e-09 -2.56526368536394e-09 -9.17532770068997e-10 -2.42421960673635e-08 9.01987529736676e-09 -5.36603550206659e-09 -6.85435453056191e-09 1.21769143074934e-09 -2.82584531000096e-09 1.424693484015e-08 -4.48901623398084e-09 -4.58604615317217e-08 -2.20602680583216e-08 8.6617005101527e-09 -7.75218844825603e-11 -8.2932558791141e-09 -8.32341409928207e-09 -2.1035456041376e-09 3.70374511056717e-09 8.50927269657556e-09 9.91440152543912e-10 -3.90092952428188e-09 1.771854196871e-09 5.91620812618678e-10 4.53903271835881e-09 5.68711848189614e-09 -5.42274665639733e-10 5.57070685963891e-10 -9.9188463023496e-10 -3.89879028753972e-09 2.75033709936969e-08 -2.37341618958019e-09 1.44204679620282e-08 3.79787535443465e-08 1.45075375954698e-08 -3.87714774228876e-08 -2.18638782833797e-09 -9.71527207308463e-08 1.37971190313424e-08 1.42044234029206e-08 -2.68026561683144e-08 -2.33821324530925e-10 -1.09673403206275e-08 -2.6331583655581e-07 -2.53181818444986e-08 9.84191324409337e-08 -3.46401595502402e-08 4.07739989305914e-08 2.81632205499421e-09 1.49243450936881e-08 4.1070366604758e-08 -2.85450067322062e-08 1.45600189050196e-08 -1.54626603056488e-08 -1.24292134132193e-09 4.05078685159722e-08 -1.16009051711907e-09 -1.32980499920536e-08 7.24134450275451e-08 -3.25174837186948e-08 2.42960882366358e-09 3.38393432639814e-08 -6.01759479385076e-08 1.20689980115594e-08 1.7649894432134e-07 3.94515954723445e-09 4.88650716594086e-08
"R2034" 4.71740591389433e-09 -1.84376155493236e-08 -1.03982007778956e-08 -4.22609891634563e-09 4.17395457909258e-09 2.44689234645932e-08 1.05226098723278e-08 -3.98516321349229e-09 -2.45178343137433e-08 -7.89309346891354e-09 -5.86455347523609e-09 -2.8003914568676e-09 1.76646974438582e-08 -2.20230113060638e-08 4.08282203621271e-09 -8.41705095750389e-09 2.33332822679232e-09 1.46299774488281e-08 -6.84629697042364e-09 2.71144323391266e-09 -2.26923245317747e-09 5.10212982142569e-09 2.64756335312465e-09 4.637069263686e-09 5.4573392921915e-09 -1.30394675138039e-08 1.43229340435473e-08 -5.36104926470149e-09 1.46118602590656e-10 4.60317343636022e-09 -2.2540359213336e-10 -7.96174574115765e-09 -2.74255169648126e-09 2.55709909339461e-10 -3.82787834252174e-08 3.28011211078808e-08 -2.33645204355554e-08 2.34141417219965e-09 -5.22857851161546e-09 -8.46913726302485e-08 1.60547517026552e-07 3.90841664433112e-08 2.37799107292907e-08 2.53978807914759e-08 1.5726576302676e-07 4.10014822482602e-08 -5.41844601449649e-08 1.07703438079623e-07 -3.52503293905517e-09 -1.82517713686213e-08 1.23758549275705e-08 -3.37753928145836e-08 3.17761461699377e-08 -2.34049217106827e-08 8.44489398478987e-08 8.05235017151116e-09 7.94845656679965e-08 -1.36339140015224e-08 7.0148578974899e-10 6.14738786490715e-09 -3.31792716967168e-08 -7.20593768046101e-09 -1.38864840528207e-07 -4.64175722134324e-07 -1.74264912334803e-08 3.94515954723254e-09 3.95214966006031e-07 -2.30374408609641e-07
"R2035" -8.65063077775014e-09 4.73859404762666e-08 1.71539796556564e-08 2.50382991068051e-09 3.79905550091631e-08 -3.50414700326514e-08 -7.95236911670649e-09 -8.84428877185767e-09 2.86643626064675e-08 1.29594707724782e-08 6.3439266035257e-08 1.30179033870112e-09 -1.64501489321592e-07 3.38053626936375e-08 6.58146665561996e-09 -1.82176788586464e-08 -4.27670776243241e-09 -4.1210973883094e-08 1.85305570191136e-08 -2.28043734168295e-09 2.18517890590263e-08 5.44173540247698e-08 -2.83553858323928e-08 -1.15921179342758e-08 1.79724752418075e-08 3.62609145731376e-08 -2.00656270345687e-08 -2.38058671434297e-09 1.22608460629097e-08 -2.03437302150612e-09 -2.05203371945791e-08 -3.04679133946127e-08 -2.05880959689652e-09 6.88084598931686e-10 9.56408598770834e-08 -7.98205257102166e-08 9.53485852854464e-08 -2.41673334280314e-09 -9.14103806196218e-08 8.82923278163329e-08 1.8006065126783e-08 -7.15740227200084e-08 -3.08096521914179e-08 -3.86257864217656e-08 -5.46128470732521e-07 -2.93309582067361e-08 2.60125647676025e-07 3.05639526834605e-08 -3.28079245547388e-08 1.71004408948804e-08 -3.06739161853281e-07 8.83281763432567e-08 7.91409805019491e-08 2.19804444133664e-08 1.09106084462814e-07 -6.34805534219203e-08 -1.13866285112704e-07 2.13456368466454e-08 -5.15692798989664e-08 -3.15153359500726e-10 3.7161752994804e-08 -2.8541822326935e-08 -3.48336496998609e-08 -8.41136351850686e-08 6.68834050109646e-08 4.88650716594135e-08 -2.30374408609638e-07 7.04800095005989e-07
