# Supplementary material for: NODDI and Tensor-Based Microstructural Indices as Predictors of Functional Connectivity
Source: PLoS One. 2016 Apr 14;11(4):e0153404. doi: 10.1371/journal.pone.0153404 (PMC4831788; doi:10.1371/journal.pone.0153404)
Supplement: S1 Data — a) Functional connectivity matrices, both fMRI and EEG connectomes across all subjects, in the form of precision matrices and b) structural brain connectivity matrices across all subjects and microstructural indices. Columns and rows are named according to the corresponding brain region that represent. (ZIP) [file pone.0153404.s001.zip › DATA/EEG/44/precShr_EEG_wholeTS13_30.txt]

"C1001" "C1002" "C1003" "C1005" "C1006" "C1007" "C1008" "C1009" "C1010" "C1011" "C1012" "C1013" "C1014" "C1015" "C1016" "C1017" "C1018" "C1019" "C1020" "C1021" "C1022" "C1023" "C1024" "C1025" "C1026" "C1027" "C1028" "C1029" "C1030" "C1031" "C1032" "C1033" "C1034" "C1035" "C2001" "C2002" "C2003" "C2005" "C2006" "C2007" "C2008" "C2009" "C2010" "C2011" "C2012" "C2013" "C2014" "C2015" "C2016" "C2017" "C2018" "C2019" "C2020" "C2021" "C2022" "C2023" "C2024" "C2025" "C2026" "C2027" "C2028" "C2029" "C2030" "C2031" "C2032" "C2033" "C2034" "C2035"
"R1001" 6.09525815503555e-08 7.20040311949236e-11 -3.94679677803852e-09 -6.43368944077936e-09 2.66734314339085e-09 -1.19214778123464e-08 -3.98738478427519e-08 -6.84267336412065e-09 7.56847246151139e-09 1.60604905853312e-08 -1.85487721824225e-08 -8.07298034458139e-10 -4.8214872971272e-09 -8.73235567976458e-09 3.76330421501191e-09 -4.00266713174193e-09 -4.60648942654347e-09 9.25623913401576e-09 -2.52613238912374e-09 -2.24008684378108e-09 1.29073513483068e-08 1.8052193849219e-09 8.66370705290114e-09 -6.12791705872053e-09 5.50251483033211e-09 1.39859057332662e-10 3.5642342663529e-10 1.94360504296957e-08 -3.47057695005988e-08 -1.5137902255548e-08 1.13837853424433e-09 5.69813678831567e-09 -4.04543626217945e-08 4.45208436190617e-08 -8.17907520923776e-10 4.67091636457328e-10 -5.03507054579364e-10 6.67276225740849e-09 -1.35509345558648e-10 3.50105489724943e-10 -1.38310581117023e-10 4.99587954674873e-10 -3.96000985285844e-09 1.38234447769637e-09 4.14594817415277e-09 -2.19623906539112e-10 -3.85777778277891e-11 1.63150617961144e-09 -1.0886192235694e-09 3.00736105153442e-09 3.2209871027518e-10 -7.87002761307249e-10 -8.98751962251861e-10 -3.83523249150401e-09 -1.18853418258434e-09 -2.82246385381996e-09 2.46360250777092e-09 4.83747935764355e-09 -1.44444765129159e-09 -1.54465295181757e-09 8.95744177595512e-10 -2.98062473368491e-09 2.24582780109947e-09 5.44866993148642e-10 1.72820799364548e-10 -1.57131704930627e-09 -7.33019234702006e-10 -1.31372278904012e-09
"R1002" 7.20040311946235e-11 1.43824411216569e-07 -8.53448073696501e-09 1.03236291590743e-09 -1.89080481997403e-09 -2.70690512851424e-10 2.45541434069232e-09 1.23322279545964e-09 -3.90856905840636e-09 -4.13246500578042e-10 7.57368958606533e-09 -3.53372172723391e-09 -3.72667119394204e-08 -5.47539511922992e-09 3.50840082491703e-09 1.36820243549221e-08 -2.79721580523309e-08 -6.38686961138032e-09 4.97615327053781e-09 3.51551457695003e-09 -1.31189533539218e-08 3.42178697862972e-09 3.74144258061857e-08 -1.50215757834737e-09 -5.05255322024185e-09 8.33845162543569e-09 -6.55884119500793e-08 -1.22157450992742e-10 1.09536267969452e-08 6.67053662970915e-10 8.1234539446007e-09 -3.27335422580414e-10 -5.1325656588708e-09 2.10143920992987e-09 -2.64496949051333e-10 -1.24546879947595e-07 -1.19681080883491e-08 -4.12653529661775e-09 -2.43103385244204e-09 -9.17354109469808e-10 3.83446062812515e-10 1.52185818567367e-09 -4.86721211951357e-09 -8.66163044576553e-10 -5.64078705630053e-09 3.64787522031444e-09 4.28781537007086e-08 -1.09915740225466e-10 -1.83695961611554e-09 -2.27173958820988e-08 -7.54059391000063e-09 -6.32583969468515e-09 6.45285372843259e-09 1.15319511318007e-09 -5.09451538264373e-10 1.44659405161408e-08 1.31464170364082e-08 6.364944567265e-09 -2.29412259098459e-08 3.50253323929636e-08 4.66818019855091e-08 -6.02788901482731e-09 2.81657724183841e-09 -1.44027163389083e-10 -4.32994357434619e-09 -1.40092574825918e-09 -3.1828191417303e-09 4.92662380363338e-09
"R1003" -3.94679677804004e-09 -8.53448073696531e-09 2.42665037010964e-08 2.18727976361921e-11 -1.45819818142328e-09 5.08655809856185e-10 7.93470295916422e-10 -9.64465101478192e-11 8.44483492879934e-10 -5.41580529878132e-11 3.16211013553437e-09 -1.82668694068115e-10 -1.94451576447245e-09 -1.43250870142222e-09 -1.0397224064687e-09 4.86933929907924e-09 -3.8800709202484e-09 1.78694118729333e-09 -3.39833904187726e-09 2.56693282103044e-10 -2.25314933934748e-09 -1.19753793739274e-09 -1.93787716435766e-08 -1.23151909545234e-09 5.93459061900592e-10 1.78531165416936e-10 -1.08260263579246e-08 1.48065277604303e-10 6.8482015692243e-09 2.26659891001049e-09 -2.97779258357788e-11 -1.1995783283035e-09 4.35621188418622e-09 1.48604233514673e-09 8.56272727459524e-10 6.87353503066546e-09 -1.5257616250677e-09 -1.44823649563406e-10 6.37616471787698e-10 -4.99596935915963e-10 1.88705042464529e-10 6.07826834942596e-10 -7.67203006796378e-10 -1.48492822856695e-10 2.12709397323e-10 7.61145252263116e-11 9.03218054045717e-10 -4.34857724260635e-10 6.2932304034225e-10 -2.28743019793409e-09 5.18415268923305e-10 1.96133045544463e-10 3.69659026968883e-10 1.57786297615213e-10 -3.43730038858664e-10 7.48106334185726e-10 8.77314492653051e-10 1.09283594167774e-09 6.6267154550494e-10 -3.4210589047647e-09 5.43531628672418e-09 3.08407619324242e-10 -2.27129494548371e-09 -7.60962555114246e-10 -9.07625438224439e-11 6.50994858906261e-10 1.03013811873624e-09 -8.85853641143239e-10
"R1005" -6.43368944077757e-09 1.03236291590943e-09 2.18727976381755e-11 1.37519800492092e-07 2.16405397798991e-09 -2.11021612364772e-09 3.02607896460392e-08 -2.49508289333693e-09 1.86376205901438e-08 -8.00427200085928e-09 3.49078463400336e-09 1.10833726758638e-08 -3.00278219236887e-09 3.73476566868964e-09 -1.96934436715672e-09 1.06770901531199e-08 6.29255005954367e-09 -1.65702666979938e-09 -7.81409140399912e-10 -5.62326879974494e-08 1.43758452768152e-08 1.19003986356571e-09 -1.41484567611108e-08 -3.55306478955453e-08 1.48691624950457e-10 -1.91965665104403e-09 -1.21080025277596e-09 -2.72887428870574e-08 4.18273191445062e-09 -6.40585143114924e-09 1.0707191444564e-09 -1.70080271669457e-09 2.55890506442341e-09 -5.89435562039755e-09 2.83727054628836e-09 1.26562921712644e-09 6.04815560439655e-10 -1.29031127382878e-07 4.50179868964784e-09 5.4573412945628e-09 -7.33638448046772e-09 -3.17887996363426e-09 1.84187861396675e-08 -1.76870904703679e-08 1.90537766464631e-09 -6.99543482934358e-10 9.41972725064159e-10 1.30768473627858e-09 -5.34686707576741e-09 -3.49056508235696e-09 8.44860060990772e-10 4.73503403287583e-10 -5.24787725823956e-10 4.63827942298014e-08 2.85214804154506e-10 -9.91291397549319e-09 -5.42685388876286e-10 2.45775439187783e-08 -2.55494781994046e-09 -2.30518505308453e-09 3.83672304071109e-09 -1.97213983941083e-09 -9.15695120771289e-10 9.51428592840251e-10 1.56017743172546e-09 -6.19802269394151e-10 -9.47828754393422e-10 -8.64920749945692e-10
"R1006" 2.66734314338912e-09 -1.89080481997412e-09 -1.45819818142282e-09 2.16405397798989e-09 1.47690781436307e-08 2.04125602113919e-11 -1.67257227866185e-09 -9.34670979690682e-09 5.10797078132509e-09 1.13135287975619e-09 1.26822882094961e-08 3.07102871322019e-09 -2.78821595176963e-08 1.25641954915655e-08 -4.18336579122185e-09 6.35927259264209e-10 7.76715812422134e-09 4.3418622529532e-09 -6.8501662291657e-09 -4.81467454595853e-09 4.79307434430148e-10 -3.54236004561342e-10 -3.94655901042102e-10 -3.09487529534609e-09 4.13112590386725e-09 1.15468458238508e-10 7.41465987666783e-10 1.88397927748488e-09 -1.07976589105565e-08 -1.18395356133429e-09 1.6892057645046e-09 -7.62019583434305e-09 3.95686251145721e-09 -9.89879913503639e-09 8.02331513203966e-11 2.62815204326233e-09 3.80646130864344e-10 -1.26969897967003e-09 -2.33537915247464e-09 8.05038731675305e-10 -3.71571421624712e-10 1.32163229323581e-09 -1.79873740590894e-09 -9.15567479754628e-10 -2.63950183201381e-09 -2.12706186013097e-10 1.60231374434967e-08 -2.4332320086086e-09 -9.85989650601763e-11 -2.1264910944656e-11 -2.01045959550021e-10 1.08057741651581e-09 -8.82960415224422e-10 6.08185475415724e-10 -7.93143566055906e-10 -5.30487786043029e-10 4.87692398262633e-12 2.80640827422527e-09 -1.19799291430575e-10 -2.1143608441123e-09 -1.58740836818519e-09 -6.78404945613852e-10 4.72112593451175e-10 8.01733080360107e-10 -2.13621819061989e-10 1.93097087617331e-09 -9.148768667115e-10 3.02431900224764e-09
"R1007" -1.19214778123449e-08 -2.70690512851079e-10 5.08655809856479e-10 -2.11021612364696e-09 2.04125602111341e-11 5.13521197861575e-08 -2.9964738178315e-09 -3.2514391294258e-08 -1.16961393896698e-08 -1.448006681425e-08 -5.22438060057846e-09 -1.2585761650297e-08 1.17109896440696e-08 2.84960097690833e-08 -1.88187797126703e-08 1.14581371456487e-09 7.4874095293983e-10 3.85798658964595e-09 -1.56750898876563e-09 1.95312396111097e-08 -1.6733521778872e-09 2.5813708024976e-09 -3.00925931879002e-09 2.95302756371328e-09 -3.85831227644091e-09 1.5950717771444e-09 -1.69125274227227e-09 1.90070852340608e-09 -8.54240873227483e-09 6.59388231723316e-09 -9.63943741970984e-10 -6.38639711351847e-09 2.17961725935107e-09 2.66557357550921e-09 1.45592576289609e-09 -2.71392507383187e-10 -4.19878525414597e-11 -5.50571660187227e-09 -1.74040696475468e-09 -5.43771626715644e-09 3.61014932326148e-09 2.06594142508756e-09 7.40757374620885e-09 -3.13628542375549e-09 -3.40216521588641e-09 3.8533425810157e-09 -2.81446858095845e-09 -2.02242343705101e-09 5.17089292126872e-09 -1.76812651871406e-09 2.88226972835564e-10 4.86721935064453e-10 8.1260731195534e-10 1.43275835131398e-10 2.51597806112786e-09 -2.54614431754212e-10 -6.11894666461445e-10 -3.96447472155077e-09 1.56331285367495e-09 6.75100160668095e-10 -2.50843076974019e-10 8.57649849807119e-10 -8.17430716687267e-10 -4.1473944727568e-09 7.93927021778445e-11 1.06853097362305e-09 2.43293383176853e-10 3.90226222703623e-10
"R1008" -3.98738478427464e-08 2.45541434069285e-09 7.9347029591666e-10 3.02607896460446e-08 -1.67257227865999e-09 -2.99647381783237e-09 1.53192484298205e-07 -3.75883017168973e-09 -1.96809437855089e-08 -5.62795523362873e-08 1.09606160395034e-08 2.84142739679879e-09 2.12833575686015e-09 -2.06867352886986e-09 7.20016538410664e-09 9.56822356259559e-10 -5.78651461949716e-10 -4.73748664225754e-09 2.82145315104827e-09 4.33959205223313e-09 1.9889768893631e-09 -1.329942175975e-10 -1.06892676694444e-09 4.6791534372754e-09 1.10271452345898e-09 -1.29731331003418e-10 -9.06501998313973e-10 -6.06321247154417e-08 2.88431440064307e-08 -3.20237397646295e-08 -8.44092823471215e-10 -1.90239591856892e-09 3.26551989798993e-08 -3.23158565662999e-08 5.68744601850707e-10 -1.02374822864931e-09 1.3001778164255e-09 -2.40217630362909e-08 -7.8208516912119e-10 1.15773859557429e-09 -2.56288167199081e-09 1.7157630337284e-09 1.59435792413648e-08 -4.95033897547135e-10 1.41926134381484e-09 -3.66648423489506e-09 -3.06332665972306e-09 -2.7161036123311e-09 -4.35424235849521e-10 1.98953433694836e-09 -6.15521956409797e-10 -1.54270668478889e-10 1.42403081003887e-09 1.20106634788791e-08 -1.1829887784278e-09 -1.27018230138644e-09 -2.30180226701014e-09 -8.17258475093562e-09 -1.74334624119276e-09 -2.07922827933848e-09 -1.21689648975336e-09 4.87891130874303e-09 -2.4185700734212e-09 -5.66861742896589e-10 -1.9737342439868e-09 1.03395170106494e-09 1.65515036003779e-09 1.27409361540468e-09
"R1009" -6.84267336412052e-09 1.23322279546005e-09 -9.64465101465826e-11 -2.49508289333479e-09 -9.34670979690695e-09 -3.25143912942584e-08 -3.75883017168602e-09 1.0272643307389e-07 1.30509175391738e-08 8.17690009316925e-09 -1.58502773428104e-08 1.2210300281827e-08 1.67345467570293e-08 -1.11972365966284e-07 -6.33015731663633e-09 1.38464669599487e-09 -2.53810719067703e-09 -2.44841064237294e-09 4.88394852124254e-09 -1.55253560221798e-08 -1.25806387875493e-09 -1.42543628396023e-09 9.02133868315529e-11 -3.66269263298692e-09 5.14251182022525e-10 -1.09909097715461e-09 -1.43111108509754e-09 1.00345004321725e-09 5.05147690354164e-08 -1.55572981368496e-09 -7.61305937086455e-10 2.02387288723011e-08 1.04525580851668e-08 -4.77905655309743e-09 -2.61296090103591e-09 -1.82777104619112e-10 -4.44027256608162e-10 6.54254982074876e-09 2.69411829631208e-10 -2.94098401867263e-09 8.97532495591582e-11 -3.97568141520413e-09 -7.98379537811061e-09 -1.83020739240841e-09 9.37280798938744e-10 1.48663911216977e-09 -9.13540557215574e-09 3.7520032519124e-09 6.05043776705665e-09 -1.65574379813186e-09 -5.15640875216994e-10 -2.35671996936299e-10 1.13331131196583e-09 -4.10578687850425e-09 9.89229208167157e-10 4.49674189529146e-10 4.31564148799462e-10 4.42556881390492e-09 3.63131263340511e-10 -2.76476353080334e-09 8.82745591820842e-10 -2.2368299032788e-09 -7.12148884857806e-11 1.15269551877759e-09 -1.1167193081221e-10 -2.32233074086437e-09 -3.54430581219752e-10 -2.32041387893586e-09
"R1010" 7.56847246151178e-09 -3.90856905840638e-09 8.44483492880236e-10 1.86376205901425e-08 5.10797078132541e-09 -1.16961393896703e-08 -1.96809437855117e-08 1.30509175391738e-08 6.09431297959667e-08 1.38682708787782e-08 -7.30185200011138e-09 -7.41261798290103e-10 7.25103240954893e-09 -7.38056909036422e-09 -1.25512703747592e-08 1.2467596505356e-08 2.44798992830256e-09 3.18901445090761e-09 -1.29599801177346e-09 -3.27411013662854e-08 6.30540994622629e-09 -1.75381198224584e-08 -1.76482952658356e-09 -4.22379635490645e-08 -1.24004823817376e-09 -5.20928163133582e-10 2.24192435218151e-09 2.38989861342757e-08 -1.56799920293834e-09 6.80687046550901e-11 -3.24945896659415e-10 -1.34106945221364e-09 -7.26685705537676e-09 6.71204512092502e-09 -1.59591387961716e-09 4.23506673827671e-09 -2.37023527113155e-09 -1.04730628453406e-08 2.59690561265029e-09 1.58396805985839e-10 -7.5510588389042e-09 -2.60316067927843e-09 -4.02591258369924e-08 -8.97911328713538e-10 -7.62431206841222e-10 5.68256858179286e-09 -2.45593293060407e-09 1.48094897215118e-09 5.66104430630309e-10 -8.17325130595628e-09 -9.34462131734599e-10 2.44376665697345e-10 1.03537330475237e-09 8.74318083647366e-09 -8.24536376314579e-09 1.1526116154506e-08 5.9884813838867e-09 4.25426371816613e-08 1.32879810120601e-09 -2.34754668623989e-09 -4.10931832805191e-11 -9.21518315716828e-09 2.73790644557284e-09 9.87514313064268e-09 4.36981872593878e-10 -2.22817679938765e-10 -2.81983104171889e-09 -4.42006477774829e-09
"R1011" 1.60604905853319e-08 -4.13246500578274e-10 -5.41580529883946e-11 -8.00427200085742e-09 1.13135287975751e-09 -1.44800668142465e-08 -5.62795523362912e-08 8.17690009316912e-09 1.38682708787767e-08 8.08492313365092e-08 -1.85130719405148e-09 -1.41354164065212e-08 -4.6182348024247e-09 -5.04784207334567e-09 3.29100114392751e-09 -1.27943446638195e-09 1.63110215777009e-09 2.57556740619868e-10 -1.0296004346689e-09 -1.47749029293411e-08 3.68419370206744e-09 -1.34303153442533e-09 -2.48738443008478e-09 -6.242956972287e-10 4.82761402675148e-11 -1.16722419218354e-09 1.28824247327054e-09 1.15555383804989e-08 -7.53561475079794e-09 9.14994923473713e-09 9.18427154876041e-10 1.49516972335419e-09 -1.17241651731153e-08 9.71065641658391e-09 -4.81500065220755e-10 2.64445140850501e-10 -6.56166108860411e-10 9.25086907405808e-09 2.37324932680227e-09 -1.20042644287897e-09 1.01070525350785e-09 -1.87244349080301e-09 -7.67720899207316e-09 -1.10832656219964e-08 1.10513577731027e-10 1.02330628534105e-08 3.12182182950426e-09 1.40424007299206e-09 -4.45511658729834e-09 2.84334607634616e-10 -1.01619674067167e-09 2.59923332577777e-10 -1.68958282180818e-09 -4.42035110255979e-09 1.16277827241196e-09 5.97734996812359e-10 1.87473493861118e-09 2.39270461943733e-09 -5.45005865179047e-10 -3.96394410750771e-10 7.6864063552578e-10 -4.39637128297547e-09 3.04030945767882e-09 -6.83873199932224e-10 1.48581767302328e-09 -1.47336603085271e-09 -9.31538067056679e-10 5.85037048226289e-10
"R1012" -1.85487721824223e-08 7.57368958606537e-09 3.1621101355347e-09 3.49078463400336e-09 1.26822882094959e-08 -5.22438060057873e-09 1.09606160395034e-08 -1.58502773428124e-08 -7.30185200011074e-09 -1.85130719405084e-09 2.31716512950255e-07 4.36039978574787e-10 -3.41210352257789e-07 5.60719681907914e-08 1.28740350409282e-08 2.15214937772765e-09 8.57952886776628e-10 -5.37452238300761e-08 -3.35248711738993e-08 -7.76025386774727e-10 -1.51922066741194e-08 -8.05909002659569e-10 1.88213453658846e-08 6.54131418151293e-09 2.12180489147536e-08 1.09462222252548e-08 -6.20969583579051e-09 -4.99544590756602e-09 -2.74723626871418e-08 3.33551357725181e-09 1.78201297663848e-08 -2.9426545220596e-08 4.09385138420528e-08 -8.16780218982994e-08 1.06661512076025e-09 2.28579380693275e-09 7.12136248717767e-10 -5.02779897717979e-09 -5.2651922694035e-09 -2.07029030663066e-09 3.33669981084415e-09 7.16937889933704e-09 6.24231396864762e-09 -1.92421665294275e-10 -4.80036630719972e-08 -1.63987779053379e-09 2.38579379483158e-07 -2.91842103047141e-09 2.65142856206687e-09 -3.28179107768623e-09 -9.0339149021328e-10 5.47535306537374e-09 1.0202230962283e-08 3.17642935413637e-09 2.09277303800098e-09 2.92118058074214e-09 -5.81753773596999e-10 -6.64242151901233e-09 -2.53457797839053e-08 -1.73301524096759e-09 -2.78215804563931e-09 1.4209237664138e-09 -9.30767425865196e-09 -3.28645274746799e-09 -2.96831080261461e-09 1.6110818239063e-08 2.68160068848726e-09 4.57895667168187e-09
"R1013" -8.07298034459571e-10 -3.53372172723448e-09 -1.82668694068224e-10 1.10833726758618e-08 3.0710287132199e-09 -1.25857616502974e-08 2.841427396799e-09 1.22103002818263e-08 -7.41261798289442e-10 -1.41354164065216e-08 4.3603997857449e-10 8.62767664004482e-08 -1.54069351403853e-09 -6.5795739329586e-09 -1.42360395661121e-09 -3.87620890881357e-09 -2.57997565417393e-10 1.99123386746671e-10 3.76866734705526e-10 -7.3340182284644e-08 -2.35497189555233e-09 3.70874697766895e-09 6.00185235635986e-10 3.08768925075395e-09 2.49889648549664e-09 -2.98055029378313e-10 1.24464896413265e-09 4.08569418206694e-09 4.97134739754637e-10 -1.29373658361308e-09 -1.00273485045723e-09 5.00637720434983e-10 3.36843307173501e-09 -1.53253387563711e-09 -2.22216569883477e-09 3.46582536568503e-09 1.30651677531206e-09 1.60610232757673e-08 -8.1283495595625e-10 1.03773541381492e-08 3.14806214525529e-09 -5.73363253899891e-09 1.59497034710606e-08 2.40096590578018e-09 1.21451416587002e-09 -2.51820509062882e-08 -1.56478400081759e-11 4.72698900582531e-09 2.60527101049426e-09 5.18176303841463e-09 9.59364195125747e-10 -9.24346580243701e-10 1.2366560046969e-09 -1.16508437636907e-08 -1.89892876258425e-09 -9.13645376456611e-09 9.297834007667e-10 -1.48714015909599e-08 -1.94893504025947e-10 -2.78965534954076e-09 -5.54039403777811e-10 3.03401596601242e-09 -4.67593169631479e-09 -7.89673077174956e-10 -1.2878237124146e-09 8.00908856036705e-10 1.12684506310014e-09 -1.4520424329659e-09
"R1014" -4.8214872971281e-09 -3.72667119394203e-08 -1.94451576447287e-09 -3.00278219236845e-09 -2.78821595176963e-08 1.17109896440694e-08 2.12833575686098e-09 1.67345467570292e-08 7.25103240954881e-09 -4.61823480242508e-09 -3.41210352257789e-07 -1.54069351403965e-09 9.38996846268084e-07 -4.81081428926325e-08 -1.82431171451481e-08 -4.34068574988665e-09 1.31718376042175e-08 5.93300124023972e-08 5.28728387864626e-08 2.4224064299417e-09 1.1530910078545e-08 6.20762569790375e-10 -2.44432322359223e-08 -1.01327809769787e-09 -9.19791511083695e-08 -3.24443082179331e-08 2.35416332536903e-08 -4.04971470426197e-09 7.30008274247092e-08 9.3007180040966e-10 -6.97709745216681e-08 2.34320811043208e-08 -3.03905294641353e-08 3.996899799699e-08 5.76000344642641e-09 -3.72174375389999e-09 -1.08632645697028e-09 6.13210413644401e-10 2.28688794308198e-08 3.17234879815285e-09 -4.53302334582779e-09 -6.52798173388341e-10 -9.90984775980648e-09 -1.34080580043629e-09 2.18640261215291e-07 3.71568767167821e-09 -8.19351425973366e-07 -2.11625770154925e-09 -7.98636710737153e-09 2.06649625074403e-09 1.94325080347292e-08 -2.42563869854572e-08 -5.46008769763972e-08 2.06553217069773e-09 -2.75724334337646e-09 -1.27760009169981e-09 -2.77683174228129e-09 6.39519145638357e-09 1.20340454328563e-07 1.07175946551367e-08 8.4948127724869e-09 1.27110000175044e-09 -1.09308355488828e-08 4.46936863452366e-09 2.38153160721819e-08 -4.19199367614935e-08 -9.60825718203353e-10 -7.05290486530311e-09
"R1015" -8.73235567976675e-09 -5.47539511923004e-09 -1.43250870142445e-09 3.73476566869182e-09 1.25641954915653e-08 2.84960097690852e-08 -2.06867352886934e-09 -1.11972365966284e-07 -7.38056909036461e-09 -5.04784207334728e-09 5.60719681907925e-08 -6.57957393295808e-09 -4.8108142892634e-08 2.08191036738154e-07 4.62560753877987e-09 -2.4198145559512e-09 6.4856650066293e-09 -1.41500430961116e-08 -4.87917095434148e-09 7.86826048038406e-09 -1.89077993118526e-09 -1.51178043979494e-09 2.44851027853035e-09 5.33935697382941e-09 -4.13538883114455e-09 -4.21124937508195e-09 5.33382328595295e-09 -3.33918536454986e-09 -1.11581941310417e-07 2.28755026253539e-08 2.53292162195583e-09 -3.79383470179908e-08 -1.54527645368342e-08 6.58760942081327e-09 2.62873373949847e-09 4.00697767427062e-09 5.91713498396502e-10 -5.08970164929154e-09 8.46479891069351e-10 4.19622611404034e-09 -2.04387024525423e-09 -5.69016775438943e-10 5.98438933490732e-09 1.98458992907507e-09 -5.7808574774589e-09 -2.80496061144905e-09 2.94251050388993e-08 -5.56843114475938e-09 -4.68239496123914e-09 2.021447865152e-09 3.11569640575721e-10 1.76391339287386e-09 3.05004967095865e-10 3.09733169137179e-09 -1.91217789268113e-09 1.66778902210608e-09 -1.75773917042486e-09 -7.14000502298629e-09 -1.22381275128939e-09 3.50774656956986e-09 -1.74288492069354e-09 4.04814769919455e-09 -1.57739413068433e-09 1.23399589991946e-10 9.48710880451429e-10 5.5989171041854e-09 1.90897518254399e-09 1.09288962799784e-09
"R1016" 3.76330421501206e-09 3.50840082491656e-09 -1.03972240646899e-09 -1.96934436715764e-09 -4.18336579122198e-09 -1.88187797126705e-08 7.2001653841055e-09 -6.3301573166366e-09 -1.25512703747598e-08 3.29100114392762e-09 1.28740350409279e-08 -1.42360395661099e-09 -1.82431171451482e-08 4.62560753877929e-09 2.38658168773878e-08 -3.70065849536815e-09 -8.21349866788916e-11 -5.54552273162119e-09 1.05898480121111e-10 3.97644609404325e-09 1.38878720227006e-11 2.21575854321032e-09 4.16058376413321e-09 8.85474502998969e-09 3.25878127688327e-09 -2.88472526856977e-10 -2.56586334678542e-10 -8.01095776090355e-09 4.12277322836718e-09 -2.52538635492163e-09 1.30356319654234e-09 1.92848304256033e-09 -2.74795130665063e-09 -8.3206207006465e-09 -6.55903455943774e-10 -2.78742697373803e-09 7.37861845476689e-10 3.5411634244239e-09 2.38083196100673e-09 7.86865818098148e-09 -1.69822317191105e-10 -1.81518114697923e-09 4.33521671673971e-09 -6.9077847163536e-10 2.2918216311143e-09 -3.13505683375473e-09 7.95986379890692e-09 3.2446176441292e-09 -1.00277354106874e-08 2.5831539257759e-09 1.42979827531361e-10 -5.87203779758309e-10 -2.24243761415263e-09 9.85173234422362e-10 8.03422086407649e-10 -2.11038576297383e-11 -2.18774055215834e-09 -6.91181046222801e-09 -2.63931394635803e-09 1.99120091943783e-09 1.37374452014651e-10 1.70270298433442e-09 -1.04492843824659e-09 2.14286797666952e-10 -9.78956632387393e-11 -9.80926056328613e-10 3.47851741642905e-10 3.09581405112377e-09
"R1017" -4.00266713174066e-09 1.36820243549221e-08 4.86933929907953e-09 1.06770901531191e-08 6.35927259263748e-10 1.14581371456411e-09 9.56822356256554e-10 1.38464669599614e-09 1.24675965053561e-08 -1.2794344663842e-09 2.15214937772762e-09 -3.87620890881288e-09 -4.34068574988624e-09 -2.41981455594979e-09 -3.70065849536817e-09 5.64206016115716e-08 2.98876697447805e-09 -2.16743556948052e-10 -2.56913704016565e-09 1.38334590320181e-09 -5.71950458667841e-09 -1.61701947000018e-08 -8.6762809746659e-09 -3.02503000207677e-08 9.48000455452706e-10 -1.42009184520257e-11 -2.00873459171644e-08 6.94941973327932e-09 1.58502691537851e-09 4.19330674757698e-09 1.30068256918989e-09 -4.32454903164798e-10 5.63818383034474e-09 -1.05940206708504e-09 2.33602581700017e-09 -1.15998360478953e-08 -4.42240030021973e-09 -1.15777433404388e-08 3.15551478675215e-10 -3.17446919912302e-09 2.17601043892469e-09 1.52750036394523e-09 -2.25612668899061e-08 -3.49039919139546e-10 9.46402412082217e-10 3.94518435582125e-09 2.72694850999788e-09 -7.62072581541303e-10 1.32709019031845e-09 -6.67213673008355e-08 1.24480922683394e-10 -3.37066756572888e-10 1.24243982224615e-09 2.34503216647996e-09 1.66997704028748e-08 4.24065776351655e-08 -1.04381081158263e-09 3.49363107749733e-08 -1.49271500140559e-09 4.54348050862889e-10 6.00617287233936e-09 -6.45409536184877e-09 -5.2311179528466e-09 -1.39687377620241e-08 -7.9907377626539e-10 1.17280929908593e-09 3.5782383034791e-09 1.86169114087937e-10
"R1018" -4.60648942654395e-09 -2.79721580523303e-08 -3.88007092024788e-09 6.29255005954416e-09 7.76715812422072e-09 7.48740952939073e-10 -5.7865146194908e-10 -2.53810719067824e-09 2.44798992830315e-09 1.63110215777169e-09 8.57952886776672e-10 -2.5799756541635e-10 1.31718376042176e-08 6.48566500662897e-09 -8.21349866789077e-11 2.98876697447895e-09 7.08118578066351e-08 1.14174750088373e-08 -3.53506158281809e-08 -1.67944795149261e-09 2.70483939820227e-08 7.7740829530545e-09 -6.59739244235174e-08 -5.89204201811117e-09 -1.7328825634224e-09 -9.42901624227617e-09 2.74118278098271e-08 -4.27764936492724e-09 1.29765411915474e-08 -4.51397132510427e-10 -1.07186431689862e-09 -4.01935727193353e-09 7.80768006117469e-09 -3.76013677565202e-08 1.02233222558436e-09 1.58948757353368e-08 2.93072588961454e-09 -4.01406132733161e-09 6.04110290490743e-10 7.37245799436919e-10 -5.4382880672232e-10 3.74734608885078e-10 1.40900010517451e-09 4.84968527049826e-10 2.77105902802941e-09 -1.84126263085687e-09 -1.4637922418947e-08 -1.48823886032393e-09 -1.0786221277719e-09 -3.51956598870651e-10 1.03460750783861e-09 5.46994882907091e-10 -9.30996481825863e-10 -4.3116506602837e-10 6.25876510031131e-10 -8.9445535554828e-09 -1.3494455360163e-09 6.77277731739361e-09 8.34394735826102e-09 -1.60256284678095e-09 -1.11712215533881e-08 2.40862650579507e-09 -1.57014979519359e-09 -1.48547055383206e-09 -5.96853079911546e-10 -6.65410126814111e-10 -2.74463645518193e-10 2.18020199612123e-09
"R1019" 9.25623913401519e-09 -6.38686961138025e-09 1.78694118729497e-09 -1.65702666979864e-09 4.34186225295324e-09 3.8579865896445e-09 -4.73748664225346e-09 -2.44841064237303e-09 3.18901445090778e-09 2.57556740618997e-10 -5.3745223830079e-08 1.99123386746807e-10 5.93300124023972e-08 -1.41500430961112e-08 -5.54552273162116e-09 -2.1674355694718e-10 1.1417475008838e-08 4.34152440594887e-08 -2.38617436009181e-08 2.65326169489547e-10 5.98682524789122e-09 1.5808424113064e-09 -1.20113134904507e-08 -5.38554592670854e-09 2.17071842747882e-09 4.95216876428328e-09 -2.55750322752258e-09 5.76376778538252e-09 1.92255808288482e-09 -2.75670444076133e-09 -5.59246622693617e-09 -2.02930698428844e-09 -1.13829962653474e-08 2.32025868672101e-08 -2.05899271492772e-09 4.48567718635602e-09 3.5914092983943e-10 4.61305578889583e-09 2.0136906183849e-09 5.06567785508308e-10 6.58807907734391e-11 -2.82224917316751e-09 -2.96764161387276e-09 1.72580591426365e-10 8.60868869002615e-09 6.36969007877939e-10 -4.12679676116357e-08 2.91276765647146e-09 -4.48397456720453e-10 1.76891422851147e-09 -1.91983608381785e-10 -1.04273811475512e-09 -1.87770882637113e-09 -3.94925058073841e-09 9.76401015795214e-10 -1.68148192774394e-09 -2.05304145274249e-09 3.36545351934252e-09 3.37131820156045e-09 -8.9737360427562e-10 -1.79168924361464e-10 -2.84079213195304e-10 1.54627436206343e-09 -1.08962649428747e-10 -1.64027319600133e-09 -4.69253949607679e-09 2.32753653119073e-10 9.40128454385049e-11
"R1020" -2.52613238912275e-09 4.97615327053783e-09 -3.39833904187707e-09 -7.81409140399586e-10 -6.85016622916485e-09 -1.56750898876677e-09 2.82145315104676e-09 4.88394852124223e-09 -1.2959980117746e-09 -1.02960043466987e-09 -3.35248711739018e-08 3.76866734705008e-10 5.28728387864619e-08 -4.87917095434115e-09 1.05898480120671e-10 -2.56913704016476e-09 -3.53506158281776e-08 -2.38617436009164e-08 6.1068744469338e-08 -3.11025287423756e-10 -6.29098270931778e-09 -4.05553738286556e-09 2.20128890641651e-08 4.86982464336493e-09 -1.04953022718411e-08 -1.48309865783916e-08 3.42454827314441e-09 -2.96215582429271e-09 2.04082984026655e-09 -3.25468556298799e-10 1.85030126059538e-09 1.09671816393464e-08 -4.90228464444898e-10 1.42660384327084e-08 1.58378380734193e-09 -4.88056902255965e-09 -7.67524935038109e-10 -2.44435076322971e-09 -6.14157498910982e-11 1.24676279402314e-09 -1.58761222977077e-09 5.09014439867211e-10 1.64413095649824e-09 -1.52360286447111e-09 4.57574544639967e-09 1.23123510637015e-10 -3.10869812263573e-08 -1.43641424281156e-09 -1.30170278411383e-09 9.30688564194713e-10 2.22825062378775e-10 -7.28502027081104e-10 -1.07846672242814e-09 3.69767450745396e-09 -2.0084148543247e-09 2.51540756541312e-09 2.3147353947998e-09 -3.66756382300018e-09 4.07813679456078e-09 6.33862677323325e-10 1.44009697088294e-09 -8.72223644249088e-10 1.63076963864436e-09 1.69956556506356e-09 1.89402051117957e-09 -1.35486185750088e-10 -1.20765960624127e-09 -1.71844017384889e-09
"R1021" -2.24008684378029e-09 3.51551457694924e-09 2.56693282102598e-10 -5.62326879974536e-08 -4.81467454595945e-09 1.95312396111104e-08 4.33959205223468e-09 -1.55253560221774e-08 -3.27411013662872e-08 -1.47749029293432e-08 -7.76025386775309e-10 -7.33401822846428e-08 2.42240642994158e-09 7.86826048038353e-09 3.97644609404345e-09 1.38334590320256e-09 -1.67944795149291e-09 2.65326169488531e-10 -3.11025287423789e-10 1.17948816018796e-07 -3.10517574357028e-09 3.32117027936025e-09 1.41669857457919e-09 1.23220279022991e-08 -9.72233033253005e-10 1.22528563775561e-09 -2.80146019894294e-09 -3.13234015497813e-09 -1.03438955227575e-09 1.32897030579446e-09 1.08316760167651e-10 4.63757010264215e-10 4.84473275309774e-10 1.09027066338192e-09 2.76895018857836e-09 -4.17744043177386e-09 -7.73265288036892e-11 1.45371344339848e-08 -3.40737574582463e-09 -9.96171415435609e-09 3.53724512588588e-10 7.61146507781313e-09 -2.95886681354843e-09 1.12059453231742e-08 -3.62062461631395e-10 1.05940039490362e-08 -1.5997110936408e-09 -6.86361276424074e-09 2.84526615504384e-09 -4.48816640687227e-09 -6.00277149178438e-10 -2.96652114639614e-10 -5.80701571933588e-10 -8.65825015109726e-09 2.26006580111677e-09 6.3403079863503e-09 -1.96595516494159e-09 4.05958539575579e-09 7.25315849636903e-10 4.0625969595349e-09 -1.37507798039277e-09 1.07936492556812e-09 2.3186633571513e-09 -2.66384599052509e-09 -5.72060173712457e-10 5.4021483503355e-10 4.22637808809219e-10 1.89891273680033e-09
"R1022" 1.29073513483057e-08 -1.31189533539213e-08 -2.25314933934714e-09 1.43758452768147e-08 4.79307434430304e-10 -1.67335217788839e-09 1.98897688936145e-09 -1.25806387875299e-09 6.30540994622803e-09 3.6841937020714e-09 -1.51922066741206e-08 -2.35497189555204e-09 1.15309100785453e-08 -1.89077993118463e-09 1.38878720224367e-11 -5.71950458667591e-09 2.70483939820252e-08 5.98682524789068e-09 -6.29098270931819e-09 -3.1051757435714e-09 9.30031168822993e-08 6.26740646832556e-09 -7.71664965187585e-08 -1.28896667156736e-08 -2.40136095003079e-09 -3.82451330908234e-09 1.8897106648722e-08 -1.79330717353531e-08 -2.54115571208494e-09 -2.33311082086393e-08 2.55860156725869e-10 1.81362985993961e-09 -1.74676248645388e-08 1.32283323876777e-08 -4.22857108793949e-11 6.13295690084945e-09 3.62673003990414e-09 -5.6704811318316e-09 -7.34269215418893e-10 9.33635771954865e-11 -8.74526059647143e-11 1.31910086556791e-09 -6.80408422638827e-10 1.62844284241341e-09 1.92354146462612e-09 -7.81823523644209e-10 -7.845153028038e-09 -4.9061024810992e-11 -1.06950881306786e-09 3.55764305132214e-09 1.22852702470947e-09 -1.13131498193628e-10 -7.24724263034394e-10 -3.27689683895062e-09 -7.59051781506243e-11 -6.54790740389284e-09 -4.80623615429335e-09 1.04790682453141e-08 5.35695216519513e-09 -2.60217698375175e-10 -7.43422894243398e-09 1.82272683081649e-09 -3.75622563164301e-10 -1.91491743740576e-09 -2.4048538651857e-10 -5.03133871932697e-10 9.0236524486551e-11 1.61284910662719e-09
"R1023" 1.80521938492179e-09 3.42178697862914e-09 -1.19753793739307e-09 1.19003986356612e-09 -3.54236004561399e-10 2.58137080249759e-09 -1.32994217595913e-10 -1.42543628396104e-09 -1.75381198224571e-08 -1.34303153442585e-09 -8.05909002659368e-10 3.70874697766831e-09 6.20762569790438e-10 -1.51178043979459e-09 2.21575854320958e-09 -1.61701947000011e-08 7.77408295305422e-09 1.58084241130711e-09 -4.05553738286591e-09 3.3211702793607e-09 6.26740646832455e-09 3.49879200886445e-08 -1.3667260226371e-08 1.20691266530793e-08 1.15764873953653e-09 1.69182376172099e-09 -8.19750886606446e-09 -4.90444268921042e-09 1.33126113090308e-08 -5.39660245869579e-09 1.43867239612613e-10 -1.56912976893863e-10 -3.10006978025215e-09 -8.68016508258084e-09 1.38173429434992e-09 -1.59856099193408e-09 -5.13498954293896e-10 -5.81237151528913e-09 -3.59827450917499e-11 1.76665988672587e-10 6.32109952189175e-10 8.74737808027555e-10 2.62600021437856e-08 2.81004549843966e-09 2.61237621011645e-09 -7.93410121689334e-09 -8.66083896045243e-10 -2.95868852264739e-09 6.09663054118584e-10 2.36561796938717e-08 -1.10880408306635e-09 -3.32639586217699e-10 8.84898841501806e-11 -2.41430067062792e-10 -3.0310791770542e-09 -4.88399979497093e-08 6.7920663710607e-09 -6.42566846293142e-09 -3.47722543571021e-09 -6.92556466242358e-10 1.06054878715851e-08 -4.51424401581732e-09 4.89932678645247e-09 2.34694674974045e-09 -4.98111759471448e-10 -7.85495363069063e-10 -2.49739878748896e-09 -3.07123338102842e-09
"R1024" 8.66370705290112e-09 3.74144258061849e-08 -1.93787716435764e-08 -1.41484567611066e-08 -3.94655901041573e-10 -3.00925931878952e-09 -1.06892676694631e-09 9.02133868314392e-11 -1.76482952658366e-09 -2.48738443008389e-09 1.88213453658833e-08 6.00185235634392e-10 -2.44432322359229e-08 2.44851027853229e-09 4.1605837641337e-09 -8.67628097466816e-09 -6.59739244235182e-08 -1.20113134904525e-08 2.20128890641649e-08 1.41669857457763e-09 -7.71664965187643e-08 -1.36672602263707e-08 1.57612020769634e-07 1.38172379231362e-08 5.78949483106204e-09 1.26716221472295e-08 -3.54494245011665e-08 1.23021882771955e-08 -1.65672381603942e-08 4.77181303327713e-09 1.19862848828492e-09 2.80146846293458e-10 -7.48747942064904e-09 4.18682590801721e-09 -3.14542878786194e-09 -1.87644229793264e-08 -3.89666576918308e-09 9.71034758302906e-09 -1.49141571931762e-09 1.63183040370856e-09 -1.81499385126699e-10 -1.94821196294155e-09 -4.34714402786052e-09 -3.44128602722994e-09 -2.54517199064832e-09 2.8381988837413e-09 1.57904367513674e-08 2.00477679725e-09 -7.723262851786e-10 2.86748911429558e-09 -1.26747054036767e-09 4.6539096139234e-10 -1.68659570161407e-09 1.66071132057061e-09 -1.47599912578693e-09 1.60374206149114e-08 1.5599750517553e-09 -1.44997137485916e-08 -1.12233040997694e-08 3.44534357662035e-09 1.15103550928166e-08 -4.23144503849504e-09 4.06063367775141e-09 4.75583978959638e-09 -2.33877840698576e-11 1.07453872635911e-10 -1.67887596982442e-09 1.23784677691181e-10
"R1025" -6.1279170587215e-09 -1.50215757834757e-09 -1.23151909545288e-09 -3.55306478955473e-08 -3.09487529534589e-09 2.95302756371386e-09 4.67915343727572e-09 -3.66269263298775e-09 -4.22379635490633e-08 -6.24295697225662e-10 6.54131418151331e-09 3.08768925075489e-09 -1.01327809769795e-09 5.33935697383083e-09 8.85474502998835e-09 -3.02503000207667e-08 -5.89204201811014e-09 -5.38554592670964e-09 4.8698246433658e-09 1.23220279022987e-08 -1.28896667156734e-08 1.20691266530823e-08 1.38172379231363e-08 1.01429272536954e-07 -1.45140607554731e-09 -2.37463260915117e-09 4.25040063276223e-09 -5.97574096834994e-08 1.66447476610041e-09 7.61953137987707e-09 4.77017426192255e-10 5.26818363545766e-10 2.52437377536449e-09 -5.15055698647133e-09 -4.88579908859617e-10 8.90859046286424e-10 -1.02926997444196e-09 3.42584967308286e-08 -4.10761139925292e-09 -2.62843458716871e-09 1.43207276155886e-08 8.30270738099217e-10 1.68116545690932e-08 -3.64076308582798e-09 -1.02938627893328e-09 7.18059616189554e-09 -1.43834147278599e-09 6.87071740460598e-10 1.44367625660177e-09 1.88035244193347e-08 -4.5449835936106e-10 1.33162285103519e-09 -8.10211546286285e-10 -1.02168494410815e-08 -1.70790798243944e-09 -1.50929152093613e-08 4.27257577339678e-09 -6.65569884054624e-08 5.74739835279785e-10 2.8113449384614e-10 8.56775105073394e-10 1.30686940151763e-08 -1.57810675524837e-09 -3.18042305300681e-09 2.47439613038397e-09 1.53005123101425e-09 1.83578110165924e-09 1.47844481350454e-09
"R1026" 5.50251483033295e-09 -5.05255322024175e-09 5.93459061900965e-10 1.48691624951878e-10 4.13112590386815e-09 -3.85831227644128e-09 1.10271452346131e-09 5.14251182020992e-10 -1.24004823817357e-09 4.8276140265597e-11 2.12180489147543e-08 2.4988964854967e-09 -9.19791511083688e-08 -4.13538883114326e-09 3.25878127688277e-09 9.48000455452995e-10 -1.73288256342177e-09 2.1707184274794e-09 -1.04953022718423e-08 -9.72233033252732e-10 -2.40136095003125e-09 1.1576487395357e-09 5.78949483106083e-09 -1.45140607554689e-09 7.8277658375812e-08 -2.63009292344528e-09 -1.39123888254005e-08 2.60902745025437e-09 -8.49683186046488e-09 -2.15026671016559e-09 -1.1656940082329e-08 1.92421708898582e-09 -8.86531747088866e-10 5.54175913273338e-09 4.03884914035132e-10 3.06713729534757e-08 1.58904217209565e-10 2.20696844251784e-09 -2.0609379690777e-09 -1.42041778720668e-09 2.98496150620703e-09 5.28248291745862e-10 4.59343827081672e-09 4.31460988199663e-09 9.82008884508804e-09 -2.56920515119136e-09 5.24511839592436e-08 -3.9429147586891e-09 1.76129330419095e-09 3.43325687154517e-09 -6.26841297156849e-09 -3.28995807081406e-09 5.73302331880329e-10 -4.08936835523622e-09 6.10085629307057e-09 -4.95182032779866e-09 -3.48000323972411e-09 -2.11104765427913e-09 -6.17676371932306e-08 9.71605955077459e-09 -6.86776513627243e-09 5.83231560965459e-12 -2.33555819528846e-09 -4.58754093492642e-09 -6.01082889749905e-09 4.25782803231919e-09 2.43919077657252e-09 2.4915327595313e-09
"R1027" 1.39859057332739e-10 8.33845162543608e-09 1.78531165415629e-10 -1.9196566510436e-09 1.15468458238267e-10 1.59507177714478e-09 -1.2973133100506e-10 -1.09909097715708e-09 -5.20928163133409e-10 -1.16722419218561e-09 1.09462222252557e-08 -2.98055029379713e-10 -3.2444308217933e-08 -4.21124937508156e-09 -2.88472526856556e-10 -1.42009184539681e-11 -9.42901624227537e-09 4.95216876428291e-09 -1.48309865783896e-08 1.22528563775497e-09 -3.82451330908717e-09 1.69182376172143e-09 1.26716221472325e-08 -2.37463260915119e-09 -2.63009292344593e-09 3.98199608781637e-08 -1.98437910563255e-08 3.33512316716137e-09 5.59936510584488e-09 -2.53378325360852e-09 -5.33398127138745e-09 -6.59571548663141e-10 1.18700033507432e-09 -3.3584272204174e-09 -3.61678728409163e-09 -1.5846307451712e-09 -1.37086557685225e-09 4.54795434094897e-09 -3.43978091686437e-10 -6.8590248765742e-10 1.15220755900615e-09 -3.41980094712742e-09 -3.29454283446451e-09 1.04979092425949e-09 -1.13000337511003e-08 9.58142523326468e-10 3.43412239313262e-08 3.47753587034568e-09 1.15966006391845e-09 -9.33531541843684e-10 -1.39581718445977e-09 9.42457201527915e-10 1.31454711103824e-09 -3.22804326726602e-09 8.99855363630479e-10 1.91139093148876e-09 -8.45780038843609e-10 1.39570017273578e-09 -5.10484163255177e-09 -1.73863186120446e-09 3.91543347651777e-09 -1.10147277298162e-09 3.86606265956759e-09 1.26248931403888e-10 2.8435474021635e-09 -2.08945609261288e-09 -2.28316100547732e-10 4.94596742878222e-10
"R1028" 3.56423426633558e-10 -6.55884119500804e-08 -1.08260263579222e-08 -1.21080025277527e-09 7.41465987667414e-10 -1.69125274227051e-09 -9.06501998315453e-10 -1.43111108509612e-09 2.24192435218066e-09 1.2882424732657e-09 -6.20969583578982e-09 1.2446489641323e-09 2.35416332536898e-08 5.33382328595322e-09 -2.56586334678007e-10 -2.00873459171684e-08 2.7411827809828e-08 -2.55750322751966e-09 3.42454827314651e-09 -2.80146019894334e-09 1.88971066487229e-08 -8.197508866063e-09 -3.54494245011659e-08 4.25040063276163e-09 -1.39123888254011e-08 -1.98437910563233e-08 1.18543223833988e-07 -3.24555913086631e-09 -9.89607895129004e-09 -2.4166834600207e-09 -4.19134750369685e-09 7.94352463536053e-10 3.87738243342087e-09 -1.87284814125563e-09 -1.27467711901249e-09 3.21164499245276e-08 1.78104975499554e-08 1.97750808284917e-09 6.54941554770461e-10 2.84188576689567e-09 -8.89904239712576e-10 -3.97819328883604e-10 4.85359162906626e-09 -1.06126511801448e-10 -5.82006447492186e-09 -1.90253956896163e-09 -1.49025454063372e-08 -4.96112644182328e-10 -2.55624362718849e-09 2.09182610997218e-08 -6.9555088676531e-12 7.77706033198231e-10 1.14896147338615e-09 7.32191619878769e-10 -7.98268186066745e-09 -4.43449958111004e-09 -8.84777073723611e-09 -8.86708140292851e-09 2.68927074669366e-08 -3.07791805155043e-09 -6.45547629986996e-08 6.39756574643699e-09 -1.32238342055204e-09 3.08332686863378e-09 2.93540284211612e-09 -1.10879129107682e-10 5.04159470113864e-11 6.34078811234482e-09
"R1029" 1.94360504296951e-08 -1.2215745099206e-10 1.48065277603375e-10 -2.72887428870591e-08 1.88397927748551e-09 1.90070852340405e-09 -6.06321247154437e-08 1.00345004321983e-09 2.38989861342755e-08 1.1555538380489e-08 -4.9954459075667e-09 4.08569418206625e-09 -4.04971470426139e-09 -3.33918536454675e-09 -8.01095776090145e-09 6.94941973327603e-09 -4.27764936492722e-09 5.76376778538187e-09 -2.96215582429565e-09 -3.1323401549797e-09 -1.79330717353519e-08 -4.90444268921288e-09 1.23021882771965e-08 -5.97574096835023e-08 2.60902745025559e-09 3.3351231671645e-09 -3.24555913086551e-09 1.28510245381804e-07 -1.53476953921258e-08 1.74792559280311e-09 -2.1592965919568e-10 3.79192683221805e-10 -5.11824672957012e-09 1.23881121097717e-08 -1.31138913253238e-09 5.19370402924426e-10 7.30006468855109e-10 1.90139612098805e-08 2.31128551624088e-09 2.29368921003629e-09 -4.89938859043028e-09 -2.30493233990194e-09 -1.64718045420359e-08 3.41732040992047e-10 -6.32514536475792e-10 -2.77062910830418e-09 6.11081909585757e-09 -1.24593588377759e-09 -3.13415087137563e-10 -1.47710040128161e-09 -1.04777273069933e-10 -1.92767504435061e-09 4.89199963717995e-10 -4.45971116150618e-09 4.80127006387792e-10 8.54275725651306e-09 -3.48145648708056e-09 2.90359495670897e-08 -1.35204421074204e-09 9.59265376152416e-10 -2.16469504114724e-09 -1.57357455111531e-08 7.28069972466184e-09 5.18748616904921e-09 -4.38335328369465e-09 -2.61090559327294e-09 -3.2576996791828e-09 -1.60028596152576e-09
"R1030" -3.47057695005994e-08 1.09536267969448e-08 6.84820156922686e-09 4.18273191445014e-09 -1.07976589105567e-08 -8.54240873227418e-09 2.88431440064287e-08 5.05147690354181e-08 -1.56799920293915e-09 -7.53561475079825e-09 -2.74723626871421e-08 4.97134739755056e-10 7.30008274247094e-08 -1.11581941310415e-07 4.12277322836738e-09 1.58502691537875e-09 1.29765411915464e-08 1.92255808288527e-09 2.04082984026597e-09 -1.03438955227759e-09 -2.54115571208352e-09 1.3312611309031e-08 -1.65672381603929e-08 1.66447476610176e-09 -8.49683186046369e-09 5.59936510584681e-09 -9.89607895129131e-09 -1.53476953921232e-08 1.6944160979569e-07 -1.28557750125662e-08 -5.80909704796075e-09 1.12743544968383e-08 3.15330307469495e-08 -8.7290085199292e-08 1.06032799263568e-09 -8.99415200393902e-09 -8.74126104272951e-10 -5.82726568812862e-09 1.84973702443321e-09 3.55902310737858e-10 -3.21568489752151e-10 2.15043296455933e-09 -7.63973810102005e-11 -1.33683673759366e-09 -1.79589041939477e-09 -5.4425961982984e-10 -3.92297746132085e-08 4.3310335818977e-10 -2.6081716360682e-09 -1.45551428101547e-09 -1.17310451338996e-09 3.46304117686019e-10 4.24782441302833e-10 5.26366146580312e-09 2.17427117787751e-10 -1.09694101125371e-08 1.52416154878242e-09 6.59941122193478e-09 3.37476411045568e-09 9.48525212052611e-11 3.62508164681379e-09 -1.99823604205098e-09 -2.22436551352806e-09 1.26149260427307e-09 -3.30241484426663e-10 -1.99562355919143e-09 -2.22013164511828e-09 3.14827020031568e-09
"R1031" -1.51379022555481e-08 6.67053662970898e-10 2.26659891000998e-09 -6.40585143115017e-09 -1.18395356133578e-09 6.59388231723447e-09 -3.20237397646366e-08 -1.55572981368534e-09 6.80687046535144e-11 9.1499492347411e-09 3.33551357725149e-09 -1.29373658361245e-09 9.30071800410086e-10 2.28755026253509e-08 -2.52538635492158e-09 4.1933067475771e-09 -4.5139713251062e-10 -2.75670444076125e-09 -3.25468556298207e-10 1.32897030579549e-09 -2.3331108208644e-08 -5.3966024586957e-09 4.7718130332765e-09 7.6195313798755e-09 -2.15026671016592e-09 -2.53378325360852e-09 -2.41668346001879e-09 1.74792559280308e-09 -1.28557750125653e-08 4.74181903737312e-08 1.0130237517983e-10 -4.72416193030675e-09 -5.53250719177355e-09 8.31195189073437e-09 3.5464100312578e-10 -4.66830231086962e-10 -8.07603859599314e-10 3.82253272088339e-09 1.33034982323117e-09 7.18297410875668e-11 1.76492573364282e-09 -1.36760718663779e-09 -1.0072879202419e-09 -6.92199571296201e-11 -5.59001441073208e-10 4.86909700847517e-10 -2.32893114857548e-11 -7.75865453997346e-10 1.46215445953077e-10 -5.28920651509954e-09 -3.09232193115616e-10 1.94049753489804e-10 -5.6504900410923e-10 -1.11424766795922e-09 1.93251250379616e-09 6.98920146548345e-09 -5.29868733130254e-10 -5.97001106883423e-09 4.51782774904966e-10 6.11102774342887e-10 1.01905575970282e-09 9.09119045725388e-10 -2.90189080099587e-09 -2.16396701521055e-09 1.35143426015469e-09 1.26594180469768e-09 1.49733417848721e-09 1.72141557476671e-10
"R1032" 1.13837853424295e-09 8.12345394460058e-09 -2.97779258347901e-11 1.07071914445696e-09 1.68920576450456e-09 -9.63943741971381e-10 -8.44092823471938e-10 -7.61305937085804e-10 -3.24945896658994e-10 9.18427154877402e-10 1.7820129766386e-08 -1.00273485045785e-09 -6.97709745216684e-08 2.53292162195641e-09 1.30356319654246e-09 1.30068256918979e-09 -1.07186431689791e-09 -5.59246622693477e-09 1.85030126059407e-09 1.08316760167095e-10 2.55860156727437e-10 1.43867239613171e-10 1.19862848828437e-09 4.7701742619188e-10 -1.16569400823287e-08 -5.33398127138398e-09 -4.19134750369359e-09 -2.1592965919728e-10 -5.80909704795993e-09 1.01302375180255e-10 3.60424125475819e-08 3.15551987532715e-10 -1.78574961521898e-12 1.79300211979837e-09 1.9874847005147e-10 -8.91459436655284e-09 -1.92059635987668e-09 -2.43995506402848e-09 -1.50344999032522e-09 1.11511000828866e-09 -7.23358850767508e-10 -7.1637586964398e-10 5.87420991958051e-10 -2.44673457573439e-09 -1.55973884096988e-08 -3.92655261717038e-11 6.49024262410297e-08 -5.59102351640344e-10 -3.78611551698191e-10 -1.907162757616e-09 -1.05875459996165e-09 2.43022779262656e-09 7.13728996756036e-10 2.26316073967096e-09 -9.27441078847436e-10 6.87894079203008e-10 3.50855898908419e-09 7.64674686595851e-11 3.95354768249527e-09 -3.33499532293824e-09 5.88402157996055e-09 -8.12952090976145e-10 3.18215099414413e-09 5.59905174124542e-10 -1.62615673990871e-08 3.31198117659995e-09 -7.27339346368067e-10 -1.22273581062944e-09
"R1033" 5.69813678831566e-09 -3.27335422579971e-10 -1.19957832830429e-09 -1.70080271669475e-09 -7.62019583434296e-09 -6.38639711351782e-09 -1.90239591856958e-09 2.02387288722989e-08 -1.34106945221357e-09 1.49516972335299e-09 -2.94265452205965e-08 5.00637720435197e-10 2.34320811043207e-08 -3.79383470179921e-08 1.92848304256049e-09 -4.32454903165209e-10 -4.0193572719332e-09 -2.02930698428917e-09 1.09671816393456e-08 4.63757010263434e-10 1.81362985994034e-09 -1.56912976894208e-10 2.80146846294005e-10 5.26818363545534e-10 1.92421708898559e-09 -6.59571548661866e-10 7.94352463535887e-10 3.79192683222919e-10 1.12743544968383e-08 -4.72416193030681e-09 3.15551987533163e-10 2.06006958040832e-08 -6.23094220912262e-10 9.43233834216372e-09 -2.06467473900482e-09 2.49355960871018e-10 1.79681147225013e-10 2.3091395222993e-09 -2.57908331214109e-09 -1.24241573854553e-09 -1.61622631094703e-09 -2.84814394062342e-09 1.86791220696915e-10 8.54776195891852e-10 4.1305326926873e-09 5.03193896602592e-11 -1.47837259957177e-08 3.21096418952868e-09 2.87631054296042e-09 4.99065582497269e-10 6.56411653456946e-11 -6.92718859795015e-10 -8.47138239234062e-10 -1.81833801248303e-09 -6.59470575676042e-10 2.42084236198846e-11 6.78701843360444e-11 -3.49808550403613e-10 2.6283086917286e-10 -8.26487307744491e-10 -6.32995172718399e-10 -5.63126302373338e-10 6.70896584573264e-09 1.95391581013869e-09 1.22868558009427e-10 -4.28347155541001e-09 -2.02264195267975e-09 -1.8701641716376e-09
"R1034" -4.04543626217929e-08 -5.13256565887076e-09 4.35621188418642e-09 2.55890506442384e-09 3.95686251145685e-09 2.17961725935142e-09 3.26551989799003e-08 1.04525580851673e-08 -7.26685705537691e-09 -1.1724165173116e-08 4.09385138420527e-08 3.36843307173466e-09 -3.03905294641351e-08 -1.54527645368345e-08 -2.74795130665094e-09 5.6381838303454e-09 7.80768006117458e-09 -1.13829962653474e-08 -4.90228464445484e-10 4.84473275309744e-10 -1.74676248645399e-08 -3.10006978025299e-09 -7.48747942064701e-09 2.52437377536517e-09 -8.86531747088969e-10 1.18700033507448e-09 3.87738243341989e-09 -5.11824672957214e-09 3.15330307469497e-08 -5.53250719177149e-09 -1.78574961482671e-12 -6.23094220912052e-10 6.05545947897484e-08 -6.57818877734422e-08 -1.70601553143022e-10 3.57627439418014e-09 7.61018553787123e-10 -3.04954701502989e-09 -2.45442494691571e-09 -1.77023386335399e-09 -3.83639720752789e-10 1.83847933919803e-09 4.68374388504098e-09 -3.81118264235758e-10 -7.45575497603558e-09 9.44038956377517e-11 2.05847169373318e-08 -1.02763717380006e-09 3.09829981207898e-09 -3.10303189168846e-09 3.39821586748621e-10 1.18068995485714e-09 1.85395535013657e-09 1.43523623619334e-09 4.69790091441894e-10 2.95064111211281e-09 -1.26290550559087e-09 -3.76073251955151e-09 4.70025777186215e-11 3.14950852185342e-10 -3.77060629991448e-09 1.94812933234958e-09 -1.5676058401462e-10 3.4563361465342e-10 -8.23981169000436e-10 1.35216439002669e-09 -2.14805269431262e-10 1.3355964422441e-09
"R1035" 4.45208436190598e-08 2.10143920992975e-09 1.48604233514753e-09 -5.89435562039697e-09 -9.89879913503626e-09 2.66557357550915e-09 -3.23158565662974e-08 -4.77905655309807e-09 6.71204512092485e-09 9.71065641658468e-09 -8.16780218982991e-08 -1.53253387563743e-09 3.996899799699e-08 6.58760942081419e-09 -8.32062070064577e-09 -1.05940206708524e-09 -3.7601367756518e-08 2.32025868672095e-08 1.42660384327091e-08 1.09027066338178e-09 1.3228332387679e-08 -8.68016508258078e-09 4.18682590801806e-09 -5.15055698647143e-09 5.54175913273287e-09 -3.3584272204184e-09 -1.87284814125425e-09 1.23881121097721e-08 -8.72900851992909e-08 8.31195189073422e-09 1.79300211979876e-09 9.43233834216374e-09 -6.57818877734422e-08 1.47519510453161e-07 -2.24274550083698e-10 -2.45627898342347e-09 -9.86346187283456e-10 6.8716204637627e-09 1.97008773732781e-09 -2.42506662295025e-09 9.57426527918489e-10 -3.01231681143487e-09 -5.23589371610536e-09 1.79885791149136e-09 1.4569840883443e-08 2.34858448736608e-09 -2.60757115006485e-08 2.04818672176422e-09 2.77221713731782e-09 6.69146941138036e-10 -5.80207388250489e-10 -3.70027568835156e-09 -1.27546967037974e-09 -5.44300491232094e-09 2.5426429703748e-11 6.85441808132168e-09 1.22195062478941e-09 8.19977122537789e-10 -4.77620173905875e-10 -1.37548115145523e-09 4.12065298732834e-09 -3.91604572166549e-10 1.6825037923381e-09 -1.76802876458848e-09 -1.20803400171796e-10 -2.13667880029387e-09 2.41667892159964e-09 -6.83457734033015e-09
"R2001" -8.17907520922789e-10 -2.64496949051678e-10 8.56272727460742e-10 2.83727054628886e-09 8.02331513200711e-11 1.45592576289592e-09 5.68744601851076e-10 -2.61296090103119e-09 -1.59591387961612e-09 -4.81500065222104e-10 1.0666151207601e-09 -2.22216569883681e-09 5.76000344642708e-09 2.62873373949912e-09 -6.55903455943758e-10 2.33602581700024e-09 1.02233222558393e-09 -2.05899271492703e-09 1.58378380734177e-09 2.76895018857794e-09 -4.22857108799611e-11 1.38173429434997e-09 -3.14542878786305e-09 -4.88579908857354e-10 4.03884914035301e-10 -3.6167872840915e-09 -1.27467711901314e-09 -1.31138913252719e-09 1.06032799263682e-09 3.54641003127656e-10 1.98748470050498e-10 -2.06467473900468e-09 -1.70601553143408e-10 -2.24274550083229e-10 7.94872101277186e-08 9.49867490101781e-10 -1.87570542692493e-09 -7.32390429285866e-09 -1.96637644329194e-09 -2.67376774306538e-08 -1.20351098519681e-08 1.52227185926599e-08 7.48849456750896e-10 1.01922550336583e-08 8.37424457158424e-09 2.15816515999529e-09 -8.83528046655097e-09 -5.14596218342878e-08 5.68608944886778e-09 -3.96429337504442e-09 2.04584415662786e-10 5.99387555111762e-10 -5.50555842685879e-09 -2.8875735847008e-09 4.54572820652028e-09 4.37529420345694e-10 4.64497248959107e-09 4.59640336161869e-09 -2.56705202520062e-10 -2.66777733125675e-09 -5.7542133008185e-10 7.56865262086299e-10 1.99883707239644e-08 -3.04751393657797e-09 -1.16984418359907e-10 6.31382665888483e-10 -1.94801261787277e-08 2.15793827858392e-09
"R2002" 4.67091636457979e-10 -1.24546879947597e-07 6.87353503066622e-09 1.26562921712714e-09 2.62815204326185e-09 -2.71392507383589e-10 -1.02374822864912e-09 -1.82777104619564e-10 4.23506673827621e-09 2.64445140849544e-10 2.28579380693362e-09 3.46582536568616e-09 -3.72174375390038e-09 4.00697767427147e-09 -2.78742697373819e-09 -1.15998360478945e-08 1.58948757353372e-08 4.48567718635634e-09 -4.88056902255955e-09 -4.17744043177419e-09 6.13295690084897e-09 -1.59856099193436e-09 -1.87644229793256e-08 8.90859046286399e-10 3.0671372953476e-08 -1.58463074517028e-09 3.21164499245285e-08 5.19370402923033e-10 -8.99415200393869e-09 -4.66830231087309e-10 -8.91459436655328e-09 2.49355960871208e-10 3.57627439417989e-09 -2.45627898342389e-09 9.49867490102392e-10 1.39395318172961e-07 1.16412152814757e-08 1.34052041795147e-09 1.04666501145004e-09 2.60326574673167e-10 -9.19420938886992e-10 -2.12913064965321e-09 9.59290532713698e-09 2.77696348178353e-09 7.28016264366894e-09 -5.51393932494289e-09 -9.85805523605808e-09 -3.37701028564175e-09 3.08719049961129e-09 2.79145064733807e-08 6.35571220231965e-09 5.30930065239844e-09 -6.8881128638003e-09 -5.38568683406789e-10 2.27650632814835e-09 -2.21880082646284e-08 -1.52366369496737e-08 -8.30053039455612e-09 -1.67451680953631e-08 -2.91331729299076e-08 -4.71335691250675e-08 4.96007582286965e-09 6.85692497541692e-09 1.84429687690421e-09 3.29688331901082e-09 1.65589109532815e-09 2.38153277565542e-09 -1.12713543078731e-08
"R2003" -5.03507054580499e-10 -1.19681080883498e-08 -1.52576162506777e-09 6.04815560440728e-10 3.80646130864327e-10 -4.19878525412832e-11 1.30017781642487e-09 -4.44027256606063e-10 -2.37023527113213e-09 -6.56166108860933e-10 7.12136248716968e-10 1.30651677531242e-09 -1.08632645697075e-09 5.9171349839615e-10 7.37861845476341e-10 -4.42240030021834e-09 2.93072588961353e-09 3.5914092983925e-10 -7.67524935037705e-10 -7.7326528805186e-11 3.62673003990367e-09 -5.13498954293029e-10 -3.89666576918264e-09 -1.02926997444098e-09 1.58904217210595e-10 -1.3708655768538e-09 1.7810497549958e-08 7.3000646885335e-10 -8.74126104272057e-10 -8.07603859600369e-10 -1.9205963598773e-09 1.79681147224784e-10 7.61018553787519e-10 -9.86346187283268e-10 -1.87570542692646e-09 1.16412152814755e-08 3.22892480604131e-08 -1.77538164611115e-09 6.252017967159e-10 1.49860215607233e-09 -9.39174132516385e-10 2.14356652607165e-09 5.40214756690447e-09 -2.4019075103118e-10 -2.24955622874377e-10 -1.74962674110576e-09 -8.62347900696969e-10 -2.66041465024478e-09 -2.19404595545726e-09 9.2042097845983e-09 5.74130419978955e-09 6.3084276705785e-10 -2.69987357286802e-09 1.2462886930831e-09 1.29700695772833e-08 -1.8733536405395e-09 -4.10950583292148e-08 -5.95568816182028e-09 5.57409617505736e-09 -3.93798899155107e-09 -3.32275540744839e-08 7.96496842496562e-09 -3.37905531729906e-09 -1.59418387677168e-09 6.49487822118561e-10 -1.40077905753398e-09 4.09857825172626e-09 8.42790080929663e-09
"R2005" 6.67276225740779e-09 -4.12653529661756e-09 -1.44823649563956e-10 -1.29031127382878e-07 -1.26969897966994e-09 -5.50571660187118e-09 -2.40217630362913e-08 6.54254982074787e-09 -1.04730628453404e-08 9.25086907405652e-09 -5.02779897717992e-09 1.60610232757651e-08 6.13210413643941e-10 -5.08970164928949e-09 3.54116342442396e-09 -1.15777433404395e-08 -4.01406132733044e-09 4.61305578889709e-09 -2.44435076322817e-09 1.45371344339853e-08 -5.67048113183184e-09 -5.81237151528955e-09 9.71034758302682e-09 3.42584967308274e-08 2.2069684425175e-09 4.5479543409473e-09 1.97750808284823e-09 1.90139612098735e-08 -5.82726568812789e-09 3.82253272088359e-09 -2.43995506402691e-09 2.30913952229901e-09 -3.04954701503052e-09 6.87162046376269e-09 -7.32390429286098e-09 1.34052041795178e-09 -1.77538164611053e-09 2.31330717915966e-07 -6.46297501740319e-09 1.56332987751043e-09 1.18908654921334e-08 -3.03182258193688e-10 -3.2513618595619e-08 2.59558717136039e-08 -3.29479190902459e-09 -7.62209851336156e-09 4.62372966520614e-10 3.55472835467791e-09 6.70666265227056e-09 9.11043738135263e-09 -3.65621619050766e-10 -3.47393086315256e-10 4.33545657115217e-10 -1.12466495129339e-07 -3.78251643487889e-09 1.57979604203562e-08 1.77030594899278e-09 -4.78209744511525e-08 2.39517939643338e-09 1.97197443491825e-09 -5.06986768873007e-09 5.86526311532055e-09 -6.33821141950227e-09 1.34390033382082e-09 -1.00344034268287e-09 2.80215074547718e-09 2.63230150973812e-09 1.98427115896687e-09
"R2006" -1.35509345559389e-10 -2.43103385244231e-09 6.37616471788368e-10 4.50179868964819e-09 -2.33537915247463e-09 -1.7404069647544e-09 -7.82085169121817e-10 2.69411829631219e-10 2.59690561265052e-09 2.37324932680138e-09 -5.26519226940367e-09 -8.12834955956024e-10 2.28688794308198e-08 8.46479891069327e-10 2.3808319610068e-09 3.15551478674793e-10 6.04110290491158e-10 2.01369061838484e-09 -6.14157498915143e-11 -3.40737574582441e-09 -7.34269215419497e-10 -3.59827450919194e-11 -1.49141571931758e-09 -4.10761139925295e-09 -2.06093796907822e-09 -3.43978091686767e-10 6.54941554770867e-10 2.31128551624169e-09 1.84973702443268e-09 1.33034982323106e-09 -1.50344999032434e-09 -2.579083312141e-09 -2.45442494691627e-09 1.9700877373281e-09 -1.96637644329419e-09 1.04666501144985e-09 6.25201796715381e-10 -6.46297501740463e-09 4.7000737247638e-08 1.57187695861559e-08 1.40777085881703e-09 -1.91332084747647e-08 1.71388525984745e-09 -9.57148518182697e-09 2.42491337408835e-08 3.74628569327215e-09 -2.64172581689701e-08 2.00401166329056e-08 -2.55018856176519e-08 4.93345592761583e-10 3.45956867598368e-09 -7.4107548902491e-10 6.67833599811264e-09 3.19421523719705e-09 1.36077293865179e-10 -9.44305880821264e-10 -9.06328729201964e-10 7.18533814051513e-10 3.72467033015884e-09 -9.54634066668182e-09 1.54662645536622e-09 -3.16634681594618e-10 -1.64921163019811e-08 -2.50551150362156e-09 9.79864493056426e-10 -2.57546070119927e-08 9.39405010431161e-09 -1.26221302720606e-08
"R2007" 3.50105489724702e-10 -9.17354109469617e-10 -4.99596935916227e-10 5.45734129456358e-09 8.05038731674522e-10 -5.4377162671574e-09 1.15773859557766e-09 -2.94098401867148e-09 1.58396805986165e-10 -1.20042644287862e-09 -2.07029030663154e-09 1.03773541381488e-08 3.17234879815252e-09 4.19622611403945e-09 7.8686581809814e-09 -3.17446919912004e-09 7.37245799437309e-10 5.06567785508095e-10 1.24676279402244e-09 -9.96171415435683e-09 9.33635771923474e-11 1.76665988672021e-10 1.63183040370882e-09 -2.62843458716884e-09 -1.42041778720649e-09 -6.85902487657554e-10 2.84188576689989e-09 2.29368921003401e-09 3.55902310738107e-10 7.18297410882215e-11 1.11511000828799e-09 -1.242415738545e-09 -1.77023386335409e-09 -2.42506662295045e-09 -2.67376774306504e-08 2.60326574673115e-10 1.49860215607132e-09 1.56332987750996e-09 1.57187695861559e-08 5.41926349563811e-08 -4.80695190128928e-10 -2.52266273203845e-08 5.91690742028319e-09 -3.11367094391563e-08 4.32766249367785e-09 -1.37385487715642e-08 -1.06352394985129e-09 3.20432145311198e-08 -2.45982557981001e-08 6.55340871000707e-09 3.61941862634842e-09 -9.69057729952819e-11 -2.99360373461556e-09 1.07806226752377e-08 -6.46935658394967e-09 -3.86509651300656e-09 -1.60659862242925e-09 -6.45114780399067e-09 2.26747478109798e-10 -2.94210706398066e-11 -8.98202655135933e-10 2.62107856886935e-09 -2.14972119841888e-08 6.38250278846839e-09 -1.4446759611981e-09 -4.87834453626466e-09 3.57466585031246e-09 3.42242855695026e-09
"R2008" -1.383105811176e-10 3.83446062812419e-10 1.88705042464882e-10 -7.33638448047078e-09 -3.71571421623834e-10 3.61014932326189e-09 -2.56288167199373e-09 8.97532495582616e-11 -7.55105883890547e-09 1.01070525351268e-09 3.33669981084456e-09 3.14806214525545e-09 -4.53302334582774e-09 -2.04387024525503e-09 -1.69822317192065e-10 2.17601043892549e-09 -5.43828806722209e-10 6.58807907752929e-11 -1.58761222977059e-09 3.53724512586748e-10 -8.7452605964151e-11 6.32109952189571e-10 -1.81499385128328e-10 1.43207276155892e-08 2.98496150620851e-09 1.15220755900678e-09 -8.8990423971336e-10 -4.89938859042803e-09 -3.21568489753901e-10 1.76492573364308e-09 -7.23358850767361e-10 -1.61622631094739e-09 -3.83639720752949e-10 9.57426527918974e-10 -1.20351098519688e-08 -9.19420938886754e-10 -9.39174132514928e-10 1.1890865492134e-08 1.40777085881535e-09 -4.80695190127691e-10 8.65321633245775e-08 -2.14108713487835e-09 2.95127227489992e-09 -2.17442811195725e-08 -2.78410650566575e-09 5.12672256253481e-09 3.74557134984564e-09 1.25225262168877e-08 -2.34689140675968e-09 -1.24952678709836e-08 -2.91314537282506e-09 2.71692716699161e-10 2.39243821794828e-09 -5.20809672353591e-09 3.66613645164121e-08 5.81396792709305e-09 1.38437645249786e-09 -1.61331120457802e-08 -1.56977793569361e-09 1.9094883964562e-09 -1.31030706521785e-09 -2.5829777223334e-08 -1.61918384735868e-08 -6.43066210197006e-08 -1.59818367923154e-09 2.0074301814401e-09 1.68844234315669e-08 3.4685550476058e-09
"R2009" 4.99587954674693e-10 1.52185818567382e-09 6.07826834943389e-10 -3.17887996363353e-09 1.32163229323539e-09 2.06594142508762e-09 1.71576303372856e-09 -3.97568141520368e-09 -2.6031606792783e-09 -1.87244349080361e-09 7.16937889933764e-09 -5.73363253899969e-09 -6.52798173388107e-10 -5.69016775438905e-10 -1.815181146978e-09 1.52750036394508e-09 3.74734608884477e-10 -2.82224917316808e-09 5.09014439866565e-10 7.61146507781369e-09 1.31910086556906e-09 8.74737808027825e-10 -1.94821196294141e-09 8.30270738097966e-10 5.28248291746322e-10 -3.41980094712919e-09 -3.97819328883887e-10 -2.30493233990272e-09 2.15043296456068e-09 -1.36760718663775e-09 -7.16375869644779e-10 -2.84814394062284e-09 1.83847933919849e-09 -3.01231681143383e-09 1.52227185926571e-08 -2.12913064965331e-09 2.14356652607266e-09 -3.03182258193694e-10 -1.91332084747655e-08 -2.52266273203855e-08 -2.14108713487862e-09 5.19447629384726e-08 -1.04328657880587e-10 1.40060866564403e-08 3.6376191643732e-09 2.76114690189008e-09 -5.73933151711455e-09 -5.03644507283944e-08 1.42714000516897e-08 -2.1513060524376e-09 -2.42655540383798e-09 -1.5481222935472e-09 -1.66413809038722e-09 -4.8592703705432e-09 5.09581584050136e-09 7.88325601530076e-10 -5.94096527013118e-09 2.77300721338372e-09 9.76795832768322e-10 7.92800079899018e-10 -1.39997440674118e-10 -7.46869660138853e-10 4.20566122266042e-09 1.74064728772774e-09 -8.16000878363867e-10 1.07461917877302e-08 -5.83470470025784e-09 7.12798186645221e-09
"R2010" -3.96000985285819e-09 -4.86721211951415e-09 -7.67203006796317e-10 1.8418786139669e-08 -1.79873740590921e-09 7.40757374620946e-09 1.59435792413655e-08 -7.9837953781085e-09 -4.02591258369926e-08 -7.67720899207365e-09 6.24231396864787e-09 1.59497034710618e-08 -9.9098477598065e-09 5.98438933490683e-09 4.33521671673957e-09 -2.25612668899053e-08 1.40900010517457e-09 -2.96764161387355e-09 1.64413095649811e-09 -2.95886681354812e-09 -6.80408422639215e-10 2.62600021437848e-08 -4.34714402786139e-09 1.68116545690935e-08 4.59343827081671e-09 -3.294542834464e-09 4.85359162906773e-09 -1.6471804542035e-08 -7.63973810096432e-11 -1.00728792024312e-09 5.87420991956971e-10 1.86791220696491e-10 4.68374388504078e-09 -5.23589371610505e-09 7.48849456751204e-10 9.59290532713744e-09 5.40214756690478e-09 -3.25136185956198e-08 1.71388525984767e-09 5.91690742028326e-09 2.95127227490024e-09 -1.04328657880614e-10 9.92544392593722e-08 1.34105498270618e-08 3.66025991302695e-09 -3.26990758828223e-08 6.07906099201151e-09 -8.91316805679163e-10 -4.85098487260296e-11 4.20584306560878e-08 1.05994711133839e-09 2.02866511752136e-10 -4.670631029006e-10 1.20268107065665e-08 4.3526855533775e-09 -6.33952224841154e-08 -1.11225769164762e-09 -6.88294526535202e-08 -9.25457033195207e-09 -3.34902299156863e-09 5.34933123265257e-09 1.11023255434809e-08 -1.38158146387105e-09 -8.24500726803208e-09 -1.11142414398857e-09 -1.68190236219082e-09 1.53223702727606e-09 -8.11437460716464e-10
"R2011" 1.38234447769685e-09 -8.66163044579328e-10 -1.48492822857012e-10 -1.76870904703703e-08 -9.1556747975457e-10 -3.13628542375413e-09 -4.95033897550432e-10 -1.83020739241006e-09 -8.97911328714461e-10 -1.10832656219938e-08 -1.92421665295308e-10 2.40096590577868e-09 -1.34080580043544e-09 1.98458992907515e-09 -6.90778471633848e-10 -3.49039919140209e-10 4.84968527048835e-10 1.7258059142566e-10 -1.52360286447236e-09 1.12059453231746e-08 1.62844284241668e-09 2.8100454984391e-09 -3.44128602722743e-09 -3.64076308582593e-09 4.31460988199602e-09 1.04979092426523e-09 -1.06126511804068e-10 3.41732040985321e-10 -1.33683673759242e-09 -6.92199571287602e-11 -2.44673457573672e-09 8.54776195891443e-10 -3.81118264235537e-10 1.79885791149242e-09 1.01922550336637e-08 2.77696348178391e-09 -2.40190751031936e-10 2.59558717136034e-08 -9.57148518182628e-09 -3.11367094391562e-08 -2.17442811195658e-08 1.40060866564393e-08 1.34105498270639e-08 1.234741208345e-07 -8.64425174587456e-10 -2.00839751236185e-08 6.0853051210543e-10 -2.22026446283169e-08 1.64122075014202e-08 4.19301137480015e-09 -2.63298899787338e-09 -6.6831553807596e-10 1.5121538227512e-09 -4.20329103134963e-08 -3.16422959858709e-09 -9.87912971579791e-09 1.64060232814779e-09 -2.43977203982652e-09 -4.42549419590303e-09 -1.2347484802338e-09 1.0771708155266e-09 1.51644077257948e-09 1.33175469543442e-08 7.29229721106612e-09 2.76116771444443e-10 2.17720258591565e-09 -1.37659970886542e-09 -1.52708076157619e-09
"R2012" 4.14594817415178e-09 -5.64078705630113e-09 2.12709397323186e-10 1.90537766464742e-09 -2.63950183201391e-09 -3.4021652158871e-09 1.41926134381403e-09 9.37280798939144e-10 -7.62431206841449e-10 1.10513577730082e-10 -4.80036630719975e-08 1.21451416586992e-09 2.18640261215293e-07 -5.78085747745877e-09 2.29182163111485e-09 9.46402412082654e-10 2.77105902802896e-09 8.608688690026e-09 4.57574544639922e-09 -3.62062461631665e-10 1.92354146462499e-09 2.61237621011633e-09 -2.54517199064855e-09 -1.02938627893309e-09 9.82008884508766e-09 -1.13000337511001e-08 -5.82006447492276e-09 -6.32514536476733e-10 -1.79589041939384e-09 -5.59001441073379e-10 -1.55973884096977e-08 4.13053269268683e-09 -7.45575497603552e-09 1.45698408834424e-08 8.37424457158498e-09 7.28016264366939e-09 -2.24955622874811e-10 -3.29479190902497e-09 2.42491337408841e-08 4.32766249367757e-09 -2.78410650566544e-09 3.63761916437404e-09 3.66025991302703e-09 -8.64425174586132e-10 2.01637524030169e-07 -1.83130010035035e-09 -2.99965926874432e-07 -2.50028319987386e-08 -4.29123266679213e-09 8.14663032932265e-11 1.69902757095127e-08 -3.94455934671954e-08 -4.81887389730584e-08 8.40364306714618e-10 -3.12369077503176e-10 -3.20012346007596e-09 -7.65077680138284e-10 -2.53627966840624e-10 2.1860443056316e-08 -6.34879844997453e-09 3.78027791056314e-09 2.10313339622321e-09 -8.47501647955281e-10 1.16999986698434e-09 -1.72867132151798e-09 -3.31726355963807e-08 4.49759779656690e-09 -2.27941618637304e-08
"R2013" -2.19623906539676e-10 3.64787522031452e-09 7.611452522557e-11 -6.99543482931524e-10 -2.12706186013504e-10 3.85334258101637e-09 -3.66648423489212e-09 1.48663911216968e-09 5.68256858179222e-09 1.02330628534116e-08 -1.63987779053303e-09 -2.51820509062845e-08 3.71568767167846e-09 -2.80496061144842e-09 -3.13505683375543e-09 3.94518435582192e-09 -1.84126263085584e-09 6.36969007879076e-10 1.23123510636897e-10 1.05940039490365e-08 -7.81823523641946e-10 -7.93410121689291e-09 2.83819888374144e-09 7.18059616189478e-09 -2.56920515119177e-09 9.58142523325306e-10 -1.90253956896227e-09 -2.7706291083076e-09 -5.44259619830778e-10 4.86909700847026e-10 -3.92655261719102e-11 5.03193896600534e-11 9.44038956378178e-11 2.34858448736638e-09 2.15816515999531e-09 -5.51393932494248e-09 -1.74962674110678e-09 -7.62209851336287e-09 3.7462856932727e-09 -1.37385487715655e-08 5.12672256253368e-09 2.76114690188935e-09 -3.26990758828227e-08 -2.00839751236183e-08 -1.83130010034993e-09 3.96283630978389e-08 -1.88999717720137e-09 -1.27472502044355e-10 -6.26032912012199e-09 -1.30677987336377e-08 -1.65702482883e-09 6.32826233232984e-10 -2.03110569494778e-09 -2.54580250222182e-10 3.89903297342715e-09 2.35391683571003e-08 -1.46863219435222e-09 1.39639335448817e-08 2.9465616363754e-09 2.97573934996444e-09 -1.29829749889387e-09 -2.81453818422349e-09 4.06942956153011e-09 -2.36977650357588e-09 1.25545998909786e-09 -2.64030767789259e-09 -8.88579218275382e-10 4.5009782404194e-09
"R2014" -3.85777778277002e-11 4.2878153700709e-08 9.03218054046079e-10 9.41972725063746e-10 1.60231374434969e-08 -2.81446858095822e-09 -3.06332665972347e-09 -9.13540557215534e-09 -2.45593293060441e-09 3.12182182950376e-09 2.38579379483159e-07 -1.56478400087024e-11 -8.19351425973364e-07 2.9425105038901e-08 7.95986379890684e-09 2.72694850999757e-09 -1.46379224189469e-08 -4.12679676116353e-08 -3.10869812263579e-08 -1.59971109364043e-09 -7.84515302803863e-09 -8.66083896045267e-10 1.57904367513679e-08 -1.43834147278547e-09 5.24511839592453e-08 3.43412239313274e-08 -1.49025454063371e-08 6.1108190958564e-09 -3.92297746132089e-08 -2.32893114859533e-11 6.4902426241028e-08 -1.47837259957179e-08 2.05847169373319e-08 -2.6075711500648e-08 -8.83528046655125e-09 -9.85805523605733e-09 -8.62347900696024e-10 4.62372966519793e-10 -2.64172581689702e-08 -1.06352394985083e-09 3.74557134984498e-09 -5.73933151711463e-09 6.07906099201173e-09 6.08530512104686e-10 -2.99965926874433e-07 -1.88999717720169e-09 8.38922048490776e-07 8.83702930311744e-09 3.3313697301873e-09 5.03052099595222e-11 -2.73711114280767e-08 3.91349509893059e-08 7.82536437600127e-08 -1.48890923608589e-09 -2.41792786237342e-09 -2.73066849719994e-10 6.78288476878514e-09 -3.16092756709244e-09 -1.23099414575602e-07 5.20188112318694e-10 -5.26433247576691e-09 -2.89947020051863e-09 2.8840474908111e-08 -3.62072135146517e-10 -2.22484282079245e-08 4.17823282802148e-08 -5.1527689457749e-09 1.11161552405798e-08
"R2015" 1.63150617961344e-09 -1.0991574022515e-10 -4.34857724259819e-10 1.30768473627222e-09 -2.43323200860878e-09 -2.02242343704975e-09 -2.71610361233044e-09 3.75200325190956e-09 1.48094897214842e-09 1.40424007299134e-09 -2.91842103047014e-09 4.72698900582729e-09 -2.11625770154889e-09 -5.56843114475936e-09 3.24461764412824e-09 -7.62072581541051e-10 -1.48823886032293e-09 2.91276765647143e-09 -1.43641424280921e-09 -6.86361276423908e-09 -4.9061024808667e-11 -2.95868852264619e-09 2.00477679724801e-09 6.8707174046108e-10 -3.94291475868861e-09 3.47753587034643e-09 -4.96112644179693e-10 -1.24593588378177e-09 4.331033581898e-10 -7.75865453999194e-10 -5.59102351640878e-10 3.21096418953048e-09 -1.02763717379942e-09 2.04818672176442e-09 -5.14596218342851e-08 -3.3770102856412e-09 -2.66041465024078e-09 3.55472835467887e-09 2.00401166329061e-08 3.20432145311221e-08 1.25225262168884e-08 -5.03644507283954e-08 -8.91316805679416e-10 -2.22026446283111e-08 -2.50028319987396e-08 -1.27472502044322e-10 8.83702930311607e-09 1.58427869129471e-07 -2.18114744939606e-08 -2.49781274241813e-09 1.37847105524661e-08 4.28149383493077e-09 1.59717140341662e-09 4.04685630088845e-09 1.35491519315077e-08 4.30377430640569e-09 -6.01520858165685e-09 -6.36134584951674e-09 7.58720584642767e-09 1.21970138932846e-10 5.2099676381639e-09 1.2560132336274e-09 -1.05543231696095e-07 -2.05629756852632e-08 3.21962154088368e-09 1.18545893491298e-10 2.78800346143589e-08 1.51943171129667e-08
"R2016" -1.08861922356891e-09 -1.83695961611539e-09 6.29323040341765e-10 -5.34686707576653e-09 -9.85989650597226e-11 5.17089292126928e-09 -4.35424235849798e-10 6.05043776705545e-09 5.66104430629772e-10 -4.45511658729789e-09 2.65142856206692e-09 2.60527101049292e-09 -7.98636710737179e-09 -4.68239496123935e-09 -1.00277354106877e-08 1.32709019031857e-09 -1.07862212777199e-09 -4.48397456720854e-10 -1.30170278411345e-09 2.84526615504485e-09 -1.0695088130677e-09 6.09663054118871e-10 -7.72326285177826e-10 1.44367625660191e-09 1.76129330419059e-09 1.15966006391838e-09 -2.55624362718949e-09 -3.13415087137636e-10 -2.60817163606873e-09 1.46215445953043e-10 -3.78611551697937e-10 2.87631054295985e-09 3.09829981207914e-09 2.77221713731801e-09 5.68608944886915e-09 3.08719049961126e-09 -2.19404595545682e-09 6.70666265227045e-09 -2.55018856176508e-08 -2.45982557981012e-08 -2.34689140675914e-09 1.42714000516919e-08 -4.85098487260785e-11 1.64122075014197e-08 -4.29123266679349e-09 -6.26032912012087e-09 3.33136973018747e-09 -2.18114744939611e-08 3.63906118648653e-08 -1.37935003313417e-09 1.20387297471256e-09 -5.3829788438029e-10 7.6367854582614e-09 -5.05983625496144e-09 -2.89954935234539e-09 -1.50320524966356e-09 6.71754799155523e-09 5.73478420221691e-10 1.28984733907112e-09 -3.53560936275478e-09 5.04224252124591e-10 -3.19907201178992e-10 1.54950277680908e-08 1.09826936974336e-09 7.17250715263081e-10 1.18333569444964e-08 -2.7479606404594e-09 -1.66117449793505e-08
"R2017" 3.00736105153338e-09 -2.27173958820987e-08 -2.287430197934e-09 -3.49056508235551e-09 -2.12649109446843e-11 -1.76812651871419e-09 1.98953433694843e-09 -1.65574379813124e-09 -8.17325130595799e-09 2.84334607635098e-10 -3.28179107768645e-09 5.18176303841741e-09 2.06649625074363e-09 2.02144786515183e-09 2.58315392577584e-09 -6.67213673008388e-08 -3.51956598869632e-10 1.76891422851122e-09 9.306885641953e-10 -4.48816640687164e-09 3.55764305132517e-09 2.36561796938715e-08 2.86748911429234e-09 1.88035244193344e-08 3.43325687154467e-09 -9.33531541843596e-10 2.09182610997183e-08 -1.47710040127886e-09 -1.45551428101497e-09 -5.28920651509843e-09 -1.90716275761593e-09 4.99065582497592e-10 -3.10303189168823e-09 6.69146941137903e-10 -3.96429337504437e-09 2.79145064733828e-08 9.20420978460049e-09 9.11043738135143e-09 4.93345592761526e-10 6.55340871000755e-09 -1.24952678709835e-08 -2.15130605243758e-09 4.2058430656088e-08 4.19301137480154e-09 8.14663032936685e-11 -1.30677987336386e-08 5.03052099594903e-11 -2.4978127424208e-09 -1.37935003313425e-09 1.1932455455058e-07 2.37788849339927e-10 6.59724914560601e-10 -2.08901192918861e-09 -8.55807809455633e-11 -4.32582452041578e-08 -8.54842117681718e-08 3.30189836932093e-09 -4.43914791329483e-08 -6.1037406580926e-09 -3.34002305104562e-09 -6.67262613533325e-09 7.231965879025e-09 1.22076065937969e-08 3.56292882922453e-08 7.11999229196116e-10 -2.58906583872857e-09 -8.21754126866914e-09 -3.28448044431642e-09
"R2018" 3.22098710274478e-10 -7.54059391000044e-09 5.1841526892282e-10 8.44860060990312e-10 -2.01045959549691e-10 2.88226972835596e-10 -6.15521956409257e-10 -5.15640875217389e-10 -9.34462131735074e-10 -1.01619674067135e-09 -9.03391490213829e-10 9.59364195126106e-10 1.94325080347296e-08 3.11569640574728e-10 1.42979827531953e-10 1.24480922682252e-10 1.03460750783874e-09 -1.91983608381645e-10 2.22825062380006e-10 -6.00277149178059e-10 1.22852702471195e-09 -1.10880408306601e-09 -1.26747054036681e-09 -4.54498359361301e-10 -6.26841297156866e-09 -1.3958171844599e-09 -6.9555088653687e-12 -1.04777273074888e-10 -1.17310451339003e-09 -3.09232193116347e-10 -1.05875459996195e-09 6.56411653452039e-11 3.39821586748874e-10 -5.80207388250504e-10 2.04584415662202e-10 6.35571220231925e-09 5.7413041997888e-09 -3.65621619050356e-10 3.45956867598379e-09 3.61941862634913e-09 -2.91314537282103e-09 -2.42655540383738e-09 1.0599471113396e-09 -2.63298899787587e-09 1.69902757095141e-08 -1.65702482883e-09 -2.73711114280772e-08 1.37847105524689e-08 1.20387297471312e-09 2.3778884933965e-10 3.19497002112891e-08 3.60514659295519e-09 -1.79656628994142e-08 1.03625006789093e-09 1.39035566317151e-08 2.88865504680417e-09 -2.33029319799653e-08 -3.0261656995109e-09 1.20768539805398e-08 -1.00647490266486e-08 -1.42457118037218e-09 3.51348625935333e-09 -2.76252444256159e-08 -8.47108928162581e-10 1.4037504782212e-10 -2.69500535897772e-09 1.94303501352562e-09 -5.7112350160734e-11
"R2019" -7.87002761305833e-10 -6.32583969468579e-09 1.9613304554499e-10 4.73503403287884e-10 1.08057741651603e-09 4.86721935064152e-10 -1.54270668478166e-10 -2.35671996938025e-10 2.44376665697224e-10 2.59923332578734e-10 5.47535306537392e-09 -9.24346580243603e-10 -2.42563869854574e-08 1.76391339287427e-09 -5.8720377975835e-10 -3.37066756573516e-10 5.4699488290732e-10 -1.04273811475507e-09 -7.28502027081402e-10 -2.96652114639081e-10 -1.13131498194827e-10 -3.32639586217641e-10 4.65390961391963e-10 1.33162285103347e-09 -3.2899580708128e-09 9.42457201524372e-10 7.77706033200754e-10 -1.9276750443558e-09 3.46304117685025e-10 1.94049753489766e-10 2.43022779262864e-09 -6.92718859795022e-10 1.18068995485676e-09 -3.70027568835088e-09 5.99387555114814e-10 5.30930065239847e-09 6.30842767057635e-10 -3.47393086316601e-10 -7.41075489024274e-10 -9.69057729952838e-11 2.71692716701414e-10 -1.54812229354573e-09 2.02866511752037e-10 -6.68315538075993e-10 -3.94455934671941e-08 6.32826233234222e-10 3.91349509893062e-08 4.28149383493289e-09 -5.38297884380571e-10 6.59724914560119e-10 3.60514659295423e-09 2.69129239732694e-08 3.36353670278691e-10 5.61035260665436e-10 2.71475857131274e-09 -7.42467024151063e-10 -2.83509700370903e-09 -8.54378603037806e-10 2.66169520298821e-09 -1.18904350316283e-08 9.75919206903062e-10 -6.61986308292717e-10 -7.28554979942489e-09 -4.71289425277017e-10 -1.71852382779857e-09 4.28480348964672e-09 -1.359522839228e-09 7.25476030026742e-09
"R2020" -8.98751962251946e-10 6.45285372843322e-09 3.69659026968762e-10 -5.24787725822875e-10 -8.82960415224299e-10 8.12607311954225e-10 1.42403081004133e-09 1.13331131196718e-09 1.03537330475318e-09 -1.6895828218086e-09 1.02022309622831e-08 1.23665600469828e-09 -5.46008769763968e-08 3.05004967096363e-10 -2.24243761415417e-09 1.24243982224494e-09 -9.30996481825085e-10 -1.87770882637028e-09 -1.07846672242912e-09 -5.80701571932486e-10 -7.24724263033368e-10 8.84898841504365e-11 -1.68659570161436e-09 -8.10211546284943e-10 5.73302331879253e-10 1.31454711103733e-09 1.14896147338734e-09 4.8919996371682e-10 4.24782441301418e-10 -5.65049004109396e-10 7.13728996756476e-10 -8.47138239234327e-10 1.8539553501373e-09 -1.27546967037911e-09 -5.5055584268549e-09 -6.88811286380245e-09 -2.69987357286852e-09 4.33545657115051e-10 6.67833599811426e-09 -2.99360373461512e-09 2.39243821794994e-09 -1.66413809038559e-09 -4.67063102901291e-10 1.51215382274884e-09 -4.81887389730585e-08 -2.0311056949479e-09 7.82536437600113e-08 1.59717140341539e-09 7.63678545826158e-09 -2.08901192919007e-09 -1.7965662899412e-08 3.36353670279525e-10 7.48803667447098e-08 1.73891643061351e-10 -9.70324150494805e-09 -2.52959244458151e-10 1.49851603503934e-08 2.04078597716415e-09 -9.15132182030102e-09 -2.05010192819272e-08 1.26406123684319e-09 -9.56939695199812e-10 1.74124184639774e-08 -3.79494640180197e-09 5.60039429629332e-09 1.21505990934031e-09 1.39260028677443e-08 -4.17038721915652e-08
"R2021" -3.83523249150357e-09 1.15319511317952e-09 1.57786297615643e-10 4.63827942297946e-08 6.08185475415858e-10 1.43275835130386e-10 1.20106634788776e-08 -4.10578687850392e-09 8.74318083647456e-09 -4.42035110255700e-09 3.17642935413659e-09 -1.16508437636894e-08 2.06553217069818e-09 3.09733169137152e-09 9.85173234423055e-10 2.34503216648181e-09 -4.31165066028428e-10 -3.94925058073796e-09 3.69767450745326e-09 -8.65825015109973e-09 -3.27689683895545e-09 -2.4143006706346e-10 1.66071132057043e-09 -1.02168494410835e-08 -4.08936835523765e-09 -3.22804326726655e-09 7.32191619884185e-10 -4.45971116150779e-09 5.26366146580388e-09 -1.11424766795659e-09 2.26316073967156e-09 -1.81833801248213e-09 1.43523623619346e-09 -5.44300491232021e-09 -2.88757358469737e-09 -5.38568683407429e-10 1.24628869308325e-09 -1.12466495129339e-07 3.19421523719551e-09 1.07806226752336e-08 -5.20809672353142e-09 -4.85927037054219e-09 1.20268107065669e-08 -4.20329103134932e-08 8.4036430671531e-10 -2.54580250223747e-10 -1.48890923608581e-09 4.04685630088706e-09 -5.05983625496125e-09 -8.55807809464443e-11 1.03625006789224e-09 5.61035260664249e-10 1.73891643061296e-10 9.88801643118121e-08 7.05927529063939e-10 -6.53034846432982e-09 -2.38430483891972e-09 1.49695264055149e-08 2.07237249818823e-09 -2.35565666865616e-09 1.4743249179148e-09 -4.58758631766637e-09 1.99891965057429e-09 2.33599276984493e-09 7.00827688393223e-10 -1.24464678378527e-09 -1.43549145205564e-09 -2.00625115260895e-09
"R2022" -1.18853418258417e-09 -5.09451538265091e-10 -3.43730038857289e-10 2.8521480415443e-10 -7.93143566054191e-10 2.5159780611304e-09 -1.18298877842136e-09 9.89229208166758e-10 -8.24536376314495e-09 1.16277827241333e-09 2.09277303800153e-09 -1.89892876258478e-09 -2.75724334337677e-09 -1.91217789268149e-09 8.03422086406866e-10 1.6699770402873e-08 6.25876510033063e-10 9.76401015794751e-10 -2.00841485432504e-09 2.26006580111647e-09 -7.59051781492022e-11 -3.03107917705434e-09 -1.47599912578762e-09 -1.7079079824359e-09 6.10085629306898e-09 8.99855363628883e-10 -7.98268186066685e-09 4.80127006387789e-10 2.17427117784717e-10 1.9325125037957e-09 -9.27441078847173e-10 -6.59470575676239e-10 4.69790091442192e-10 2.54264297041851e-11 4.54572820652248e-09 2.27650632814782e-09 1.29700695772887e-08 -3.78251643487723e-09 1.36077293865445e-10 -6.469356583945e-09 3.66613645164124e-08 5.09581584049921e-09 4.35268555337702e-09 -3.16422959859125e-09 -3.123690775032e-10 3.89903297342621e-09 -2.41792786237276e-09 1.35491519315157e-08 -2.89954935234663e-09 -4.3258245204159e-08 1.39035566317152e-08 2.71475857131485e-09 -9.70324150494882e-09 7.05927529067006e-10 1.6199428010786e-07 2.67983218087709e-08 -7.89783475872681e-08 -5.41654035125815e-09 -2.12805756852216e-09 1.2320682494472e-09 -6.28908725252235e-10 -1.73208036128942e-08 -4.83960651922951e-08 -9.70328729899345e-08 -1.73797007627379e-09 4.21446417761066e-09 2.7810233304743e-08 2.81885206903062e-08
"R2023" -2.82246385382034e-09 1.44659405161412e-08 7.48106334185884e-10 -9.91291397549155e-09 -5.30487786043258e-10 -2.54614431754732e-10 -1.27018230138638e-09 4.4967418952929e-10 1.15261161545057e-08 5.97734996813035e-10 2.9211805807417e-09 -9.13645376456632e-09 -1.27760009169974e-09 1.66778902210672e-09 -2.11038576292049e-11 4.24065776351657e-08 -8.94455355548217e-09 -1.68148192774451e-09 2.51540756541319e-09 6.34030798635038e-09 -6.54790740389397e-09 -4.88399979497111e-08 1.60374206149113e-08 -1.50929152093622e-08 -4.95182032779848e-09 1.91139093148971e-09 -4.4344995811118e-09 8.54275725651699e-09 -1.09694101125382e-08 6.98920146548259e-09 6.87894079203278e-10 2.42084236189150e-11 2.95064111211305e-09 6.85441808132169e-09 4.37529420345242e-10 -2.21880082646281e-08 -1.87335364053971e-09 1.57979604203559e-08 -9.44305880822065e-10 -3.86509651300715e-09 5.81396792709232e-09 7.88325601529443e-10 -6.33952224841157e-08 -9.87912971580214e-09 -3.20012346007598e-09 2.35391683571002e-08 -2.73066849720265e-10 4.30377430640516e-09 -1.50320524966377e-09 -8.54842117681701e-08 2.88865504680426e-09 -7.42467024151063e-10 -2.5295924445779e-10 -6.53034846433083e-09 2.67983218087713e-08 1.15715287117917e-07 -1.96569666006355e-08 2.66456211997391e-08 1.12397048635908e-08 6.73921989453347e-09 -1.3233452499352e-08 5.59485690154505e-09 -1.2009245523383e-08 -2.05132813432699e-08 -4.91857544205296e-11 1.89748425871034e-09 7.09286862709674e-09 8.9580265147213e-09
"R2024" 2.46360250776996e-09 1.31464170364097e-08 8.77314492654155e-10 -5.42685388875497e-10 4.87692398253999e-12 -6.11894666461686e-10 -2.30180226701158e-09 4.31564148801684e-10 5.98848138388545e-09 1.87473493861049e-09 -5.81753773596602e-10 9.29783400767001e-10 -2.77683174228184e-09 -1.75773917042487e-09 -2.18774055215852e-09 -1.04381081158272e-09 -1.34944553601482e-09 -2.05304145274349e-09 2.3147353947976e-09 -1.96595516494202e-09 -4.80623615429482e-09 6.79206637106078e-09 1.55997505175563e-09 4.27257577339546e-09 -3.48000323972515e-09 -8.45780038840762e-10 -8.84777073723682e-09 -3.48145648708133e-09 1.52416154878201e-09 -5.29868733128523e-10 3.50855898908378e-09 6.78701843353122e-11 -1.26290550559053e-09 1.22195062478999e-09 4.64497248958964e-09 -1.52366369496733e-08 -4.10950583292266e-08 1.77030594899236e-09 -9.06328729202875e-10 -1.60659862242895e-09 1.38437645249954e-09 -5.94096527013199e-09 -1.11225769164685e-09 1.64060232814682e-09 -7.65077680139694e-10 -1.46863219435188e-09 6.78288476878519e-09 -6.01520858165877e-09 6.71754799155629e-09 3.30189836932348e-09 -2.33029319799649e-08 -2.8350970037076e-09 1.4985160350388e-08 -2.38430483892054e-09 -7.89783475872708e-08 -1.9656966600635e-08 1.18420885344168e-07 9.35654031416289e-09 -2.80019578833498e-09 1.3832919591927e-09 2.59723649337519e-08 -1.66604025574474e-08 3.29173667425801e-08 2.1597113010515e-08 1.93122720173668e-10 1.36805759825898e-09 -1.72031030812566e-08 -3.27767482433683e-08
"R2025" 4.83747935764408e-09 6.3649445672639e-09 1.09283594167623e-09 2.45775439187756e-08 2.80640827422618e-09 -3.96447472154902e-09 -8.17258475093813e-09 4.42556881390441e-09 4.25426371816618e-08 2.39270461943637e-09 -6.64242151901276e-09 -1.48714015909621e-08 6.39519145638333e-09 -7.14000502298524e-09 -6.91181046222838e-09 3.49363107749719e-08 6.77277731739403e-09 3.3654535193417e-09 -3.66756382299926e-09 4.05958539575811e-09 1.04790682453123e-08 -6.42566846293134e-09 -1.44997137485926e-08 -6.65569884054617e-08 -2.11104765428074e-09 1.3957001727356e-09 -8.86708140292851e-09 2.90359495670928e-08 6.59941122193566e-09 -5.97001106883362e-09 7.6467468661107e-11 -3.49808550404048e-10 -3.76073251955185e-09 8.19977122537276e-10 4.59640336161954e-09 -8.30053039455669e-09 -5.9556881618206e-09 -4.78209744511524e-08 7.18533814051279e-10 -6.45114780399118e-09 -1.61331120457826e-08 2.77300721338203e-09 -6.88294526535186e-08 -2.43977203982055e-09 -2.53627966841907e-10 1.39639335448824e-08 -3.16092756709323e-09 -6.36134584951699e-09 5.73478420221387e-10 -4.43914791329486e-08 -3.02616569951019e-09 -8.5437860303613e-10 2.04078597716589e-09 1.49695264055114e-08 -5.41654035125956e-09 2.66456211997394e-08 9.3565403141642e-09 1.27803746228662e-07 3.48255593490065e-09 4.51216304833127e-10 3.56448154187635e-09 -3.14258195446629e-08 7.65372486443334e-09 9.98033435752558e-09 -2.12397997416658e-10 2.56436377257603e-10 -4.95825888173159e-09 -3.41636673470911e-09
"R2026" -1.44444765129164e-09 -2.29412259098444e-08 6.62671545504489e-10 -2.55494781994009e-09 -1.19799291431175e-10 1.56331285367439e-09 -1.74334624119368e-09 3.6313126334079e-10 1.3287981012058e-09 -5.45005865179076e-10 -2.53457797839063e-08 -1.94893504024676e-10 1.20340454328562e-07 -1.22381275129194e-09 -2.63931394635799e-09 -1.49271500140529e-09 8.34394735826136e-09 3.3713182015607e-09 4.07813679456033e-09 7.25315849636457e-10 5.35695216519607e-09 -3.47722543570976e-09 -1.12233040997681e-08 5.74739835278957e-10 -6.17676371932309e-08 -5.1048416325518e-09 2.68927074669371e-08 -1.35204421074109e-09 3.37476411045603e-09 4.51782774904816e-10 3.95354768249827e-09 2.62830869172763e-10 4.70025777179554e-11 -4.77620173906676e-10 -2.56705202519866e-10 -1.67451680953637e-08 5.57409617505723e-09 2.39517939643418e-09 3.72467033015863e-09 2.26747478109645e-10 -1.56977793569321e-09 9.76795832768667e-10 -9.25457033195162e-09 -4.42549419590435e-09 2.18604430563166e-08 2.94656163637565e-09 -1.23099414575602e-07 7.58720584642716e-09 1.28984733907137e-09 -6.10374065809265e-09 1.20768539805394e-08 2.66169520298956e-09 -9.15132182029965e-09 2.07237249818778e-09 -2.12805756852286e-09 1.12397048635908e-08 -2.80019578833595e-09 3.48255593490154e-09 9.40267080300963e-08 -3.20213274422328e-08 -4.01081257055556e-09 1.93840939995615e-09 -1.45807602084257e-08 2.49429151179475e-10 7.00239315063468e-09 -2.6414389449934e-09 2.35176859462213e-09 -1.12989272626837e-09
"R2027" -1.54465295181766e-09 3.50253323929614e-08 -3.42105890476478e-09 -2.30518505308663e-09 -2.11436084411069e-09 6.75100160669514e-10 -2.07922827934011e-09 -2.76476353080306e-09 -2.34754668623923e-09 -3.96394410751664e-10 -1.73301524096836e-09 -2.78965534953858e-09 1.07175946551372e-08 3.50774656956787e-09 1.99120091943751e-09 4.54348050860914e-10 -1.60256284677971e-09 -8.97373604275817e-10 6.33862677325378e-10 4.06259695953501e-09 -2.60217698376377e-10 -6.92556466242535e-10 3.44534357662322e-09 2.81134493845487e-10 9.71605955077704e-09 -1.73863186120285e-09 -3.07791805155667e-09 9.59265376149263e-10 9.48525212064362e-11 6.11102774346491e-10 -3.33499532293458e-09 -8.26487307744857e-10 3.14950852185153e-10 -1.37548115145577e-09 -2.66777733125306e-09 -2.91331729299059e-08 -3.93798899155281e-09 1.97197443491691e-09 -9.54634066668209e-09 -2.94210706378455e-11 1.90948839645863e-09 7.92800079899522e-10 -3.3490229915671e-09 -1.23474848023993e-09 -6.34879844997485e-09 2.97573934996435e-09 5.2018811231935e-10 1.2197013892917e-10 -3.53560936275696e-09 -3.34002305104145e-09 -1.00647490266489e-08 -1.18904350316302e-08 -2.05010192819248e-08 -2.35565666865297e-09 1.23206824945022e-09 6.73921989453209e-09 1.38329195919112e-09 4.51216304836021e-10 -3.20213274422308e-08 9.52899060611026e-08 -8.3209072557767e-09 -6.89139583290096e-10 -1.08525223712157e-09 -3.63889189427949e-10 -6.65979549041988e-09 7.27114263625742e-09 -6.04558239183714e-09 2.43153206990081e-08
"R2028" 8.95744177597555e-10 4.66818019855068e-08 5.4353162867226e-09 3.83672304070908e-09 -1.58740836818546e-09 -2.5084307697242e-10 -1.21689648975084e-09 8.82745591819526e-10 -4.10931832813461e-11 7.68640635525418e-10 -2.78215804563816e-09 -5.54039403778064e-10 8.49481277248725e-09 -1.74288492069445e-09 1.37374452014538e-10 6.0061728723416e-09 -1.11712215533888e-08 -1.79168924359781e-10 1.44009697088247e-09 -1.37507798039264e-09 -7.43422894243138e-09 1.06054878715852e-08 1.15103550928168e-08 8.5677510507165e-10 -6.86776513627144e-09 3.91543347652019e-09 -6.45547629986901e-08 -2.16469504114504e-09 3.625081646812e-09 1.01905575970152e-09 5.88402157995723e-09 -6.3299517271833e-10 -3.77060629991441e-09 4.12065298732917e-09 -5.75421330085897e-10 -4.71335691250658e-08 -3.32275540744866e-08 -5.06986768872923e-09 1.54662645536635e-09 -8.98202655135493e-10 -1.31030706521335e-09 -1.39997440673783e-10 5.34933123265306e-09 1.07717081552837e-09 3.78027791056309e-09 -1.29829749889313e-09 -5.26433247576684e-09 5.20996763816956e-09 5.04224252123802e-10 -6.67262613533437e-09 -1.42457118037148e-09 9.75919206903442e-10 1.2640612368482e-09 1.47432491791719e-09 -6.289087252555e-10 -1.32334524993503e-08 2.59723649337462e-08 3.56448154187575e-09 -4.01081257055663e-09 -8.32090725577341e-09 1.03029723941465e-07 -1.02871658870721e-08 -5.36075367855741e-09 1.44319092307796e-10 -3.05768183257877e-09 -1.29025755352133e-09 -1.47784913657613e-09 -2.98219038134328e-09
"R2029" -2.98062473368551e-09 -6.02788901482746e-09 3.0840761932566e-10 -1.97213983940692e-09 -6.78404945616309e-10 8.57649849807515e-10 4.87891130874696e-09 -2.23682990327975e-09 -9.21518315716590e-09 -4.39637128296785e-09 1.42092376641454e-09 3.03401596601128e-09 1.27110000175121e-09 4.04814769919499e-09 1.70270298433416e-09 -6.45409536184911e-09 2.40862650579481e-09 -2.84079213200118e-10 -8.72223644250023e-10 1.07936492556638e-09 1.82272683081445e-09 -4.51424401581865e-09 -4.23144503849666e-09 1.30686940151798e-08 5.83231561111306e-12 -1.10147277298175e-09 6.39756574643554e-09 -1.57357455111514e-08 -1.99823604204462e-09 9.09119045726025e-10 -8.12952090977307e-10 -5.63126302373963e-10 1.94812933234832e-09 -3.91604572166513e-10 7.56865262086219e-10 4.96007582286935e-09 7.96496842496171e-09 5.86526311532029e-09 -3.16634681594506e-10 2.62107856886859e-09 -2.58297772233431e-08 -7.46869660137956e-10 1.11023255434802e-08 1.51644077258438e-09 2.10313339622394e-09 -2.81453818422567e-09 -2.89947020051805e-09 1.2560132336248e-09 -3.199072011782e-10 7.23196587902351e-09 3.51348625935371e-09 -6.61986308291086e-10 -9.56939695200011e-10 -4.58758631766752e-09 -1.73208036128918e-08 5.59485690154725e-09 -1.66604025574471e-08 -3.14258195446532e-08 1.93840939995508e-09 -6.89139583288119e-10 -1.02871658870698e-08 8.02203274817933e-08 -5.03849720959626e-09 8.89810955651457e-09 -2.5809143618835e-10 7.57813342988673e-10 3.86812776768062e-09 1.52437469308815e-09
"R2030" 2.24582780109891e-09 2.81657724183837e-09 -2.27129494548263e-09 -9.15695120770301e-10 4.72112593451393e-10 -8.17430716689421e-10 -2.4185700734237e-09 -7.12148884857925e-11 2.73790644557284e-09 3.04030945767918e-09 -9.30767425865183e-09 -4.67593169631534e-09 -1.09308355488824e-08 -1.57739413068343e-09 -1.04492843824587e-09 -5.23111795284679e-09 -1.57014979519536e-09 1.5462743620636e-09 1.63076963864444e-09 2.31866335715375e-09 -3.75622563164805e-10 4.89932678645177e-09 4.06063367775235e-09 -1.57810675524753e-09 -2.33555819528766e-09 3.8660626595687e-09 -1.32238342055062e-09 7.28069972466277e-09 -2.22436551352927e-09 -2.90189080099573e-09 3.18215099414455e-09 6.70896584573224e-09 -1.56760584013442e-10 1.68250379233817e-09 1.9988370723964e-08 6.85692497541765e-09 -3.37905531730011e-09 -6.33821141950263e-09 -1.64921163019785e-08 -2.14972119841861e-08 -1.61918384735864e-08 4.20566122265437e-09 -1.38158146387009e-09 1.3317546954342e-08 -8.4750164795565e-10 4.06942956152764e-09 2.88404749081109e-08 -1.05543231696111e-07 1.54950277680874e-08 1.22076065937967e-08 -2.76252444256184e-08 -7.2855497994255e-09 1.74124184639799e-08 1.9989196505766e-09 -4.83960651922913e-08 -1.20092455233832e-08 3.29173667425775e-08 7.6537248644344e-09 -1.45807602084264e-08 -1.08525223712063e-09 -5.36075367855644e-09 -5.03849720959579e-09 1.94415720573386e-07 4.18101391727507e-08 -5.62195225141033e-10 -2.12631112900903e-08 -3.83628311487173e-08 -4.99128535494052e-08
"R2031" 5.44866993148228e-10 -1.44027163389273e-10 -7.60962555113191e-10 9.5142859284142e-10 8.0173308036033e-10 -4.14739447275812e-09 -5.66861742895521e-10 1.15269551878161e-09 9.87514313064419e-09 -6.83873199929778e-10 -3.28645274746877e-09 -7.89673077176655e-10 4.4693686345228e-09 1.23399589993371e-10 2.14286797667109e-10 -1.39687377620228e-08 -1.48547055383315e-09 -1.08962649429527e-10 1.69956556506387e-09 -2.66384599052477e-09 -1.91491743740507e-09 2.34694674974071e-09 4.75583978959371e-09 -3.18042305300870e-09 -4.58754093492639e-09 1.26248931404424e-10 3.08332686863603e-09 5.18748616905e-09 1.26149260427483e-09 -2.16396701520948e-09 5.59905174126152e-10 1.95391581013885e-09 3.45633614652898e-10 -1.76802876458768e-09 -3.04751393657628e-09 1.8442968769043e-09 -1.59418387676987e-09 1.34390033381987e-09 -2.50551150362132e-09 6.38250278846651e-09 -6.43066210197035e-08 1.74064728772489e-09 -8.24500726803007e-09 7.29229721106818e-09 1.16999986698578e-09 -2.36977650357298e-09 -3.6207213514677e-10 -2.05629756852641e-08 1.09826936974335e-09 3.56292882922477e-08 -8.47108928160996e-10 -4.71289425278098e-10 -3.79494640180376e-09 2.33599276984507e-09 -9.70328729899357e-08 -2.05132813432695e-08 2.15971130105072e-08 9.98033435752567e-09 2.49429151180167e-10 -3.63889189427173e-10 1.44319092306979e-10 8.89810955651077e-09 4.18101391727485e-08 1.16065157228242e-07 1.89060597522245e-09 -5.95582995745826e-09 -3.47238662118511e-08 -7.61223149378927e-09
"R2032" 1.72820799364318e-10 -4.3299435743438e-09 -9.07625438220481e-11 1.56017743172497e-09 -2.13621819061885e-10 7.93927021775297e-11 -1.97373424398728e-09 -1.11671930811862e-10 4.36981872594396e-10 1.48581767302331e-09 -2.96831080261515e-09 -1.28782371241374e-09 2.38153160721831e-08 9.48710880450642e-10 -9.7895663238999e-11 -7.99073776264459e-10 -5.96853079912896e-10 -1.64027319600113e-09 1.89402051117974e-09 -5.72060173711331e-10 -2.40485386517613e-10 -4.98111759471494e-10 -2.33877840706425e-11 2.47439613038421e-09 -6.01082889749947e-09 2.84354740216307e-09 2.93540284211579e-09 -4.38335328369273e-09 -3.30241484427527e-10 1.35143426015401e-09 -1.6261567399079e-08 1.22868558010288e-10 -8.23981169000501e-10 -1.20803400171736e-10 -1.16984418357681e-10 3.29688331900956e-09 6.49487822118963e-10 -1.0034403426844e-09 9.79864493056801e-10 -1.44467596119788e-09 -1.59818367923102e-09 -8.16000878362634e-10 -1.11142414398828e-09 2.76116771444408e-10 -1.72867132151817e-09 1.25545998909812e-09 -2.22484282079247e-08 3.21962154088169e-09 7.17250715263325e-10 7.11999229196644e-10 1.40375047821361e-10 -1.7185238277981e-09 5.60039429629438e-09 7.00827688393782e-10 -1.73797007627553e-09 -4.91857544202991e-11 1.93122720173331e-10 -2.12397997417752e-10 7.00239315063417e-09 -6.65979549041905e-09 -3.05768183258291e-09 -2.58091436189881e-10 -5.62195225141756e-10 1.89060597522246e-09 2.62729133282571e-08 -1.85498128994153e-09 -3.5227145605773e-10 -3.31154048758427e-10
"R2033" -1.57131704930637e-09 -1.40092574825934e-09 6.50994858906436e-10 -6.19802269392863e-10 1.93097087617334e-09 1.0685309736229e-09 1.03395170106688e-09 -2.32233074086287e-09 -2.22817679938537e-10 -1.47336603085413e-09 1.61108182390631e-08 8.00908856037671e-10 -4.19199367614932e-08 5.59891710418503e-09 -9.8092605632897e-10 1.17280929908706e-09 -6.65410126814303e-10 -4.69253949607687e-09 -1.35486185749937e-10 5.40214835034766e-10 -5.03133871933948e-10 -7.85495363068888e-10 1.07453872635663e-10 1.53005123101398e-09 4.25782803231904e-09 -2.08945609261355e-09 -1.10879129106166e-10 -2.61090559327188e-09 -1.99562355919248e-09 1.26594180469881e-09 3.31198117660015e-09 -4.28347155540976e-09 1.35216439002733e-09 -2.1366788002936e-09 6.31382665887689e-10 1.65589109532789e-09 -1.40077905753439e-09 2.80215074547583e-09 -2.57546070119927e-08 -4.87834453626412e-09 2.00743018144269e-09 1.07461917877313e-08 -1.68190236218971e-09 2.17720258591416e-09 -3.31726355963805e-08 -2.64030767789261e-09 4.17823282802142e-08 1.18545893488736e-10 1.18333569444967e-08 -2.58906583872925e-09 -2.69500535897785e-09 4.28480348964687e-09 1.21505990934058e-09 -1.2446467837848e-09 4.21446417761069e-09 1.89748425871071e-09 1.36805759825853e-09 2.56436377258666e-10 -2.64143894499288e-09 7.27114263625707e-09 -1.29025755352246e-09 7.57813342988696e-10 -2.12631112900947e-08 -5.95582995745823e-09 -1.85498128994044e-09 3.4958944813687e-08 5.60379532634318e-09 3.37308968496265e-09
"R2034" -7.33019234702185e-10 -3.18281914173142e-09 1.03013811873682e-09 -9.47828754393667e-10 -9.14876866711283e-10 2.43293383176466e-10 1.65515036003664e-09 -3.54430581220466e-10 -2.81983104171927e-09 -9.31538067057167e-10 2.68160068848675e-09 1.12684506310055e-09 -9.6082571820316e-10 1.90897518254225e-09 3.47851741642185e-10 3.57823830348022e-09 -2.74463645517747e-10 2.32753653119819e-10 -1.20765960624155e-09 4.22637808809295e-10 9.02365244855535e-11 -2.49739878748855e-09 -1.67887596982428e-09 1.83578110165949e-09 2.43919077657229e-09 -2.28316100548363e-10 5.04159470100854e-11 -3.25769967918383e-09 -2.22013164511917e-09 1.49733417848842e-09 -7.27339346367477e-10 -2.02264195267971e-09 -2.14805269431009e-10 2.41667892159944e-09 -1.94801261787308e-08 2.38153277565604e-09 4.09857825172566e-09 2.63230150973724e-09 9.39405010431226e-09 3.57466585031298e-09 1.68844234315671e-08 -5.8347047002585e-09 1.53223702727504e-09 -1.3765997088642e-09 4.49759779656681e-09 -8.88579218275167e-10 -5.15276894577515e-09 2.78800346143607e-08 -2.7479606404593e-09 -8.21754126866951e-09 1.94303501352509e-09 -1.35952283922645e-09 1.39260028677462e-08 -1.435491452055e-09 2.78102333047437e-08 7.09286862709612e-09 -1.72031030812551e-08 -4.95825888173079e-09 2.35176859462241e-09 -6.04558239183863e-09 -1.47784913657538e-09 3.86812776768425e-09 -3.83628311487189e-08 -3.47238662118492e-08 -3.52271456057791e-10 5.60379532634342e-09 3.64509117447167e-08 -1.41729953515819e-08
"R2035" -1.31372278904078e-09 4.92662380363362e-09 -8.85853641143351e-10 -8.64920749947106e-10 3.02431900224797e-09 3.90226222704543e-10 1.27409361540437e-09 -2.32041387893709e-09 -4.42006477774807e-09 5.85037048226551e-10 4.57895667168251e-09 -1.45204243296625e-09 -7.05290486530311e-09 1.0928896279986e-09 3.09581405112409e-09 1.8616911408717e-10 2.18020199611943e-09 9.40128454383837e-11 -1.71844017384922e-09 1.89891273680075e-09 1.61284910662691e-09 -3.07123338102888e-09 1.23784677690418e-10 1.47844481350523e-09 2.4915327595314e-09 4.94596742877765e-10 6.34078811234496e-09 -1.60028596152735e-09 3.14827020031602e-09 1.7214155747646e-10 -1.22273581063025e-09 -1.8701641716377e-09 1.33559644224347e-09 -6.83457734033028e-09 2.15793827858305e-09 -1.12713543078735e-08 8.42790080929569e-09 1.98427115896694e-09 -1.26221302720612e-08 3.42242855695035e-09 3.46855504760528e-09 7.12798186645058e-09 -8.11437460717066e-10 -1.52708076157307e-09 -2.27941618637305e-08 4.50097824041873e-09 1.11161552405798e-08 1.51943171129683e-08 -1.66117449793505e-08 -3.28448044431615e-09 -5.71123501609863e-11 7.25476030026816e-09 -4.17038721915668e-08 -2.00625115261022e-09 2.81885206903037e-08 8.95802651471989e-09 -3.27767482433658e-08 -3.41636673470946e-09 -1.12989272626662e-09 2.43153206990093e-08 -2.98219038134322e-09 1.52437469308607e-09 -4.99128535494047e-08 -7.61223149378847e-09 -3.31154048757901e-10 3.37308968496428e-09 -1.41729953515823e-08 9.03795151769477e-08
