# Supplementary material for: NODDI and Tensor-Based Microstructural Indices as Predictors of Functional Connectivity
Source: PLoS One. 2016 Apr 14;11(4):e0153404. doi: 10.1371/journal.pone.0153404 (PMC4831788; doi:10.1371/journal.pone.0153404)
Supplement: S1 Data — a) Functional connectivity matrices, both fMRI and EEG connectomes across all subjects, in the form of precision matrices and b) structural brain connectivity matrices across all subjects and microstructural indices. Columns and rows are named according to the corresponding brain region that represent. (ZIP) [file pone.0153404.s001.zip › DATA/EEG/44/precShr_EEG_wholeTS1_4.txt]

"C1001" "C1002" "C1003" "C1005" "C1006" "C1007" "C1008" "C1009" "C1010" "C1011" "C1012" "C1013" "C1014" "C1015" "C1016" "C1017" "C1018" "C1019" "C1020" "C1021" "C1022" "C1023" "C1024" "C1025" "C1026" "C1027" "C1028" "C1029" "C1030" "C1031" "C1032" "C1033" "C1034" "C1035" "C2001" "C2002" "C2003" "C2005" "C2006" "C2007" "C2008" "C2009" "C2010" "C2011" "C2012" "C2013" "C2014" "C2015" "C2016" "C2017" "C2018" "C2019" "C2020" "C2021" "C2022" "C2023" "C2024" "C2025" "C2026" "C2027" "C2028" "C2029" "C2030" "C2031" "C2032" "C2033" "C2034" "C2035"
"R1001" 9.34138543198529e-08 -8.6008693365833e-10 -5.9211946864947e-09 -1.18252000595142e-08 8.52992153710342e-10 -6.12991575572337e-09 -4.84012877644816e-08 -1.27362059620692e-08 1.92977181991239e-09 2.18015204788896e-08 -7.78276581371388e-09 -1.49586824728808e-09 -3.35705695235491e-09 -7.59979204747804e-09 4.78898663703194e-09 -2.42958019543704e-08 1.46144796620195e-10 5.12744635746171e-09 -2.06385802870761e-09 -1.06264569203068e-09 8.0132745722356e-08 8.03032013920202e-09 -1.12850413778545e-08 1.93843054854626e-10 1.602870794269e-09 -1.4869100071407e-09 1.89162372415204e-09 1.4485653236767e-08 -5.13804783931039e-08 -6.72718587883187e-08 2.699908640746e-09 8.59882402786517e-09 -4.79678117829521e-08 3.60783833985998e-08 3.21213991714859e-10 3.25464196873352e-10 7.1250393336232e-10 8.22153163869709e-09 -1.88525718895874e-09 -2.90650443544464e-09 -1.57949034477242e-09 1.70586613102529e-09 -1.44534130245881e-09 3.46197738464761e-09 -3.46093369956035e-09 1.29754883117074e-09 1.92989217477765e-09 -4.76727019359769e-09 -4.63237570973002e-10 1.77921777184941e-08 4.64410042043329e-10 3.15497688517802e-09 8.38498367710224e-10 -1.30569646442827e-09 1.81779719594284e-09 -9.40905672196967e-09 -2.3870539637032e-09 -3.68490777650311e-09 -3.84255509155542e-10 -1.72922013581278e-09 1.10071812058528e-09 5.09645103061725e-09 7.03790030234655e-09 -6.95468299191555e-10 9.33677275017494e-10 3.30302743532757e-10 -2.32838202213413e-09 4.11312462296056e-10
"R1002" -8.60086933658069e-10 6.76614625088849e-08 -5.2197207978885e-09 5.18867037544646e-09 -5.52057412152193e-10 4.02174263562455e-10 -4.03344585106211e-09 -3.6250036701177e-10 4.05786992868008e-09 3.14891659632164e-09 -1.3114346977793e-09 -2.01787847189042e-09 3.0263362251084e-09 -4.31332074807184e-09 -1.89865706291164e-10 1.03911095884259e-08 -1.07116807262378e-08 1.27810556900933e-09 -9.96412832701191e-10 -1.76347988843492e-09 -1.27039609754547e-08 -2.25114642835259e-09 2.70895978525584e-08 -6.66558253106662e-09 -9.5948703958213e-09 -8.98654109652318e-10 -4.01559992130746e-08 -8.90690139927314e-10 1.31448363724612e-08 2.74889856665247e-09 5.12849712571496e-09 -5.06545559874569e-11 1.38176338084402e-10 -7.61491199250854e-09 -1.12290873961993e-09 -6.50450361825402e-08 -5.16467457253923e-09 -5.91081253214771e-09 -1.8644595322134e-09 -3.77627360144641e-09 2.56923981911129e-09 2.83056950202374e-09 -6.91243611091966e-09 -7.34658819390015e-10 -5.49185808691236e-09 2.922184265107e-09 4.54218425828555e-09 4.12145984105409e-09 2.24571042680548e-10 -1.49121476110747e-08 -5.21196159300335e-09 -2.82292513442192e-09 4.65314418114032e-09 3.86161572300847e-10 -1.65891984408002e-08 1.63880309371421e-08 9.88808045764175e-09 6.0688328944217e-09 3.71477396970293e-09 1.90191891725546e-08 2.75502208772856e-08 3.76796614743455e-09 -6.3256394272561e-09 2.88716154591763e-09 -1.80765987998428e-09 -3.05593454460206e-10 -1.32929891782594e-09 6.42136288454972e-09
"R1003" -5.92119468649322e-09 -5.21972079788955e-09 3.09118145961126e-08 3.24102952177145e-09 -1.07887054800368e-09 -1.13821929554555e-10 2.25345390477388e-09 1.69137877002134e-10 -2.21496298819442e-10 2.91947797205225e-10 2.37203723346025e-10 -1.09035025111388e-09 8.99508140624167e-10 2.44405590612987e-10 2.01253816839722e-10 2.61800596912283e-08 -2.40955191663573e-09 -1.23426335533316e-09 2.00225559705247e-09 4.5543058050075e-10 -7.73980161347704e-09 -5.27897387434023e-09 -2.53603157714206e-08 2.0388106132027e-09 2.42621300531286e-09 9.36818127134304e-10 -2.21470854937572e-08 -6.02508802975135e-09 5.45724500120604e-09 9.65744209385149e-09 8.74067198733731e-10 -1.02941041392511e-10 2.00967399237764e-09 2.56560714263126e-09 1.38483483241718e-09 3.26972501986529e-09 -2.91237443533012e-09 -3.02745975038391e-09 1.02564932973821e-09 1.97678895051106e-09 1.63953182506262e-09 -1.92780854730565e-09 -1.24113852059275e-11 -1.08263092398208e-09 6.26373180320451e-10 -1.03440984444371e-09 -2.34199694175979e-09 -1.37873849165598e-09 6.42035696102122e-11 -3.10519075147282e-08 -1.6173360966365e-09 1.4924474667135e-09 1.65254888411622e-09 1.22948970816958e-09 9.57899665728919e-09 1.44544547015745e-08 -1.94449405971846e-09 -1.34351339162609e-09 1.07038262573839e-09 -5.80390809557692e-09 8.67594961743682e-09 8.59202663138023e-10 -4.51716188475755e-10 -2.95842771540483e-09 -1.59020427003429e-09 -1.6264447779279e-11 1.11983281964863e-09 3.32942934927255e-10
"R1005" -1.18252000595144e-08 5.18867037544699e-09 3.24102952177211e-09 2.09402146705232e-07 1.47694027880261e-09 -2.41735381370877e-09 4.18529963097646e-08 1.22846474973864e-09 3.69027702941045e-08 -8.34965196846077e-09 -9.14073979356715e-10 7.35828746996599e-09 -1.46131826126293e-09 -1.83808209244715e-09 -4.01367293976349e-09 2.61006998684071e-08 1.4256852107034e-09 4.13355276685296e-10 -2.11673533134219e-09 -7.62170277556663e-08 8.75667472150254e-09 -6.92895265016791e-09 -1.35589439455804e-08 -4.7038158526134e-08 1.27796737229779e-09 3.31187099883554e-09 -1.03929413534157e-08 -5.5701036788009e-08 9.40750389891697e-09 -3.27408274335947e-09 -5.74758469567919e-10 -2.15951121653326e-09 4.41447710288999e-09 -2.6680075625769e-09 -4.42227822493622e-10 -2.68905907351791e-09 -5.66190156782219e-09 -1.92940157038322e-07 4.55920934565241e-09 2.13377656689449e-08 8.24988815949331e-11 -8.49777996160396e-09 2.90321987700506e-08 -4.60292471181703e-08 -2.6791501718938e-09 -1.07404747757873e-08 3.26014519063267e-09 3.46898797390179e-09 -3.78245409816328e-09 -1.88206929804706e-09 -1.85183473719103e-10 2.04051976116298e-09 3.81534581900951e-09 7.52646969097374e-08 -2.20094925632753e-08 -1.12828827838643e-08 9.26023032862259e-09 3.53699507520344e-09 -3.0120687468821e-09 -7.49615314730742e-10 9.44549505651721e-09 1.76006589220249e-08 2.0042641526016e-09 2.78776005972257e-08 9.58189969907374e-10 2.35677095888651e-09 -4.21657090617953e-09 -8.55168599828488e-09
"R1006" 8.52992153709272e-10 -5.52057412152028e-10 -1.07887054800399e-09 1.47694027880195e-09 9.67214468350766e-09 1.03074709052894e-09 9.51572159474911e-10 -6.48183945599419e-09 4.60072486049674e-09 1.25636352395748e-09 1.8578186219639e-12 9.97696013593123e-10 -5.76528773966058e-09 4.45128756060393e-09 -3.82827707950209e-09 -3.13789092327263e-10 3.71983141046493e-09 7.46371500332798e-10 -9.4820049293594e-10 -3.55659509924883e-09 -2.48593923693235e-09 1.51835617113207e-09 2.35880695072296e-09 -5.52407998490406e-09 3.10025925245516e-09 2.76356002344012e-11 -9.08090438436835e-10 1.70752458035362e-09 -6.66329723333752e-10 -2.75041992174461e-09 7.86063344582464e-10 -1.69577279983883e-09 3.57254164547372e-09 -6.65079569335066e-09 4.70534815558599e-10 1.6341974313046e-09 1.20927615927197e-09 -1.68665780373708e-09 1.41143447452982e-09 4.66714236562022e-10 -1.4721334696183e-09 -2.88844052682088e-09 -8.86480127844141e-10 -1.13482048790928e-09 4.93382507833694e-10 5.96739056172639e-10 2.52614788778206e-09 1.18991102194433e-09 -9.78005039883605e-11 3.23590719492528e-09 -1.09624694985798e-09 -2.46121451061071e-11 -1.28364811077734e-10 1.25248679077641e-09 -2.92891260007851e-09 -3.14297569770388e-09 -3.06948350015007e-10 2.3903394202043e-09 -9.17382788751125e-10 -2.81764963467891e-09 -9.53038431123486e-10 1.13153403994812e-09 1.3020897937532e-09 7.45024242493383e-10 -3.52099539832905e-10 -1.87911018808143e-09 -8.09452612599643e-10 1.57889280603502e-09
"R1007" -6.12991575572519e-09 4.02174263562257e-10 -1.13821929554137e-10 -2.41735381370953e-09 1.03074709052970e-09 4.17311148225848e-08 -7.22664460160188e-09 -3.06017964087584e-08 -1.03662678329964e-08 -1.18796090555432e-08 -2.60454789941328e-10 -1.02618579175454e-08 3.36616577909303e-09 2.72286318386217e-08 -1.59067236811589e-08 1.3601218313514e-09 1.75766298991629e-09 1.42716271265306e-10 -1.74075877627923e-11 1.58552644194844e-08 -1.9723658898924e-09 5.75708029036824e-09 -3.58492660049628e-09 -3.79367775790107e-09 -2.24158795728407e-09 -2.45014438603601e-10 -8.41055546848753e-10 1.45930673824684e-08 -8.49303623382376e-09 5.20609936627538e-09 4.7398712751846e-11 -2.6590079254807e-09 1.9902129957025e-09 -1.00414142414881e-09 9.6360376797073e-10 7.33596053448121e-11 1.8467150142453e-09 -1.10889391945419e-09 -9.2673869542201e-10 -8.07507204310918e-09 3.62267577768311e-09 1.33936190889259e-09 1.19968795122815e-08 -6.52443050260246e-09 8.74128593906201e-10 6.09882092633946e-09 -1.07646383547035e-09 -3.10313675404679e-09 6.30291824834181e-09 2.01098669664861e-09 1.27931426205585e-09 1.22231865870196e-10 -3.89923708959922e-10 -2.16287848994307e-09 2.86010029122847e-09 -4.65977999795852e-09 -4.97343148082358e-09 -9.1994505275307e-09 8.31114168255274e-10 1.95021394662101e-10 -1.50563079258224e-09 4.37368310413629e-09 1.6074296980255e-09 -7.13372698775065e-09 -6.98120727838859e-10 3.77707167469374e-11 6.47482209542631e-10 -1.3554828206726e-09
"R1008" -4.84012877644838e-08 -4.0334458510622e-09 2.25345390477466e-09 4.1852996309765e-08 9.51572159472797e-10 -7.22664460159621e-09 2.0113603404876e-07 -6.54082109027682e-09 -1.98114379068297e-08 -8.1555716602226e-08 2.26915496484585e-09 2.35405896506074e-08 -3.64629632657818e-09 -3.44673783730957e-09 6.12098851798569e-09 1.53893068932691e-08 3.15110256727064e-09 -1.33393564903659e-10 -7.16659086797102e-10 -6.67182864939443e-09 1.70980815251328e-08 5.41538757564591e-09 -2.25671840679669e-08 -2.20576379191282e-08 4.0257099926085e-09 -1.78098563801468e-09 3.90180305162679e-09 -7.68219736277263e-08 3.45830261185894e-08 -3.61896151535722e-08 -1.53817678194557e-10 -3.74067227296607e-09 2.70364738998182e-08 -1.79708841569027e-08 -2.17553359172942e-09 3.95918717518333e-09 -4.84054383756206e-09 -2.64682945047475e-08 2.75100663246086e-09 7.15589192123586e-09 -5.45801006170397e-10 -3.80891946641639e-09 7.28417956206054e-09 -7.08538120119857e-09 -4.78600018325894e-10 -1.19128273727836e-08 3.90255317770579e-09 5.72023242349413e-09 -1.38437910684177e-09 -1.11295784544052e-08 -7.10355514941729e-09 -1.68695414096121e-09 2.73314955678369e-09 1.17534163205493e-08 -1.08296385626858e-08 -6.89692722110497e-09 1.53711774450113e-08 4.39089119758118e-08 -4.26270758598763e-09 3.82622381875505e-09 8.91572888206298e-10 -1.87300987263712e-08 2.41142650155168e-10 3.59805466555808e-10 -3.06357729646165e-09 -1.31501041431606e-09 4.13335359583411e-10 -2.1567083013011e-09
"R1009" -1.27362059620711e-08 -3.625003670129e-10 1.69137877001184e-10 1.22846474974241e-09 -6.48183945599404e-09 -3.06017964087591e-08 -6.54082109027621e-09 8.40881270090019e-08 2.09822136101257e-08 6.06482585258732e-09 -3.38742569880558e-09 6.55408963643593e-09 2.49338532740408e-09 -8.56607410998127e-08 1.22297655194709e-09 5.57338848356936e-09 -4.65346388966545e-09 7.86311483559795e-10 1.08290085414568e-09 -1.20316783444495e-08 -1.38833371118476e-08 -7.95895757678485e-09 5.00493640998512e-09 -6.85962072525854e-09 -7.92914225969668e-10 -8.2221362409451e-10 3.94608871943706e-09 1.5373831062276e-09 2.6854663991687e-08 1.22611583245848e-08 -1.53783089712234e-09 9.18709466149397e-09 7.92979477095427e-09 3.21960763209728e-09 1.57230685786869e-09 -1.29509423243743e-10 6.14867027204828e-10 5.92968098458608e-10 -1.35835502807644e-09 1.14198514173224e-10 -1.94566412832821e-09 -1.85975550116985e-11 -1.52825668200542e-08 4.60138305047918e-09 -1.02133564935056e-09 -2.93562084339952e-09 -1.33887535834542e-09 3.10841530373044e-09 1.93503611570663e-09 -4.75480291962665e-09 -1.27612248763888e-09 -5.0499712125565e-11 -1.8490549548262e-10 -1.30705282946704e-10 -1.92221207644977e-09 3.49789250301211e-09 4.22816243217924e-09 1.14413609368089e-08 -5.94797285046929e-10 1.21710513593579e-09 -1.42758537586153e-09 -6.14904395825569e-10 -6.00492501000335e-09 9.08943680393672e-10 1.20520966862244e-09 1.55308558504519e-09 3.91258757721673e-10 1.69411554908454e-09
"R1010" 1.92977181991302e-09 4.05786992867999e-09 -2.21496298820276e-10 3.69027702941026e-08 4.60072486049686e-09 -1.03662678329962e-08 -1.98114379068285e-08 2.09822136101275e-08 1.06744785021535e-07 2.32233731466456e-08 -2.33788239936486e-09 -1.51286474080716e-08 2.80126186561426e-09 -1.33872562453902e-08 -1.68158809738098e-08 4.31655007618501e-08 -6.866707815981e-10 9.63289091027039e-10 -1.22985289636127e-09 -3.69180669888245e-08 9.77132125439212e-09 -3.73518666218163e-08 9.06268533312593e-11 -1.17331954651874e-07 -1.74753578656525e-09 8.14379130026376e-11 -1.99795793791121e-09 3.78446666356078e-08 1.42293414921837e-09 -1.59686322893776e-09 1.98580123682824e-10 -3.91817026322599e-10 -7.56738421935022e-10 2.1027933885997e-09 4.70435636315224e-09 -1.57012570301208e-09 -3.95431504629796e-10 -2.42836866336152e-08 4.33330521751651e-10 -1.30022754611302e-08 -1.16251817590292e-08 5.92704895982336e-09 -9.41324562910675e-08 5.35434516680835e-09 1.8764479792538e-10 1.77829494529793e-08 -1.01205731643415e-09 -3.2209714449331e-09 6.93539102530854e-10 -2.92528902323851e-08 1.31053050733907e-10 2.61225230589424e-10 -8.18610153006894e-10 -7.6053574742287e-10 -1.52870787264119e-08 4.11321533262967e-08 4.00300007784521e-09 1.02796750440879e-07 5.89899034969498e-10 -1.9135129196623e-09 -2.53405321292326e-09 -8.10271741106417e-09 -9.15470419030864e-10 7.02018071551754e-09 -1.80059607738702e-10 1.76687035347168e-09 4.9213538474339e-09 -2.28105526872743e-09
"R1011" 2.18015204788927e-08 3.14891659632182e-09 2.91947797206599e-10 -8.34965196846265e-09 1.25636352395747e-09 -1.18796090555432e-08 -8.15557166022334e-08 6.0648258525868e-09 2.3223373146646e-08 1.39980976916531e-07 6.61796272508876e-10 -2.9147519320977e-08 -1.80145541799931e-09 -4.27657677263801e-09 2.21754489209712e-09 6.15905415426336e-09 -3.48804359282373e-10 -5.90594116531357e-10 -4.8913780727503e-10 -3.1400624259587e-08 1.95149561664545e-09 -5.65573035289688e-09 4.5599064896237e-09 6.99135525576849e-09 -9.71994311197933e-10 -7.42445810241875e-10 -5.7672397810825e-09 -8.1619616155252e-09 -5.55939984504849e-09 6.42995959093403e-09 1.35132861737638e-09 9.19514426431141e-10 -9.93770904580496e-09 3.22370848564783e-09 2.49095714948545e-09 -2.37187473325646e-09 5.21999622447388e-09 6.45617979957857e-09 1.00918271558778e-10 -6.56908134037713e-09 4.76892971269798e-09 3.5489658897604e-09 9.16349427293453e-10 -1.16415051915654e-08 7.75441201222423e-10 1.58543523240252e-08 6.73717487938653e-10 -4.86639972922275e-09 -4.22501882264573e-09 -4.11350394092096e-09 -1.45752349591766e-11 9.7109985647691e-10 -1.30817037841662e-09 4.81251666008385e-09 1.18045792163873e-08 -7.34405201076746e-10 -1.07397653587462e-08 -7.2705231743442e-09 4.13386014132723e-10 -5.36112691667109e-09 3.23812206528021e-09 -1.55711040638368e-08 4.5303012993612e-09 3.37884896911506e-09 1.39784512896095e-09 -1.48864274902833e-09 -3.83729329635615e-09 3.91158210331495e-09
"R1012" -7.78276581371366e-09 -1.31143469777981e-09 2.37203723346599e-10 -9.14073979355997e-10 1.85781862182327e-12 -2.60454789942063e-10 2.26915496484552e-09 -3.38742569880516e-09 -2.33788239936477e-09 6.61796272509435e-10 3.1584654102935e-08 3.78797699673778e-10 -3.95561084502367e-08 1.52328759946378e-08 2.73323544915545e-09 -4.34027361990205e-10 -3.31854142927131e-09 -1.00008683438406e-08 -3.65856161458186e-09 -2.0741110580993e-10 -2.12783661746095e-08 -1.13719416257789e-10 2.0038960671306e-08 5.76706290929683e-09 5.03060145743764e-09 2.29946305661308e-09 -3.72305691057833e-09 -2.11843820885328e-09 -3.1851061913015e-09 3.53143480642673e-09 2.7737374434261e-10 -7.41238956578189e-09 1.21896426440812e-08 -1.82816725249075e-08 -2.47046871902458e-10 2.99410842155059e-09 -1.92061175033282e-09 1.34480145372118e-09 8.04630710054848e-10 4.10428865600327e-09 -1.86436795628433e-09 -5.36219660027924e-10 3.00249435796868e-09 1.32464816813231e-09 -7.82952951815894e-09 -1.69092764025955e-09 2.97411266174529e-08 -2.891772594338e-09 -2.49279244957548e-09 -3.76063188564194e-10 -1.09439789009661e-09 -1.00723106893094e-09 2.17349105847445e-09 1.63274162544849e-10 -2.46585855321716e-09 -1.22263997954345e-09 4.42549377004407e-09 -3.17880982549575e-09 -4.55386771028813e-09 -5.7465688551125e-10 1.6013299984735e-09 1.30022311482607e-09 2.91234824844895e-09 6.93294075197538e-10 3.78970398673037e-09 1.66650143935892e-09 6.24955127413829e-11 -1.15295126732833e-09
"R1013" -1.49586824728865e-09 -2.01787847189066e-09 -1.09035025111478e-09 7.35828746996531e-09 9.9769601359296e-10 -1.02618579175457e-08 2.35405896506078e-08 6.55408963643531e-09 -1.51286474080709e-08 -2.91475193209839e-08 3.78797699673923e-10 1.45520465291449e-07 -8.87105220021751e-10 -5.87943177957713e-09 2.95626547435763e-09 -1.49030067484207e-08 -4.9914772252973e-10 -8.62085207798656e-10 2.00970828471209e-09 -1.26643241890839e-07 5.33590884599787e-09 1.14901660155233e-08 -6.24796235400347e-10 2.57434949113573e-08 1.31461352116321e-09 -3.25987357125356e-09 1.35032517597605e-09 -1.58890414667776e-09 7.44201967350052e-10 -6.53494611753729e-09 9.038169526107e-10 8.38400643120739e-10 6.198262700211e-10 4.73303018970233e-10 -3.31500760627118e-09 1.24524025140237e-09 -5.55661455054266e-09 5.10263742299514e-08 1.08067636052467e-09 3.08011359626754e-08 -5.76674377638458e-10 -1.5874335802275e-08 1.64087497566837e-08 -7.60041988907242e-09 1.32308477620007e-09 -4.30311709491626e-08 -5.54408838645112e-10 1.81979503920309e-09 1.04255859889981e-09 2.57930814441143e-09 2.59302083810081e-09 -4.07168372678248e-09 -1.35259599844129e-09 -2.56660093203755e-08 -7.82626246176524e-09 -1.47304374057982e-08 1.475970059415e-08 -7.69439987907736e-09 -5.21691219337733e-10 7.71647468376552e-09 1.63407043472118e-09 -5.43898475032694e-10 8.4158481872779e-09 2.58642794420492e-09 -3.90730084218106e-09 6.61012666980238e-10 -4.29304469466859e-09 -8.81222668739309e-09
"R1014" -3.35705695235543e-09 3.02633622510859e-09 8.99508140623822e-10 -1.4613182612632e-09 -5.76528773966154e-09 3.36616577909329e-09 -3.64629632657752e-09 2.49338532740381e-09 2.80126186561468e-09 -1.80145541800001e-09 -3.95561084502367e-08 -8.87105220021669e-10 1.38311971382138e-07 -6.36367550673512e-09 -3.8433265864039e-09 -9.21710222622122e-10 6.98956031922093e-09 1.19010970815293e-08 6.56239033578538e-09 1.58616626592902e-09 9.82183344897201e-09 -2.47926432777132e-10 -1.5238058958942e-08 -7.63145318755675e-09 -3.87175996632992e-08 -6.11480015019441e-09 5.18943541314375e-09 9.08361530105734e-09 2.0674838084312e-08 5.9383154274984e-09 -2.00339356116847e-08 -2.45601704050485e-09 -7.24107923134846e-09 2.04295483164376e-09 -9.12504676886252e-10 -1.90870801636757e-08 4.47761418494424e-09 8.52486088317929e-10 -2.12404315980912e-10 -5.0932307361528e-09 -4.16774157746028e-10 3.69664448492313e-09 -1.07444958318946e-08 -3.17727009661201e-09 5.63330535007388e-08 2.46298767094383e-09 -1.27887908650647e-07 1.49820304161304e-08 4.97977308576294e-09 -5.70070927518927e-10 1.17574449435853e-08 -2.34472074078674e-09 -1.98439965834951e-08 4.03614005156412e-10 6.08729010029748e-09 6.66099601539245e-09 -1.20305775981528e-08 7.98394689762109e-09 3.82305090546079e-08 -9.15027715729513e-09 4.94576562800896e-09 -1.69212250791963e-09 -3.28308128623347e-08 -1.74896125085803e-09 1.05432281794373e-08 -7.38038962534337e-09 6.55255587049218e-09 8.11648211953749e-09
"R1015" -7.59979204747984e-09 -4.31332074807104e-09 2.44405590614588e-10 -1.83808209244666e-09 4.45128756060441e-09 2.72286318386227e-08 -3.44673783731203e-09 -8.56607410998162e-08 -1.33872562453888e-08 -4.27657677263609e-09 1.52328759946387e-08 -5.87943177957735e-09 -6.36367550673526e-09 1.7524368978501e-07 -2.2714529738793e-09 -8.36722261233365e-09 5.36963335339046e-09 -6.44047752062328e-09 8.35570230245646e-10 1.13748759205485e-08 5.11793004772736e-09 1.92210835706048e-09 -3.39814635186637e-09 4.50337835921871e-09 -9.48619815708655e-10 -2.99357356803216e-09 -2.05907007754513e-09 7.96087635304883e-09 -9.23790811691479e-08 1.66170231709748e-08 5.99939375481512e-10 -2.01293178713206e-08 -6.51003334731197e-09 3.6740631360124e-09 -2.58183002099004e-09 3.76889693342342e-09 -4.60787054158982e-09 -1.47435156478238e-09 2.09771708735912e-09 -3.40806823798646e-09 1.60325082895771e-09 1.47539230426607e-09 1.17986675318123e-08 -6.30023804848498e-10 4.67497440678903e-09 2.00193667107755e-09 4.11918329765702e-09 -1.12801957920574e-09 -1.27940578737906e-09 1.17705582156212e-08 3.14201385219463e-09 -2.06553154285285e-09 -1.83839272451413e-09 -2.94716852429671e-09 -4.46581817552872e-09 -2.83402333066288e-09 2.79003096065493e-09 -1.20133221302236e-08 1.24992820407112e-09 -2.305382619226e-09 2.32062396682098e-09 -1.92220189811854e-09 -2.00755032490112e-09 3.46175672624074e-09 -1.66108294215804e-09 -1.94630867000889e-10 3.2887678752751e-09 -3.80762588821004e-09
"R1016" 4.78898663703107e-09 -1.89865706291447e-10 2.01253816839654e-10 -4.01367293976327e-09 -3.82827707950242e-09 -1.59067236811581e-08 6.12098851798375e-09 1.22297655194835e-09 -1.68158809738086e-08 2.21754489209772e-09 2.73323544915552e-09 2.95626547435672e-09 -3.84332658640374e-09 -2.27145297387966e-09 1.70983856483759e-08 -7.30883188514162e-09 -5.62626810806557e-10 -1.31151541301769e-09 -4.4908556611064e-10 2.42721669387105e-09 6.42659945537368e-09 4.81414357018821e-10 9.93840123983003e-10 1.94224641977293e-08 1.82121425262163e-09 6.67252692471336e-10 -7.98520768221535e-10 -1.33783800985255e-08 1.99543200737425e-09 -2.81788901253778e-09 1.02932453593105e-10 8.88943753948806e-10 -5.27509786828289e-09 1.81230312286754e-10 -2.11169742380495e-09 -6.21665059452956e-10 -1.20069780270877e-09 5.12361406103418e-09 8.42558564436643e-10 9.32945056993179e-09 -2.6118853209147e-10 -1.28300588096089e-09 7.59705866918874e-09 1.79831818352427e-09 3.06327502052304e-10 -5.21169220866773e-09 8.98184435943841e-10 1.2886524671893e-09 -7.36874929244397e-09 1.18391806334596e-09 1.9297121895335e-10 -4.73101693636675e-10 2.44996233137034e-10 5.69628384735276e-10 2.6266899421659e-09 2.81074579482839e-09 -1.84331352234912e-11 -1.04152623199331e-08 -2.77233859840172e-10 -2.36416869144761e-10 2.05123769224547e-09 -3.22793684913633e-09 1.28882691279711e-09 4.01383091805509e-09 7.41825805396678e-10 -4.08753160798488e-10 -1.85356078844928e-09 8.08280052775195e-10
"R1017" -2.42958019543709e-08 1.03911095884258e-08 2.61800596912298e-08 2.61006998684048e-08 -3.13789092326423e-10 1.36012183135273e-09 1.53893068932654e-08 5.57338848356969e-09 4.31655007618514e-08 6.15905415426278e-09 -4.3402736198991e-10 -1.49030067484234e-08 -9.217102226224e-10 -8.36722261233445e-09 -7.30883188514195e-09 3.60040755962258e-07 -7.69311313708799e-10 -5.89425609642098e-10 4.60612740607975e-10 8.1822047339202e-09 -5.19275346340286e-08 -8.88046805874266e-08 -2.76062395691521e-08 -1.38450487817784e-07 9.69292006388957e-09 -3.68182045734031e-09 -4.85159879346148e-08 6.32501007161851e-09 1.26813933218071e-08 3.67360941978322e-08 1.79884793611325e-09 4.11746448011623e-10 2.48215639672585e-08 -1.39660688752145e-09 1.14254322488199e-08 -1.04666476709167e-09 -1.11370478875164e-09 -3.68873488911027e-08 -1.27422525961665e-09 -5.48466205412472e-09 9.86150547921953e-09 8.02129558529922e-09 -4.16978424931554e-08 -3.12680166528518e-09 -3.0618114410827e-09 -2.87328593478096e-09 -3.6306056078607e-10 -1.36841755765262e-08 2.10413339425858e-09 -4.64934415678755e-07 -6.10770050867185e-11 1.26491210831122e-09 1.96972507140878e-09 3.47743125428297e-09 1.54264767649848e-07 1.99462703960256e-07 -3.20660947021521e-08 1.4154986108154e-07 -3.74767242986335e-09 8.25990962085746e-09 -1.13582095689565e-08 1.59124413778917e-08 -4.5695218937968e-09 -1.06648463984985e-07 -4.14652948608651e-09 2.48652253924401e-09 6.85710419409085e-09 7.1660043621857e-09
"R1018" 1.46144796619696e-10 -1.07116807262381e-08 -2.40955191663601e-09 1.42568521070334e-09 3.71983141046458e-09 1.75766298991504e-09 3.1511025672665e-09 -4.65346388966606e-09 -6.86670781598067e-10 -3.48804359282025e-10 -3.31854142927117e-09 -4.99147722529923e-10 6.98956031922077e-09 5.36963335339112e-09 -5.62626810806227e-10 -7.69311313707449e-10 4.98130237079924e-08 5.02975322858219e-09 -1.7787679383788e-08 7.0763906995985e-10 7.64872406668872e-08 1.05532891835876e-08 -9.69649990035242e-08 -1.09574155137392e-08 -9.10696482814629e-10 -4.74709065978343e-09 1.37773638858434e-08 -1.62380021022854e-09 9.55185973870064e-11 -9.31068259932232e-09 8.5233071801314e-11 -2.51336437696883e-09 -1.01862074955955e-09 -7.83943707931843e-09 -1.15609356247981e-09 6.01085568528018e-09 1.28563764710979e-09 7.33278681436358e-10 9.34093076556162e-10 3.29476623536798e-09 -5.185274179749e-09 -1.95609906196611e-09 -2.15459966046289e-09 -2.62805416725092e-09 5.60582560802464e-09 -2.08887631329165e-10 -5.91688448104141e-09 4.04731867867219e-09 -1.61640970058322e-09 1.73848820422884e-09 4.90924570102381e-10 -1.02989142551423e-09 -1.16627493556957e-09 2.91994548492324e-10 -1.21382547364079e-09 -1.18532438815713e-08 3.87990295121301e-09 1.24685674526851e-08 1.840188216913e-09 -2.55265333207466e-09 -3.40524079608529e-09 6.78175706911918e-11 -6.80393230809754e-10 1.93481718124261e-09 -7.39338027281395e-10 -1.79425259097896e-09 -4.09907560973392e-10 -8.81059409442855e-10
"R1019" 5.12744635746223e-09 1.2781055690092e-09 -1.23426335533232e-09 4.13355276686107e-10 7.46371500332495e-10 1.42716271265741e-10 -1.33393564903549e-10 7.8631148356003e-10 9.63289091027354e-10 -5.90594116532187e-10 -1.00008683438401e-08 -8.62085207798366e-10 1.19010970815294e-08 -6.44047752062458e-09 -1.31151541301838e-09 -5.89425609641568e-10 5.02975322858274e-09 1.1280031122067e-08 -6.50693959625652e-09 6.60527762559771e-10 1.48243735701003e-08 -2.42088414976536e-10 -1.29137163480453e-08 -3.95543884739472e-09 -2.82553244242109e-09 5.64643942889071e-10 3.04749421285393e-09 1.36775605323158e-09 -2.85305028513769e-09 -3.21036700581853e-09 -5.54137117497503e-10 -1.19157814153335e-10 -5.06677124257629e-09 7.09659818409046e-09 7.11299439842521e-10 -2.32996107415537e-09 1.089518619854e-09 -2.55997228503975e-10 -4.80081095239893e-10 -1.79104410786307e-09 -6.07543711587619e-10 -7.96112263376572e-10 -1.65059617332518e-09 -1.65239613374756e-09 -1.56793290145304e-09 8.02928573451508e-10 -6.13678939469339e-09 1.43072796818422e-09 8.40022957955171e-10 1.35275298091786e-09 -3.61633134547299e-10 1.37768676881181e-10 1.45879405903201e-10 4.24561074647553e-10 -4.90694857419763e-10 1.20141851953651e-10 -7.28879261262588e-10 3.56168645688096e-09 1.5123175629546e-09 -9.18106349134215e-10 -2.59262432228061e-10 -1.25754733306082e-09 -1.14092450824943e-09 7.19856032006093e-10 -7.58580090390394e-10 9.37875926409385e-11 -2.16433617783528e-10 1.63920046035473e-09
"R1020" -2.06385802870829e-09 -9.96412832701192e-10 2.0022555970519e-09 -2.1167353313434e-09 -9.48200492936086e-10 -1.74075877622611e-11 -7.16659086798446e-10 1.08290085414704e-09 -1.22985289636094e-09 -4.89137807273723e-10 -3.65856161458238e-09 2.00970828471277e-09 6.56239033578534e-09 8.35570230246444e-10 -4.49085566110764e-10 4.60612740606949e-10 -1.77876793837871e-08 -6.50693959625883e-09 2.37486005682172e-08 -5.55636519527791e-10 -2.32719557136507e-08 -2.09675316687653e-09 2.60164441989201e-08 3.95679948334353e-09 -5.67283175131891e-10 -1.03899666348623e-08 -1.73306245036189e-09 1.21124673971572e-09 -4.34754467229089e-10 2.16593827800844e-09 3.97734994543127e-10 2.12721963577256e-09 1.78545709668577e-09 2.95275793226781e-09 2.29298400184501e-09 7.85870855617874e-10 -3.0089981994416e-10 2.13938187094033e-09 2.93029282348563e-10 -1.01400553102113e-09 5.02648236664423e-09 1.06359838820841e-09 2.05177687709093e-09 8.29109224605367e-10 1.23059260900339e-09 -6.00179527392302e-10 -6.42269612638114e-09 -2.20094449744466e-09 1.12688880946707e-09 -2.08851271572117e-09 2.0615643949604e-10 1.05099707742322e-09 -4.20880522752717e-10 -1.49695545842913e-09 6.06507347499708e-09 3.33893206297026e-09 -4.16760375194271e-09 -6.41195339857017e-09 1.47608031175225e-09 9.99133309970517e-11 6.23029218749514e-10 1.26812982399894e-09 -9.05635402994952e-10 -7.73869926655981e-09 -9.40651524495471e-10 3.6222520456876e-11 1.44873010143047e-09 6.64092058030364e-10
"R1021" -1.06264569203059e-09 -1.76347988843593e-09 4.55430580500493e-10 -7.62170277556681e-08 -3.5565950992494e-09 1.5855264419483e-08 -6.67182864939384e-09 -1.20316783444477e-08 -3.69180669888231e-08 -3.14006242595853e-08 -2.07411105809679e-10 -1.26643241890839e-07 1.58616626592894e-09 1.13748759205475e-08 2.42721669387123e-09 8.18220473391833e-09 7.07639069959226e-10 6.60527762559753e-10 -5.55636519527392e-10 2.01304596940281e-07 -9.12596574191422e-09 2.42060993906894e-09 -1.89821978194125e-09 -6.13158566330772e-09 -6.47875827092188e-10 2.48525399010667e-09 4.02983553563848e-09 1.7136780702116e-08 -4.44613695070072e-09 5.61462687188097e-09 -1.51931016541285e-09 -2.44012880192754e-10 9.85019040316775e-10 5.27044643249016e-10 2.80904512528635e-09 9.74517099080591e-10 5.72865404073988e-09 -1.44912557790805e-08 -2.87960309381379e-09 -2.69318644794745e-08 5.78008567142286e-09 1.18923375236399e-08 4.51701714454631e-10 3.32393154542561e-08 -2.21884179535064e-09 1.93155147223927e-08 -8.77443511924854e-10 -1.40481194081854e-09 3.1588734070796e-09 -5.45360221024562e-09 -1.95933898098981e-09 3.33536557425344e-09 6.67654247134196e-10 1.48942864210312e-09 1.13448838886275e-08 1.17594309835973e-08 -1.69442395722675e-08 2.64525463496979e-09 1.07701595125779e-09 -4.00695547394625e-09 -6.66796133575115e-09 7.85696674000215e-09 -1.24912909625476e-08 -1.85972215110632e-08 3.28760892133875e-09 -3.60764805480334e-10 7.91572272386244e-09 1.16902762955242e-08
"R1022" 8.01327457223558e-08 -1.27039609754567e-08 -7.7398016134819e-09 8.75667472150012e-09 -2.48593923693274e-09 -1.97236588989048e-09 1.70980815251348e-08 -1.38833371118426e-08 9.77132125439213e-09 1.95149561664889e-09 -2.127836617461e-08 5.33590884599914e-09 9.82183344897161e-09 5.1179300477271e-09 6.42659945537219e-09 -5.19275346340291e-08 7.64872406668838e-08 1.48243735701008e-08 -2.3271955713649e-08 -9.12596574191561e-09 5.32895125530221e-07 -6.60083522920797e-09 -3.36622191557232e-07 -4.43619107389423e-08 -5.65430678776345e-10 -6.2876590337206e-09 2.56042324196463e-08 -4.1568092061494e-08 -6.28428392786271e-08 -1.53788882111452e-07 4.70036731594406e-09 6.18111026772396e-09 -8.94321481500711e-08 6.5190680267943e-08 3.26185444125535e-09 1.09178141741574e-08 -9.34286674370413e-09 4.28846799267334e-09 5.1303926378319e-11 -3.48186111815047e-09 -1.18055696091825e-08 5.47699646108798e-09 -3.63743889433332e-08 -6.6864569304292e-10 1.97462920872813e-09 7.51928256220981e-09 -3.3548863110167e-09 -3.95482291634976e-09 -4.16770895399978e-09 2.40121369319386e-08 -2.86987392340832e-09 1.92822716749813e-09 -3.493455110001e-09 4.56001799578622e-10 -1.18368884938597e-08 1.59845760811825e-08 1.84646756365761e-08 5.77807936475434e-08 -2.83169682437722e-09 -1.4063274293193e-09 3.3781983956119e-11 -1.87731250112594e-08 8.586189998444e-09 6.20059444510189e-09 -1.99079164776513e-09 -3.41371322457343e-09 -8.12883768366403e-09 4.13348804706933e-09
"R1023" 8.03032013920202e-09 -2.25114642835308e-09 -5.27897387434155e-09 -6.92895265016729e-09 1.51835617113191e-09 5.75708029036943e-09 5.41538757564666e-09 -7.95895757678596e-09 -3.7351866621816e-08 -5.6557303528973e-09 -1.137194162574e-10 1.14901660155249e-08 -2.47926432776866e-10 1.92210835706041e-09 4.81414357019326e-10 -8.88046805874266e-08 1.05532891835873e-08 -2.42088414976492e-10 -2.09675316687756e-09 2.42060993906857e-09 -6.60083522920822e-09 1.20242856020663e-07 -1.37183357752203e-08 2.96360773090633e-08 6.17336055366349e-10 2.15635350895351e-09 -6.96807120720589e-09 9.24913136609801e-09 1.23423200204178e-08 -2.43984043002431e-08 1.60251884780705e-09 -1.176450397582e-09 -5.35743281537369e-09 -7.41614264145249e-09 -4.0083404892985e-09 2.75442216390953e-10 2.80861550376598e-10 3.51000407854311e-09 6.34183251059038e-10 6.11361381450124e-09 4.11007721494503e-09 -4.56996014646692e-09 6.63675434904511e-08 -6.78731839223386e-09 2.08504666153983e-09 -1.75539645148892e-08 -6.20082197416773e-10 1.00164095381478e-08 1.21441203060715e-09 1.38917110460697e-07 -8.50806353053774e-09 1.06913490734667e-09 5.65999416686834e-09 3.66561396520554e-09 -1.79154292334556e-08 -2.0227797530706e-07 3.58387893278663e-08 -5.70807645353962e-09 -1.06749588928669e-09 -1.02227933756343e-08 2.01085862307285e-08 -2.06909229544177e-08 -2.66110190548237e-10 1.26110538748281e-08 -1.7531760263628e-09 -8.17317280980602e-10 -4.98349655337599e-09 -6.83820248511993e-09
"R1024" -1.12850413778533e-08 2.70895978525578e-08 -2.53603157714234e-08 -1.35589439455795e-08 2.35880695072344e-09 -3.58492660049484e-09 -2.25671840679642e-08 5.00493640998121e-09 9.06268533332369e-11 4.55990648962181e-09 2.00389606713057e-08 -6.24796235400443e-10 -1.52380589589418e-08 -3.39814635186341e-09 9.93840123981825e-10 -2.76062395691508e-08 -9.69649990035223e-08 -1.29137163480456e-08 2.60164441989197e-08 -1.8982197819409e-09 -3.36622191557249e-07 -1.37183357752211e-08 3.85426921406804e-07 4.49438370339831e-08 -3.26173248868233e-10 1.38319675491702e-08 -3.03520998475651e-08 1.60200407059871e-08 2.71515690194826e-08 4.55948712378479e-08 -5.10441892633353e-09 -1.7526820065921e-09 3.31534027001808e-08 -4.72025970349224e-08 -2.15451520135366e-09 -1.49931109056678e-08 4.79372710669908e-10 1.25356715258935e-08 -2.64106690967562e-09 -4.44288488460945e-09 1.1014284013606e-08 1.93445853457168e-09 1.45077194462464e-08 8.47822355812737e-09 -3.70830821621603e-09 -3.43478868354202e-09 8.54532465801973e-09 5.46731977887956e-10 2.21557321352272e-09 3.28064994488996e-08 2.09214752960832e-09 -9.87659516551422e-10 -4.94201924025499e-10 -5.90928012403668e-09 -6.21223392025326e-09 4.7343545240506e-09 -9.04382936080177e-09 -5.18624212246568e-08 -1.951176335789e-09 4.6001154881503e-09 4.93134155188553e-09 6.14274179983266e-09 -5.87473884826737e-09 -6.3110710383488e-09 6.07744491783595e-09 2.80323537939237e-09 4.52543511237379e-09 7.6080366857855e-10
"R1025" 1.93843054854894e-10 -6.66558253106645e-09 2.03881061320287e-09 -4.70381585261386e-08 -5.52407998490448e-09 -3.79367775790115e-09 -2.20576379191265e-08 -6.85962072525758e-09 -1.17331954651869e-07 6.99135525577093e-09 5.76706290929695e-09 2.57434949113583e-08 -7.63145318755675e-09 4.50337835922004e-09 1.94224641977293e-08 -1.38450487817778e-07 -1.09574155137396e-08 -3.95543884739433e-09 3.95679948334399e-09 -6.13158566330959e-09 -4.43619107389402e-08 2.96360773090613e-08 4.49438370339836e-08 3.94521549149396e-07 2.64983061847599e-09 4.90671725662703e-09 1.78542183981629e-09 -1.99236826347528e-07 8.86519323151936e-09 4.59604073968976e-09 2.159466432287e-09 1.25438423899943e-09 5.49805030994032e-09 -1.03624342613284e-08 -4.22624132732607e-09 1.15085133116651e-08 -1.53927267469661e-08 5.37420198595021e-08 -5.07734597287464e-11 2.01895517941511e-08 -1.10149165618929e-10 -1.46501919931552e-08 9.43305054041857e-08 -5.63812845088374e-09 6.35001817009685e-10 7.33803525550781e-10 7.34076765823056e-09 1.067956215085e-08 -1.78504053268442e-09 9.03969869719016e-08 -3.69659673784447e-09 1.01880589814566e-09 -2.35072578556788e-09 1.92181879730988e-09 6.48752146173798e-09 -5.76746491423874e-08 2.96083477047522e-08 -2.8353733564497e-07 -9.46975524508486e-09 2.7074748358463e-10 1.30724989392629e-08 5.58399492782839e-08 -7.19310381963875e-09 2.49409541777069e-08 3.26877108660308e-10 -4.69824369356174e-10 -7.76601085559659e-09 2.20571000049674e-09
"R1026" 1.60287079426827e-09 -9.59487039582195e-09 2.4262130053121e-09 1.27796737229699e-09 3.10025925245447e-09 -2.24158795728371e-09 4.02570999260969e-09 -7.92914225969481e-10 -1.74753578656521e-09 -9.71994311196492e-10 5.03060145743728e-09 1.31461352116265e-09 -3.87175996632993e-08 -9.48619815708254e-10 1.82121425262204e-09 9.69292006389036e-09 -9.10696482814509e-10 -2.82553244242089e-09 -5.67283175132094e-10 -6.47875827093125e-10 -5.65430678777899e-10 6.17336055366305e-10 -3.26173248868559e-10 2.64983061847701e-09 3.35088551709961e-08 -1.36392858682836e-09 -7.62805007956195e-09 -6.5925320375034e-09 -4.08881931850376e-09 -3.68565589148859e-09 4.11673656306409e-09 3.66573450004826e-09 8.23675092468525e-10 2.98393837672867e-09 2.18726693244901e-09 2.38764367375526e-08 -2.94406385505414e-09 7.26459645185882e-10 -2.82498317575621e-10 1.82084342117717e-09 2.6644567039941e-09 -1.11872354579156e-09 3.47419857230707e-09 7.77563636018606e-11 -7.85122398972391e-09 -9.55205927390895e-10 2.82718643808338e-08 -4.14362303656875e-09 -1.01704756732446e-09 -1.33340705163305e-08 -3.18624126589066e-09 -1.34784856906712e-10 1.27377777969102e-10 -1.19867359777158e-09 1.06454702665885e-08 3.23197550338104e-10 4.1412084181221e-10 -2.30434543948444e-09 -2.7798035093787e-08 1.24108379258046e-08 -8.5488743519405e-09 3.5801714922634e-09 1.7557103358728e-09 -9.74296571914761e-09 -1.04571046055897e-08 2.52205557209412e-09 -1.42576829454971e-09 2.01549363950788e-09
"R1027" -1.48691000713977e-09 -8.98654109652171e-10 9.36818127135775e-10 3.31187099883402e-09 2.76356002333743e-11 -2.4501443860346e-10 -1.78098563801349e-09 -8.22213624096827e-10 8.14379130021162e-11 -7.42445810242603e-10 2.29946305661338e-09 -3.25987357125393e-09 -6.11480015019441e-09 -2.99357356803282e-09 6.67252692471711e-10 -3.68182045734011e-09 -4.74709065978316e-09 5.64643942889822e-10 -1.03899666348648e-08 2.48525399010684e-09 -6.28765903371891e-09 2.15635350895314e-09 1.3831967549171e-08 4.90671725662732e-09 -1.36392858682894e-09 4.71744448144424e-08 -1.78461568408782e-08 -9.01178452085821e-09 1.25381774179682e-08 -5.1655258828983e-10 -5.64453549914724e-09 -1.07205444767015e-09 5.08552048674313e-10 -7.29099991304707e-09 -8.89960484575319e-10 5.79785036740103e-09 -1.07857528683199e-09 -1.97600801103929e-09 -1.54657416209475e-09 -7.32941428051937e-12 -3.37552775633528e-09 -2.61527549348286e-09 -1.01282788501616e-10 9.16572228163614e-10 -6.12438218992342e-09 -8.32988252065251e-10 8.73462634993078e-09 -4.74007295174999e-09 4.87896433018588e-11 6.63305352234011e-09 -4.61347740004841e-10 7.34289815577088e-10 -5.1819883469701e-10 3.20783635548233e-10 -1.22781461244083e-09 -2.5877619923267e-09 -1.93068215898143e-09 -2.46970035332647e-09 -2.77392597980283e-09 -7.76880584958771e-09 4.494497352336e-09 -2.37952849237684e-09 8.60154410413116e-09 8.85217396127746e-09 3.91989420204689e-09 3.87311089192293e-10 -2.55944572505822e-09 1.2860378119028e-10
"R1028" 1.89162372414965e-09 -4.01559992130749e-08 -2.21470854937575e-08 -1.03929413534148e-08 -9.08090438436149e-10 -8.41055546847421e-10 3.90180305162336e-09 3.94608871943821e-09 -1.99795793791156e-09 -5.76723978107944e-09 -3.72305691057791e-09 1.35032517597609e-09 5.1894354131427e-09 -2.05907007754511e-09 -7.98520768221977e-10 -4.85159879346119e-08 1.3777363885843e-08 3.04749421285356e-09 -1.7330624503621e-09 4.02983553563776e-09 2.56042324196445e-08 -6.96807120720573e-09 -3.03520998475671e-08 1.78542183981522e-09 -7.62805007956055e-09 -1.78461568408836e-08 1.24797395752442e-07 9.5056412415621e-09 -1.46620200765853e-08 -5.92159080195919e-09 -5.65725051408847e-09 7.54708951150495e-11 -1.51483788209837e-09 1.21872703363636e-08 5.89054888254978e-10 1.97368008401773e-08 2.80123568256217e-08 6.60310806209192e-09 5.90278744075756e-10 -5.24427437174609e-10 5.35431471344054e-11 -1.10098984291695e-09 2.90316423312143e-09 4.20604411038944e-09 -1.11617837408607e-09 -1.9855450734396e-10 -2.78676055470096e-09 -3.0130127369379e-09 -3.73528360135345e-10 5.55504056658577e-08 3.74094651734766e-09 -3.13417347434915e-09 -5.90552323361716e-09 -1.0194602949344e-09 -4.75247874548898e-09 -7.37341487816996e-09 -2.14582455111825e-08 -9.80671072494088e-09 1.05877545162239e-08 1.08716796986874e-08 -6.3257222555207e-08 -2.09371969077488e-09 7.76155919669717e-09 -5.43038555158231e-09 4.96304241977702e-09 6.53048347371913e-11 7.69052506365247e-10 6.22676633660221e-10
"R1029" 1.44856532367672e-08 -8.90690139927398e-10 -6.02508802975127e-09 -5.5701036788013e-08 1.7075245803521e-09 1.45930673824708e-08 -7.68219736277405e-08 1.53738310622428e-09 3.78446666356076e-08 -8.16196161552893e-09 -2.11843820885229e-09 -1.58890414667508e-09 9.08361530105803e-09 7.96087635304778e-09 -1.33783800985263e-08 6.32501007160479e-09 -1.6238002102271e-09 1.36775605323259e-09 1.21124673971582e-09 1.71367807021159e-08 -4.15680920614965e-08 9.2491313660983e-09 1.60200407059858e-08 -1.99236826347521e-07 -6.59253203750287e-09 -9.01178452085973e-09 9.50564124156235e-09 3.03949547301182e-07 -3.52226267874017e-08 3.26887346218074e-08 -3.17445852385745e-09 1.14461972050632e-09 -7.49921157028861e-09 1.58721405007818e-08 -2.36602111900604e-09 -9.05956841910294e-09 1.24423217557072e-08 2.44687722929718e-08 -3.59010380560849e-09 -1.38738736320894e-08 7.83258218736715e-09 8.63975236554606e-09 -2.49485282815238e-08 5.18425070421167e-09 2.32715703906396e-09 5.00772873835641e-09 -1.10056548301284e-08 -2.26531883593292e-09 2.20796643567961e-09 1.19304654152968e-08 8.98220570245619e-09 -2.87928927777699e-09 -6.06570560359048e-10 -1.58336985476321e-08 1.36629602203576e-08 9.89053553065826e-10 -2.61992357019714e-08 8.4612235317337e-08 1.34882326994525e-08 -4.455574987871e-09 -7.27070606578013e-09 -2.59663363156931e-08 2.45072766704348e-09 -1.99015976935021e-08 -8.643456717064e-11 1.22227944291377e-09 1.36030854131892e-09 -6.29950362759713e-10
"R1030" -5.13804783931018e-08 1.31448363724606e-08 5.45724500120582e-09 9.40750389891796e-09 -6.66329723333942e-10 -8.49303623382408e-09 3.45830261185896e-08 2.6854663991689e-08 1.4229341492171e-09 -5.55939984504901e-09 -3.18510619130086e-09 7.4420196735104e-10 2.06748380843124e-08 -9.23790811691464e-08 1.99543200737392e-09 1.26813933218074e-08 9.55185973895950e-11 -2.85305028513725e-09 -4.34754467229008e-10 -4.44613695070073e-09 -6.28428392786255e-08 1.23423200204169e-08 2.71515690194801e-08 8.86519323151756e-09 -4.08881931850526e-09 1.25381774179704e-08 -1.46620200765852e-08 -3.52226267873979e-08 1.98653451578752e-07 1.56585781464566e-08 -5.02206381586319e-09 -6.93906316697262e-09 2.80711369093535e-08 -7.6448162488389e-08 3.32123393768445e-09 -6.86704656670655e-09 8.20601000544299e-09 -2.17834370492564e-09 2.83806017313903e-09 1.26581205963544e-08 -3.49674081809167e-09 -6.95757583657128e-09 -4.13701791162242e-09 -6.98818182369478e-09 4.7890456241862e-09 -2.62789339615789e-09 -1.26236461724586e-08 -2.84369067795833e-10 -4.29581769818791e-09 -1.23993452260057e-08 -9.57398020007403e-10 -9.97294170343912e-10 -1.08612728592169e-09 5.47638682873175e-09 8.32768471851663e-09 -7.77567707822248e-09 -9.48817983100003e-09 5.17219247320784e-09 2.00287367763692e-10 1.12747231984231e-09 -3.27940901014438e-09 -2.70657592535553e-09 3.13887335548285e-09 1.54593121485538e-09 3.0407306906194e-10 -2.80251191597818e-09 -7.85181216766428e-11 1.69205648807592e-09
"R1031" -6.72718587883119e-08 2.74889856665214e-09 9.65744209385242e-09 -3.27408274335815e-09 -2.7504199217453e-09 5.20609936627564e-09 -3.61896151535681e-08 1.22611583245806e-08 -1.59686322893774e-09 6.42995959094013e-09 3.53143480642746e-09 -6.53494611753821e-09 5.93831542749912e-09 1.66170231709732e-08 -2.81788901253825e-09 3.67360941978307e-08 -9.3106825993223e-09 -3.21036700581841e-09 2.1659382780083e-09 5.6146268718819e-09 -1.53788882111449e-07 -2.43984043002457e-08 4.55948712378523e-08 4.59604073969206e-09 -3.68565589148831e-09 -5.1655258828956e-10 -5.92159080196361e-09 3.26887346218051e-08 1.56585781464562e-08 1.37211972908952e-07 -1.08257626793272e-09 -5.42175978566902e-09 2.84006991058112e-08 -1.19643542349693e-08 -1.88878738303127e-09 -4.60415218988956e-09 3.03034960820038e-09 -2.7721813127435e-09 -2.5078871961038e-11 2.83120932165055e-09 6.93045461361624e-09 3.59933837865028e-11 1.04394887603734e-08 -4.56192618393382e-09 9.03101074723131e-10 6.93288479528061e-10 -5.0591070273756e-09 7.60807796987349e-10 -6.71369756122558e-11 -2.96299985562687e-08 5.39533492694036e-09 -1.53584430965236e-09 -1.64573226137158e-09 -8.51939076155512e-10 9.03860608684656e-09 3.49494267399502e-08 -1.63234422336436e-08 -2.79336689935752e-08 5.13100289427235e-09 -2.69157996587905e-09 -1.23649522588739e-09 3.96338703823999e-10 -6.91718013265396e-09 2.24165784412206e-09 -4.62269909179687e-10 1.35976652290483e-09 7.2459553398276e-10 1.94365147998135e-09
"R1032" 2.69990864074536e-09 5.12849712571551e-09 8.74067198732672e-10 -5.74758469570582e-10 7.86063344583054e-10 4.73987127520529e-11 -1.53817678195798e-10 -1.53783089712445e-09 1.98580123683067e-10 1.35132861737366e-09 2.77373744340714e-10 9.03816952610132e-10 -2.00339356116852e-08 5.99939375483651e-10 1.02932453592963e-10 1.79884793611189e-09 8.52330718021414e-11 -5.54137117496565e-10 3.97734994544644e-10 -1.51931016541279e-09 4.70036731594405e-09 1.60251884780671e-09 -5.10441892633349e-09 2.15946643228669e-09 4.11673656306488e-09 -5.64453549914653e-09 -5.65725051408731e-09 -3.17445852385743e-09 -5.02206381586243e-09 -1.08257626793136e-09 3.18707201590695e-08 2.31868232553589e-09 -2.86810892878115e-09 4.80880048753911e-09 6.89341093369087e-11 -3.01318711680301e-09 -1.487922815449e-09 5.12149579337141e-10 5.04902035759577e-10 1.37984754936843e-09 -1.5824428532689e-09 -1.77434028375563e-09 7.8161858942122e-10 -8.07206026984203e-10 -9.32101905009424e-09 1.78606561692392e-10 2.11926238388111e-08 2.4313741111981e-09 -6.97437825842861e-10 -1.42657834364267e-09 1.74434202386474e-10 1.51069197790298e-09 3.16047927531663e-09 5.36754590686906e-10 -4.34487726931718e-09 -3.24384163451365e-09 5.35214500235398e-09 7.12588167145173e-10 -3.97426125620027e-09 3.59530160928025e-10 3.29633266257934e-09 1.04879534062398e-09 3.47725098410645e-09 1.77443549178418e-09 -2.13946249320796e-08 2.69823954462308e-10 -1.8310939048816e-09 -2.95310569789109e-09
"R1033" 8.59882402786519e-09 -5.06545559874644e-11 -1.02941041392591e-10 -2.15951121653346e-09 -1.69577279983817e-09 -2.65900792548055e-09 -3.74067227296726e-09 9.18709466149276e-09 -3.91817026322493e-10 9.19514426433204e-10 -7.41238956578158e-09 8.38400643120933e-10 -2.45601704050508e-09 -2.01293178713196e-08 8.88943753948744e-10 4.11746448010694e-10 -2.51336437696876e-09 -1.1915781415316e-10 2.12721963577251e-09 -2.44012880192975e-10 6.18111026772506e-09 -1.17645039758252e-09 -1.7526820065916e-09 1.25438423899964e-09 3.66573450004828e-09 -1.07205444767006e-09 7.54708951170201e-11 1.14461972050644e-09 -6.93906316697202e-09 -5.42175978566853e-09 2.31868232553618e-09 1.05057430989364e-08 -3.89602885246117e-09 1.17567820189869e-08 -2.12067840696552e-09 9.1514893998729e-10 -7.31625541109738e-10 2.27749735529345e-09 -2.5136404471419e-09 -4.76002822696903e-09 1.16656434598484e-09 2.20069441740572e-09 2.99502361040974e-10 2.62656550634241e-09 -1.20915432303774e-09 3.59524491055859e-10 1.15194049383365e-09 1.39699238534583e-09 2.78754653688419e-09 -1.94169170505563e-09 -6.13681390897101e-10 6.0415053567578e-10 1.25076684661715e-09 -1.59618707555693e-09 1.10590652920399e-09 1.90277313281548e-09 3.61825269190716e-10 -1.6824343044757e-09 -2.18732302376371e-09 2.47626275933143e-09 -1.00819623919874e-09 3.74598438219795e-10 2.06540071577948e-09 -1.13501418084612e-09 -1.66874921787731e-09 1.02278072804503e-10 -6.32192166058394e-10 -1.45509612441646e-09
"R1034" -4.79678117829518e-08 1.38176338084435e-10 2.00967399237712e-09 4.41447710288993e-09 3.57254164547385e-09 1.99021299570263e-09 2.70364738998165e-08 7.92979477095327e-09 -7.56738421935242e-10 -9.93770904580610e-09 1.21896426440816e-08 6.19826270022042e-10 -7.24107923134849e-09 -6.51003334731074e-09 -5.27509786828196e-09 2.48215639672585e-08 -1.01862074956014e-09 -5.0667712425757e-09 1.78545709668554e-09 9.85019040317547e-10 -8.94321481500691e-08 -5.35743281537348e-09 3.31534027001808e-08 5.49805030994018e-09 8.23675092468714e-10 5.08552048674219e-10 -1.51483788209887e-09 -7.49921157028518e-09 2.80711369093534e-08 2.84006991058136e-08 -2.86810892878114e-09 -3.8960288524606e-09 4.85603105149994e-08 -3.55727264672215e-08 -3.98380322937529e-10 -2.63371060759665e-10 3.47226166970338e-10 -3.93404004373165e-09 4.43832164886107e-10 1.81080832259774e-09 -2.11225302086905e-09 -1.73978461214653e-09 2.56521786700309e-09 9.67313014073971e-10 -9.47838397070203e-11 -1.53313005076862e-09 4.92557330735891e-09 2.22940795229402e-09 1.75570734184512e-09 -2.04727030703928e-08 -1.31835745196967e-09 -2.01812252834722e-09 3.20994469487279e-10 5.9863584344186e-10 -6.14830067080431e-10 6.16494880543971e-09 1.30508387173832e-09 -2.49737682737262e-09 -7.22431297794348e-10 2.11352432560028e-09 -1.35802742155119e-09 5.62500308768881e-09 -3.77244855232031e-09 1.18209513638006e-11 1.23015228335315e-09 2.87854014521559e-11 1.84211145654381e-09 5.71379110985623e-10
"R1035" 3.60783833985988e-08 -7.61491199250907e-09 2.56560714263178e-09 -2.66800756257709e-09 -6.65079569335067e-09 -1.00414142414805e-09 -1.79708841569023e-08 3.21960763209713e-09 2.10279338859969e-09 3.22370848564679e-09 -1.82816725249088e-08 4.73303018970296e-10 2.04295483164353e-09 3.67406313601329e-09 1.81230312286332e-10 -1.39660688752071e-09 -7.83943707931962e-09 7.09659818409032e-09 2.95275793226757e-09 5.27044643248924e-10 6.51906802679423e-08 -7.41614264145276e-09 -4.72025970349225e-08 -1.03624342613272e-08 2.98393837672868e-09 -7.29099991304636e-09 1.21872703363628e-08 1.58721405007813e-08 -7.64481624883855e-08 -1.1964354234968e-08 4.80880048753795e-09 1.17567820189875e-08 -3.55727264672194e-08 7.05050313632765e-08 2.58257782802082e-10 3.64522652426794e-09 -2.03170568516004e-09 -1.79251115292837e-09 -1.55758504224156e-09 -8.02218276608646e-09 5.19009210424715e-09 4.60437014950046e-09 -1.28441837594544e-09 1.42050057659253e-09 -3.36271671507212e-09 2.60346620714785e-09 -1.93356097763581e-09 -3.47082843129883e-09 3.09874451052636e-09 -5.80934421426939e-10 7.45726058554115e-10 2.23196253374611e-09 1.03759869750151e-09 -1.18616565338176e-09 1.10963574355926e-09 7.73890079657782e-09 4.89598054144719e-10 3.22126951188779e-09 -1.55154175970054e-11 7.52154755595813e-10 -1.26549511530045e-09 -2.72450926547649e-09 -8.30037668320434e-11 -2.376242839352e-09 -3.22379844530705e-09 2.44087113453323e-09 -4.75006464944941e-10 -1.03590041338795e-09
"R2001" 3.212139917141e-10 -1.12290873961913e-09 1.38483483241496e-09 -4.42227822493796e-10 4.70534815559366e-10 9.63603767970712e-10 -2.17553359172849e-09 1.57230685787014e-09 4.70435636315249e-09 2.49095714948756e-09 -2.4704687190352e-10 -3.31500760627024e-09 -9.12504676886534e-10 -2.58183002099062e-09 -2.11169742380511e-09 1.1425432248821e-08 -1.15609356248033e-09 7.11299439842377e-10 2.29298400184228e-09 2.80904512528651e-09 3.26185444125692e-09 -4.00834048929971e-09 -2.15451520135388e-09 -4.22624132732681e-09 2.18726693244991e-09 -8.89960484575513e-10 5.8905488825358e-10 -2.36602111900671e-09 3.32123393768724e-09 -1.88878738303034e-09 6.89341093370583e-11 -2.12067840696618e-09 -3.98380322940447e-10 2.5825778280252e-10 6.2400587224151e-08 -5.75992629066748e-10 5.9347895807057e-09 -7.02419125514949e-09 1.90736578106163e-09 -1.58258678227885e-08 1.84025179297299e-08 -3.80803171578731e-09 -5.80331470625864e-09 1.01644948162973e-08 -5.5024731652915e-09 1.53118563506014e-09 1.3178851745395e-09 -4.09102433543333e-08 3.54006182367574e-09 -2.34907272337542e-08 -2.47015281474592e-09 2.63801922751532e-10 -4.61887244172007e-09 -2.72220861594358e-09 1.63366183202814e-08 1.47779708549685e-08 -3.22211235278064e-09 6.09513810085816e-09 3.43444234989604e-10 6.38070515754759e-09 -7.19191467757103e-09 8.47468197291906e-09 1.72554816388755e-08 -6.64243015080557e-08 1.11491077264941e-10 1.6608602251891e-09 1.95078520696124e-09 9.02467204988649e-09
"R2002" 3.25464196873494e-10 -6.50450361825401e-08 3.26972501986546e-09 -2.6890590735176e-09 1.63419743130452e-09 7.33596053448961e-11 3.9591871751844e-09 -1.29509423243455e-10 -1.57012570301243e-09 -2.37187473325701e-09 2.99410842155067e-09 1.24524025140256e-09 -1.90870801636754e-08 3.76889693342348e-09 -6.21665059453051e-10 -1.04666476709183e-09 6.01085568528031e-09 -2.32996107415559e-09 7.85870855618044e-10 9.74517099080612e-10 1.09178141741565e-08 2.75442216390874e-10 -1.49931109056691e-08 1.15085133116649e-08 2.38764367375523e-08 5.79785036740113e-09 1.97368008401746e-08 -9.05956841910404e-09 -6.86704656670651e-09 -4.60415218988911e-09 -3.01318711680356e-09 9.15148939987717e-10 -2.63371060759668e-10 3.64522652426788e-09 -5.75992629066713e-10 9.05404522772876e-08 1.0775560198246e-09 5.36378249619223e-09 2.13479328364605e-09 6.39689984969177e-09 -1.90824701855279e-09 -3.66970448769516e-09 1.22230309103756e-08 -1.24742452665339e-09 3.96908022707052e-09 -4.05918970724331e-09 1.08950626112967e-08 -7.01612102190345e-09 -7.89622481873737e-10 1.3270019729237e-08 7.1980866423544e-09 1.41437215469285e-09 -6.64379864897146e-09 5.2079040982288e-10 2.15311442796771e-08 -2.37746206131502e-08 -5.59096445823428e-09 -1.20056036428304e-08 -2.90904506125086e-08 -1.10861832655219e-08 -3.76845822221399e-08 -4.545551463299e-09 1.71204216947918e-08 -9.44290706344257e-10 -4.20661854955093e-10 -2.88172857573147e-10 -2.61258505616466e-09 -1.40474023011973e-08
"R2003" 7.12503933360658e-10 -5.16467457253964e-09 -2.91237443532774e-09 -5.66190156782446e-09 1.2092761592716e-09 1.84671501424641e-09 -4.8405438375629e-09 6.14867027205057e-10 -3.95431504630203e-10 5.21999622447649e-09 -1.92061175033316e-09 -5.55661455054077e-09 4.47761418494436e-09 -4.60787054159102e-09 -1.20069780270833e-09 -1.11370478875027e-09 1.28563764711041e-09 1.08951861985349e-09 -3.00899819943952e-10 5.72865404073894e-09 -9.34286674370164e-09 2.80861550378538e-10 4.79372710671029e-10 -1.53927267469665e-08 -2.94406385505398e-09 -1.07857528683132e-09 2.80123568256237e-08 1.24423217557123e-08 8.20601000544243e-09 3.03034960819828e-09 -1.48792281544931e-09 -7.31625541109614e-10 3.47226166970717e-10 -2.0317056851601e-09 5.93478958070627e-09 1.07755601982358e-09 8.31620794831245e-08 3.09931247081203e-09 -9.1075339297804e-10 -1.70114482439965e-09 9.1599046119887e-09 3.18109033846075e-09 -2.03017293002162e-09 -4.52340304615673e-09 1.01754008201326e-09 5.08636856526467e-09 -6.47850037518433e-09 -1.60960345585538e-08 -8.05113351780503e-10 1.44024149861678e-08 1.85213612947763e-08 4.33110983257033e-10 -8.96679343434544e-09 1.3041739442998e-09 8.67998969104538e-08 9.03127936735294e-09 -1.44558933454795e-07 7.65487623170642e-11 1.25844672754751e-08 -7.68487147487168e-09 -5.38808190081205e-08 -1.05640592583588e-08 1.17601228932242e-10 -3.42019701924604e-08 4.90733458896031e-09 -2.06060660164624e-09 6.83993290657249e-09 2.36021667727837e-08
"R2005" 8.22153163869741e-09 -5.9108125321473e-09 -3.02745975038406e-09 -1.92940157038318e-07 -1.68665780373756e-09 -1.10889391945358e-09 -2.64682945047483e-08 5.92968098458895e-10 -2.42836866336167e-08 6.45617979957821e-09 1.3448014537211e-09 5.10263742299552e-08 8.52486088317938e-10 -1.47435156478271e-09 5.12361406103445e-09 -3.68873488911078e-08 7.33278681437626e-10 -2.55997228504851e-10 2.13938187094158e-09 -1.44912557790826e-08 4.28846799267147e-09 3.51000407854336e-09 1.25356715258922e-08 5.37420198594999e-08 7.26459645185575e-10 -1.97600801103815e-09 6.60310806209174e-09 2.44687722929754e-08 -2.17834370492456e-09 -2.77218131274209e-09 5.1214957933832e-10 2.27749735529364e-09 -3.93404004373082e-09 -1.79251115292834e-09 -7.02419125514961e-09 5.36378249619196e-09 3.09931247081307e-09 3.30024044896273e-07 -4.66685503716031e-09 -2.07825310451501e-09 -2.13150141050969e-08 1.44652856348661e-09 -7.3786411419027e-08 5.41426919888518e-08 1.43450659245589e-09 1.75491969239014e-09 -1.29846147848458e-09 -2.43337997370961e-09 2.68009696753636e-09 2.02884882038495e-08 -1.33842501380492e-09 -3.05710392880955e-09 -3.97318588552033e-09 -1.52540674053163e-07 1.13169663451617e-08 1.86534922132475e-08 -1.97160535391251e-09 7.27271639197478e-09 9.27283507230953e-10 9.0748648155238e-09 -1.300952843215e-08 -3.71856317799269e-08 8.05764367173588e-10 4.10444407259736e-09 -2.38991781218164e-09 -1.57077105090855e-09 -1.89128162787121e-09 7.03570517271361e-09
"R2006" -1.88525718895877e-09 -1.86445953221306e-09 1.02564932973784e-09 4.5592093456519e-09 1.41143447453029e-09 -9.26738695421214e-10 2.75100663246246e-09 -1.35835502807569e-09 4.33330521752277e-10 1.00918271557452e-10 8.04630710054557e-10 1.08067636052462e-09 -2.12404315980969e-10 2.09771708735845e-09 8.42558564435995e-10 -1.2742252596164e-09 9.34093076555548e-10 -4.80081095240032e-10 2.9302928234871e-10 -2.87960309381315e-09 5.13039263784329e-11 6.34183251058892e-10 -2.64106690967502e-09 -5.07734597278992e-11 -2.82498317575302e-10 -1.54657416209456e-09 5.90278744076784e-10 -3.59010380560805e-09 2.83806017313994e-09 -2.5078871961624e-11 5.04902035759927e-10 -2.51364044714221e-09 4.43832164886144e-10 -1.5575850422416e-09 1.9073657810624e-09 2.13479328364583e-09 -9.10753392977681e-10 -4.66685503715989e-09 2.0765330564322e-08 1.2648184614991e-08 7.57787887560363e-10 -2.41817640254517e-08 2.38897848060084e-09 -2.94481834459661e-09 8.08956429347058e-09 -7.51157571430092e-10 -1.7245399496668e-09 -1.88275937970485e-09 -7.11099603301954e-09 3.9194235911724e-09 -4.93618140142399e-10 -1.32180766835604e-09 7.7439939619606e-09 1.57696687054628e-09 -1.43237558774747e-08 -3.95838088632145e-09 1.3906372532391e-08 2.11981639614913e-09 1.23439086700474e-09 -4.58688031984811e-09 -4.1947055211597e-10 -5.97999381797814e-09 2.44509959048372e-08 5.27716514975391e-09 -1.87310222537216e-09 -9.21624089349023e-09 3.23442112758897e-09 -2.74065651891075e-08
"R2007" -2.90650443544506e-09 -3.77627360144682e-09 1.97678895050849e-09 2.13377656689457e-08 4.66714236561338e-10 -8.07507204311172e-09 7.15589192123463e-09 1.14198514172366e-10 -1.30022754611313e-08 -6.56908134037954e-09 4.10428865600367e-09 3.08011359626755e-08 -5.09323073615211e-09 -3.4080682379871e-09 9.32945056993338e-09 -5.48466205412348e-09 3.29476623536917e-09 -1.7910441078629e-09 -1.01400553102222e-09 -2.69318644794759e-08 -3.48186111815388e-09 6.11361381450038e-09 -4.44288488460791e-09 2.01895517941534e-08 1.82084342117841e-09 -7.32941428273650e-12 -5.24427437173028e-10 -1.38738736320865e-08 1.26581205963517e-08 2.83120932165037e-09 1.37984754936763e-09 -4.7600282269699e-09 1.81080832259941e-09 -8.0221827660858e-09 -1.58258678227811e-08 6.39689984969192e-09 -1.70114482439986e-09 -2.07825310451926e-09 1.26481846149902e-08 1.09417655142792e-07 -2.57143439436259e-08 -4.29852388194846e-08 3.55843468152328e-08 -3.8304851016701e-08 -8.68269643429419e-10 -4.0976358508814e-08 5.55029701735104e-09 3.64071653648486e-09 -2.35872736412071e-08 9.98219408697282e-09 2.00366340413505e-09 -1.24424269370007e-09 8.21985386228625e-10 1.30998272526027e-08 -8.02781313404841e-09 -2.18852784260019e-08 2.15937961573112e-08 -3.17522697706798e-08 -2.24221117857653e-09 2.46731096123565e-10 -3.60442977197222e-10 2.56119840121561e-09 2.20534491908459e-08 3.29259524795186e-08 -2.89429751139358e-09 1.35754834851092e-09 -2.05451476733844e-08 -1.70270818077069e-08
"R2008" -1.57949034476922e-09 2.56923981911085e-09 1.63953182506769e-09 8.24988815947418e-11 -1.47213346961852e-09 3.62267577768365e-09 -5.45801006167282e-10 -1.94566412832881e-09 -1.16251817590296e-08 4.76892971270205e-09 -1.86436795628523e-09 -5.76674377641669e-10 -4.16774157745573e-10 1.60325082896248e-09 -2.61188532092864e-10 9.8615054792209e-09 -5.18527417974728e-09 -6.075437115887e-10 5.02648236664492e-09 5.78008567142298e-09 -1.1805569609184e-08 4.1100772149421e-09 1.10142840136064e-08 -1.10149165615502e-10 2.66445670399391e-09 -3.37552775633511e-09 5.35431471370152e-11 7.83258218736525e-09 -3.49674081809046e-09 6.93045461361865e-09 -1.58244285326737e-09 1.16656434598484e-09 -2.11225302086959e-09 5.19009210424713e-09 1.84025179297303e-08 -1.90824701855406e-09 9.1599046119899e-09 -2.13150141050956e-08 7.57787887561632e-10 -2.57143439436229e-08 1.62541236615734e-07 8.74082424869712e-09 3.79509359960519e-08 -2.55908851888127e-08 -2.08103755129517e-09 9.38218528723379e-10 3.96761276304281e-11 1.10339224806516e-09 -3.08971192904778e-10 -2.17956009896134e-08 3.70812575730267e-10 1.14128755745192e-09 9.3717559679344e-10 2.95097192620802e-09 1.1442983101803e-07 -4.81626472803714e-09 -4.64297929678547e-08 -7.83928991845138e-09 -1.69185687424651e-09 1.2603289321952e-09 -1.02299772247344e-09 -9.60915996045466e-08 -1.66217162811293e-08 -1.51489047646483e-07 1.09742654839115e-09 1.77148463243892e-09 2.28342926070063e-08 1.19269787626693e-08
"R2009" 1.70586613102617e-09 2.83056950202384e-09 -1.92780854730479e-09 -8.49777996160528e-09 -2.8884405268212e-09 1.33936190889344e-09 -3.80891946641656e-09 -1.85975550117757e-11 5.92704895982436e-09 3.54896588975983e-09 -5.36219660028322e-10 -1.5874335802272e-08 3.69664448492253e-09 1.47539230426851e-09 -1.28300588096197e-09 8.02129558529681e-09 -1.95609906196674e-09 -7.96112263376029e-10 1.06359838820925e-09 1.18923375236389e-08 5.47699646108601e-09 -4.56996014646555e-09 1.93445853456988e-09 -1.46501919931556e-08 -1.11872354579281e-09 -2.61527549348292e-09 -1.10098984291683e-09 8.63975236554504e-09 -6.95757583656969e-09 3.59933837893136e-11 -1.77434028375421e-09 2.20069441740595e-09 -1.73978461214639e-09 4.60437014950061e-09 -3.80803171578615e-09 -3.6697044876953e-09 3.18109033846035e-09 1.44652856348664e-09 -2.41817640254528e-08 -4.29852388194854e-08 8.74082424869577e-09 8.09101612691478e-08 -1.28953070192019e-08 1.24714841040716e-08 -3.26102334569522e-09 1.6011423218766e-08 -4.45972638423054e-09 -3.62360464995074e-08 8.04720595312984e-09 -1.55170331671988e-08 1.01704870090125e-08 9.84395533738163e-10 -7.63771531940542e-09 -4.83509024081585e-09 2.35895614611295e-08 1.48682418173587e-08 -2.36041713918233e-08 1.48361748793501e-08 1.76937743456837e-09 2.13916286223617e-10 -1.48493388613352e-09 -4.89225379344312e-09 -2.67915417104981e-08 -1.14998971011186e-09 3.50880584323424e-09 9.88294320040755e-09 -8.6151507254596e-09 2.6850150803481e-08
"R2010" -1.44534130245911e-09 -6.91243611092015e-09 -1.2411385205075e-11 2.90321987700512e-08 -8.86480127844154e-10 1.19968795122821e-08 7.28417956205954e-09 -1.5282566820054e-08 -9.41324562910647e-08 9.1634942729018e-10 3.00249435796844e-09 1.64087497566827e-08 -1.07444958318949e-08 1.17986675318126e-08 7.59705866918838e-09 -4.16978424931541e-08 -2.15459966046248e-09 -1.65059617332487e-09 2.05177687709093e-09 4.51701714455451e-10 -3.6374388943331e-08 6.63675434904526e-08 1.45077194462463e-08 9.43305054041852e-08 3.47419857230678e-09 -1.01282788501856e-10 2.90316423312108e-09 -2.49485282815274e-08 -4.13701791162272e-09 1.04394887603741e-08 7.81618589421645e-10 2.99502361040734e-10 2.56521786700379e-09 -1.28441837594499e-09 -5.80331470626033e-09 1.22230309103759e-08 -2.03017293002137e-09 -7.37864114190266e-08 2.3889784806005e-09 3.55843468152322e-08 3.79509359960532e-08 -1.28953070192027e-08 2.68198912130788e-07 -1.5901489004841e-08 -3.16230566502297e-09 -7.66939794183792e-08 9.63217295537848e-09 -1.54926735200732e-09 1.9898089154838e-09 9.34204491578604e-08 1.22956060595363e-09 9.68787977295272e-10 2.57485416748906e-09 5.78977569414327e-08 2.41833216681464e-08 -1.78602106879271e-07 2.45177204910169e-08 -2.1214874942751e-07 -8.53651250906087e-09 -2.67337864324951e-09 1.42481947919424e-08 2.59931149677167e-08 2.85385716381897e-08 -2.14497449117315e-08 -4.82783143381494e-10 -2.06536151211677e-09 -2.37843431372169e-08 -1.90403768536239e-08
"R2011" 3.46197738465033e-09 -7.34658819390635e-10 -1.08263092398129e-09 -4.60292471181664e-08 -1.13482048790923e-09 -6.52443050260248e-09 -7.08538120119251e-09 4.60138305047919e-09 5.35434516680809e-09 -1.16415051915627e-08 1.32464816813164e-09 -7.6004198890749e-09 -3.17727009661196e-09 -6.30023804847007e-10 1.79831818352613e-09 -3.12680166528872e-09 -2.62805416725424e-09 -1.65239613374791e-09 8.29109224606446e-10 3.32393154542595e-08 -6.68645693046417e-10 -6.78731839223325e-09 8.47822355812364e-09 -5.63812845088731e-09 7.77563636008836e-11 9.16572228161844e-10 4.20604411038772e-09 5.1842507042198e-09 -6.98818182369409e-09 -4.56192618392898e-09 -8.07206026984817e-10 2.62656550634233e-09 9.67313014070743e-10 1.4205005765927e-09 1.01644948162908e-08 -1.24742452665359e-09 -4.52340304616105e-09 5.41426919888527e-08 -2.94481834459431e-09 -3.83048510167005e-08 -2.55908851888087e-08 1.24714841040766e-08 -1.59014890048387e-08 1.64640466901458e-07 -1.84712995773221e-09 -1.95486730046449e-08 2.35934893331558e-09 -2.06032502845652e-08 5.65511825403665e-09 5.2786085611931e-10 -2.79947816303852e-09 8.78252717409829e-11 -3.14646336035401e-09 -6.59633303828041e-08 -2.33907582001989e-08 1.22380827374652e-08 7.4907298321089e-09 6.86683669349763e-09 7.40931107309531e-10 4.98671909578842e-09 -3.97151965530389e-09 2.59186044062885e-08 5.28251841640294e-09 1.05537260102227e-08 1.02579432449267e-09 -3.80287802550139e-10 2.09646662849868e-09 6.96854810513111e-09
"R2012" -3.46093369955901e-09 -5.49185808691235e-09 6.26373180319734e-10 -2.67915017189437e-09 4.93382507833607e-10 8.74128593906266e-10 -4.7860001832722e-10 -1.02133564935168e-09 1.87644797925154e-10 7.75441201223047e-10 -7.82952951815904e-09 1.32308477620121e-09 5.63330535007386e-08 4.67497440678811e-09 3.0632750205279e-10 -3.06181144108169e-09 5.60582560802503e-09 -1.56793290145358e-09 1.2305926090033e-09 -2.21884179535108e-09 1.97462920872962e-09 2.08504666153929e-09 -3.7083082162143e-09 6.35001817010374e-10 -7.85122398972362e-09 -6.12438218992315e-09 -1.11617837408744e-09 2.32715703906617e-09 4.7890456241863e-09 9.03101074722001e-10 -9.32101905009504e-09 -1.20915432303781e-09 -9.47838397073919e-11 -3.36271671507322e-09 -5.50247316529159e-09 3.96908022707032e-09 1.01754008201398e-09 1.43450659245564e-09 8.08956429347159e-09 -8.68269643428254e-10 -2.0810375512977e-09 -3.26102334569711e-09 -3.16230566502239e-09 -1.84712995773133e-09 7.91500875237203e-08 8.93769515213806e-10 -7.84651019255224e-08 2.90466937130863e-08 1.92180619399147e-09 3.69949717861127e-09 2.09874372775813e-08 -1.37039814869737e-08 -2.66790352105151e-08 2.18264549091887e-09 2.77008965296669e-09 -2.38379384882826e-09 -5.09021724727355e-09 3.12647575121079e-09 1.47741396450064e-08 -1.62105406672327e-08 -4.44347093619112e-10 -6.36845387817629e-10 -3.43457449221022e-08 -2.35628412171158e-09 4.51395212198049e-09 -1.84920947971367e-08 1.01055327023107e-08 -6.94409073717676e-09
"R2013" 1.29754883117248e-09 2.92218426510666e-09 -1.03440984444304e-09 -1.07404747757864e-08 5.96739056172047e-10 6.09882092634059e-09 -1.19128273727849e-08 -2.93562084340032e-09 1.77829494529796e-08 1.58543523240253e-08 -1.69092764025899e-09 -4.30311709491626e-08 2.46298767094432e-09 2.00193667107796e-09 -5.21169220866749e-09 -2.87328593478168e-09 -2.08887631328742e-10 8.02928573452325e-10 -6.00179527392996e-10 1.93155147223933e-08 7.51928256221004e-09 -1.75539645148901e-08 -3.43478868354053e-09 7.33803525551112e-10 -9.55205927392355e-10 -8.32988252066287e-10 -1.98554507342805e-10 5.0077287383515e-09 -2.62789339615675e-09 6.93288479529369e-10 1.78606561693362e-10 3.59524491056482e-10 -1.53313005076995e-09 2.60346620714713e-09 1.53118563506009e-09 -4.05918970724261e-09 5.08636856526456e-09 1.75491969239087e-09 -7.51157571430187e-10 -4.09763585088193e-08 9.38218528723723e-10 1.60114232187676e-08 -7.6693979418379e-08 -1.95486730046492e-08 8.93769515213367e-10 7.57950705044505e-08 -1.43192595163394e-09 4.95836820649632e-10 -3.92591815488218e-09 -8.97929447635644e-09 -3.67377071359823e-10 8.82283414881452e-10 -1.12404003878855e-09 1.09465207313746e-10 8.75708762884715e-09 5.17844957284172e-08 -2.15615131136304e-08 2.56290195709982e-08 1.61159331356555e-09 -1.57096388550753e-09 -4.88560005490773e-09 -1.16286462640439e-08 -1.08897202707142e-08 1.10765808368743e-09 1.27020833369117e-10 -1.06033688534994e-09 6.8903546315612e-09 1.22051476287525e-08
"R2014" 1.92989217477775e-09 4.54218425828582e-09 -2.34199694175944e-09 3.26014519063271e-09 2.52614788778171e-09 -1.07646383547043e-09 3.90255317770475e-09 -1.33887535834581e-09 -1.012057316434e-09 6.73717487938683e-10 2.97411266174531e-08 -5.54408838645376e-10 -1.27887908650646e-07 4.11918329765689e-09 8.98184435943756e-10 -3.63060560786353e-10 -5.91688448104142e-09 -6.13678939469332e-09 -6.42269612638136e-09 -8.77443511925216e-10 -3.35488631101601e-09 -6.20082197416773e-10 8.54532465801891e-09 7.34076765823056e-09 2.82718643808321e-08 8.73462634993108e-09 -2.7867605546999e-09 -1.10056548301279e-08 -1.26236461724586e-08 -5.05910702737514e-09 2.11926238388107e-08 1.15194049383392e-09 4.92557330735903e-09 -1.93356097763556e-09 1.31788517454e-09 1.0895062611297e-08 -6.47850037518436e-09 -1.29846147848442e-09 -1.7245399496669e-09 5.55029701735112e-09 3.96761276310277e-11 -4.45972638423153e-09 9.6321729553783e-09 2.35934893331582e-09 -7.84651019255245e-08 -1.43192595163366e-09 1.43016726286018e-07 -1.8202506881102e-08 -6.31916130548896e-09 4.09780880003398e-09 -1.86860746898659e-08 5.77470254357887e-09 2.9559976713079e-08 -1.5561293268843e-09 -1.20813813763334e-08 -8.08115590163337e-09 1.73671393385946e-08 -8.27316239437132e-09 -4.15816296643185e-08 1.72899847119616e-08 -7.95913101712767e-10 1.5288189023206e-09 5.19852351801522e-08 7.54785399146731e-09 -1.38235750706473e-08 7.76656367856623e-09 -1.17418711275287e-08 -1.08594330709804e-08
"R2015" -4.76727019360053e-09 4.12145984105312e-09 -1.378738491654e-09 3.46898797390211e-09 1.18991102194268e-09 -3.103136754048e-09 5.72023242349515e-09 3.10841530373249e-09 -3.22097144493338e-09 -4.86639972922429e-09 -2.89177259433743e-09 1.81979503920343e-09 1.49820304161309e-08 -1.12801957920739e-09 1.28865246718721e-09 -1.36841755765276e-08 4.04731867867313e-09 1.43072796818337e-09 -2.20094449744263e-09 -1.40481194081854e-09 -3.95482291634882e-09 1.0016409538148e-08 5.46731977885391e-10 1.06795621508504e-08 -4.1436230365696e-09 -4.74007295175254e-09 -3.01301273693954e-09 -2.26531883593418e-09 -2.84369067799437e-10 7.60807796987754e-10 2.43137411119953e-09 1.396992385347e-09 2.22940795229455e-09 -3.47082843129806e-09 -4.09102433543383e-08 -7.01612102190399e-09 -1.60960345585512e-08 -2.43337997370908e-09 -1.88275937970252e-09 3.64071653648784e-09 1.10339224806747e-09 -3.62360464995103e-08 -1.54926735200654e-09 -2.06032502845609e-08 2.90466937130878e-08 4.95836820647359e-10 -1.82025068811045e-08 2.60314278163443e-07 4.20370949309385e-09 1.49440253268598e-08 -4.16033929222779e-09 -2.36393228991608e-09 5.78037379372052e-09 6.80591947905889e-09 -1.79457624488678e-08 -1.95949250756714e-08 2.85207285588467e-08 -8.11944694586371e-11 2.10509305317228e-09 -9.08791238163079e-09 1.31702714899816e-08 6.93460250430426e-09 -1.97620554561091e-07 -2.75974490766983e-08 -2.73203623397146e-09 -4.92021412979983e-09 4.05032077827382e-08 1.46071271989963e-08
"R2016" -4.63237570972848e-10 2.2457104268012e-10 6.42035696104291e-11 -3.78245409816375e-09 -9.7800503988163e-11 6.30291824834213e-09 -1.384379106844e-09 1.93503611570468e-09 6.93539102530718e-10 -4.2250188226439e-09 -2.49279244957584e-09 1.0425585989005e-09 4.97977308576247e-09 -1.27940578737975e-09 -7.36874929244467e-09 2.1041333942587e-09 -1.61640970058271e-09 8.40022957955355e-10 1.12688880946662e-09 3.15887340708007e-09 -4.1677089540007e-09 1.21441203060725e-09 2.21557321352275e-09 -1.78504053268437e-09 -1.01704756732485e-09 4.87896433022446e-11 -3.73528360136383e-10 2.20796643567924e-09 -4.29581769818893e-09 -6.7136975610695e-11 -6.97437825843031e-10 2.78754653688459e-09 1.7557073418447e-09 3.09874451052667e-09 3.54006182367189e-09 -7.89622481873998e-10 -8.0511335177966e-10 2.68009696753527e-09 -7.11099603302071e-09 -2.35872736412106e-08 -3.08971192904951e-10 8.04720595312805e-09 1.98980891548419e-09 5.65511825404031e-09 1.92180619399103e-09 -3.92591815488286e-09 -6.31916130548872e-09 4.20370949309318e-09 2.13789000579433e-08 -1.31626431975705e-09 1.33803174242066e-09 -4.61382862872375e-10 2.02522529808528e-09 -1.22732689791189e-09 -1.84749570707093e-09 -1.56883021708329e-09 -3.99863366062284e-10 -8.83399946035533e-10 1.6539751500373e-09 2.25505313580341e-10 2.12402628393294e-10 9.42618372426065e-09 -1.05439148980796e-08 -1.0932180692537e-08 1.59822698664119e-09 6.82225315942105e-10 8.63548451616533e-09 -4.64465418161634e-09
"R2017" 1.77921777184951e-08 -1.49121476110741e-08 -3.10519075147269e-08 -1.88206929804771e-09 3.23590719492484e-09 2.01098669664882e-09 -1.11295784544078e-08 -4.75480291962632e-09 -2.92528902323865e-08 -4.11350394091856e-09 -3.76063188564401e-10 2.5793081444124e-09 -5.70070927518927e-10 1.17705582156205e-08 1.18391806334553e-09 -4.64934415678761e-07 1.73848820422856e-09 1.35275298091738e-09 -2.08851271572152e-09 -5.45360221024375e-09 2.40121369319385e-08 1.38917110460698e-07 3.28064994488975e-08 9.03969869719012e-08 -1.33340705163301e-08 6.63305352233968e-09 5.55504056658596e-08 1.19304654152932e-08 -1.23993452260057e-08 -2.962999855627e-08 -1.4265783436423e-09 -1.94169170505572e-09 -2.04727030703929e-08 -5.8093442142779e-10 -2.3490727233752e-08 1.32700197292371e-08 1.44024149861684e-08 2.0288488203848e-08 3.91942359117246e-09 9.98219408697376e-09 -2.17956009896146e-08 -1.55170331671976e-08 9.34204491578579e-08 5.27860856119513e-10 3.69949717861086e-09 -8.97929447635644e-09 4.09780880003398e-09 1.49440253268594e-08 -1.31626431975726e-09 7.84650625994707e-07 -4.34299391382666e-10 6.00308872078042e-10 5.76881646369173e-10 7.25586477514265e-09 -2.90073353248698e-07 -3.86427699887321e-07 3.93675970749502e-08 -1.80095638974935e-07 4.99201423630549e-10 -2.22975718319171e-08 1.81755468675533e-08 -5.23982690934896e-08 2.14103754339606e-08 2.19755800171699e-07 6.40939145831971e-09 -4.94759550763363e-09 -1.27008804573468e-08 -2.00186077797614e-08
"R2018" 4.64410042043462e-10 -5.21196159300345e-09 -1.61733609663535e-09 -1.85183473720169e-10 -1.09624694985713e-09 1.27931426205592e-09 -7.10355514941818e-09 -1.27612248763755e-09 1.31053050734111e-10 -1.45752349609431e-11 -1.09439789009557e-09 2.59302083810142e-09 1.17574449435853e-08 3.1420138521948e-09 1.92971218952929e-10 -6.10770050898488e-11 4.90924570103446e-10 -3.61633134546941e-10 2.06156439496403e-10 -1.95933898098866e-09 -2.86987392340876e-09 -8.50806353053757e-09 2.09214752960944e-09 -3.69659673784497e-09 -3.1862412658892e-09 -4.61347740004814e-10 3.74094651734795e-09 8.98220570245513e-09 -9.57398020006803e-10 5.39533492694114e-09 1.74434202385562e-10 -6.13681390897607e-10 -1.31835745196882e-09 7.4572605855418e-10 -2.47015281475013e-09 7.19808664235519e-09 1.85213612947769e-08 -1.33842501380577e-09 -4.93618140143503e-10 2.00366340413649e-09 3.70812575732131e-10 1.01704870090121e-08 1.22956060595271e-09 -2.7994781630397e-09 2.09874372775799e-08 -3.67377071361264e-10 -1.86860746898657e-08 -4.16033929222841e-09 1.33803174242165e-09 -4.34299391381912e-10 6.41380609533425e-08 -6.83708233205535e-09 -2.69146888506e-08 2.24046508724792e-09 5.38578641594758e-08 2.08925078094052e-08 -7.70584941012472e-08 -1.44630197782455e-08 5.25886858708886e-09 -2.92709088236814e-09 -1.1903174866974e-08 -1.4145176908434e-09 -3.32652537902452e-08 -8.44953681916479e-09 2.5655855833439e-10 2.82902710161226e-09 1.07589277163557e-08 -3.4283094064551e-09
"R2019" 3.15497688517703e-09 -2.82292513442168e-09 1.49244746671296e-09 2.04051976116402e-09 -2.46121451061472e-11 1.22231865870136e-10 -1.68695414096252e-09 -5.04997121239091e-11 2.61225230589448e-10 9.71099856476515e-10 -1.00723106893186e-09 -4.07168372678328e-09 -2.34472074078632e-09 -2.06553154285245e-09 -4.73101693636743e-10 1.26491210830979e-09 -1.02989142551438e-09 1.37768676880854e-10 1.0509970774234e-09 3.33536557425369e-09 1.92822716749918e-09 1.06913490734656e-09 -9.87659516551015e-10 1.0188058981441e-09 -1.34784856906927e-10 7.34289815576916e-10 -3.13417347434969e-09 -2.8792892777795e-09 -9.97294170344179e-10 -1.53584430965272e-09 1.51069197790213e-09 6.0415053567569e-10 -2.01812252834726e-09 2.2319625337471e-09 2.6380192275306e-10 1.41437215469294e-09 4.33110983255965e-10 -3.05710392880821e-09 -1.3218076683566e-09 -1.24424269369902e-09 1.14128755745358e-09 9.84395533739006e-10 9.68787977295966e-10 8.78252717440248e-11 -1.37039814869741e-08 8.82283414881611e-10 5.77470254357899e-09 -2.3639322899167e-09 -4.61382862872411e-10 6.00308872077973e-10 -6.83708233205409e-09 2.14335853138414e-08 7.25466916064728e-09 8.94391233561889e-10 1.36729838744031e-09 -4.18567732987553e-09 -6.73285754262598e-10 3.66198646928872e-10 1.22568917132834e-09 -1.38505951649433e-08 5.09459296092118e-09 -1.75946114076303e-09 -3.7120967849447e-09 3.96320104861306e-09 -1.80675534122245e-09 2.85821488344943e-09 -3.33832206839873e-09 8.34134785889728e-09
"R2020" 8.38498367709043e-10 4.65314418114098e-09 1.65254888411528e-09 3.81534581901146e-09 -1.28364811078265e-10 -3.89923708959235e-10 2.7331495567841e-09 -1.84905495482702e-10 -8.1861015300753e-10 -1.30817037841645e-09 2.17349105847509e-09 -1.35259599844004e-09 -1.98439965834953e-08 -1.83839272451532e-09 2.44996233136901e-10 1.96972507140921e-09 -1.16627493557007e-09 1.45879405903088e-10 -4.20880522752402e-10 6.67654247134778e-10 -3.49345511000088e-09 5.65999416686842e-09 -4.94201924027772e-10 -2.35072578556822e-09 1.27377777969239e-10 -5.18198834696024e-10 -5.90552323361539e-09 -6.06570560356312e-10 -1.08612728592458e-09 -1.64573226137138e-09 3.16047927531744e-09 1.25076684661741e-09 3.2099446948765e-10 1.03759869750123e-09 -4.61887244172192e-09 -6.6437986489706e-09 -8.96679343434611e-09 -3.97318588552021e-09 7.74399396196133e-09 8.21985386228464e-10 9.37175596795616e-10 -7.63771531940576e-09 2.57485416748726e-09 -3.1464633603558e-09 -2.6679035210517e-08 -1.12404003878933e-09 2.95599767130793e-08 5.78037379372054e-09 2.02522529808585e-09 5.76881646368119e-10 -2.69146888505976e-08 7.25466916064609e-09 6.15277565659494e-08 1.77181522850593e-09 -3.03314054404339e-08 -1.24791056275045e-08 3.65549945551709e-08 1.03844688211277e-08 -1.7764505120467e-09 -2.43091937284184e-08 1.19707708493062e-08 -1.9759512080698e-09 3.22921002987035e-08 1.96471603559957e-09 -7.69836637181072e-10 -2.12648692931762e-09 1.18647570663297e-08 -4.44091452298142e-08
"R2021" -1.30569646442937e-09 3.86161572300653e-10 1.22948970816941e-09 7.52646969097341e-08 1.2524867907758e-09 -2.16287848994062e-09 1.17534163205486e-08 -1.3070528294562e-10 -7.60535747423063e-10 4.81251666008438e-09 1.6327416254507e-10 -2.56660093203736e-08 4.03614005156801e-10 -2.94716852429528e-09 5.69628384735547e-10 3.4774312542846e-09 2.9199454849278e-10 4.24561074647249e-10 -1.49695545842892e-09 1.48942864210315e-09 4.56001799577743e-10 3.66561396520625e-09 -5.90928012403659e-09 1.921818797312e-09 -1.19867359777203e-09 3.20783635548046e-10 -1.01946029493391e-09 -1.58336985476365e-08 5.47638682873128e-09 -8.51939076155905e-10 5.3675459068874e-10 -1.59618707555702e-09 5.9863584344218e-10 -1.18616565338119e-09 -2.72220861594376e-09 5.20790409822910e-10 1.30417394430036e-09 -1.52540674053157e-07 1.5769668705466e-09 1.30998272526061e-08 2.95097192620525e-09 -4.83509024081462e-09 5.7897756941431e-08 -6.59633303828098e-08 2.18264549091877e-09 1.09465207312486e-10 -1.556129326884e-09 6.80591947906071e-09 -1.22732689791111e-09 7.25586477514309e-09 2.24046508724771e-09 8.94391233561717e-10 1.77181522850571e-09 1.09030933810583e-07 4.28239293779357e-09 -2.57801367452472e-08 1.05505609146602e-09 -3.30249024189386e-08 5.01601463879819e-10 -9.42355896575483e-09 6.39346502316587e-09 1.25349614820514e-08 4.30982316235205e-09 -4.70674961110286e-09 1.13827465062336e-09 -6.27479500105685e-10 -1.52628067958886e-09 -7.91437153260729e-09
"R2022" 1.81779719594255e-09 -1.65891984407982e-08 9.57899665728869e-09 -2.20094925632802e-08 -2.92891260007981e-09 2.86010029122694e-09 -1.0829638562684e-08 -1.92221207644807e-09 -1.52870787264133e-08 1.18045792163913e-08 -2.46585855321616e-09 -7.82626246176585e-09 6.08729010029837e-09 -4.46581817552975e-09 2.62668994216556e-09 1.54264767649853e-07 -1.21382547363895e-09 -4.90694857419441e-10 6.06507347499924e-09 1.13448838886251e-08 -1.18368884938599e-08 -1.79154292334565e-08 -6.21223392025467e-09 6.48752146173546e-09 1.06454702665881e-08 -1.22781461244619e-09 -4.75247874548844e-09 1.3662960220356e-08 8.32768471851368e-09 9.03860608684322e-09 -4.34487726931696e-09 1.10590652920362e-09 -6.14830067078308e-10 1.10963574355874e-09 1.63366183202782e-08 2.15311442796776e-08 8.67998969104547e-08 1.13169663451665e-08 -1.43237558774745e-08 -8.02781313403963e-09 1.14429831018034e-07 2.35895614611266e-08 2.41833216681488e-08 -2.33907582002078e-08 2.77008965296909e-09 8.75708762884852e-09 -1.20813813763321e-08 -1.79457624488623e-08 -1.84749570707134e-09 -2.90073353248693e-07 5.38578641594779e-08 1.36729838743804e-09 -3.03314054404373e-08 4.28239293779459e-09 6.09955018971004e-07 9.43156513924896e-08 -3.48517551338322e-07 -1.73615559173916e-08 -2.98427143467171e-10 -2.60493141489699e-09 -4.53742062269181e-08 -9.66305424424905e-08 -6.70302900536787e-08 -3.13159415176264e-07 2.02036469224698e-09 3.92143685541983e-09 3.34668329088574e-08 9.05015047071034e-08
"R2023" -9.40905672196963e-09 1.63880309371421e-08 1.44544547015743e-08 -1.12828827838629e-08 -3.1429756977035e-09 -4.65977999795759e-09 -6.896927221105e-09 3.49789250301152e-09 4.11321533262976e-08 -7.34405201074518e-10 -1.22263997954336e-09 -1.47304374057967e-08 6.66099601539117e-09 -2.83402333066302e-09 2.81074579482856e-09 1.99462703960255e-07 -1.18532438815709e-08 1.20141851953811e-10 3.33893206296986e-09 1.17594309835974e-08 1.59845760811847e-08 -2.02277975307063e-07 4.73435452405113e-09 -5.76746491423874e-08 3.23197550337784e-10 -2.58776199232652e-09 -7.3734148781701e-09 9.89053553062558e-10 -7.77567707822312e-09 3.49494267399512e-08 -3.24384163451385e-09 1.90277313281594e-09 6.16494880543944e-09 7.73890079657793e-09 1.47779708549683e-08 -2.37746206131504e-08 9.03127936735274e-09 1.86534922132457e-08 -3.95838088632132e-09 -2.18852784260029e-08 -4.81626472803754e-09 1.48682418173582e-08 -1.78602106879272e-07 1.22380827374652e-08 -2.38379384882826e-09 5.17844957284165e-08 -8.08115590163337e-09 -1.95949250756715e-08 -1.56883021708336e-09 -3.86427699887319e-07 2.0892507809405e-08 -4.18567732987591e-09 -1.24791056275044e-08 -2.57801367452479e-08 9.43156513924885e-08 4.58633896206585e-07 -1.17812429911826e-07 6.26479565366197e-08 1.18178617140761e-08 2.90729154000661e-08 -4.34898906186754e-08 5.73956016781964e-08 -1.93446293866461e-08 -7.55697715323654e-08 2.22415762754545e-09 2.73653826351811e-09 2.33761890410329e-08 3.0703038557394e-08
"R2024" -2.38705396370294e-09 9.8880804576422e-09 -1.94449405971911e-09 9.26023032862296e-09 -3.06948350015634e-10 -4.97343148082267e-09 1.53711774450117e-08 4.22816243218034e-09 4.00300007784509e-09 -1.07397653587495e-08 4.42549377004402e-09 1.47597005941528e-08 -1.20305775981535e-08 2.7900309606558e-09 -1.84331352237012e-11 -3.20660947021503e-08 3.87990295121498e-09 -7.28879261263063e-10 -4.16760375194434e-09 -1.69442395722664e-08 1.84646756365805e-08 3.58387893278673e-08 -9.04382936080627e-09 2.96083477047477e-08 4.14120841812672e-10 -1.93068215898114e-09 -2.1458245511187e-08 -2.61992357019748e-08 -9.48817983099609e-09 -1.63234422336425e-08 5.35214500235308e-09 3.61825269189867e-10 1.30508387173656e-09 4.895980541438e-10 -3.22211235278091e-09 -5.59096445823372e-09 -1.44558933454792e-07 -1.97160535391174e-09 1.39063725323907e-08 2.15937961573147e-08 -4.64297929678639e-08 -2.36041713918238e-08 2.4517720491016e-08 7.4907298321076e-09 -5.09021724727324e-09 -2.15615131136302e-08 1.73671393385949e-08 2.85207285588523e-08 -3.99863366063144e-10 3.93675970749485e-08 -7.70584941012502e-08 -6.7328575426305e-10 3.655499455517e-08 1.05505609146625e-09 -3.48517551338318e-07 -1.17812429911828e-07 4.73309332534233e-07 3.04642969970745e-08 -1.54800268676991e-08 1.311714893889e-08 6.67388598306482e-08 2.15405053212558e-08 6.44918403038372e-08 1.04043991754784e-07 -9.43333949157464e-09 -1.11247518569247e-10 -4.89761473767802e-08 -1.0265139586588e-07
"R2025" -3.68490777650493e-09 6.06883289442075e-09 -1.34351339162602e-09 3.53699507520424e-09 2.39033942020381e-09 -9.19945052753121e-09 4.39089119758194e-08 1.14413609368089e-08 1.02796750440879e-07 -7.27052317434903e-09 -3.17880982549519e-09 -7.69439987907666e-09 7.98394689762049e-09 -1.20133221302235e-08 -1.04152623199327e-08 1.41549861081541e-07 1.24685674526852e-08 3.56168645688066e-09 -6.4119533985723e-09 2.6452546349696e-09 5.77807936475421e-08 -5.7080764535362e-09 -5.18624212246545e-08 -2.83537335644967e-07 -2.30434543948474e-09 -2.46970035332574e-09 -9.80671072494128e-09 8.46122353173407e-08 5.17219247320823e-09 -2.7933668993577e-08 7.12588167145531e-10 -1.68243430447599e-09 -2.49737682737287e-09 3.22126951188812e-09 6.09513810085653e-09 -1.2005603642831e-08 7.65487623179930e-11 7.27271639197453e-09 2.11981639614989e-09 -3.17522697706817e-08 -7.83928991844817e-09 1.48361748793517e-08 -2.12148749427508e-07 6.86683669349563e-09 3.12647575121055e-09 2.56290195709984e-08 -8.27316239437086e-09 -8.11944694575055e-11 -8.83399946037452e-10 -1.80095638974934e-07 -1.44630197782451e-08 3.66198646927709e-10 1.03844688211294e-08 -3.30249024189403e-08 -1.73615559173887e-08 6.26479565366202e-08 3.0464296997075e-08 4.46293880361818e-07 8.36475377044128e-09 -9.23047804535355e-09 5.32460705344722e-10 -1.24363428493169e-07 -1.49243866329962e-08 -2.81319891730071e-08 -1.35193340411177e-09 1.06443981395564e-09 1.97849539428095e-08 -8.67725984730714e-10
"R2026" -3.842555091552e-10 3.71477396970262e-09 1.07038262573819e-09 -3.01206874688249e-09 -9.1738278875098e-10 8.31114168255785e-10 -4.26270758598791e-09 -5.94797285048409e-10 5.89899034969477e-10 4.1338601413391e-10 -4.55386771028836e-09 -5.21691219337708e-10 3.82305090546083e-08 1.24992820407145e-09 -2.77233859840501e-10 -3.74767242986318e-09 1.84018821691311e-09 1.51231756295424e-09 1.47608031175253e-09 1.07701595125778e-09 -2.83169682437822e-09 -1.06749588928693e-09 -1.95117633578904e-09 -9.46975524508378e-09 -2.77980350937879e-08 -2.77392597980231e-09 1.05877545162246e-08 1.3488232699451e-08 2.00287367765004e-10 5.1310028942724e-09 -3.97426125620106e-09 -2.18732302376375e-09 -7.22431297794803e-10 -1.55154175969473e-11 3.4344423498971e-10 -2.90904506125074e-08 1.25844672754744e-08 9.27283507230644e-10 1.23439086700419e-09 -2.24221117857615e-09 -1.69185687424549e-09 1.76937743456924e-09 -8.53651250906136e-09 7.40931107310723e-10 1.47741396450062e-08 1.61159331356558e-09 -4.15816296643184e-08 2.1050930531716e-09 1.65397515003731e-09 4.99201423630549e-10 5.25886858708823e-09 1.22568917132853e-09 -1.77645051204751e-09 5.01601463880005e-10 -2.98427143466168e-10 1.18178617140761e-08 -1.54800268676982e-08 8.36475377044216e-09 4.31749054648748e-08 -2.40070194224504e-08 2.3902072964552e-09 -2.67258813684772e-09 -1.37662215359661e-08 7.14371228390854e-10 9.40401624237230e-09 -8.80430944911703e-10 5.90698083675613e-09 4.28841221968949e-09
"R2027" -1.72922013581286e-09 1.90191891725568e-08 -5.80390809558246e-09 -7.49615314733749e-10 -2.81764963467874e-09 1.95021394660162e-10 3.82622381875042e-09 1.21710513593554e-09 -1.9135129196627e-09 -5.3611269166664e-09 -5.74656885511609e-10 7.71647468376597e-09 -9.15027715729512e-09 -2.3053826192246e-09 -2.36416869143932e-10 8.25990962085712e-09 -2.55265333207556e-09 -9.18106349133298e-10 9.99133309955521e-11 -4.00695547394662e-09 -1.40632742931571e-09 -1.02227933756358e-08 4.60011548815109e-09 2.70747483587867e-10 1.24108379258044e-08 -7.76880584958543e-09 1.08716796986934e-08 -4.45557498787082e-09 1.12747231984639e-09 -2.69157996587302e-09 3.59530160930733e-10 2.47626275933259e-09 2.11352432559853e-09 7.52154755595293e-10 6.38070515755062e-09 -1.10861832655213e-08 -7.68487147487214e-09 9.07486481551868e-09 -4.58688031984872e-09 2.46731096123357e-10 1.26032893218682e-09 2.13916286222932e-10 -2.67337864324964e-09 4.98671909578906e-09 -1.62105406672321e-08 -1.57096388550525e-09 1.72899847119618e-08 -9.08791238162679e-09 2.25505313579763e-10 -2.2297571831919e-08 -2.92709088236943e-09 -1.3850595164942e-08 -2.4309193728418e-08 -9.42355896575339e-09 -2.60493141489526e-09 2.90729154000654e-08 1.31171489388878e-08 -9.230478045351e-09 -2.40070194224509e-08 1.15345382069438e-07 -2.63560763401425e-08 9.40943852274797e-09 1.11853713362391e-08 -1.4261512653772e-08 -1.17913976766302e-08 6.65153966025707e-09 -8.28194453029391e-09 9.11914742486485e-09
"R2028" 1.10071812058554e-09 2.7550220877286e-08 8.67594961743573e-09 9.44549505651725e-09 -9.53038431124224e-10 -1.50563079258276e-09 8.91572888204484e-10 -1.4275853758622e-09 -2.53405321292297e-09 3.23812206528285e-09 1.60132999847405e-09 1.63407043471917e-09 4.94576562800917e-09 2.32062396681854e-09 2.05123769224561e-09 -1.13582095689557e-08 -3.40524079608488e-09 -2.59262432228129e-10 6.2302921874873e-10 -6.66796133575055e-09 3.37819839522752e-11 2.01085862307289e-08 4.93134155188555e-09 1.30724989392607e-08 -8.54887435193892e-09 4.49449735233761e-09 -6.32572225552053e-08 -7.27070606578543e-09 -3.2794090101434e-09 -1.23649522588784e-09 3.29633266257924e-09 -1.00819623919896e-09 -1.35802742155089e-09 -1.26549511530048e-09 -7.19191467757045e-09 -3.76845822221397e-08 -5.38808190081197e-08 -1.30095284321486e-08 -4.19470552115045e-10 -3.60442977197334e-10 -1.02299772247261e-09 -1.48493388613585e-09 1.42481947919425e-08 -3.97151965530579e-09 -4.44347093618183e-10 -4.8856000549072e-09 -7.95913101712453e-10 1.31702714899792e-08 2.1240262839263e-10 1.81755468675551e-08 -1.1903174866971e-08 5.09459296091731e-09 1.19707708493067e-08 6.39346502316613e-09 -4.53742062269214e-08 -4.34898906186754e-08 6.67388598306433e-08 5.32460705344574e-10 2.39020729645429e-09 -2.63560763401411e-08 1.09290916356062e-07 -6.15358701502613e-09 -1.49053885919488e-08 3.18103019254205e-08 -4.11742213436317e-09 1.07597719600079e-10 -5.4468846133567e-10 -1.17916851398161e-09
"R2029" 5.09645103061676e-09 3.76796614743589e-09 8.59202663130067e-10 1.76006589220212e-08 1.13153403995018e-09 4.3736831041375e-09 -1.87300987263644e-08 -6.14904395826645e-10 -8.10271741106515e-09 -1.55711040638391e-08 1.30022311482516e-09 -5.43898475031774e-10 -1.69212250792082e-09 -1.92220189812642e-09 -3.22793684913593e-09 1.59124413778904e-08 6.78175706917745e-11 -1.2575473330582e-09 1.2681298239966e-09 7.85696674000322e-09 -1.87731250112584e-08 -2.06909229544214e-08 6.142741799832e-09 5.5839949278286e-08 3.58017149226256e-09 -2.37952849237369e-09 -2.09371969077223e-09 -2.59663363156966e-08 -2.70657592535676e-09 3.96338703824818e-10 1.04879534062238e-09 3.74598438219674e-10 5.62500308768864e-09 -2.7245092654761e-09 8.47468197291541e-09 -4.54555146329765e-09 -1.05640592583535e-08 -3.71856317799298e-08 -5.97999381798092e-09 2.56119840121708e-09 -9.60915996045425e-08 -4.89225379344343e-09 2.59931149677166e-08 2.59186044062687e-08 -6.36845387816746e-10 -1.16286462640393e-08 1.52881890231944e-09 6.93460250430189e-09 9.42618372425798e-09 -5.23982690934886e-08 -1.41451769084325e-09 -1.75946114076349e-09 -1.97595120807021e-09 1.25349614820517e-08 -9.6630542442507e-08 5.73956016781985e-08 2.15405053212538e-08 -1.2436342849317e-07 -2.67258813684613e-09 9.40943852273861e-09 -6.1535870150276e-09 2.72044399471935e-07 -3.05228568467981e-09 3.58926896476274e-08 -2.91537531662059e-09 1.47235938460775e-09 1.9453052556835e-09 -9.75291118312751e-10
"R2030" 7.03790030234795e-09 -6.32563942725526e-09 -4.51716188475855e-10 2.00426415259872e-09 1.30208979375229e-09 1.60742969802468e-09 2.41142650156496e-10 -6.00492501000546e-09 -9.1547041903119e-10 4.53030129936306e-09 2.91234824844947e-09 8.4158481872771e-09 -3.28308128623339e-08 -2.00755032489983e-09 1.28882691279831e-09 -4.56952189379627e-09 -6.80393230810372e-10 -1.14092450824879e-09 -9.05635402994813e-10 -1.24912909625448e-08 8.58618999844175e-09 -2.66110190548443e-10 -5.87473884826402e-09 -7.19310381964258e-09 1.75571033587256e-09 8.60154410413176e-09 7.76155919669704e-09 2.45072766704513e-09 3.13887335548107e-09 -6.91718013265395e-09 3.47725098410648e-09 2.06540071577921e-09 -3.77244855232108e-09 -8.30037668317968e-11 1.72554816388796e-08 1.71204216947913e-08 1.17601228932116e-10 8.05764367175718e-10 2.44509959048368e-08 2.20534491908451e-08 -1.66217162811296e-08 -2.67915417104976e-08 2.85385716381888e-08 5.28251841640364e-09 -3.43457449221029e-08 -1.0889720270714e-08 5.19852351801522e-08 -1.97620554561092e-07 -1.05439148980806e-08 2.14103754339596e-08 -3.32652537902412e-08 -3.71209678494397e-09 3.22921002987003e-08 4.30982316235394e-09 -6.703029005368e-08 -1.93446293866474e-08 6.44918403038354e-08 -1.49243866329932e-08 -1.37662215359668e-08 1.11853713362395e-08 -1.49053885919515e-08 -3.05228568467948e-09 3.46147305040976e-07 6.65464393521422e-08 -4.80277419422099e-09 -2.94267900493894e-08 -5.39021655362141e-08 -1.08372031039121e-07
"R2031" -6.95468299191424e-10 2.88716154591932e-09 -2.95842771540211e-09 2.78776005972297e-08 7.45024242493657e-10 -7.13372698775156e-09 3.59805466550511e-10 9.0894368039176e-10 7.02018071551994e-09 3.37884896911132e-09 6.93294075195977e-10 2.58642794420447e-09 -1.74896125085803e-09 3.46175672624175e-09 4.01383091805555e-09 -1.06648463984982e-07 1.93481718124236e-09 7.19856032007059e-10 -7.73869926655981e-09 -1.85972215110605e-08 6.20059444510161e-09 1.26110538748283e-08 -6.31107103835032e-09 2.49409541777096e-08 -9.74296571914821e-09 8.8521739612754e-09 -5.43038555157542e-09 -1.99015976935073e-08 1.54593121484776e-09 2.24165784412169e-09 1.77443549178492e-09 -1.13501418084494e-09 1.18209513678781e-11 -2.37624283935288e-09 -6.64243015080548e-08 -9.44290706343071e-10 -3.42019701924588e-08 4.10444407259821e-09 5.2771651497521e-09 3.29259524795218e-08 -1.51489047646489e-07 -1.14998971011608e-09 -2.14497449117324e-08 1.05537260102286e-08 -2.35628412170942e-09 1.10765808368902e-09 7.54785399146731e-09 -2.75974490766913e-08 -1.09321806925376e-08 2.197558001717e-07 -8.44953681916708e-09 3.96320104861266e-09 1.96471603560064e-09 -4.70674961110627e-09 -3.1315941517625e-07 -7.55697715323671e-08 1.04043991754775e-07 -2.81319891730073e-08 7.14371228389914e-10 -1.42615126537685e-08 3.1810301925415e-08 3.58926896476425e-08 6.65464393521412e-08 4.30640678545759e-07 8.33762858435894e-10 -7.38975678926122e-09 -7.47110277003655e-08 -2.62357562992143e-08
"R2032" 9.33677275018762e-10 -1.80765987998396e-09 -1.59020427003399e-09 9.58189969908115e-10 -3.52099539832538e-10 -6.98120727838475e-10 -3.06357729645779e-09 1.20520966862177e-09 -1.80059607738926e-10 1.39784512896233e-09 3.78970398673013e-09 -3.90730084218165e-09 1.05432281794377e-08 -1.66108294215747e-09 7.41825805396408e-10 -4.14652948608513e-09 -7.39338027281389e-10 -7.58580090390862e-10 -9.40651524496059e-10 3.28760892133822e-09 -1.99079164776621e-09 -1.75317602636285e-09 6.07744491783465e-09 3.26877108660521e-10 -1.04571046055889e-08 3.91989420204542e-09 4.96304241977545e-09 -8.64345671741403e-11 3.04073069062615e-10 -4.62269909180534e-10 -2.13946249320798e-08 -1.66874921787751e-09 1.23015228335211e-09 -3.22379844530681e-09 1.11491077264276e-10 -4.20661854954229e-10 4.907334588961e-09 -2.38991781217934e-09 -1.87310222537193e-09 -2.89429751139621e-09 1.09742654839305e-09 3.50880584323336e-09 -4.82783143381482e-10 1.02579432449244e-09 4.51395212197943e-09 1.27020833369226e-10 -1.38235750706479e-08 -2.73203623397094e-09 1.59822698664081e-09 6.40939145832214e-09 2.56558558335746e-10 -1.80675534122154e-09 -7.69836637179216e-10 1.13827465062506e-09 2.0203646922469e-09 2.22415762754545e-09 -9.4333394915751e-09 -1.35193340411213e-09 9.40401624237207e-09 -1.17913976766294e-08 -4.11742213436479e-09 -2.91537531662428e-09 -4.80277419422198e-09 8.33762858437589e-10 3.04699120100783e-08 2.00931172810195e-09 3.04379467944078e-09 2.7161780799995e-09
"R2033" 3.30302743532599e-10 -3.05593454460385e-10 -1.62644477792455e-11 2.35677095888618e-09 -1.87911018808106e-09 3.7770716747108e-11 -1.31501041431676e-09 1.55308558504492e-09 1.76687035347152e-09 -1.48864274902776e-09 1.66650143935919e-09 6.61012666979671e-10 -7.38038962534335e-09 -1.94630867000334e-10 -4.08753160798337e-10 2.48652253924366e-09 -1.79425259097892e-09 9.37875926407814e-11 3.62225204568317e-11 -3.60764805480554e-10 -3.4137132245733e-09 -8.17317280980158e-10 2.80323537939118e-09 -4.69824369356947e-10 2.52205557209433e-09 3.87311089192953e-10 6.5304834737053e-11 1.22227944291207e-09 -2.80251191597761e-09 1.35976652290603e-09 2.69823954462505e-10 1.02278072804431e-10 2.87854014524301e-11 2.44087113453336e-09 1.66086022518954e-09 -2.8817285757333e-10 -2.06060660164604e-09 -1.57077105090765e-09 -9.21624089349023e-09 1.3575483485102e-09 1.77148463243952e-09 9.8829432004094e-09 -2.06536151211716e-09 -3.80287802549438e-10 -1.84920947971366e-08 -1.06033688534889e-09 7.76656367856571e-09 -4.92021412980192e-09 6.82225315942296e-10 -4.94759550763282e-09 2.82902710161502e-09 2.85821488344929e-09 -2.12648692931757e-09 -6.27479500105991e-10 3.92143685541952e-09 2.73653826351832e-09 -1.11247518570116e-10 1.06443981395551e-09 -8.80430944911629e-10 6.65153966025681e-09 1.07597719601053e-10 1.47235938460838e-09 -2.94267900493889e-08 -7.38975678926411e-09 2.0093117281018e-09 2.06067480334213e-08 5.35251383615099e-09 1.04215487847617e-08
"R2034" -2.32838202213461e-09 -1.32929891782643e-09 1.1198328196484e-09 -4.21657090617898e-09 -8.09452612598997e-10 6.4748220954263e-10 4.13335359583099e-10 3.9125875772102e-10 4.92135384743333e-09 -3.83729329635424e-09 6.24955127421334e-11 -4.29304469467013e-09 6.55255587049205e-09 3.2887678752765e-09 -1.85356078844886e-09 6.85710419409268e-09 -4.09907560972699e-10 -2.16433617783118e-10 1.44873010143e-09 7.9157227238623e-09 -8.12883768366618e-09 -4.98349655337621e-09 4.52543511237403e-09 -7.76601085559575e-09 -1.42576829454932e-09 -2.5594457250558e-09 7.69052506363437e-10 1.36030854131934e-09 -7.85181216777007e-11 7.2459553398121e-10 -1.83109390488201e-09 -6.32192166059327e-10 1.84211145654418e-09 -4.75006464944838e-10 1.95078520695892e-09 -2.61258505616452e-09 6.83993290657094e-09 -1.89128162786926e-09 3.23442112759003e-09 -2.05451476733875e-08 2.28342926070056e-08 -8.61515072545818e-09 -2.37843431372168e-08 2.09646662849938e-09 1.01055327023088e-08 6.89035463156011e-09 -1.17418711275294e-08 4.05032077827436e-08 8.63548451616450e-09 -1.27008804573466e-08 1.07589277163586e-08 -3.33832206839817e-09 1.18647570663252e-08 -1.52628067958748e-09 3.34668329088602e-08 2.33761890410335e-08 -4.89761473767793e-08 1.97849539428103e-08 5.9069808367569e-09 -8.28194453029448e-09 -5.44688461338001e-10 1.94530525567845e-09 -5.39021655362067e-08 -7.47110277003673e-08 3.04379467944194e-09 5.35251383615118e-09 6.93775371085337e-08 -1.71171671176047e-08
"R2035" 4.1131246229595e-10 6.42136288454989e-09 3.3294293492667e-10 -8.55168599828425e-09 1.57889280603483e-09 -1.35548282067313e-09 -2.15670830130058e-09 1.69411554908454e-09 -2.2810552687275e-09 3.91158210331615e-09 -1.15295126732926e-09 -8.81222668739371e-09 8.11648211953758e-09 -3.80762588820839e-09 8.08280052775186e-10 7.1660043621855e-09 -8.81059409442313e-10 1.63920046035495e-09 6.6409205803053e-10 1.16902762955239e-08 4.13348804706959e-09 -6.83820248512038e-09 7.60803668578816e-10 2.20571000049653e-09 2.01549363950823e-09 1.2860378119066e-10 6.22676633660904e-10 -6.29950362759414e-10 1.69205648807644e-09 1.94365147998289e-09 -2.95310569789066e-09 -1.45509612441606e-09 5.71379110985537e-10 -1.03590041338832e-09 9.02467204988384e-09 -1.4047402301197e-08 2.36021667727834e-08 7.03570517271443e-09 -2.74065651891066e-08 -1.70270818077077e-08 1.1926978762669e-08 2.68501508034822e-08 -1.90403768536237e-08 6.96854810513269e-09 -6.94409073717641e-09 1.22051476287525e-08 -1.08594330709799e-08 1.46071271990003e-08 -4.64465418161653e-09 -2.00186077797614e-08 -3.42830940645006e-09 8.34134785889687e-09 -4.44091452298127e-08 -7.91437153260711e-09 9.05015047071078e-08 3.07030385573928e-08 -1.02651395865879e-07 -8.67725984730347e-10 4.28841221968923e-09 9.1191474248636e-09 -1.17916851398018e-09 -9.75291118316613e-10 -1.08372031039124e-07 -2.62357562992158e-08 2.7161780799989e-09 1.0421548784762e-08 -1.71171671176096e-08 1.37404800974189e-07
