# Supplementary material for: NODDI and Tensor-Based Microstructural Indices as Predictors of Functional Connectivity
Source: PLoS One. 2016 Apr 14;11(4):e0153404. doi: 10.1371/journal.pone.0153404 (PMC4831788; doi:10.1371/journal.pone.0153404)
Supplement: S1 Data — a) Functional connectivity matrices, both fMRI and EEG connectomes across all subjects, in the form of precision matrices and b) structural brain connectivity matrices across all subjects and microstructural indices. Columns and rows are named according to the corresponding brain region that represent. (ZIP) [file pone.0153404.s001.zip › DATA/EEG/44/precShr_EEG_wholeTS30_70.txt]

"C1001" "C1002" "C1003" "C1005" "C1006" "C1007" "C1008" "C1009" "C1010" "C1011" "C1012" "C1013" "C1014" "C1015" "C1016" "C1017" "C1018" "C1019" "C1020" "C1021" "C1022" "C1023" "C1024" "C1025" "C1026" "C1027" "C1028" "C1029" "C1030" "C1031" "C1032" "C1033" "C1034" "C1035" "C2001" "C2002" "C2003" "C2005" "C2006" "C2007" "C2008" "C2009" "C2010" "C2011" "C2012" "C2013" "C2014" "C2015" "C2016" "C2017" "C2018" "C2019" "C2020" "C2021" "C2022" "C2023" "C2024" "C2025" "C2026" "C2027" "C2028" "C2029" "C2030" "C2031" "C2032" "C2033" "C2034" "C2035"
"R1001" 4.28929239595886e-07 -2.96211396822069e-09 -2.91163762013099e-09 -1.93924547911185e-08 8.78755023372524e-09 -1.0963193266108e-07 -8.57672813357273e-08 -2.37264577398549e-08 6.08024243037271e-08 6.94338852472609e-08 -1.05881567293014e-07 1.06617994192342e-10 6.51623875118885e-09 -7.10083951026036e-08 5.41478249453394e-08 -9.10331041305034e-08 -2.93968628898023e-08 5.62874736074651e-08 -2.53523385466047e-08 -3.55170368981389e-08 1.6718943574061e-07 3.77690010357718e-08 3.38542072524148e-08 -2.19441276935366e-09 1.76633869022145e-08 1.11966170864022e-08 -2.24718706678283e-09 -3.8892016915867e-09 -1.6802779754913e-07 -1.60276862649232e-07 -2.03728580327311e-09 3.77442635375622e-08 -3.25914569006476e-07 2.58128972085943e-07 -1.61004661411277e-08 8.19257223859562e-09 -1.04034446268719e-09 1.18666152658288e-08 3.08846429854693e-09 1.72364894526886e-08 3.51815686757127e-09 -1.50414339087713e-09 -2.79291435848843e-09 1.50085715413415e-08 1.7552324319284e-08 6.52692786070513e-09 -1.10736045748759e-08 1.22140805710575e-08 -3.87846764371147e-08 8.7701154375509e-08 -9.83677074918533e-09 -3.88704941671779e-09 -1.88874151056842e-09 -1.66895729950724e-08 -2.95590465087958e-08 -7.26066272631753e-08 2.58990325733546e-08 -1.043372652369e-08 -6.43558904986403e-09 -1.30385261267148e-08 1.86824794364133e-09 6.21762084275678e-09 1.16829368580772e-08 1.97039626591404e-08 9.0851010647143e-10 -8.56936737323709e-09 -5.50795267217174e-09 4.85245491075873e-09
"R1002" -2.96211396822102e-09 6.04640697795601e-07 -5.3406850786358e-09 -9.11992603624008e-09 -2.51630599852658e-09 8.31617768449671e-09 1.41294150034527e-08 -3.62608161090868e-09 -1.53587436012046e-08 -8.8063491038493e-09 -3.52754302802138e-08 -4.34782807507236e-09 5.43175873429723e-08 -2.30769293987569e-08 6.64106742821181e-09 8.13903059803942e-08 -1.15417051821869e-07 1.4770198527659e-08 1.3926749273473e-08 1.22007860264249e-08 -1.30030914858914e-07 4.55761828957248e-10 2.01439190516733e-07 -1.21280570144986e-08 -3.56537423782995e-08 -7.9587007728751e-09 -3.12613889267505e-07 -1.54535140749851e-09 5.52264763505823e-08 1.499543142237e-08 3.00936051630004e-08 2.93960533435492e-09 -2.17624244257818e-08 -4.39925631597621e-09 -3.23365490437863e-10 -6.09572494417897e-07 1.42175062697638e-08 -1.5563625909927e-09 -2.66491231146207e-09 2.24761240454626e-09 5.05474305917886e-09 -3.36317993827522e-09 -3.35619327363924e-08 -3.35020141524979e-09 2.54684603044821e-08 1.42425809323539e-08 -5.80959043767276e-08 1.76558955653817e-08 -8.19142051239438e-09 -1.50546860892229e-07 -2.19289183098762e-08 -1.49866715715694e-08 2.30829734770055e-08 -4.78355042739921e-09 -5.54436434284285e-09 1.30804005912514e-07 -4.77680232070619e-09 2.91099271318658e-08 6.71723902657818e-08 4.87851239663141e-08 1.95553803863202e-07 7.44019422453699e-09 -5.78961565378924e-08 -3.50926138288279e-08 -4.84359657834029e-09 2.04994284385665e-09 8.50890648505569e-09 5.30073054197106e-08
"R1003" -2.91163762012963e-09 -5.34068507863482e-09 1.28911471527891e-07 2.55652793242792e-09 -1.39993032494097e-08 1.08540511968851e-09 1.47082423052717e-09 1.24108638206674e-09 1.25566919458713e-10 -2.44508584125113e-09 1.77647928390121e-08 -3.47134288432813e-09 -1.44671816517042e-08 -1.26300682951168e-08 -2.47804247352883e-09 5.89149956093314e-08 -3.86621634419935e-08 2.24887975073181e-09 -7.83275620897431e-09 7.70100229412115e-09 2.33251084939537e-08 -1.15383902375715e-08 -1.1560919390118e-07 -1.5294871212141e-08 -1.1628391341384e-08 1.79411560825571e-08 -1.00614461012949e-07 1.16133337712161e-09 3.00619007919977e-08 1.71166027391083e-09 1.70042128952683e-09 -1.03887106295026e-09 -3.10734386025651e-09 4.05397022827173e-08 -1.76976605005855e-09 1.10818754434415e-09 -2.19661979315063e-08 -4.65001628839564e-09 6.50513238087619e-09 -5.68739196926733e-10 -3.44568676851108e-09 2.30075164672226e-10 -8.94277876964978e-09 -3.34785598731545e-09 -6.89492603522353e-10 3.11622092592303e-09 2.02179832554829e-09 6.45057335405196e-09 -3.64708039551552e-10 -5.20767193772494e-08 7.60960344313567e-09 3.02038583246804e-09 -7.38066218059747e-10 3.94706306426493e-09 -6.24844455535465e-09 2.89145177790085e-08 1.455930201379e-08 1.26479322510492e-08 1.64051687282308e-08 -1.76329536084624e-08 5.68217867905368e-08 -2.91249271191133e-09 -1.62798594712181e-08 7.78674945908264e-09 5.55644064574007e-09 3.85991026973902e-09 8.53496065270071e-09 -1.04604020964344e-08
"R1005" -1.939245479112e-08 -9.11992603623873e-09 2.55652793242801e-09 5.5791761926196e-07 1.03940469541548e-08 -8.60680861146581e-09 1.17176296449957e-07 -9.93510910777076e-09 8.82179746664362e-08 -9.42015920517838e-09 1.15933224096214e-08 5.71367255720851e-08 -7.92632724980756e-09 -1.77659366877799e-09 -2.663828330863e-09 -8.88515617645983e-09 3.05541678798457e-08 8.53446046298481e-10 -8.46589861096614e-09 -3.51203179620072e-07 8.71518355136069e-08 8.98778612143123e-09 -5.80282400543283e-08 -1.35428799366587e-07 1.14149261888306e-10 -7.81857897694462e-10 5.26980030834215e-09 -9.94964406547297e-08 3.21444591121843e-08 -5.441870668848e-08 -8.36111331261962e-10 -5.2998617476821e-09 1.89722190287618e-08 -4.52590583534279e-08 -1.74608074724262e-08 1.91255706890962e-08 1.68147465376354e-08 -3.85730424425248e-07 1.04276570411697e-08 1.96970037570126e-08 -4.38004650856893e-09 -7.32775773835538e-12 8.88255175840327e-08 -1.31454444354752e-07 2.70301505758871e-09 4.14577250775804e-08 7.77026858558576e-10 2.10489312765954e-08 -2.69678582318482e-08 1.10401780783518e-07 1.21299366012372e-08 4.32472316654494e-09 -5.54827541724376e-09 1.76110785796641e-07 -3.8265078373771e-08 -8.8688774088564e-08 -2.68189268122338e-08 -3.88701631144167e-08 -4.91217768708992e-09 -1.56978127353359e-09 -4.38136296389686e-09 6.86831847901219e-08 -3.70792947200078e-08 2.7700279265021e-08 4.00891008679918e-09 2.44781452580904e-09 1.68063459458639e-08 4.37651574710285e-09
"R1006" 8.7875502337248e-09 -2.51630599852622e-09 -1.39993032494106e-08 1.03940469541526e-08 7.27113371894974e-08 -1.0774973315031e-08 -2.80785607648549e-09 -2.28565710024344e-08 3.33979129872233e-08 9.77395638501743e-09 1.18533006310563e-08 7.29183483481294e-09 -3.28488586654454e-08 3.01443570118744e-08 -1.92045884473996e-08 1.94899864139459e-09 3.66074676509264e-08 3.0465124104952e-08 -2.4796818601389e-08 -2.84222896945291e-08 -1.15027561321463e-08 -4.22895730350087e-09 1.38042712878391e-08 -7.18232671124022e-09 4.2037466012998e-09 -3.27604726419355e-09 9.20175268062768e-09 -6.10802067592971e-09 -4.28761833429379e-08 -3.78960742515272e-09 1.12224580796718e-09 -3.48214172315394e-08 3.70824406092875e-08 -6.39224589650141e-08 1.35157019794462e-09 6.16649622163984e-09 5.30475738473477e-09 -8.3515858677462e-09 -1.97211810923377e-08 -7.40877188030547e-09 -5.59874136432622e-09 6.50079533697077e-09 -1.2806378136747e-08 -5.08006344216047e-09 -1.33102124048313e-08 8.5299367946104e-09 3.48687472086869e-08 -1.8464049758411e-09 4.23216407685103e-09 2.77118378240987e-09 -7.51317803850375e-09 -5.21366822363644e-11 5.06671719575306e-10 6.19900379861074e-09 3.79894305552049e-09 -4.44794974658888e-09 -7.35024506734729e-09 7.0583242819084e-09 -8.3958338719143e-09 2.51738533404197e-09 -8.44637472594547e-09 2.22671758780469e-10 1.34459248303638e-08 8.36433004371027e-10 -1.14877694632713e-09 1.00210709062961e-09 -7.88129081727304e-09 1.87580195024267e-08
"R1007" -1.09631932661081e-07 8.31617768449717e-09 1.08540511968875e-09 -8.6068086114669e-09 -1.07749733150305e-08 2.43631355833982e-07 -2.14575662681014e-08 -1.03467809135318e-07 -2.33135080595109e-08 -5.71340794296433e-08 -2.69323921782931e-08 -8.22761256943505e-08 3.34035759976123e-08 8.52661847472e-08 -9.49878321359788e-08 1.64555772590943e-08 8.52205459480446e-09 1.89344532072427e-08 -8.30283565676904e-09 1.13713456188579e-07 -1.38186462542788e-08 -5.30179445542305e-09 -1.88199291572395e-08 -3.51229290053612e-08 -1.27470231800695e-08 2.57509757022833e-09 -5.80124311152003e-09 4.78240060594359e-08 6.23159417008918e-10 5.80747916354032e-08 3.87986483707437e-09 -2.7508216516126e-08 3.16126635017674e-08 5.81622812863886e-10 4.68887114727932e-09 -8.97361364441865e-09 4.25576767933847e-09 -2.74139538334988e-08 -1.4317970104955e-09 -3.67561240786445e-08 4.39918023622572e-09 6.64364596359257e-09 1.20970962320406e-08 8.54398247199762e-09 -9.52396455427059e-09 2.14695086459659e-08 5.81280962666421e-09 1.4439055027177e-09 2.90349120488444e-08 -8.35030858221241e-09 5.5919826045221e-09 -1.2554019543546e-09 2.33199532150524e-09 -1.01932563617263e-08 -1.05323318268367e-09 1.42747766860902e-08 -1.08123159559907e-08 1.52303231225081e-08 2.86268875848149e-09 3.51157074962744e-09 -1.30262096323001e-09 3.05762653588451e-09 5.64694390305816e-09 -1.16233024527362e-08 -5.65154607772921e-09 2.07279574384559e-09 5.21909177608234e-09 -1.61693286410209e-08
"R1008" -8.57672813357255e-08 1.4129415003452e-08 1.47082423052784e-09 1.17176296449955e-07 -2.80785607648825e-09 -2.14575662681013e-08 5.55048131342277e-07 -3.26849009551334e-08 -1.55486963197638e-07 -2.73833497998536e-07 3.22719820640265e-08 2.18887448030674e-08 -1.17201427646818e-08 -2.31524981848132e-08 4.48251858586622e-08 -2.58098856567927e-08 -3.83713808346318e-08 -1.89273863307592e-08 2.04149864218913e-08 7.28390532539646e-08 -2.21928910802e-08 1.31768790232743e-08 6.304606723565e-08 8.79002718344681e-08 -3.29191340478531e-10 -2.11928108916342e-09 -2.82805881908708e-09 -3.1072660142187e-07 8.41354761169688e-08 -1.49787837454203e-07 1.76531147631113e-09 3.5164672659936e-09 9.26507123849063e-08 -8.48955843410262e-08 6.06915647000369e-09 -1.12767059771537e-08 4.81288728768819e-09 -7.55164564481e-08 -2.41495527514598e-08 1.00198748029928e-09 -2.34749040513848e-09 7.84325942259521e-09 5.67563994836513e-08 -3.04864883135212e-08 -6.27747473348738e-09 -2.13867342105829e-08 1.55423727699381e-09 4.58309251796942e-09 2.24756991835092e-08 4.28187891105231e-08 7.07082366233788e-09 1.50009967152574e-09 -4.26061687933853e-09 5.23797475811452e-08 -8.78706976100037e-09 -1.75781268995455e-09 -1.88720354909466e-08 -5.70180802264341e-08 4.01379904522428e-09 6.91834911433836e-09 -4.90802438135499e-09 5.01437358629926e-08 -1.66677881195874e-08 -5.9272135315606e-09 2.31568429918492e-09 1.30306578157921e-08 9.10451810468817e-09 8.70495832196397e-09
"R1009" -2.37264577398542e-08 -3.62608161090957e-09 1.24108638206492e-09 -9.93510910777159e-09 -2.28565710024329e-08 -1.03467809135315e-07 -3.26849009551366e-08 3.51879227106788e-07 7.21833563756278e-08 3.59429226717465e-08 -3.7438160596819e-09 6.26314901308247e-08 7.49560118891205e-09 -3.92269583503216e-07 -5.96224308853783e-08 1.2946946754972e-08 -5.56861692080322e-09 -3.4793900554671e-08 2.30405002095203e-08 -7.42069101120671e-08 1.8204565098317e-08 3.0408238838705e-09 -3.06449302172622e-08 -3.37326257240039e-08 9.08157669111959e-09 -2.85942703516837e-09 -7.23929860653733e-10 2.19490759727582e-08 1.80667335844396e-07 -2.96052783331258e-08 -4.10829125484656e-09 7.88043892951008e-08 5.37034428114371e-08 -2.60744128122302e-08 1.11900257135818e-09 6.39894800125537e-09 -5.29219071429818e-09 2.79713653254767e-08 4.6256173503065e-09 -9.66983781760655e-09 -3.67115204070334e-09 -1.55038124787642e-10 -4.32168494492131e-08 -1.79574912770275e-09 9.92484226050102e-09 -1.51181300273571e-08 -2.56220042180225e-08 -1.30154400056883e-08 3.95471490093125e-08 -2.04343917020173e-08 4.08283256750879e-09 3.28333695057671e-09 2.7726736242408e-09 -6.14349806440964e-09 3.34359945184404e-08 -1.23767732082844e-10 1.06342387824903e-09 3.68725162674954e-08 -4.83140891188424e-10 -2.34870965308695e-09 -8.93537546507732e-11 -1.25077986809813e-08 -7.00695379265649e-09 -1.7974856480331e-08 5.80832143837157e-09 -1.34745617547526e-09 -4.62733177122e-09 -1.58433907319486e-08
"R1010" 6.08024243037252e-08 -1.5358743601205e-08 1.25566919459095e-10 8.82179746664405e-08 3.33979129872253e-08 -2.33135080595127e-08 -1.55486963197637e-07 7.21833563756276e-08 3.92944161377581e-07 7.97517888973192e-08 -2.20680544256469e-08 -1.05311716704519e-08 1.43362567548174e-08 -4.82306413341609e-08 -1.14515342101923e-07 6.95433747507244e-08 1.71587843411574e-08 1.57837369041254e-08 -1.08933897020589e-08 -2.10226757597909e-07 5.3413609480285e-08 -7.19963106883747e-08 -1.89856557576663e-08 -3.06059316596848e-07 5.33600786135091e-09 -3.15234675682324e-09 7.7617579396714e-09 1.6197556527355e-07 -1.35200648781788e-08 -2.41615335157412e-08 -6.71524230414982e-10 -7.50767529291954e-09 -3.16387073823349e-08 2.95793184369701e-08 -2.17448766193809e-08 3.67481919933969e-08 -5.16800606620691e-09 -1.51329928648292e-08 2.38349486465395e-08 -1.6230111035917e-08 -2.94923525580272e-08 -1.64942824558598e-09 -2.02034430465621e-07 1.15992715115455e-09 2.80928413608043e-09 3.1505712056747e-08 9.26202271491999e-10 1.20746247058795e-08 2.15860543710523e-09 -8.85614822392394e-09 2.93806190421576e-09 1.66201535678329e-09 4.2524607450725e-09 2.19286674570906e-08 3.21366658759195e-08 -1.16495127024616e-08 1.65720594789037e-08 2.53183493479319e-07 -1.94800131927648e-08 9.27577266305372e-10 -1.15397290116305e-08 -8.19591374215775e-08 -8.37356862478015e-09 2.43364265316107e-08 -2.40861320813226e-09 -8.39436564833838e-09 -9.90510675451398e-09 -2.18676600222903e-08
"R1011" 6.9433885247258e-08 -8.80634910384846e-09 -2.44508584125556e-09 -9.42015920517779e-09 9.77395638501922e-09 -5.71340794296436e-08 -2.73833497998542e-07 3.59429226717381e-08 7.97517888973153e-08 4.16778999539283e-07 -9.637128432388e-09 -9.81470599744064e-08 6.09474045799589e-09 -1.47032801121348e-08 6.49209946860886e-10 1.0145012211053e-08 3.31760646729926e-08 5.52416901493585e-09 -1.20979070746109e-08 -1.14253573507531e-07 7.41275740302955e-08 6.45476567310849e-09 -7.06295309318717e-08 1.08586318948475e-08 -2.33874779680506e-09 2.53487870306134e-09 5.35673151260864e-09 3.8987623246857e-08 -3.62346278294185e-08 2.28623582142308e-08 -3.23561718073751e-09 3.4735825981309e-09 -3.54238967532912e-08 2.79163913418743e-08 1.16732447606125e-08 4.18677354000831e-09 -5.02326215075308e-09 8.69925442144203e-09 1.20594954531898e-08 -4.1186909537328e-08 1.44514238892278e-08 7.50518983810895e-09 -2.53700280304239e-08 3.7584529803181e-08 6.15411542915883e-09 7.80062498794206e-08 -8.6143520495954e-09 -1.69759900074452e-08 -1.27426370665291e-08 -3.09700879089848e-08 -1.28231076933158e-08 4.77639756232736e-10 6.38443592848665e-09 -6.0992199486368e-08 -1.86230641630614e-08 -9.19255877294101e-09 2.31942069041934e-08 2.19458486355207e-08 1.35289528564077e-10 -6.0563110049361e-09 4.23166767630286e-09 -1.6868043476273e-08 6.07848232186765e-09 -2.0836405984688e-09 3.09321644966287e-09 -6.71275251739636e-09 4.99493317596768e-09 8.50575637492896e-11
"R1012" -1.05881567293015e-07 -3.52754302802137e-08 1.77647928390115e-08 1.15933224096219e-08 1.18533006310561e-08 -2.69323921782926e-08 3.2271982064026e-08 -3.74381605968204e-09 -2.20680544256472e-08 -9.6371284323876e-09 6.66064291875719e-07 3.51254163055475e-09 -6.75930356027449e-07 1.09445116890345e-07 4.21513995190425e-08 -1.56375489688542e-08 -6.67762815525093e-08 -2.09012449435259e-07 8.78481159062513e-09 -1.20991300613199e-08 -1.20659444896249e-07 5.75315697238153e-09 1.02600630186888e-07 2.32531019970407e-08 2.46223701573791e-08 -1.55284183260368e-08 1.93998251955178e-08 -5.34592085464252e-09 1.18357639440221e-08 3.15090683345671e-08 1.30489549246064e-08 -1.04238979014835e-07 1.56435568690524e-07 -2.58879386932218e-07 2.1663645913036e-08 3.84432143203074e-08 1.99719915486185e-10 -1.21184470939229e-08 -4.71538664891036e-09 -1.20307550490379e-08 1.55776641053542e-09 1.23517652471549e-08 3.76518162957162e-08 3.92649040786672e-10 -2.72263116880517e-08 -1.00621424403425e-08 3.67374023298982e-07 -4.82745396206594e-09 1.05905955239043e-08 2.96944963315216e-08 3.35164701161074e-10 1.59250281960911e-09 -1.94420288083437e-09 1.75965512764309e-08 1.23808181276868e-08 -2.12833017692859e-08 -1.86915531550324e-08 -3.88375346824817e-08 -3.02569383360437e-08 -3.13805818444428e-09 3.05321148483262e-09 -1.42326418868494e-09 -2.92670049285136e-08 -1.29370484720787e-08 3.48809676584434e-08 1.77967450426734e-08 1.28644849392421e-08 1.91023471901034e-08
"R1013" 1.06617994190485e-10 -4.34782807507267e-09 -3.47134288432811e-09 5.71367255720728e-08 7.29183483480961e-09 -8.22761256943517e-08 2.18887448030702e-08 6.26314901308258e-08 -1.0531171670452e-08 -9.8147059974419e-08 3.51254163055429e-09 5.24332901588969e-07 -8.12778321946763e-09 -3.54090127067269e-08 1.25104657109446e-08 -4.69375143146373e-08 -2.50747878895966e-08 -7.26228315426834e-09 1.15701777576968e-08 -4.94472556839222e-07 -5.98255825087134e-08 1.92260635407315e-08 5.80475652125436e-08 1.60080255061023e-08 8.32898773804233e-09 -2.8188407552484e-09 1.54390644115536e-09 9.66661746233391e-08 1.10838101286809e-08 1.30008772155762e-08 -3.74154161907933e-10 3.51696307425362e-09 -7.77705845462463e-09 7.95914721901926e-09 -1.91447046209933e-08 8.22815087478047e-09 1.40677204723835e-09 2.56239888736128e-08 2.52719313504751e-08 9.52428810659564e-08 -1.67109384410653e-08 -2.41857251107302e-08 8.99385883926012e-08 -8.48060530265594e-08 1.96034534103144e-09 -7.76017617086256e-08 7.79590999399592e-09 1.37441885072128e-08 -4.52975111360028e-08 5.36262076263584e-08 4.41354128259461e-09 -1.2697428979018e-09 -9.75122393100019e-10 5.12461320896909e-08 2.15018967284994e-08 -4.55985681875805e-08 6.88568884342042e-11 -8.83536804389685e-08 -7.00669630453072e-09 -4.1671576844548e-09 3.59209672025368e-09 -3.03943739844565e-08 1.33322578061547e-08 2.19376737257384e-08 -4.27305362061547e-09 -1.39351624686107e-08 -2.33803733065256e-08 -3.70978777931026e-09
"R1014" 6.51623875118867e-09 5.4317587342972e-08 -1.4467181651704e-08 -7.9263272498073e-09 -3.28488586654457e-08 3.34035759976133e-08 -1.17201427646797e-08 7.49560118891198e-09 1.43362567548168e-08 6.0947404579954e-09 -6.75930356027449e-07 -8.12778321946684e-09 1.6248198930192e-06 -5.70044221593302e-08 -4.01987778772363e-08 6.92649671792664e-09 6.99315164232899e-08 1.12546113112085e-07 7.62275513413749e-08 7.43299753615107e-09 6.99880429211628e-08 1.6207120551811e-08 -7.39791528925074e-08 -2.84282904504502e-09 -1.87041722464106e-07 -4.42775931217282e-08 6.0620879074772e-09 -1.3571290449003e-08 1.32775822270237e-07 -4.11346152168328e-09 -4.60872786061642e-08 6.45520952182551e-08 -8.51522343059194e-08 4.12432167949935e-08 -1.32177780162477e-08 -1.27871812187089e-07 -8.3365367720853e-09 -1.14108719141873e-08 4.26080692693242e-08 1.60791991333335e-09 -5.58235650097773e-10 -6.59177826629347e-09 -3.46607503460705e-08 -5.21892084979626e-09 3.26296264006714e-07 3.12498659230886e-08 -1.34002438822956e-06 3.60361578615857e-08 -3.5366609669794e-08 -3.77056054347903e-08 -3.95559834431117e-09 -3.18068466301001e-08 -5.55678694765904e-08 1.07420167591252e-09 1.69747832697706e-09 1.0028777222911e-08 1.21445013706139e-08 4.19213441242559e-08 2.16861287776882e-07 2.3048534064275e-08 4.45859085920298e-08 -5.85101087194917e-09 -6.71556617673123e-08 -6.14362371769329e-09 -4.30266113750895e-08 -7.0989290275415e-08 1.47043178476857e-08 4.07647308946475e-08
"R1015" -7.10083951026055e-08 -2.30769293987572e-08 -1.26300682951183e-08 -1.77659366878111e-09 3.01443570118747e-08 8.52661847472026e-08 -2.31524981848119e-08 -3.92269583503209e-07 -4.82306413341597e-08 -1.4703280112134e-08 1.09445116890346e-07 -3.5409012706731e-08 -5.70044221593308e-08 7.66207705613916e-07 4.6126691587768e-08 -1.72062402563741e-08 2.25383486639969e-08 1.10744332928903e-09 -2.5782884544127e-08 3.98653813830103e-08 -9.66860019340533e-08 -1.19231515570287e-08 7.18716910805139e-08 2.52330325988964e-08 -9.17899878399994e-09 -1.18024989591066e-08 2.5306354469363e-08 3.12833636757346e-08 -4.06001500715477e-07 1.43728103779146e-07 2.65583179190788e-10 -1.60777259514834e-07 -4.54410965057161e-08 3.32586360485386e-08 1.03133865169117e-08 1.50578780232986e-08 7.19694248791768e-09 -2.2208816371166e-09 -2.05239975741318e-09 1.82843366385912e-08 9.76641951965278e-09 4.51136144054609e-09 2.96734768767187e-08 -2.45854512998926e-09 -2.05166989903489e-08 -4.17591819982565e-09 5.78877296713439e-08 -1.85495115071279e-08 -2.655210918336e-08 2.5263819994374e-08 -1.83980534564069e-09 -2.67221648720784e-09 1.29500405684275e-09 6.01554903859787e-09 -1.37372320283481e-08 -8.20442612730558e-10 -1.11188166673376e-08 -2.64058136132406e-08 -1.13038032688906e-08 1.24923918359265e-08 -3.48884287861449e-09 -9.83910948386025e-09 3.51698281913666e-09 1.31357589525532e-08 -8.98024871405259e-09 1.01185046555082e-08 3.05968421016193e-09 1.37103082801964e-08
"R1016" 5.41478249453393e-08 6.64106742821212e-09 -2.47804247352761e-09 -2.66382833086114e-09 -1.92045884473972e-08 -9.49878321359778e-08 4.48251858586584e-08 -5.9622430885376e-08 -1.14515342101925e-07 6.49209946860622e-10 4.21513995190429e-08 1.25104657109447e-08 -4.0198777877236e-08 4.61266915877707e-08 1.48296863311629e-07 -3.4987770657275e-08 1.1311066276497e-09 -1.93558005181161e-08 4.06019754133025e-10 1.7477502294273e-08 6.84185606886632e-09 1.787099736641e-08 2.71717519907744e-08 8.09469215892049e-08 6.60293663420697e-09 1.04575709863113e-09 -1.90246253754143e-09 -5.430172844257e-08 1.82860003892006e-09 -1.83236070698256e-08 -8.67977574910142e-10 9.4157358282862e-09 -4.83040128955313e-08 -3.04666758535167e-08 -1.04543656196085e-08 -1.2862188990875e-08 2.11943960305875e-09 1.3018683800949e-08 -4.68706479075036e-10 5.95319581214344e-08 -2.01405330378592e-09 -1.45738280931215e-08 5.43453988390923e-08 -9.20363085469008e-09 3.72111848344313e-09 -1.53354278627068e-08 3.19079110350863e-09 1.3926044392094e-08 -6.88707629367263e-08 2.03346633919152e-08 -7.87392125773892e-09 4.07930571274106e-10 -1.14294260466493e-08 2.68946676958861e-10 -2.71937531054969e-08 4.57443297381364e-09 -6.7159963675542e-09 -7.16273384367698e-08 4.84382395698626e-09 -4.44808942740477e-10 4.34538474121236e-09 1.97580195691268e-08 -6.17088614808533e-09 2.74883947864018e-08 4.25349747385105e-09 -2.44075990360103e-09 -3.18762797111096e-09 4.58602143807033e-08
"R1017" -9.10331041305049e-08 8.13903059803942e-08 5.89149956093321e-08 -8.88515617645816e-09 1.94899864139381e-09 1.64555772590956e-08 -2.58098856567871e-08 1.29469467549678e-08 6.95433747507239e-08 1.01450122110466e-08 -1.56375489688536e-08 -4.69375143146327e-08 6.926496717926e-09 -1.72062402563754e-08 -3.49877706572731e-08 7.34451696024273e-07 1.28752495754028e-08 1.30060286582633e-08 -2.01810957889937e-08 5.94660723887201e-08 -2.16902288084415e-07 -2.29182718872295e-07 -6.02209364638985e-08 -2.2390251212867e-07 9.28931303208244e-10 2.1026671579613e-08 -1.41733611092179e-07 8.69656551904965e-08 3.09645776289617e-08 1.1597781649419e-07 8.70618155517783e-09 -8.35471382028652e-10 1.261881677827e-07 -1.59159475375627e-08 1.07694103641574e-08 -8.35372992696855e-08 -2.40904032051652e-08 -4.88845172330467e-08 -1.02024773884421e-08 -3.94312246266358e-08 -1.39682646899292e-08 1.75137477775165e-08 -2.63043614914898e-07 3.19910062850885e-09 -6.83661568031601e-09 6.37155471899692e-08 -1.15399167815193e-08 -1.46718002331077e-08 2.67419022056427e-08 -9.31826970741186e-07 1.16884281035595e-08 1.89228289798775e-09 1.00786380561178e-09 -1.09019841328396e-08 1.31179837963162e-07 5.49722656234734e-07 -4.26097320917401e-08 4.01114154536116e-07 2.57136308453712e-08 1.03461733735697e-09 2.63933750031237e-08 -1.26581886357825e-07 -2.07099495789007e-08 -4.2944792199897e-08 6.78448411689803e-10 1.21343999257486e-08 2.5791759204783e-09 7.63810873674993e-09
"R1018" -2.93968628898018e-08 -1.15417051821869e-07 -3.86621634419931e-08 3.05541678798456e-08 3.66074676509259e-08 8.52205459480327e-09 -3.83713808346282e-08 -5.56861692080399e-09 1.7158784341158e-08 3.31760646729935e-08 -6.67762815525091e-08 -2.50747878895959e-08 6.99315164232898e-08 2.25383486639961e-08 1.1311066276496e-09 1.28752495754006e-08 2.97391543022803e-07 7.68008714167656e-08 -1.39112577529878e-07 -5.28019541832088e-09 2.10093770713476e-07 4.08097375469669e-08 -3.24523971710221e-07 -3.66471818957576e-08 -6.85756677633470e-09 1.09876999617221e-08 9.83112936673538e-08 -1.53387836221413e-08 3.82317572213162e-08 4.74627349403674e-09 -7.82570580522612e-09 -1.61074835864709e-08 3.26626170204112e-08 -1.43939333356923e-07 3.11458298073024e-09 7.84236395637526e-08 1.00393113820938e-08 -1.77195884290689e-08 -5.95757903171467e-09 4.52245410800054e-09 -8.0281227924554e-09 -1.89318346802107e-09 -4.89223247862263e-10 2.18196746551958e-09 -1.78564213414141e-08 3.27419729302242e-09 -2.10719951146968e-08 -6.69464966689634e-09 -7.97763154601873e-09 -5.78724577699548e-09 1.21216049643324e-09 3.98953467513907e-09 -6.63089950535439e-09 -5.51937699782229e-09 2.19892836897668e-09 -3.83712816937188e-08 -8.97833478852117e-09 2.74130030697065e-08 7.45215240083768e-09 1.36704263643932e-09 -3.47253991369701e-08 9.10253979898157e-09 1.61455333102602e-08 5.22886680708482e-10 -6.91123823320113e-09 -3.33466896838214e-10 -9.47522377340331e-09 1.22327720301734e-08
"R1019" 5.6287473607466e-08 1.4770198527659e-08 2.24887975073225e-09 8.53446046297909e-10 3.04651241049507e-08 1.89344532072434e-08 -1.89273863307607e-08 -3.47939005546732e-08 1.57837369041262e-08 5.52416901493647e-09 -2.09012449435257e-07 -7.26228315427048e-09 1.12546113112085e-07 1.10744332928943e-09 -1.93558005181156e-08 1.30060286582645e-08 7.68008714167655e-08 1.80132124159713e-07 -1.24936904216434e-07 3.89059111610181e-09 5.85743241233545e-08 -4.28453460794388e-09 -7.35450503206782e-08 -1.9221859513698e-08 -7.06399821201118e-09 2.30975183735938e-08 -6.01634373429464e-09 6.91379019293743e-09 -6.03710256652138e-08 -9.99093079696339e-09 -2.28755936599618e-10 -8.10468337811826e-09 -5.93716883990534e-08 9.90451175981885e-08 -5.91150893053733e-09 -1.91940246686376e-08 1.75818289509955e-09 4.23458630256481e-09 -4.50334123796222e-09 4.97567618497628e-09 -2.26612596757282e-09 9.5187352362878e-10 -1.79467904095317e-08 -2.68014537993127e-09 -2.28119103304766e-08 5.30798447536527e-09 -1.97112592816882e-08 1.10641521517051e-09 -6.30609275541474e-09 -1.44613214790561e-08 -2.3183523372985e-09 2.38929706308498e-09 1.18681165013823e-09 -7.43137047262003e-09 2.45109363892102e-09 1.36974979513602e-08 -1.88416428008385e-09 1.65671945805748e-08 3.92676499310475e-09 3.26778321574849e-09 -1.02100836237991e-09 2.36674630645961e-09 8.77933815864753e-09 1.45014293825771e-09 -1.06991046920368e-08 4.95342614952204e-11 -9.05246908254215e-09 9.05609348177026e-09
"R1020" -2.53523385466046e-08 1.39267492734731e-08 -7.83275620897441e-09 -8.46589861096574e-09 -2.47968186013877e-08 -8.30283565676943e-09 2.04149864218882e-08 2.30405002095188e-08 -1.08933897020593e-08 -1.20979070746119e-08 8.78481159062491e-09 1.15701777576965e-08 7.62275513413755e-08 -2.57828845441261e-08 4.06019754132451e-10 -2.01810957889929e-08 -1.3911257752988e-07 -1.24936904216433e-07 1.97249164188769e-07 6.20366430626232e-11 -5.69560749891351e-08 -1.11615459228674e-08 1.11027047667038e-07 2.0669136152569e-08 9.17228746849646e-10 -5.74874649184133e-08 1.059125696183e-08 -4.35432937661716e-09 3.90610086952925e-08 -1.11052163989238e-08 1.83289775403921e-09 3.17444332371762e-08 3.40500693352955e-08 -6.42436836769082e-09 -1.59462287946284e-09 -3.87189166914252e-09 2.7981753854947e-09 1.97600269030699e-09 3.75871285819227e-09 -2.36309634381197e-09 2.09217812242513e-09 -2.55292541920567e-09 9.42233836940243e-09 9.64717995455089e-10 2.97475323127283e-08 -3.02249228644712e-09 -7.41392739983045e-08 1.67060942899032e-09 4.34442715913741e-09 2.01371373497944e-08 4.73764644085126e-10 -3.2657329488551e-09 2.04559764474375e-10 4.21515318654215e-09 -7.7823017939711e-09 -3.63175909874977e-09 3.9311939461561e-09 -1.48742411600435e-08 3.0536391406138e-09 -2.98698642512197e-09 -8.2217637717196e-09 -1.76412948975261e-09 -3.27180632921665e-09 4.09180589682395e-09 9.25858919745224e-10 -4.35001493633929e-09 6.60876086807445e-09 -1.24169272696828e-08
"R1021" -3.55170368981395e-08 1.22007860264241e-08 7.70100229412167e-09 -3.51203179620073e-07 -2.84222896945291e-08 1.1371345618858e-07 7.28390532539658e-08 -7.4206910112069e-08 -2.1022675759791e-07 -1.14253573507532e-07 -1.20991300613201e-08 -4.94472556839232e-07 7.43299753615139e-09 3.98653813830088e-08 1.74775022942739e-08 5.94660723887185e-08 -5.28019541832118e-09 3.89059111610142e-09 6.20366430616961e-11 8.89246536276942e-07 -3.11395326859863e-09 -9.22955563432677e-09 -2.8269536216642e-08 6.2828050260011e-08 -5.14406704932766e-09 2.31818655183173e-09 -1.00826378088162e-08 -9.66322080364261e-08 -9.86473809354679e-09 1.52278509930736e-08 2.87065297586023e-09 4.39502571642472e-09 1.87962668951713e-08 1.56458373959336e-08 1.59588345182485e-08 -2.40543411563305e-08 -1.83902845479175e-09 1.13522866578991e-07 -3.63433948863631e-08 -2.97458315036279e-08 1.81478679610199e-08 2.79375221711115e-09 -4.50987707278902e-08 9.50216293690499e-08 -7.11422448580782e-09 -3.25107835239543e-08 -3.69360889984053e-09 -5.79693885808939e-09 5.248298241414e-08 -1.04375022647808e-07 1.1930813260686e-09 -1.02954758542915e-09 -3.48737163881374e-09 -1.06498229226587e-07 -7.49505286747492e-09 1.00809430791659e-07 -1.33894283281997e-08 8.33355767607266e-08 1.4179416495142e-08 7.78999432665059e-09 -4.33102626314351e-09 1.76452342838015e-08 -3.11284287440834e-09 -3.62107903413276e-08 2.57123973625696e-11 1.8669535931136e-08 1.52975654878561e-08 5.56556203392648e-09
"R1022" 1.67189435740608e-07 -1.30030914858916e-07 2.33251084939574e-08 8.71518355136118e-08 -1.15027561321468e-08 -1.38186462542795e-08 -2.21928910801927e-08 1.8204565098314e-08 5.34136094802842e-08 7.41275740302846e-08 -1.20659444896248e-07 -5.98255825087136e-08 6.99880429211636e-08 -9.66860019340525e-08 6.84185606886582e-09 -2.16902288084417e-07 2.10093770713476e-07 5.8574324123355e-08 -5.69560749891348e-08 -3.11395326859744e-09 1.16688112837115e-06 4.29388350487942e-08 -7.9058991055783e-07 -5.75109557965183e-08 8.06801416424395e-09 -1.01069847115715e-08 8.70004345933491e-08 -1.68866324009548e-07 5.2937432202385e-09 -3.57935835283646e-07 -7.57951929105277e-09 2.75081436881397e-08 -1.77879882334029e-07 1.38475957991356e-07 -1.33559340931366e-08 1.08116321331605e-07 -2.7369407290534e-08 -2.25272134350469e-08 -6.28289808274922e-09 1.28356317274672e-08 -1.09221422811143e-08 2.6077030910971e-09 -2.12563752384233e-08 -6.76440723088992e-09 -1.91940404075277e-09 1.99833042318553e-08 -3.2075003210202e-08 -5.19412442576166e-10 -1.37399079435922e-08 1.90389180155027e-07 -1.05549348320069e-08 1.45743730086535e-09 -2.35722873900899e-09 -7.63790004526979e-09 -9.37757250808403e-08 -8.17481854286133e-08 9.26613947469176e-08 1.14143798573981e-08 -5.57940582098634e-09 -8.53929139803241e-09 -2.11088992225629e-08 3.77199604148082e-08 2.94875854212193e-08 3.83996727575993e-08 -2.28037167982122e-09 6.59807280558902e-10 -1.45186315187897e-08 -1.81540101724562e-08
"R1023" 3.77690010357713e-08 4.55761828957626e-10 -1.15383902375715e-08 8.98778612142767e-09 -4.22895730350015e-09 -5.30179445542094e-09 1.31768790232738e-08 3.0408238838702e-09 -7.19963106883732e-08 6.45476567310854e-09 5.75315697238108e-09 1.92260635407328e-08 1.62071205518114e-08 -1.19231515570299e-08 1.78709973664086e-08 -2.29182718872294e-07 4.08097375469663e-08 -4.2845346079437e-09 -1.11615459228672e-08 -9.22955563432756e-09 4.29388350487954e-08 3.37209987521885e-07 -7.26532230695268e-08 8.57734189855648e-08 -9.78547919432586e-09 1.43877251748221e-08 -2.2638724436246e-08 -2.17905027132484e-08 7.30975988646702e-08 -6.5043784781253e-08 -1.84427548536777e-09 -3.93062410607063e-09 -5.69066645184418e-08 -4.3289124546128e-08 2.11676415818448e-08 -7.88451113983056e-09 2.21869896918722e-08 -1.99820141294824e-08 8.17635165034485e-09 1.07469198308555e-08 2.23620217377814e-08 -2.58910542510116e-09 2.0157555265796e-07 2.53312668293483e-08 1.1942282554408e-08 -6.48261048265629e-08 -2.33982711963192e-08 -3.34384717023719e-09 -9.30529971352746e-09 3.51905286772756e-07 -8.56634701465742e-09 3.04964365354427e-10 2.79667964995937e-09 -7.86813552431804e-09 5.3670261400336e-08 -5.31924744641642e-07 1.5350678667539e-08 -6.37513758565948e-08 5.42679457041079e-09 -1.70487317251616e-08 6.07002738388986e-08 -2.24544604744578e-08 -1.21007056871728e-08 -5.22667260786334e-08 -1.54639791507343e-10 1.48506588799215e-09 6.99259377150143e-09 -8.36292780418823e-10
"R1024" 3.38542072524143e-08 2.01439190516732e-07 -1.15609193901176e-07 -5.80282400543267e-08 1.38042712878396e-08 -1.88199291572388e-08 6.30460672356548e-08 -3.06449302172641e-08 -1.89856557576671e-08 -7.06295309318716e-08 1.02600630186888e-07 5.80475652125444e-08 -7.39791528925079e-08 7.18716910805133e-08 2.71717519907737e-08 -6.02209364638971e-08 -3.24523971710219e-07 -7.35450503206778e-08 1.11027047667038e-07 -2.82695362166418e-08 -7.90589910557834e-07 -7.26532230695252e-08 1.0289685961647e-06 1.1358251395816e-07 1.0020695623061e-08 -2.68645578288099e-09 -7.76066719071309e-08 4.13930203239542e-08 -9.13713590739513e-08 1.14812801462975e-07 1.03562290848564e-08 -7.36642389399164e-09 -3.27238282762621e-08 -4.38159607011869e-08 -4.10654469719099e-09 -1.42889977749027e-07 1.76862106661018e-08 4.49962903901167e-08 -3.29153344187807e-09 4.87259678542118e-09 2.02032640584031e-08 -4.59615806168436e-09 1.36652334535994e-08 -4.83302302791134e-09 9.93610559088623e-09 -1.88859576014425e-08 3.46150888735232e-08 9.93576968956587e-09 1.98075090820359e-10 4.75973664629442e-08 -9.64847196302505e-09 -6.78783013838467e-09 5.17485914910937e-09 1.56415852872282e-08 2.10410113698394e-08 6.34754196635134e-08 -4.80570186416565e-08 -1.05970545458795e-07 -2.31835139767971e-08 2.38449968847913e-08 1.01096836125448e-08 -5.05444069477308e-09 -1.13527013064993e-08 -1.05966562517418e-08 -8.77234211888487e-10 -8.31991249134334e-09 1.57289466154994e-09 2.96516052812407e-08
"R1025" -2.19441276935426e-09 -1.21280570144989e-08 -1.52948712121397e-08 -1.3542879936659e-07 -7.18232671124108e-09 -3.51229290053631e-08 8.79002718344701e-08 -3.37326257240062e-08 -3.06059316596847e-07 1.08586318948442e-08 2.32531019970406e-08 1.6008025506101e-08 -2.84282904504471e-09 2.52330325988961e-08 8.09469215892039e-08 -2.23902512128669e-07 -3.66471818957577e-08 -1.92218595136977e-08 2.06691361525709e-08 6.28280502600088e-08 -5.75109557965214e-08 8.57734189855632e-08 1.13582513958163e-07 1.0048603644472e-06 -9.77870097933137e-09 -1.15130851486414e-09 1.82307837526448e-08 -6.56988546307084e-07 7.94198854596387e-09 -2.25779490865105e-08 -1.87841160169164e-09 6.21131708369256e-10 -4.43723430856386e-09 -3.3226990197236e-08 4.31489750309196e-08 5.79226829731838e-09 -4.68611310268312e-08 1.25997652865887e-07 -3.87452711529747e-08 -1.65766685523869e-08 9.12216750508335e-08 7.64062356402277e-09 1.48878279398547e-07 -1.09122775349976e-08 -1.21931936938249e-08 2.24610224557765e-08 4.04705717154572e-09 -5.56970005086420e-09 3.71492260913648e-08 2.78822355084708e-08 -4.66178069474024e-08 -2.66777784324755e-09 1.78396208324321e-08 -2.39051464817804e-09 -6.02395157042016e-08 -9.69882607820887e-08 1.70258664341321e-07 -6.70730234090664e-07 -2.42858770234539e-09 -2.76229285132684e-09 3.35506978318145e-08 2.6095564079569e-07 2.35367489920291e-08 -6.36838350778702e-08 4.12973339217208e-09 9.76703989093787e-09 -6.92237328863673e-09 2.3472492620231e-09
"R1026" 1.7663386902215e-08 -3.56537423783e-08 -1.1628391341385e-08 1.14149261888556e-10 4.20374660129929e-09 -1.27470231800691e-08 -3.29191340476866e-10 9.08157669111918e-09 5.33600786135165e-09 -2.33874779680475e-09 2.46223701573795e-08 8.32898773804283e-09 -1.87041722464107e-07 -9.17899878399722e-09 6.60293663420607e-09 9.28931303207094e-10 -6.85756677633532e-09 -7.06399821201196e-09 9.17228746849148e-10 -5.14406704932858e-09 8.06801416424391e-09 -9.78547919432534e-09 1.00206956230615e-08 -9.77870097933067e-09 2.08637958126437e-07 -1.92358021609831e-08 -6.38957999842272e-09 1.07043908920855e-08 -4.42669303476304e-08 -4.27292468093876e-09 -6.05058155318701e-09 1.56801292403088e-08 -1.08821522336555e-08 4.75939736582292e-08 1.45156803189704e-09 1.2750079025081e-07 1.61172248202028e-09 7.67032583215853e-09 -5.83878473798269e-09 6.54587090417695e-10 4.71403477236309e-09 5.18494284260058e-09 1.1129992502876e-08 5.76310347003028e-09 7.72308398077559e-09 -1.34918022524832e-08 9.13766296548432e-08 2.09107573158141e-09 5.74569535879827e-09 2.85112391443949e-08 -2.87275242106405e-08 -9.1155740066212e-09 2.46370922947936e-08 -4.27413358412191e-09 -7.98379926835602e-10 -2.18493896051362e-08 8.95928169817696e-09 -5.89218715049089e-09 -1.78089584287746e-07 4.05372922048197e-08 -7.8219753854186e-08 5.66154930574159e-10 -3.51827575625456e-08 -1.14493200276865e-08 -3.79177460071382e-08 1.77609421493648e-08 4.24453148985435e-09 2.06046453512988e-08
"R1027" 1.11966170864014e-08 -7.95870077287562e-09 1.79411560825579e-08 -7.81857897695911e-10 -3.27604726419282e-09 2.57509757022817e-09 -2.11928108915609e-09 -2.85942703516838e-09 -3.15234675682428e-09 2.53487870306146e-09 -1.55284183260368e-08 -2.81884075524801e-09 -4.42775931217278e-08 -1.18024989591065e-08 1.0457570986302e-09 2.10266715796114e-08 1.09876999617224e-08 2.30975183735935e-08 -5.74874649184137e-08 2.31818655183273e-09 -1.01069847115737e-08 1.43877251748224e-08 -2.68645578288124e-09 -1.15130851486556e-09 -1.9235802160982e-08 9.35187704410989e-08 -8.66419698673992e-08 -2.49448133719197e-10 1.0325168944974e-08 1.34095181297149e-09 -6.6246778490562e-09 3.39751996126874e-09 -2.30827828778515e-08 2.38208361077572e-08 5.10667866852115e-10 1.36040271614222e-08 -2.77839897747238e-08 2.15789227544343e-09 6.28578269546911e-10 -6.99336597150051e-10 2.3854927684739e-09 -5.03629916233857e-10 -8.70542913263795e-09 -1.77509692218843e-09 -2.03002823815173e-08 2.78879314214273e-09 6.02730112089619e-08 2.52552658110945e-09 1.29402739992117e-09 -3.11847077898237e-08 6.26313913787624e-10 3.9592215567932e-10 4.65752287149323e-09 -2.52061126713806e-09 1.87534494340646e-08 4.30541463057205e-09 1.61840547209204e-08 1.26923866410804e-08 -5.15941734679517e-09 -8.2798470000534e-09 5.23036789572616e-08 -8.53743009428645e-09 1.03641287970763e-08 -1.01630121887078e-08 5.62439335155911e-09 -1.60926760768678e-09 -3.84456469548309e-09 -1.04646906287183e-08
"R1028" -2.24718706678284e-09 -3.12613889267503e-07 -1.00614461012951e-07 5.2698003083423e-09 9.2017526806273e-09 -5.80124311152246e-09 -2.82805881909022e-09 -7.23929860655599e-10 7.76175793967023e-09 5.35673151260805e-09 1.93998251955186e-08 1.5439064411568e-09 6.06208790747726e-09 2.5306354469363e-08 -1.90246253754209e-09 -1.4173361109218e-07 9.83112936673533e-08 -6.01634373429375e-09 1.05912569618302e-08 -1.00826378088151e-08 8.70004345933468e-08 -2.26387244362429e-08 -7.7606671907131e-08 1.8230783752643e-08 -6.38957999842235e-09 -8.66419698673954e-08 5.08879136402414e-07 -1.23591384049469e-08 -5.0384564041511e-08 -1.92629412519047e-08 -2.72282075496567e-08 -9.61954766363756e-09 3.42505921678081e-08 -3.5891037394674e-08 -4.2872869091704e-09 2.40497919183452e-07 1.00175010522863e-07 -3.64994522909952e-09 -8.24117569371257e-09 -6.03319860117102e-09 -1.11592863453729e-08 1.13616806559386e-09 2.8455361368684e-08 2.92965547530101e-09 -3.28528866862822e-08 -2.13769458570083e-09 3.30246213004051e-08 -1.09749739890687e-08 -2.18108891193072e-09 1.82089541474664e-07 -8.12582201397072e-09 2.05860918607297e-09 -1.26999609918482e-08 4.71047101994279e-09 -6.61740321143978e-08 -7.03387574072135e-08 -5.92719884591389e-08 -4.85278336032963e-08 -4.38887676425337e-10 2.78507451627869e-08 -3.02435717979382e-07 3.17340094966547e-08 4.20533543939396e-08 5.99024737928294e-08 5.19004877872244e-09 -6.72880071353355e-09 -1.80928397923294e-08 2.31257467046402e-08
"R1029" -3.8892016915837e-09 -1.54535140749991e-09 1.16133337712809e-09 -9.94964406547261e-08 -6.10802067593262e-09 4.78240060594399e-08 -3.10726601421887e-07 2.19490759727569e-08 1.61975565273556e-07 3.8987623246843e-08 -5.34592085464217e-09 9.66661746233391e-08 -1.35712904490014e-08 3.12833636757311e-08 -5.43017284425706e-08 8.69656551904974e-08 -1.53387836221382e-08 6.91379019293809e-09 -4.35432937661832e-09 -9.66322080364195e-08 -1.68866324009543e-07 -2.17905027132457e-08 4.1393020323954e-08 -6.569885463071e-07 1.07043908920857e-08 -2.49448133721848e-10 -1.23591384049433e-08 8.57556934336573e-07 -7.71133553141132e-08 1.64344267064232e-07 1.79489412477275e-09 -3.47843586360277e-09 -1.03709110572029e-08 7.07457787748312e-08 -2.26010727987984e-08 2.71631731259584e-09 2.76504405059769e-08 4.40117587103258e-08 3.36422807836971e-08 1.03201356862367e-08 -4.74263485275374e-08 -1.19841554146272e-08 -7.76621126878188e-08 3.21848949769594e-08 1.09929778234222e-08 -2.57345165308049e-08 4.14867422879259e-09 -1.03247289463575e-08 -2.86908131959582e-08 1.33072241864415e-09 2.20128768763036e-08 -9.25286501000359e-10 -5.65974023529279e-09 -4.87707994390916e-08 7.87912158676581e-08 3.66271172559612e-08 -1.03776713363617e-07 4.12382125159722e-07 9.50338313732254e-12 -9.39820718473944e-09 -1.43244635074191e-08 -2.4234030345556e-07 9.06998820864967e-09 2.84808246010453e-08 -5.83755620481536e-09 -1.20002591974042e-08 -4.47578056021739e-09 -8.18561394325467e-09
"R1030" -1.68027797549134e-07 5.52264763505828e-08 3.00619007919967e-08 3.21444591121858e-08 -4.28761833429382e-08 6.23159417010164e-10 8.41354761169698e-08 1.80667335844398e-07 -1.35200648781782e-08 -3.62346278294179e-08 1.1835763944022e-08 1.10838101286812e-08 1.32775822270237e-07 -4.06001500715474e-07 1.82860003892035e-09 3.09645776289625e-08 3.82317572213167e-08 -6.03710256652136e-08 3.90610086952936e-08 -9.8647380935481e-09 5.2937432202408e-09 7.309759886467e-08 -9.13713590739521e-08 7.94198854596491e-09 -4.42669303476306e-08 1.03251689449727e-08 -5.03845640415108e-08 -7.71133553141163e-08 6.52518003904463e-07 -5.98505798639737e-08 3.49849726710706e-09 5.33316186243415e-08 1.61081953245932e-07 -4.07527369615559e-07 1.2690716428468e-08 -5.25624607512007e-08 -4.79413269671172e-09 -3.08848865344595e-08 1.38992710437665e-08 -6.5786954553475e-09 -3.81211249874197e-09 -1.09295700404981e-08 9.38352571237707e-09 -1.17134687793582e-08 -1.22693729398528e-08 -8.71020849550753e-09 -7.0388859916865e-08 1.4079520828913e-08 7.4160320404328e-09 -3.28884113261722e-08 4.67196586652951e-09 7.57465992995253e-09 -8.24741291975027e-10 2.41330788573523e-08 3.26417790237125e-08 -4.57358240315897e-08 -1.00672292605815e-08 1.71577363440958e-08 2.79041335323037e-08 5.73066609696985e-09 2.72616511886374e-08 9.59156505062695e-09 -1.35073030830578e-08 -3.39943491458696e-08 2.41023037420326e-09 -6.62395014714562e-09 6.70173367429351e-09 5.27654958582661e-10
"R1031" -1.60276862649236e-07 1.49954314223704e-08 1.7116602739095e-09 -5.44187066884852e-08 -3.78960742515292e-09 5.80747916354084e-08 -1.49787837454206e-07 -2.96052783331302e-08 -2.41615335157437e-08 2.28623582142324e-08 3.15090683345673e-08 1.30008772155779e-08 -4.11346152168281e-09 1.43728103779146e-07 -1.83236070698259e-08 1.15977816494191e-07 4.7462734940378e-09 -9.99093079696285e-09 -1.1105216398922e-08 1.52278509930699e-08 -3.57935835283668e-07 -6.50437847812513e-08 1.14812801462976e-07 -2.25779490865085e-08 -4.27292468093894e-09 1.34095181297025e-09 -1.92629412519054e-08 1.64344267064231e-07 -5.98505798639754e-08 3.48542099719199e-07 -1.1879797402506e-09 -3.40807425031311e-08 4.51845197050087e-08 -5.92096257095029e-09 6.97259592086463e-09 -1.09592558605514e-08 -2.10865713001724e-09 1.57638573547432e-08 1.23516858741232e-08 -4.98460739373488e-09 3.12973690589221e-10 -1.71308636296422e-09 4.83878630647123e-09 3.56512790339443e-10 -1.07843982746201e-09 -4.03279797299362e-09 6.63681104236685e-09 -9.00050528322178e-09 2.48066649893312e-09 -1.09406917577696e-07 1.62758850911904e-09 1.96638861372558e-10 6.17156485757657e-09 -2.86100898415872e-09 1.7722600281848e-08 9.70442930784629e-08 -1.98020917511837e-08 7.82600513579024e-09 -3.85120619027448e-09 -1.23199423410758e-09 4.30272097307662e-09 -3.91183986847201e-08 -9.87076275375928e-09 1.04815705477702e-09 -6.67652050148896e-10 -2.04112165920381e-09 6.72700168299743e-09 -3.16255200582497e-10
"R1032" -2.03728580327308e-09 3.00936051630002e-08 1.7004212895292e-09 -8.36111331262984e-10 1.1222458079676e-09 3.87986483707351e-09 1.76531147631057e-09 -4.108291254846e-09 -6.71524230413836e-10 -3.2356171807379e-09 1.30489549246063e-08 -3.74154161908725e-10 -4.60872786061644e-08 2.65583179190865e-10 -8.67977574909433e-10 8.70618155517857e-09 -7.82570580522508e-09 -2.28755936599263e-10 1.83289775403951e-09 2.87065297585998e-09 -7.57951929105356e-09 -1.8442754853686e-09 1.03562290848566e-08 -1.87841160169171e-09 -6.05058155318786e-09 -6.6246778490559e-09 -2.72282075496584e-08 1.79489412477249e-09 3.4984972671077e-09 -1.18797974025126e-09 2.86879113709862e-08 1.32865238287304e-09 7.97880730053118e-09 -1.1554270496995e-08 -1.80056929242112e-10 -2.72292124731452e-08 -2.43146125044298e-09 3.41589580878547e-09 4.51412202520853e-09 3.88172569512572e-09 -9.80842403696763e-10 -3.44486617986466e-09 -3.30435123461644e-09 -4.95939927441428e-10 1.73463452396963e-09 -1.81976969750921e-09 3.90726541761114e-08 -5.30828678972175e-09 -3.86313368727685e-10 -1.28267300484523e-08 6.97852482108447e-09 2.80615754954158e-09 -7.53832908075467e-09 -1.93387426407033e-09 5.00699581973014e-09 1.04966127011103e-08 -2.72196174042837e-09 1.3788242012322e-09 8.98967004750838e-09 -9.94176287854962e-09 1.73472278198812e-08 -2.44652735879711e-10 3.3390791024094e-09 4.63023700524844e-10 -9.97813810343883e-09 -2.4927586333704e-09 1.87905950004095e-10 -7.53997940996156e-09
"R1033" 3.77442635375605e-08 2.93960533435459e-09 -1.03887106295067e-09 -5.2998617476819e-09 -3.48214172315384e-08 -2.75082165161263e-08 3.51646726599266e-09 7.8804389295101e-08 -7.50767529291982e-09 3.47358259812911e-09 -1.04238979014836e-07 3.5169630742525e-09 6.45520952182548e-08 -1.60777259514833e-07 9.41573582828592e-09 -8.35471382028431e-10 -1.61074835864708e-08 -8.10468337811843e-09 3.17444332371763e-08 4.39502571642504e-09 2.75081436881404e-08 -3.93062410607058e-09 -7.36642389399086e-09 6.21131708368584e-10 1.56801292403088e-08 3.39751996126895e-09 -9.61954766363682e-09 -3.47843586360117e-09 5.3331618624342e-08 -3.40807425031321e-08 1.32865238287356e-09 8.63175054106027e-08 -1.61632922581303e-08 4.97980491857508e-08 -1.4974139507735e-08 2.44116384022953e-09 -3.91362216402467e-10 1.25891672367796e-08 3.26558255391068e-09 1.35539491013501e-09 -7.94369360049864e-09 -1.36322340188469e-08 -2.99385423093861e-09 1.16393041905999e-08 1.91495971652059e-08 -7.03255448656021e-09 -5.21276713889316e-08 3.88783427054888e-09 8.78630819217616e-09 -4.64473951981939e-09 4.50799870489511e-09 -5.48141136032289e-10 -3.16504110341416e-09 -1.15479364441922e-08 -1.07168108746305e-08 1.19974887174604e-08 7.16258862284904e-09 -3.37901464450799e-09 2.32301261002665e-09 -6.49275130753602e-09 -7.14275898876178e-09 7.48490759394717e-09 1.4514411764134e-08 1.57005917690942e-08 -1.32321122884329e-09 -5.95402668654415e-09 -3.43973250181711e-09 -2.16579155060519e-08
"R1034" -3.25914569006475e-07 -2.17624244257821e-08 -3.10734386025495e-09 1.89722190287612e-08 3.70824406092878e-08 3.16126635017687e-08 9.26507123849089e-08 5.37034428114374e-08 -3.16387073823351e-08 -3.54238967532903e-08 1.56435568690525e-07 -7.7770584546237e-09 -8.51522343059194e-08 -4.54410965057174e-08 -4.8304012895531e-08 1.261881677827e-07 3.26626170204117e-08 -5.9371688399053e-08 3.40500693352943e-08 1.8796266895172e-08 -1.77879882334033e-07 -5.69066645184437e-08 -3.27238282762606e-08 -4.43723430856456e-09 -1.0882152233655e-08 -2.30827828778517e-08 3.4250592167806e-08 -1.03709110572018e-08 1.61081953245932e-07 4.51845197050093e-08 7.97880730053087e-09 -1.61632922581299e-08 4.35718095268643e-07 -3.52579962131841e-07 7.473201620686e-09 7.31729871661994e-09 9.64184128979603e-09 -1.25677148919092e-08 -1.27254448847706e-08 -2.87745111697085e-08 -1.02045221203202e-08 -4.21015013325639e-10 -7.58684509370216e-09 3.11555274939749e-09 -1.3610299340341e-08 6.36005066482173e-09 4.45360602158489e-08 -3.86868908239809e-09 4.29192548594067e-08 -1.23487454837738e-07 1.25837938486266e-08 3.33543767161421e-09 -4.66717548035898e-09 1.77599721584459e-09 2.50845563435433e-08 9.5097215834582e-08 -3.33431222039571e-08 9.82558003419363e-09 1.3602806865185e-08 9.14220772743804e-09 -2.17168552936593e-08 9.7834313913579e-09 2.80088975505273e-09 -1.37072383355258e-08 3.34904283346247e-09 6.22385099658812e-09 1.3574671222957e-09 -6.26501958190382e-09
"R1035" 2.58128972085943e-07 -4.39925631597581e-09 4.05397022827179e-08 -4.52590583534259e-08 -6.39224589650144e-08 5.8162281286359e-10 -8.48955843410235e-08 -2.60744128122317e-08 2.957931843697e-08 2.79163913418742e-08 -2.58879386932217e-07 7.95914721902066e-09 4.12432167949934e-08 3.32586360485379e-08 -3.04666758535167e-08 -1.59159475375626e-08 -1.43939333356924e-07 9.90451175981881e-08 -6.42436836769058e-09 1.56458373959333e-08 1.38475957991356e-07 -4.32891245461281e-08 -4.38159607011866e-08 -3.32269901972364e-08 4.75939736582299e-08 2.38208361077576e-08 -3.58910373946747e-08 7.07457787748291e-08 -4.07527369615558e-07 -5.92096257094875e-09 -1.15542704969962e-08 4.97980491857504e-08 -3.52579962131842e-07 7.0086966935561e-07 -1.33270362230977e-08 1.85903877299444e-08 -1.4958829231948e-08 2.71386097837364e-08 9.51176952352297e-09 7.43143112922245e-09 7.49972586963654e-09 1.41479367570651e-08 -2.90708039985987e-08 3.15548196127255e-09 3.34453159677261e-08 9.61542932124785e-09 -3.11668723980571e-08 -5.92843837078109e-09 -7.76020616677997e-09 1.49087655772471e-08 -5.18855463336826e-10 -7.13239081202932e-09 8.89055623294111e-09 -2.15973304435543e-08 -2.97209875896293e-08 2.09921779911268e-08 4.57865184411371e-08 2.99271408373285e-08 -2.10134803136714e-08 -2.34401341644679e-08 1.0255861421154e-08 -1.9567421474044e-08 -1.41853138275447e-08 2.18314917825625e-08 -1.85934230835076e-09 7.19601700082933e-09 5.57064798868016e-09 -3.22155753391018e-08
"R2001" -1.61004661411265e-08 -3.23365490438209e-10 -1.76976605005739e-09 -1.74608074724225e-08 1.35157019794125e-09 4.68887114728077e-09 6.06915647000949e-09 1.11900257135508e-09 -2.17448766193789e-08 1.16732447606047e-08 2.1663645913036e-08 -1.91447046209947e-08 -1.32177780162469e-08 1.03133865169133e-08 -1.04543656196089e-08 1.07694103641569e-08 3.11458298072914e-09 -5.91150893053712e-09 -1.59462287946381e-09 1.59588345182471e-08 -1.33559340931408e-08 2.11676415818439e-08 -4.10654469719108e-09 4.31489750309221e-08 1.45156803189725e-09 5.10667866851848e-10 -4.28728690917294e-09 -2.26010727988006e-08 1.26907164284663e-08 6.972595920862e-09 -1.80056929244637e-10 -1.49741395077347e-08 7.47320162068626e-09 -1.33270362230986e-08 2.26047997101072e-07 2.37988813954678e-09 -1.01635890047505e-08 -1.6495358270295e-08 -9.61442399169017e-09 -7.38645258550128e-08 7.87194652010687e-08 2.02363232116646e-08 -2.59765954602797e-09 6.43791237037806e-09 -9.12135366707714e-09 2.75316583027398e-08 1.74346580946129e-09 -1.84775643521576e-07 4.31541969059781e-08 -5.45718609359618e-08 -2.03125989489358e-08 2.62407224073574e-09 -8.54958483193226e-11 4.20979421056832e-09 1.63213361107451e-07 3.96431008678893e-09 1.8878647304731e-08 2.3045015607622e-09 -2.02599440605001e-09 9.93495237140815e-09 9.63419850784256e-11 -2.56229004712156e-08 1.18602596888566e-07 -2.61131718026951e-07 3.54424317504444e-09 1.12170663660594e-08 -2.89103021372175e-08 -5.79663382759779e-09
"R2002" 8.19257223859589e-09 -6.09572494417899e-07 1.10818754434429e-09 1.91255706890947e-08 6.16649622163967e-09 -8.97361364441851e-09 -1.12767059771537e-08 6.39894800125526e-09 3.67481919933977e-08 4.18677354000709e-09 3.84432143203078e-08 8.2281508747805e-09 -1.27871812187089e-07 1.50578780232993e-08 -1.28621889908748e-08 -8.35372992696853e-08 7.84236395637526e-08 -1.91940246686375e-08 -3.87189166914277e-09 -2.40543411563302e-08 1.08116321331605e-07 -7.88451113983118e-09 -1.42889977749027e-07 5.79226829731883e-09 1.2750079025081e-07 1.36040271614225e-08 2.4049791918345e-07 2.71631731259715e-09 -5.25624607511999e-08 -1.09592558605514e-08 -2.72292124731448e-08 2.44116384022944e-09 7.31729871662014e-09 1.85903877299451e-08 2.37988813954794e-09 7.51251665301468e-07 -3.57615131599883e-08 6.63530476046677e-09 1.01081198616256e-08 2.22376176058674e-09 4.5636778510294e-09 4.96643243429033e-09 6.18456253697265e-08 6.50973347817312e-09 3.86142801190338e-09 -3.39094503915868e-08 1.06612181278531e-07 -4.1884633678961e-08 1.46658930255832e-08 2.08565779461697e-07 1.44189760713184e-08 3.1221894486206e-09 -1.29049027370456e-08 6.6732939281326e-09 2.33167466188912e-08 -1.8707142489755e-07 2.50104095420426e-08 -5.21662355946821e-08 -2.05498223276468e-07 -1.539734527668e-08 -2.58884494482177e-07 -1.57542709658982e-08 1.03554513937654e-07 2.53997113136389e-08 -8.47153963439821e-09 -1.1080388772091e-08 -1.42039623133488e-08 -1.0085818807599e-07
"R2003" -1.04034446268833e-09 1.42175062697641e-08 -2.19661979315063e-08 1.68147465376366e-08 5.30475738473498e-09 4.2557676793379e-09 4.81288728768709e-09 -5.29219071429676e-09 -5.16800606620815e-09 -5.02326215075544e-09 1.99719915486749e-10 1.40677204723874e-09 -8.33653677208518e-09 7.19694248791719e-09 2.11943960305741e-09 -2.40904032051648e-08 1.0039311382094e-08 1.75818289510028e-09 2.798175385494e-09 -1.83902845479036e-09 -2.7369407290534e-08 2.21869896918707e-08 1.76862106661012e-08 -4.68611310268302e-08 1.6117224820199e-09 -2.77839897747252e-08 1.00175010522862e-07 2.76504405059695e-08 -4.79413269671125e-09 -2.1086571300153e-09 -2.43146125044489e-09 -3.91362216401606e-10 9.64184128979601e-09 -1.49588292319481e-08 -1.01635890047519e-08 -3.57615131599878e-08 2.39275679470378e-07 -2.98397767526398e-08 -9.81421587570173e-09 -1.5741843914578e-08 -2.42370952524408e-08 1.35612231099398e-08 3.57059421118547e-08 2.63070110455772e-09 -9.03630550550294e-09 -6.83527814981751e-10 2.97388978207361e-09 -2.64165640154689e-08 -3.20264818098576e-09 1.1231955010506e-07 3.03551816430399e-08 2.03431515909162e-09 -3.20640191812831e-08 9.51201807994834e-09 2.9055274030826e-08 -5.89951784310771e-08 -3.36623681882027e-07 -5.00166669034045e-09 3.53057238048408e-08 9.92784437134987e-09 -1.58335376191457e-07 4.28308094500869e-08 1.62467442796101e-08 5.01563686685376e-08 4.83749332196011e-09 -7.68101061226829e-09 1.39993996867063e-09 7.37073658340565e-08
"R2005" 1.18666152658308e-08 -1.55636259099133e-09 -4.65001628839959e-09 -3.8573042442525e-07 -8.35158586774654e-09 -2.74139538334991e-08 -7.55164564480972e-08 2.79713653254816e-08 -1.51329928648315e-08 8.69925442144389e-09 -1.21184470939231e-08 2.56239888736133e-08 -1.14108719141876e-08 -2.22088163711424e-09 1.30186838009499e-08 -4.8884517233046e-08 -1.77195884290684e-08 4.23458630256524e-09 1.97600269030546e-09 1.1352286657899e-07 -2.25272134350403e-08 -1.99820141294808e-08 4.49962903901176e-08 1.25997652865885e-07 7.67032583215836e-09 2.15789227544082e-09 -3.64994522909304e-09 4.40117587103275e-08 -3.08848865344636e-08 1.57638573547427e-08 3.41589580878518e-09 1.25891672367796e-08 -1.25677148919075e-08 2.71386097837361e-08 -1.64953582702949e-08 6.63530476046701e-09 -2.98397767526384e-08 7.26779968734535e-07 -1.60910809795679e-08 6.83659594651887e-08 -1.55888290975613e-08 -2.83889723007864e-08 -8.34829944798453e-08 1.32929070527901e-07 5.24842798373738e-09 -1.60186814280751e-07 1.23862172010512e-08 1.47628649163573e-08 3.12734205914432e-08 2.89899868526753e-08 3.59785569211578e-09 -8.05709876844472e-09 -3.78313364441287e-09 -2.5132960242169e-07 1.01335407720525e-07 3.33448603186013e-08 3.20765905218383e-08 -1.6043500219845e-07 -9.44423397598862e-09 7.1427791218899e-09 4.32548874452619e-09 -1.09417597190109e-07 2.80104450404765e-08 1.11869462121106e-08 -7.6903441407203e-09 -2.22161665185685e-09 -4.54724996189971e-08 -1.26043138686774e-08
"R2006" 3.08846429854853e-09 -2.66491231146225e-09 6.50513238087629e-09 1.04276570411681e-08 -1.97211810923376e-08 -1.43179701049501e-09 -2.41495527514591e-08 4.62561735030535e-09 2.38349486465399e-08 1.20594954531895e-08 -4.71538664891004e-09 2.52719313504753e-08 4.26080692693244e-08 -2.05239975741293e-09 -4.6870647907461e-10 -1.02024773884425e-08 -5.9575790317149e-09 -4.50334123796239e-09 3.75871285819329e-09 -3.63433948863628e-08 -6.28289808275057e-09 8.17635165034512e-09 -3.29153344187784e-09 -3.87452711529725e-08 -5.83878473798395e-09 6.28578269546365e-10 -8.24117569371285e-09 3.3642280783696e-08 1.38992710437668e-08 1.23516858741227e-08 4.51412202520828e-09 3.26558255391094e-09 -1.27254448847708e-08 9.51176952352291e-09 -9.61442399168661e-09 1.01081198616257e-08 -9.81421587570149e-09 -1.60910809795697e-08 2.12590851496026e-07 1.02999825955344e-07 1.798259283353e-08 -1.09008425223675e-07 4.74838641232301e-08 -2.88851502812807e-08 9.06244522578426e-08 8.03918042481197e-09 -5.93725689031366e-08 5.15320912690523e-08 -1.45404208436231e-07 2.72631581984419e-08 1.2410880508511e-08 3.52282759829556e-09 2.61789132435366e-09 -6.38215094076067e-09 -3.08974121805775e-08 -2.99380082213514e-08 2.97678144000927e-08 -1.93000700907948e-08 -1.43543834545986e-09 -2.08723544091265e-08 1.02166686334844e-08 1.29794017073349e-08 -1.84164047014396e-08 -1.52331906383425e-08 -2.70716030248943e-09 -1.18666171954728e-07 3.70785165880385e-08 -6.02849482122899e-08
"R2007" 1.72364894526882e-08 2.24761240454484e-09 -5.68739196929474e-10 1.9697003757011e-08 -7.40877188030535e-09 -3.67561240786454e-08 1.00198748029422e-09 -9.66983781761077e-09 -1.62301110359187e-08 -4.11869095373173e-08 -1.20307550490384e-08 9.52428810659569e-08 1.60791991333281e-09 1.82843366385889e-08 5.9531958121436e-08 -3.94312246266362e-08 4.52245410799906e-09 4.975676184977e-09 -2.36309634381163e-09 -2.97458315036312e-08 1.28356317274656e-08 1.07469198308556e-08 4.87259678542364e-09 -1.65766685523895e-08 6.54587090419914e-10 -6.99336597148757e-10 -6.03319860117099e-09 1.03201356862446e-08 -6.57869545534943e-09 -4.98460739373012e-09 3.88172569512612e-09 1.35539491013546e-09 -2.87745111697085e-08 7.43143112922208e-09 -7.38645258550143e-08 2.22376176058501e-09 -1.57418439145762e-08 6.8365959465189e-08 1.02999825955343e-07 4.24843287727128e-07 -3.47382608127375e-08 -1.66227338470792e-07 9.25723272353037e-08 -1.58170058917019e-07 7.8147684526592e-09 -1.36772206369766e-07 -1.11262270831495e-09 1.37123482884152e-07 -2.08363103483792e-07 6.57916077439247e-08 2.46135341502542e-08 8.69833510662055e-09 -1.9848736359474e-08 3.4061918561045e-09 -4.84044572406069e-08 -3.6028603823326e-08 3.20855090580843e-08 -8.63795616793038e-08 -5.58491136423045e-10 4.69224283263396e-09 7.82567485242423e-09 7.78623475458466e-09 -1.05637142841237e-07 8.46456223085535e-08 -1.47273224692984e-09 -1.70285159645117e-08 -5.17758169274244e-09 1.69632303397992e-08
"R2008" 3.51815686756765e-09 5.05474305917956e-09 -3.44568676850952e-09 -4.38004650856572e-09 -5.59874136432873e-09 4.39918023622773e-09 -2.34749040514547e-09 -3.67115204069472e-09 -2.94923525580331e-08 1.44514238892259e-08 1.55776641053553e-09 -1.67109384410631e-08 -5.58235650098657e-10 9.76641951965063e-09 -2.01405330378484e-09 -1.39682646899317e-08 -8.02812279245511e-09 -2.26612596757188e-09 2.09217812242594e-09 1.81478679610158e-08 -1.09221422811182e-08 2.23620217377831e-08 2.02032640584033e-08 9.12216750508335e-08 4.71403477236485e-09 2.38549276847699e-09 -1.11592863453748e-08 -4.74263485275453e-08 -3.81211249874353e-09 3.12973690590777e-10 -9.80842403693123e-10 -7.94369360049674e-09 -1.02045221203214e-08 7.49972586963742e-09 7.87194652010748e-08 4.56367785102811e-09 -2.42370952524408e-08 -1.55888290975646e-08 1.79825928335306e-08 -3.47382608127405e-08 3.76405746783259e-07 -5.74031303275193e-09 9.82682423886276e-09 -4.12354433654181e-08 -5.02366175976865e-09 3.90628620469063e-08 1.30252716462553e-08 -4.24207764050272e-08 6.2216523804342e-09 -7.2402122222985e-09 -2.94578012686952e-08 -6.25301038873378e-09 3.47928375061702e-08 -2.0218882361549e-08 1.19121699420324e-07 -2.0717163524468e-08 3.20724596450912e-08 -5.42196181017444e-08 -2.04831790365689e-08 1.32308232670763e-09 1.63561724040108e-08 -1.42815055495893e-07 1.77244410122069e-08 -3.3695537993735e-07 -2.37112419482576e-09 5.95974908745311e-10 6.66984894136736e-08 -3.23567979839819e-08
"R2009" -1.50414339087444e-09 -3.36317993827525e-09 2.30075164671952e-10 -7.32775773146418e-12 6.50079533697101e-09 6.6436459635903e-09 7.84325942260963e-09 -1.55038124779274e-10 -1.64942824558617e-09 7.5051898381069e-09 1.23517652471554e-08 -2.41857251107314e-08 -6.59177826629369e-09 4.5113614405487e-09 -1.45738280931227e-08 1.75137477775191e-08 -1.89318346802116e-09 9.51873523629244e-10 -2.55292541920605e-09 2.79375221711201e-09 2.6077030910987e-09 -2.58910542510123e-09 -4.59615806168481e-09 7.64062356402273e-09 5.18494284259947e-09 -5.03629916234266e-10 1.13616806559091e-09 -1.19841554146224e-08 -1.0929570040497e-08 -1.71308636297111e-09 -3.44486617986439e-09 -1.36322340188475e-08 -4.2101501332587e-10 1.4147936757064e-08 2.02363232116621e-08 4.96643243429022e-09 1.35612231099392e-08 -2.83889723007868e-08 -1.09008425223675e-07 -1.66227338470783e-07 -5.74031303275013e-09 1.82677888507838e-07 -3.78970935111983e-08 3.86880508679626e-08 1.03003647369614e-09 4.66596737828979e-08 -5.49796941947515e-09 -1.16398899429701e-07 9.97580385282285e-08 -2.67023221763364e-08 1.05010849227688e-09 -3.25660004489947e-09 -4.68433338589298e-09 1.35907948062532e-08 2.21265594573077e-08 1.62821577460183e-08 -3.53063931929078e-08 4.08739937695121e-08 -1.94136103054331e-09 -3.2817194273417e-10 -1.14175273786517e-08 -2.40143705983314e-08 2.57788184417115e-08 3.81150272332221e-08 -2.41881297655804e-09 4.31104970889766e-08 -3.56068570515595e-08 1.40677153061495e-08
"R2010" -2.79291435849009e-09 -3.35619327363923e-08 -8.94277876964951e-09 8.88255175840322e-08 -1.28063781367459e-08 1.20970962320403e-08 5.67563994836519e-08 -4.32168494492108e-08 -2.0203443046562e-07 -2.5370028030422e-08 3.76518162957159e-08 8.99385883926042e-08 -3.46607503460705e-08 2.96734768767205e-08 5.43453988390926e-08 -2.63043614914894e-07 -4.89223247862996e-10 -1.79467904095317e-08 9.4223383694026e-09 -4.5098770727892e-08 -2.12563752384204e-08 2.01575552657962e-07 1.36652334535988e-08 1.48878279398548e-07 1.11299925028758e-08 -8.70542913263862e-09 2.84553613686826e-08 -7.76621126878183e-08 9.38352571237695e-09 4.83878630647308e-09 -3.30435123461574e-09 -2.99385423093771e-09 -7.58684509370255e-09 -2.90708039985991e-08 -2.59765954602623e-09 6.18456253697262e-08 3.57059421118525e-08 -8.348299447985e-08 4.74838641232301e-08 9.25723272353037e-08 9.82682423886173e-09 -3.78970935111991e-08 5.67891225311654e-07 1.85159553056174e-08 1.9811757358855e-08 -1.86721408856387e-07 1.26050764057792e-08 1.21027218961872e-08 -6.13894350408402e-08 5.11760579571818e-07 -8.08372719771026e-09 -9.56548283118764e-10 9.62832112839933e-09 4.594024913333e-08 -1.61396951174339e-07 -5.04855315955525e-07 4.22262097299511e-08 -4.93861628933395e-07 -2.73993949492373e-08 -1.98871499577577e-08 2.30893354959669e-09 1.31376017603837e-07 1.87552308188386e-08 5.98007315758891e-08 3.2451079194516e-10 -1.63585866981565e-08 1.76642879431107e-08 -4.49434677380179e-08
"R2011" 1.50085715413448e-08 -3.35020141524917e-09 -3.34785598731488e-09 -1.31454444354752e-07 -5.08006344215877e-09 8.54398247199863e-09 -3.04864883135098e-08 -1.79574912770787e-09 1.15992715115487e-09 3.75845298031811e-08 3.92649040786947e-10 -8.48060530265623e-08 -5.21892084979792e-09 -2.4585451299852e-09 -9.20363085469208e-09 3.1991006285157e-09 2.18196746551819e-09 -2.68014537992819e-09 9.64717995455292e-10 9.50216293690494e-08 -6.76440723089155e-09 2.53312668293547e-08 -4.83302302791485e-09 -1.09122775350021e-08 5.76310347002857e-09 -1.77509692219057e-09 2.92965547530003e-09 3.2184894976952e-08 -1.17134687793566e-08 3.5651279034176e-10 -4.95939927441487e-10 1.16393041906022e-08 3.11555274939883e-09 3.1554819612722e-09 6.4379123703659e-09 6.50973347817316e-09 2.63070110456168e-09 1.32929070527893e-07 -2.88851502812802e-08 -1.58170058917021e-07 -4.12354433654027e-08 3.8688050867962e-08 1.85159553056197e-08 3.58988253514543e-07 4.56958333914564e-09 -3.38329168720043e-08 -1.60879006759443e-09 -3.79272238946743e-08 7.43049895993711e-08 1.08051603087485e-08 -1.89089158539554e-08 -4.3731901709212e-09 1.07331982443787e-08 -1.38569279895415e-07 -1.68242544689586e-08 -6.03749869585825e-08 2.42344214620504e-08 2.13795402447068e-08 -6.12685095962714e-09 -6.14959627206888e-09 -1.16721255088135e-09 1.22642323725943e-08 5.21807139714621e-08 -8.19576694237089e-09 -6.56434554247923e-10 -1.95413767773919e-09 3.07210181572478e-09 -1.60516990714802e-08
"R2012" 1.75523243192837e-08 2.54684603044822e-08 -6.89492603524005e-10 2.70301505758903e-09 -1.33102124048313e-08 -9.5239645542686e-09 -6.27747473349058e-09 9.92484226050143e-09 2.8092841360798e-09 6.15411542916051e-09 -2.72263116880513e-08 1.96034534102943e-09 3.26296264006713e-07 -2.05166989903481e-08 3.72111848344272e-09 -6.83661568031508e-09 -1.78564213414134e-08 -2.28119103304766e-08 2.97475323127291e-08 -7.11422448580814e-09 -1.91940404075212e-09 1.19422825544081e-08 9.93610559088729e-09 -1.21931936938243e-08 7.72308398077591e-09 -2.03002823815185e-08 -3.28528866862814e-08 1.09929778234214e-08 -1.22693729398539e-08 -1.07843982746061e-09 1.73463452396935e-09 1.91495971652057e-08 -1.36102993403418e-08 3.34453159677261e-08 -9.12135366707521e-09 3.8614280119032e-09 -9.03630550550307e-09 5.2484279837383e-09 9.06244522578428e-08 7.81476845266099e-09 -5.02366175976895e-09 1.03003647369523e-09 1.98117573588551e-08 4.56958333914398e-09 4.68085097677329e-07 -8.7768299084918e-09 -5.38095844541894e-07 2.85099651836807e-08 -2.06787780424221e-08 2.41245034566847e-08 4.74338922629389e-08 -8.43805149525115e-08 -1.00303781509528e-07 -3.18978946816019e-09 2.29785254512856e-08 -2.50734585927179e-08 -1.38454261388288e-08 -1.31831959288583e-08 2.90322919532504e-08 -1.99679006015645e-08 4.70125844157543e-09 4.86194775825716e-09 -1.15568845628705e-07 -1.46823128042367e-08 -2.52486711247264e-08 -1.01887074046183e-07 6.54327301995614e-08 -5.87485455324143e-08
"R2013" 6.52692786070459e-09 1.42425809323535e-08 3.11622092592188e-09 4.14577250775789e-08 8.52993679461054e-09 2.14695086459678e-08 -2.13867342105822e-08 -1.51181300273539e-08 3.15057120567475e-08 7.80062498794167e-08 -1.00621424403429e-08 -7.76017617086272e-08 3.12498659230886e-08 -4.17591819982733e-09 -1.5335427862707e-08 6.37155471899707e-08 3.27419729302398e-09 5.30798447536492e-09 -3.02249228644728e-09 -3.2510783523952e-08 1.99833042318542e-08 -6.48261048265649e-08 -1.88859576014443e-08 2.24610224557723e-08 -1.34918022524833e-08 2.78879314214302e-09 -2.13769458569595e-09 -2.57345165308005e-08 -8.71020849550706e-09 -4.03279797299284e-09 -1.81976969751074e-09 -7.03255448656017e-09 6.36005066482166e-09 9.61542932124859e-09 2.75316583027447e-08 -3.39094503915874e-08 -6.83527814981613e-10 -1.60186814280749e-07 8.0391804248112e-09 -1.36772206369778e-07 3.90628620469037e-08 4.66596737828961e-08 -1.86721408856395e-07 -3.38329168720077e-08 -8.77682990849163e-09 2.71730714379534e-07 -1.54319397048863e-08 -2.78887127635255e-08 -2.7374940999007e-08 -1.62468798875727e-07 -1.3971327412651e-08 4.158619349651e-09 -5.42518319666063e-09 7.2286334415921e-09 3.38656363071221e-08 1.90442886857738e-07 -4.12911469927008e-08 1.12813880221717e-07 1.44792820773483e-08 7.96042301763364e-09 -1.75423189981331e-09 3.55993454507825e-08 -2.6092145492275e-09 -6.00231462390467e-08 2.99396989268956e-09 -1.3445193639511e-08 1.29296557634845e-08 5.83509689099903e-08
"R2014" -1.1073604574876e-08 -5.80959043767276e-08 2.02179832554889e-09 7.77026858558448e-10 3.48687472086869e-08 5.8128096266652e-09 1.55423727699410e-09 -2.5622004218021e-08 9.2620227149182e-10 -8.61435204959578e-09 3.67374023298981e-07 7.79590999399543e-09 -1.34002438822956e-06 5.78877296713448e-08 3.19079110350911e-09 -1.15399167815192e-08 -2.10719951146968e-08 -1.97112592816888e-08 -7.41392739983045e-08 -3.693608899841e-09 -3.20750032102024e-08 -2.33982711963188e-08 3.46150888735246e-08 4.04705717154475e-09 9.13766296548433e-08 6.02730112089616e-08 3.30246213004059e-08 4.14867422879124e-09 -7.03888599168658e-08 6.63681104236706e-09 3.90726541761112e-08 -5.21276713889317e-08 4.45360602158491e-08 -3.11668723980568e-08 1.74346580946113e-09 1.06612181278531e-07 2.97388978207303e-09 1.2386217201051e-08 -5.93725689031364e-08 -1.11262270831521e-09 1.30252716462564e-08 -5.4979694194755e-09 1.26050764057791e-08 -1.6087900675944e-09 -5.38095844541893e-07 -1.54319397048862e-08 1.44369645183714e-06 -4.70843285924001e-08 2.95705896407844e-08 2.45185315519948e-08 -5.87664040474455e-09 5.94655377218996e-08 1.10325538864099e-07 -4.43814301028144e-09 -1.99661810604965e-08 5.4531667643085e-09 1.02557357905647e-08 -2.56427558731247e-08 -2.23040516767572e-07 4.16024104279671e-09 -3.67634485662881e-08 -1.32112194596069e-11 2.14224880623689e-07 1.92705959715751e-08 2.96350275856836e-08 5.67696882746444e-08 -6.16269738901517e-08 -7.42201796851331e-08
"R2015" 1.22140805710569e-08 1.76558955653809e-08 6.45057335405436e-09 2.1048931276596e-08 -1.84640497584053e-09 1.44390550271838e-09 4.58309251796992e-09 -1.30154400056899e-08 1.20746247058799e-08 -1.69759900074459e-08 -4.82745396206488e-09 1.37441885072132e-08 3.60361578615864e-08 -1.85495115071283e-08 1.39260443920954e-08 -1.46718002331091e-08 -6.69464966689771e-09 1.10641521517061e-09 1.67060942898985e-09 -5.79693885808755e-09 -5.19412442577225e-10 -3.34384717023977e-09 9.9357696895631e-09 -5.56970005086788e-09 2.09107573158227e-09 2.52552658110974e-09 -1.0974973989067e-08 -1.03247289463532e-08 1.40795208289125e-08 -9.00050528322379e-09 -5.30828678972118e-09 3.88783427055027e-09 -3.86868908239961e-09 -5.92843837078191e-09 -1.84775643521588e-07 -4.18846336789613e-08 -2.64165640154698e-08 1.47628649163551e-08 5.15320912690533e-08 1.37123482884149e-07 -4.24207764050273e-08 -1.16398899429699e-07 1.21027218961867e-08 -3.79272238946771e-08 2.85099651836802e-08 -2.78887127635229e-08 -4.70843285924011e-08 5.35283325154985e-07 -9.48906422665547e-08 4.49187711497681e-08 6.35614967523567e-08 5.47995851342319e-09 -2.92029874667387e-08 1.83617125037752e-09 1.98375781303987e-08 -2.04777950687773e-08 -4.62366946584478e-08 -3.4758963594089e-08 6.75919600104942e-09 -1.97172677283072e-08 6.90349379405391e-08 3.40721136099039e-08 -5.75611940052222e-07 -8.40547475135173e-09 -8.00967205395654e-09 7.43285768290539e-09 1.264128280867e-07 1.58925394065827e-07
"R2016" -3.87846764371152e-08 -8.19142051239465e-09 -3.64708039550519e-10 -2.69678582318511e-08 4.23216407685093e-09 2.90349120488444e-08 2.24756991835017e-08 3.95471490093103e-08 2.1586054371034e-09 -1.27426370665262e-08 1.05905955239045e-08 -4.52975111360026e-08 -3.53666096697941e-08 -2.65521091833595e-08 -6.88707629367227e-08 2.67419022056415e-08 -7.97763154601909e-09 -6.30609275541391e-09 4.34442715913757e-09 5.24829824141397e-08 -1.37399079435911e-08 -9.30529971352685e-09 1.98075090818797e-10 3.7149226091365e-08 5.74569535879908e-09 1.29402739992126e-09 -2.18108891193175e-09 -2.86908131959571e-08 7.41603204043186e-09 2.48066649893543e-09 -3.86313368729597e-10 8.78630819217509e-09 4.29192548594069e-08 -7.76020616677975e-09 4.31541969059759e-08 1.46658930255832e-08 -3.20264818098487e-09 3.12734205914422e-08 -1.45404208436229e-07 -2.08363103483791e-07 6.22165238043604e-09 9.97580385282281e-08 -6.13894350408397e-08 7.43049895993676e-08 -2.06787780424207e-08 -2.73749409990066e-08 2.95705896407847e-08 -9.48906422665557e-08 2.57827833583279e-07 -4.91748959694136e-08 2.08712598806163e-08 -1.1166979286903e-08 2.91176954368221e-08 2.6481005525852e-09 4.13881784150535e-08 2.47512579798878e-08 1.16344420791222e-08 3.45121054842032e-08 2.19249706531157e-09 -7.48010037195028e-09 -9.90830299570093e-09 -2.16073889289803e-08 6.93426663291705e-08 -4.55392646047207e-08 2.4010291370797e-10 6.93925546542031e-08 3.05343341184375e-09 -1.12267155341812e-07
"R2017" 8.7701154375506e-08 -1.50546860892231e-07 -5.20767193772531e-08 1.10401780783516e-07 2.77118378240877e-09 -8.35030858221187e-09 4.28187891105206e-08 -2.04343917020136e-08 -8.8561482239245e-09 -3.09700879089823e-08 2.96944963315212e-08 5.36262076263572e-08 -3.77056054347906e-08 2.52638199943753e-08 2.03346633919156e-08 -9.31826970741188e-07 -5.78724577699433e-09 -1.44613214790557e-08 2.0137137349796e-08 -1.04375022647809e-07 1.90389180155025e-07 3.51905286772755e-07 4.75973664629467e-08 2.78822355084651e-08 2.85112391443953e-08 -3.1184707789821e-08 1.82089541474668e-07 1.33072241863501e-09 -3.28884113261725e-08 -1.09406917577692e-07 -1.28267300484541e-08 -4.64473951981975e-09 -1.23487454837739e-07 1.49087655772477e-08 -5.45718609359646e-08 2.08565779461696e-07 1.12319550105057e-07 2.89899868526787e-08 2.72631581984431e-08 6.57916077439231e-08 -7.2402122222989e-09 -2.67023221763365e-08 5.11760579571816e-07 1.08051603087431e-08 2.41245034566852e-08 -1.62468798875724e-07 2.45185315519948e-08 4.49187711497683e-08 -4.91748959694137e-08 1.64310096751254e-06 1.80573307300126e-08 3.31413902959786e-09 -2.68239777988982e-08 2.84712908482691e-08 -2.13029414081819e-07 -1.08904392424123e-06 -9.12262991304479e-08 -5.25476297524374e-07 -7.33525532124142e-08 -4.70864975296225e-09 -7.99812216546583e-08 1.16205741366518e-07 -3.45967906175621e-08 1.67524013141672e-07 -3.62696112673469e-09 -1.74213589510176e-08 2.12126613215919e-08 1.7961047519171e-08
"R2018" -9.8367707491855e-09 -2.19289183098761e-08 7.60960344313735e-09 1.21299366012377e-08 -7.51317803850353e-09 5.59198260452132e-09 7.07082366233966e-09 4.08283256750642e-09 2.93806190421604e-09 -1.28231076933163e-08 3.35164701161405e-10 4.41354128259526e-09 -3.95559834431094e-09 -1.83980534563969e-09 -7.87392125774067e-09 1.16884281035604e-08 1.21216049643209e-09 -2.31835233729931e-09 4.73764644084359e-10 1.19308132606763e-09 -1.05549348320099e-08 -8.56634701465655e-09 -9.64847196302419e-09 -4.66178069473988e-08 -2.87275242106421e-08 6.26313913789245e-10 -8.12582201397155e-09 2.20128768763104e-08 4.67196586652988e-09 1.62758850911949e-09 6.97852482108411e-09 4.50799870489493e-09 1.25837938486257e-08 -5.18855463336702e-10 -2.03125989489392e-08 1.44189760713183e-08 3.03551816430391e-08 3.59785569211818e-09 1.24108805085117e-08 2.46135341502518e-08 -2.94578012686969e-08 1.05010849227735e-09 -8.08372719770863e-09 -1.89089158539497e-08 4.743389226294e-08 -1.39713274126496e-08 -5.876640404744e-09 6.35614967523565e-08 2.08712598806166e-08 1.80573307300138e-08 2.34602341370697e-07 2.65179852705024e-08 -1.13597201695688e-07 8.72603819367392e-09 1.32992579091806e-07 2.78974042979224e-08 -2.19913428830947e-07 5.73356025474364e-09 4.85416990494711e-08 -3.4073252270377e-08 1.17368600899998e-08 9.26506980337673e-09 -1.63525061909946e-07 -6.76189185953154e-09 -8.0435067094245e-09 9.03726599061954e-09 5.75685583553566e-08 -7.1712604145905e-08
"R2019" -3.88704941671689e-09 -1.49866715715695e-08 3.02038583246867e-09 4.32472316654557e-09 -5.21366822360378e-11 -1.25540195435547e-09 1.50009967152622e-09 3.28333695057573e-09 1.66201535678308e-09 4.77639756233123e-10 1.59250281960914e-09 -1.26974289790106e-09 -3.18068466301004e-08 -2.67221648720842e-09 4.07930571274081e-10 1.89228289798882e-09 3.98953467513999e-09 2.38929706308415e-09 -3.26573294885508e-09 -1.02954758542828e-09 1.45743730086318e-09 3.04964365354205e-10 -6.78783013838364e-09 -2.66777784324542e-09 -9.11557400662141e-09 3.95922155679601e-10 2.05860918607283e-09 -9.25286500998759e-10 7.57465992995238e-09 1.96638861371487e-10 2.80615754954064e-09 -5.48141136032548e-10 3.3354376716142e-09 -7.13239081202923e-09 2.62407224073152e-09 3.12218944862025e-09 2.03431515909358e-09 -8.05709876844812e-09 3.52282759829545e-09 8.69833510662148e-09 -6.25301038873142e-09 -3.2566000449009e-09 -9.56548283117684e-10 -4.37319017092096e-09 -8.43805149525147e-08 4.15861934965086e-09 5.94655377218995e-08 5.47995851342767e-09 -1.11669792869039e-08 3.31413902959837e-09 2.65179852705014e-08 6.29011490409584e-08 -1.93426647204028e-08 4.23716617047461e-09 1.30017532466374e-08 -4.53960016423281e-09 -2.36293824964477e-08 4.57864777984984e-09 1.98856745967649e-08 -3.29908618669974e-08 1.4948776048624e-08 1.01580669982403e-09 -4.69708228734996e-08 4.24525211017052e-09 2.46801622175671e-09 1.46915910583079e-08 -1.2029595951296e-09 3.70533675566704e-08
"R2020" -1.88874151056643e-09 2.30829734770059e-08 -7.38066218059278e-10 -5.548275417248e-09 5.06671719574639e-10 2.33199532150386e-09 -4.26061687934211e-09 2.7726736242406e-09 4.25246074507086e-09 6.38443592848765e-09 -1.94420288083433e-09 -9.75122393098167e-10 -5.55678694765906e-08 1.29500405684148e-09 -1.14294260466492e-08 1.00786380561416e-09 -6.6308995053545e-09 1.1868116501377e-09 2.04559764473644e-10 -3.48737163881209e-09 -2.35722873901033e-09 2.79667964995958e-09 5.17485914910764e-09 1.78396208324315e-08 2.46370922947943e-08 4.65752287149334e-09 -1.26999609918512e-08 -5.65974023529147e-09 -8.24741291975329e-10 6.17156485757564e-09 -7.5383290807552e-09 -3.16504110341404e-09 -4.66717548035828e-09 8.89055623294182e-09 -8.54958483180711e-11 -1.2904902737045e-08 -3.20640191812818e-08 -3.7831336444135e-09 2.61789132435328e-09 -1.9848736359476e-08 3.47928375061699e-08 -4.68433338589603e-09 9.62832112839846e-09 1.07331982443782e-08 -1.0030378150953e-07 -5.42518319665889e-09 1.103255388641e-07 -2.92029874667375e-08 2.91176954368206e-08 -2.68239777988992e-08 -1.13597201695695e-07 -1.9342664720404e-08 1.83462298432327e-07 -4.34206602826205e-09 -7.87880146614492e-08 -5.98686636808834e-09 1.47502480602595e-07 -1.74641697480556e-09 -5.15368844285603e-08 -1.91326402908894e-08 1.59823050380359e-08 -9.21830017263139e-09 1.2767980602708e-07 -2.08644547649689e-08 1.3056112085133e-08 1.15077542488674e-09 3.94575367166862e-09 -1.01416061390185e-07
"R2021" -1.66895729950721e-08 -4.78355042739905e-09 3.94706306426643e-09 1.76110785796642e-07 6.19900379861085e-09 -1.01932563617288e-08 5.23797475811417e-08 -6.14349806440783e-09 2.19286674570896e-08 -6.0992199486366e-08 1.75965512764306e-08 5.12461320896917e-08 1.0742016759126e-09 6.01554903859884e-09 2.68946676958867e-10 -1.09019841328397e-08 -5.51937699782334e-09 -7.43137047262099e-09 4.21515318654435e-09 -1.06498229226589e-07 -7.63790004526556e-09 -7.86813552431961e-09 1.56415852872276e-08 -2.39051464817636e-09 -4.27413358412174e-09 -2.52061126713605e-09 4.71047101994233e-09 -4.87707994390881e-08 2.41330788573526e-08 -2.8610089841587e-09 -1.93387426407071e-09 -1.1547936444195e-08 1.77599721584398e-09 -2.15973304435541e-08 4.2097942105673e-09 6.67329392813317e-09 9.51201807994542e-09 -2.51329602421686e-07 -6.38215094076122e-09 3.4061918561067e-09 -2.02188823615525e-08 1.35907948062571e-08 4.59402491333325e-08 -1.38569279895406e-07 -3.18978946816006e-09 7.22863344159169e-09 -4.43814301028133e-09 1.83617125037052e-09 2.6481005525864e-09 2.84712908482703e-08 8.72603819367238e-09 4.23716617047336e-09 -4.34206602826235e-09 1.98901599820884e-07 4.5917146430903e-09 -1.6992926842235e-08 -2.43277062937813e-08 -2.11812394680408e-08 3.57924755426683e-09 -4.05286785096385e-09 -1.25961037526752e-10 1.72543393530147e-08 -3.05991696313844e-08 9.55375887573283e-09 3.43046126298313e-09 9.68419253796101e-09 7.0362283927333e-09 9.39549281088594e-09
"R2022" -2.9559046508797e-08 -5.54436434284335e-09 -6.24844455535408e-09 -3.82650783737591e-08 3.79894305552226e-09 -1.05323318268507e-09 -8.78706976099301e-09 3.34359945184383e-08 3.21366658759196e-08 -1.86230641630656e-08 1.23808181276856e-08 2.1501896728504e-08 1.69747832697915e-09 -1.37372320283431e-08 -2.71937531054948e-08 1.31179837963163e-07 2.19892836897717e-09 2.45109363891937e-09 -7.78230179396958e-09 -7.49505286748149e-09 -9.37757250808434e-08 5.36702614003383e-08 2.10410113698356e-08 -6.02395157041997e-08 -7.98379926836002e-10 1.87534494340642e-08 -6.61740321143914e-08 7.87912158676572e-08 3.26417790237136e-08 1.77226002818478e-08 5.00699581973134e-09 -1.07168108746301e-08 2.50845563435423e-08 -2.97209875896302e-08 1.63213361107457e-07 2.33167466188922e-08 2.90552740308245e-08 1.01335407720516e-07 -3.08974121805765e-08 -4.84044572406012e-08 1.19121699420307e-07 2.21265594573005e-08 -1.61396951174344e-07 -1.68242544689569e-08 2.29785254512886e-08 3.38656363071242e-08 -1.9966181060495e-08 1.98375781303937e-08 4.13881784150535e-08 -2.13029414081819e-07 1.32992579091809e-07 1.30017532466395e-08 -7.8788014661449e-08 4.59171464308423e-09 1.39733492013125e-06 4.48593099150538e-08 -6.44865710833329e-07 1.6584092797465e-07 -1.98596872169327e-08 -3.08955190780956e-08 9.70035452939511e-08 -3.79273758989008e-07 -2.45164159418288e-07 -7.46725841146966e-07 -7.17852877495556e-10 2.47540242650097e-08 4.64486727810761e-08 1.98151068387799e-07
"R2023" -7.26066272631738e-08 1.30804005912514e-07 2.89145177790084e-08 -8.86887740885646e-08 -4.44794974658911e-09 1.42747766860908e-08 -1.75781268995786e-09 -1.23767732082718e-10 -1.16495127024606e-08 -9.19255877293823e-09 -2.12833017692854e-08 -4.55985681875819e-08 1.0028777222911e-08 -8.20442612730452e-10 4.57443297381306e-09 5.49722656234733e-07 -3.83712816937185e-08 1.36974979513612e-08 -3.63175909874861e-09 1.0080943079166e-07 -8.17481854286104e-08 -5.31924744641649e-07 6.34754196635136e-08 -9.69882607820887e-08 -2.18493896051357e-08 4.30541463056957e-09 -7.03387574072155e-08 3.66271172559621e-08 -4.57358240315893e-08 9.70442930784617e-08 1.04966127011093e-08 1.19974887174605e-08 9.50972158345812e-08 2.09921779911254e-08 3.96431008679066e-09 -1.87071424897549e-07 -5.89951784310768e-08 3.33448603186022e-08 -2.99380082213515e-08 -3.60286038233256e-08 -2.07171635244635e-08 1.6282157746018e-08 -5.04855315955533e-07 -6.03749869585828e-08 -2.50734585927182e-08 1.9044288685774e-07 5.45316676430799e-09 -2.04777950687755e-08 2.47512579798872e-08 -1.08904392424122e-06 2.78974042979219e-08 -4.53960016423353e-09 -5.98686636808827e-09 -1.69929268422349e-08 4.48593099150539e-08 1.25080592638193e-06 -7.79757151761782e-08 2.7197504642111e-07 6.59367839671529e-08 3.88987018505085e-08 -2.63845860829323e-08 2.80976301922919e-08 3.34622612516476e-08 -4.90738647865807e-08 2.63986497915122e-09 5.37054959541785e-09 -1.22822012428117e-08 1.44324951814637e-08
"R2024" 2.58990325733547e-08 -4.77680232070609e-09 1.45593020137878e-08 -2.68189268122335e-08 -7.35024506734552e-09 -1.08123159559901e-08 -1.8872035490949e-08 1.06342387824727e-09 1.6572059478904e-08 2.31942069041966e-08 -1.86915531550335e-08 6.88568884369129e-11 1.21445013706147e-08 -1.11188166673386e-08 -6.71599636755289e-09 -4.26097320917422e-08 -8.97833478852029e-09 -1.88416428008499e-09 3.93119394615578e-09 -1.33894283282016e-08 9.26613947469207e-08 1.53506786675387e-08 -4.80570186416544e-08 1.70258664341322e-07 8.95928169817804e-09 1.61840547209219e-08 -5.92719884591391e-08 -1.03776713363613e-07 -1.0067229260582e-08 -1.98020917511857e-08 -2.72196174043016e-09 7.16258862284898e-09 -3.33431222039577e-08 4.57865184411373e-08 1.88786473047366e-08 2.50104095420431e-08 -3.36623681882027e-07 3.20765905218401e-08 2.97678144000918e-08 3.20855090580845e-08 3.20724596450944e-08 -3.5306393192907e-08 4.22262097299555e-08 2.42344214620574e-08 -1.38454261388289e-08 -4.12911469927042e-08 1.02557357905647e-08 -4.62366946584522e-08 1.16344420791237e-08 -9.12262991304512e-08 -2.19913428830948e-07 -2.36293824964476e-08 1.47502480602597e-07 -2.43277062937785e-08 -6.44865710833323e-07 -7.79757151761782e-08 1.08551194337259e-06 -6.45517029541823e-08 -3.74937660997639e-08 7.18674171621637e-09 8.99561520570099e-08 1.974431573555e-08 2.48467825965876e-07 1.12451494718444e-07 -3.43916423110326e-09 -2.06314915328686e-09 -7.74247476552742e-08 -2.80261276746113e-07
"R2025" -1.04337265236886e-08 2.91099271318664e-08 1.26479322510451e-08 -3.88701631144137e-08 7.05832428190728e-09 1.52303231225111e-08 -5.70180802264318e-08 3.68725162674935e-08 2.53183493479314e-07 2.19458486355174e-08 -3.88375346824817e-08 -8.83536804389722e-08 4.19213441242552e-08 -2.64058136132415e-08 -7.16273384367686e-08 4.0111415453612e-07 2.7413003069705e-08 1.65671945805754e-08 -1.48742411600452e-08 8.33355767607277e-08 1.14143798573999e-08 -6.37513758565916e-08 -1.05970545458795e-07 -6.70730234090666e-07 -5.89218715049019e-09 1.26923866410797e-08 -4.85278336032997e-08 4.1238212515973e-07 1.71577363440951e-08 7.82600513578541e-09 1.37882420123324e-09 -3.37901464450796e-09 9.82558003419328e-09 2.99271408373282e-08 2.30450156076016e-09 -5.21662355946803e-08 -5.00166669033844e-09 -1.60435002198447e-07 -1.93000700907949e-08 -8.63795616793063e-08 -5.42196181017394e-08 4.08739937695183e-08 -4.93861628933396e-07 2.1379540244703e-08 -1.31831959288561e-08 1.1281388022172e-07 -2.56427558731255e-08 -3.47589635940903e-08 3.45121054842031e-08 -5.25476297524377e-07 5.73356025474351e-09 4.57864777985018e-09 -1.74641697480439e-09 -2.11812394680387e-08 1.65840927974655e-07 2.71975046421112e-07 -6.45517029541837e-08 1.07348264003424e-06 2.52928861158951e-08 4.24438025909071e-09 9.30162343442674e-09 -4.03866247192515e-07 -1.94731526642799e-08 -3.23473033758193e-08 -4.79947257358224e-11 1.48306456841568e-08 -8.16018128035569e-09 2.76834551780057e-08
"R2026" -6.43558904986394e-09 6.71723902657823e-08 1.64051687282301e-08 -4.91217768709025e-09 -8.39583387191397e-09 2.86268875848051e-09 4.01379904522561e-09 -4.83140891189137e-10 -1.94800131927648e-08 1.35289528564503e-10 -3.02569383360438e-08 -7.00669630453092e-09 2.16861287776882e-07 -1.13038032688897e-08 4.84382395698713e-09 2.57136308453707e-08 7.45215240083691e-09 3.9267649931056e-09 3.0536391406132e-09 1.41794164951413e-08 -5.57940582098729e-09 5.42679457041076e-09 -2.31835139767981e-08 -2.428587702345e-09 -1.78089584287745e-07 -5.1594173467941e-09 -4.38887676424538e-10 9.50338313723857e-12 2.79041335323035e-08 -3.85120619027479e-09 8.98967004750907e-09 2.32301261002622e-09 1.36028068651851e-08 -2.1013480313671e-08 -2.02599440604988e-09 -2.05498223276469e-07 3.53057238048413e-08 -9.44423397598963e-09 -1.43543834546027e-09 -5.58491136422963e-10 -2.04831790365724e-08 -1.94136103054254e-09 -2.73993949492377e-08 -6.12685095962672e-09 2.90322919532513e-08 1.44792820773493e-08 -2.23040516767573e-07 6.75919600104943e-09 2.19249706531144e-09 -7.33525532124144e-08 4.85416990494713e-08 1.98856745967648e-08 -5.15368844285615e-08 3.57924755426733e-09 -1.98596872169327e-08 6.59367839671532e-08 -3.74937660997625e-08 2.52928861158952e-08 2.71769450691615e-07 -8.39691537325864e-08 6.81486144300374e-08 1.3185161520706e-08 -3.06073354370478e-08 2.56539488102781e-08 3.53071874789932e-08 1.09268503980923e-08 1.50254752141861e-08 8.79486251463445e-10
"R2027" -1.3038526126712e-08 4.87851239663147e-08 -1.76329536084584e-08 -1.56978127353161e-09 2.51738533404214e-09 3.51157074963057e-09 6.91834911434146e-09 -2.34870965308672e-09 9.27577266302458e-10 -6.05631100492929e-09 -3.13805818444446e-09 -4.16715768445666e-09 2.30485340642758e-08 1.24923918359256e-08 -4.44808942741524e-10 1.03461733735548e-09 1.3670426364388e-09 3.26778321574871e-09 -2.98698642512032e-09 7.78999432664768e-09 -8.53929139803213e-09 -1.70487317251587e-08 2.38449968847921e-08 -2.76229285132776e-09 4.05372922048182e-08 -8.27984700005084e-09 2.7850745162785e-08 -9.39820718474271e-09 5.73066609696845e-09 -1.23199423410967e-09 -9.94176287855058e-09 -6.49275130753531e-09 9.14220772743926e-09 -2.34401341644682e-08 9.93495237141502e-09 -1.53973452766797e-08 9.9278443713507e-09 7.14277912189449e-09 -2.08723544091265e-08 4.69224283263451e-09 1.32308232670404e-09 -3.28171942731634e-10 -1.98871499577612e-08 -6.14959627206316e-09 -1.9967900601563e-08 7.96042301763627e-09 4.16024104279737e-09 -1.97172677283137e-08 -7.48010037194879e-09 -4.70864975296356e-09 -3.40732522703786e-08 -3.29908618669974e-08 -1.91326402908916e-08 -4.05286785096823e-09 -3.08955190780975e-08 3.88987018505089e-08 7.18674171622017e-09 4.2443802590926e-09 -8.39691537325882e-08 2.12557536220779e-07 -1.01782045161254e-07 7.56588244394123e-09 1.92345567693744e-08 6.77365251236201e-09 -2.58099867908436e-08 1.44240502552617e-08 -3.49401269031485e-08 6.19020547090635e-08
"R2028" 1.86824794364225e-09 1.95553803863203e-07 5.6821786790535e-08 -4.38136296389277e-09 -8.44637472594714e-09 -1.30262096323071e-09 -4.90802438136356e-09 -8.93537546515895e-11 -1.15397290116309e-08 4.23166767629886e-09 3.05321148483307e-09 3.59209672025511e-09 4.45859085920297e-08 -3.48884287861665e-09 4.3453847412121e-09 2.63933750031233e-08 -3.47253991369672e-08 -1.02100836238285e-09 -8.22176377171826e-09 -4.33102626314699e-09 -2.1108899222565e-08 6.07002738388969e-08 1.01096836125463e-08 3.35506978318155e-08 -7.82197538541864e-08 5.23036789572579e-08 -3.02435717979376e-07 -1.432446350741e-08 2.72616511886355e-08 4.30272097308186e-09 1.73472278198813e-08 -7.1427589887603e-09 -2.17168552936601e-08 1.02558614211538e-08 9.6341985080435e-11 -2.58884494482179e-07 -1.58335376191459e-07 4.3254887445277e-09 1.02166686334849e-08 7.82567485242094e-09 1.63561724040092e-08 -1.14175273786491e-08 2.30893354959637e-09 -1.16721255088367e-09 4.70125844157463e-09 -1.75423189981147e-09 -3.67634485662876e-08 6.9034937940539e-08 -9.90830299570172e-09 -7.99812216546575e-08 1.1736860090002e-08 1.49487760486241e-08 1.59823050380383e-08 -1.2596103752475e-10 9.70035452939563e-08 -2.63845860829319e-08 8.99561520570072e-08 9.30162343442568e-09 6.81486144300375e-08 -1.01782045161252e-07 4.65932946478054e-07 -4.69654780332495e-08 -1.30332768313249e-07 -7.89613829720945e-08 1.34344645725243e-09 4.78227040794442e-09 3.51694309196949e-08 2.80094501458156e-08
"R2029" 6.21762084275546e-09 7.44019422453747e-09 -2.91249271191292e-09 6.86831847901202e-08 2.22671758781792e-10 3.0576265358839e-09 5.01437358629973e-08 -1.25077986809842e-08 -8.19591374215717e-08 -1.68680434762715e-08 -1.42326418868523e-09 -3.03943739844629e-08 -5.85101087194974e-09 -9.8391094838572e-09 1.97580195691264e-08 -1.26581886357824e-07 9.10253979898215e-09 2.36674630646066e-09 -1.76412948975035e-09 1.76452342838062e-08 3.77199604148097e-08 -2.24544604744598e-08 -5.05444069477519e-09 2.60955640795688e-07 5.66154930575712e-10 -8.53743009428765e-09 3.17340094966595e-08 -2.42340303455558e-07 9.59156505062543e-09 -3.9118398684725e-08 -2.44652735885138e-10 7.48490759394536e-09 9.78343139135965e-09 -1.95674214740432e-08 -2.56229004712227e-08 -1.57542709658987e-08 4.28308094500903e-08 -1.0941759719011e-07 1.29794017073352e-08 7.78623475459435e-09 -1.42815055495865e-07 -2.40143705983291e-08 1.31376017603838e-07 1.22642323725727e-08 4.86194775825707e-09 3.55993454507777e-08 -1.32112194599025e-11 3.40721136099081e-08 -2.160738892898e-08 1.16205741366519e-07 9.26506980337694e-09 1.01580669982684e-09 -9.21830017263429e-09 1.72543393530189e-08 -3.79273758989033e-07 2.80976301922876e-08 1.97443157355471e-08 -4.03866247192522e-07 1.31851615207056e-08 7.56588244393465e-09 -4.69654780332448e-08 6.40687098128642e-07 1.43863721479946e-08 1.44827074527446e-07 -1.71672717675892e-10 -1.18172998001613e-08 2.74066537632838e-08 -1.72082644046754e-08
"R2030" 1.16829368580781e-08 -5.78961565378926e-08 -1.6279859471216e-08 -3.70792947200051e-08 1.34459248303628e-08 5.64694390305866e-09 -1.66677881195885e-08 -7.0069537926588e-09 -8.37356862477863e-09 6.07848232186724e-09 -2.92670049285142e-08 1.33322578061536e-08 -6.71556617673127e-08 3.51698281913518e-09 -6.17088614808559e-09 -2.07099495788999e-08 1.6145533310259e-08 8.77933815864825e-09 -3.27180632921636e-09 -3.11284287440725e-09 2.94875854212166e-08 -1.21007056871739e-08 -1.13527013064995e-08 2.35367489920284e-08 -3.51827575625454e-08 1.03641287970762e-08 4.20533543939394e-08 9.06998820865168e-09 -1.35073030830568e-08 -9.87076275375933e-09 3.33907910240993e-09 1.45144117641347e-08 2.80088975505359e-09 -1.41853138275449e-08 1.18602596888566e-07 1.03554513937653e-07 1.62467442796083e-08 2.80104450404765e-08 -1.84164047014389e-08 -1.05637142841236e-07 1.77244410122069e-08 2.57788184417124e-08 1.87552308188383e-08 5.21807139714582e-08 -1.15568845628705e-07 -2.60921454922752e-09 2.14224880623689e-07 -5.75611940052212e-07 6.93426663291698e-08 -3.45967906175615e-08 -1.63525061909948e-07 -4.69708228734989e-08 1.27679806027081e-07 -3.05991696313828e-08 -2.45164159418286e-07 3.34622612516476e-08 2.48467825965873e-07 -1.94731526642797e-08 -3.06073354370478e-08 1.92345567693786e-08 -1.30332768313249e-07 1.43863721479931e-08 1.1587328282916e-06 1.41310158987084e-07 1.33835374906445e-08 -1.19030866777559e-07 -2.3224916136456e-07 -3.93197864361317e-07
"R2031" 1.97039626591395e-08 -3.50926138288273e-08 7.78674945908197e-09 2.77002792650153e-08 8.36433004369116e-10 -1.16233024527336e-08 -5.92721353154883e-09 -1.79748564803324e-08 2.43364265316134e-08 -2.08364059847247e-09 -1.29370484720791e-08 2.19376737257359e-08 -6.1436237176942e-09 1.31357589525526e-08 2.74883947864023e-08 -4.29447921998921e-08 5.22886680709994e-10 1.45014293825812e-09 4.09180589682437e-09 -3.62107903413322e-08 3.83996727576081e-08 -5.22667260786364e-08 -1.05966562517406e-08 -6.36838350778683e-08 -1.14493200276878e-08 -1.01630121887094e-08 5.99024737928347e-08 2.84808246010412e-08 -3.39943491458652e-08 1.04815705477542e-09 4.63023700525411e-10 1.57005917690955e-08 -1.37072383355234e-08 2.18314917825645e-08 -2.61131718026944e-07 2.53997113136382e-08 5.01563686685384e-08 1.11869462121139e-08 -1.52331906383418e-08 8.46456223085525e-08 -3.36955379937343e-07 3.81150272332223e-08 5.98007315758931e-08 -8.19576694236818e-09 -1.46823128042348e-08 -6.0023146239045e-08 1.92705959715723e-08 -8.40547475135141e-09 -4.55392646047246e-08 1.67524013141677e-07 -6.76189185953346e-09 4.24525211016757e-09 -2.08644547649699e-08 9.55375887572802e-09 -7.46725841146978e-07 -4.90738647865774e-08 1.12451494718446e-07 -3.23473033758144e-08 2.56539488102765e-08 6.77365251236655e-09 -7.89613829721024e-08 1.44827074527438e-07 1.41310158987086e-07 9.77763943970195e-07 3.85627052444574e-09 -2.11144304012965e-08 -1.57017257643668e-07 -3.21013416222171e-08
"R2032" 9.08510106470399e-10 -4.84359657833982e-09 5.55644064574165e-09 4.00891008679759e-09 -1.14877694632688e-09 -5.65154607772822e-09 2.31568429918633e-09 5.80832143837034e-09 -2.40861320813271e-09 3.09321644966298e-09 3.48809676584434e-08 -4.27305362061572e-09 -4.30266113750893e-08 -8.98024871405442e-09 4.253497473851e-09 6.78448411688248e-10 -6.91123823320137e-09 -1.06991046920362e-08 9.25858919745598e-10 2.57123973632611e-11 -2.28037167981981e-09 -1.54639791506097e-10 -8.77234211888795e-10 4.1297333921714e-09 -3.79177460071378e-08 5.62439335155928e-09 5.19004877872175e-09 -5.83755620481517e-09 2.41023037420315e-09 -6.67652050149632e-10 -9.97813810344145e-09 -1.32321122884284e-09 3.34904283346217e-09 -1.85934230835088e-09 3.54424317504101e-09 -8.47153963439826e-09 4.83749332195988e-09 -7.69034414071937e-09 -2.70716030248976e-09 -1.47273224692768e-09 -2.37112419482321e-09 -2.41881297655781e-09 3.24510791944311e-10 -6.56434554252276e-10 -2.52486711247259e-08 2.99396989269046e-09 2.9635027585684e-08 -8.00967205395619e-09 2.40102913707688e-10 -3.62696112673556e-09 -8.04350670942514e-09 2.46801622175643e-09 1.30561120851318e-08 3.43046126298147e-09 -7.17852877491829e-10 2.63986497915139e-09 -3.43916423110286e-09 -4.79947257360126e-11 3.5307187478992e-08 -2.58099867908448e-08 1.34344645725158e-09 -1.71672717676302e-10 1.33835374906443e-08 3.85627052444598e-09 4.72710492423347e-08 5.93793126857154e-09 -2.72302475892226e-09 3.61893488861144e-09
"R2033" -8.56936737323701e-09 2.04994284385664e-09 3.85991026973865e-09 2.44781452580904e-09 1.00210709062975e-09 2.07279574384536e-09 1.30306578157948e-08 -1.34745617547551e-09 -8.39436564833789e-09 -6.71275251739515e-09 1.77967450426736e-08 -1.39351624686104e-08 -7.09892902754145e-08 1.01185046555077e-08 -2.44075990360058e-09 1.21343999257489e-08 -3.33466896838556e-10 4.95342614954998e-11 -4.35001493633992e-09 1.86695359311365e-08 6.59807280560425e-10 1.48506588799219e-09 -8.31991249134416e-09 9.7670398909366e-09 1.77609421493645e-08 -1.60926760768784e-09 -6.72880071353413e-09 -1.20002591974057e-08 -6.62395014714595e-09 -2.04112165920352e-09 -2.49275863337032e-09 -5.95402668654388e-09 6.22385099658798e-09 7.19601700082911e-09 1.12170663660603e-08 -1.10803887720909e-08 -7.68101061226914e-09 -2.22161665185726e-09 -1.18666171954727e-07 -1.70285159645122e-08 5.9597490874588e-10 4.31104970889757e-08 -1.63585866981571e-08 -1.9541376777395e-09 -1.01887074046185e-07 -1.3445193639512e-08 5.67696882746442e-08 7.43285768290582e-09 6.93925546542031e-08 -1.74213589510175e-08 9.03726599062021e-09 1.46915910583078e-08 1.1507754248867e-09 9.68419253796065e-09 2.47540242650094e-08 5.37054959541825e-09 -2.06314915328751e-09 1.48306456841577e-08 1.09268503980924e-08 1.44240502552612e-08 4.78227040794532e-09 -1.18172998001621e-08 -1.1903086677756e-07 -2.11144304012982e-08 5.93793126857114e-09 1.32499512624765e-07 1.55060062134181e-08 4.5681407890791e-08
"R2034" -5.50795267217141e-09 8.50890648505536e-09 8.53496065269979e-09 1.68063459458646e-08 -7.88129081727395e-09 5.21909177608186e-09 9.10451810468534e-09 -4.62733177121854e-09 -9.90510675451419e-09 4.99493317597048e-09 1.28644849392425e-08 -2.33803733065256e-08 1.4704317847686e-08 3.05968421016298e-09 -3.18762797111211e-09 2.57917592048011e-09 -9.47522377340585e-09 -9.05246908254159e-09 6.60876086807322e-09 1.52975654878551e-08 -1.45186315187889e-08 6.99259377150234e-09 1.5728946615499e-09 -6.92237328863495e-09 4.24453148985513e-09 -3.84456469548357e-09 -1.80928397923302e-08 -4.47578056021722e-09 6.70173367429313e-09 6.72700168299832e-09 1.87905950004713e-10 -3.43973250181792e-09 1.35746712229512e-09 5.57064798867965e-09 -2.89103021372184e-08 -1.42039623133484e-08 1.39993996867106e-09 -4.54724996189985e-08 3.70785165880386e-08 -5.17758169274399e-09 6.66984894136825e-08 -3.560685705156e-08 1.76642879431111e-08 3.07210181571743e-09 6.54327301995618e-08 1.29296557634841e-08 -6.16269738901505e-08 1.26412828086696e-07 3.05343341184435e-09 2.12126613215903e-08 5.75685583553539e-08 -1.20295959512859e-09 3.94575367166899e-09 7.03622839273494e-09 4.6448672781064e-08 -1.22822012428134e-08 -7.74247476552737e-08 -8.16018128035743e-09 1.50254752141862e-08 -3.49401269031492e-08 3.51694309197015e-08 2.74066537632844e-08 -2.32249161364565e-07 -1.57017257643669e-07 -2.72302475892292e-09 1.55060062134171e-08 1.73927266253604e-07 -3.60939538741857e-08
"R2035" 4.85245491075949e-09 5.3007305419711e-08 -1.04604020964344e-08 4.37651574710191e-09 1.87580195024263e-08 -1.61693286410213e-08 8.70495832196355e-09 -1.58433907319486e-08 -2.18676600222903e-08 8.50575637503556e-11 1.91023471901038e-08 -3.709787779311e-09 4.07647308946479e-08 1.37103082801972e-08 4.58602143807038e-08 7.63810873674915e-09 1.22327720301731e-08 9.05609348177019e-09 -1.24169272696835e-08 5.56556203392725e-09 -1.81540101724555e-08 -8.36292780420153e-10 2.96516052812415e-08 2.34724926202322e-09 2.06046453512985e-08 -1.04646906287187e-08 2.31257467046396e-08 -8.18561394325567e-09 5.27654958582238e-10 -3.16255200582913e-10 -7.53997940996152e-09 -2.16579155060525e-08 -6.26501958190303e-09 -3.22155753391018e-08 -5.79663382759891e-09 -1.0085818807599e-07 7.37073658340554e-08 -1.26043138686758e-08 -6.02849482122892e-08 1.69632303397985e-08 -3.2356797983982e-08 1.40677153061498e-08 -4.4943467738019e-08 -1.60516990714804e-08 -5.87485455324164e-08 5.83509689099933e-08 -7.42201796851328e-08 1.58925394065825e-07 -1.12267155341811e-07 1.79610475191719e-08 -7.17126041459057e-08 3.70533675566703e-08 -1.01416061390184e-07 9.3954928108851e-09 1.98151068387799e-07 1.44324951814632e-08 -2.80261276746114e-07 2.76834551780058e-08 8.79486251463188e-10 6.19020547090636e-08 2.80094501458149e-08 -1.72082644046743e-08 -3.93197864361318e-07 -3.21013416222169e-08 3.61893488861136e-09 4.56814078907919e-08 -3.6093953874186e-08 5.41105032973687e-07
