# Supplementary material for: NODDI and Tensor-Based Microstructural Indices as Predictors of Functional Connectivity
Source: PLoS One. 2016 Apr 14;11(4):e0153404. doi: 10.1371/journal.pone.0153404 (PMC4831788; doi:10.1371/journal.pone.0153404)
Supplement: S1 Data — a) Functional connectivity matrices, both fMRI and EEG connectomes across all subjects, in the form of precision matrices and b) structural brain connectivity matrices across all subjects and microstructural indices. Columns and rows are named according to the corresponding brain region that represent. (ZIP) [file pone.0153404.s001.zip › DATA/EEG/44/precShr_EEG_wholeTS4_8.txt]

"C1001" "C1002" "C1003" "C1005" "C1006" "C1007" "C1008" "C1009" "C1010" "C1011" "C1012" "C1013" "C1014" "C1015" "C1016" "C1017" "C1018" "C1019" "C1020" "C1021" "C1022" "C1023" "C1024" "C1025" "C1026" "C1027" "C1028" "C1029" "C1030" "C1031" "C1032" "C1033" "C1034" "C1035" "C2001" "C2002" "C2003" "C2005" "C2006" "C2007" "C2008" "C2009" "C2010" "C2011" "C2012" "C2013" "C2014" "C2015" "C2016" "C2017" "C2018" "C2019" "C2020" "C2021" "C2022" "C2023" "C2024" "C2025" "C2026" "C2027" "C2028" "C2029" "C2030" "C2031" "C2032" "C2033" "C2034" "C2035"
"R1001" 9.76432374559093e-08 5.69313901415701e-10 -7.64709413780223e-09 -6.39765548753373e-09 1.63887325426265e-09 -1.36638009063198e-08 -6.84307693795163e-08 -1.07837802284958e-08 6.96374835086906e-09 3.05299934903794e-08 -6.3429998297592e-09 -2.08815389591474e-09 -6.48584526361579e-09 -4.15147633927493e-09 2.76359770278958e-09 -1.75203420667202e-08 -6.04764549247091e-09 2.55592710910945e-09 -1.99038905148018e-09 -3.28712314862454e-09 6.09736471374282e-08 8.09609591460463e-09 4.30189911922282e-09 -1.36953021662717e-08 3.3632160795937e-09 -1.97702323165506e-09 5.34670978682654e-09 3.50999629660737e-08 -5.31820892011524e-08 -5.34442247398738e-08 4.48570829114747e-09 8.16193056733583e-09 -5.16321394299109e-08 4.05706288240016e-08 2.96678413576919e-09 -1.84503923878938e-09 1.3553212881362e-09 5.71098356267033e-09 -4.79763838777353e-10 -3.36529759391021e-09 -7.8561571709411e-09 -7.67433246282805e-10 -3.01942106599529e-09 3.22212492614853e-09 -5.31855554115297e-10 -7.51330894615701e-10 2.57173357138499e-09 -3.65263233386409e-10 3.30058110358007e-09 1.44826352164771e-08 -1.02657123744441e-09 -1.96072240963089e-10 1.71170695312673e-09 -4.4642568437833e-10 -1.06701201889163e-08 -9.73070386861822e-09 8.72107628537247e-10 4.49351739771268e-09 -7.25997775938519e-10 2.44274908711275e-09 -1.23853414738358e-09 4.62848240404758e-09 6.49677466515794e-10 6.53233653182426e-09 -2.7153131838954e-10 -6.31046215088999e-10 -3.20026841579695e-10 -1.63952466959357e-09
"R1002" 5.69313901416087e-10 9.32886075198793e-08 -4.52935505943584e-09 -1.67493596491338e-09 -1.66793734115408e-09 1.35480513062471e-09 -6.01465656563556e-09 -6.65789741897823e-10 6.7150106037892e-10 1.87374896867314e-09 -2.49021400339132e-09 -2.87870701309615e-09 6.33959663300154e-09 -9.77336270829006e-10 -1.26300468170429e-09 1.85021519269268e-08 -1.26772103747979e-08 1.42849154640133e-09 -6.5893277242257e-09 2.32195429630603e-09 -5.74006206305155e-09 2.58621924731857e-09 2.07867662103687e-08 -5.66684037033857e-09 -1.67961523817195e-08 6.26080687497356e-09 -4.48825630087968e-08 9.21912374946203e-10 1.51118073016658e-08 7.58585334210392e-10 5.34068398307095e-09 -7.46207130310384e-10 -1.81167599619294e-09 -7.00649182871464e-09 -5.4242053793736e-09 -8.62195763026874e-08 -1.24944511896997e-08 5.9524373553452e-09 -2.58867537354647e-09 -5.71301039861877e-10 -2.40906616162913e-09 -1.02288870798874e-09 -1.17544927660895e-08 -7.55963488828373e-10 -5.39832615460809e-09 3.97623592653821e-09 7.00397091235614e-09 1.0542671514569e-08 1.47737546308869e-09 -3.52818918762048e-08 -9.15136949333723e-09 -5.21761458867743e-09 5.57427836906717e-09 -6.51864158540825e-09 -2.35661415874989e-09 2.01691556791419e-08 1.67826248564634e-08 1.27237861214901e-08 2.07709536051055e-09 3.10811920583137e-08 3.51408109577024e-08 -8.87807009547307e-09 -3.64359003812616e-09 5.43146065051873e-09 -6.12580890634617e-10 -2.19169776275457e-10 -2.28133617989191e-10 1.60693495268313e-09
"R1003" -7.64709413780307e-09 -4.52935505943537e-09 4.00749435340857e-08 -3.34547101540066e-10 -1.61536899602139e-09 1.50783277579071e-09 2.95542549025997e-09 7.47147163676215e-10 1.7660704702165e-09 -2.87813067092776e-09 2.38552316586875e-09 -5.82362749052724e-10 -2.01055182240193e-09 9.20176950892854e-10 -1.12363295550904e-09 1.82917505924028e-08 -2.98471172866018e-09 -1.94000482884642e-09 3.7500659165124e-09 5.0750265936742e-11 -1.557480124609e-08 -7.33742988188925e-09 -2.72515585668489e-08 1.79031406032261e-12 2.72504835909508e-09 -1.05621787851525e-09 -2.20765045168994e-08 -1.63656517159957e-09 1.84348084140972e-09 9.4220020595406e-09 2.15004141297251e-09 -3.22655468970456e-10 5.00250416956208e-09 3.48283072640603e-09 4.49198224246103e-09 9.14232879727882e-10 -3.83579375456354e-09 -6.65676968675978e-10 1.42917301050762e-09 2.75466535218018e-10 1.25855886346187e-09 -4.16285896352095e-10 -3.74038864390965e-09 -1.22829572964484e-09 -1.70441497474193e-09 1.23732446595861e-09 4.63469741628564e-10 -2.06691587516352e-09 -1.23395696771047e-10 -1.81926657225619e-08 -1.4829493962373e-10 1.24591390941119e-09 1.29040645109183e-09 2.58116108365114e-09 1.36174887288556e-09 1.38185113879141e-08 2.1137213279626e-09 -1.14677915393016e-09 9.73573039660372e-10 6.04747152733048e-10 8.47697982685073e-09 2.04727429021333e-09 -3.63291871029327e-09 -3.26307235199571e-09 -2.7061742054933e-09 6.93866978979386e-10 -6.55509562467632e-11 1.33583223501609e-09
"R1005" -6.39765548753875e-09 -1.67493596491479e-09 -3.34547101537837e-10 1.60713539292416e-07 1.45616823129689e-09 -2.30215354666473e-09 3.57143223118738e-08 -2.20197584084003e-09 2.71587560442285e-08 -4.77682965121077e-09 2.32592036589094e-09 9.36902516124267e-09 -7.23813061931811e-09 5.96033001560295e-09 -2.45144808584891e-09 2.9407187995179e-08 8.76115247030593e-09 1.46473883712253e-09 -4.9546206151713e-09 -5.92373282810462e-08 2.99471832323105e-08 -2.97016743640219e-09 -2.29948139066827e-08 -5.56273067868534e-08 -9.67146361289925e-10 2.97099258329583e-09 1.90682501427693e-09 -5.22986912811143e-08 2.44906638474267e-09 -7.9489721594595e-09 6.28923915070799e-10 -1.4743390239222e-09 -6.28965948705088e-10 -1.75571286795925e-09 -7.19009900513786e-09 3.80217284717874e-10 -4.34725177706145e-10 -1.44281597906052e-07 1.22245020156224e-09 9.44791723082884e-09 1.9125155069182e-09 2.85540421152885e-10 1.47897238487781e-08 -1.3714700456336e-08 -2.90606877448915e-09 -6.52910331240287e-09 5.93484531931843e-09 -1.11942120391383e-09 -3.69863547202073e-09 -2.1286206406521e-08 -3.39318505646895e-10 4.23637095643382e-11 -1.66603577696024e-09 4.4886602999423e-08 -1.23604777223617e-08 -5.5799257413668e-09 9.78212939497446e-09 3.83055926090569e-08 1.31897224550119e-09 -7.15897252654131e-10 7.60553601065758e-11 2.18024201192494e-08 9.57477996405062e-10 -3.09824999271713e-09 2.28257818771262e-09 2.5375183386425e-09 -1.17840672428844e-09 -1.97297367420957e-09
"R1006" 1.63887325426311e-09 -1.66793734115424e-09 -1.61536899602232e-09 1.45616823129764e-09 1.36812836190582e-08 -1.13785441899147e-10 1.32830141984756e-10 -9.34060558647473e-09 5.09704398156756e-09 2.4806271559406e-09 4.38546274065422e-09 2.37117021746476e-09 -1.24246852931947e-08 1.08511744225715e-08 -4.05103521286445e-09 -8.36762821071146e-12 6.26687092373386e-09 1.79286515676304e-09 -3.54650668801241e-09 -3.76454835338386e-09 2.96481311874018e-10 -2.2618244337096e-10 1.25813335585901e-09 -2.54849058382157e-09 3.62275234725715e-09 -2.79269645013908e-10 8.07428689372184e-10 -5.42333458793898e-10 -2.32093027836985e-09 -2.99137659195474e-09 1.94082904253247e-09 -5.7722352347445e-09 3.44034376804853e-09 -9.77749161914333e-09 -1.13919787505538e-09 2.34350269086003e-09 1.2044712019977e-09 -7.35349936130412e-10 -2.39586072059595e-09 1.36519075537006e-09 5.30230413633498e-10 -3.72738845240362e-10 -3.11914530361714e-09 -1.36764004631616e-09 1.12903298263041e-10 -2.97244460927052e-10 7.79138658303005e-09 1.55736040945816e-09 2.7229658440934e-10 1.104674070165e-09 -9.80236709184164e-10 1.35227932468595e-10 5.19588599365782e-10 1.47428136751865e-09 -1.03479317787242e-09 -5.04052477665884e-10 -1.71783200900063e-09 3.54431892527035e-09 -1.25224690889838e-09 -3.30611226038756e-09 -1.53696504341794e-09 -1.80221823604937e-09 2.05648793451921e-09 2.44846380537453e-09 -1.42174662057934e-09 -1.93539702918987e-09 -2.2791570770646e-09 2.68029500521164e-09
"R1007" -1.36638009063189e-08 1.35480513062511e-09 1.50783277578954e-09 -2.30215354667216e-09 -1.13785441899569e-10 6.71841363637782e-08 -9.88804978249819e-09 -4.19840755498299e-08 -1.89432824848871e-08 -2.13918722893577e-08 -4.40489835768831e-09 -1.15164399661472e-08 5.74362255056038e-09 2.92817484812571e-08 -2.31763035045277e-08 7.25902775652854e-10 1.58054370380031e-09 3.4334476482619e-09 -4.65067932087666e-10 1.92969435184932e-08 -5.25865930438913e-09 7.71221005398719e-09 -6.80324266653471e-09 4.95073410578276e-09 -2.7775646235345e-09 3.07108470581362e-09 -3.05541044194959e-09 1.04053739581765e-08 1.33451597396305e-09 1.32661411611231e-08 -2.8512250959957e-10 -6.53258090021058e-09 2.88254192244958e-09 -2.87454070181799e-09 6.15497199251749e-10 -1.29738642167203e-09 -2.52081455919621e-10 -2.26055984136937e-09 -1.08338458244646e-09 -7.18398142997206e-09 5.83507575632714e-09 1.43540491707507e-09 1.27498367133286e-08 -4.50523039206458e-09 -1.70662522231951e-09 6.15140561399878e-09 1.42139140110721e-11 -1.05718564574266e-09 7.26813551692864e-09 -2.10700383478487e-09 6.13249044115265e-10 6.75279307564437e-10 1.57697419662785e-09 -5.27758789059828e-09 4.23020615980885e-09 -3.3032399117656e-09 9.44798450669499e-10 -7.82502384446862e-09 1.56576514343722e-09 -3.43852319958164e-09 5.19339333293831e-11 1.07138724712856e-09 -3.78171571041875e-09 -6.80767972351425e-09 -2.3124421819409e-10 5.79294120180793e-10 1.07254600909982e-09 -3.03028280888471e-11
"R1008" -6.84307693795096e-08 -6.01465656563612e-09 2.95542549025762e-09 3.57143223118529e-08 1.32830141986791e-10 -9.8880497824939e-09 3.06560530949611e-07 -9.27030530832176e-09 -3.98297826065978e-08 -1.12523555779856e-07 1.05438400191145e-08 1.52862219223262e-08 -8.20579912569145e-09 1.43317977888093e-10 1.37134727067276e-08 1.31871558906439e-08 5.04687166573196e-09 -3.17009147316692e-09 1.48472589832814e-09 1.13206577270845e-08 -2.39348683565652e-09 -2.48899385198189e-09 -2.30392249378521e-08 2.91633986026449e-08 4.31372887622611e-09 -2.02723690903362e-09 3.58929526002705e-09 -1.29682683035206e-07 1.78652048046229e-08 -5.05637954268432e-08 -3.98282011752495e-09 -2.21027566754522e-09 4.70989389618942e-08 -2.4041758635091e-08 -1.53814290445546e-09 5.16457068377946e-09 -2.11168656487015e-09 -2.63193267608149e-08 -1.8206117795757e-09 7.87287814649345e-09 3.88731786226887e-09 -1.25500708353283e-09 2.3873901068616e-08 3.72067084225277e-10 1.28939048910669e-10 -1.16250998663371e-08 4.66881432967173e-09 5.66870897038935e-09 -4.10619945474057e-09 -1.27351261023935e-08 9.14604501892994e-10 -2.53308465786025e-09 2.00494326441998e-09 1.56411014009035e-08 -4.94555773483336e-09 6.05136071635781e-09 2.90567659455395e-09 -1.30715987436069e-08 -2.86662051921175e-09 -2.14710315894916e-09 -1.14101099119654e-09 9.37409706857978e-09 -9.21308652908947e-09 -1.07240632642439e-08 -3.48655519255423e-09 1.34872427826676e-09 2.47799372603201e-09 2.99047195330544e-09
"R1009" -1.0783780228495e-08 -6.6578974189769e-10 7.47147163673332e-10 -2.20197584083927e-09 -9.3406055864777e-09 -4.19840755498327e-08 -9.27030530831428e-09 1.4136542178496e-07 2.8125272909215e-08 4.33942610467715e-09 -6.35816403733503e-09 8.36782873575256e-09 3.12607724592297e-09 -1.48726370509647e-07 -6.02155138671894e-09 8.86645374309328e-09 -8.04613896589312e-09 -1.83305794422329e-09 6.12537425154139e-09 -1.44405713026997e-08 -8.08739684347895e-09 -8.20422303340551e-09 3.71437423044459e-09 -1.10193913184561e-08 1.26420304605112e-10 -2.3894130645672e-09 1.37474491148306e-09 3.57229948375083e-09 4.20957801297578e-08 7.67871356534571e-11 -4.04361849140538e-09 2.0333994730419e-08 1.52407561899212e-08 5.67935588137798e-09 -2.61060131794726e-09 3.81787525524081e-10 -1.50542697814731e-09 2.42576635741256e-09 -1.75227851612315e-09 -5.49958074216486e-09 6.77029167744999e-09 -5.39216349183301e-09 -1.39720390763869e-08 6.50810358252685e-09 -2.69037802517681e-09 -1.38215308058387e-09 -1.02108546871803e-09 -2.14750100509673e-09 9.5130567395138e-09 -7.86093305401229e-09 -4.20877250771271e-10 7.10334741701977e-10 -4.68030329811801e-10 -4.4964894818887e-09 3.04853001330073e-09 1.96004474706185e-09 6.07279211843764e-09 1.16391383547183e-08 -1.53317367661615e-09 6.55738811974078e-09 -2.87924358845457e-12 -4.19635060544905e-09 3.50972045144871e-09 -5.32985219642327e-09 1.27896414763296e-09 2.65626766689936e-09 8.05894044779833e-10 -5.46978992284516e-09
"R1010" 6.96374835086818e-09 6.71501060378639e-10 1.76607047021738e-09 2.71587560442268e-08 5.09704398156746e-09 -1.89432824848884e-08 -3.98297826065985e-08 2.81252729092158e-08 1.28431174595133e-07 3.09067995751842e-08 -1.84618665953911e-09 -1.64524719518045e-08 -5.36354180934119e-10 -1.21388157660204e-08 -2.20041009875394e-08 5.30201981482355e-08 8.77557793368378e-10 1.51082545758107e-09 -1.39203526013358e-09 -3.80208437351273e-08 9.69315190381916e-09 -4.38275648440958e-08 -1.2934828157091e-09 -1.24790560129997e-07 -2.42494533774983e-09 -7.00462831151021e-10 1.02771151066473e-09 6.11391771489518e-08 -2.44000310114329e-09 5.88418138362227e-10 1.04495081463864e-09 -8.95720545738227e-10 -3.95338768968275e-09 6.22729500753263e-09 -3.51361287729450e-09 -2.83985281529519e-10 -2.68611413035744e-09 -2.19304091666988e-08 1.46972261143499e-09 -6.90826900198888e-09 -1.19033568102306e-08 2.4531666582727e-09 -1.09027495346394e-07 5.87926256763588e-10 -5.90401872366427e-09 1.63978493718967e-08 4.12893696927997e-09 -9.51352890776137e-09 2.85901419601039e-09 -4.58370743357176e-08 -3.0595991246783e-09 9.02290794699621e-10 1.55751215687517e-09 1.38501868051774e-08 -1.74266427514744e-08 4.41942079504819e-08 1.22219896576858e-08 1.22973802150453e-07 1.78856729413295e-09 3.07068708931178e-09 -3.32798779000587e-09 -2.67811608567501e-08 1.6894349266239e-08 2.18764006429236e-08 -7.32060458323452e-10 1.86077125175264e-09 -5.37904449597796e-09 -9.79104939005939e-09
"R1011" 3.05299934903764e-08 1.87374896867171e-09 -2.87813067092471e-09 -4.77682965121004e-09 2.480627155938e-09 -2.13918722893542e-08 -1.12523555779844e-07 4.33942610467682e-09 3.09067995751853e-08 1.47971460813487e-07 -2.74532758495777e-09 -3.4672179697194e-08 2.17941898794464e-09 -3.11471365813436e-09 4.21583281028805e-09 2.17896704828135e-10 2.94515110974767e-09 2.17820843086916e-09 -2.91825677216554e-09 -1.61426309445625e-08 1.98146415628393e-08 -4.28243965745197e-09 -2.69552703338164e-09 -1.63038671691984e-08 -5.66129669659239e-10 2.97653231137511e-11 -1.56524634473316e-09 1.62647016376918e-08 -5.62013248557725e-09 9.98244083778951e-09 3.07837113284541e-09 2.19580006955656e-10 -1.90280718485625e-08 7.83965105102924e-09 2.0343220217842e-10 -1.24698240498235e-09 -3.038641670641e-10 -8.51157286277458e-09 1.17882192567757e-09 -2.23243246978518e-09 1.87543102005987e-09 2.4284791827668e-10 -7.8842251224296e-09 -1.93024926353102e-08 -4.88321203158515e-09 1.61963771005863e-08 -5.37473188584178e-10 2.24770458963813e-09 -6.02565880910318e-09 2.64603569588758e-10 -1.31573737683371e-09 1.61987635472894e-09 -1.93319393912299e-09 2.77215744377645e-09 1.03528482420115e-08 -1.74825862414455e-09 -2.6014963085657e-09 1.21772547439074e-08 -4.47476195339285e-10 -3.40449309916923e-10 1.88505827772376e-09 -9.70195317067681e-09 -1.64021536459094e-09 -1.14995388407714e-09 1.4738065149716e-09 1.09541789223315e-09 -2.43854601581044e-09 5.89831067164321e-09
"R1012" -6.34299982975602e-09 -2.49021400339092e-09 2.38552316586829e-09 2.32592036589061e-09 4.38546274065401e-09 -4.40489835768758e-09 1.05438400191167e-08 -6.35816403733536e-09 -1.84618665953798e-09 -2.74532758495721e-09 8.55723780889863e-08 1.94089183614682e-09 -1.12697789321912e-07 2.20637564244034e-08 6.8712455093745e-09 2.99273480924496e-09 -5.07937141127752e-10 -2.10658058420575e-08 -1.95321203658477e-08 -2.33463287571937e-09 -2.00944359637452e-08 -1.71900513462931e-09 1.93234765234989e-08 -1.13222161509398e-10 1.60351312599793e-08 6.35830311330704e-09 -7.3303096301623e-09 1.87374646019738e-09 -1.0747609611047e-08 -3.64157609993217e-09 1.31706731866784e-08 -2.07183913640307e-08 2.04953850774053e-08 -3.26569044383717e-08 6.5163472621709e-10 6.37840072095161e-09 -3.62439671540604e-09 -5.07931830554634e-09 -5.97397380447748e-10 1.33950679678375e-09 2.81852432591905e-09 7.292866413274e-09 -3.1792758277962e-10 -3.77539393362842e-09 -1.89543450821163e-08 5.79495987961443e-11 7.85791177565583e-08 -6.52845758098378e-09 -4.91102319972380e-09 -3.66452354686439e-09 -2.47213641177905e-09 -1.57133429392602e-09 4.22127321428837e-09 6.30892094901556e-09 1.97913289048054e-09 4.0314391245726e-09 3.83966657983279e-09 2.90090695159554e-10 -1.29224060071087e-08 -3.91086119150307e-09 1.02713489508612e-09 -2.06234329629296e-09 5.05343008076499e-09 6.57169405670018e-10 1.0857731658046e-10 3.62962224162735e-09 -3.5268060657337e-09 5.19055773490914e-09
"R1013" -2.08815389591638e-09 -2.8787070130964e-09 -5.82362749051838e-10 9.3690251612464e-09 2.37117021746448e-09 -1.15164399661497e-08 1.52862219223251e-08 8.36782873575238e-09 -1.64524719518021e-08 -3.46721796971989e-08 1.94089183614774e-09 1.20555398724361e-07 -7.27962314557026e-09 -2.52483051089442e-09 1.98516195585189e-09 -1.72455677802952e-08 5.92634517862049e-10 1.6162050598037e-10 -5.74100044598852e-10 -9.52928325679549e-08 -7.16488255075557e-09 1.2910017424849e-08 6.68471217032199e-10 2.293501987733e-08 3.84058691453739e-09 -2.0987110749121e-09 4.38651226545124e-09 4.45728198960307e-09 -2.17456737131683e-09 -4.49825414361856e-09 -1.38794431117717e-09 7.27963314589644e-10 2.23213568351301e-09 -9.23049647925928e-10 1.51571195328163e-09 2.7611172840261e-09 -7.07355243170303e-10 3.7804598345044e-08 3.93825280130809e-09 2.23566719116592e-08 1.43811189337889e-09 -1.60359810585998e-08 3.41688997405808e-08 1.14098027306721e-08 4.20921478873834e-09 -4.0456381238939e-08 4.58434563601097e-09 -9.815044135353e-09 -2.3810677248436e-10 1.79271871138376e-08 -2.22548942548178e-09 -3.90398162414159e-09 8.25422069696179e-10 -2.55096514686029e-08 -1.82572091600096e-09 -2.3310199714341e-08 6.9157163399927e-09 -3.20842723213718e-08 -3.09537060421591e-09 -2.13903736211445e-09 1.18187584331733e-10 3.32490913065252e-09 1.29168626836441e-08 -3.71461114478325e-09 -3.26703362136746e-09 -3.9872982998408e-09 9.57240535756509e-10 -6.87478565568865e-09
"R1014" -6.485845263616e-09 6.3395966330014e-09 -2.01055182240178e-09 -7.23813061931813e-09 -1.2424685293195e-08 5.74362255056045e-09 -8.20579912569071e-09 3.12607724592193e-09 -5.36354180933902e-10 2.17941898794603e-09 -1.12697789321913e-07 -7.27962314556975e-09 3.52760498065307e-07 2.83266384713375e-10 -7.27047099340584e-09 -1.04388708326334e-09 1.07697809392645e-08 2.39678424508977e-08 2.69547665656307e-08 9.24746746107270e-09 8.5205388109739e-09 3.61383616063678e-09 -1.93980596610108e-08 -1.11542684333133e-09 -8.35372550478399e-08 -1.65351960662979e-08 1.78271554966697e-08 1.68774558783068e-09 3.27824353399499e-08 1.23879286495148e-08 -6.26030184589157e-08 5.43228488592198e-09 -1.27657960417143e-08 2.49499580735432e-09 2.50825619950103e-09 -3.03933562803776e-08 1.31434377773748e-09 7.43165381321123e-09 5.65496036775625e-09 -6.19222525629478e-09 -1.01739393578647e-09 9.01634058602542e-10 -1.82662364370988e-09 4.81821283739533e-10 1.27328585505671e-07 3.14297536441268e-09 -3.13439388036121e-07 3.45617691875193e-08 3.36180459471481e-09 -2.496111860765e-09 1.68800021669499e-08 -1.0096234622347e-08 -4.00838173117049e-08 -6.97066805482554e-09 -3.73429697497662e-09 -1.77926609891753e-09 4.77641108664201e-11 2.29001320511896e-09 7.27577850208971e-08 4.17111792020778e-09 7.01255925416403e-09 5.09886496695612e-09 -5.80110131029107e-08 -1.09610951723489e-08 2.87805139280209e-08 -2.06054864373555e-08 1.11165581838435e-08 5.58527518437529e-09
"R1015" -4.15147633927339e-09 -9.77336270828784e-10 9.2017695089164e-10 5.96033001560274e-09 1.08511744225714e-08 2.92817484812586e-08 1.4331797788855e-10 -1.48726370509629e-07 -1.21388157660191e-08 -3.11471365813668e-09 2.20637564244023e-08 -2.52483051089098e-09 2.83266384714724e-10 2.90127180760638e-07 4.71913976531284e-09 -3.39052060299015e-09 9.81325060387642e-09 -4.95658646645019e-09 -9.12823745218821e-09 4.40682064876268e-09 9.75463953843343e-10 2.45774413945475e-10 -3.15958046115109e-09 -2.74745483344659e-10 -6.50533081296515e-09 3.60226813411597e-09 -3.18985455016749e-10 -4.52865888101867e-10 -1.39284014120546e-07 2.82717840505563e-08 2.61524023689947e-09 -3.97391200463941e-08 -2.11901046512093e-08 3.26083715665891e-09 -3.27065109559155e-10 -1.32630966079543e-09 -1.35203425269201e-10 -6.52858979917294e-09 3.92253302792216e-09 9.74703207394536e-09 -1.23523959665438e-08 3.56782529018356e-09 5.40954356403884e-09 -1.12250174657595e-08 3.9441908465923e-09 2.3692039012077e-09 -2.55662286265419e-10 -8.79917620494237e-09 -1.21203185108109e-08 4.70779785988227e-09 -1.81805833848012e-09 -1.08928295204175e-09 -1.4811218080698e-09 3.79384338598527e-09 -1.30028828960688e-08 4.25478651847852e-09 -5.06782505354603e-10 -3.28964697015386e-09 3.0122707104313e-09 -6.95447637196137e-09 3.32853915281624e-09 -6.68662011205054e-10 8.47104282578773e-09 1.65362546204778e-08 1.38118263164902e-10 -4.05997436008106e-09 -3.80003835638296e-09 5.77548116051037e-09
"R1016" 2.76359770278661e-09 -1.26300468170421e-09 -1.12363295550927e-09 -2.45144808584622e-09 -4.05103521286373e-09 -2.31763035045251e-08 1.37134727067262e-08 -6.02155138672e-09 -2.20041009875386e-08 4.21583281028765e-09 6.87124550937453e-09 1.98516195585166e-09 -7.27047099340639e-09 4.71913976531438e-09 2.67077732175558e-08 -1.08367177721738e-08 -3.27071111553845e-10 -3.84054027045456e-09 -3.0478058461499e-10 3.61049121181093e-09 3.22354417889334e-09 2.80203626641806e-09 5.71348747213907e-09 2.16705475223521e-08 3.04840640031355e-09 -1.00350314568003e-09 4.16242077937974e-10 -1.85823309855006e-08 -4.4286202576413e-12 -3.56290353127095e-09 8.3785815348374e-10 2.34804633099913e-09 -3.45083785770345e-09 -3.65235173309778e-09 1.07431016089343e-09 1.39393652502905e-09 1.49525336840821e-09 3.58145923259171e-09 2.83059967604954e-09 1.05710543874744e-08 -2.26739950816513e-09 -7.64264442366533e-10 1.3032057567073e-08 -1.62495833154062e-09 3.12751312071886e-09 -5.21326806670652e-09 1.34318045383343e-10 4.2649423960557e-09 -1.28675418032517e-08 8.30628820041647e-09 -1.63867093086538e-11 -6.42822036828259e-10 -1.20044552711174e-09 3.203550974974e-09 1.28748501390978e-09 -1.29580480977007e-09 -5.16147707559963e-09 -1.83814876718114e-08 -6.22134488454421e-10 7.69120241748145e-10 -1.06963312158785e-09 4.72396918352707e-09 -1.78474347197869e-10 6.42702539392469e-10 8.41885961648742e-10 -1.42530045953468e-09 3.52005349218157e-10 2.49729447318858e-09
"R1017" -1.752034206672e-08 1.85021519269277e-08 1.8291750592404e-08 2.94071879951785e-08 -8.36762821119918e-12 7.25902775651868e-10 1.31871558906454e-08 8.86645374309199e-09 5.30201981482362e-08 2.17896704831561e-10 2.99273480924472e-09 -1.72455677802957e-08 -1.04388708326298e-09 -3.39052060299016e-09 -1.08367177721738e-08 2.33355358777878e-07 7.03518379211750e-09 1.80244280364488e-09 -5.18688285619342e-09 7.51306484260954e-09 -1.86814374153614e-08 -7.11729963656796e-08 -3.47570940117919e-08 -1.25758625407425e-07 -1.09455827191508e-10 -5.53675315667273e-10 -3.89977856431424e-08 9.7069678506164e-09 -7.9159450611608e-09 2.5230398206076e-08 6.87229119771293e-09 -1.05143391360043e-09 1.77250177761416e-08 4.91494957075689e-09 1.28344996960766e-08 -1.72625458525278e-08 -2.75203412703036e-08 -4.07706296998229e-08 8.06707957087330e-11 -1.26202317467301e-08 1.4417918021797e-08 6.41477023629011e-09 -6.96884221185048e-08 -2.84404831230396e-09 -3.37540175869038e-09 1.16539387311703e-08 7.89673404163542e-10 7.64860135888207e-09 1.67453500101388e-09 -2.94612587494193e-07 -5.17161406219429e-09 2.11719958075464e-09 9.0382634763927e-10 4.48888557663118e-09 9.93931385677729e-08 1.52238757853905e-07 2.14385641269611e-08 1.35289548748069e-07 1.44011499258172e-10 1.22509737425001e-08 1.15230993721214e-08 -2.40249311958827e-08 -2.1271492219663e-08 -7.55367299901341e-08 -5.71786463939318e-09 4.95623580192916e-09 5.99530445654917e-09 4.49915246603067e-09
"R1018" -6.04764549247018e-09 -1.26772103747962e-08 -2.98471172866115e-09 8.76115247030413e-09 6.2668709237325e-09 1.58054370379902e-09 5.04687166572716e-09 -8.04613896589151e-09 8.77557793369584e-10 2.94515110975088e-09 -5.07937141127009e-10 5.92634517861236e-10 1.07697809392651e-08 9.813250603879e-09 -3.2707111155482e-10 7.03518379211742e-09 6.33001495469544e-08 6.83067977005254e-09 -2.39721902422065e-08 -2.07747269167851e-09 6.84051334685079e-08 1.24172028414554e-08 -1.01659333012398e-07 -9.96236291072548e-09 -3.436892648614e-09 -1.30959228416872e-08 1.86844078717306e-08 -1.33838258088301e-08 1.22676877310613e-08 -4.79273742039026e-09 1.02802785707095e-09 -5.73899053916253e-09 4.48443641471818e-09 -2.15923512122258e-08 7.9182326959383e-10 4.59018072400218e-09 1.62786213855923e-09 -9.21408476391135e-09 -4.97368235990628e-10 1.61015978867268e-09 1.92698297063153e-09 4.0663521347829e-10 2.62690574300262e-09 -1.57214121158434e-09 3.047267590053e-09 -3.27213283397005e-09 -8.46013559623057e-09 7.78235484763721e-10 -1.28567726685497e-09 -5.24120128770911e-09 -1.88688030078116e-09 -3.09738035409589e-10 2.04001350036039e-10 4.2865130117472e-09 4.5119895439985e-09 -1.33109647441725e-08 1.16891215491379e-09 1.16884410138858e-08 3.66327767255814e-09 6.7339652286697e-11 -3.67899043496567e-09 3.25129174778319e-09 2.7292140459894e-09 -7.60017510924984e-09 -3.81014158005188e-10 -1.55707617521143e-09 1.64050475596322e-10 5.00307692174086e-10
"R1019" 2.5559271091084e-09 1.42849154640168e-09 -1.94000482884573e-09 1.46473883712087e-09 1.79286515676135e-09 3.43344764826204e-09 -3.17009147316792e-09 -1.83305794422552e-09 1.51082545758195e-09 2.17820843086874e-09 -2.10658058420588e-08 1.61620505979077e-10 2.3967842450898e-08 -4.95658646644971e-09 -3.84054027045424e-09 1.80244280364744e-09 6.83067977005404e-09 2.04369005447504e-08 -7.32830966118832e-09 -5.6430654748532e-10 1.11880089737961e-08 -2.44770618288176e-10 -1.47998717921977e-08 -3.13266298545275e-09 -4.3042508544845e-09 -5.92141096456512e-09 5.32961371768363e-09 2.47402734723778e-10 -3.08732497084597e-09 1.78028338886441e-09 -4.04182151652607e-09 -4.88738158203314e-10 -6.02361661336362e-09 1.14274868534173e-08 -8.72029620933676e-11 -2.68523246259546e-09 3.87671912760594e-10 -8.76713480394708e-11 2.38296703277716e-09 6.85338548975706e-10 -2.14376728842406e-09 -4.51815122835711e-09 9.86638453362392e-10 2.95193965184754e-09 -1.51630164327761e-09 -9.36778966601257e-10 -1.3417814570894e-08 2.68330459549603e-09 9.40271917471214e-10 -2.19746675834077e-09 -3.34527934739077e-11 1.31883348700223e-09 -2.53856121122436e-09 -1.76024568798465e-09 -7.51538051055702e-10 2.69546306459114e-10 4.66304511268508e-10 7.88362398607661e-10 2.76128425793031e-09 3.02318917011651e-09 -1.28892690590817e-09 2.0077981437468e-09 -1.68958725695555e-09 7.93221945870341e-10 2.0504270955324e-10 -1.70840828304229e-09 2.88959887598216e-10 -2.90405430882426e-10
"R1020" -1.99038905148238e-09 -6.58932772422508e-09 3.75006591651011e-09 -4.95462061516961e-09 -3.54650668801407e-09 -4.65067932087624e-10 1.48472589833222e-09 6.12537425154505e-09 -1.3920352601337e-09 -2.91825677216889e-09 -1.95321203658484e-08 -5.74100044598815e-10 2.69547665656298e-08 -9.12823745218954e-09 -3.04780584614442e-10 -5.18688285619502e-09 -2.39721902422059e-08 -7.32830966118922e-09 4.39530277867908e-08 2.70643310558243e-09 -2.05685904965421e-08 -1.78120662091368e-09 2.80963006421222e-08 4.38207218489997e-09 -1.91836699269464e-09 -8.82751893389149e-09 -3.36710178115072e-09 4.15750733618689e-09 3.93476694098133e-09 -1.18176426265449e-10 -5.72301576309754e-09 7.79496586140251e-09 1.66955370546952e-10 6.86782011680114e-09 3.07411245685489e-09 5.89255602307684e-09 1.77949111969047e-09 4.57851604007778e-09 -1.55673249747505e-10 -2.10685454775721e-09 2.33206145434633e-09 -1.26751799396417e-09 -7.81354073200951e-10 -1.78895260239645e-10 5.51251629400703e-09 1.88231661565826e-09 -2.09272928772943e-08 -3.10003631658026e-10 1.50021082946982e-09 6.08261466747258e-09 2.28304170739101e-09 1.7323147768263e-09 -8.73675123795481e-10 -2.4654233494621e-09 8.53023474263701e-10 1.72242527320861e-10 -5.303554229299e-09 -3.58869096370596e-09 3.19592009846968e-09 -2.94455724649443e-11 1.16082976123529e-10 -1.34546750342423e-09 -3.08311492374064e-09 -3.73496494246134e-10 6.09728180210349e-11 2.73358492641355e-10 6.50655087605309e-10 -1.02369875366411e-09
"R1021" -3.28712314862516e-09 2.32195429630545e-09 5.07502659347573e-11 -5.92373282810476e-08 -3.76454835338368e-09 1.92969435184959e-08 1.13206577270799e-08 -1.44405713027016e-08 -3.80208437351329e-08 -1.6142630944576e-08 -2.33463287571888e-09 -9.52928325679476e-08 9.24746746107229e-09 4.40682064876774e-09 3.61049121181059e-09 7.51306484260931e-09 -2.07747269167823e-09 -5.64306547485493e-10 2.70643310558185e-09 1.47949133604398e-07 -4.99692673179542e-09 2.7839446644413e-09 3.4544002242585e-09 8.48904790390998e-09 -2.25973077402349e-09 2.50464360304206e-09 -5.6470644509191e-09 -4.66041112296284e-09 2.04197470468062e-09 1.60022019980736e-09 -4.65328571380801e-10 3.21750653806764e-10 3.75524552539858e-09 -1.86426548718509e-09 -4.5816977804141e-10 -2.26495377420199e-09 3.17045358127403e-10 -1.77501873917604e-08 -4.46980781170498e-09 -1.48948316952692e-08 9.96559105302318e-10 9.18384059308267e-09 -9.97607303091478e-09 -3.32077058971328e-09 2.50790343860209e-12 1.98217397579835e-08 -7.34598074371856e-09 8.03110007652999e-09 3.48960362779662e-09 -1.07644426373857e-08 1.84134500477133e-09 2.84620613688515e-09 1.41892796124473e-10 1.75781591166665e-08 -5.2956654043685e-09 1.21145571740192e-08 -4.51368643596295e-09 1.49981360208231e-08 1.5958553692864e-09 3.33528452339288e-09 -5.62014364492325e-10 -3.77728029912822e-09 -1.02704024032889e-08 4.61784745168331e-09 1.55423162987577e-09 1.75230713538732e-09 3.60407391383808e-10 4.98465117314894e-09
"R1022" 6.09736471374229e-08 -5.74006206305162e-09 -1.5574801246089e-08 2.99471832323059e-08 2.9648131187679e-10 -5.2586593043881e-09 -2.3934868356706e-09 -8.08739684348231e-09 9.693151903821e-09 1.98146415628347e-08 -2.00944359637451e-08 -7.16488255075441e-09 8.52053881097523e-09 9.75463953849114e-10 3.22354417889232e-09 -1.86814374153597e-08 6.84051334685104e-08 1.11880089737951e-08 -2.05685904965502e-08 -4.99692673179419e-09 4.26828974310343e-07 2.28182719551471e-08 -2.68841439261923e-07 -3.01089218749553e-08 -1.75950724166008e-09 -6.89337069669058e-09 2.49892769279524e-08 -7.36819488767719e-08 -2.92098036862614e-08 -1.11529221482698e-07 6.7220903983871e-09 3.92521049464844e-09 -7.50864405495475e-08 4.31746990722119e-08 8.6340771308905e-10 -2.20586972958266e-09 6.19938569878078e-10 -1.14119048764725e-08 -6.83448706245883e-10 6.85686655474539e-09 -6.37523980369968e-09 -4.3440831217668e-09 -2.06947281309268e-09 1.10419169457313e-09 -5.98868035686187e-09 -7.37186542814116e-09 2.68307710716029e-10 -8.50933873467215e-09 -7.54854800426699e-10 1.92335303156738e-10 -1.28851946811869e-08 8.54292069394707e-10 8.74932614016811e-09 3.02122079355354e-10 -3.11659162188814e-08 -1.63841207456275e-08 1.48748378666647e-08 2.63329954553903e-08 7.26917412750531e-10 6.94483996432521e-09 2.86054371739225e-10 2.37680657213872e-08 2.26095396565222e-08 -2.41660494076195e-09 2.72288006677965e-10 1.372832229949e-10 1.00835345783723e-09 -8.42092184695576e-09
"R1023" 8.09609591460424e-09 2.58621924731806e-09 -7.33742988188933e-09 -2.97016743640228e-09 -2.26182443371665e-10 7.71221005398626e-09 -2.48899385197921e-09 -8.20422303340459e-09 -4.38275648440962e-08 -4.28243965745031e-09 -1.71900513462896e-09 1.29100174248485e-08 3.61383616063726e-09 2.4577441394498e-10 2.80203626641747e-09 -7.11729963656818e-08 1.24172028414548e-08 -2.44770618288021e-10 -1.78120662091355e-09 2.78394466444107e-09 2.28182719551464e-08 1.01726544117452e-07 -3.15169891039867e-08 3.10096038984099e-08 6.94674068632599e-10 1.58093469698416e-09 -8.77926526857437e-09 7.05635842530852e-09 2.22132482265404e-08 -2.5835635777592e-08 6.40888362070408e-10 -1.50966270303303e-09 -1.04173560908886e-08 -8.44425044014477e-09 -1.61124911148907e-09 -3.4826550031144e-09 2.41261181661785e-09 -2.61265561865076e-09 3.80906700635692e-10 4.79446354905707e-09 4.12112634380819e-09 -1.56428552669779e-09 6.37476167584449e-08 2.86469987231516e-09 2.72951826488835e-09 -1.84087325486853e-08 -2.61304337079495e-09 -2.45709312978183e-09 1.16598533441108e-09 1.04910006075887e-07 -3.67540674393292e-09 -1.41621118630178e-09 1.52309364481782e-09 -4.43751781440266e-10 -1.37367164281755e-08 -1.51200006662043e-07 2.13285681760545e-08 -1.69135483908025e-08 -2.42416868490069e-09 -6.59115746802496e-09 1.66035123846381e-08 -1.45087732277093e-08 6.5790207882136e-09 1.23969447593094e-08 1.06490752587435e-10 -1.65765154737557e-09 -6.42601790694843e-09 -4.02380393391617e-09
"R1024" 4.30189911921955e-09 2.07867662103683e-08 -2.72515585668498e-08 -2.29948139066782e-08 1.2581333558579e-09 -6.80324266653816e-09 -2.30392249378615e-08 3.71437423044547e-09 -1.29348281570834e-09 -2.69552703338542e-09 1.93234765234994e-08 6.68471217032045e-10 -1.93980596610119e-08 -3.15958046115736e-09 5.71348747214183e-09 -3.47570940117967e-08 -1.0165933301239e-07 -1.47998717921982e-08 2.80963006421266e-08 3.45440022426013e-09 -2.68841439261921e-07 -3.15169891039877e-08 3.67709123059721e-07 2.60309392630164e-08 -5.31329182301746e-10 2.24228922311772e-08 -3.34214017587547e-08 4.81324210080512e-08 1.00205619277198e-08 2.43571598874646e-08 -5.5922574510693e-09 1.58939407992976e-12 1.7350493317778e-08 -3.33153889918803e-08 -9.35055531966397e-09 -3.13475281145328e-09 3.12892376292598e-09 1.77537297934053e-08 -1.75858789680298e-09 -1.71863395497866e-09 -6.40184165209089e-09 4.166616273174e-10 -6.39001017685727e-09 1.72791665779954e-09 3.66121427530184e-11 6.9368070373764e-09 1.24733753761945e-08 1.06370372257758e-08 -9.84497736490899e-10 3.04590780485821e-08 8.95714380938205e-09 -6.50801335680047e-10 -4.87643102911154e-09 -7.3232241557909e-09 -5.61728731684467e-09 3.00017557400292e-08 -2.12692252654123e-08 -3.00652342350201e-08 -3.2210540054969e-09 -6.90484222711068e-09 2.05866516719233e-09 -1.49113631787029e-08 -9.7246395120287e-09 2.2560016049521e-08 4.48554457889661e-09 -3.27544161622678e-10 -4.26166523411516e-11 3.536900029123e-09
"R1025" -1.36953021662702e-08 -5.66684037033808e-09 1.79031406202418e-12 -5.56273067868512e-08 -2.54849058382126e-09 4.95073410578165e-09 2.91633986026381e-08 -1.10193913184532e-08 -1.24790560129995e-07 -1.63038671691994e-08 -1.13222161508488e-10 2.2935019877327e-08 -1.11542684332833e-09 -2.74745483344087e-10 2.1670547522354e-08 -1.25758625407426e-07 -9.96236291072677e-09 -3.13266298545263e-09 4.38207218489747e-09 8.48904790390745e-09 -3.01089218749541e-08 3.10096038984102e-08 2.60309392630165e-08 2.97983207741917e-07 1.55677638948453e-09 1.97849361502992e-09 7.51720569349926e-09 -1.7432222829426e-07 1.50909699702059e-08 1.20340907122211e-08 -1.19891971341688e-09 1.82707663230449e-09 6.77027019581435e-09 -1.00074666545464e-08 7.25300105812856e-11 8.32448713712874e-09 1.58648458304147e-09 7.72915208108968e-08 -4.18442440891857e-10 4.42631674836188e-09 2.52261551793909e-08 -5.93906613258999e-09 8.92432975524277e-08 -4.06033401706096e-09 5.38810662870767e-10 4.88040883701361e-09 8.47395373859116e-10 9.49289203533319e-09 -4.29966842345043e-09 1.06475237844773e-07 -6.35973522612725e-10 3.89755767260489e-09 2.25761466412627e-09 -2.72874786203291e-08 2.9902259932599e-09 -5.16657030102174e-08 -3.15964898863922e-09 -2.15238454836854e-07 -4.91183280347082e-09 -1.25859963754302e-08 9.41565848045659e-09 3.46586242433388e-08 -1.29590144528937e-08 -1.2719320053825e-08 3.16394026757722e-09 -2.13424284782598e-09 5.06629681188892e-09 1.03185799422268e-08
"R1026" 3.3632160795919e-09 -1.67961523817193e-08 2.72504835909528e-09 -9.67146361291157e-10 3.62275234725706e-09 -2.77756462353373e-09 4.31372887622939e-09 1.26420304604837e-10 -2.42494533774902e-09 -5.66129669657554e-10 1.60351312599779e-08 3.84058691453876e-09 -8.35372550478409e-08 -6.50533081296555e-09 3.04840640031316e-09 -1.09455827192192e-10 -3.43689264861472e-09 -4.30425085448497e-09 -1.91836699269464e-09 -2.25973077402301e-09 -1.75950724165885e-09 6.94674068633891e-10 -5.31329182299884e-10 1.55677638948518e-09 6.77089118385306e-08 -1.61290698017128e-09 -9.19699549548172e-09 3.75133208885519e-09 -1.02331766950257e-08 -3.40168507378109e-09 1.40059630739121e-08 5.06848973602452e-09 1.07986806525112e-09 7.42282037324271e-09 -2.20706624756243e-09 3.62866290184152e-08 -1.60031727968716e-09 1.30961836599746e-09 -3.51496411027362e-10 9.07888894613023e-10 3.24690779261001e-09 -2.92302039844344e-09 6.06961861372559e-09 3.99559083158575e-09 -1.63070221942472e-08 -3.07847620231843e-09 6.07586443788655e-08 -2.46038735788064e-09 4.66762203079223e-10 5.59169007216599e-09 -3.51814828711564e-09 3.79186572712444e-09 5.82998260622372e-10 -1.87509284641691e-09 1.46391140664391e-08 -5.80699325441151e-09 -5.76613488111159e-09 -6.19047508708917e-09 -5.12966430918953e-08 1.4664528923849e-08 -1.15551178850545e-08 2.18340433389281e-09 -5.70449363142395e-09 -7.11665996387443e-09 -2.27906246902109e-08 6.16386132335576e-09 6.28331688605731e-10 6.40789351286727e-09
"R1027" -1.97702323165391e-09 6.26080687497151e-09 -1.05621787851463e-09 2.97099258329836e-09 -2.79269645012979e-10 3.07108470581259e-09 -2.02723690903829e-09 -2.38941306456694e-09 -7.00462831152056e-10 2.9765323113236e-11 6.35830311330713e-09 -2.0987110749088e-09 -1.65351960662972e-08 3.60226813411875e-09 -1.00350314567814e-09 -5.53675315664345e-10 -1.30959228416867e-08 -5.92141096457187e-09 -8.82751893389275e-09 2.50464360304307e-09 -6.89337069668406e-09 1.58093469698539e-09 2.24228922311775e-08 1.97849361502618e-09 -1.61290698017318e-09 7.34750198754653e-08 -2.30374259230307e-08 -7.12973937204423e-09 1.15884931111337e-08 -7.17005957372224e-10 -5.25021141124036e-09 -1.91917478437186e-09 -7.01666881497015e-10 -6.09172178872187e-09 -4.59398260408941e-09 1.27667268323111e-09 -3.64193359281423e-09 -3.61220861831359e-10 1.48492881530392e-09 3.50122549874467e-09 -3.66182066741104e-09 -4.84883318254776e-09 -2.81415469869469e-09 -2.97006381484469e-09 -4.27473574582251e-09 6.19036173411005e-10 1.84031073614196e-08 -1.65136021785085e-09 -1.06467293691741e-09 9.80620020656288e-10 -2.42871459094275e-09 -4.12124707094232e-09 -6.28378022857845e-10 -3.08674043219908e-09 1.10604978609065e-09 9.61644772713373e-10 -9.22820430145988e-11 2.0011396502405e-09 -7.09720093389605e-09 -5.78850861765545e-09 7.12479759405213e-09 -7.16483916019282e-09 5.79234953948212e-09 5.45168145682561e-09 4.86864026478297e-09 -1.68475898904026e-09 -1.34082566897309e-09 3.53306523559148e-10
"R1028" 5.34670978682654e-09 -4.48825630087968e-08 -2.20765045169017e-08 1.90682501427141e-09 8.07428689370543e-10 -3.0554104419502e-09 3.58929526002289e-09 1.37474491148203e-09 1.02771151066352e-09 -1.56524634473254e-09 -7.33030963016366e-09 4.38651226545248e-09 1.78271554966705e-08 -3.18985455016837e-10 4.16242077939794e-10 -3.89977856431402e-08 1.86844078717261e-08 5.32961371768317e-09 -3.36710178114972e-09 -5.6470644509202e-09 2.49892769279457e-08 -8.77926526857462e-09 -3.34214017587555e-08 7.5172056935005e-09 -9.19699549548127e-09 -2.30374259230274e-08 1.35604352927497e-07 -1.5563127443423e-09 -1.77668272745832e-08 -5.80935672088156e-09 -8.74991419902799e-09 3.09726927947226e-10 -1.42981931014343e-09 1.06103042592642e-08 -2.78714165605859e-09 2.15048499837743e-08 2.72398733693948e-08 -1.73927741585037e-09 -1.64358000833228e-09 -2.09615448733489e-10 -1.36305336996688e-09 1.40644653205305e-09 1.3841730683133e-08 3.14886734609055e-09 4.1881057983382e-09 -3.58967510372051e-09 -1.81001376014309e-08 2.66614150121775e-09 -5.15401517730808e-10 5.38205827874289e-08 3.834241384302e-09 -5.53780936447765e-10 -3.63364258830609e-09 9.72859906323626e-10 -2.84014832470317e-08 -1.60271288729188e-08 -1.34175276687921e-08 -1.99241868129079e-08 2.06682595519284e-08 -4.00526181828489e-09 -6.98633649397335e-08 9.0034146393622e-09 -1.21476493679643e-09 8.27958859467891e-09 5.34093219414887e-09 6.74423259827156e-10 1.04541270489843e-09 2.26532534802352e-09
"R1029" 3.50999629660679e-08 9.21912374948456e-10 -1.63656517160356e-09 -5.22986912811039e-08 -5.42333458797024e-10 1.04053739581782e-08 -1.2968268303523e-07 3.57229948374828e-09 6.11391771489499e-08 1.6264701637689e-08 1.87374646019735e-09 4.45728198960505e-09 1.68774558782919e-09 -4.52865888102683e-10 -1.85823309855035e-08 9.70696785061849e-09 -1.33838258088359e-08 2.47402734726313e-10 4.1575073361838e-09 -4.66041112295977e-09 -7.36819488767621e-08 7.05635842531066e-09 4.81324210080407e-08 -1.74322228294257e-07 3.7513320888531e-09 -7.12973937203795e-09 -1.55631274434363e-09 3.55039499923894e-07 -3.34409365164269e-08 4.74272891083599e-09 -4.85250363828472e-09 -5.48081735408591e-11 -5.98741072303425e-09 1.56992380217325e-08 1.96976556491135e-09 -2.61948289190471e-09 2.7968129396208e-09 2.33236408284135e-08 1.46190645712173e-09 -1.92497707249862e-09 -8.10968988923468e-09 -1.12552998696682e-09 -4.96838686510953e-08 -5.85914430288646e-09 6.94117235957207e-09 -7.71071348819993e-10 -5.35010097999919e-09 -5.71006261370214e-09 5.89302104879788e-09 3.88768900275954e-09 6.69208818905142e-09 -7.07340746675827e-09 -3.23593127408156e-09 2.59175614409873e-09 1.85418509311602e-08 3.72012119802354e-09 -1.64386156118431e-08 7.582569988647e-08 1.49088550971575e-09 4.9984536991166e-09 -9.62833210357319e-09 -4.70748290509838e-08 5.38110558919513e-09 1.32778380996788e-08 -4.81055293874903e-09 -1.64477011972789e-09 -2.32451000320525e-09 -7.25487439855272e-09
"R1030" -5.31820892011567e-08 1.51118073016676e-08 1.84348084141227e-09 2.44906638473658e-09 -2.32093027836936e-09 1.33451597395826e-09 1.78652048046219e-08 4.20957801297547e-08 -2.44000310114276e-09 -5.62013248557818e-09 -1.07476096110481e-08 -2.17456737131921e-09 3.27824353399532e-08 -1.39284014120549e-07 -4.42862025905418e-12 -7.91594506116048e-09 1.2267687731061e-08 -3.08732497084782e-09 3.93476694098031e-09 2.04197470467868e-09 -2.92098036862529e-08 2.22132482265416e-08 1.00205619277202e-08 1.50909699702083e-08 -1.02331766950256e-08 1.15884931111354e-08 -1.77668272745801e-08 -3.34409365164354e-08 2.70042245482098e-07 4.9969981153518e-09 -7.36766296012922e-09 -4.11357022422979e-09 3.06543443672165e-08 -1.04209423297807e-07 -3.30868849189322e-09 -6.96982156604919e-09 -7.78212485892169e-10 3.48413952129382e-09 -2.55806720757073e-10 -3.58871434713274e-10 9.05089126060531e-09 1.39938478555244e-09 -1.98275706815828e-09 8.57977399838909e-10 -1.06450089469333e-09 5.52553703450245e-10 -1.33759589428916e-08 6.39956572062961e-09 -2.6273343621546e-09 8.57327422289989e-09 -2.96593871377785e-09 4.4096209119028e-10 2.0633005582304e-09 -2.53381063529213e-09 1.47237456600581e-08 -2.23252235772025e-08 -4.02019355745186e-09 4.41905517984509e-09 7.94775010445641e-10 -4.11232164038756e-09 6.59831032346668e-09 -1.16954636485973e-08 -3.90282994070593e-09 -5.4550739537797e-09 3.19982839529941e-10 -8.92611137672112e-11 3.30968361785052e-10 3.87818348304503e-09
"R1031" -5.34442247398737e-08 7.58585334209195e-10 9.42200205954143e-09 -7.9489721594606e-09 -2.99137659195309e-09 1.32661411611296e-08 -5.05637954268267e-08 7.67871356522618e-11 5.88418138363155e-10 9.98244083778551e-09 -3.64157609993225e-09 -4.49825414361792e-09 1.23879286495166e-08 2.82717840505487e-08 -3.56290353127434e-09 2.5230398206077e-08 -4.79273742039242e-09 1.78028338886323e-09 -1.18176426260865e-10 1.6002201998079e-09 -1.11529221482695e-07 -2.58356357775871e-08 2.43571598874621e-08 1.20340907122242e-08 -3.40168507378155e-09 -7.17005957369121e-10 -5.80935672088271e-09 4.742728910819e-09 4.99699811535507e-09 1.3694186208337e-07 -1.5765647137701e-09 -5.68149646869556e-09 1.19821295677072e-08 -2.25034739466641e-09 -1.74338777530222e-09 1.54663869955478e-09 -6.55080227477526e-10 3.35880629540699e-09 2.77355633656721e-09 -1.25155314839688e-09 6.23938431446299e-09 1.75595124329277e-09 3.08914346250596e-09 -3.01422613417488e-09 4.10336652005124e-09 5.50714375312769e-09 -9.72111359682853e-09 1.55187860257178e-09 -2.14488774303596e-09 -2.18820378473672e-08 4.22836682795628e-09 2.08287344000638e-09 -5.35667888169263e-09 -3.13740115270334e-09 2.23464829494835e-08 3.12596971040733e-08 -7.27629020692206e-09 -2.05376898269857e-08 2.54244711572332e-09 -3.34019612986327e-09 -3.23926167889422e-09 -1.04092895315526e-09 -7.24985545526984e-09 -1.20165952538006e-08 9.24704845570348e-10 4.10810163090796e-11 2.90303559165849e-09 2.42122816846493e-09
"R1032" 4.48570829114752e-09 5.34068398306863e-09 2.15004141297015e-09 6.28923915075323e-10 1.94082904253224e-09 -2.85122509601249e-10 -3.98282011752186e-09 -4.04361849140695e-09 1.04495081463916e-09 3.07837113284346e-09 1.3170673186679e-08 -1.38794431117632e-09 -6.26030184589162e-08 2.61524023689946e-09 8.37858153483313e-10 6.87229119771061e-09 1.0280278570748e-09 -4.04182151652785e-09 -5.72301576309962e-09 -4.65328571379752e-10 6.72209039839208e-09 6.40888362072172e-10 -5.59225745107461e-09 -1.19891971341587e-09 1.40059630739166e-08 -5.25021141123803e-09 -8.74991419902799e-09 -4.85250363828362e-09 -7.36766296012754e-09 -1.57656471376642e-09 7.70370757227381e-08 1.88405379109912e-09 -2.76586971859914e-09 4.26237004076422e-09 -5.87098032868126e-10 -3.06084136457129e-09 -3.24976800489882e-09 -1.55178669730064e-09 1.1654800221444e-11 1.1539360358968e-09 7.02365443568833e-10 1.04402100273709e-09 -3.3401972696364e-09 -2.05774622202439e-10 -2.29204124709859e-08 2.18955245878155e-09 5.88476102397303e-08 -4.26588624768817e-09 -1.01458634905436e-09 -9.75339450669117e-09 -3.69048666762276e-09 4.16341047779285e-09 7.45078201100276e-09 1.00046416773912e-09 5.65841965871497e-09 3.53304971800093e-09 2.89601939148109e-09 4.61359166827735e-09 -1.09348488878286e-08 5.68469349999419e-09 4.2872577218708e-09 -4.6957940614078e-09 7.19597674365546e-09 -2.31236801189904e-09 -5.15194895601857e-08 2.14951461259724e-09 -8.03657411351461e-10 -1.0904134964379e-09
"R1033" 8.16193056733515e-09 -7.4620713031029e-10 -3.22655468970794e-10 -1.4743390239202e-09 -5.77223523474446e-09 -6.53258090020984e-09 -2.21027566754643e-09 2.0333994730418e-08 -8.95720545738409e-10 2.19580006954558e-10 -2.07183913640307e-08 7.27963314590009e-10 5.43228488592227e-09 -3.9739120046391e-08 2.34804633099887e-09 -1.05143391360119e-09 -5.73899053916265e-09 -4.88738158204988e-10 7.79496586140469e-09 3.2175065380612e-10 3.92521049464816e-09 -1.50966270303291e-09 1.58939407941795e-12 1.82707663230536e-09 5.06848973602412e-09 -1.91917478437127e-09 3.09726927944339e-10 -5.48081735387215e-11 -4.11357022423218e-09 -5.68149646869469e-09 1.88405379109738e-09 2.23157463293114e-08 -3.15389993959787e-09 1.79647982284864e-08 -3.08777076157305e-09 1.28050201233334e-09 1.08593531085553e-09 1.84054940227569e-09 -2.0813439600518e-09 -1.21149768690499e-09 -1.82828884322933e-09 -3.81244040926049e-09 6.02390845744281e-10 2.74411635142133e-09 1.66046485541637e-09 -1.34995041097697e-09 -4.52235929030491e-09 3.70692016951246e-09 4.89439341250085e-09 1.66324610474266e-09 1.25334389540292e-09 -1.73914891337854e-11 1.87271332142453e-09 -2.73068595694925e-09 -4.74926857588248e-10 -1.7865088307514e-12 -1.30151325020003e-09 -9.14227192131277e-10 -1.24921654498538e-09 2.43431216861217e-09 -2.07911859560211e-09 1.20508710936232e-09 1.6207982145805e-09 5.38039034424855e-10 -2.27733265068501e-09 1.04332354225994e-09 2.37777527335524e-09 -7.4111858919565e-09
"R1034" -5.16321394299059e-08 -1.81167599619255e-09 5.0025041695625e-09 -6.28965948705766e-10 3.44034376804796e-09 2.88254192244869e-09 4.70989389618922e-08 1.5240756189918e-08 -3.95338768968255e-09 -1.90280718485603e-08 2.04953850774046e-08 2.23213568351281e-09 -1.27657960417133e-08 -2.11901046512094e-08 -3.45083785770293e-09 1.77250177761427e-08 4.484436414718e-09 -6.02361661336496e-09 1.66955370548691e-10 3.75524552539872e-09 -7.50864405495456e-08 -1.04173560908892e-08 1.73504933177802e-08 6.77027019581614e-09 1.07986806525176e-09 -7.01666881498009e-10 -1.42981931014387e-09 -5.98741072303233e-09 3.06543443672156e-08 1.19821295677066e-08 -2.7658697185975e-09 -3.15389993959872e-09 6.18130299227919e-08 -4.45332954115854e-08 6.61738726154552e-10 1.86749778040702e-09 -2.08234161710319e-09 -2.70989202280765e-09 -2.44645281196141e-09 -9.51541480423416e-10 4.96570606745323e-09 2.38650113950163e-09 1.97230887754364e-10 -1.23721050551279e-09 -1.26153384741661e-09 5.87209123126533e-10 7.53045942878136e-09 1.39365805917038e-09 8.87604036342925e-10 -1.39008139061009e-08 1.82942963313627e-09 -6.54607591104976e-10 -4.62687606993967e-10 8.74150537049791e-10 1.13942288249468e-08 1.00668985010274e-08 -2.22723014486039e-09 -5.65606319870659e-10 -1.58987474293304e-09 -1.04601671546823e-09 5.82628634541251e-10 -4.13200824501233e-09 -4.07388828088241e-09 -4.39604829160264e-09 4.48481430391664e-10 1.0629273811489e-09 -6.54796845320876e-10 3.0554367555247e-09
"R1035" 4.05706288239985e-08 -7.00649182871505e-09 3.48283072640588e-09 -1.75571286796235e-09 -9.77749161914324e-09 -2.87454070181832e-09 -2.40417586350889e-08 5.67935588137691e-09 6.22729500753302e-09 7.83965105102703e-09 -3.26569044383744e-08 -9.23049647926258e-10 2.49499580735406e-09 3.26083715666134e-09 -3.65235173309828e-09 4.91494957075942e-09 -2.15923512122233e-08 1.14274868534177e-08 6.86782011680055e-09 -1.86426548718423e-09 4.31746990722071e-08 -8.44425044014426e-09 -3.3315388991885e-08 -1.00074666545451e-08 7.42282037324285e-09 -6.09172178872341e-09 1.06103042592648e-08 1.56992380217292e-08 -1.04209423297809e-07 -2.25034739466814e-09 4.26237004076482e-09 1.79647982284863e-08 -4.45332954115853e-08 1.03091267215855e-07 3.29536232237857e-09 2.12282101281501e-09 5.54539693310412e-10 8.94908036594003e-10 2.17622909503317e-09 -4.94552234777842e-09 -3.67411354826938e-09 -2.68408065173825e-09 -8.39583094167486e-10 4.96170171139356e-09 -1.18769595270666e-09 1.06926533263866e-09 -3.44214900320116e-09 -5.09630364949727e-09 5.2709754496418e-09 -5.508791620773e-09 1.94539326346032e-09 8.2567978439236e-10 -9.336444841121e-10 -1.7215213666624e-09 -6.57522115559758e-09 7.75438270332352e-09 5.72536222843118e-09 -1.15489685938254e-09 3.71365928156283e-10 4.68477545411405e-09 -5.09931455157972e-09 8.41480580246861e-09 -4.18211689082933e-10 -1.19614397772903e-09 -2.35057055289484e-09 2.09242778811994e-09 1.21284527453331e-09 -4.64753871788439e-09
"R2001" 2.9667841357688e-09 -5.42420537937405e-09 4.49198224246272e-09 -7.19009900513943e-09 -1.13919787505552e-09 6.1549719925e-10 -1.53814290445853e-09 -2.6106013179467e-09 -3.51361287729577e-09 2.03432202177552e-10 6.51634726216605e-10 1.51571195328372e-09 2.50825619950116e-09 -3.27065109556626e-10 1.07431016089308e-09 1.28344996960754e-08 7.91823269594465e-10 -8.72029620927977e-11 3.07411245685631e-09 -4.58169778040917e-10 8.63407713088528e-10 -1.61124911148588e-09 -9.3505553196637e-09 7.2530010577903e-11 -2.20706624755897e-09 -4.59398260409128e-09 -2.78714165606235e-09 1.96976556491246e-09 -3.30868849189069e-09 -1.74338777530683e-09 -5.87098032867744e-10 -3.08777076157271e-09 6.61738726154493e-10 3.29536232237832e-09 1.43074176199961e-07 4.82768872784679e-09 -3.64783390930783e-09 1.0489754593501e-08 1.499779914165e-08 -2.01072335235326e-08 -2.51780678667948e-08 1.86305558562466e-08 1.05084570891536e-08 9.1401111341443e-09 -3.02092523416361e-09 5.54397219019988e-09 -2.52813299655586e-09 -9.17947660724596e-08 -1.60122185493282e-08 -2.09480774128024e-08 3.4489306178786e-09 3.63087586348964e-09 -7.57918426402239e-09 -1.71744780896794e-08 7.04291371765358e-09 3.7198337734724e-09 1.12885078092539e-08 -6.48271908241148e-09 2.67563525206711e-09 -1.61316397401026e-08 3.4211714583547e-09 1.07860439405579e-08 2.43993002996971e-08 -6.70782515028601e-09 3.98769811840453e-09 -6.15502336425315e-09 -3.93872812038566e-08 1.94967209551409e-08
"R2002" -1.84503923878858e-09 -8.62195763026824e-08 9.14232879728844e-10 3.80217284718315e-10 2.34350269086047e-09 -1.29738642167198e-09 5.16457068377828e-09 3.81787525523146e-10 -2.83985281529771e-10 -1.24698240498135e-09 6.37840072095182e-09 2.7611172840261e-09 -3.03933562803771e-08 -1.32630966079762e-09 1.39393652502878e-09 -1.72625458525282e-08 4.59018072400159e-09 -2.68523246259576e-09 5.89255602307689e-09 -2.26495377420227e-09 -2.20586972958411e-09 -3.48265500311524e-09 -3.13475281145237e-09 8.32448713712769e-09 3.62866290184165e-08 1.27667268323045e-09 2.15048499837747e-08 -2.61948289190686e-09 -6.96982156604861e-09 1.54663869955529e-09 -3.06084136457089e-09 1.2805020123327e-09 1.86749778040701e-09 2.12282101281456e-09 4.82768872784601e-09 1.10989160523712e-07 1.25573923120957e-08 -2.67730411214109e-09 3.36398842392381e-09 1.80152818199617e-09 2.89536068188678e-09 8.94576258992085e-10 1.71143709004177e-08 3.25562671331231e-09 4.8247631456213e-09 -6.24568040828023e-09 1.6157886354812e-08 -1.49520485846326e-08 -1.36940407039794e-09 4.61960060930372e-08 9.06253445248288e-09 4.70720389074467e-09 -6.05732342669876e-09 3.96256738084489e-09 1.14080379848543e-08 -2.98060454969112e-08 -2.46719889608341e-08 -1.85634859033342e-08 -3.61157968126675e-08 -2.54876078428615e-08 -4.23768458474957e-08 7.43290726705403e-09 1.53825348004677e-08 -5.51955088680553e-09 -3.3485874318277e-09 -1.6393319265127e-09 2.31427498943383e-10 -8.4135384540244e-09
"R2003" 1.35532128813575e-09 -1.24944511897013e-08 -3.83579375456304e-09 -4.34725177709917e-10 1.20447120199723e-09 -2.52081455918662e-10 -2.11168656487523e-09 -1.50542697814352e-09 -2.68611413035905e-09 -3.03864167063447e-10 -3.62439671540639e-09 -7.07355243171682e-10 1.31434377773677e-09 -1.35203425269756e-10 1.49525336840854e-09 -2.75203412703009e-08 1.62786213855616e-09 3.8767191276165e-10 1.77949111969096e-09 3.17045358128564e-10 6.1993856987497e-10 2.4126118166193e-09 3.12892376292889e-09 1.58648458304444e-09 -1.60031727968771e-09 -3.64193359281296e-09 2.7239873369398e-08 2.7968129396149e-09 -7.78212485894366e-10 -6.55080227479425e-10 -3.24976800489896e-09 1.08593531085614e-09 -2.08234161710342e-09 5.54539693310282e-10 -3.64783390931087e-09 1.25573923120969e-08 8.09191645739759e-08 -3.2853265303516e-09 -1.94892127602566e-09 -9.38293827100273e-10 3.27343121761567e-09 4.26401290393876e-09 1.32840407130563e-08 4.35050537476671e-10 -2.03920573504903e-09 -3.06539633078677e-09 -1.11818003989193e-09 -3.39358355544942e-11 -1.20147041343841e-09 5.84451415327964e-08 1.51297905310003e-08 2.95668944517254e-09 3.68374645078308e-11 5.96249272225626e-09 9.40962074910817e-09 -1.83565942642278e-08 -1.16950024287819e-07 -1.90573465089054e-08 7.64832687601806e-09 -1.98442623815738e-08 -4.56018921392993e-08 1.55365535867023e-08 -6.6104932635369e-09 -8.2262231546331e-09 3.9432189814053e-09 -9.85505375878698e-10 1.83444309426355e-08 1.37023906390534e-08
"R2005" 5.71098356267011e-09 5.95243735534464e-09 -6.6567696867454e-10 -1.44281597906053e-07 -7.35349936129992e-10 -2.26055984137045e-09 -2.63193267608187e-08 2.42576635741312e-09 -2.19304091666994e-08 -8.51157286277476e-09 -5.07931830554556e-09 3.78045983450354e-08 7.43165381321091e-09 -6.52858979917567e-09 3.58145923259264e-09 -4.07706296998219e-08 -9.2140847639108e-09 -8.76713480390899e-11 4.57851604007722e-09 -1.77501873917536e-08 -1.14119048764798e-08 -2.61265561864985e-09 1.77537297934148e-08 7.7291520810899e-08 1.30961836599604e-09 -3.61220861833937e-10 -1.73927741585088e-09 2.3323640828413e-08 3.48413952129283e-09 3.3588062954108e-09 -1.55178669730015e-09 1.84054940227506e-09 -2.70989202280830e-09 8.94908036592522e-10 1.04897545935038e-08 -2.6773041121416e-09 -3.28532653035216e-09 3.47811588962591e-07 1.61233761586295e-09 5.21396335500152e-09 -1.89108065667767e-08 -5.918354298902e-09 -2.43450547634011e-08 4.03631328234668e-08 4.38129266409307e-09 -4.72137491436294e-09 -4.79373544770367e-09 -4.74449872660953e-09 -4.17910990375132e-10 3.63891231887969e-08 -3.95939472088258e-09 -2.62758298967992e-09 1.63922647982607e-09 -1.81880861581125e-07 6.22301854906377e-09 1.35158789912436e-08 -6.85738978651489e-09 -8.94936874603839e-08 -3.32545435946454e-09 6.91565454995565e-09 7.16901286820164e-10 -2.41189969172974e-08 3.5311220728844e-09 2.08270429248642e-08 -1.6116083878764e-09 -4.36649380107284e-09 -2.98013085371341e-09 1.34994001017105e-09
"R2006" -4.79763838777908e-10 -2.5886753735466e-09 1.42917301050647e-09 1.22245020156125e-09 -2.39586072059571e-09 -1.08338458244577e-09 -1.8206117795767e-09 -1.75227851612511e-09 1.46972261143568e-09 1.17882192567545e-09 -5.9739738044843e-10 3.93825280130640e-09 5.65496036775635e-09 3.92253302792226e-09 2.83059967604988e-09 8.06707957079675e-11 -4.97368235989793e-10 2.38296703277759e-09 -1.55673249746268e-10 -4.46980781170475e-09 -6.83448706248796e-10 3.8090670063578e-10 -1.75858789680301e-09 -4.18442440893164e-10 -3.51496411026743e-10 1.4849288153028e-09 -1.64358000833105e-09 1.46190645713064e-09 -2.55806720756877e-10 2.77355633656803e-09 1.1654800221214e-11 -2.08134396005137e-09 -2.4464528119607e-09 2.17622909503429e-09 1.49977991416498e-08 3.36398842392388e-09 -1.94892127602392e-09 1.61233761586286e-09 4.95423482101833e-08 2.82045198322231e-08 -6.90819475940637e-09 -2.23248028800457e-08 2.280474452107e-09 -1.23838174059247e-08 1.86965625244327e-08 2.46661467489521e-09 -8.02118516388406e-09 -2.41805285289523e-08 -3.23123155727948e-08 1.95509476835632e-09 -6.31733575548922e-09 -7.17055713395188e-10 5.88229745759594e-09 -2.93984970907744e-09 -2.0251704527358e-08 -1.68949110533964e-09 1.59015336308046e-08 -4.1302869569744e-09 5.89081331139025e-10 -4.84806341887424e-09 -2.66689248394023e-09 7.57135339281832e-09 2.36492663288411e-08 4.45195646466615e-09 -9.11008480568912e-10 -2.58817404070676e-08 5.90084703322453e-09 -2.26697210562683e-08
"R2007" -3.3652975939139e-09 -5.71301039862248e-10 2.75466535217469e-10 9.44791723083105e-09 1.36519075536937e-09 -7.18398142997e-09 7.87287814649262e-09 -5.4995807421652e-09 -6.90826900198988e-09 -2.2324324697866e-09 1.33950679678281e-09 2.23566719116612e-08 -6.19222525629418e-09 9.74703207394643e-09 1.05710543874753e-08 -1.26202317467278e-08 1.61015978867337e-09 6.85338548974878e-10 -2.10685454775873e-09 -1.48948316952699e-08 6.85686655475053e-09 4.79446354905668e-09 -1.71863395498084e-09 4.42631674836291e-09 9.07888894613489e-10 3.50122549874656e-09 -2.0961544873167e-10 -1.92497707250425e-09 -3.58871434712933e-10 -1.25155314839413e-09 1.15393603589692e-09 -1.21149768690486e-09 -9.51541480423856e-10 -4.94552234777971e-09 -2.01072335235262e-08 1.80152818199783e-09 -9.38293827100423e-10 5.21396335500021e-09 2.82045198322228e-08 9.65486083633616e-08 -1.02041736193241e-08 -5.16411652754997e-08 1.37533593552657e-08 -4.94853032677374e-08 3.18110288561284e-09 -2.87299505693817e-08 7.34954116465223e-09 -8.43491959628771e-09 -3.64780254892486e-08 2.08281973839089e-08 -6.06315124704151e-09 -5.77905710870511e-10 2.19439897632779e-09 1.74045337843285e-08 -3.19638710745928e-08 -1.11346187394774e-08 1.71544900355052e-08 -1.66102093735196e-08 -1.92605646004802e-09 1.63513581482056e-09 -1.7405602767608e-09 3.33397154679874e-09 3.42891431166554e-08 2.54127883474853e-08 -2.83104661174056e-09 -1.04258793412681e-08 -4.5221871946139e-09 -1.66183656450228e-08
"R2008" -7.85615717094286e-09 -2.40906616162991e-09 1.2585588634644e-09 1.91251550692177e-09 5.30230413632881e-10 5.83507575632705e-09 3.88731786227645e-09 6.77029167745463e-09 -1.19033568102301e-08 1.87543102005843e-09 2.81852432591779e-09 1.43811189337784e-09 -1.01739393578782e-09 -1.23523959665429e-08 -2.26739950816414e-09 1.4417918021805e-08 1.92698297063217e-09 -2.1437672884229e-09 2.33206145435058e-09 9.96559105301672e-10 -6.37523980369872e-09 4.12112634380799e-09 -6.40184165208506e-09 2.52261551793882e-08 3.24690779260788e-09 -3.66182066741828e-09 -1.36305336997476e-09 -8.10968988923892e-09 9.05089126060195e-09 6.23938431446501e-09 7.02365443572366e-10 -1.82828884322782e-09 4.96570606745636e-09 -3.67411354827114e-09 -2.51780678667943e-08 2.89536068188518e-09 3.27343121762404e-09 -1.89108065667741e-08 -6.90819475940482e-09 -1.02041736193221e-08 1.92463378622484e-07 4.59456837579009e-09 1.6557370262362e-08 -3.35166554910472e-08 -5.59472652025566e-09 7.87458017425226e-09 -1.40069822563155e-09 1.1757375222407e-08 4.64058045487051e-09 -3.42250712240729e-08 -7.3653772135722e-10 3.1918360003664e-09 -9.9287667385718e-10 3.47177802174749e-09 1.52006918685739e-07 -2.19325760190209e-10 -2.59497043495067e-08 -1.66954824335203e-08 -1.97105108528132e-09 3.60732655750659e-09 2.69627481334848e-09 -8.5995978201119e-08 -3.06387475292263e-08 -1.84872042102362e-07 -6.59684205300424e-10 8.94403439734672e-09 3.82692247642535e-08 1.51374985649662e-08
"R2009" -7.67433246281524e-10 -1.02288870798938e-09 -4.16285896351295e-10 2.85540421152473e-10 -3.72738845240454e-10 1.43540491707308e-09 -1.2550070835308e-09 -5.39216349182831e-09 2.45316665827125e-09 2.42847918275061e-10 7.29286641327479e-09 -1.60359810586015e-08 9.01634058603294e-10 3.5678252901873e-09 -7.64264442366437e-10 6.4147702362889e-09 4.06635213476778e-10 -4.51815122835755e-09 -1.26751799396235e-09 9.18384059308551e-09 -4.3440831217661e-09 -1.56428552669928e-09 4.16661627316671e-10 -5.93906613259052e-09 -2.92302039844304e-09 -4.84883318254837e-09 1.40644653205107e-09 -1.12552998696486e-09 1.39938478555206e-09 1.75595124329221e-09 1.04402100273775e-09 -3.81244040926056e-09 2.38650113950158e-09 -2.68408065173842e-09 1.86305558562421e-08 8.94576258991306e-10 4.26401290394279e-09 -5.91835429890296e-09 -2.23248028800498e-08 -5.16411652755036e-08 4.59456837579354e-09 8.73873252828221e-08 -4.92309062079293e-09 2.23087891886781e-08 2.32339605857463e-09 1.69875887849543e-08 -5.74530451499222e-09 -2.52934054456596e-08 1.09712925411553e-08 -5.62525777109903e-09 1.08650966705869e-08 1.51743654024762e-09 -4.74708483760376e-09 -1.27721358215147e-08 8.41281162018399e-09 2.36729253390981e-09 -1.56611691268515e-08 1.29220917307115e-08 2.96232230539162e-09 -1.08854619079608e-08 -7.56059938150824e-10 -4.29218116895861e-09 -2.76901104827481e-08 -1.08125451795917e-09 1.81008373352648e-09 9.90118865390172e-09 -7.25255699860893e-09 1.60316674864309e-08
"R2010" -3.01942106599426e-09 -1.17544927660898e-08 -3.74038864390986e-09 1.4789723848782e-08 -3.1191453036171e-09 1.2749836713328e-08 2.38739010686119e-08 -1.39720390763883e-08 -1.09027495346393e-07 -7.88422512242511e-09 -3.17927582779837e-10 3.41688997405829e-08 -1.82662364370995e-09 5.40954356404069e-09 1.3032057567073e-08 -6.96884221185088e-08 2.62690574300215e-09 9.8663845336266e-10 -7.81354073201056e-10 -9.976073030915e-09 -2.06947281309239e-09 6.37476167584436e-08 -6.39001017685497e-09 8.92432975524209e-08 6.06961861372508e-09 -2.81415469869365e-09 1.38417306831334e-08 -4.96838686510986e-08 -1.98275706816035e-09 3.08914346250702e-09 -3.34019726963596e-09 6.0239084574383e-10 1.97230887754343e-10 -8.3958309416599e-10 1.05084570891513e-08 1.71143709004186e-08 1.32840407130562e-08 -2.43450547634055e-08 2.28047445210586e-09 1.37533593552663e-08 1.6557370262363e-08 -4.92309062079304e-09 2.71056793906026e-07 2.4931821842069e-08 7.03857316527297e-09 -7.42260340453008e-08 -5.88472703953745e-10 8.70803940802853e-09 6.90985168320522e-10 1.36503082496825e-07 2.66060709214273e-09 4.1049566856986e-10 7.3596824072747e-10 3.50397318198014e-09 1.66478855615251e-08 -1.68641390413195e-07 -2.34849148175765e-09 -2.36170015833758e-07 -9.93891918739294e-09 -1.99323456552159e-08 4.87038474484394e-09 7.23510413201479e-08 -1.49704654394476e-08 -4.85447225574998e-08 3.87513083559467e-09 -2.33179261438928e-09 7.27745871697751e-09 5.79647390452161e-10
"R2011" 3.22212492615246e-09 -7.55963488824926e-10 -1.22829572964917e-09 -1.37147004563279e-08 -1.36764004631755e-09 -4.50523039206314e-09 3.72067084219713e-10 6.50810358252564e-09 5.87926256765087e-10 -1.93024926353159e-08 -3.77539393362861e-09 1.14098027306746e-08 4.81821283738751e-10 -1.12250174657557e-08 -1.62495833154233e-09 -2.84404831231091e-09 -1.57214121158519e-09 2.95193965184889e-09 -1.78895260236593e-10 -3.32077058971435e-09 1.10419169456103e-09 2.86469987231745e-09 1.72791665780131e-09 -4.06033401706621e-09 3.99559083158248e-09 -2.97006381484875e-09 3.14886734609417e-09 -5.85914430289877e-09 8.5797739984028e-10 -3.0142261341806e-09 -2.05774622206569e-10 2.74411635142316e-09 -1.2372105055105e-09 4.96170171139609e-09 9.14011113414139e-09 3.25562671331428e-09 4.35050537475742e-10 4.03631328234718e-08 -1.23838174059236e-08 -4.94853032677424e-08 -3.35166554910468e-08 2.23087891886706e-08 2.49318218420676e-08 1.82129946124547e-07 -8.9329311257967e-10 -2.50604457565025e-08 2.40206110420252e-10 -1.00032589952699e-08 1.94297378908413e-08 9.78264962113817e-09 -1.46191337290183e-09 -2.19413405810029e-09 -1.749782492017e-09 -6.97664045600775e-08 1.4757347591974e-09 -1.65045478246186e-08 -2.83937097274016e-09 -4.8434179408222e-09 -4.30321325071919e-09 2.99199888336017e-09 -4.79978491224257e-09 6.94952569557779e-09 -2.11828173182299e-09 3.06730783443092e-09 -4.94157175225416e-10 1.81947354109372e-09 -1.29873951512087e-10 6.68741871221531e-09
"R2012" -5.31855554115427e-10 -5.3983261546099e-09 -1.70441497474395e-09 -2.90606877449169e-09 1.12903298262356e-10 -1.70662522232017e-09 1.28939048907578e-10 -2.69037802517403e-09 -5.90401872366356e-09 -4.88321203158664e-09 -1.8954345082116e-08 4.20921478874041e-09 1.2732858550567e-07 3.94419084660034e-09 3.1275131207183e-09 -3.3754017586885e-09 3.04726759005089e-09 -1.51630164327879e-09 5.51251629400542e-09 2.50790343849438e-12 -5.98868035685852e-09 2.72951826488868e-09 3.6612142751859e-11 5.3881066287019e-10 -1.63070221942454e-08 -4.27473574582031e-09 4.18810579833733e-09 6.9411723595703e-09 -1.06450089469516e-09 4.10336652005398e-09 -2.29204124709851e-08 1.66046485541646e-09 -1.26153384741547e-09 -1.18769595270679e-09 -3.02092523416412e-09 4.82476314562114e-09 -2.0392057350515e-09 4.38129266409302e-09 1.86965625244317e-08 3.18110288561251e-09 -5.59472652025657e-09 2.32339605857402e-09 7.03857316527554e-09 -8.93293112580863e-10 1.78066264908887e-07 -2.07412756772656e-09 -1.73387599777285e-07 5.2139667683852e-08 -3.24208492482459e-09 3.04528011850667e-09 3.11553059268284e-08 -3.64353530244379e-08 -5.38074838029699e-08 -3.88719442163679e-09 8.16854996468292e-09 -2.43457864296773e-09 -1.79510896086148e-09 -8.0230822240052e-09 2.48192596752702e-08 -1.1634656949555e-08 -1.88325785216061e-09 1.51097373682034e-08 -7.19701819658885e-08 -1.52914161580195e-08 7.81620676603019e-09 -4.46794648377472e-08 1.61056704271227e-08 -8.41041389101406e-09
"R2013" -7.51330894616596e-10 3.97623592653746e-09 1.23732446595977e-09 -6.52910331240394e-09 -2.97244460926224e-10 6.15140561400218e-09 -1.1625099866344e-08 -1.38215308058298e-09 1.6397849371897e-08 1.61963771005872e-08 5.79495987959335e-11 -4.04563812389386e-08 3.14297536441233e-09 2.36920390120851e-09 -5.21326806670788e-09 1.16539387311688e-08 -3.27213283397091e-09 -9.36778966601677e-10 1.88231661565983e-09 1.98217397579797e-08 -7.37186542814218e-09 -1.84087325486845e-08 6.93680703737763e-09 4.88040883701427e-09 -3.07847620231671e-09 6.19036173410392e-10 -3.58967510372007e-09 -7.71071348814765e-10 5.52553703450504e-10 5.50714375313087e-09 2.18955245878313e-09 -1.34995041097733e-09 5.8720912312607e-10 1.06926533263894e-09 5.54397219019984e-09 -6.24568040828175e-09 -3.06539633078708e-09 -4.72137491436265e-09 2.46661467489498e-09 -2.87299505693859e-08 7.8745801742503e-09 1.69875887849533e-08 -7.4226034045304e-08 -2.50604457564964e-08 -2.07412756772709e-09 6.98871869999984e-08 -2.63625984937723e-09 5.3285106428214e-11 -7.60472973289363e-09 -3.59876133911902e-08 1.24382397435806e-09 6.85977432772353e-10 -3.31014579229984e-09 -1.13854019536263e-08 1.18603009865741e-08 5.50662202173714e-08 -6.94572987909521e-09 3.75587343318477e-08 4.64130463815253e-09 5.35719408136049e-09 -1.85864979338048e-09 -1.16516722711756e-08 -6.65770555965309e-09 -1.90883365762689e-09 -4.06843841262454e-10 -2.70372854687099e-10 -1.66803358810408e-09 8.44265881837915e-09
"R2014" 2.57173357138588e-09 7.0039709123559e-09 4.63469741629721e-10 5.93484531931739e-09 7.79138658302884e-09 1.42139140116588e-11 4.66881432967049e-09 -1.02108546871633e-09 4.12893696927938e-09 -5.37473188585289e-10 7.85791177565601e-08 4.58434563601103e-09 -3.13439388036124e-07 -2.55662286267596e-10 1.34318045383603e-10 7.89673404163198e-10 -8.46013559623077e-09 -1.34178145708931e-08 -2.09272928772944e-08 -7.34598074371891e-09 2.68307710714379e-10 -2.61304337079531e-09 1.24733753761945e-08 8.47395373858832e-10 6.07586443788672e-08 1.84031073614196e-08 -1.81001376014315e-08 -5.35010097999467e-09 -1.33759589428916e-08 -9.72111359682933e-09 5.88476102397302e-08 -4.52235929030483e-09 7.53045942878222e-09 -3.44214900320036e-09 -2.52813299655525e-09 1.61578863548122e-08 -1.11818003989199e-09 -4.79373544770413e-09 -8.02118516388465e-09 7.34954116465113e-09 -1.40069822563108e-09 -5.74530451499033e-09 -5.88472703953652e-10 2.40206110421486e-10 -1.73387599777285e-07 -2.636259849377e-09 3.31199640981777e-07 -5.02069517805369e-08 -3.11678918398848e-09 4.50006140774824e-09 -2.79793749867432e-08 1.97924680758578e-08 6.02231192575162e-08 4.52777962277145e-09 -1.1830510173501e-08 -1.5958552858653e-09 5.01803550625047e-09 1.56949322395839e-09 -7.55872994633162e-08 2.30564565213259e-09 -4.04559132225502e-10 -1.02505089767474e-08 1.01960931273233e-07 2.44968797345031e-08 -3.02433520307796e-08 2.20399136712738e-08 -1.69571482118246e-08 -1.77107963644637e-08
"R2015" -3.65263233381879e-10 1.05426715145678e-08 -2.06691587516188e-09 -1.1194212039148e-09 1.5573604094544e-09 -1.05718564573663e-09 5.66870897039208e-09 -2.14750100509403e-09 -9.51352890776367e-09 2.24770458964819e-09 -6.52845758098304e-09 -9.8150441353565e-09 3.45617691875189e-08 -8.79917620494723e-09 4.2649423960565e-09 7.64860135888485e-09 7.7823548476159e-10 2.68330459549282e-09 -3.10003631656064e-10 8.03110007652721e-09 -8.50933873467672e-09 -2.45709312978219e-09 1.06370372257768e-08 9.49289203533651e-09 -2.46038735788309e-09 -1.65136021784895e-09 2.66614150122383e-09 -5.71006261370103e-09 6.39956572062397e-09 1.5518786025728e-09 -4.26588624769102e-09 3.70692016951495e-09 1.39365805917216e-09 -5.0963036494971e-09 -9.17947660724415e-08 -1.49520485846345e-08 -3.39358355540635e-11 -4.74449872660689e-09 -2.4180528528957e-08 -8.43491959629083e-09 1.17573752224116e-08 -2.529340544565e-08 8.70803940803116e-09 -1.00032589952726e-08 5.21396676838562e-08 5.32851064278638e-11 -5.02069517805382e-08 4.15245488574925e-07 1.97454321588433e-08 -2.73956720037385e-08 1.41197890255813e-08 -1.86296912605797e-08 3.87006126615827e-09 5.1341958210375e-09 5.56379532118014e-08 1.46468590805483e-08 -1.51997266902246e-08 -1.45887897308933e-08 8.04338123118493e-09 5.17319902448316e-10 1.69281023309353e-10 2.37770061033258e-08 -3.23962413277162e-07 -7.7246327860896e-08 -2.22202846971961e-09 1.86953240339064e-08 7.17249717655961e-08 1.20497400132891e-08
"R2016" 3.30058110357934e-09 1.47737546308878e-09 -1.23395696770717e-10 -3.69863547201957e-09 2.72296584407788e-10 7.26813551692692e-09 -4.1061994547401e-09 9.51305673951434e-09 2.85901419601158e-09 -6.02565880910338e-09 -4.91102319972399e-09 -2.38106772486106e-10 3.36180459471504e-09 -1.21203185108123e-08 -1.28675418032509e-08 1.67453500101385e-09 -1.28567726685566e-09 9.40271917470041e-10 1.50021082947014e-09 3.48960362779737e-09 -7.54854800427923e-10 1.16598533441076e-09 -9.84497736489995e-10 -4.29966842345162e-09 4.66762203079264e-10 -1.06467293691708e-09 -5.15401517732476e-10 5.89302104879845e-09 -2.62733436215335e-09 -2.14488774303521e-09 -1.014586349055e-09 4.89439341250104e-09 8.87604036343371e-10 5.27097544964194e-09 -1.60122185493253e-08 -1.36940407039879e-09 -1.20147041343846e-09 -4.17910990373289e-10 -3.23123155727933e-08 -3.64780254892478e-08 4.64058045486601e-09 1.09712925411544e-08 6.90985168321282e-10 1.94297378908429e-08 -3.24208492482375e-09 -7.60472973289319e-09 -3.11678918398876e-09 1.97454321588394e-08 4.85724882044866e-08 -1.79334166723309e-09 5.98734133840444e-09 -1.86260671799047e-09 6.67959176575796e-09 1.75775696139155e-09 6.76623655065547e-09 -3.36588633801275e-09 -3.72182152505788e-10 4.59458335409167e-09 -1.60007402052898e-10 -5.96548972733499e-10 2.74296853595556e-09 -2.1161433125117e-09 -1.79948346411229e-08 -5.84967527938888e-09 6.78773437140988e-10 1.263280826648e-08 3.9031764457726e-09 -8.19765126367474e-09
"R2017" 1.44826352164765e-08 -3.52818918762036e-08 -1.81926657225602e-08 -2.12862064065215e-08 1.10467407016541e-09 -2.10700383478526e-09 -1.27351261023912e-08 -7.86093305401389e-09 -4.58370743357204e-08 2.64603569587176e-10 -3.66452354686533e-09 1.79271871138385e-08 -2.49611186076557e-09 4.7077978598829e-09 8.30628820041658e-09 -2.94612587494206e-07 -5.24120128770635e-09 -2.19746675834103e-09 6.08261466747224e-09 -1.07644426373837e-08 1.92335303156054e-10 1.04910006075889e-07 3.04590780485809e-08 1.06475237844774e-07 5.59169007216416e-09 9.80620020654716e-10 5.38205827874307e-08 3.88768900276556e-09 8.57327422290273e-09 -2.18820378473668e-08 -9.75339450669186e-09 1.66324610474272e-09 -1.39008139061023e-08 -5.508791620774e-09 -2.09480774128026e-08 4.6196006093037e-08 5.84451415328003e-08 3.63891231887993e-08 1.95509476835509e-09 2.08281973839099e-08 -3.42250712240693e-08 -5.62525777110053e-09 1.36503082496823e-07 9.7826496211413e-09 3.04528011850734e-09 -3.59876133911902e-08 4.50006140774879e-09 -2.73956720037326e-08 -1.79334166723246e-09 5.21474324766314e-07 5.23638229561113e-09 -5.54567735874418e-10 3.91714499968718e-10 9.88959526642984e-09 -2.34423117768077e-07 -3.0871373936168e-07 -2.73882002792077e-08 -1.90622210884924e-07 -1.0973217791778e-08 -2.60464922551583e-08 -2.72768068688973e-08 2.31378564396765e-08 5.61451655624243e-08 1.74181456355467e-07 8.74144061038391e-09 -9.67788274943244e-09 -2.0460280613454e-08 -1.57921397159244e-08
"R2018" -1.02657123744426e-09 -9.15136949333798e-09 -1.48294939624567e-10 -3.39318505649136e-10 -9.8023670918556e-10 6.13249044114515e-10 9.14604501888008e-10 -4.20877250769665e-10 -3.05959912467752e-09 -1.31573737683404e-09 -2.47213641177862e-09 -2.22548942548368e-09 1.6880002166949e-08 -1.81805833847927e-09 -1.63867093098925e-11 -5.17161406219173e-09 -1.88688030078117e-09 -3.34527934745628e-11 2.28304170739038e-09 1.84134500477111e-09 -1.28851946811872e-08 -3.67540674393292e-09 8.95714380937920e-09 -6.35973522609198e-10 -3.51814828711881e-09 -2.42871459094399e-09 3.83424138429846e-09 6.69208818905395e-09 -2.96593871378159e-09 4.22836682795377e-09 -3.6904866676225e-09 1.25334389540392e-09 1.82942963313678e-09 1.94539326346053e-09 3.44893061787752e-09 9.06253445248167e-09 1.51297905310029e-08 -3.95939472088086e-09 -6.31733575548804e-09 -6.06315124703981e-09 -7.36537721353471e-10 1.08650966705877e-08 2.66060709214241e-09 -1.46191337290759e-09 3.11553059268269e-08 1.24382397435707e-09 -2.79793749867424e-08 1.4119789025578e-08 5.98734133840392e-09 5.23638229561209e-09 6.89858254111966e-08 -1.19163825011443e-08 -3.89910454735015e-08 4.72006578447452e-09 6.37842797184831e-08 8.62563610074078e-09 -7.55130590669794e-08 -8.96570236478766e-09 7.32293216677491e-09 -1.26000830628101e-08 -3.02736819893291e-09 -1.8932972150914e-10 -5.92226892816941e-08 -1.62055916651917e-08 4.03985812003418e-09 2.87070497501628e-09 8.67627592780863e-09 1.27723609090647e-08
"R2019" -1.96072240960512e-10 -5.2176145886766e-09 1.2459139094093e-09 4.23637095643663e-11 1.35227932469451e-10 6.75279307564077e-10 -2.53308465786258e-09 7.1033474170121e-10 9.02290794700223e-10 1.61987635472765e-09 -1.5713342939254e-09 -3.90398162414282e-09 -1.00962346223468e-08 -1.08928295204094e-09 -6.42822036827905e-10 2.11719958075493e-09 -3.09738035407047e-10 1.31883348700054e-09 1.73231477682742e-09 2.84620613688457e-09 8.54292069396556e-10 -1.416211186301e-09 -6.50801335676783e-10 3.89755767260329e-09 3.79186572712569e-09 -4.12124707094173e-09 -5.5378093644869e-10 -7.0734074667588e-09 4.40962091186884e-10 2.08287344000836e-09 4.16341047779278e-09 -1.73914891321445e-11 -6.54607591106253e-10 8.25679784391811e-10 3.63087586348829e-09 4.70720389074529e-09 2.95668944516956e-09 -2.62758298968301e-09 -7.17055713396783e-10 -5.77905710869258e-10 3.1918360003692e-09 1.51743654024801e-09 4.10495668569554e-10 -2.19413405809548e-09 -3.64353530244385e-08 6.85977432771748e-10 1.97924680758576e-08 -1.86296912605819e-08 -1.8626067179901e-09 -5.54567735875524e-10 -1.1916382501143e-08 4.35465117582773e-08 1.74027471042913e-08 3.11223595619391e-09 -4.72764287161888e-09 -1.49235244423624e-09 1.46990223419364e-09 -5.29450898995197e-10 -1.3007228131474e-09 -2.6848002273512e-08 1.55649958668742e-09 -2.508061463948e-09 1.59071635111851e-08 6.54445721660762e-10 -7.79727329449316e-09 7.66948584800761e-09 -2.42493604319741e-09 4.08773776681257e-09
"R2020" 1.71170695312856e-09 5.57427836906644e-09 1.29040645109071e-09 -1.66603577695943e-09 5.19588599365112e-10 1.57697419662731e-09 2.00494326441879e-09 -4.6803032980946e-10 1.5575121568751e-09 -1.93319393912693e-09 4.22127321428764e-09 8.25422069697262e-10 -4.00838173117047e-08 -1.48112180807161e-09 -1.20044552711161e-09 9.03826347640697e-10 2.04001350036523e-10 -2.53856121122254e-09 -8.73675123794976e-10 1.4189279612633e-10 8.74932614016645e-09 1.52309364481693e-09 -4.87643102911293e-09 2.25761466412432e-09 5.82998260622027e-10 -6.28378022856627e-10 -3.63364258830641e-09 -3.23593127408186e-09 2.06330055822749e-09 -5.35667888169346e-09 7.45078201100371e-09 1.87271332142648e-09 -4.62687606995442e-10 -9.33644484112061e-10 -7.57918426402694e-09 -6.05732342669786e-09 3.68374645061516e-11 1.63922647982856e-09 5.88229745759586e-09 2.19439897632498e-09 -9.92876673860392e-10 -4.74708483760603e-09 7.3596824072537e-10 -1.74978249201092e-09 -5.38074838029684e-08 -3.3101457923004e-09 6.0223119257517e-08 3.87006126615864e-09 6.67959176575875e-09 3.91714499966216e-10 -3.89910454734984e-08 1.74027471042962e-08 1.0188955739252e-07 2.11113950888269e-09 -4.26330717537059e-08 -3.71680929615023e-09 3.49555826109518e-08 -4.89530998996039e-10 -5.90012106529317e-09 -3.63432635957732e-08 -4.65926775822319e-10 5.084566514062e-09 5.55620544277465e-08 7.35386354879142e-09 -2.58981410565428e-09 -6.23193024888062e-10 1.45858494207012e-08 -6.72024422667345e-08
"R2021" -4.46425684378805e-10 -6.51864158540837e-09 2.58116108364483e-09 4.48866029994194e-08 1.47428136751767e-09 -5.27758789059847e-09 1.56411014009007e-08 -4.49648948189047e-09 1.38501868051784e-08 2.77215744377192e-09 6.30892094901562e-09 -2.5509651468603e-08 -6.97066805482613e-09 3.79384338598629e-09 3.20355097497401e-09 4.48888557663715e-09 4.28651301174421e-09 -1.76024568798359e-09 -2.46542334946157e-09 1.75781591166689e-08 3.02122079354792e-10 -4.43751781441191e-10 -7.32322415579634e-09 -2.72874786203246e-08 -1.87509284641774e-09 -3.08674043219714e-09 9.72859906325709e-10 2.59175614411205e-09 -2.53381063529053e-09 -3.13740115270663e-09 1.00046416774135e-09 -2.73068595694863e-09 8.74150537047915e-10 -1.72152136666238e-09 -1.71744780896794e-08 3.96256738084573e-09 5.96249272225468e-09 -1.81880861581157e-07 -2.93984970907927e-09 1.74045337843202e-08 3.47177802174725e-09 -1.27721358215108e-08 3.50397318197825e-09 -6.97664045600842e-08 -3.88719442163878e-09 -1.138540195363e-08 4.52777962277208e-09 5.1341958210409e-09 1.75775696139302e-09 9.88959526642552e-09 4.7200657844701e-09 3.11223595619123e-09 2.11113950888563e-09 1.88428294704834e-07 -3.73294821011868e-09 -9.15566441308535e-09 -1.00672799953493e-08 1.9797174671277e-08 4.01611949472019e-09 -9.3593744409495e-09 3.19941599561813e-10 4.11534746457339e-09 8.19157605599709e-09 4.71491592894722e-09 1.57062875638176e-09 2.87298961327284e-09 2.91291394932891e-09 -4.76340927961182e-09
"R2022" -1.06701201889145e-08 -2.35661415875136e-09 1.36174887287977e-09 -1.23604777223646e-08 -1.03479317787048e-09 4.23020615980616e-09 -4.94555773483035e-09 3.04853001329533e-09 -1.74266427514715e-08 1.03528482420166e-08 1.97913289047721e-09 -1.82572091600029e-09 -3.73429697498069e-09 -1.30028828960755e-08 1.28748501391011e-09 9.93931385677739e-08 4.51198954399871e-09 -7.51538051058227e-10 8.53023474268216e-10 -5.29566540437096e-09 -3.11659162188729e-08 -1.37367164281706e-08 -5.61728731683912e-09 2.99022599325984e-09 1.46391140664374e-08 1.10604978609467e-09 -2.8401483247039e-08 1.85418509311574e-08 1.47237456600521e-08 2.23464829494826e-08 5.65841965871771e-09 -4.74926857583954e-10 1.13942288249486e-08 -6.57522115559848e-09 7.04291371764237e-09 1.14080379848565e-08 9.40962074911595e-09 6.22301854906982e-09 -2.02517045273615e-08 -3.19638710745957e-08 1.52006918685739e-07 8.41281162018077e-09 1.66478855615301e-08 1.47573475919467e-09 8.16854996468508e-09 1.18603009865764e-08 -1.18305101735025e-08 5.56379532117931e-08 6.76623655065704e-09 -2.34423117768071e-07 6.37842797184878e-08 -4.72764287162308e-09 -4.26330717537042e-08 -3.73294821011993e-09 9.01166467147426e-07 9.1803877877686e-08 -3.5744785942025e-07 -1.07392497423739e-08 -1.58350619132496e-08 1.82864781751991e-08 3.06563761086774e-08 -1.45102576591152e-07 -1.82387474452305e-07 -4.70749584765916e-07 -3.53532213646631e-09 1.8171599416842e-08 1.12465897804902e-07 1.15421016981846e-07
"R2023" -9.73070386861874e-09 2.0169155679142e-08 1.38185113879143e-08 -5.57992574136623e-09 -5.04052477665384e-10 -3.30323991176509e-09 6.05136071635437e-09 1.96004474706052e-09 4.41942079504828e-08 -1.74825862414693e-09 4.03143912457201e-09 -2.33101997143404e-08 -1.77926609891861e-09 4.25478651847815e-09 -1.29580480977058e-09 1.52238757853905e-07 -1.33109647441723e-08 2.69546306459946e-10 1.72242527319871e-10 1.21145571740179e-08 -1.63841207456265e-08 -1.51200006662052e-07 3.00017557400292e-08 -5.1665703010217e-08 -5.80699325441175e-09 9.61644772713015e-10 -1.60271288729177e-08 3.7201211980222e-09 -2.23252235772039e-08 3.12596971040731e-08 3.53304971800121e-09 -1.78650883129071e-12 1.00668985010271e-08 7.754382703324e-09 3.71983377346998e-09 -2.98060454969111e-08 -1.83565942642274e-08 1.35158789912458e-08 -1.68949110533978e-09 -1.11346187394764e-08 -2.19325760190858e-10 2.36729253391205e-09 -1.68641390413199e-07 -1.65045478246217e-08 -2.43457864296745e-09 5.5066220217372e-08 -1.59585528586596e-09 1.46468590805454e-08 -3.36588633801293e-09 -3.08713739361682e-07 8.6256361007403e-09 -1.49235244423599e-09 -3.71680929614889e-09 -9.15566441308369e-09 9.18038778776885e-08 3.44679588513334e-07 -4.78908421951432e-08 8.54350013152995e-08 1.5832989277851e-08 3.02293299772237e-08 -1.80168145884062e-08 1.35222100232158e-08 -2.90585875125587e-08 -6.05898578152137e-08 -4.41240622963783e-09 4.12646867128818e-09 1.85335110892747e-08 1.52581826115349e-08
"R2024" 8.72107628537082e-10 1.67826248564655e-08 2.11372132795873e-09 9.78212939497093e-09 -1.71783200900121e-09 9.44798450670137e-10 2.90567659455951e-09 6.07279211843876e-09 1.22219896576844e-08 -2.60149630856955e-09 3.8396665798316e-09 6.9157163399935e-09 4.7764110867062e-11 -5.06782505354429e-10 -5.16147707559853e-09 2.14385641269582e-08 1.16891215491636e-09 4.66304511266623e-10 -5.30355422929998e-09 -4.51368643596292e-09 1.48748378666676e-08 2.1328568176055e-08 -2.126922526541e-08 -3.1596489886385e-09 -5.76613488111462e-09 -9.22820430155767e-11 -1.3417527668791e-08 -1.64386156118451e-08 -4.02019355744974e-09 -7.27629020692489e-09 2.8960193914816e-09 -1.30151325020178e-09 -2.22723014486176e-09 5.72536222843194e-09 1.12885078092507e-08 -2.46719889608359e-08 -1.16950024287818e-07 -6.8573897865151e-09 1.59015336308046e-08 1.71544900355024e-08 -2.59497043495117e-08 -1.56611691268497e-08 -2.34849148175898e-09 -2.83937097274228e-09 -1.79510896086289e-09 -6.94572987909891e-09 5.01803550625021e-09 -1.51997266902306e-08 -3.72182152506133e-10 -2.73882002792018e-08 -7.55130590669737e-08 1.46990223419e-09 3.49555826109511e-08 -1.00672799953483e-08 -3.57447859420256e-07 -4.78908421951462e-08 4.39555563219536e-07 4.22173970997261e-08 4.00890934503868e-09 6.99594534545542e-09 2.90590690408011e-08 7.47546830858489e-09 9.32420271772612e-08 1.12452576907108e-07 -3.95114197453874e-09 -3.76082143349212e-09 -7.79174676007397e-08 -9.12349570771421e-08
"R2025" 4.49351739771429e-09 1.27237861214897e-08 -1.14677915392957e-09 3.83055926090581e-08 3.54431892527044e-09 -7.82502384446999e-09 -1.30715987436087e-08 1.16391383547176e-08 1.22973802150456e-07 1.21772547439108e-08 2.90090695159635e-10 -3.20842723213714e-08 2.29001320511904e-09 -3.28964697015067e-09 -1.83814876718115e-08 1.35289548748068e-07 1.16884410138871e-08 7.88362398606293e-10 -3.58869096370383e-09 1.49981360208213e-08 2.63329954553916e-08 -1.69135483908067e-08 -3.00652342350202e-08 -2.15238454836861e-07 -6.19047508709133e-09 2.00113965023893e-09 -1.99241868128991e-08 7.58256998864766e-08 4.41905517984477e-09 -2.0537689826985e-08 4.6135916682759e-09 -9.14227192130318e-10 -5.65606319869379e-10 -1.15489685938295e-09 -6.48271908240619e-09 -1.85634859033357e-08 -1.9057346508903e-08 -8.94936874603811e-08 -4.13028695697246e-09 -1.66102093735198e-08 -1.66954824335246e-08 1.29220917307119e-08 -2.36170015833762e-07 -4.84341794082147e-09 -8.02308222400524e-09 3.75587343318458e-08 1.56949322395908e-09 -1.45887897308969e-08 4.59458335409204e-09 -1.90622210884919e-07 -8.9657023647826e-09 -5.29450898993742e-10 -4.8953099899839e-10 1.97971746712795e-08 -1.07392497423711e-08 8.54350013153014e-08 4.2217397099723e-08 4.04475013753871e-07 6.93750981615549e-09 1.40747045970205e-08 8.76053773048069e-09 -1.22281343441779e-07 1.87030752257085e-08 3.42857273129582e-08 -3.54477444167222e-09 3.70305471905639e-09 -1.57405397971873e-08 -5.49003677386814e-09
"R2026" -7.25997775939339e-10 2.07709536050711e-09 9.73573039661386e-10 1.31897224550125e-09 -1.25224690889868e-09 1.56576514343651e-09 -2.8666205192135e-09 -1.53317367661699e-09 1.7885672941319e-09 -4.47476195339779e-10 -1.29224060071066e-08 -3.09537060421674e-09 7.27577850208962e-08 3.01227071043235e-09 -6.22134488453758e-10 1.44011499256878e-10 3.66327767255891e-09 2.76128425792998e-09 3.19592009846968e-09 1.59585536928708e-09 7.26917412752704e-10 -2.42416868490133e-09 -3.22105400549629e-09 -4.9118328034678e-09 -5.12966430918936e-08 -7.09720093389635e-09 2.06682595519237e-08 1.4908855097173e-09 7.94775010445157e-10 2.54244711572391e-09 -1.09348488878295e-08 -1.2492165449854e-09 -1.58987474293264e-09 3.71365928156664e-10 2.67563525206739e-09 -3.61157968126682e-08 7.64832687601584e-09 -3.32545435946754e-09 5.89081331138754e-10 -1.92605646004967e-09 -1.97105108528091e-09 2.96232230539043e-09 -9.93891918739307e-09 -4.30321325071952e-09 2.48192596752678e-08 4.64130463815293e-09 -7.55872994633153e-08 8.04338123118499e-09 -1.60007402053645e-10 -1.09732177917777e-08 7.32293216677403e-09 -1.30072281314533e-09 -5.90012106529268e-09 4.01611949472281e-09 -1.5835061913251e-08 1.58329892778497e-08 4.00890934503801e-09 6.93750981615531e-09 7.10205493148071e-08 -2.71163915619588e-08 -9.68319874212006e-10 4.3132478842705e-09 -1.91940222572236e-08 1.53940180937964e-09 1.90652899507042e-08 -8.99656699450209e-10 1.68329038399535e-09 4.5754373737501e-09
"R2027" 2.44274908711294e-09 3.10811920583047e-08 6.0474715273016e-10 -7.15897252639853e-10 -3.30611226038727e-09 -3.43852319958149e-09 -2.14710315895157e-09 6.5573881197425e-09 3.07068708931237e-09 -3.40449309911805e-10 -3.91086119150077e-09 -2.13903736211412e-09 4.1711179202089e-09 -6.95447637196577e-09 7.69120241748555e-10 1.22509737424994e-08 6.73396522845502e-11 3.02318917011319e-09 -2.94455724655923e-11 3.33528452338988e-09 6.94483996431876e-09 -6.59115746802445e-09 -6.90484222710803e-09 -1.25859963754348e-08 1.4664528923847e-08 -5.78850861765255e-09 -4.00526181828624e-09 4.99845369911589e-09 -4.11232164038763e-09 -3.34019612986412e-09 5.68469349999412e-09 2.43431216860857e-09 -1.04601671546692e-09 4.6847754541129e-09 -1.61316397401052e-08 -2.54876078428631e-08 -1.98442623815709e-08 6.91565454995726e-09 -4.84806341887761e-09 1.63513581482751e-09 3.60732655751281e-09 -1.08854619079573e-08 -1.99323456552136e-08 2.9919988833468e-09 -1.16346569495496e-08 5.35719408136247e-09 2.30564565213117e-09 5.17319902455175e-10 -5.96548972732932e-10 -2.60464922551557e-08 -1.26000830628105e-08 -2.68480022735114e-08 -3.63432635957691e-08 -9.35937444094656e-09 1.82864781751863e-08 3.02293299772228e-08 6.99594534545745e-09 1.40747045970226e-08 -2.71163915619615e-08 1.896706927117e-07 -1.80857879325138e-08 -1.1150251999169e-08 5.28833641350374e-09 -5.31590120180038e-09 -1.93652368483038e-08 9.45116993733964e-09 -1.79532568634001e-09 1.75793302102704e-08
"R2028" -1.23853414738766e-09 3.51408109577033e-08 8.47697982685044e-09 7.60553601072398e-11 -1.53696504341881e-09 5.19339333312476e-11 -1.14101099119561e-09 -2.87924358945771e-12 -3.32798779000554e-09 1.88505827771532e-09 1.02713489508638e-09 1.181875843335e-10 7.01255925416377e-09 3.32853915281521e-09 -1.06963312158838e-09 1.15230993721206e-08 -3.6789904349638e-09 -1.28892690590901e-09 1.16082976126294e-10 -5.62014364492039e-10 2.8605437173272e-10 1.66035123846398e-08 2.0586651671933e-09 9.41565848045892e-09 -1.15551178850583e-08 7.12479759405273e-09 -6.98633649397353e-08 -9.62833210356174e-09 6.59831032347072e-09 -3.23926167888784e-09 4.28725772186717e-09 -2.07911859560206e-09 5.8262863454101e-10 -5.09931455157828e-09 3.42117145835531e-09 -4.23768458474942e-08 -4.56018921392953e-08 7.16901286820917e-10 -2.66689248393977e-09 -1.74056027675987e-09 2.69627481334148e-09 -7.56059938150406e-10 4.87038474484275e-09 -4.79978491224095e-09 -1.88325785215801e-09 -1.85864979338373e-09 -4.04559132225994e-10 1.69281023306016e-10 2.74296853595518e-09 -2.72768068688976e-08 -3.02736819893019e-09 1.55649958668408e-09 -4.65926775822544e-10 3.19941599565997e-10 3.06563761086801e-08 -1.80168145884038e-08 2.90590690407931e-08 8.76053773048186e-09 -9.68319874210148e-10 -1.80857879325199e-08 1.17458896827329e-07 -1.95684834583372e-08 -1.46065583282363e-08 -2.13342698161003e-09 -5.99509514007776e-10 7.92262567045831e-10 -5.93359728513868e-09 1.04749001585493e-08
"R2029" 4.62848240404627e-09 -8.87807009547081e-09 2.04727429021607e-09 2.18024201192377e-08 -1.80221823605473e-09 1.07138724713079e-09 9.37409706857678e-09 -4.1963506054482e-09 -2.67811608567529e-08 -9.70195317068079e-09 -2.06234329629360e-09 3.32490913065338e-09 5.09886496695626e-09 -6.68662011197119e-10 4.72396918352557e-09 -2.40249311958813e-08 3.25129174778482e-09 2.00779814374739e-09 -1.34546750341898e-09 -3.77728029913261e-09 2.37680657213895e-08 -1.45087732277064e-08 -1.49113631787138e-08 3.46586242433308e-08 2.18340433389313e-09 -7.16483916018924e-09 9.00341463936591e-09 -4.70748290509711e-08 -1.16954636485922e-08 -1.04092895315366e-09 -4.69579406141157e-09 1.20508710936299e-09 -4.13200824500901e-09 8.41480580246849e-09 1.07860439405581e-08 7.43290726705414e-09 1.55365535867028e-08 -2.41189969172959e-08 7.57135339282171e-09 3.33397154679684e-09 -8.59959782011237e-08 -4.29218116895366e-09 7.23510413201471e-08 6.94952569556223e-09 1.51097373682036e-08 -1.16516722711764e-08 -1.02505089767468e-08 2.37770061033229e-08 -2.11614331251241e-09 2.31378564396767e-08 -1.89329721509002e-10 -2.50806146394619e-09 5.08456651406572e-09 4.11534746457521e-09 -1.45102576591145e-07 1.35222100232108e-08 7.47546830858366e-09 -1.22281343441777e-07 4.31324788427097e-09 -1.11502519991579e-08 -1.95684834583402e-08 2.67765964861379e-07 -1.71664627115336e-08 4.24211876492407e-08 -4.57386308678493e-10 -4.12243934255821e-09 9.42151524911121e-09 -1.43447094153284e-08
"R2030" 6.49677466514586e-10 -3.64359003812712e-09 -3.63291871029396e-09 9.57477996404334e-10 2.05648793451859e-09 -3.78171571041842e-09 -9.21308652908681e-09 3.50972045144836e-09 1.68943492662384e-08 -1.64021536458754e-09 5.05343008076555e-09 1.29168626836458e-08 -5.80110131029131e-08 8.47104282578376e-09 -1.78474347199505e-10 -2.12714922196615e-08 2.72921404598904e-09 -1.68958725695699e-09 -3.08311492373984e-09 -1.02704024032873e-08 2.26095396565174e-08 6.57902078821392e-09 -9.72463951202497e-09 -1.29590144528952e-08 -5.70449363142571e-09 5.79234953948101e-09 -1.21476493679763e-09 5.38110558920205e-09 -3.90282994070456e-09 -7.24985545527009e-09 7.19597674365845e-09 1.6207982145795e-09 -4.07388828088131e-09 -4.18211689084744e-10 2.43993002997017e-08 1.53825348004666e-08 -6.61049326353554e-09 3.53112207288473e-09 2.36492663288402e-08 3.42891431166561e-08 -3.06387475292311e-08 -2.76901104827439e-08 -1.49704654394481e-08 -2.11828173182147e-09 -7.1970181965888e-08 -6.657705559653e-09 1.01960931273232e-07 -3.2396241327713e-07 -1.79948346411222e-08 5.61451655624227e-08 -5.92226892816872e-08 1.59071635111857e-08 5.55620544277481e-08 8.19157605599837e-09 -1.82387474452309e-07 -2.90585875125614e-08 9.32420271772623e-08 1.87030752257143e-08 -1.91940222572226e-08 5.28833641349488e-09 -1.46065583282375e-08 -1.71664627115325e-08 5.06170581559651e-07 1.45095030563279e-07 -2.77071213642267e-09 -4.62801233532428e-08 -7.80060293266748e-08 -1.31729671970871e-07
"R2031" 6.53233653182514e-09 5.4314606505205e-09 -3.26307235199822e-09 -3.09824999271449e-09 2.44846380537425e-09 -6.80767972351688e-09 -1.07240632642435e-08 -5.3298521964195e-09 2.18764006429194e-08 -1.14995388407587e-09 6.57169405671932e-10 -3.71461114478459e-09 -1.09610951723477e-08 1.653625462048e-08 6.42702539394752e-10 -7.5536729990138e-08 -7.60017510924927e-09 7.93221945869397e-10 -3.73496494246784e-10 4.61784745168208e-09 -2.41660494076777e-09 1.23969447593098e-08 2.2560016049529e-08 -1.27193200538238e-08 -7.11665996386909e-09 5.4516814568276e-09 8.27958859468566e-09 1.32778380996783e-08 -5.45507395379157e-09 -1.20165952537967e-08 -2.31236801189801e-09 5.38039034426777e-10 -4.39604829160104e-09 -1.19614397772891e-09 -6.70782515028584e-09 -5.51955088680596e-09 -8.22622315463252e-09 2.0827042924863e-08 4.45195646466758e-09 2.54127883474806e-08 -1.84872042102384e-07 -1.0812545179558e-09 -4.85447225575012e-08 3.0673078344333e-09 -1.52914161580178e-08 -1.90883365762305e-09 2.44968797345023e-08 -7.72463278609008e-08 -5.84967527939179e-09 1.74181456355464e-07 -1.62055916651975e-08 6.54445721664653e-10 7.35386354879196e-09 4.71491592895374e-09 -4.70749584765901e-07 -6.05898578152146e-08 1.12452576907102e-07 3.42857273129616e-08 1.53940180937938e-09 -5.31590120179893e-09 -2.13342698161849e-09 4.24211876492442e-08 1.45095030563278e-07 4.45745615555968e-07 3.53060941933729e-09 -1.642439544614e-08 -1.11275540473928e-07 -3.92958422452461e-08
"R2032" -2.71531318388564e-10 -6.12580890633121e-10 -2.70617420549059e-09 2.28257818771246e-09 -1.42174662057962e-09 -2.31244218192814e-10 -3.48655519255594e-09 1.27896414762956e-09 -7.32060458323747e-10 1.47380651497419e-09 1.08577316581682e-10 -3.26703362136772e-09 2.8780513928022e-08 1.38118263163055e-10 8.41885961648753e-10 -5.7178646393909e-09 -3.81014158004905e-10 2.05042709553044e-10 6.09728180202349e-11 1.55423162987456e-09 2.72288006676883e-10 1.06490752586389e-10 4.48554457889626e-09 3.16394026757618e-09 -2.27906246902129e-08 4.86864026478524e-09 5.34093219414502e-09 -4.81055293874846e-09 3.199828395271e-10 9.24704845570589e-10 -5.15194895601854e-08 -2.27733265068689e-09 4.48481430391377e-10 -2.35057055289495e-09 3.98769811840402e-09 -3.34858743182625e-09 3.94321898140467e-09 -1.61160838787672e-09 -9.11008480570725e-10 -2.83104661174075e-09 -6.5968420530015e-10 1.81008373352812e-09 3.87513083559397e-09 -4.94157175226488e-10 7.81620676603036e-09 -4.06843841260677e-10 -3.02433520307795e-08 -2.22202846971887e-09 6.78773437141256e-10 8.74144061038313e-09 4.03985812003494e-09 -7.79727329449534e-09 -2.58981410565238e-09 1.57062875637988e-09 -3.53532213646909e-09 -4.41240622963763e-09 -3.9511419745407e-09 -3.54477444167424e-09 1.9065289950704e-08 -1.93652368482952e-08 -5.99509514007078e-10 -4.57386308678272e-10 -2.7707121364214e-09 3.53060941934138e-09 6.38768578814314e-08 1.61047620492345e-09 -1.5265303179534e-09 2.67322293181005e-09
"R2033" -6.31046215090718e-10 -2.19169776275896e-10 6.93866978982135e-10 2.53751833864177e-09 -1.93539702919032e-09 5.79294120181427e-10 1.34872427826506e-09 2.65626766690032e-09 1.86077125175299e-09 1.09541789223397e-09 3.62962224162674e-09 -3.98729829984064e-09 -2.06054864373545e-08 -4.0599743600836e-09 -1.42530045953471e-09 4.95623580192969e-09 -1.55707617521149e-09 -1.7084082830426e-09 2.73358492641414e-10 1.75230713538679e-09 1.37283222995005e-10 -1.6576515473757e-09 -3.27544161623514e-10 -2.13424284782564e-09 6.16386132335496e-09 -1.68475898904167e-09 6.74423259827647e-10 -1.64477011972597e-09 -8.92611137663596e-11 4.10810163115332e-11 2.14951461259797e-09 1.04332354225997e-09 1.06292738114864e-09 2.09242778812095e-09 -6.15502336425429e-09 -1.63933192651268e-09 -9.8550537587792e-10 -4.36649380107247e-09 -2.58817404070667e-08 -1.04258793412688e-08 8.94403439734661e-09 9.90118865390158e-09 -2.33179261438971e-09 1.81947354109262e-09 -4.46794648377522e-08 -2.70372854687146e-10 2.20399136712728e-08 1.86953240339072e-08 1.26328082664816e-08 -9.67788274943108e-09 2.87070497501349e-09 7.66948584800648e-09 -6.23193024888212e-10 2.87298961327538e-09 1.81715994168431e-08 4.12646867128862e-09 -3.76082143349676e-09 3.70305471905637e-09 -8.99656699450521e-10 9.45116993733667e-09 7.92262567046867e-10 -4.12243934255692e-09 -4.62801233532435e-08 -1.64243954461415e-08 1.61047620492155e-09 4.15642327080935e-08 6.18549008726147e-09 1.90700779131881e-08
"R2034" -3.20026841580942e-10 -2.28133617990004e-10 -6.55509562496606e-11 -1.17840672428667e-09 -2.27915707706349e-09 1.07254600909986e-09 2.4779937260374e-09 8.05894044779204e-10 -5.3790444959782e-09 -2.43854601580829e-09 -3.52680606573552e-09 9.57240535757947e-10 1.11165581838439e-08 -3.80003835638455e-09 3.52005349218294e-10 5.99530445655214e-09 1.64050475599617e-10 2.88959887597863e-10 6.50655087603796e-10 3.60407391385379e-10 1.00835345783578e-09 -6.42601790694845e-09 -4.26166523461843e-11 5.06629681188859e-09 6.28331688606828e-10 -1.34082566896871e-09 1.04541270490907e-09 -2.32451000320166e-09 3.30968361787209e-10 2.90303559165828e-09 -8.0365741135246e-10 2.37777527335465e-09 -6.54796845321394e-10 1.21284527453234e-09 -3.93872812038474e-08 2.31427498943369e-10 1.83444309426349e-08 -2.98013085371137e-09 5.90084703322284e-09 -4.52218719460975e-09 3.82692247642489e-08 -7.25255699860776e-09 7.27745871697699e-09 -1.29873951509092e-10 1.61056704271223e-08 -1.66803358810429e-09 -1.69571482118239e-08 7.17249717656014e-08 3.90317644577229e-09 -2.04602806134546e-08 8.67627592780951e-09 -2.42493604319862e-09 1.45858494206963e-08 2.91291394933208e-09 1.12465897804893e-07 1.85335110892739e-08 -7.79174676007423e-08 -1.57405397971856e-08 1.68329038399535e-09 -1.79532568633821e-09 -5.93359728513579e-09 9.42151524910947e-09 -7.80060293266777e-08 -1.11275540473923e-07 -1.52653031795258e-09 6.18549008726171e-09 8.63223457775372e-08 -1.78529909540776e-08
"R2035" -1.63952466959425e-09 1.60693495268406e-09 1.33583223501626e-09 -1.97297367420946e-09 2.6802950052116e-09 -3.03028280898153e-11 2.99047195330453e-09 -5.46978992284344e-09 -9.79104939006024e-09 5.8983106716422e-09 5.19055773490931e-09 -6.87478565568848e-09 5.58527518437525e-09 5.77548116050941e-09 2.49729447318878e-09 4.49915246603027e-09 5.00307692171328e-10 -2.90405430883321e-10 -1.02369875366496e-09 4.98465117314875e-09 -8.42092184695903e-09 -4.02380393391693e-09 3.53690002912937e-09 1.03185799422291e-08 6.407893512868e-09 3.53306523561175e-10 2.26532534802197e-09 -7.25487439855043e-09 3.87818348304455e-09 2.42122816846549e-09 -1.09041349643752e-09 -7.4111858919566e-09 3.0554367555254e-09 -4.64753871788295e-09 1.94967209551372e-08 -8.41353845402272e-09 1.37023906390521e-08 1.34994001017135e-09 -2.26697210562677e-08 -1.66183656450204e-08 1.51374985649641e-08 1.60316674864324e-08 5.79647390453115e-10 6.68741871221472e-09 -8.41041389101404e-09 8.44265881837859e-09 -1.77107963644637e-08 1.20497400132821e-08 -8.19765126367569e-09 -1.57921397159254e-08 1.2772360909066e-08 4.08773776681265e-09 -6.72024422667398e-08 -4.76340927961122e-09 1.15421016981843e-07 1.52581826115363e-08 -9.12349570771395e-08 -5.49003677386661e-09 4.57543737375009e-09 1.75793302102699e-08 1.04749001585472e-08 -1.43447094153274e-08 -1.31729671970873e-07 -3.92958422452424e-08 2.67322293180884e-09 1.90700779131867e-08 -1.78529909540798e-08 1.50358459514501e-07
