# Supplementary material for: NODDI and Tensor-Based Microstructural Indices as Predictors of Functional Connectivity
Source: PLoS One. 2016 Apr 14;11(4):e0153404. doi: 10.1371/journal.pone.0153404 (PMC4831788; doi:10.1371/journal.pone.0153404)
Supplement: S1 Data — a) Functional connectivity matrices, both fMRI and EEG connectomes across all subjects, in the form of precision matrices and b) structural brain connectivity matrices across all subjects and microstructural indices. Columns and rows are named according to the corresponding brain region that represent. (ZIP) [file pone.0153404.s001.zip › DATA/EEG/44/precShr_EEG_wholeTS8_13.txt]

"C1001" "C1002" "C1003" "C1005" "C1006" "C1007" "C1008" "C1009" "C1010" "C1011" "C1012" "C1013" "C1014" "C1015" "C1016" "C1017" "C1018" "C1019" "C1020" "C1021" "C1022" "C1023" "C1024" "C1025" "C1026" "C1027" "C1028" "C1029" "C1030" "C1031" "C1032" "C1033" "C1034" "C1035" "C2001" "C2002" "C2003" "C2005" "C2006" "C2007" "C2008" "C2009" "C2010" "C2011" "C2012" "C2013" "C2014" "C2015" "C2016" "C2017" "C2018" "C2019" "C2020" "C2021" "C2022" "C2023" "C2024" "C2025" "C2026" "C2027" "C2028" "C2029" "C2030" "C2031" "C2032" "C2033" "C2034" "C2035"
"R1001" 7.61084178830722e-08 -4.94715777811258e-10 -6.4647928419817e-09 -5.54972964755649e-09 2.42154504949918e-09 -1.29176950373682e-08 -5.19199341644654e-08 -1.50698317733202e-09 6.75314968285152e-09 1.72173931461886e-08 -1.12017356664619e-08 -5.40325512623147e-10 -9.54199326887471e-09 -1.48713455102094e-08 3.38342162047049e-09 -8.06740137964777e-09 -7.66072482585378e-09 8.32516060798798e-09 -8.54131251362351e-10 -3.23771563271436e-09 2.07841755691324e-08 1.61897198697849e-09 1.44387375829597e-08 -6.47827507759385e-09 8.89505205281041e-09 -2.53974719422632e-09 6.61557384755068e-09 2.67973747768772e-08 -4.75197619396425e-08 -3.12146862325638e-08 6.72915335765772e-09 7.84700398235344e-09 -3.90115881843035e-08 3.93756179651621e-08 -2.81240778817054e-09 1.44495907385803e-09 1.93633785326013e-10 5.30761425867849e-09 -4.40270946270562e-10 1.162601844945e-10 -1.88621127244167e-10 -5.46755797981136e-10 -4.43784863940085e-09 7.5577874944899e-10 -3.46330026837766e-10 1.47507970177057e-10 4.85871227152901e-09 1.91137130549151e-09 5.51059558019032e-10 4.25281143286776e-09 -2.56921771720836e-09 2.48636436925993e-10 -1.63314943168999e-09 -1.53751232002426e-10 -5.35241325940901e-09 -4.47055091326649e-10 2.5156218728441e-09 1.37807386680035e-09 -4.9138082763345e-09 4.60063188836344e-09 -5.130809239389e-09 1.40979488132718e-09 1.33940202502439e-09 2.39307389155641e-09 -4.06276227139988e-09 -7.15608209951359e-10 -7.6914101171731e-10 1.58155863116573e-09
"R1002" -4.94715777811138e-10 1.57335193661352e-07 -6.45621281316477e-09 -6.56434842198681e-10 -2.55415420702956e-09 1.43349296977318e-09 -1.4681194905252e-09 -1.67181094453784e-10 -2.34160678438178e-09 6.08525784078131e-10 -1.35641023186628e-09 -3.90186797998687e-09 -5.92004836151246e-09 -8.02538305384272e-09 1.58726719042887e-09 1.79494530290648e-08 -2.19098676613775e-08 6.53163469589531e-09 -1.18048550876226e-08 4.29465494285544e-09 -1.36549413455319e-08 9.61875344525922e-09 3.08810939008658e-08 -2.89034175708494e-09 -1.35042972666015e-08 5.65569801672373e-09 -8.71309454475024e-08 -1.9700373405906e-11 1.79628865590551e-08 2.95993196935963e-09 7.61822839668944e-09 1.95355799592916e-09 -3.38489944818495e-09 -4.18085635160375e-09 -4.10392105298803e-09 -1.34559994759175e-07 -1.73946312154641e-08 -6.92926371972413e-09 -2.95763946992912e-09 -4.33382196425053e-10 5.19997226358918e-09 -5.06888317038325e-10 -4.46805637618881e-09 -1.60654875882249e-09 3.27884280950325e-09 7.01703127749519e-10 1.49616342174612e-08 4.60430101088801e-09 1.25967572247648e-09 -3.0458584872951e-08 -1.22591792574372e-08 -1.20652464608739e-08 6.44369668299691e-09 3.66846632959265e-09 2.87828779235756e-09 1.11615147003415e-08 1.80365118904232e-08 1.2708483652324e-08 -1.65081020024939e-08 4.7296477311206e-08 7.01215511829085e-08 -1.17159935213918e-08 2.86155324329141e-09 -2.63127664006553e-09 -2.85692745777875e-09 -3.21484721521717e-09 -2.36374907474379e-09 -1.38313991831913e-09
"R1003" -6.46479284198355e-09 -6.45621281316519e-09 4.89574010185473e-08 -1.99029981441394e-09 -1.28263450919413e-09 1.24596574823643e-09 4.13154650686135e-10 2.27945404500164e-09 2.32575294387796e-09 -1.88876421220197e-10 5.61092345785411e-09 5.27913307042913e-12 -9.44852669196249e-09 -5.18282590469486e-09 -2.20979980829532e-09 1.26282873851363e-08 -8.87641461577692e-09 -2.37860072616599e-09 1.48711064202985e-09 3.42440498600404e-10 -7.7465597399132e-09 -1.68535816748227e-09 -3.48417739827501e-08 -1.24754332864333e-09 7.79127550619116e-09 -2.65338733915005e-09 -3.02111282476519e-08 7.18851526551652e-10 1.07971588314639e-08 7.17810694707396e-09 2.07978560350111e-09 -1.14629714018389e-09 2.99173122957946e-09 6.37706593302421e-09 3.29943576880353e-09 5.60035759722712e-09 -4.31012565949762e-09 1.35624767395603e-09 1.89392846939513e-09 -5.02960001767324e-10 -1.47166614759267e-10 5.72601258392699e-10 -1.87097317759884e-09 1.88171464872936e-10 -2.07026616156541e-09 -5.61284420875963e-10 6.29380193097344e-09 -3.11209803303119e-09 -3.82146805076382e-10 -9.10054231963031e-09 -2.0727039031128e-10 2.48479085110422e-09 2.26169236875595e-09 8.82455578491863e-10 2.72245452293318e-09 2.64310642545918e-09 2.42830220117602e-09 1.7559115423149e-09 -4.35419024625845e-09 -8.03788492843803e-09 1.77136169998557e-08 2.7673970846618e-09 -4.02942395846828e-09 -3.92059193253223e-09 -2.14382530630337e-09 9.62035740851222e-10 8.81881863449521e-10 8.45401049182412e-10
"R1005" -5.54972964755844e-09 -6.56434842197762e-10 -1.99029981441297e-09 9.57332014762687e-08 6.93861418834376e-10 -5.28611617928746e-10 2.74725617324076e-08 -2.93063153568734e-09 1.77926306772142e-08 -1.18430862513051e-08 -3.7984703785616e-10 8.76003742473737e-10 -1.86455160616728e-09 3.41075349088035e-09 -2.01931686607272e-09 1.586231312149e-08 5.87593209098301e-09 3.09211533675859e-09 -3.21191629708519e-09 -2.45682279307338e-08 2.26845408864076e-08 1.18910907690464e-09 -1.86718439010958e-08 -3.67341400916822e-08 -3.64077483582204e-09 -1.10439644506231e-09 -1.04105827769224e-09 -3.33592743562597e-08 4.09823311335058e-09 -4.15198711802623e-09 1.14359655180107e-09 -1.62779923646563e-09 -1.87215130428602e-09 -4.22683288534084e-10 3.46389104300502e-11 6.57334698879272e-10 -3.46389804869964e-09 -9.65917182484081e-08 1.06456486359105e-09 7.49743922761333e-09 -1.83659756418921e-09 -5.35673844137765e-09 9.56713009289965e-09 -5.22949972048192e-09 -6.99352456169521e-10 -1.10959481460575e-08 3.19445181142626e-09 -6.46916060489643e-10 -1.68211560224404e-09 -8.78122202779156e-09 2.5818512763645e-09 1.52365167726314e-09 -4.75696265115606e-10 3.64424960970314e-08 -4.46203616823788e-09 -1.0288677929506e-08 7.86367234561021e-09 3.73855175731851e-08 1.75820287814352e-09 -3.14359377749953e-09 7.21903267160245e-09 -4.12447133810837e-09 5.20749432454154e-09 -4.08281658003945e-10 1.28932600023302e-09 2.58553101466615e-10 -2.14359719580467e-09 -4.64545633570533e-09
"R1006" 2.42154504949814e-09 -2.55415420702954e-09 -1.28263450919172e-09 6.93861418833257e-10 1.14624822214953e-08 -2.47470480664048e-09 5.89368494310943e-10 1.9611564315422e-10 3.93475464847286e-09 6.64588402533831e-11 9.13116889595516e-09 3.69270863931959e-09 -1.43346794660648e-08 3.90852932928638e-10 -4.04566189210676e-09 6.62952745998436e-11 6.03965183019108e-09 2.6710144275345e-09 -4.95204556795856e-09 -3.3089012603285e-09 1.19125036607313e-09 -5.10149488027988e-10 -6.04731511994436e-10 -2.92832190879807e-09 2.77226605618978e-09 -1.535733257742e-09 1.79502594244468e-09 1.52831152501916e-09 -4.16794851040981e-09 -2.67510622034118e-09 5.81086710788842e-10 -6.1502373775211e-09 4.30361796522599e-09 -7.86272242526814e-09 -7.82759156073184e-10 2.63293025048806e-09 7.28076383427334e-10 1.34857659028414e-09 -2.3767379959965e-09 7.07238008044804e-10 -1.28349629427892e-09 -7.88049823442953e-10 -1.23345434606014e-09 -1.53139896970872e-11 -2.65550567687422e-09 3.27923679280658e-10 1.05594987964924e-08 1.29599955686163e-09 1.22918520241828e-10 6.77917389209695e-10 -1.73822936035643e-10 1.21057204899587e-09 -1.23390575564225e-09 -1.95338038985064e-09 -7.15021345693816e-10 -8.12362028826326e-10 -5.65241329403082e-10 1.54940508974444e-09 -9.23497977383919e-10 -2.50431296076495e-09 -1.87756251788101e-09 4.94196849029913e-11 1.87076959710127e-09 2.0387453361912e-09 -8.23613549020549e-10 -9.78369537010609e-11 -1.77941943284848e-09 2.9137103203059e-09
"R1007" -1.29176950373695e-08 1.43349296977288e-09 1.24596574823695e-09 -5.28611617929908e-10 -2.47470480664003e-09 4.57716208856987e-08 -4.0310083273651e-09 -3.48344495974838e-08 -1.4555834909203e-08 -1.09993364952388e-08 -2.5173907671027e-10 -1.20352232912151e-08 5.57678093576258e-09 2.59389271903181e-08 -1.34148494403896e-08 2.95297995324069e-09 9.75305964232712e-11 2.86958005122156e-09 -2.66591152872652e-09 1.47446432779687e-08 -3.58350791797804e-09 3.67771329456606e-09 -3.79750095465982e-09 4.4189954485049e-09 -5.47950562960419e-09 4.01764617251602e-09 -4.16070691323955e-09 -2.07547779686968e-10 3.06600162679806e-09 6.94197762739304e-09 -1.18433872708416e-10 -5.53418460193673e-09 3.74460148020478e-09 -3.33589620329715e-09 1.69589028208445e-10 -8.22846922111891e-10 -3.58022986682939e-10 -3.4044789977498e-09 -6.02189461359159e-10 -3.71718145652175e-09 1.48665574439392e-09 2.48354261136421e-09 6.72944041760047e-09 -4.35834809928434e-09 -4.82831571732653e-09 4.58938497975049e-09 4.88950901130855e-10 -2.66771328694076e-09 3.41890959846177e-09 -1.9660710332298e-09 2.00117688406029e-09 1.40681513966974e-09 3.05428458491684e-09 -6.10406647372689e-10 3.20731161538822e-09 7.67934066586828e-12 -3.05044325031957e-09 -4.80042271444680e-09 1.90146448873306e-09 -2.9207644617026e-10 1.98177719406735e-09 1.79546608151889e-09 3.08639445582926e-10 -1.71191347152577e-09 5.81318987687452e-10 1.13545791432893e-09 8.97643448045579e-10 -1.98868401390608e-09
"R1008" -5.19199341644667e-08 -1.46811949052612e-09 4.13154650686462e-10 2.74725617324061e-08 5.89368494310753e-10 -4.03100832736882e-09 1.98056611974888e-07 -7.28735925766982e-09 -2.80217133335304e-08 -6.29349475593799e-08 1.13972144938259e-08 1.64913738590979e-08 -1.03480744646931e-09 -4.86092725506555e-09 5.79765262161366e-09 7.99304445182748e-10 8.8773655439807e-09 -6.68880137343237e-09 1.60739033663754e-09 4.08720449902408e-09 1.72890820429549e-08 6.28877292788216e-09 -2.63494403143896e-08 -5.03655083095445e-11 -2.1765102556515e-09 1.34543468127361e-09 -1.43153652080358e-09 -7.3293531424451e-08 3.70441337510369e-08 -3.77895707424049e-08 -6.75419625162221e-09 -2.85809379008934e-09 3.58326456647541e-08 -3.14117071262739e-08 1.42283444454198e-09 1.90516441247723e-09 1.6742302301456e-09 -1.81394761184335e-08 -1.33170039338208e-09 3.87194259436748e-09 -6.28406703241415e-09 -5.75398595437307e-10 2.2852315947955e-08 4.29613248154103e-09 7.6045722131122e-10 -6.02007937749431e-09 -4.76539317240443e-10 -4.05836584661997e-09 -2.59280431272397e-09 7.08965001246654e-09 1.05602566228881e-09 -2.57389830791466e-09 -1.23847220987367e-09 -2.29310374454434e-09 4.04912790797452e-10 -7.83516496911733e-09 -4.86873154983059e-09 -5.63551239557507e-09 8.65629842074473e-10 -1.75993829373266e-09 -3.64534255048435e-09 5.53328279314133e-09 2.21556937087795e-09 3.95966025169005e-10 8.35545353953011e-11 1.42799878567825e-10 -1.26793332479611e-09 2.58870195233276e-09
"R1009" -1.50698317732897e-09 -1.67181094452915e-10 2.27945404500437e-09 -2.93063153568858e-09 1.96115643155136e-10 -3.48344495974896e-08 -7.2873592576733e-09 1.32610191306966e-07 1.79537186851591e-08 9.23363785156648e-09 -1.12562912459132e-08 1.1403382426279e-08 7.87311040576997e-09 -1.53000449562898e-07 -1.34187768324659e-08 1.41972014785092e-09 -9.87570063052455e-09 -5.30530476564578e-09 1.14700305538153e-08 -1.81782005010295e-08 -4.65022415418594e-09 -1.73432550749212e-09 3.44425536491219e-09 -1.23314401833033e-09 1.73063564824372e-10 -2.01644184771802e-09 1.24778103888375e-09 3.30032742271478e-09 4.72069308877203e-08 -5.33053761298619e-09 -2.46199621507358e-10 1.75897257105299e-08 1.12639057193461e-08 6.23812060772336e-09 -4.47536005051451e-09 -1.50851055085391e-09 8.59616020430674e-11 8.75049186279919e-09 -2.94110976439331e-09 -3.79820959743872e-09 6.61315848537934e-09 -4.03025051931201e-09 -5.84019071267449e-09 -3.10725340213676e-10 2.84173380789504e-09 3.99933822036537e-09 -8.25867146708267e-09 -1.53853197193052e-09 8.17352110623788e-09 -1.96706869219924e-09 6.38619501192735e-10 -3.66897323959348e-10 -1.89510239026096e-09 -6.77962318425218e-09 4.08851880685732e-09 -1.81111978282015e-09 9.90160819417796e-10 9.679853986194e-10 1.7481873327108e-09 9.92289387290782e-10 7.91366519435585e-10 -3.06185899273436e-09 -1.78331038142088e-09 -7.57473277546715e-09 5.64602730144528e-10 1.96332822152067e-09 1.88999214671777e-09 -2.2426313496304e-09
"R1010" 6.75314968285212e-09 -2.3416067843822e-09 2.32575294387762e-09 1.77926306772128e-08 3.93475464847315e-09 -1.45558349092029e-08 -2.8021713333531e-08 1.79537186851595e-08 8.80267985086171e-08 1.63000953126067e-08 -4.56247597636573e-09 -9.89750042503484e-09 4.34749595035137e-09 -1.00518309537781e-08 -1.31195923703354e-08 2.92897479601727e-08 5.48877463692255e-10 4.2149409701586e-09 -1.67756355017173e-09 -2.60127127134338e-08 6.13245300731646e-09 -3.0441266642511e-08 2.20111880931826e-09 -7.58893943979986e-08 -2.23049971249148e-09 -2.89205042457945e-09 5.36346418578139e-09 4.81277697761994e-08 3.21090073617927e-09 -2.36635766899696e-09 -1.61878885487883e-09 -1.05479759053435e-09 -5.85709257008946e-09 4.79115256331487e-09 -9.5222864461302e-10 4.92678140654464e-09 -5.24918894274266e-09 -2.35038902964649e-08 6.44699464859484e-10 -1.28426801933909e-09 -1.90653379753366e-09 2.59558098643739e-11 -6.09926359190547e-08 -5.55167548790701e-10 3.71573767551256e-09 1.70706901991975e-09 -3.15579199738699e-09 -1.64225140783638e-09 2.89140252514649e-09 -2.40688975096849e-08 3.96085972567248e-11 -4.29153383042511e-10 -8.70397224586922e-10 2.06412134940422e-08 -8.5142403090065e-09 2.21128502735573e-08 1.2489208408338e-08 7.626072122555e-08 1.14697924925177e-09 -4.21114798902998e-09 -1.20333450530922e-09 -2.05011794492904e-08 6.1638394627936e-09 4.61302047441979e-09 3.10916919288318e-09 6.027748066724e-10 -1.37397810873811e-09 -9.04999589099252e-09
"R1011" 1.72173931461889e-08 6.085257840784e-10 -1.88876421219965e-10 -1.18430862513085e-08 6.64588402533896e-11 -1.09993364952364e-08 -6.29349475593829e-08 9.23363785156838e-09 1.63000953126062e-08 6.41990117188475e-08 -3.6704629703259e-09 -1.57036383079556e-08 3.68011714335492e-09 -6.19237290958059e-09 2.52633856269428e-09 -2.44715374559425e-09 -2.51562827581021e-09 7.03585927682321e-10 1.16287763722581e-09 -8.84740603992483e-09 -3.21038426058389e-09 -3.99029047864521e-09 6.67647345794357e-09 3.25710923497676e-09 1.21620351135339e-09 -4.23142654239185e-09 3.37126117746663e-09 1.31686335589997e-08 -9.41042837598394e-09 9.6947107041358e-09 1.63529945715847e-10 1.9434436151268e-09 -1.08569148050497e-08 9.91920368259198e-09 1.68585984433418e-09 -1.63936457947635e-09 -5.42201599878722e-10 1.00279435198388e-08 2.60780883697262e-09 -1.05399096861526e-09 3.1869110469709e-09 -7.07104291891841e-10 -7.63304390148704e-09 -1.382949656372e-08 3.69710871372219e-09 8.28050627834892e-09 -5.25810633122389e-09 7.64656095512433e-10 -2.79849348600554e-09 -1.84283481804953e-09 -1.39417239619655e-09 2.2063814203906e-09 -1.01932390881255e-09 -2.96450618853462e-09 9.5444849546708e-10 1.46691860655523e-09 3.70493612399236e-09 1.36631016645004e-09 5.28452464026655e-10 -2.35903278618062e-09 1.3458466023455e-09 -5.97100516554929e-09 -9.64888448721265e-10 -1.82661228293006e-09 1.28149484988094e-09 -1.29816056079284e-09 -5.04564016921509e-10 3.30059588096084e-10
"R1012" -1.12017356664628e-08 -1.35641023186594e-09 5.61092345785457e-09 -3.79847037856224e-10 9.13116889595562e-09 -2.51739076710234e-10 1.13972144938265e-08 -1.12562912459117e-08 -4.56247597636621e-09 -3.67046297032617e-09 1.75764761020773e-07 -4.41746563221674e-10 -2.08575717982715e-07 2.17064591785988e-08 7.32618335374231e-09 1.36097484382955e-09 -5.80249443067298e-10 -4.00553027602265e-08 -4.69601893281034e-08 4.62431271262037e-09 -1.93915684482398e-08 1.19803917509736e-09 2.13653658631869e-08 -3.18992654557107e-10 1.89406500769169e-08 9.48553187770962e-09 -1.48383112046718e-08 -2.12563476171636e-09 1.76094328500991e-09 1.99138422676936e-10 1.14573396486266e-08 -3.74124641398331e-08 2.41646097859134e-08 -4.70086306257451e-08 6.36073036167728e-09 7.03790919645001e-09 -4.40783439019115e-10 -2.78396760872482e-09 6.71442175542845e-10 -1.62979781254158e-09 -6.64942931421197e-09 9.06835295583796e-09 5.04165316942687e-11 4.04300076038342e-09 -3.73939893712555e-08 9.39303980064591e-10 1.40714683560221e-07 -1.72713033321141e-08 -3.11184330632759e-09 -1.57070088400113e-09 1.03152052318664e-09 1.47499555053064e-09 3.40418656481015e-09 -9.9244031362994e-10 -1.53620194482553e-09 1.03373411052625e-09 -4.79257231390263e-10 4.64958020991517e-09 -9.94464042629687e-09 -1.54390902823668e-08 8.6350392348625e-10 -4.67671152047595e-10 8.47342849322666e-09 7.43423157490422e-09 6.0506854038728e-09 8.82479553747658e-09 -4.14617439121277e-09 2.56303623781774e-09
"R1013" -5.40325512622681e-10 -3.90186797998662e-09 5.27913307079975e-12 8.7600374247192e-10 3.69270863931967e-09 -1.20352232912132e-08 1.64913738590949e-08 1.14033824262773e-08 -9.89750042503697e-09 -1.57036383079559e-08 -4.41746563222804e-10 7.55692027592516e-08 -3.351105780301e-09 -7.90656459906891e-09 -2.06880050297395e-09 -5.97998623763177e-09 3.0237749646481e-10 8.28109107786929e-10 1.41084210542912e-09 -5.64410134068257e-08 -3.51670456296553e-09 4.98790208155318e-09 -1.42686882820599e-09 8.41988526631328e-09 8.31552406025156e-10 1.3021349061562e-09 3.47740570405391e-09 7.58600736739572e-10 2.10000856123869e-09 -3.54638232358703e-09 -2.70926334447791e-09 6.01853098860937e-10 3.216046049723e-09 -4.92102297421537e-10 -2.46327695788833e-09 3.2791426621762e-09 9.52603615628596e-10 3.19126718419695e-08 -2.47919302271277e-09 4.51575100320654e-09 -1.04735697191072e-09 -4.95724621733798e-09 1.96718590043199e-08 4.18868050116229e-09 3.32663560696082e-09 -1.6444033773033e-08 1.76043060431818e-09 1.07001239353782e-09 2.95821037292646e-09 8.49362161990966e-09 9.59403243336133e-10 -4.76358886681304e-09 1.88718410016261e-09 -2.87011018186192e-08 -5.77807027666745e-09 -1.03204282590786e-08 1.48288061494046e-09 -2.18495816940619e-08 -1.71088268904779e-10 -1.72919165312016e-09 -1.73479583339958e-09 6.98050414983852e-09 3.76590220139592e-09 5.19493249112852e-09 2.60492978119462e-10 6.06367890004923e-11 -5.49189596704351e-10 -4.17245285731733e-09
"R1014" -9.54199326887382e-09 -5.92004836151183e-09 -9.4485266919616e-09 -1.86455160616728e-09 -1.43346794660647e-08 5.57678093576255e-09 -1.03480744646933e-09 7.87311040576935e-09 4.34749595035064e-09 3.68011714335628e-09 -2.08575717982711e-07 -3.3511057803018e-09 5.20677884054066e-07 -2.14985508889314e-09 -9.96636886408986e-09 -3.86747010811099e-09 1.41708820368227e-08 3.21462350322505e-08 5.14724705080747e-08 -4.14244448180903e-09 1.62982905836826e-08 -1.84105081996643e-09 -1.89156163271175e-08 1.76321785709357e-09 -1.15783336824883e-07 -2.07615152066055e-08 3.17019870277592e-08 2.4271752057632e-09 4.20388297396783e-08 3.55244647101633e-09 -8.11869263223117e-08 2.34414388711256e-08 -1.20189784818485e-08 -6.12546574605115e-09 -5.30847581212031e-09 -2.92071375408755e-08 -3.77740915730835e-11 2.85329292860253e-09 7.62352597264332e-09 1.21098554437456e-09 9.41168714780073e-09 -4.06666889592795e-09 2.48278837716812e-09 -4.04864491732498e-09 1.70952393469562e-07 5.31699083921589e-10 -4.54297516622375e-07 3.40732782757649e-08 -1.14294355391404e-10 -1.04529053676362e-09 1.60694144747004e-08 -1.79782031486596e-08 -4.957522490513e-08 4.97993017748727e-10 1.0952061083513e-09 -6.0182499825451e-10 2.23061031890146e-09 -6.85603266695613e-09 1.09279617227317e-07 4.73332875508299e-09 1.07508953145063e-08 -1.01677851259403e-09 -5.22475157303161e-08 -1.13054529771692e-08 4.76052795289997e-08 -2.58656302396597e-08 6.70394952153104e-09 9.39021746920414e-09
"R1015" -1.48713455102091e-08 -8.02538305384351e-09 -5.18282590469265e-09 3.41075349088159e-09 3.90852932929113e-10 2.59389271903185e-08 -4.86092725506426e-09 -1.53000449562889e-07 -1.00518309537784e-08 -6.19237290957968e-09 2.17064591786009e-08 -7.90656459907102e-09 -2.1498550888928e-09 3.03639007964431e-07 1.4356081125486e-08 6.01776976201357e-10 1.20758617222288e-08 1.12142513433918e-09 -1.57202934712094e-08 1.43733212956631e-08 6.0460173363757e-09 -5.99545435174995e-09 -9.16315166022301e-09 -2.59209570829792e-10 -4.52761827102094e-09 2.55656089689744e-09 2.9476006477419e-09 -8.20520658075324e-09 -1.63929838672277e-07 3.8550927013161e-08 -9.33662182213417e-09 -3.63492099899231e-08 -2.03589997991771e-08 2.06841954136041e-08 8.68033636042552e-09 7.45479236972368e-09 -6.02773974419811e-10 -8.17701398203911e-09 5.07457371279998e-09 1.987070656175e-09 -9.17731816536337e-09 4.9795972706698e-09 -1.78778469346616e-09 -4.42511316318149e-10 1.21030706348718e-09 -1.86126059072565e-09 3.08886603849839e-09 -1.04707782402815e-09 -8.71907729787969e-09 -2.08981323814292e-09 -5.76514192591325e-10 -1.87357834009843e-09 4.29532195365669e-10 6.0519887517673e-09 -4.77628126273007e-09 8.79728627365694e-09 -7.8464929813267e-10 3.78719496125732e-09 4.21485653130571e-10 -2.35545329821899e-09 -2.83552823845129e-09 1.44924061168304e-09 1.59571047943602e-09 1.02135104103024e-08 5.27985554103711e-09 -2.70063965284236e-09 -2.8185091567992e-09 1.67720363217884e-09
"R1016" 3.38342162047015e-09 1.58726719042886e-09 -2.20979980829580e-09 -2.01931686607144e-09 -4.04566189210582e-09 -1.34148494403882e-08 5.79765262161347e-09 -1.34187768324666e-08 -1.31195923703341e-08 2.52633856269562e-09 7.32618335374161e-09 -2.06880050297393e-09 -9.96636886408992e-09 1.43560811254861e-08 2.1664010805696e-08 -6.16198499729062e-09 1.71808622286678e-09 -5.51172086279343e-09 8.23086534018422e-11 5.6402291420744e-09 7.18667981414346e-10 2.73693368305324e-09 6.40295367460341e-09 9.68479878323031e-09 5.50464372973695e-09 -7.42523828600249e-10 -8.6099284464558e-10 -8.53480289554708e-09 -1.53206131685134e-09 -5.42308283017698e-11 1.45964998189715e-09 2.0448984833457e-09 -4.97134652209767e-09 -6.73700835249593e-09 2.08373689748621e-09 -1.07065460440632e-09 1.52361221182049e-09 -5.17438097775555e-10 3.23404485995261e-09 6.91466579903715e-09 -1.75630116997532e-09 -1.20095178824328e-09 5.62149168640017e-09 2.17542977801461e-10 1.50602797121306e-09 -4.81627819612861e-09 3.68452904330348e-09 1.37202377546641e-09 -9.48039600692411e-09 3.94417871698595e-09 -1.67820354373541e-09 -1.03285858308285e-10 -1.7999377196304e-09 4.04037186902025e-09 -7.16835880723553e-11 -4.92467643218043e-10 -2.52836987170163e-09 -6.69956822326425e-09 -2.76251264308038e-09 5.93036921663507e-10 -1.08120627782247e-09 2.27969014397325e-09 -1.52385415927458e-09 1.79024799125278e-09 -8.09556682011807e-10 -1.66006291381360e-09 -4.99329338609882e-10 4.88085328576077e-09
"R1017" -8.06740137964792e-09 1.79494530290658e-08 1.26282873851383e-08 1.58623131214896e-08 6.6295274601149e-11 2.95297995323962e-09 7.99304445175372e-10 1.41972014785056e-09 2.92897479601739e-08 -2.44715374559357e-09 1.36097484382858e-09 -5.97998623763199e-09 -3.86747010811198e-09 6.01776976204735e-10 -6.16198499729078e-09 1.38152144372279e-07 -7.93266450408493e-10 2.10116304221204e-09 -4.18954017227696e-09 3.89560682977502e-09 -1.02591271426552e-08 -3.75955988994808e-08 -1.78898559406346e-08 -7.49692665042036e-08 4.53772415305755e-09 -1.9363254240346e-09 -3.60103961007881e-08 2.18384272474011e-08 -4.03690580059979e-09 7.75738032722027e-09 4.63403296802456e-09 -7.0952514357246e-10 1.02198172103142e-08 5.56165302282907e-09 7.17916623110637e-09 -1.35822000735009e-08 -1.07065494148464e-08 -2.76909065410123e-08 -6.22751482275969e-10 -4.91971940256132e-09 -3.56944375027552e-09 1.88155730361666e-09 -4.70702494190067e-08 -2.69707087254298e-09 2.29973973135008e-09 3.32283090478366e-09 2.15245575251044e-09 -6.94986790096561e-10 1.1025195818712e-09 -1.67023965900839e-07 -8.22258559023849e-10 1.56471490250843e-09 7.62445551202061e-11 1.00734963727618e-08 4.03671861833931e-08 9.36860967672621e-08 -3.08337932587974e-09 8.48482099784571e-08 -2.59311989972624e-09 -1.7117060744752e-09 1.06528087220056e-08 -9.91837074394989e-09 -9.67677343098517e-09 -2.43778239313988e-08 -4.96416490801795e-09 1.34183371283278e-09 4.09248951615508e-09 2.740541380417e-09
"R1018" -7.66072482585521e-09 -2.1909867661377e-08 -8.87641461577617e-09 5.87593209098213e-09 6.03965183019223e-09 9.75305964204521e-11 8.87736554398306e-09 -9.87570063052798e-09 5.48877463691988e-10 -2.51562827580791e-09 -5.8024944306751e-10 3.02377496463436e-10 1.41708820368229e-08 1.20758617222299e-08 1.71808622286684e-09 -7.93266450410148e-10 8.62578665684187e-08 1.27424810619027e-08 -3.54240125290791e-08 4.194521888144e-10 5.10828709649428e-08 1.04750373271907e-08 -9.43163208081684e-08 -7.24485765132579e-09 -4.46549095725264e-09 -2.33459449450109e-08 3.74089398596604e-08 -1.08508667511646e-08 1.70846674614307e-08 -9.20479676307443e-09 -5.00158681854535e-10 -4.58713652255227e-09 1.16824127211786e-08 -3.98735095883411e-08 1.76247228213015e-09 6.65823872504899e-09 2.89190243013888e-09 -4.65204669458258e-09 -9.50694688443498e-11 1.84578437629743e-09 -4.88422963427687e-09 -1.2898913001326e-09 2.5087668970716e-09 1.21801945042919e-09 3.38877524698771e-09 -2.47893948754064e-09 -1.1710048122048e-08 2.50648648432887e-10 -6.39349659060566e-10 4.89171691752686e-09 -5.92210421480289e-11 1.65920490397532e-09 7.43826457396277e-10 2.05668511909114e-10 -5.81636731113563e-09 -1.41077084219698e-08 3.18728224369065e-09 8.7810676840306e-09 8.94493129714005e-09 -4.03539752400327e-09 -1.05268523895613e-08 4.10430635306919e-09 2.69821789735445e-09 2.97688595408137e-09 -2.69606407143758e-10 -1.73746004407422e-09 -1.8152516226429e-09 -2.22440613704715e-10
"R1019" 8.32516060798829e-09 6.53163469589569e-09 -2.37860072616366e-09 3.09211533675826e-09 2.67101442753599e-09 2.86958005122264e-09 -6.68880137343528e-09 -5.30530476564695e-09 4.21494097015848e-09 7.03585927684877e-10 -4.00553027602244e-08 8.28109107787214e-10 3.21462350322497e-08 1.12142513433895e-09 -5.51172086279353e-09 2.1011630422128e-09 1.27424810619055e-08 4.52254048021505e-08 -2.24917773636013e-08 -1.15381130785313e-09 1.36052157475967e-08 -5.98699963690913e-10 -2.07756589095002e-08 -6.61119469122863e-09 -8.61881960217373e-09 -9.80438162546407e-09 7.57635426031345e-09 3.01625674698502e-09 -1.42423679078898e-08 1.19840385580208e-09 -5.31054824383313e-09 1.49154598470724e-09 -1.15951271660493e-08 2.29127358506389e-08 -4.48926393483341e-09 -9.01383738903113e-09 1.33927381388207e-09 -2.39608759402657e-09 -4.13503364350943e-10 -3.27032891875259e-10 1.14469404447454e-09 -5.00532839577458e-09 -2.24916322625318e-09 7.80428801353207e-10 1.30156253867601e-09 2.61056289951236e-10 -1.51493492177441e-08 6.27729620068637e-09 2.77009023392823e-09 -2.78403130690365e-10 -1.02014117724119e-09 4.25799410657932e-10 2.20273473921562e-09 -4.74875172159673e-10 -2.83478345048835e-09 3.97443335288864e-10 1.08515062920291e-09 4.26802083029221e-09 4.70891147745563e-09 2.73818529391002e-09 -1.29609399949002e-09 -2.06022647722204e-10 4.86705599651147e-10 -1.30708249747251e-09 2.40855313240042e-09 -2.26846245348312e-09 1.68490976493241e-09 -3.28275755761333e-09
"R1020" -8.54131251364154e-10 -1.18048550876234e-08 1.48711064203093e-09 -3.21191629707973e-09 -4.9520455679592e-09 -2.66591152872736e-09 1.60739033663992e-09 1.1470030553814e-08 -1.6775635501717e-09 1.16287763722368e-09 -4.69601893281096e-08 1.4108421054291e-09 5.1472470508074e-08 -1.57202934712099e-08 8.23086534012995e-11 -4.18954017227718e-09 -3.5424012529089e-08 -2.24917773635999e-08 8.20195875823092e-08 -2.56903277910141e-09 -1.48016570017182e-08 -4.31562216161671e-09 3.08639418746805e-08 7.26914412774756e-09 -1.24656078331411e-09 -1.10526012377656e-08 1.19563016479907e-10 1.84415939813516e-09 2.6520302556622e-09 -1.92323495305604e-09 1.26972980153584e-10 1.23659714276018e-08 3.08475796795655e-11 1.32978673641838e-08 2.56075141106159e-09 1.06165165553204e-08 -7.14503576877102e-10 5.50164764396181e-09 -1.04881161427817e-10 2.68387287639035e-10 1.6483114882409e-09 8.82935663165856e-10 2.11250320913242e-09 -3.5839527384513e-09 8.98535884437006e-09 6.36438057210103e-10 -3.47876993344368e-08 4.42496268520091e-09 -1.55673101957941e-09 1.48411866775781e-09 1.88144877768405e-09 2.84845490896794e-11 -3.21219999175594e-09 -7.77995203718113e-10 3.64304201184876e-09 3.02473166363943e-09 -2.32366585678869e-09 -9.56476523050452e-09 -1.61114756464289e-10 5.29167733093192e-10 2.05964091005847e-09 1.17102115568476e-09 -7.89879413475905e-09 -1.49356589331927e-09 -4.13827759675394e-09 3.42596332709635e-10 6.6113757013802e-10 2.14092295176644e-09
"R1021" -3.23771563271347e-09 4.29465494285487e-09 3.42440498600897e-10 -2.45682279307298e-08 -3.30890126032889e-09 1.47446432779679e-08 4.08720449902232e-09 -1.81782005010289e-08 -2.60127127134307e-08 -8.8474060399251e-09 4.6243127126201e-09 -5.64410134068244e-08 -4.14244448180906e-09 1.43733212956622e-08 5.64022914207531e-09 3.89560682977506e-09 4.19452188816244e-10 -1.15381130785304e-09 -2.56903277910057e-09 8.44356760003781e-08 -1.82246377746536e-09 4.9541836568019e-09 5.01917500738491e-12 7.73187964265745e-09 1.08250424628194e-09 8.51893177765212e-10 -7.24258593785424e-09 -7.48664194709446e-09 -5.30701001225396e-09 2.59011312092239e-09 1.92197728479971e-09 -1.40314850183572e-09 1.49455508754439e-09 -2.16335416502903e-09 1.10113807124771e-10 -4.00180672057265e-09 -2.31750086121564e-10 -2.38738638823296e-08 -2.50448134465924e-10 -1.72815428416482e-09 -7.89079224333004e-10 3.46364081186022e-09 -4.12883826226157e-09 2.47554760423805e-09 -6.14787358388207e-09 5.27511125739001e-09 5.03515689991204e-09 8.76430043776277e-11 -6.17572090855184e-10 -6.91219727747798e-09 -3.04988766150151e-09 1.65995321078246e-09 1.87522724454023e-10 2.26965799675249e-08 3.28811555546513e-09 5.28864439663164e-09 -2.31207657232177e-09 1.08201334487797e-08 -1.92777577730941e-09 5.41172381710432e-09 1.00110631263139e-09 -2.03615516688075e-09 -3.60496579105888e-09 -2.44979945713895e-09 -2.65744123766398e-09 5.40381781182198e-10 1.04534378203417e-09 5.39779753301927e-09
"R1022" 2.07841755691324e-08 -1.36549413455318e-08 -7.74655973990777e-09 2.26845408864069e-08 1.19125036607514e-09 -3.58350791797902e-09 1.72890820429621e-08 -4.65022415419174e-09 6.13245300731863e-09 -3.21038426058515e-09 -1.93915684482404e-08 -3.51670456296381e-09 1.62982905836836e-08 6.04601733637495e-09 7.18667981414231e-10 -1.02591271426584e-08 5.10828709649479e-08 1.36052157475989e-08 -1.48016570017175e-08 -1.82246377746956e-09 1.81252403695084e-07 1.39404615861346e-08 -1.58207971880375e-07 -2.13706636586797e-08 -4.1881942703661e-09 -1.19028730248979e-08 3.60093065857258e-08 -3.84006792158518e-08 -1.76518056346215e-08 -4.56034226669533e-08 4.21538707484663e-09 1.30652722614965e-09 -2.88849549632031e-08 2.43777986087386e-08 -6.16168892984127e-10 3.43038179951322e-09 2.58150119908958e-09 -1.90863886126436e-08 -4.34960080920221e-10 3.13520373592399e-09 -5.48385389803955e-09 -2.89024930721529e-09 3.7487261808047e-09 7.85376901719424e-10 3.24619548950869e-09 -3.71283125927747e-09 -1.26222631760521e-08 2.14595265818611e-09 -1.50641271061791e-10 4.37105056113368e-09 9.31022776901233e-10 8.21905926443493e-10 3.5546629530226e-10 5.79248106585926e-09 -9.17859776738479e-09 -1.37785251108675e-08 -9.54779561048927e-10 1.83206273031701e-08 6.94098650377421e-09 1.32820336543073e-09 -1.0227208810033e-08 9.15272498224421e-09 5.92167279424281e-09 1.43310255162973e-09 -2.1440840313371e-09 -5.12671101418474e-10 -1.88105398472518e-09 -2.46135524522277e-09
"R1023" 1.61897198697805e-09 9.61875344526007e-09 -1.68535816748194e-09 1.18910907690575e-09 -5.10149488028412e-10 3.67771329456568e-09 6.28877292788229e-09 -1.73432550749139e-09 -3.04412666425115e-08 -3.99029047864731e-09 1.19803917509777e-09 4.98790208155285e-09 -1.8410508199667e-09 -5.99545435174858e-09 2.73693368305325e-09 -3.75955988994803e-08 1.04750373271918e-08 -5.98699963691754e-10 -4.31562216161448e-09 4.95418365680117e-09 1.39404615861351e-08 6.25962691044557e-08 -2.49622116719004e-08 2.79111080125329e-08 4.43527831051432e-09 4.82741799002382e-09 -2.38173384894028e-08 -1.68656165100714e-08 2.5498636323107e-08 -1.07049907855249e-08 -1.65452242087355e-10 -5.24225502227296e-10 -6.30269319403252e-09 -1.10789746787334e-08 -1.87707732182492e-09 -6.36695274558405e-09 -1.36959855999578e-09 -2.6858992957658e-09 -2.07777973440615e-10 3.72564908133876e-09 1.66577508362596e-09 -1.56449097504238e-09 4.38118389236312e-08 2.72641447993228e-09 1.88483867877271e-09 -9.92030579377228e-09 1.22221279300513e-09 8.81380697862599e-10 3.63948281472896e-10 5.90657596350765e-08 -1.90090912393162e-09 -2.03610636572499e-09 1.19935676800471e-09 -3.06166566055844e-09 -1.07661656441035e-08 -9.13888080707915e-08 1.30824400534556e-08 -1.90009231968966e-08 -8.68354877116497e-09 7.90133347475102e-10 2.55503774609592e-08 -8.61283148239708e-09 4.34032714400827e-09 8.15565131828976e-09 -1.39372720751785e-09 -4.93688676881931e-10 -4.10277330831769e-09 -3.72337582820435e-09
"R1024" 1.44387375829603e-08 3.08810939008632e-08 -3.4841773982755e-08 -1.86718439010936e-08 -6.04731511996069e-10 -3.79750095465802e-09 -2.63494403143864e-08 3.44425536491359e-09 2.20111880931674e-09 6.67647345794556e-09 2.13653658631895e-08 -1.42686882820882e-09 -1.89156163271172e-08 -9.16315166022548e-09 6.40295367460471e-09 -1.78898559406333e-08 -9.43163208081739e-08 -2.07756589094984e-08 3.08639418746819e-08 5.01917500942805e-12 -1.58207971880396e-07 -2.49622116718973e-08 3.05512657069468e-07 1.77145486409678e-08 5.85850277259711e-10 3.35438650666103e-08 -4.97262072225736e-08 3.85996074664021e-08 -3.29927039470797e-10 1.58946977279431e-08 -2.14715583908201e-09 2.69885246856696e-09 -5.11916230160525e-09 -2.24150290285133e-08 -6.49953389310804e-09 -6.39627305690054e-09 -1.38985208841159e-09 1.31642816398456e-08 -2.73652722311775e-09 8.71803604832570e-10 6.29699854927636e-09 -1.18600649294723e-10 -1.12944457637212e-08 -2.94228071985381e-09 -9.79653487350419e-10 4.72996531395801e-09 1.1914072269319e-08 4.90654717534181e-09 -1.76776005637906e-09 5.42043615091815e-09 1.62109420212023e-09 -3.74431650468715e-09 -8.32560490176296e-09 8.87406505539914e-10 8.82970206145611e-09 3.0381963243487e-08 -1.06052328493258e-08 -2.00769379712121e-08 -8.59393998259048e-09 5.81380539445178e-09 7.12220427473667e-09 -1.51595545931339e-08 -4.64758057426438e-09 3.51560516687187e-09 2.43006125242368e-09 -5.03947620932993e-10 2.99887363807999e-12 6.23226541806328e-09
"R1025" -6.47827507759139e-09 -2.89034175708641e-09 -1.24754332864037e-09 -3.67341400916866e-08 -2.92832190879889e-09 4.41899544850564e-09 -5.03655083079657e-11 -1.2331440183307e-09 -7.5889394397995e-08 3.25710923497847e-09 -3.18992654557542e-10 8.41988526631149e-09 1.76321785709357e-09 -2.59209570834321e-10 9.68479878322942e-09 -7.49692665041988e-08 -7.24485765132366e-09 -6.61119469122896e-09 7.26914412774704e-09 7.7318796426601e-09 -2.13706636586826e-08 2.79111080125313e-08 1.77145486409672e-08 1.92204989350338e-07 1.34312067647035e-09 2.92356764440934e-09 -1.72594785633683e-10 -1.17168217676869e-07 5.29693286024287e-10 1.81682633213244e-08 5.70119133005087e-09 2.62354284836198e-09 1.98428420826698e-09 -2.05549660791516e-09 -1.62172112665005e-09 -9.93595914821443e-10 7.68935363332302e-10 5.27908685115618e-08 -2.74453697894343e-09 -3.20194963705860e-09 2.18839652266741e-08 -2.36266481876198e-09 3.7793860990532e-08 -4.49577845823093e-09 -1.7109917558005e-09 1.15289710245075e-08 -9.35518633930538e-10 1.03965214276205e-08 1.29847517713409e-09 5.45250253596363e-08 1.48532332980393e-10 1.40277926436552e-09 4.67466942592268e-11 -1.86390333031661e-08 1.43799478574459e-09 -3.36419692561591e-08 8.17524859211388e-10 -1.25950773508791e-07 -1.66839331601687e-09 -6.25937121815732e-10 1.19968830492648e-08 1.58467470613276e-08 -1.28894055491398e-08 -2.41288739941554e-09 -2.06943536511671e-09 2.37180210241008e-10 9.77197250088799e-10 7.63746245043109e-09
"R1026" 8.89505205280957e-09 -1.35042972666011e-08 7.79127550619063e-09 -3.64077483581798e-09 2.77226605618973e-09 -5.47950562960528e-09 -2.17651025565083e-09 1.73063564826857e-10 -2.23049971249099e-09 1.2162035113537e-09 1.89406500769191e-08 8.31552406024056e-10 -1.15783336824882e-07 -4.52761827102154e-09 5.50464372973751e-09 4.53772415305548e-09 -4.46549095724905e-09 -8.61881960217433e-09 -1.24656078331181e-09 1.08250424628229e-09 -4.18819427036459e-09 4.43527831051332e-09 5.85850277260647e-10 1.34312067647039e-09 1.15342296270135e-07 -5.58047740727705e-09 -2.92657168262266e-08 3.8604127331763e-09 -1.90962361321764e-08 -2.61116690827146e-09 2.34743427829403e-08 6.46458732383351e-09 -3.95925932546505e-09 1.96345275616195e-08 2.47839186234764e-09 4.9107340478803e-08 -2.02764114913012e-09 3.9846350848661e-09 -1.44131253671463e-09 5.51955071268285e-10 1.49403200569997e-09 1.58379246240463e-09 2.22717983966104e-09 -1.24453563796259e-09 -1.73476123984838e-08 -1.12490601730798e-09 8.33855194415258e-08 -7.068166117866e-09 -2.37732218969449e-10 1.53994453241281e-09 -5.9982257151105e-09 4.6807710221708e-09 -6.53971792118536e-10 -1.19407350246536e-09 7.58074651786845e-09 -6.38795995384791e-09 -3.82357946361612e-09 -2.16416198318041e-09 -9.27116887363164e-08 3.16706265005826e-08 -1.36154966383227e-08 3.40546873262105e-10 1.37966862468274e-09 -1.88387560120671e-09 -4.27071652020657e-08 5.04426675514954e-09 -9.71676385026533e-10 5.63530607624677e-09
"R1027" -2.53974719422512e-09 5.65569801672679e-09 -2.65338733914777e-09 -1.10439644506477e-09 -1.53573325774544e-09 4.01764617251559e-09 1.34543468127976e-09 -2.01644184771599e-09 -2.89205042458016e-09 -4.23142654238955e-09 9.48553187771143e-09 1.302134906156e-09 -2.07615152066056e-08 2.55656089689018e-09 -7.4252382860019e-10 -1.93632542403504e-09 -2.33459449450166e-08 -9.80438162546609e-09 -1.10526012377678e-08 8.51893177766258e-10 -1.19028730249026e-08 4.82741799002532e-09 3.35438650666126e-08 2.92356764441175e-09 -5.5804774072796e-09 1.04906729102586e-07 -3.69809835508687e-08 -1.1606375012065e-09 1.24999132473053e-08 1.10235005278124e-09 -1.25358706500259e-08 1.02986063830796e-09 -1.98652554070339e-09 -8.13117262920128e-09 -6.87495308782601e-09 8.54356527499554e-09 -1.83014733872209e-09 2.34096466290045e-09 -1.2209534210971e-09 1.88149182050404e-09 5.53361446554266e-10 -3.59629543910088e-09 -2.16801731253297e-09 -2.67806872653434e-09 -7.49746239421747e-09 -5.28682880402557e-10 2.51213174034314e-08 2.95215570773987e-09 1.03094210516503e-09 4.47535267936786e-10 -3.23306844557279e-10 -4.01948075921897e-09 -5.84110725458284e-09 1.28435999261207e-09 6.79359344363173e-09 9.03127459990098e-11 -5.21409857740699e-09 -1.96241057085959e-09 -1.03016022051419e-08 -2.54954020240195e-09 3.46944958867881e-09 -2.08632706701815e-09 3.78078220276552e-09 7.52389358425417e-10 8.669407986171e-09 -7.62534919608911e-10 1.1773974586497e-10 9.0820867296096e-10
"R1028" 6.61557384755419e-09 -8.71309454475004e-08 -3.02111282476458e-08 -1.041058277689e-09 1.79502594244241e-09 -4.160706913239e-09 -1.431536520807e-09 1.24778103888267e-09 5.36346418578138e-09 3.371261177467e-09 -1.48383112046731e-08 3.47740570405401e-09 3.17019870277617e-08 2.94760064773634e-09 -8.60992844643778e-10 -3.60103961007938e-08 3.74089398596572e-08 7.57635426031571e-09 1.19563016480268e-10 -7.24258593785175e-09 3.60093065857237e-08 -2.38173384894056e-08 -4.97262072225763e-08 -1.72594785634152e-10 -2.92657168262301e-08 -3.69809835508682e-08 2.29463408187449e-07 -9.11664610739157e-10 -2.30207730950551e-08 -1.27761907739425e-08 -7.68970982298715e-09 -3.05748466436325e-10 3.24894426410889e-09 5.97495302385695e-09 -2.51226961995949e-09 3.39184259929084e-08 3.74315008040103e-08 8.69368359506081e-09 -4.29759054440011e-10 -1.3212569338653e-09 -3.36212888472131e-09 1.02492737379181e-09 5.81262211719203e-09 1.28184743866493e-09 -7.9338874055962e-09 1.62257930245638e-09 -2.01846580537579e-08 -1.9443912928846e-09 -1.60448532791774e-09 3.84796961173771e-08 2.16503533826328e-09 2.15807332631434e-09 2.32985686148112e-09 -6.03849134575894e-09 -2.18386538082004e-08 3.07673140041079e-09 -1.69831317391493e-08 -1.68109260569095e-08 5.13518985254694e-08 -3.61003807079881e-09 -1.36991593323324e-07 1.4560519304201e-08 6.69497801694903e-09 8.76269423801129e-09 7.17040240531962e-09 9.74791670302737e-10 2.19767068996285e-10 3.41399705478751e-09
"R1029" 2.67973747768674e-08 -1.9700373405646e-11 7.18851526547194e-10 -3.33592743562576e-08 1.52831152501696e-09 -2.07547779689015e-10 -7.32935314244498e-08 3.30032742271919e-09 4.81277697761995e-08 1.31686335589952e-08 -2.12563476171655e-09 7.58600736742813e-10 2.42717520576308e-09 -8.20520658075077e-09 -8.5348028955435e-09 2.18384272473989e-08 -1.08508667511669e-08 3.01625674697947e-09 1.84415939814057e-09 -7.48664194709315e-09 -3.84006792158574e-08 -1.68656165100734e-08 3.85996074663975e-08 -1.17168217676886e-07 3.86041273317651e-09 -1.16063750120302e-09 -9.11664610734578e-10 2.36498050039309e-07 -1.08308108615273e-08 -1.51597781221071e-08 -1.23830465597101e-08 1.55572981379371e-09 -1.1605560397224e-09 4.86047555979968e-09 3.93989602992247e-11 6.16601147828178e-09 6.84118700365197e-09 1.33173122151156e-08 1.37220958696391e-09 -1.7534237344405e-09 -8.21993893620288e-10 2.12988202240521e-09 -2.31485029186614e-08 -2.61759450851019e-10 8.37572661896276e-09 -3.44673369108368e-09 -5.57114336301141e-09 -6.59229722514296e-09 1.79567160689804e-09 -5.96627259411627e-09 2.78061870842172e-09 -6.16100364615545e-09 -1.40864914593406e-09 2.95513869774824e-09 9.7295627243969e-09 1.95459785197275e-08 -1.66568525798097e-08 3.23826978681523e-08 -2.31709961160502e-09 -4.07746322014808e-11 -1.73427946746503e-08 -1.67534710584743e-08 9.05461751174527e-09 -2.33685095114901e-09 2.94065785840995e-09 -2.08158136277102e-09 2.67414725540249e-09 -6.08677257007977e-09
"R1030" -4.75197619396461e-08 1.79628865590551e-08 1.07971588314638e-08 4.09823311334909e-09 -4.16794851041068e-09 3.06600162679713e-09 3.7044133751031e-08 4.72069308877262e-08 3.21090073617991e-09 -9.41042837598655e-09 1.76094328501046e-09 2.10000856123652e-09 4.20388297396801e-08 -1.63929838672268e-07 -1.53206131685089e-09 -4.03690580059992e-09 1.70846674614264e-08 -1.4242367907885e-08 2.65203025565987e-09 -5.30701001225627e-09 -1.76518056346191e-08 2.54986363231069e-08 -3.29927039464829e-10 5.29693286025729e-10 -1.90962361321741e-08 1.24999132473023e-08 -2.30207730950593e-08 -1.08308108615256e-08 3.00092077572395e-07 -1.87470267680829e-08 -7.04479469307894e-09 2.36939928295395e-09 2.93051322529894e-08 -1.3050663993528e-07 -2.9740595279541e-09 -1.42120413993995e-08 -8.37525664104257e-10 -4.00321636651145e-09 -3.14930186961247e-10 4.55809208826916e-09 -5.79171614602139e-10 -4.046653465477e-09 7.99455991082325e-09 2.92143046998003e-09 9.23328444100841e-10 -7.07573971484915e-09 -2.37848679635648e-08 -1.49995644198035e-09 -3.87982239514689e-10 8.2667386038228e-09 1.59807412684485e-09 -9.44801045458569e-10 7.09863555366524e-10 3.12480125247281e-09 5.21387364810725e-10 -2.83685155567422e-08 4.09029965411293e-09 3.45065452038326e-09 8.38142025258329e-09 -8.04632797148823e-09 1.13553737777098e-08 -7.39095310297345e-09 2.76703483834329e-09 8.60033919601075e-10 3.62945832588644e-09 6.03848634381923e-10 -3.15982880280641e-10 -3.61740319639461e-09
"R1031" -3.12146862325656e-08 2.95993196935913e-09 7.17810694707456e-09 -4.15198711802552e-09 -2.67510622034367e-09 6.94197762739338e-09 -3.77895707424103e-08 -5.33053761298648e-09 -2.3663576689967e-09 9.69471070413527e-09 1.99138422677356e-10 -3.54638232358579e-09 3.55244647101811e-09 3.85509270131612e-08 -5.42308283021755e-11 7.75738032721812e-09 -9.20479676308005e-09 1.19840385580188e-09 -1.92323495305623e-09 2.59011312092208e-09 -4.56034226669471e-08 -1.07049907855249e-08 1.58946977279409e-08 1.81682633213281e-08 -2.6111669082743e-09 1.10235005277732e-09 -1.2776190773941e-08 -1.51597781221096e-08 -1.87470267680811e-08 8.31995686610847e-08 -3.4087674027136e-09 -5.9285132991598e-09 -7.47029127479668e-10 9.54860208692158e-09 3.00986248540872e-10 -1.40954419706522e-09 -1.80621730286415e-09 3.11936256804764e-09 1.24938134792384e-09 -2.51707482966338e-10 1.85910541939536e-09 -3.03294457756384e-10 -1.71376608797087e-09 -1.63110358448593e-09 -2.04757690174593e-09 1.39600839871375e-09 3.72142580796426e-10 5.11879495665505e-10 -8.40795750099133e-10 -9.17137044100921e-09 -1.15682580544891e-09 1.68828462283815e-09 1.96622426811039e-09 -5.36057260527724e-10 3.23066170850127e-09 1.16943574707247e-08 9.99032612447183e-11 -7.83382764715983e-09 7.51131236385859e-10 -2.24924709167082e-09 7.12675508199174e-09 -1.38042029747349e-09 -4.2851440161182e-09 -1.99525728001298e-09 4.70488737072528e-09 3.24782371052745e-10 1.73594573870608e-09 1.25561906592923e-09
"R1032" 6.72915335765713e-09 7.61822839668759e-09 2.07978560349874e-09 1.14359655179995e-09 5.81086710790094e-10 -1.18433872706984e-10 -6.75419625164091e-09 -2.46199621509618e-10 -1.61878885487957e-09 1.63529945721334e-10 1.14573396486244e-08 -2.70926334447888e-09 -8.11869263223152e-08 -9.33662182213451e-09 1.45964998189814e-09 4.63403296802666e-09 -5.0015868184845e-10 -5.31054824383129e-09 1.26972980155385e-10 1.9219772847985e-09 4.21538707484568e-09 -1.65452242087442e-10 -2.14715583908002e-09 5.70119133004834e-09 2.3474342782938e-08 -1.25358706500228e-08 -7.68970982298436e-09 -1.23830465597062e-08 -7.0447946930773e-09 -3.40876740270892e-09 1.35522034871206e-07 4.78768857732077e-09 -1.98764260146521e-09 1.00303300066318e-08 5.24316343441921e-10 -9.03774080511157e-09 -1.40233766337874e-09 1.62878382837975e-10 -1.6379858683977e-09 -2.01548553150863e-09 -1.64408098419465e-11 1.44979135473508e-09 -2.79159828173868e-09 1.15369344968038e-09 -2.32700303661321e-08 1.47337728276272e-09 7.66070722399694e-08 -5.80185579654028e-09 9.94145752492398e-10 -9.99452349803219e-09 3.35400822167546e-09 2.76521216854706e-09 1.83404970477428e-09 -7.61870187269463e-10 -2.24935986724681e-09 6.20010266211584e-09 2.38357682533943e-10 2.60955063719539e-09 -1.43381675314212e-08 4.86676388543168e-09 8.73505182240869e-09 -1.58860502751962e-09 6.26680204429418e-09 -2.57991521780602e-10 -1.05031547287941e-07 2.69577645445345e-09 -1.88962396257715e-10 -1.28414088722614e-09
"R1033" 7.8470039823535e-09 1.95355799592841e-09 -1.14629714018567e-09 -1.62779923646568e-09 -6.15023737752166e-09 -5.53418460193598e-09 -2.85809379008917e-09 1.75897257105295e-08 -1.05479759053423e-09 1.94344361512696e-09 -3.74124641398322e-08 6.01853098861658e-10 2.34414388711252e-08 -3.63492099899188e-08 2.04489848334536e-09 -7.09525143571766e-10 -4.58713652254997e-09 1.49154598470919e-09 1.2365971427602e-08 -1.40314850183516e-09 1.30652722615115e-09 -5.24225502227498e-10 2.69885246856742e-09 2.62354284836217e-09 6.46458732383446e-09 1.02986063830644e-09 -3.05748466438697e-10 1.55572981379359e-09 2.36939928295293e-09 -5.92851329916045e-09 4.7876885773201e-09 2.36583740687275e-08 -2.37326482963513e-09 1.29673841097136e-08 -3.44333934352658e-09 -1.98801671397192e-10 4.77750774632833e-10 6.68093059082543e-10 -2.18585715173254e-09 -1.73458428384084e-10 2.62321638025947e-09 -2.93782287722953e-09 7.69781838287884e-10 -1.3653034241068e-10 5.98760045923503e-09 -1.13106271485935e-09 -1.66472745899644e-08 4.00760673258295e-09 2.6563154758086e-09 6.77600090830891e-10 -9.43736664376657e-10 -8.06193913005789e-10 3.06072055686506e-10 1.35787807494008e-09 8.84473411757113e-10 7.57431510582053e-10 -1.66090300797668e-09 -2.93753649617482e-09 -4.18885029767059e-09 4.26843619303413e-09 -1.01788225088156e-09 -2.05016001298128e-10 5.72642654423648e-10 -2.11008659751839e-09 -5.79532868375787e-09 -2.04695953912875e-09 1.25523558528118e-09 -1.22065781121939e-09
"R1034" -3.90115881843031e-08 -3.38489944818477e-09 2.99173122957927e-09 -1.87215130428657e-09 4.30361796522584e-09 3.74460148020458e-09 3.58326456647639e-08 1.12639057193463e-08 -5.85709257008957e-09 -1.08569148050492e-08 2.4164609785911e-08 3.21604604972369e-09 -1.20189784818492e-08 -2.03589997991717e-08 -4.97134652209887e-09 1.02198172103121e-08 1.16824127211789e-08 -1.15951271660498e-08 3.08475796817687e-11 1.49455508754408e-09 -2.88849549632034e-08 -6.30269319403352e-09 -5.11916230160234e-09 1.9842842082688e-09 -3.95925932546374e-09 -1.98652554070586e-09 3.24894426411027e-09 -1.16055603972675e-09 2.93051322529886e-08 -7.47029127478694e-10 -1.98764260146388e-09 -2.37326482963475e-09 5.26329342345745e-08 -4.52397142825369e-08 3.83962992663244e-09 7.84510834580518e-11 5.44160025416038e-10 2.88644013857849e-09 -1.05758340212371e-09 -2.73227351536129e-09 -1.14873141537754e-09 2.46189806823464e-09 2.52405626072994e-09 5.14723458019873e-10 -2.20859061987563e-09 2.18389063599651e-09 6.98595099486179e-09 -3.12454421073521e-09 1.27584806602596e-09 -6.30500589688187e-09 1.68814907371095e-09 6.05296695590158e-10 1.15537623881409e-10 -4.24100723060477e-09 3.83430341467449e-09 6.26839397943706e-09 -1.60402795758216e-09 -3.50937261284082e-09 4.25538378029516e-09 -3.70871775742307e-09 -5.71289340150142e-10 1.22095759392119e-09 6.79128648119932e-10 -1.67217242902514e-09 1.57472692896646e-09 7.88798472540437e-10 -1.64933731542811e-10 -2.88082976459561e-10
"R1035" 3.93756179651619e-08 -4.18085635160315e-09 6.37706593302474e-09 -4.22683288533634e-10 -7.86272242526788e-09 -3.33589620329801e-09 -3.14117071262733e-08 6.23812060772125e-09 4.79115256331515e-09 9.91920368259403e-09 -4.70086306257443e-08 -4.92102297420102e-10 -6.12546574605051e-09 2.06841954136056e-08 -6.73700835249561e-09 5.56165302282717e-09 -3.98735095883379e-08 2.29127358506378e-08 1.32978673641843e-08 -2.16335416502860e-09 2.43777986087356e-08 -1.10789746787341e-08 -2.24150290285126e-08 -2.05549660791599e-09 1.96345275616177e-08 -8.13117262920044e-09 5.97495302385678e-09 4.86047555979507e-09 -1.30506639935277e-07 9.54860208692374e-09 1.0030330006632e-08 1.29673841097135e-08 -4.52397142825366e-08 1.32287796505618e-07 -2.19098147405303e-09 4.81664551975231e-09 -1.29554518944727e-09 2.33662215644021e-09 1.02731566756821e-09 -4.01621269149016e-09 6.36365549961317e-09 -8.02334626694632e-11 -4.65507611508662e-09 -2.16132446644922e-09 2.89744356187666e-10 4.2843258323899e-09 5.72245869292672e-09 8.30747501444712e-10 4.03224347585949e-09 -7.24284823722816e-09 -2.05575610131399e-09 -6.2509717857203e-10 2.61520633078155e-09 -2.05704792595953e-09 1.39046711647835e-09 1.20550332667496e-08 1.90988729552074e-10 -1.27497944358238e-09 -1.23529094121445e-08 1.13912210521814e-08 -2.07886017694692e-09 2.63826469170966e-09 -4.43972681078588e-09 -7.15057198730823e-09 -8.57081869092505e-09 1.99232989017419e-09 3.84161398194033e-09 -2.00565075501458e-09
"R2001" -2.81240778817043e-09 -4.1039210529901e-09 3.29943576880171e-09 3.46389104319435e-11 -7.82759156075016e-10 1.69589028208879e-10 1.42283444454682e-09 -4.47536005051015e-09 -9.52228644613577e-10 1.6858598443334e-09 6.360730361676e-09 -2.46327695788908e-09 -5.3084758121189e-09 8.68033636042382e-09 2.0837368974862e-09 7.17916623110883e-09 1.76247228213094e-09 -4.48926393483501e-09 2.56075141106139e-09 1.10113807125187e-10 -6.16168892987628e-10 -1.87707732182625e-09 -6.49953389310582e-09 -1.62172112664797e-09 2.47839186234864e-09 -6.87495308782545e-09 -2.51226961995554e-09 3.93989602966099e-11 -2.9740595279535e-09 3.00986248538402e-10 5.24316343439219e-10 -3.44333934352568e-09 3.8396299266315e-09 -2.19098147405441e-09 9.90579490288131e-08 4.53248727117999e-09 -6.62822609761742e-09 -3.23909375688045e-09 8.73886626433504e-09 -2.02006776820162e-08 -2.49287052532974e-08 1.16948908089244e-08 1.30904686866492e-10 5.34658346334405e-09 -4.92820285599279e-09 5.46456523225281e-09 4.10835765723419e-09 -6.68039248587881e-08 -5.79298546004177e-09 -9.85112594630873e-09 5.36503094361103e-10 2.7119027748152e-09 -5.66448153169302e-09 -3.6102452159649e-09 4.72070090017431e-09 2.42420394212166e-09 9.09683202953664e-09 4.51550549371313e-09 -9.88508919602289e-10 -7.12993132994285e-09 4.31324054161661e-09 6.85526566903615e-09 3.09647026234044e-08 7.75085622173876e-11 1.75848302733731e-09 -8.47954148630396e-11 -2.25346565483543e-08 1.95284568650976e-09
"R2002" 1.44495907385753e-09 -1.34559994759184e-07 5.60035759722696e-09 6.57334698879408e-10 2.6329302504881e-09 -8.22846922112292e-10 1.90516441247972e-09 -1.50851055085388e-09 4.92678140654338e-09 -1.63936457947642e-09 7.0379091964508e-09 3.27914266217547e-09 -2.92071375408753e-08 7.45479236972502e-09 -1.07065460440638e-09 -1.35822000734988e-08 6.65823872504767e-09 -9.01383738903143e-09 1.06165165553193e-08 -4.00180672057299e-09 3.43038179950975e-09 -6.36695274558396e-09 -6.39627305689991e-09 -9.93595914823e-10 4.91073404788022e-08 8.54356527499751e-09 3.39184259929104e-08 6.1660114782843e-09 -1.4212041399402e-08 -1.4095441970644e-09 -9.03774080511096e-09 -1.98801671397055e-10 7.84510834576245e-11 4.81664551975446e-09 4.53248727117922e-09 1.6528179188243e-07 1.65851921958937e-08 3.68324805719667e-09 2.86946862524511e-09 1.73378219942484e-09 -6.09829429349445e-09 9.94155470997802e-10 7.22283571951744e-09 1.95522513323311e-09 -1.11066842447079e-09 -3.25230378805449e-09 1.48451058902821e-08 -6.53790937005436e-09 -9.38975507731426e-10 3.83815464407888e-08 1.30639584289131e-08 8.41734954908042e-09 -1.11610762193148e-08 -8.44003161714987e-10 -3.28134246948689e-10 -2.15489087881813e-08 -2.28177610938564e-08 -1.26363121239951e-08 -4.22471193773813e-08 -3.15219952562159e-08 -7.87170410511414e-08 1.11011966956428e-08 6.77428941309607e-09 6.80654850558963e-09 8.47031258140828e-10 1.20364788343172e-09 5.39010511260549e-10 -4.36498376146154e-09
"R2003" 1.93633785327984e-10 -1.73946312154631e-08 -4.31012565949834e-09 -3.46389804869757e-09 7.28076383428253e-10 -3.58022986681574e-10 1.67423023014285e-09 8.59616020423608e-11 -5.24918894274176e-09 -5.4220159987849e-10 -4.40783439019383e-10 9.52603615627511e-10 -3.77740915725166e-11 -6.02773974419824e-10 1.52361221181913e-09 -1.07065494148437e-08 2.89190243013751e-09 1.33927381388224e-09 -7.14503576878402e-10 -2.31750086120403e-10 2.58150119908965e-09 -1.36959855999696e-09 -1.38985208841423e-09 7.68935363331301e-10 -2.02764114913046e-09 -1.8301473387208e-09 3.74315008040183e-08 6.84118700365514e-09 -8.37525664102435e-10 -1.80621730286586e-09 -1.40233766337554e-09 4.77750774632524e-10 5.44160025415229e-10 -1.29554518944669e-09 -6.6282260976179e-09 1.65851921958911e-08 7.44472429174172e-08 7.16000418061817e-09 -1.92253227788104e-09 -8.38002579257372e-10 -1.32391343331835e-11 5.58339181635744e-09 7.53787415661003e-09 9.30898046356767e-10 3.31147948588972e-11 6.21572164562367e-10 -1.62944146587655e-09 -2.78114101816718e-09 -1.94813356828398e-09 1.98833112211008e-08 1.93178285643867e-08 -1.61683660529449e-09 -9.80927582957646e-09 -3.89972942334698e-09 2.19302458119344e-08 -5.81740570312627e-10 -9.43952000821086e-08 -1.55303660041253e-08 1.20890539587261e-08 -5.243312138531e-09 -7.5517401189657e-08 2.08780980167953e-08 -8.92633256720478e-09 -4.30796776267621e-09 2.01871551718641e-09 -1.41192850129191e-09 9.38503164148402e-09 1.86567813308879e-08
"R2005" 5.3076142586795e-09 -6.92926371972371e-09 1.35624767395452e-09 -9.65917182484013e-08 1.34857659028440e-09 -3.40447899774878e-09 -1.8139476118432e-08 8.7504918627986e-09 -2.35038902964644e-08 1.00279435198388e-08 -2.78396760872841e-09 3.19126718419659e-08 2.85329292860199e-09 -8.17701398204386e-09 -5.17438097775865e-10 -2.76909065410165e-08 -4.6520466945816e-09 -2.39608759402716e-09 5.50164764396382e-09 -2.38738638823299e-08 -1.90863886126434e-08 -2.68589929576601e-09 1.31642816398446e-08 5.27908685115576e-08 3.98463508486689e-09 2.34096466289555e-09 8.69368359506388e-09 1.33173122151172e-08 -4.00321636650932e-09 3.11936256804447e-09 1.62878382838842e-10 6.68093059083398e-10 2.8864401385786e-09 2.33662215643689e-09 -3.23909375687796e-09 3.6832480571946e-09 7.1600041806168e-09 2.47214922903517e-07 7.411419103867e-10 -1.24069881098486e-08 3.00413961047902e-09 6.69672374863502e-09 -1.45001325009193e-08 2.23898166696488e-09 -3.1187837351426e-09 3.28747174208258e-08 -2.35830526302148e-09 2.28922158584131e-09 -1.63591542872127e-09 3.1336578871559e-08 7.68571953528125e-10 1.74058398632049e-09 4.19392813637042e-09 -1.44089142524618e-07 7.82381559196195e-09 1.48394609811138e-08 -1.68133067034086e-08 -9.18808653567662e-08 1.18738034762175e-09 5.98820404836747e-10 -1.70319521562518e-08 1.78915476475665e-08 -6.40834187109718e-09 -1.10587981262047e-09 3.91920283224326e-10 -8.5169942796665e-10 5.30929639506142e-09 5.23287833327294e-09
"R2006" -4.4027094626926e-10 -2.95763946992816e-09 1.89392846939555e-09 1.06456486359111e-09 -2.37673799599671e-09 -6.02189461358398e-10 -1.33170039338517e-09 -2.94110976439358e-09 6.44699464858922e-10 2.6078088369723e-09 6.71442175542864e-10 -2.4791930227132e-09 7.6235259726438e-09 5.07457371279758e-09 3.23404485995303e-09 -6.22751482274537e-10 -9.50694688439467e-11 -4.13503364351241e-10 -1.04881161428624e-10 -2.50448134466476e-10 -4.34960080921064e-10 -2.07777973441443e-10 -2.7365272231185e-09 -2.74453697894379e-09 -1.44131253671405e-09 -1.2209534210948e-09 -4.29759054438777e-10 1.37220958696292e-09 -3.14930186960813e-10 1.2493813479261e-09 -1.63798586839817e-09 -2.18585715173243e-09 -1.05758340212311e-09 1.02731566756936e-09 8.73886626433717e-09 2.86946862524541e-09 -1.92253227787993e-09 7.41141910386649e-10 3.23919112902506e-08 1.07082937195754e-08 -4.08288309527199e-09 -7.131379785003e-09 2.41148115273869e-10 -7.24466952823033e-09 1.80322165958866e-08 4.6255186197699e-09 -1.10757532531659e-08 -1.65794407039223e-08 -1.78497467305879e-08 2.30994900599035e-09 -2.15265508018903e-09 -7.8069304026505e-10 1.06696380856505e-08 -2.42719067309423e-09 -8.34789887580369e-09 -1.13595293501071e-09 8.91997653625627e-09 -7.47172205041737e-10 3.01440381461373e-09 -7.20324800689861e-09 -5.22224579010096e-10 1.76755116403525e-09 1.10390925928608e-08 1.18004417710576e-10 1.44474292595461e-10 -1.44742720266346e-08 7.15787126200259e-09 -2.38358585292769e-08
"R2007" 1.16260184495001e-10 -4.33382196424848e-10 -5.02960001767914e-10 7.49743922761283e-09 7.07238008044753e-10 -3.71718145652234e-09 3.87194259436612e-09 -3.79820959743841e-09 -1.28426801933878e-09 -1.05399096861595e-09 -1.62979781254121e-09 4.51575100320833e-09 1.210985544375e-09 1.98707065617389e-09 6.91466579903653e-09 -4.91971940255986e-09 1.84578437629614e-09 -3.27032891876246e-10 2.68387287639244e-10 -1.72815428416523e-09 3.1352037359246e-09 3.72564908133852e-09 8.71803604829192e-10 -3.20194963706024e-09 5.51955071268234e-10 1.88149182050824e-09 -1.32125693386685e-09 -1.7534237344414e-09 4.55809208826836e-09 -2.5170748296552e-10 -2.01548553151107e-09 -1.73458428384427e-10 -2.7322735153594e-09 -4.01621269148923e-09 -2.02006776820196e-08 1.7337821994244e-09 -8.38002579256341e-10 -1.24069881098458e-08 1.07082937195773e-08 5.33661511429364e-08 -6.10391187887594e-10 -2.5059858387071e-08 1.44948055390534e-08 -2.53258799910386e-08 9.68020455150236e-09 -2.1093597476994e-08 -1.48350983028583e-09 4.58939142262729e-09 -1.73375321025527e-08 1.18680902869635e-08 4.02415791098056e-10 -3.4546024096994e-09 3.8985123894032e-10 2.059915351618e-08 -1.29017618596484e-08 -1.21715935868764e-08 7.07221962962181e-09 -9.1928999243078e-09 -8.38143964424058e-10 3.90915195211149e-10 2.29316250744067e-09 1.85682979102939e-09 6.26323368071426e-09 8.50254216463569e-09 -5.65330261046347e-10 -2.5465711583848e-09 2.63796591502324e-09 -1.13281823144112e-08
"R2008" -1.88621127245034e-10 5.19997226358874e-09 -1.47166614763552e-10 -1.83659756419192e-09 -1.28349629427933e-09 1.48665574439222e-09 -6.28406703241638e-09 6.61315848537832e-09 -1.9065337975326e-09 3.18691104697297e-09 -6.64942931421165e-09 -1.04735697190958e-09 9.41168714780059e-09 -9.17731816536491e-09 -1.75630116997604e-09 -3.56944375027877e-09 -4.88422963428235e-09 1.14469404447512e-09 1.64831148824265e-09 -7.8907922433283e-10 -5.48385389803551e-09 1.66577508362539e-09 6.29699854927636e-09 2.18839652266804e-08 1.49403200570263e-09 5.53361446552611e-10 -3.36212888472009e-09 -8.21993893610161e-10 -5.79171614599699e-10 1.85910541939992e-09 -1.64408098469018e-11 2.62321638025861e-09 -1.14873141537724e-09 6.3636554996142e-09 -2.49287052532875e-08 -6.09829429349373e-09 -1.32391343296968e-11 3.00413961047675e-09 -4.08288309527304e-09 -6.10391187890338e-10 1.3613938579929e-07 -4.77677642498062e-09 -1.11255384840663e-09 -2.34800622511858e-08 6.87295475653264e-09 1.89017104775564e-09 -1.08793626167107e-08 2.16871043419681e-08 3.45570214593535e-09 -8.86505185585361e-09 -2.41285171658734e-09 -1.11702928167713e-09 -3.24790950067115e-09 7.87747495329939e-09 7.59148936862176e-08 4.32679111942132e-09 -9.47543177556231e-09 -2.11992734672829e-08 -1.43072655101598e-09 1.06817010795955e-08 5.10642596037096e-09 -6.24551772898324e-08 -2.71110152572533e-08 -9.71503789718475e-08 -3.20210865419166e-09 2.85977501406619e-09 2.11705527577287e-08 7.52434814547899e-09
"R2009" -5.46755797980926e-10 -5.06888317038188e-10 5.72601258394276e-10 -5.35673844137852e-09 -7.88049823444878e-10 2.48354261136399e-09 -5.7539859544125e-10 -4.03025051931123e-09 2.5955809864493e-11 -7.07104291889126e-10 9.06835295583847e-09 -4.95724621733821e-09 -4.06666889592845e-09 4.97959727067149e-09 -1.20095178824273e-09 1.88155730361781e-09 -1.28989130013327e-09 -5.00532839577568e-09 8.8293566316565e-10 3.46364081186026e-09 -2.89024930721494e-09 -1.56449097504287e-09 -1.18600649296417e-10 -2.36266481875922e-09 1.58379246240406e-09 -3.59629543910116e-09 1.0249273737909e-09 2.12988202240557e-09 -4.04665346547509e-09 -3.03294457760274e-10 1.44979135473341e-09 -2.93782287723109e-09 2.46189806823501e-09 -8.02334626687028e-11 1.16948908089207e-08 9.94155470997289e-10 5.58339181635592e-09 6.69672374863622e-09 -7.13137978500278e-09 -2.50598583870722e-08 -4.77677642497556e-09 4.47579610224404e-08 -4.90433016709154e-09 1.16162053296613e-08 -5.36549651289003e-09 9.22204520038194e-09 -6.94422644151642e-10 -3.07689812072235e-08 6.18946503082508e-09 -1.83492861543169e-09 4.35645424450806e-09 2.58005077918752e-09 2.32836188498686e-10 -1.09464579707642e-08 3.59307974995595e-09 4.6065207894874e-09 -1.32855452733155e-08 4.79583510189531e-09 8.44445003825331e-10 -3.64780180824626e-09 -5.22832444373951e-09 6.17801568798239e-10 -7.61166153610758e-09 4.62912792449547e-09 -2.44974110733967e-10 5.75535795114053e-09 -2.84755622190617e-09 7.43976310446317e-09
"R2010" -4.43784863940132e-09 -4.46805637618876e-09 -1.87097317759971e-09 9.56713009289988e-09 -1.23345434606047e-09 6.72944041759969e-09 2.28523159479529e-08 -5.84019071267398e-09 -6.09926359190568e-08 -7.63304390148739e-09 5.04165316938173e-11 1.96718590043207e-08 2.48278837716824e-09 -1.78778469346451e-09 5.62149168640063e-09 -4.70702494190066e-08 2.50876689707068e-09 -2.2491632262534e-09 2.11250320913233e-09 -4.12883826226258e-09 3.74872618080495e-09 4.38118389236335e-08 -1.12944457637214e-08 3.77938609905271e-08 2.22717983966068e-09 -2.16801731253414e-09 5.81262211719343e-09 -2.31485029186638e-08 7.99455991082344e-09 -1.71376608797043e-09 -2.79159828173949e-09 7.69781838288227e-10 2.52405626073045e-09 -4.65507611508727e-09 1.30904686865811e-10 7.22283571951694e-09 7.53787415661e-09 -1.45001325009211e-08 2.41148115274103e-10 1.44948055390532e-08 -1.11255384840829e-09 -4.90433016709082e-09 1.49916882571452e-07 1.48874752272781e-08 2.34358176487136e-09 -3.94648742491542e-08 -1.31946991816074e-09 6.29226714693086e-10 2.6950969724673e-10 8.96781642835925e-08 3.92660975335435e-09 1.99798521753463e-10 -1.67547504678531e-09 -2.51851179390109e-09 -1.88450256217044e-09 -1.1097545062752e-07 -6.85699231541589e-09 -1.25266869967884e-07 -8.84430793878584e-09 -3.74024246045219e-09 1.61749549178181e-08 3.02736148478821e-08 -8.41006659040179e-10 8.30851907773002e-10 3.42873774535123e-11 -1.25860532393027e-09 -2.29767209119879e-09 2.15068931744177e-09
"R2011" 7.55778749447737e-10 -1.60654875882252e-09 1.88171464871059e-10 -5.22949972047899e-09 -1.5313989697092e-11 -4.35834809928618e-09 4.29613248154618e-09 -3.10725340214879e-10 -5.55167548794095e-10 -1.38294965637222e-08 4.04300076038401e-09 4.18868050116149e-09 -4.04864491732473e-09 -4.42511316315106e-10 2.1754297780144e-10 -2.69707087254603e-09 1.21801945043097e-09 7.8042880135228e-10 -3.58395273845096e-09 2.47554760423539e-09 7.8537690171762e-10 2.72641447993022e-09 -2.94228071984817e-09 -4.49577845823058e-09 -1.24453563796183e-09 -2.67806872653592e-09 1.28184743866585e-09 -2.61759450853037e-10 2.92143046997929e-09 -1.63110358448423e-09 1.15369344968674e-09 -1.36530342411128e-10 5.14723458018785e-10 -2.16132446644923e-09 5.34658346334593e-09 1.95522513323437e-09 9.30898046355764e-10 2.23898166696844e-09 -7.24466952822921e-09 -2.53258799910318e-08 -2.34800622511882e-08 1.16162053296653e-08 1.48874752272791e-08 8.11816492723295e-08 -7.4928528370733e-09 -1.01991694675586e-08 5.53266813962839e-09 -2.64808523349131e-09 1.02789534419842e-08 7.53030581014378e-09 -6.65252517755146e-10 2.69666811138912e-09 5.440744530118e-10 -1.61972563429659e-08 -9.08925557681892e-09 -1.16321656832488e-08 -1.75134569286069e-09 -1.67768035119383e-09 -9.28526869648249e-10 -4.92402709449402e-09 1.23171853954681e-09 5.60467015700422e-09 -2.90935103862537e-09 1.36444811755569e-08 -1.11425605221642e-09 9.89221379190027e-10 -3.28730320078301e-09 7.69670757709567e-09
"R2012" -3.46330026837225e-10 3.27884280950205e-09 -2.07026616156488e-09 -6.99352456168846e-10 -2.65550567687467e-09 -4.82831571732553e-09 7.60457221311628e-10 2.84173380789663e-09 3.71573767551278e-09 3.69710871372177e-09 -3.73939893712538e-08 3.32663560696057e-09 1.7095239346956e-07 1.21030706348655e-09 1.50602797121311e-09 2.29973973135133e-09 3.38877524698761e-09 1.30156253867576e-09 8.98535884436899e-09 -6.14787358388047e-09 3.24619548950892e-09 1.88483867877338e-09 -9.79653487348333e-10 -1.7109917557989e-09 -1.73476123984831e-08 -7.49746239421409e-09 -7.93388740559669e-09 8.3757266189631e-09 9.23328444105429e-10 -2.04757690174455e-09 -2.32700303661323e-08 5.98760045923535e-09 -2.2085906198762e-09 2.89744356187202e-10 -4.92820285599028e-09 -1.11066842447014e-09 3.31147948589638e-11 -3.11878373513936e-09 1.80322165958883e-08 9.68020455150235e-09 6.8729547565328e-09 -5.36549651289101e-09 2.34358176487169e-09 -7.49285283707553e-09 2.14902672665375e-07 -3.26002274428975e-09 -2.29759425792367e-07 2.54819711457388e-08 -5.62972167786911e-09 -5.32662014726161e-09 3.18305144674764e-08 -5.61689897851508e-08 -8.22816373318341e-08 5.86200657894112e-09 8.74654138579465e-09 -1.31152194952793e-09 -5.15814098786131e-09 -2.29894494297995e-09 3.38830123407488e-08 -1.22687718939717e-08 6.17361974692408e-09 6.57133434545852e-10 -5.05085941817123e-08 -9.07359647061651e-09 9.34940026035189e-09 -4.05962907574665e-08 7.76188681127236e-09 2.69300846499676e-09
"R2013" 1.47507970174651e-10 7.01703127749531e-10 -5.61284420876461e-10 -1.10959481460562e-08 3.27923679280267e-10 4.58938497975089e-09 -6.02007937749434e-09 3.9993382203647e-09 1.70706901992039e-09 8.2805062783495e-09 9.39303980064914e-10 -1.6444033773032e-08 5.31699083921153e-10 -1.86126059072746e-09 -4.81627819612914e-09 3.32283090478301e-09 -2.4789394875401e-09 2.61056289951117e-10 6.36438057211608e-10 5.27511125738956e-09 -3.7128312592787e-09 -9.92030579377153e-09 4.72996531396e-09 1.15289710245063e-08 -1.12490601730811e-09 -5.28682880402766e-10 1.62257930245824e-09 -3.44673369108187e-09 -7.07573971485254e-09 1.39600839871328e-09 1.47337728276531e-09 -1.13106271485935e-09 2.18389063599708e-09 4.28432583238932e-09 5.46456523225245e-09 -3.25230378805531e-09 6.215721645619e-10 3.28747174208229e-08 4.62551861976965e-09 -2.10935974769922e-08 1.89017104775706e-09 9.22204520038141e-09 -3.94648742491521e-08 -1.01991694675576e-08 -3.26002274428833e-09 4.5597428506142e-08 -1.38626366779225e-09 -5.20115870758697e-09 -4.84768439833829e-09 -1.71996706899944e-08 -1.19635825136723e-09 2.96341519257605e-09 -6.47751641998687e-10 -3.33399108093008e-08 8.60708965526154e-09 3.36307179197498e-08 -4.53404019243787e-09 9.66241577299164e-09 4.09051820971984e-09 1.64610433287991e-09 -8.23213026517114e-09 -1.65991031069687e-09 6.57760198140461e-10 -5.91901507506262e-09 -5.37018643710995e-10 -9.33040629790147e-10 1.01938901225654e-09 3.17218276963272e-09
"R2014" 4.85871227152899e-09 1.4961634217461e-08 6.29380193097287e-09 3.19445181142566e-09 1.05594987964926e-08 4.88950901131418e-10 -4.765393172384e-10 -8.25867146708295e-09 -3.15579199738652e-09 -5.25810633122338e-09 1.40714683560221e-07 1.76043060431785e-09 -4.54297516622374e-07 3.08886603850095e-09 3.68452904330313e-09 2.1524557525107e-09 -1.17100481220493e-08 -1.51493492177432e-08 -3.47876993344385e-08 5.03515689991206e-09 -1.26222631760531e-08 1.22221279300536e-09 1.19140722693199e-08 -9.35518633931686e-10 8.33855194415236e-08 2.51213174034351e-08 -2.01846580537582e-08 -5.57114336301161e-09 -2.37848679635656e-08 3.72142580796538e-10 7.66070722399702e-08 -1.66472745899643e-08 6.98595099486171e-09 5.72245869292635e-09 4.10835765723199e-09 1.48451058902815e-08 -1.62944146587567e-09 -2.35830526302159e-09 -1.10757532531668e-08 -1.48350983028573e-09 -1.08793626167101e-08 -6.94422644152691e-10 -1.31946991816096e-09 5.53266813962896e-09 -2.29759425792371e-07 -1.38626366779241e-09 4.72259068604237e-07 -3.25546853282819e-08 3.54920578336047e-10 6.16465489881453e-09 -2.75444735082067e-08 3.31423227384361e-08 8.07816476942062e-08 -1.11100126886599e-09 -6.90138217208457e-09 -3.3492652727126e-09 3.64446912542386e-09 5.46582459971239e-09 -1.14890682947246e-07 7.14519038618582e-09 -5.637334996214e-09 9.1005110704349e-10 7.89992538586826e-08 1.44511343322063e-08 -4.84462816297313e-08 2.65751165589945e-08 -9.7378971609563e-09 -1.87758438691462e-08
"R2015" 1.91137130549009e-09 4.6043010108884e-09 -3.11209803303581e-09 -6.46916060488474e-10 1.29599955686219e-09 -2.66771328693829e-09 -4.05836584661804e-09 -1.5385319719354e-09 -1.64225140783609e-09 7.64656095513825e-10 -1.72713033321135e-08 1.0700123935371e-09 3.40732782757635e-08 -1.04707782402663e-09 1.37202377546527e-09 -6.94986790097962e-10 2.5064864843164e-10 6.27729620068946e-09 4.42496268520349e-09 8.76430043759014e-11 2.14595265818151e-09 8.81380697864677e-10 4.90654717534774e-09 1.03965214276109e-08 -7.06816611786917e-09 2.95215570773476e-09 -1.94439129288193e-09 -6.59229722512645e-09 -1.49995644197407e-09 5.11879495660632e-10 -5.80185579653438e-09 4.00760673258524e-09 -3.12454421073849e-09 8.30747501442997e-10 -6.68039248587831e-08 -6.53790937005266e-09 -2.78114101816071e-09 2.28922158584028e-09 -1.65794407039245e-08 4.58939142262866e-09 2.16871043419614e-08 -3.07689812072091e-08 6.2922671469419e-10 -2.6480852334881e-09 2.5481971145748e-08 -5.2011587075841e-09 -3.25546853282825e-08 2.61459271834865e-07 6.66396120776070e-09 -6.24525987638769e-09 7.38587002382276e-09 2.0094844838293e-09 -1.6858405131492e-08 2.380346607117e-09 2.64517995507124e-08 1.69133065846528e-10 -3.71869830008295e-09 -4.88331380837725e-09 4.1274260623742e-09 -6.5979978105563e-09 8.60955883290344e-09 5.63295245037656e-10 -1.90767141580717e-07 -3.46783836200428e-08 4.54258626482553e-09 -2.46158039729477e-09 2.27110463104941e-08 4.46969709785483e-08
"R2016" 5.51059558019051e-10 1.25967572247668e-09 -3.82146805077888e-10 -1.68211560224465e-09 1.22918520242547e-10 3.41890959846106e-09 -2.59280431272434e-09 8.17352110623993e-09 2.8914025251465e-09 -2.79849348600607e-09 -3.11184330632749e-09 2.95821037292552e-09 -1.14294355391124e-10 -8.71907729787836e-09 -9.48039600692316e-09 1.10251958187068e-09 -6.39349659061104e-10 2.77009023392828e-09 -1.55673101957891e-09 -6.17572090853862e-10 -1.50641271061951e-10 3.6394828147309e-10 -1.76776005637868e-09 1.29847517713405e-09 -2.37732218970486e-10 1.0309421051655e-09 -1.6044853279183e-09 1.79567160689738e-09 -3.87982239513136e-10 -8.40795750098729e-10 9.94145752491426e-10 2.65631547580854e-09 1.2758480660255e-09 4.03224347585842e-09 -5.79298546004087e-09 -9.38975507731428e-10 -1.94813356828473e-09 -1.63591542872047e-09 -1.7849746730587e-08 -1.73375321025533e-08 3.45570214593496e-09 6.18946503082664e-09 2.6950969724716e-10 1.02789534419846e-08 -5.62972167786914e-09 -4.84768439833967e-09 3.54920578337028e-10 6.66396120776183e-09 2.60399659231573e-08 -2.54636863629592e-09 2.68087600464671e-09 -1.5837242422707e-09 5.33172468357149e-09 2.29978534212558e-09 2.28377201043446e-09 -7.40188867991109e-10 2.03538676597118e-09 8.74244495251092e-10 2.27236656515239e-10 -1.79866152056156e-09 2.93756561824376e-09 -1.85769364502993e-09 -3.28308186353539e-09 -3.44122374417207e-09 9.53981463293371e-10 5.42287869626515e-09 -9.07706138058879e-10 -2.12803265176687e-09
"R2017" 4.25281143286771e-09 -3.04585848729527e-08 -9.10054231962950e-09 -8.78122202779211e-09 6.77917389209295e-10 -1.96607103322887e-09 7.08965001246563e-09 -1.96706869220001e-09 -2.4068897509688e-08 -1.8428348180509e-09 -1.5707008840002e-09 8.49362161990997e-09 -1.04529053676294e-09 -2.08981323814422e-09 3.94417871698642e-09 -1.67023965900833e-07 4.89171691752405e-09 -2.78403130691354e-10 1.48411866775923e-09 -6.91219727747527e-09 4.37105056113423e-09 5.90657596350789e-08 5.42043615091874e-09 5.4525025359634e-08 1.53994453241202e-09 4.47535267935139e-10 3.84796961173709e-08 -5.96627259410996e-09 8.2667386038274e-09 -9.17137044100911e-09 -9.99452349803518e-09 6.77600090831839e-10 -6.30500589688286e-09 -7.24284823722898e-09 -9.85112594630826e-09 3.8381546440791e-08 1.98833112211004e-08 3.13365788715596e-08 2.30994900599067e-09 1.18680902869634e-08 -8.86505185585433e-09 -1.834928615429e-09 8.96781642835934e-08 7.53030581014233e-09 -5.32662014726086e-09 -1.71996706899927e-08 6.16465489881416e-09 -6.24525987638798e-09 -2.54636863629597e-09 2.96445239946449e-07 7.65656100934413e-10 -2.25643750389248e-09 -1.36367979997758e-09 -1.31589664466743e-08 -1.00400301383398e-07 -1.96657186547063e-07 1.05329706278177e-08 -1.13711955273538e-07 -1.09941834524961e-08 -5.04811207385477e-09 -1.08809089358226e-08 1.1649617846578e-08 2.37619364678255e-08 6.46177848440001e-08 8.00741004326672e-09 -2.21788682300724e-09 -1.10685689481168e-08 -8.5917816765324e-09
"R2018" -2.56921771720809e-09 -1.22591792574364e-08 -2.0727039031507e-10 2.58185127636218e-09 -1.73822936034094e-10 2.00117688406073e-09 1.05602566228739e-09 6.38619501194488e-10 3.96085972559542e-11 -1.39417239619564e-09 1.03152052318461e-09 9.59403243335746e-10 1.60694144746976e-08 -5.7651419259168e-10 -1.6782035437352e-09 -8.2225855902532e-10 -5.92210421454667e-11 -1.02014117723989e-09 1.88144877768249e-09 -3.04988766149889e-09 9.31022776903397e-10 -1.90090912393084e-09 1.62109420211658e-09 1.48532332982514e-10 -5.99822571511218e-09 -3.23306844557822e-10 2.16503533826477e-09 2.78061870841874e-09 1.59807412684938e-09 -1.15682580545267e-09 3.35400822167299e-09 -9.43736664377393e-10 1.68814907370966e-09 -2.05575610131592e-09 5.36503094367007e-10 1.30639584289115e-08 1.93178285643859e-08 7.68571953528511e-10 -2.15265508018847e-09 4.02415791096893e-10 -2.41285171658813e-09 4.35645424450864e-09 3.92660975335298e-09 -6.65252517755729e-10 3.18305144674766e-08 -1.19635825136811e-09 -2.75444735082051e-08 7.38587002381847e-09 2.68087600464679e-09 7.65656100933396e-10 6.185356826266e-08 -6.8857566136835e-09 -4.47921814730333e-08 -5.51078761788661e-10 2.86097442169516e-08 3.25248364243769e-09 -5.33933641838352e-08 -9.60352431999803e-09 1.22303237663554e-08 -2.72038974580866e-08 -8.7565739760753e-09 8.81368543664647e-09 -4.01902093654205e-08 -5.75266489311116e-09 -1.79328594542677e-09 1.2666887475946e-09 6.01678580313675e-09 9.65483747860124e-09
"R2019" 2.48636436929708e-10 -1.20652464608758e-08 2.48479085110416e-09 1.52365167726372e-09 1.21057204899713e-09 1.40681513967033e-09 -2.57389830791509e-09 -3.66897323959721e-10 -4.29153383043297e-10 2.20638142039057e-09 1.47499555053072e-09 -4.76358886681144e-09 -1.79782031486588e-08 -1.87357834010148e-09 -1.03285858309331e-10 1.56471490250806e-09 1.65920490397563e-09 4.25799410658151e-10 2.8484549092428e-11 1.65995321078289e-09 8.21905926443845e-10 -2.03610636572399e-09 -3.7443165046868e-09 1.40277926436354e-09 4.68077102217319e-09 -4.01948075922043e-09 2.15807332631562e-09 -6.16100364615052e-09 -9.44801045457128e-10 1.68828462283849e-09 2.76521216854532e-09 -8.0619391300532e-10 6.05296695591178e-10 -6.25097178571819e-10 2.71190277481576e-09 8.41734954908006e-09 -1.61683660529155e-09 1.74058398631838e-09 -7.80693040266412e-10 -3.45460240970014e-09 -1.11702928168607e-09 2.58005077918556e-09 1.99798521751871e-10 2.69666811139032e-09 -5.61689897851484e-08 2.9634151925758e-09 3.31423227384359e-08 2.00948448383232e-09 -1.58372424226905e-09 -2.25643750389071e-09 -6.88575661368742e-09 6.29811936023125e-08 2.31596579169062e-08 -3.83879656096921e-09 -5.62251677531179e-10 1.27160121580001e-09 4.75885306082849e-09 2.72938558331469e-10 1.80260046878788e-10 -3.36033273215572e-08 3.63945170003634e-09 -2.1986863631813e-09 -2.02056746829436e-09 -1.08911789807722e-10 -8.29770968224243e-09 8.41666491467706e-09 -1.11556645238606e-09 3.75743887545702e-09
"R2020" -1.63314943168804e-09 6.44369668299651e-09 2.26169236875696e-09 -4.75696265116266e-10 -1.23390575564145e-09 3.05428458491525e-09 -1.23847220987147e-09 -1.89510239026185e-09 -8.70397224586119e-10 -1.01932390881257e-09 3.40418656481144e-09 1.88718410016076e-09 -4.95752249051309e-08 4.29532195363809e-10 -1.79993771962837e-09 7.62445551238046e-11 7.4382645739635e-10 2.20273473921615e-09 -3.21219999175643e-09 1.87522724453367e-10 3.55466295298552e-10 1.19935676800551e-09 -8.32560490176163e-09 4.67466942617641e-11 -6.53971792118502e-10 -5.84110725458394e-09 2.32985686148146e-09 -1.40864914593306e-09 7.09863555366618e-10 1.96622426810781e-09 1.83404970476944e-09 3.06072055688497e-10 1.15537623882211e-10 2.61520633078006e-09 -5.66448153169581e-09 -1.11610762193145e-08 -9.80927582957476e-09 4.19392813636811e-09 1.06696380856496e-08 3.89851238942664e-10 -3.24790950067349e-09 2.32836188492649e-10 -1.67547504678559e-09 5.44074453012399e-10 -8.22816373318412e-08 -6.47751641999636e-10 8.07816476942062e-08 -1.68584051314953e-08 5.33172468357135e-09 -1.36367979997514e-09 -4.47921814730324e-08 2.31596579169054e-08 1.42118935546037e-07 -3.69491453842438e-09 -1.77172969950918e-08 -4.57896559891064e-10 3.55830038781336e-08 2.65781761173777e-09 -7.45048553916443e-09 -2.55474106183597e-08 6.43223026346923e-09 6.37384822143373e-10 5.57526009745696e-08 -6.80007899149587e-09 3.8252829976831e-09 1.39960075565997e-09 1.50395461710392e-08 -6.77478089439653e-08
"R2021" -1.53751232001554e-10 3.66846632959325e-09 8.82455578485518e-10 3.64424960970252e-08 -1.95338038985199e-09 -6.10406647372208e-10 -2.29310374454513e-09 -6.77962318425233e-09 2.06412134940439e-08 -2.96450618853755e-09 -9.92440313627957e-10 -2.87011018186206e-08 4.97993017748771e-10 6.05198875176608e-09 4.04037186902053e-09 1.00734963727613e-08 2.05668511909368e-10 -4.74875172158967e-10 -7.77995203718616e-10 2.2696579967529e-08 5.79248106586097e-09 -3.06166566056051e-09 8.87406505541818e-10 -1.86390333031623e-08 -1.19407350246393e-09 1.28435999260924e-09 -6.0384913457544e-09 2.95513869775172e-09 3.12480125247367e-09 -5.36057260528641e-10 -7.61870187266098e-10 1.3578780749394e-09 -4.24100723060674e-09 -2.05704792595664e-09 -3.61024521596429e-09 -8.4400316171485e-10 -3.89972942334871e-09 -1.44089142524611e-07 -2.42719067309403e-09 2.0599153516179e-08 7.8774749532974e-09 -1.09464579707667e-08 -2.51851179390238e-09 -1.61972563429655e-08 5.86200657894127e-09 -3.33399108093026e-08 -1.11100126886725e-09 2.38034660712332e-09 2.29978534212694e-09 -1.31589664466731e-08 -5.51078761792503e-10 -3.83879656096877e-09 -3.69491453842548e-09 1.29985649243637e-07 -3.08714421050551e-09 -3.20257510058354e-09 8.20602704786718e-09 3.95170873062333e-08 -1.32173544505192e-09 2.17237840244204e-09 9.27622443057997e-09 -1.52754243218367e-08 4.77559856512221e-09 -4.60849268891252e-10 5.88289093502843e-10 8.15232311895908e-10 -1.51331996984971e-09 -5.76022213007119e-09
"R2022" -5.35241325941722e-09 2.87828779235783e-09 2.72245452293547e-09 -4.46203616824069e-09 -7.15021345692758e-10 3.20731161538730e-09 4.04912790800211e-10 4.08851880685889e-09 -8.51424030900264e-09 9.54448495470332e-10 -1.53620194482819e-09 -5.77807027666978e-09 1.09520610835129e-09 -4.77628126272933e-09 -7.16835880712011e-11 4.03671861833857e-08 -5.81636731113565e-09 -2.83478345048687e-09 3.64304201184876e-09 3.28811555546506e-09 -9.17859776738303e-09 -1.07661656441066e-08 8.82970206145603e-09 1.43799478575116e-09 7.58074651787335e-09 6.79359344362749e-09 -2.18386538081891e-08 9.72956272440184e-09 5.21387364808679e-10 3.23066170850784e-09 -2.24935986724938e-09 8.84473411757141e-10 3.83430341467518e-09 1.39046711647924e-09 4.72070090017534e-09 -3.28134246951237e-10 2.19302458119277e-08 7.82381559196297e-09 -8.34789887580314e-09 -1.29017618596489e-08 7.59148936862313e-08 3.59307974995139e-09 -1.88450256217077e-09 -9.08925557681838e-09 8.74654138579657e-09 8.60708965525965e-09 -6.90138217208341e-09 2.64517995507144e-08 2.2837720104362e-09 -1.00400301383403e-07 2.86097442169573e-08 -5.62251677531117e-10 -1.77172969950862e-08 -3.08714421050658e-09 3.3260613838889e-07 5.90831810963165e-08 -1.53486826454927e-07 -1.16600997715253e-08 -7.14430305659845e-09 -2.47673817200353e-09 1.44961407906223e-08 -3.9391183333063e-08 -7.56379967661621e-08 -1.87515985193327e-07 1.74405867009003e-09 3.29926118435154e-09 4.16273128185554e-08 4.83105271266225e-08
"R2023" -4.4705509132686e-10 1.11615147003422e-08 2.64310642545861e-09 -1.02886779295076e-08 -8.12362028826032e-10 7.67934066593499e-12 -7.83516496911588e-09 -1.81111978282051e-09 2.21128502735549e-08 1.4669186065542e-09 1.03373411052669e-09 -1.03204282590788e-08 -6.01824998253761e-10 8.79728627365509e-09 -4.92467643218445e-10 9.36860967672615e-08 -1.41077084219703e-08 3.9744333528841e-10 3.02473166363986e-09 5.28864439663138e-09 -1.3778525110869e-08 -9.13888080707939e-08 3.03819632434876e-08 -3.36419692561595e-08 -6.38795995384689e-09 9.03127459991631e-11 3.07673140041073e-09 1.95459785197269e-08 -2.83685155567422e-08 1.16943574707246e-08 6.20010266211519e-09 7.57431510582201e-10 6.26839397943612e-09 1.20550332667488e-08 2.4242039421227e-09 -2.1548908788181e-08 -5.81740570312534e-10 1.48394609811142e-08 -1.13595293501009e-09 -1.21715935868769e-08 4.32679111942069e-09 4.60652078948821e-09 -1.10975450627521e-07 -1.16321656832489e-08 -1.31152194952836e-09 3.363071791975e-08 -3.34926527271259e-09 1.69133065845787e-10 -7.40188867991401e-10 -1.9665718654706e-07 3.25248364243641e-09 1.27160121580037e-09 -4.57896559890098e-10 -3.20257510058394e-09 5.90831810963149e-08 2.27487563971317e-07 -3.66698311722501e-08 5.85468762668289e-08 2.07308351689246e-08 1.15349284430074e-08 -4.06517666915222e-08 1.1890338828391e-08 -1.42779521521612e-08 -3.89786407325985e-08 -3.16814809629124e-09 1.20529880898716e-09 1.2054798529836e-08 1.12760554720305e-08
"R2024" 2.51562187284431e-09 1.8036511890428e-08 2.42830220117359e-09 7.86367234560742e-09 -5.65241329405801e-10 -3.05044325031909e-09 -4.86873154983360e-09 9.90160819417914e-10 1.24892084083398e-08 3.704936123994e-09 -4.7925723138777e-10 1.48288061494006e-09 2.23061031890151e-09 -7.84649298133278e-10 -2.5283698717034e-09 -3.08337932587878e-09 3.18728224369177e-09 1.08515062920299e-09 -2.32366585678534e-09 -2.31207657232301e-09 -9.54779561049643e-10 1.30824400534543e-08 -1.06052328493269e-08 8.17524859211338e-10 -3.82357946361794e-09 -5.21409857740561e-09 -1.6983131739146e-08 -1.6656852579808e-08 4.09029965411179e-09 9.99032612461249e-11 2.38357682527039e-10 -1.66090300797656e-09 -1.60402795758122e-09 1.90988729553728e-10 9.09683202953613e-09 -2.28177610938556e-08 -9.4395200082101e-08 -1.68133067034082e-08 8.91997653625745e-09 7.0722196296237e-09 -9.47543177556258e-09 -1.32855452733155e-08 -6.8569923154159e-09 -1.75134569285929e-09 -5.15814098786174e-09 -4.53404019243852e-09 3.64446912542408e-09 -3.71869830008311e-09 2.03538676597069e-09 1.05329706278181e-08 -5.33933641838282e-08 4.75885306082987e-09 3.55830038781356e-08 8.20602704786645e-09 -1.5348682645493e-07 -3.66698311722518e-08 2.44585633615654e-07 3.21055748698274e-08 -2.84241807421939e-09 -2.65021732755566e-09 5.60738652237637e-08 -3.84837622265576e-08 5.00604740982775e-08 4.80115731729949e-08 -1.05169251895309e-09 1.32460086925202e-09 -2.93731155820193e-08 -6.11303060331858e-08
"R2025" 1.37807386680097e-09 1.27084836523247e-08 1.75591154231596e-09 3.73855175731865e-08 1.54940508974472e-09 -4.80042271444809e-09 -5.63551239557809e-09 9.67985398620451e-10 7.6260721225548e-08 1.3663101664444e-09 4.6495802099126e-09 -2.18495816940652e-08 -6.85603266695692e-09 3.78719496125845e-09 -6.6995682232619e-09 8.48482099784548e-08 8.78106768403024e-09 4.26802083029453e-09 -9.5647652305028e-09 1.08201334487828e-08 1.83206273031717e-08 -1.90009231968952e-08 -2.00769379712121e-08 -1.25950773508795e-07 -2.16416198317947e-09 -1.96241057085589e-09 -1.68109260569143e-08 3.23826978681509e-08 3.45065452037972e-09 -7.83382764715559e-09 2.609550637194e-09 -2.93753649617426e-09 -3.50937261284013e-09 -1.27497944357989e-09 4.5155054937113e-09 -1.26363121239959e-08 -1.55303660041243e-08 -9.18808653567601e-08 -7.47172205042059e-10 -9.19289992430808e-09 -2.11992734672814e-08 4.79583510189499e-09 -1.2526686996789e-07 -1.6776803511932e-09 -2.29894494298161e-09 9.66241577299412e-09 5.4658245997124e-09 -4.88331380837914e-09 8.74244495253164e-10 -1.13711955273537e-07 -9.60352431999746e-09 2.72938558329206e-10 2.65781761173652e-09 3.95170873062345e-08 -1.16600997715237e-08 5.85468762668324e-08 3.21055748698324e-08 2.45199335125773e-07 2.86880607487355e-09 -6.65192025047336e-10 6.81494695536376e-09 -6.39000108305379e-08 5.70116826532558e-09 9.32508485310851e-09 -6.77188812823751e-10 2.43981793401515e-09 -5.25771956863027e-09 -5.65783365452425e-09
"R2026" -4.91380827633566e-09 -1.65081020024961e-08 -4.35419024625667e-09 1.75820287814342e-09 -9.23497977383656e-10 1.90146448873286e-09 8.65629842075702e-10 1.74818733271222e-09 1.14697924925196e-09 5.28452464025814e-10 -9.94464042629462e-09 -1.71088268902529e-10 1.09279617227315e-07 4.21485653127008e-10 -2.76251264308028e-09 -2.59311989972588e-09 8.94493129714116e-09 4.70891147745388e-09 -1.61114756463008e-10 -1.92777577731009e-09 6.94098650377873e-09 -8.68354877116569e-09 -8.59393998259653e-09 -1.6683933160175e-09 -9.27116887363108e-08 -1.03016022051414e-08 5.13518985254706e-08 -2.31709961160654e-09 8.38142025258224e-09 7.51131236384999e-10 -1.43381675314222e-08 -4.18885029767112e-09 4.25538378029429e-09 -1.23529094121435e-08 -9.88508919601502e-10 -4.22471193773812e-08 1.20890539587281e-08 1.18738034762177e-09 3.01440381461325e-09 -8.38143964424194e-10 -1.43072655101543e-09 8.44445003825854e-10 -8.84430793878514e-09 -9.28526869647892e-10 3.38830123407483e-08 4.0905182097195e-09 -1.14890682947251e-07 4.12742606237342e-09 2.27236656515447e-10 -1.0994183452495e-08 1.22303237663557e-08 1.8026004687767e-10 -7.45048553916477e-09 -1.32173544505244e-09 -7.14430305659688e-09 2.07308351689256e-08 -2.84241807422034e-09 2.8688060748723e-09 1.28970348468834e-07 -5.7404841025628e-08 -8.81861516084872e-09 4.25292168731966e-09 -2.04467198305808e-08 -2.10106859919811e-09 2.93807829469293e-08 -2.03231352835409e-10 4.90972977806362e-09 2.70535994055684e-09
"R2027" 4.60063188836472e-09 4.72964773112124e-08 -8.03788492844568e-09 -3.14359377749735e-09 -2.50431296076329e-09 -2.92076446173748e-10 -1.7599382937366e-09 9.92289387291505e-10 -4.21114798903245e-09 -2.35903278617616e-09 -1.5439090282369e-08 -1.72919165311968e-09 4.73332875507803e-09 -2.35545329821698e-09 5.93036921663665e-10 -1.71170607446957e-09 -4.03539752400182e-09 2.73818529391342e-09 5.29167733094294e-10 5.41172381710666e-09 1.32820336542599e-09 7.90133347475205e-10 5.81380539445935e-09 -6.25937121816215e-10 3.16706265005823e-08 -2.54954020239394e-09 -3.61003807079399e-09 -4.0774632204057e-11 -8.04632797149234e-09 -2.2492470916688e-09 4.86676388543748e-09 4.26843619303265e-09 -3.70871775742288e-09 1.13912210521812e-08 -7.12993132993714e-09 -3.15219952562174e-08 -5.24331213853118e-09 5.98820404833615e-10 -7.20324800689852e-09 3.9091519520642e-10 1.06817010795885e-08 -3.64780180824383e-09 -3.74024246045279e-09 -4.92402709448354e-09 -1.22687718939725e-08 1.64610433288119e-09 7.1451903861885e-09 -6.59799781055436e-09 -1.79866152055846e-09 -5.04811207385901e-09 -2.72038974580828e-08 -3.36033273215751e-08 -2.55474106183664e-08 2.17237840244048e-09 -2.47673817200872e-09 1.15349284430053e-08 -2.65021732755845e-09 -6.6519202505011e-10 -5.74048410256325e-08 2.1856186614209e-07 -2.87007651599169e-08 -3.85100372381904e-09 1.04155735051771e-08 -2.80243531741259e-09 -2.49078253681961e-08 6.38265411327817e-09 -4.85356319737982e-09 2.20528670455331e-08
"R2028" -5.13080923939097e-09 7.0121551182911e-08 1.77136169998566e-08 7.21903267160322e-09 -1.8775625178795e-09 1.98177719406607e-09 -3.64534255047718e-09 7.91366519436959e-10 -1.20333450530696e-09 1.34584660234264e-09 8.63503923486103e-10 -1.73479583340022e-09 1.07508953145048e-08 -2.83552823844942e-09 -1.08120627782186e-09 1.06528087220019e-08 -1.05268523895578e-08 -1.29609399949277e-09 2.05964091005567e-09 1.00110631263039e-09 -1.02272088100206e-08 2.55503774609639e-08 7.12220427473261e-09 1.19968830492601e-08 -1.36154966383208e-08 3.46944958868505e-09 -1.36991593323325e-07 -1.73427946746465e-08 1.1355373777712e-08 7.12675508198949e-09 8.73505182241254e-09 -1.01788225087796e-09 -5.7128934014841e-10 -2.07886017695147e-09 4.31324054161145e-09 -7.87170410511395e-08 -7.55174011896643e-08 -1.70319521562461e-08 -5.2222457901126e-10 2.29316250744256e-09 5.10642596036602e-09 -5.22832444373873e-09 1.61749549178173e-08 1.2317185395479e-09 6.17361974692265e-09 -8.2321302651719e-09 -5.63733499621417e-09 8.6095588328992e-09 2.93756561824425e-09 -1.08809089358218e-08 -8.75657397607098e-09 3.63945170004175e-09 6.43223026346953e-09 9.27622443057711e-09 1.44961407906303e-08 -4.06517666915237e-08 5.60738652237653e-08 6.81494695536171e-09 -8.8186151608469e-09 -2.87007651599236e-08 2.39460572134549e-07 -3.07727895364291e-08 -1.06968182719944e-08 -6.93391040402877e-09 -3.76283942425335e-09 -9.74281339872074e-10 -5.25459924295785e-09 -4.04668982524771e-09
"R2029" 1.40979488132505e-09 -1.17159935213933e-08 2.76739708465702e-09 -4.12447133810596e-09 4.94196849033543e-11 1.79546608151807e-09 5.53328279314023e-09 -3.06185899273456e-09 -2.05011794492896e-08 -5.97100516555003e-09 -4.67671152047112e-10 6.98050414983491e-09 -1.01677851259318e-09 1.44924061168277e-09 2.27969014397319e-09 -9.91837074394857e-09 4.10430635306708e-09 -2.06022647720291e-10 1.17102115568304e-09 -2.03615516687666e-09 9.15272498224444e-09 -8.61283148239976e-09 -1.51595545931349e-08 1.5846747061322e-08 3.40546873257953e-10 -2.08632706701471e-09 1.45605193041994e-08 -1.67534710584872e-08 -7.39095310297029e-09 -1.38042029747331e-09 -1.58860502752356e-09 -2.05016001298517e-10 1.22095759391794e-09 2.63826469170898e-09 6.85526566903451e-09 1.11011966956428e-08 2.08780980167977e-08 1.78915476475659e-08 1.76755116403682e-09 1.85682979103253e-09 -6.24551772898158e-08 6.17801568801709e-10 3.02736148478825e-08 5.60467015700408e-09 6.5713343454395e-10 -1.65991031069758e-09 9.10051107045955e-10 5.63295245034525e-10 -1.85769364502996e-09 1.16496178465784e-08 8.81368543664905e-09 -2.19868636318233e-09 6.37384822137727e-10 -1.52754243218389e-08 -3.93911833330613e-08 1.18903388283921e-08 -3.84837622265549e-08 -6.3900010830546e-08 4.25292168732008e-09 -3.85100372384233e-09 -3.07727895364309e-08 1.6049614444496e-07 -3.46436551060845e-09 2.47710495236973e-08 1.25085484288057e-09 -2.33755966491631e-09 2.85096280503594e-09 4.43224081272825e-09
"R2030" 1.33940202502314e-09 2.86155324329251e-09 -4.02942395846602e-09 5.20749432454521e-09 1.8707695970997e-09 3.08639445583378e-10 2.21556937087503e-09 -1.78331038141978e-09 6.16383946279624e-09 -9.64888448720887e-10 8.47342849322546e-09 3.76590220139539e-09 -5.22475157303158e-08 1.59571047943347e-09 -1.52385415927503e-09 -9.67677343098466e-09 2.69821789735378e-09 4.86705599650217e-10 -7.89879413476118e-09 -3.60496579106049e-09 5.92167279424737e-09 4.3403271440109e-09 -4.64758057426678e-09 -1.28894055491383e-08 1.37966862468537e-09 3.78078220276716e-09 6.69497801694554e-09 9.05461751174378e-09 2.76703483833853e-09 -4.28514401611592e-09 6.26680204429325e-09 5.72642654424966e-10 6.79128648120815e-10 -4.4397268107859e-09 3.09647026234042e-08 6.77428941309516e-09 -8.92633256720136e-09 -6.40834187109668e-09 1.10390925928581e-08 6.26323368071473e-09 -2.7111015257253e-08 -7.61166153610978e-09 -8.41006659039467e-10 -2.90935103862366e-09 -5.05085941817187e-08 6.57760198140321e-10 7.8999253858681e-08 -1.90767141580714e-07 -3.28308186353495e-09 2.37619364678233e-08 -4.01902093654147e-08 -2.02056746829603e-09 5.57526009745638e-08 4.77559856512251e-09 -7.56379967661642e-08 -1.42779521521609e-08 5.00604740982681e-08 5.70116826532447e-09 -2.04467198305833e-08 1.04155735051796e-08 -1.06968182719995e-08 -3.46436551060819e-09 2.93972441710095e-07 6.26796273124369e-08 -5.28074961393033e-09 -1.72633815423944e-08 -3.68252004767387e-08 -9.50572245111256e-08
"R2031" 2.39307389155928e-09 -2.63127664006536e-09 -3.92059193253022e-09 -4.08281658002128e-10 2.03874533619327e-09 -1.71191347152384e-09 3.95966025169184e-10 -7.57473277546951e-09 4.61302047441671e-09 -1.82661228292699e-09 7.43423157490244e-09 5.1949324911269e-09 -1.13054529771698e-08 1.02135104103028e-08 1.79024799125158e-09 -2.43778239313962e-08 2.97688595408236e-09 -1.30708249747115e-09 -1.49356589332239e-09 -2.44979945714059e-09 1.43310255162671e-09 8.15565131829105e-09 3.51560516687204e-09 -2.41288739941788e-09 -1.88387560120879e-09 7.52389358427948e-10 8.76269423801377e-09 -2.33685095115299e-09 8.60033919599584e-10 -1.99525728001389e-09 -2.57991521770588e-10 -2.11008659751826e-09 -1.67217242902526e-09 -7.15057198731024e-09 7.75085622109066e-11 6.80654850559098e-09 -4.3079677626756e-09 -1.10587981261878e-09 1.18004417712015e-10 8.50254216463489e-09 -9.71503789718484e-08 4.62912792449289e-09 8.30851907774648e-10 1.36444811755588e-08 -9.0735964706156e-09 -5.91901507506187e-09 1.44511343322057e-08 -3.46783836200469e-08 -3.44122374417142e-09 6.46177848440028e-08 -5.7526648931147e-09 -1.08911789809047e-10 -6.80007899149686e-09 -4.60849268891722e-10 -1.87515985193339e-07 -3.8978640732599e-08 4.80115731729996e-08 9.32508485311111e-09 -2.10106859919603e-09 -2.80243531742062e-09 -6.9339104040324e-09 2.47710495236916e-08 6.26796273124306e-08 1.92576193992791e-07 2.10967677605343e-09 -4.82307477650128e-09 -4.92209302465312e-08 -1.01887772281375e-08
"R2032" -4.0627622713977e-09 -2.85692745777756e-09 -2.14382530630441e-09 1.28932600023873e-09 -8.23613549021357e-10 5.81318987687473e-10 8.35545354038374e-11 5.6460273014368e-10 3.1091691928833e-09 1.28149484987678e-09 6.0506854038721e-09 2.60492978119259e-10 4.76052795290008e-08 5.27985554103703e-09 -8.09556682013745e-10 -4.96416490801619e-09 -2.696064071429e-10 2.40855313239828e-09 -4.13827759675652e-09 -2.657441237665e-09 -2.14408403134232e-09 -1.39372720751585e-09 2.43006125242492e-09 -2.06943536511379e-09 -4.27071652020578e-08 8.66940798616408e-09 7.17040240531942e-09 2.9406578584071e-09 3.62945832588529e-09 4.70488737072196e-09 -1.05031547287933e-07 -5.79532868375697e-09 1.57472692896931e-09 -8.57081869092503e-09 1.75848302733562e-09 8.47031258140264e-10 2.01871551718825e-09 3.91920283227864e-10 1.44474292596318e-10 -5.65330261046336e-10 -3.20210865419169e-09 -2.44974110733228e-10 3.42873774537131e-11 -1.11425605222018e-09 9.34940026035288e-09 -5.37018643706009e-10 -4.84462816297339e-08 4.54258626482968e-09 9.53981463290342e-10 8.00741004326353e-09 -1.79328594542887e-09 -8.29770968224476e-09 3.82528299768323e-09 5.88289093505247e-10 1.74405867008346e-09 -3.16814809629095e-09 -1.05169251895392e-09 -6.77188812822174e-10 2.93807829469313e-08 -2.49078253681912e-08 -3.76283942425721e-09 1.25085484287615e-09 -5.28074961393072e-09 2.10967677605827e-09 1.23688026978713e-07 2.26701495482424e-10 -6.61550447397989e-10 7.26204706216394e-10
"R2033" -7.15608209951424e-10 -3.21484721521715e-09 9.6203574085135e-10 2.58553101466562e-10 -9.78369537010524e-11 1.1354579143269e-09 1.427998785695e-10 1.96332822151904e-09 6.02774806672168e-10 -1.29816056079363e-09 8.82479553747666e-09 6.0636789000527e-11 -2.58656302396604e-08 -2.70063965284133e-09 -1.66006291381373e-09 1.34183371283171e-09 -1.73746004407385e-09 -2.26846245348429e-09 3.42596332711492e-10 5.40381781182266e-10 -5.12671101416516e-10 -4.93688676882053e-10 -5.03947620937172e-10 2.37180210242507e-10 5.04426675515065e-09 -7.6253491960882e-10 9.74791670303716e-10 -2.0815813627714e-09 6.03848634382199e-10 3.24782371051861e-10 2.69577645445378e-09 -2.04695953912874e-09 7.88798472540043e-10 1.99232989017368e-09 -8.47954148614785e-11 1.20364788343187e-09 -1.41192850129206e-09 -8.51699427966005e-10 -1.44742720266322e-08 -2.54657115838617e-09 2.8597750140631e-09 5.75535795114326e-09 -1.25860532393002e-09 9.89221379191535e-10 -4.05962907574639e-08 -9.33040629790573e-10 2.65751165589946e-08 -2.46158039729545e-09 5.42287869626494e-09 -2.21788682300835e-09 1.26668874759271e-09 8.41666491467669e-09 1.39960075565746e-09 8.15232311897502e-10 3.29926118435349e-09 1.20529880898813e-09 1.32460086925142e-09 2.4398179340118e-09 -2.03231352836838e-10 6.38265411328142e-09 -9.74281339873661e-10 -2.33755966491212e-09 -1.72633815423956e-08 -4.82307477649829e-09 2.26701495478391e-10 2.89824522803355e-08 2.57962883330223e-09 7.44307445709955e-09
"R2034" -7.69141011718534e-10 -2.36374907474384e-09 8.81881863449554e-10 -2.14359719580468e-09 -1.7794194328487e-09 8.97643448045487e-10 -1.26793332479596e-09 1.88999214671663e-09 -1.37397810873747e-09 -5.04564016920659e-10 -4.14617439121197e-09 -5.49189596704061e-10 6.70394952153134e-09 -2.81850915679821e-09 -4.99329338609705e-10 4.09248951615695e-09 -1.81525162264305e-09 1.68490976493151e-09 6.61137570139159e-10 1.04534378203447e-09 -1.88105398472451e-09 -4.1027733083176e-09 2.99887363652076e-12 9.77197250088573e-10 -9.71676385028276e-10 1.17739745864061e-10 2.19767068994839e-10 2.67414725540491e-09 -3.15982880279876e-10 1.73594573870589e-09 -1.88962396259422e-10 1.25523558528121e-09 -1.64933731543222e-10 3.84161398194005e-09 -2.25346565483496e-08 5.39010511259894e-10 9.38503164148618e-09 5.30929639506205e-09 7.15787126200228e-09 2.63796591502271e-09 2.11705527577309e-08 -2.84755622190821e-09 -2.29767209119844e-09 -3.28730320078323e-09 7.76188681127340e-09 1.01938901225639e-09 -9.73789716095621e-09 2.27110463104922e-08 -9.07706138058556e-10 -1.10685689481171e-08 6.01678580313788e-09 -1.11556645238598e-09 1.50395461710377e-08 -1.51331996984975e-09 4.16273128185569e-08 1.20547985298358e-08 -2.93731155820175e-08 -5.25771956863023e-09 4.90972977806278e-09 -4.85356319737959e-09 -5.25459924295901e-09 2.85096280503561e-09 -3.68252004767389e-08 -4.92209302465286e-08 -6.61550447400139e-10 2.57962883330242e-09 3.90651947641991e-08 -1.23114531728225e-08
"R2035" 1.58155863116417e-09 -1.38313991831855e-09 8.45401049182156e-10 -4.64545633570516e-09 2.91371032030436e-09 -1.98868401390576e-09 2.58870195233377e-09 -2.24263134962863e-09 -9.04999589099321e-09 3.30059588094668e-10 2.56303623781677e-09 -4.17245285731708e-09 9.39021746920419e-09 1.67720363218142e-09 4.88085328576109e-09 2.74054138041653e-09 -2.22440613708502e-10 -3.28275755761477e-09 2.14092295176691e-09 5.39779753301912e-09 -2.46135524522529e-09 -3.72337582820434e-09 6.23226541806701e-09 7.63746245042689e-09 5.63530607624653e-09 9.08208672964295e-10 3.41399705478745e-09 -6.08677257007934e-09 -3.61740319639608e-09 1.25561906593225e-09 -1.2841408872273e-09 -1.22065781121841e-09 -2.88082976458042e-10 -2.00565075501377e-09 1.95284568651036e-09 -4.36498376146123e-09 1.86567813308868e-08 5.23287833327394e-09 -2.38358585292785e-08 -1.13281823144101e-08 7.52434814548067e-09 7.43976310446325e-09 2.15068931744191e-09 7.69670757709328e-09 2.69300846499913e-09 3.17218276963343e-09 -1.87758438691469e-08 4.46969709785559e-08 -2.12803265176751e-09 -8.59178167653167e-09 9.65483747860176e-09 3.75743887545831e-09 -6.77478089439655e-08 -5.76022213007258e-09 4.83105271266282e-08 1.1276055472029e-08 -6.11303060331858e-08 -5.6578336545233e-09 2.70535994055674e-09 2.20528670455332e-08 -4.0466898252505e-09 4.4322408127238e-09 -9.50572245111273e-08 -1.01887772281382e-08 7.26204706217063e-10 7.44307445709985e-09 -1.23114531728264e-08 1.06000331030735e-07
