# Supplementary material for: NODDI and Tensor-Based Microstructural Indices as Predictors of Functional Connectivity
Source: PLoS One. 2016 Apr 14;11(4):e0153404. doi: 10.1371/journal.pone.0153404 (PMC4831788; doi:10.1371/journal.pone.0153404)
Supplement: S1 Data — a) Functional connectivity matrices, both fMRI and EEG connectomes across all subjects, in the form of precision matrices and b) structural brain connectivity matrices across all subjects and microstructural indices. Columns and rows are named according to the corresponding brain region that represent. (ZIP) [file pone.0153404.s001.zip › DATA/EEG/45/precShr_EEG_wholeTS13_30.txt]

"C1001" "C1002" "C1003" "C1005" "C1006" "C1007" "C1008" "C1009" "C1010" "C1011" "C1012" "C1013" "C1014" "C1015" "C1016" "C1017" "C1018" "C1019" "C1020" "C1021" "C1022" "C1023" "C1024" "C1025" "C1026" "C1027" "C1028" "C1029" "C1030" "C1031" "C1032" "C1033" "C1034" "C1035" "C2001" "C2002" "C2003" "C2005" "C2006" "C2007" "C2008" "C2009" "C2010" "C2011" "C2012" "C2013" "C2014" "C2015" "C2016" "C2017" "C2018" "C2019" "C2020" "C2021" "C2022" "C2023" "C2024" "C2025" "C2026" "C2027" "C2028" "C2029" "C2030" "C2031" "C2032" "C2033" "C2034" "C2035"
"R1001" 3.34728025041671e-08 -1.88051280719707e-09 -2.82632963324017e-09 3.51517576986231e-11 4.48199015844448e-09 3.86181116843633e-09 -5.17160489493809e-09 -4.16985115876566e-08 -1.20896766329386e-09 6.08264724626168e-09 -1.28412104662882e-08 -1.04219695633152e-09 6.49461348673725e-09 -1.83458727241179e-09 3.20967159932755e-09 -1.53081921326583e-09 -2.58126023206075e-09 3.45494340183583e-09 4.0189403908471e-09 -1.79791605898452e-10 -1.55760574745609e-09 2.523017591561e-09 8.6143043863071e-09 2.31728894390907e-09 1.19305739496282e-09 8.69925171738407e-10 8.99912313013314e-10 -2.33600985441459e-09 5.00406538825646e-09 -6.33271956600287e-09 -1.25899740526422e-09 9.73459030021135e-09 -1.55066194174761e-08 4.71639165334012e-09 7.44939978812591e-11 1.86812400872965e-09 8.92464997886183e-10 1.20094386470664e-10 -2.23885345192693e-09 1.50751151787287e-09 -5.98124519946981e-10 1.09473416941508e-09 6.40495532303522e-10 5.69790020188616e-10 3.35567117394163e-09 -2.93957785922112e-09 -5.27246546183261e-09 1.35005403090574e-10 3.99207923516895e-10 5.72933454419841e-10 1.45478255350981e-10 -1.23050064337004e-09 -6.37935328865892e-11 1.74222484460665e-09 -6.219704348793e-10 -1.4675019957876e-09 2.79310670051468e-11 -9.72646675723605e-10 -1.11108637058543e-09 -2.68175882428307e-10 5.31418397837807e-10 1.37765481391209e-10 1.46483942057495e-09 -1.18332733685007e-11 9.60263044286819e-10 -4.48651626064121e-10 -5.93521104978238e-10 -5.49895045633967e-10
"R1002" -1.88051280719723e-09 1.00661953399435e-07 7.49321869941976e-09 1.8312984202821e-09 5.94982293169869e-11 1.80268809148131e-09 -3.84359155247251e-09 2.53342302986058e-09 2.67766542654478e-09 9.92476353835061e-10 5.38796812762912e-09 -3.67801451433345e-09 -6.7998277731441e-09 -3.75136978127325e-09 -6.70265185167435e-10 2.30319450424558e-08 -4.48125856618653e-09 8.58047198764914e-10 1.0588065840843e-09 1.21244804574779e-09 3.66204695806173e-09 -1.14566448485794e-08 -1.97754995601175e-08 -7.90167077273177e-09 -2.49812571691222e-09 1.7927849300188e-08 -5.48243090668575e-08 4.65818036396271e-09 1.19326119009881e-08 3.83107438925366e-09 2.91588680181445e-09 -1.54770769365127e-09 -1.37502758073555e-09 -5.76663825844256e-09 -2.11381520526387e-09 -9.12692720238102e-08 -5.14485207980083e-09 -4.13744194673328e-09 -3.25756296124569e-09 -7.32948530532015e-09 1.0524957232782e-10 1.81297030491456e-10 1.00261636153213e-08 5.55891117155612e-09 -1.13179849649854e-08 3.83174000538077e-09 9.21250621281335e-09 7.51934282966613e-09 5.41868383391012e-10 -3.17516858125972e-09 8.33506379710678e-10 -1.41770579338161e-09 -2.85437352419759e-10 -9.34723219040663e-09 1.12394489024199e-09 -1.10603586659534e-08 3.48098263712614e-09 1.53202626499324e-09 4.92790473322618e-09 2.8080125935546e-08 2.38597998170402e-08 7.63588085215602e-10 -1.59544438635764e-08 -1.9061951756501e-11 -3.27264528576917e-09 3.14299709970963e-09 2.15656239877087e-10 1.6936012200268e-08
"R1003" -2.82632963324004e-09 7.49321869942061e-09 6.27422278208372e-08 -4.44627754313128e-10 5.31918403268299e-10 1.13001215885005e-09 -3.70215400207445e-10 2.12495117709089e-09 -2.33857103964302e-09 -2.95834777285619e-09 -3.05123669076538e-09 1.01696053720995e-09 7.09623154865255e-10 -2.02235549471952e-10 -6.54529189132385e-10 7.23524622452756e-09 -3.31806772847444e-09 4.77670975689792e-09 3.27703617114456e-09 1.80549233711125e-09 6.43082628690272e-09 3.42277941208122e-10 -2.57128182587989e-08 -2.06004926613803e-10 3.61352785212283e-10 -2.70368492782531e-08 -3.51453239045833e-08 -4.81605331921733e-09 -4.366202687472e-09 -3.46360706423158e-10 3.36641733219215e-09 1.33602298659149e-09 4.07927090188515e-09 1.60860763868572e-09 -6.69457471299772e-11 -4.33027140971487e-09 -2.2548440085407e-09 2.85150508559071e-09 8.46778993402533e-10 1.93555360978683e-10 -1.87660838545019e-09 1.3451186034838e-09 7.50386543645325e-11 1.3688927798669e-09 -3.05450361573873e-10 1.92402194291128e-10 -3.91225353037623e-10 -3.09328824827893e-09 -5.91030061164447e-10 -3.60881991042633e-09 4.31093693342073e-10 -7.00046863438232e-11 1.45790992733515e-10 -1.5376761213987e-09 2.45437724095915e-09 1.90135658792985e-09 -1.91249583933237e-09 -1.16787531652978e-09 -1.42816125829166e-10 2.0285384266839e-09 9.25922993666896e-09 -1.23436997205488e-09 1.80156499342093e-09 -1.65922649734649e-10 -1.57160929697231e-09 -1.10368361764807e-10 -1.79056335456746e-10 -1.3057709239559e-09
"R1005" 3.51517576984401e-11 1.83129842028167e-09 -4.44627754313387e-10 8.89992777767327e-08 2.18352464264671e-09 -2.2301504561046e-08 4.69287008883825e-09 8.76744271425495e-09 -7.54316398044626e-09 2.39674579084107e-08 1.71390489963285e-09 3.57430574188789e-08 -2.46974676475497e-09 -3.16796510951629e-09 -5.28186569807597e-10 5.32972448892164e-09 -4.57718693312647e-10 -1.57302035659677e-09 2.29936829596511e-10 -6.16512663656768e-08 4.11034841744774e-09 -8.73571366198737e-10 -3.36982966108304e-09 -1.52206106261536e-09 -1.28549624562775e-09 -2.72982332060151e-10 -8.91133661978885e-10 -3.48145228041708e-08 2.73822778296613e-10 -2.68983015428918e-09 1.34923100746436e-09 -2.03374566373176e-09 5.78049692155281e-10 7.2136012324839e-10 1.93586874370753e-09 -1.92852652407088e-09 -1.58585383807864e-09 -6.26522868101066e-08 -1.78880939619729e-09 2.46941533896207e-08 1.32011595994014e-09 -8.01406750039257e-09 4.42533159428289e-09 -1.45001548117541e-08 -2.42478240900569e-09 -3.62721562217805e-08 2.86120930336205e-09 4.23375921013558e-09 -4.0495758647762e-09 -7.61466321929583e-09 2.65761648624584e-10 1.39679103904141e-09 -1.25107005609897e-10 3.74764820797299e-08 -1.63282300513763e-09 1.67266108252206e-09 3.66738292402404e-09 1.58264763027827e-08 1.0365527041313e-09 1.47646165898343e-09 1.7603914135091e-09 4.24541686013276e-09 -4.01383791934636e-09 -7.12678544264912e-10 3.90645268001895e-10 1.52751464911048e-11 2.26805763057641e-10 2.49102239138339e-09
"R1006" 4.48199015844432e-09 5.9498229317083e-11 5.31918403268282e-10 2.18352464264714e-09 1.7272135610814e-08 -1.842981347844e-09 2.04433875443004e-09 -1.45689262328285e-09 6.23559381489591e-09 -2.0999359280815e-10 -3.02338288627202e-09 5.99967146479615e-09 -7.74466503032917e-10 -1.13591009019278e-08 -1.19716723964977e-08 1.75356010990469e-09 1.61038780140005e-09 5.57015424692519e-10 5.31979171030555e-09 -4.71652164568372e-09 6.70893609441575e-11 -1.40143593396338e-09 -8.95620236897452e-10 -1.18723403218649e-09 -8.70300723762383e-10 -3.66553772580158e-09 3.49466864005494e-10 -1.66760907061667e-09 1.6418294604709e-09 -1.46367435832687e-09 9.00428950344852e-10 1.26261575808056e-09 2.83499558994387e-09 -6.6001761990301e-09 3.12095926727696e-10 5.94895721410935e-11 -3.22466955782915e-10 8.98291303620174e-10 -1.06678703423658e-08 -2.96060763214459e-09 -1.33659220097987e-10 5.74373898449709e-10 -3.82733816556542e-09 1.53499197603435e-09 5.30646134704827e-10 -1.42276736354335e-09 -5.08782332269987e-09 2.71386115540417e-09 6.20328978396895e-09 -3.83292762603889e-10 -2.29257950432105e-10 -1.19441783754743e-09 -7.15990822958581e-10 3.04267437165687e-11 -1.34806541441507e-09 5.4399226681759e-10 8.14788013854005e-10 1.0991560002068e-09 5.04970003913328e-09 -1.28324799118477e-09 -3.99909630836464e-11 7.13757496147781e-10 -4.39155173050971e-09 -4.106760404398e-11 1.07960200437716e-09 5.61744663605328e-09 4.52936075770207e-10 2.68354932893489e-09
"R1007" 3.86181116843617e-09 1.8026880914811e-09 1.13001215885047e-09 -2.23015045610452e-08 -1.84298134784477e-09 8.8494359197291e-08 -1.13908821596967e-08 -4.84807730971204e-08 1.55861999173792e-08 -3.32299076109302e-08 -9.38930131270269e-09 -4.80411590402603e-08 4.50866316113185e-09 2.09089322669793e-08 -1.85342799240969e-08 -5.29275475500886e-10 -2.75077850699794e-09 2.30968396036843e-09 9.58935173514004e-11 3.38151316517209e-08 -3.57956235307015e-09 -1.08209090742085e-09 7.14614391711734e-10 -6.76380733413293e-09 -9.26082087977869e-11 -1.85319074540369e-09 -1.32020228929098e-10 1.30261364774391e-08 -1.14905140398754e-08 4.77189765640896e-09 -9.16502814271716e-10 6.46655275855135e-09 1.35710013124984e-09 7.5591421909402e-09 9.21814306021828e-11 -1.24579529825557e-09 -5.79693455860075e-10 1.36580421081701e-08 2.16293927758051e-09 -1.70508742628807e-08 1.21314461002947e-09 5.06426587792805e-09 -6.06889501732644e-09 8.03238394049542e-09 -1.34925833727938e-09 4.05649807022932e-08 -9.76093636955112e-11 -3.37773923624418e-09 2.26592776093344e-09 2.11524030722938e-09 -7.08598004442336e-10 6.84701126966279e-10 -1.43889779303777e-09 -3.2058022051267e-08 -3.12855041372475e-09 -1.78057020837836e-09 7.03995238241473e-10 4.83928231912729e-09 -7.94659813163744e-10 -1.01209699770959e-09 6.89046484136232e-10 -4.83113883602348e-09 -6.15781972807089e-10 7.42023103303842e-10 -1.77383004316387e-09 8.49174166275309e-10 3.04227578237943e-10 1.68403945902263e-09
"R1008" -5.17160489493714e-09 -3.84359155247215e-09 -3.70215400208852e-10 4.69287008883959e-09 2.04433875443045e-09 -1.1390882159696e-08 1.05240925766333e-07 -4.03612565658306e-09 -7.51806823763471e-09 -2.53011384611374e-08 3.00963039738064e-09 7.33321612251228e-09 -1.45249710227654e-09 6.11324787496944e-09 4.97128703016344e-09 3.5559264253479e-09 2.29654399884879e-09 1.52067240707903e-09 -1.11135365841438e-09 7.55621902846094e-09 9.94101958298914e-09 3.01847584951119e-09 -1.18164152986733e-09 -9.43451493706771e-09 5.6946118765051e-10 -6.9238055044507e-10 -2.28537940027677e-09 -3.70292241825728e-08 -3.49885663805102e-09 -6.28512523315994e-08 5.2942760726223e-10 2.29154088276998e-10 9.99424586734303e-09 -7.05997944571678e-09 -1.22747213949025e-09 4.76747987086027e-09 2.26359581623427e-09 2.66947720640968e-09 -3.01536123481589e-09 5.02167629129059e-09 -4.07030158481276e-09 -4.20342449600035e-10 7.78205717526525e-09 1.5948085357516e-09 3.90350873160612e-10 -1.22599113715745e-08 -8.22977722283067e-10 -4.14942301741188e-10 6.40770803457602e-10 -1.59615382237638e-09 8.056213672235e-10 -7.42851754973244e-10 -7.62149571977829e-10 2.8084516767179e-09 1.12876050234545e-09 -1.54198544197305e-09 -2.72272603615757e-09 -1.45037047230459e-09 -3.07688077976648e-10 -1.16962877737496e-09 -1.19692331986349e-09 3.62122777375655e-09 8.61202684873218e-10 1.27402889429453e-09 4.96192218598235e-10 1.06118998868177e-10 -5.64568561380454e-10 1.02368828366705e-09
"R1009" -4.16985115876562e-08 2.53342302986059e-09 2.12495117709019e-09 8.76744271425528e-09 -1.45689262328309e-09 -4.84807730971208e-08 -4.03612565658237e-09 1.31587896572612e-07 5.31546638319839e-10 -5.31896562126496e-10 2.73891005760188e-08 2.52213378318006e-08 -1.55595277012241e-08 -5.87674111372428e-08 -1.355543324848e-08 4.00504835269942e-09 5.92507487796736e-09 -8.00256039857619e-09 -7.40976818963108e-09 -1.42826266340173e-08 7.92000551874255e-09 -3.85989875491852e-09 -1.37158538058357e-08 -2.27375549838921e-09 -1.09041720765327e-09 -1.21002579644633e-09 -2.35517348352118e-09 3.19149741500175e-09 1.87117837190574e-08 9.80376127721e-09 2.56044308224411e-09 -2.05718882048216e-08 1.23084541622937e-08 -1.13566754052669e-08 -1.26232852210905e-09 -1.74752341534311e-09 5.877301787877e-11 -8.30708454812349e-10 5.07439061532544e-09 -3.94766179829159e-09 -2.0831380757666e-09 -3.80560812971057e-09 1.08737039222201e-09 1.31858023237264e-10 -5.20812720250117e-09 -2.25341258301903e-09 1.05763075706092e-08 1.71961297600853e-09 1.88149980039704e-09 -1.94990167715574e-09 -6.99067719024722e-10 1.90893067452773e-09 3.12079918646028e-09 -3.2798195875835e-09 3.31899049048445e-09 3.15157606580536e-09 -1.84354230852928e-09 -6.49848374943458e-10 1.44324694468187e-09 1.25460755611743e-09 -1.77245332375043e-09 4.18374226114209e-09 -2.94605123817389e-10 -2.08092951378833e-10 1.44182760063518e-12 -6.67062878148831e-10 7.50701506309158e-10 -1.23615799257485e-09
"R1010" -1.20896766329386e-09 2.67766542654438e-09 -2.33857103964274e-09 -7.54316398044687e-09 6.23559381489593e-09 1.55861999173789e-08 -7.51806823763522e-09 5.31546638319856e-10 8.29337483403674e-08 1.1326381991922e-08 1.92492549360691e-10 -2.86183372988184e-08 1.06248858763741e-09 4.10214795663866e-09 -3.05347184564257e-08 8.36042201872634e-09 -8.89802225813151e-10 6.18202655028046e-10 3.50406367248411e-09 1.2503121775652e-09 7.08645357432731e-10 -1.82553235110078e-08 1.68987397209722e-09 -4.34438796794205e-08 -3.81879491270746e-10 -2.72705321823734e-09 5.44794491403591e-09 2.54342584910851e-08 2.28233392915245e-09 1.93053200647012e-09 -1.30090487740526e-09 -2.65826380386489e-09 -1.20156559591363e-09 -3.0851430378182e-09 3.42869118354854e-09 -3.58924779919717e-09 -9.69461226974066e-10 7.83127729389545e-09 8.89541361081627e-09 -2.52569833837494e-11 2.98662637279514e-09 -4.39566768582248e-09 -6.13901159122528e-08 1.24063627766167e-09 3.09788671182817e-09 1.54044851919218e-08 -4.09557068265904e-09 8.33721560083419e-10 -2.10988117464097e-09 2.28841490599837e-09 5.96352659893568e-10 -1.60950648901487e-09 1.24648019755268e-09 -2.70213479831062e-09 -9.7618395797088e-09 6.81808562371924e-09 3.41526251658462e-09 3.98611362952711e-08 2.02791997431628e-09 2.794562028569e-09 -3.55295288629400e-09 -1.90035491166812e-08 6.34669331328498e-09 3.53226051812437e-09 5.82748533760857e-10 -3.63353027680425e-09 1.87629187455669e-09 -9.21969853409843e-09
"R1011" 6.08264724626092e-09 9.92476353834733e-10 -2.95834777285807e-09 2.39674579084096e-08 -2.09993592807895e-10 -3.32299076109324e-08 -2.53011384611364e-08 -5.31896562126236e-10 1.13263819919223e-08 1.18527075600346e-07 -1.96453752119873e-10 1.03024133452638e-09 1.81015292868683e-09 -3.4292442323232e-09 1.09514558977853e-08 -2.9762705968027e-10 7.97894210268892e-10 1.67433472457142e-10 3.13988479133519e-09 -4.72375786766703e-08 7.17177114333854e-10 -1.87901148830468e-09 -3.0783541413952e-10 4.82427202402184e-09 1.60193749592836e-10 -2.25888725933207e-09 2.55806032339796e-09 -1.25656226188373e-08 5.87065522572897e-09 6.64157584879981e-09 -6.55545397956286e-10 1.4502548799734e-10 -5.29853638262408e-09 -2.17623190255432e-09 -4.94268052118261e-10 -9.61646250203593e-10 9.54812186520674e-11 -1.56927232568677e-08 1.00271941871588e-09 3.41858937004285e-09 8.08600852013962e-09 -5.21406326222207e-10 -8.65848518676225e-09 -1.90576156036855e-08 3.77218043661672e-09 -4.09176744738454e-09 -4.03121632472964e-09 -5.34180835190772e-10 -3.51529451403634e-09 1.27892666958199e-09 6.71047623212417e-10 -2.84660527929452e-09 6.49287529534058e-10 2.39187572239563e-08 -3.46220885660705e-09 -1.32290894260216e-09 3.75842501969042e-09 5.44525913455985e-09 9.82454804076377e-10 -1.49754085920785e-09 -1.01600944217398e-09 -1.16597136017698e-08 4.62579714921086e-09 -1.77133952805859e-09 2.03764128067842e-10 -2.50395108427938e-09 -4.99959517624402e-10 -2.40954314285362e-09
"R1012" -1.28412104662884e-08 5.38796812762919e-09 -3.0512366907647e-09 1.71390489963292e-09 -3.02338288627235e-09 -9.38930131270178e-09 3.00963039738102e-09 2.73891005760187e-08 1.92492549360813e-10 -1.96453752120002e-10 9.4345251442362e-08 2.31144140957813e-09 -5.13286769451714e-08 -9.09213171243901e-09 2.10660118073164e-09 1.11187838586684e-11 1.6977017245656e-08 -2.48859241461299e-08 -1.28453781501179e-08 -1.35178500403144e-09 -3.30543208312548e-09 2.19167780062628e-09 -3.81733190671034e-11 1.74576435054647e-09 -1.83717189998662e-09 7.43829691264594e-09 5.11114051860979e-10 -1.17937979856315e-10 2.07894832332316e-08 -3.81365835059665e-10 5.91762017347021e-09 -3.0093457516571e-08 1.03585701226325e-08 -4.8567838974451e-08 -2.9789875649085e-09 -5.88112144430842e-09 2.76038810304177e-09 -2.36011903421062e-09 3.25089532578563e-09 1.01446703844091e-08 9.15951816711124e-10 -3.39674398188479e-09 -2.79952393891385e-09 -5.21840599586402e-09 -4.41676221030466e-09 -4.18227782628557e-09 -2.72211723637464e-10 5.85922573641797e-09 -4.084438614158e-09 1.41816618744078e-09 -2.93342664092402e-09 2.64917144657393e-09 7.88567080520802e-09 4.09233704763603e-09 -5.42740035004793e-09 -1.56311002090335e-09 -5.06808323574239e-10 1.13736539054919e-09 2.04463686749929e-08 -5.23660893901507e-09 -9.87170601749322e-10 2.12530331728166e-09 -7.54707369389278e-09 5.04338927706713e-10 9.42361523319691e-09 -1.269622223792e-09 6.05346093236424e-09 3.269783177443e-09
"R1013" -1.04219695633177e-09 -3.67801451433342e-09 1.01696053721039e-09 3.57430574188785e-08 5.9996714647966e-09 -4.80411590402599e-08 7.33321612251152e-09 2.52213378317999e-08 -2.86183372988176e-08 1.03024133452233e-09 2.31144140957808e-09 6.7654258916238e-08 -3.22841391048959e-09 -1.06588652045356e-08 1.79745757942649e-09 9.24331790434888e-10 3.32078727339249e-10 -1.48485566579153e-09 -6.18403303079735e-10 -4.34968591385116e-08 5.53903605295195e-11 3.96303083391435e-09 -6.42123313022453e-10 4.83552224515599e-09 3.09291997616185e-10 8.5521368668105e-10 -9.28225677593685e-10 -8.14290360944164e-09 2.29101478349966e-10 -2.44859797925156e-09 1.34251450540654e-09 -3.00657238551889e-09 2.16587222620639e-09 -4.26275516563694e-10 6.40213881464912e-10 3.0968773881656e-09 -6.30844707532859e-10 -2.35443184934179e-08 -4.894456594548e-09 2.10840659427579e-08 -2.73152670485309e-09 -6.19305587837686e-09 1.51994749033745e-08 -1.11306518012377e-08 -1.05667247583711e-09 -5.37507028075026e-08 2.85675973293401e-09 3.30987450241442e-09 6.42971860032045e-10 -3.85331616969477e-09 4.55179001696684e-10 3.74029264650927e-10 3.02306136808571e-11 4.02319991687597e-08 6.46596840881339e-09 1.48891955277397e-09 -2.58022921736602e-09 -7.5227699200249e-09 -7.24943301211784e-10 -2.85287222827205e-10 5.39815174497375e-10 1.02951577055859e-08 -4.57923293898646e-09 -8.23145489351492e-10 -3.61702640582462e-11 1.17509422986548e-09 -3.73690594450507e-10 2.76336121865195e-09
"R1014" 6.49461348673712e-09 -6.79982777314404e-09 7.0962315486571e-10 -2.46974676475534e-09 -7.74466503032811e-10 4.50866316113156e-09 -1.45249710227731e-09 -1.55595277012237e-08 1.06248858763773e-09 1.81015292868657e-09 -5.13286769451701e-08 -3.22841391048967e-09 9.72030959035798e-08 7.78690222549753e-09 8.91854339938929e-10 -6.95151799193974e-10 -5.69624535775712e-09 6.49903856433934e-09 8.40510681714971e-10 1.95224884917371e-09 3.66668895548339e-09 -1.41512191948408e-09 -2.62962469315838e-09 -2.22583248761739e-09 -3.33190536688266e-08 -1.35734590317147e-09 5.10115816116006e-09 1.24110846465176e-09 -1.86526975056401e-08 -1.46793301992894e-09 -1.34706980512156e-08 1.73430049067324e-08 -5.14560886676679e-09 3.28397316954278e-08 -1.25131934914187e-10 7.09221522528979e-09 -1.47506274331977e-09 3.40958460936692e-09 1.1082617503258e-08 -3.58758050907679e-09 -6.6149516962289e-10 -2.92814994593497e-09 5.282743104504e-10 3.31833692097988e-09 3.54864146631484e-08 4.645738673326e-09 -7.80460204488448e-08 4.07189462393935e-09 -2.40237820669293e-09 9.27421981741906e-11 6.44926622081053e-09 -1.27759527541456e-08 -9.52148519669058e-09 -4.63718515079119e-09 1.6346585724698e-09 1.35469055049486e-09 -7.30073723771388e-10 -5.61142712653444e-10 2.57921874666087e-08 -3.0786191648644e-09 -2.04027842465816e-09 3.87583818703868e-12 -6.14354078436298e-09 9.66820376404358e-10 -7.48160757257273e-09 -9.4738580168789e-10 -1.03903745604077e-09 -6.7197274835778e-09
"R1015" -1.83458727241238e-09 -3.75136978127265e-09 -2.02235549470841e-10 -3.16796510951714e-09 -1.13591009019276e-08 2.09089322669805e-08 6.11324787496992e-09 -5.87674111372417e-08 4.10214795663842e-09 -3.42924423232403e-09 -9.09213171244072e-09 -1.06588652045367e-08 7.78690222549815e-09 1.29704500656891e-07 6.93142513364577e-09 -7.76330012225166e-09 -5.43970214963526e-09 6.72021769977374e-10 -6.32699877234317e-09 5.45422057527061e-09 -4.35553347252788e-09 1.98398238255006e-09 1.16482643744851e-08 -3.10794551096432e-09 -7.46047796782719e-09 1.3022591989877e-09 1.52279072944634e-09 2.1909118691056e-09 -8.71722665326181e-08 -1.92520287994904e-09 1.45469383126716e-09 -2.87936406546325e-09 5.75999145187299e-09 3.04417518765633e-08 2.97461888099293e-09 5.95884846040112e-10 -2.24004800614492e-09 -1.17214889020121e-09 4.9526345955119e-09 9.91447759826766e-10 1.14037129217118e-09 8.50836429543919e-10 -5.18427972674868e-09 -1.47933531664042e-09 -6.5253246973069e-10 1.80124354957155e-09 1.05264595611713e-09 -6.35638782334915e-09 -4.2430338687646e-09 1.46717988504416e-09 1.56401716932809e-09 -7.38280731680746e-10 -2.91467148976117e-09 2.92931948716973e-09 -1.10713019896821e-09 8.02965357936717e-10 -8.45295512031851e-11 3.74551803931138e-09 1.95800360061383e-09 -7.20974326694056e-10 7.2093429869664e-10 -5.68904505351443e-09 1.6210329254766e-09 1.25919405286373e-09 -3.86497767271604e-09 -1.06419831427741e-09 -3.66802753185591e-10 1.07661416263517e-09
"R1016" 3.2096715993276e-09 -6.70265185167464e-10 -6.54529189132922e-10 -5.28186569807366e-10 -1.19716723964971e-08 -1.85342799240974e-08 4.97128703016335e-09 -1.35554332484798e-08 -3.05347184564253e-08 1.09514558977868e-08 2.10660118073197e-09 1.79745757942649e-09 8.91854339938726e-10 6.93142513364637e-09 3.48624872354343e-08 -4.47905550363443e-09 6.63087767011978e-10 -3.16871653624033e-10 -1.07625938165943e-09 2.77378145182545e-09 -4.67111734112672e-10 6.9813075570173e-09 2.99345754044126e-09 1.44086539253953e-08 2.16539330481297e-10 2.83505257372861e-09 -2.38323049765696e-09 -9.26525712216789e-09 4.26812210443084e-09 -2.07551815136694e-09 4.75684679735349e-11 2.21025675591008e-09 -5.57840659673003e-09 -1.29084326624824e-09 -1.14925893669601e-09 5.46711024157313e-10 4.76529175112537e-10 -6.25108812306383e-09 -3.71389545216208e-09 1.40818703706404e-08 -3.72590790727574e-10 -2.06952954073782e-09 1.74381923147473e-08 -6.5118250214029e-09 6.90342935495405e-10 -1.56890677392654e-08 -1.07654571047702e-09 1.86075990973677e-09 -5.02379285612222e-09 -4.10502171865197e-10 4.19637012788336e-10 4.96322030292364e-10 -7.48624331358304e-10 1.6147667327177e-08 3.54598054081987e-09 -2.32478552070374e-09 -7.5766044549165e-10 -1.10731996427872e-08 -4.9385777802445e-10 -4.75266210934187e-10 1.6457431792719e-09 3.45280168555188e-09 -1.36960172020592e-09 -1.02141953594523e-09 5.07533025493318e-10 1.90803846451255e-10 -1.1528775044776e-09 2.11601178574897e-09
"R1017" -1.53081921326673e-09 2.30319450424556e-08 7.23524622452946e-09 5.32972448892114e-09 1.75356010990545e-09 -5.29275475501765e-10 3.55592642534974e-09 4.00504835269893e-09 8.36042201872689e-09 -2.97627059682036e-10 1.1118783857946e-11 9.24331790434184e-10 -6.9515179919405e-10 -7.76330012225127e-09 -4.47905550363435e-09 7.75943457153888e-08 2.64807359296638e-09 7.24128692489025e-10 -1.29079864552703e-09 -3.57387178021089e-10 3.96745050191988e-09 -3.30351141194029e-08 -1.9631635668974e-08 -1.46056648657854e-08 -3.09654511336012e-09 -1.40267558792429e-09 -1.42285087115611e-08 -8.31660547708487e-09 -3.96242786349756e-10 -1.77525296459047e-10 3.39920484906707e-09 5.41782791716554e-10 5.85431745926243e-09 2.60088312910463e-10 -2.97705466572854e-10 -1.80529123121073e-08 -6.08816850810304e-09 -9.10606320225655e-10 4.70583492747931e-10 2.22076825756244e-09 1.19759253064386e-09 -6.6697666688921e-10 -3.31406166939119e-09 -1.60207953859997e-10 -1.5024013182582e-09 -4.02389756859702e-09 7.43636178725942e-10 1.77844520981252e-09 -6.63892459297516e-10 -3.60083111082025e-08 -9.91706061157944e-10 -3.13927890483775e-10 7.23878254781944e-10 2.05753202570589e-09 -3.16134488901271e-09 1.47476054379256e-08 9.62115395803723e-09 8.36850687407134e-09 2.50233276296318e-09 5.35368340623931e-09 3.89481488906544e-09 1.13903077611895e-09 -2.44802642154846e-09 -2.45292943113224e-09 -1.80000079894488e-09 1.19283681136436e-14 6.14207651436823e-10 1.66387600331261e-09
"R1018" -2.58126023206045e-09 -4.48125856618656e-09 -3.31806772847535e-09 -4.5771869331348e-10 1.61038780139952e-09 -2.75077850699766e-09 2.29654399884654e-09 5.92507487796665e-09 -8.89802225813235e-10 7.97894210270363e-10 1.69770172456557e-08 3.32078727339652e-10 -5.69624535775661e-09 -5.4397021496367e-09 6.63087767011861e-10 2.64807359296685e-09 4.55360109129892e-08 -8.85430061304637e-10 -2.80330579283125e-08 -5.13043551864164e-11 1.02304278798872e-08 1.32931004662509e-09 -2.30157436642438e-08 2.18400928393444e-09 9.75757588031003e-09 -4.70729617180741e-09 5.33233791573905e-09 -3.40843601853785e-09 1.61539789012161e-09 -3.23550925926847e-09 -2.41541064595993e-09 -3.10152131061948e-09 8.21620089249223e-09 -2.11254376238607e-08 -6.62853650595684e-11 4.95066059300661e-09 -6.69843605018499e-11 3.68406151137957e-09 -1.58908022514612e-09 -2.67438225031337e-09 -1.87396914327764e-09 1.47738160291275e-09 1.76864085971084e-09 1.2171828565184e-09 4.23291022169247e-09 8.40888137255764e-10 -6.48571532606142e-09 1.11551651820697e-10 2.17288227746928e-09 -3.11575354249929e-10 -1.98169445717406e-10 -1.32082710352527e-09 1.40298385634094e-09 -2.4245494661862e-09 4.88769226987504e-09 -6.33287186497199e-10 -1.48159873988028e-09 -4.2941492488651e-09 -2.4678889707289e-09 -1.02792363416537e-09 -2.13513596542171e-09 3.02158056281217e-13 9.25081275231943e-10 -5.95399356516091e-10 3.26703932079192e-09 4.18455352085225e-10 -1.50400702315329e-09 -3.04841849290621e-09
"R1019" 3.45494340183491e-09 8.58047198764609e-10 4.77670975689718e-09 -1.57302035659695e-09 5.5701542469201e-10 2.30968396036829e-09 1.52067240707768e-09 -8.00256039857559e-09 6.182026550277e-10 1.67433472457383e-10 -2.48859241461299e-08 -1.48485566579153e-09 6.49903856433945e-09 6.72021769977535e-10 -3.16871653623775e-10 7.24128692488684e-10 -8.85430061303763e-10 3.71480545679545e-08 -4.21544145377199e-09 1.20059179741953e-09 8.23557588118983e-10 -3.94955021068453e-10 -3.7308305146551e-09 2.3778093525469e-10 4.87092232021642e-09 -8.24125540849676e-09 -7.2861930754297e-09 -2.4622921643439e-09 -7.12345076668374e-09 -2.71064426825974e-09 2.49329182249193e-10 7.40095412854994e-09 2.77216302686546e-09 2.31793681714677e-09 1.82387534749755e-09 1.39320476243188e-09 -1.83621768435075e-09 2.05974083764567e-09 -1.65924500150757e-09 -5.70465034998165e-09 -6.96660436061862e-10 2.37752203717586e-09 9.11182144970144e-10 2.41538020686156e-09 -3.42674711781253e-09 2.4195843747373e-09 7.08940218584907e-09 -3.72766664423704e-09 1.68389613447902e-09 -5.90266964174316e-10 1.23965450311713e-09 7.47502241787331e-11 -3.15703714240356e-09 -2.24331339918961e-09 1.94742675868293e-09 4.00800191130407e-10 1.0930647177111e-10 -2.25057912106994e-09 -6.5350669759603e-09 1.03797636206524e-09 1.75607345254704e-09 -4.53714583413213e-10 3.28658523709967e-09 -7.86326699760484e-11 -3.6726091194662e-09 1.54909352033333e-09 -2.65076125943671e-09 -4.28275385485523e-10
"R1020" 4.01894039084675e-09 1.05880658408388e-09 3.27703617114435e-09 2.2993682959733e-10 5.31979171030515e-09 9.58935173510338e-11 -1.11135365841401e-09 -7.40976818963137e-09 3.5040636724841e-09 3.13988479133465e-09 -1.28453781501155e-08 -6.18403303080383e-10 8.40510681713938e-10 -6.32699877234243e-09 -1.07625938165935e-09 -1.29079864552722e-09 -2.80330579283117e-08 -4.21544145377122e-09 6.57333663457e-08 -9.46263813496545e-10 -8.39363552405077e-09 2.86070997199635e-10 1.49384262694268e-08 -8.42230181382403e-10 -9.37289826757802e-09 -3.83740500240563e-08 5.10125389851205e-10 1.36227905208454e-09 2.18486080315903e-08 1.77257670066321e-10 4.01478856011999e-09 5.03497175213903e-10 -5.96487561654095e-09 -8.12948765234968e-09 -4.55587642689421e-10 2.31499079269162e-10 4.51472004039448e-10 -3.3641948534313e-09 -4.09803948066669e-09 2.01277831476112e-09 1.24217397844974e-09 -2.44563646020302e-09 -3.05423428198582e-09 -2.77626851463468e-10 -6.79877195884907e-09 -1.06621652575302e-09 9.91432012682445e-09 2.86465636035583e-09 -6.13631376103403e-10 2.10570238850756e-09 -1.83393700139416e-09 1.87184287285977e-09 -8.31355075181398e-10 3.33893681228518e-09 -4.49114456912912e-09 -2.37807241020205e-09 1.67036378590199e-09 2.82534386050881e-09 3.70332324132612e-09 1.58349330895983e-10 -4.70230689748792e-10 1.36757723889563e-09 -5.35670522514309e-09 -2.41655809960717e-10 -3.58555642407197e-09 2.72514192620674e-09 2.5473531536145e-09 6.47657262117659e-09
"R1021" -1.79791605898346e-10 1.21244804574765e-09 1.80549233711088e-09 -6.16512663656762e-08 -4.71652164568365e-09 3.38151316517212e-08 7.55621902846387e-09 -1.42826266340174e-08 1.25031217756583e-09 -4.72375786766713e-08 -1.3517850040311e-09 -4.34968591385115e-08 1.95224884917302e-09 5.45422057527033e-09 2.77378145182598e-09 -3.57387178020896e-10 -5.13043551866056e-11 1.20059179741946e-09 -9.46263813496218e-10 8.13037805814304e-08 4.14885780824431e-10 2.00939671584724e-09 -1.0061091244148e-10 -1.21779459370906e-08 -3.17190235442983e-10 3.82731583571152e-10 -1.85405793726128e-09 1.55163508103749e-08 -1.41127426773946e-09 -2.32945776369933e-09 -7.81244724735131e-10 2.52037653608058e-09 -9.10318079664973e-11 4.91874576119028e-10 -1.81643014151122e-09 -6.99101479639825e-10 1.44427258902149e-09 4.07207132550133e-08 1.50025045794537e-09 -8.81048393482056e-09 -4.2456348526913e-09 2.70891624574738e-09 2.83267833834193e-09 1.52375466923211e-08 -9.71146927638939e-10 2.87742719215623e-08 -5.30179866691677e-10 -1.69482008224653e-09 3.06847425155387e-10 2.62165627659759e-09 -5.52758077059694e-10 1.03542565395822e-09 -5.19663945230615e-10 -4.4367265164492e-08 9.51866784076847e-10 -2.12189846175827e-09 -2.59263911113046e-09 -3.56241008853061e-09 -3.05127081087189e-10 2.52484345981501e-10 1.76237657740478e-10 -4.4168300077209e-09 -4.60899412505887e-10 1.89055402965236e-09 -1.21226873909043e-10 8.30826193728089e-10 2.25134954139063e-10 5.83039808018648e-10
"R1022" -1.55760574745563e-09 3.66204695806148e-09 6.43082628689951e-09 4.11034841744732e-09 6.70893609438717e-11 -3.57956235306892e-09 9.94101958298928e-09 7.92000551874332e-09 7.08645357432936e-10 7.17177114333958e-10 -3.30543208312538e-09 5.53903605297833e-11 3.66668895548295e-09 -4.3555334725274e-09 -4.67111734112269e-10 3.96745050191954e-09 1.02304278798853e-08 8.23557588119899e-10 -8.39363552405223e-09 4.14885780824232e-10 7.40465641873073e-08 -1.16444233826521e-09 -6.61284960347672e-08 -5.73397815152531e-10 3.00999325337796e-09 1.25348136132923e-09 -3.63428711413468e-09 -1.6397816728741e-08 -1.86411245350214e-09 -2.69556686937604e-08 -2.98796770204794e-09 1.14270873639476e-09 -1.93324099990017e-09 5.14135215272469e-09 9.66690287789914e-10 -2.45479885220666e-09 -1.00350790284777e-09 3.88811969139001e-09 2.77609247798698e-09 1.98270033331445e-09 -3.33713203008783e-09 2.11339379201355e-09 1.12301558923008e-09 2.53653672942748e-09 3.8074476817014e-09 -1.7534523272152e-09 -4.89869994421454e-09 -3.74811746972075e-09 -1.33975648692716e-09 -2.26956084490666e-09 1.82906406790494e-09 -2.30689567010787e-09 2.35642120532529e-09 -4.01899594161553e-09 -1.6703090233638e-09 1.85990135911101e-09 3.47962123225314e-11 -7.47055582134419e-10 -1.8827324054967e-09 2.65983580370609e-09 -1.71733537985381e-09 2.79502159229446e-09 7.24877270491553e-09 1.0520467817699e-09 1.43243348971728e-09 -2.17063888996969e-09 -2.81699236153346e-09 -5.74525004471465e-09
"R1023" 2.52301759156109e-09 -1.14566448485797e-08 3.42277941208181e-10 -8.73571366198827e-10 -1.40143593396359e-09 -1.08209090742035e-09 3.01847584951164e-09 -3.85989875491867e-09 -1.82553235110075e-08 -1.87901148830474e-09 2.19167780062643e-09 3.96303083391424e-09 -1.41512191948415e-09 1.9839823825501e-09 6.98130755701734e-09 -3.30351141194029e-08 1.32931004662489e-09 -3.949550210685e-10 2.86070997199515e-10 2.00939671584768e-09 -1.16444233826594e-09 4.52541105274236e-08 1.41843960154286e-09 6.99866345215981e-09 3.49326475380863e-09 1.66851841751628e-09 -8.1419473667771e-09 -6.38790599511256e-09 9.21359539428516e-09 -1.11259368836891e-08 -4.10838644184572e-10 -4.75288395642585e-10 -4.44208001065046e-09 -5.61750566185986e-09 1.76185084308193e-10 1.12687058970618e-08 3.34946344282028e-09 3.20715685129422e-09 -1.70796646427895e-09 4.7083724509884e-10 1.35363602545693e-09 -8.04155980281291e-10 7.55814556231166e-09 -2.34762955675725e-09 -6.19901636395642e-10 9.89335450841863e-10 1.62707555164354e-09 1.79977408675005e-09 6.39650164864012e-10 1.88271536520589e-08 -1.48116861206459e-09 1.31336985788236e-09 -6.30781491272209e-10 -1.43155986014294e-09 1.64070883036985e-08 -3.12494594916476e-08 -4.83858814796539e-09 -7.20194836698754e-09 -4.25285322092335e-09 -4.61126144788647e-09 1.15563171102753e-08 -3.16250835544118e-09 -4.82101813519421e-09 -2.67078195739961e-09 5.92467979476824e-10 1.20466103891905e-09 -2.59362014732442e-09 2.64870255249641e-09
"R1024" 8.61430438630633e-09 -1.97754995601175e-08 -2.57128182587997e-08 -3.36982966108412e-09 -8.95620236897757e-10 7.14614391711587e-10 -1.18164152986553e-09 -1.37158538058394e-08 1.68987397209692e-09 -3.07835414138633e-10 -3.81733190664127e-11 -6.42123313022757e-10 -2.62962469315799e-09 1.16482643744841e-08 2.99345754044086e-09 -1.96316356689755e-08 -2.30157436642406e-08 -3.73083051465594e-09 1.49384262694313e-08 -1.00610912442041e-10 -6.61284960347738e-08 1.41843960154322e-09 1.2262400497338e-07 2.11249532116198e-09 -3.5089081370926e-09 -1.31058825379389e-09 1.06232092130228e-08 5.39770026128961e-09 -4.16308270316002e-09 1.06303565392115e-08 3.27035358202529e-09 -4.99895385123518e-10 -9.89967972733482e-09 1.32270782469348e-09 3.13334370696363e-10 1.44782081186855e-08 1.29071330506918e-09 -1.38583195732243e-09 -2.77578969344504e-09 -2.6424813534088e-09 -4.30984565248936e-10 -6.13081132272346e-10 -2.86407263263651e-09 2.29545597362629e-10 -2.14044625140003e-09 -1.37695084042204e-09 4.80431668641914e-09 1.8873575243472e-09 1.60085953253986e-09 3.96834960612453e-09 2.75746292847288e-10 1.68986611439794e-09 -2.82805380158868e-09 5.44763100227192e-09 6.58514238339278e-10 3.23293588229095e-09 -3.2931818710498e-09 -9.37017902191147e-10 1.68050437660443e-09 -7.09267120127902e-09 -1.22306170140473e-11 -4.93153453116603e-10 -2.93136680879169e-09 8.21173443408799e-10 -2.83532801939499e-09 6.92331819667961e-10 1.51891977655451e-09 2.56637284393295e-09
"R1025" 2.31728894390873e-09 -7.90167077273184e-09 -2.06004926613799e-10 -1.52206106261669e-09 -1.18723403218633e-09 -6.7638073341322e-09 -9.43451493706705e-09 -2.27375549838891e-09 -4.34438796794224e-08 4.8242720240222e-09 1.74576435054558e-09 4.835522245155e-09 -2.22583248761692e-09 -3.10794551096517e-09 1.44086539253955e-08 -1.46056648657833e-08 2.18400928393407e-09 2.37780935255738e-10 -8.42230181381343e-10 -1.21779459370902e-08 -5.73397815154305e-10 6.99866345216042e-09 2.11249532116297e-09 1.11781851322803e-07 3.0813706462555e-09 2.90224423408964e-09 3.24151120333965e-09 -7.60925475527666e-08 4.61473282099987e-09 3.88422611594162e-10 -1.13233684912013e-09 5.8649844012685e-10 -1.20374081931738e-09 -3.85259777703412e-09 -4.03176505902948e-10 6.25952834710422e-09 -1.02562922820521e-09 2.88054920615606e-08 -4.1023407676894e-09 -2.18541553688024e-08 -1.19097791109456e-09 6.78010174240344e-09 2.06130164027468e-08 1.22220900911796e-08 -1.28143710152294e-09 2.53520110493693e-08 1.32312339139107e-09 -3.07461096236157e-09 4.41866772545933e-09 1.47424539546295e-09 -8.04553392252128e-10 2.97302311545974e-10 1.57394151263832e-09 -3.59128854520263e-08 -8.17413479893845e-09 3.81186277105602e-09 3.20933484599335e-09 -4.53634091949953e-08 -1.62986044543081e-09 -2.72722106986507e-09 -2.43735406457673e-09 2.33938078571263e-08 9.09501942638928e-11 -2.44270608329112e-09 1.11615723843931e-09 3.10009711034785e-09 2.32271175963267e-09 2.29986038542639e-09
"R1026" 1.19305739496293e-09 -2.49812571691187e-09 3.61352785212292e-10 -1.28549624562761e-09 -8.70300723762714e-10 -9.26082087979106e-11 5.69461187649436e-10 -1.0904172076534e-09 -3.81879491270639e-10 1.60193749592405e-10 -1.83717189998711e-09 3.09291997615853e-10 -3.33190536688274e-08 -7.46047796782772e-09 2.16539330481444e-10 -3.09654511336057e-09 9.75757588030969e-09 4.87092232021636e-09 -9.37289826757806e-09 -3.1719023544284e-10 3.00999325337779e-09 3.49326475380852e-09 -3.50890813709254e-09 3.08137064625484e-09 9.04107827542362e-08 8.72867180278713e-09 -8.08403257635705e-09 -2.85820481481345e-09 2.51383780809018e-08 -1.42891959808436e-09 -3.03692874330754e-08 4.09156481295682e-09 -2.20496986727034e-09 -2.23515265483032e-08 -8.20359908472655e-10 6.81325412344552e-09 -2.33057112164202e-09 2.0130573853404e-09 -7.13007088312531e-09 -1.33608426272983e-09 -2.18724598007378e-09 1.09354916981849e-09 6.90710092165626e-10 -1.36919721410542e-09 1.0930279576069e-08 -2.18768316488265e-10 2.83290850341957e-08 2.54081081234227e-09 5.28539567948308e-09 -2.24163494717669e-10 -5.6304879293202e-10 -3.62851085146554e-09 8.53453672803715e-09 9.00570899942855e-10 1.06749314201032e-08 -1.89352360193091e-09 -3.04533704369762e-09 -3.96883293134392e-09 -8.88282116668363e-08 7.88200080095980e-09 5.61753109863224e-09 2.72848274933351e-12 3.97464921876953e-09 -1.2355044713836e-09 2.0060132854375e-08 -3.07891590175419e-09 -2.58431146983233e-09 -1.02193116622685e-08
"R1027" 8.69925171736335e-10 1.79278493001882e-08 -2.70368492782515e-08 -2.72982332060571e-10 -3.66553772579955e-09 -1.85319074540647e-09 -6.9238055044723e-10 -1.21002579644525e-09 -2.72705321823734e-09 -2.25888725933107e-09 7.43829691264563e-09 8.55213686681122e-10 -1.35734590317138e-09 1.30225919898676e-09 2.83505257372885e-09 -1.40267558792609e-09 -4.7072961718121e-09 -8.24125540849877e-09 -3.83740500240541e-08 3.82731583570883e-10 1.25348136133086e-09 1.6685184175154e-09 -1.3105882537974e-09 2.90224423408876e-09 8.72867180278813e-09 1.46851215803698e-07 -1.64847695276493e-08 -1.98125670323384e-09 1.52696716400809e-10 -4.23681608187465e-11 -1.46191795541607e-08 -4.71419988233501e-09 -3.40504952851847e-09 5.1597452405066e-09 -7.67355178954732e-10 -2.1261021748244e-08 -4.99747738763234e-10 1.17883167104592e-09 1.8073961380423e-09 5.23931435517927e-09 3.44616612251963e-09 -3.28577923430566e-09 -1.83464307513384e-09 -4.26663196323492e-09 8.62758050759237e-10 -3.21492892172353e-09 8.59557920697584e-09 5.25875313865531e-09 -2.1392425974475e-09 -5.63433518612206e-09 9.60713800720643e-10 -1.62285008765677e-09 9.38285070497922e-11 3.07090168752804e-09 5.0317252078522e-09 4.75054911322050e-09 -6.79682016831444e-10 1.28645943939535e-09 -1.68848065606435e-08 2.36979560686942e-09 3.58261917791337e-09 -1.69664993236065e-10 -3.71635192491255e-09 -1.31630981030983e-09 6.33896192907782e-09 -4.26222265486799e-09 -2.79893359969032e-09 4.02170312006913e-09
"R1028" 8.99912313013696e-10 -5.4824309066858e-08 -3.51453239045849e-08 -8.91133661978654e-10 3.49466864005034e-10 -1.32020228929197e-10 -2.28537940027859e-09 -2.35517348352086e-09 5.44794491403618e-09 2.55806032339618e-09 5.11114051861471e-10 -9.28225677593033e-10 5.10115816115997e-09 1.52279072944841e-09 -2.38323049765717e-09 -1.42285087115614e-08 5.3323379157384e-09 -7.28619307543043e-09 5.10125389850333e-10 -1.8540579372608e-09 -3.63428711413704e-09 -8.14194736677733e-09 1.06232092130238e-08 3.24151120333828e-09 -8.08403257635661e-09 -1.64847695276478e-08 1.19366967457431e-07 3.4615394908657e-09 -1.16270010998925e-08 1.95257029370044e-09 -6.84201705014061e-09 -6.91370123853087e-10 2.92645658521137e-09 7.64272802523135e-09 -3.46842624893665e-10 4.40738068743368e-08 1.16960277285604e-08 -4.83136401850347e-10 5.08135339041489e-10 -5.37973244133173e-10 1.6750004346499e-09 2.44745219262215e-13 -9.53221716810269e-10 -2.54383895424995e-10 2.4489279514062e-09 6.90529722366717e-10 -7.27828149864042e-09 -4.8626709436225e-09 8.81271051504699e-11 1.03618853820515e-08 -3.08337996521341e-09 9.12530567814236e-10 1.15043359022824e-09 5.16890848266325e-10 -9.1388093797959e-09 5.02399873560125e-09 -9.29167014177095e-10 -3.07592911694617e-09 9.13865299571556e-09 -1.30108691262918e-08 -5.42495609810853e-08 2.79621836320689e-10 5.2901860782855e-09 6.10195868602297e-11 3.29987579933405e-09 1.1809055348534e-09 2.58164608139522e-09 -4.26596389581385e-09
"R1029" -2.33600985441413e-09 4.65818036396307e-09 -4.81605331921847e-09 -3.48145228041698e-08 -1.66760907061749e-09 1.30261364774408e-08 -3.70292241825651e-08 3.19149741500453e-09 2.5434258491086e-08 -1.25656226188336e-08 -1.17937979856195e-10 -8.1429036094426e-09 1.24110846465218e-09 2.1909118691063e-09 -9.26525712216729e-09 -8.31660547708383e-09 -3.40843601853899e-09 -2.46229216434372e-09 1.3622790520825e-09 1.55163508103749e-08 -1.63978167287398e-08 -6.38790599511311e-09 5.39770026128826e-09 -7.6092547552767e-08 -2.85820481481337e-09 -1.98125670323033e-09 3.46153949086851e-09 1.95257409552095e-07 -5.09799831651838e-09 2.46095005404632e-08 1.99680878127458e-09 -5.77559149950791e-10 1.00444435984508e-09 4.8448161131383e-09 5.52969499128725e-10 -3.93140181183947e-09 2.53525104283037e-10 -3.30475850488705e-08 3.67211447622925e-09 8.24680281148978e-09 3.71242728000818e-09 -2.27904064453426e-09 -8.68591958114067e-09 -1.49335136881855e-08 5.51097078651819e-09 -7.5285985538914e-09 -2.60515850046309e-09 -2.16582619155857e-09 -1.31283441749747e-09 5.835530315245e-09 1.33332533048046e-09 -3.44447640366001e-09 -4.90834522294087e-10 3.44419123250199e-08 1.13398006305152e-08 -5.61276123385233e-10 -4.52640231139808e-09 1.3232584348282e-08 2.13891870611798e-09 1.01541479016486e-09 -1.90447625843088e-09 -1.63975727003945e-08 5.95277865804913e-09 -6.60791178056697e-10 -1.75898305079281e-09 -3.07529609106756e-09 -3.41891700784756e-09 -6.30336930081655e-09
"R1030" 5.00406538825529e-09 1.19326119009879e-08 -4.3662026874699e-09 2.73822778296414e-10 1.64182946047043e-09 -1.14905140398753e-08 -3.4988566380499e-09 1.87117837190578e-08 2.28233392915285e-09 5.87065522572903e-09 2.07894832332315e-08 2.29101478349921e-10 -1.86526975056398e-08 -8.71722665326194e-08 4.26812210443093e-09 -3.96242786350014e-10 1.61539789012221e-09 -7.12345076668324e-09 2.18486080315895e-08 -1.41127426773935e-09 -1.86411245350288e-09 9.21359539428497e-09 -4.16308270316038e-09 4.61473282099957e-09 2.51383780809014e-08 1.52696716401876e-10 -1.16270010998927e-08 -5.09799831651776e-09 1.69639870252209e-07 -2.81397336782612e-09 -7.09260529115679e-09 -5.5153863389488e-09 -3.37906125548293e-08 -6.96835939112433e-08 -1.69768656273735e-09 -2.30837906649689e-09 9.24894451930194e-10 1.06023126296701e-09 -3.78981184488472e-09 4.05309550337996e-09 9.50195930358368e-10 -3.71992017111398e-09 -1.398331702256e-09 -2.00037802390535e-09 -3.17015375556989e-09 -2.54162533964726e-09 1.24973836233825e-08 9.78620601148329e-09 -1.23257051847027e-09 2.66477982193136e-09 -2.68423353405578e-09 2.10109177964884e-09 3.31053030869513e-09 1.25196632802364e-09 5.50607609417831e-09 -9.58218187314477e-09 4.80048538254817e-10 -3.09857138570116e-09 -1.85257958530568e-08 2.53464349201029e-09 1.43020617359605e-09 3.80952240858016e-09 -7.41586362222254e-09 -2.82415040575714e-09 4.04237227886766e-09 -9.63855304004355e-11 -8.87283952641883e-10 4.07821384769143e-09
"R1031" -6.3327195660031e-09 3.83107438925358e-09 -3.46360706424275e-10 -2.68983015428797e-09 -1.46367435832653e-09 4.77189765640913e-09 -6.28512523315994e-08 9.80376127720758e-09 1.9305320064693e-09 6.64157584880254e-09 -3.81365835059793e-10 -2.44859797925103e-09 -1.46793301992941e-09 -1.92520287994768e-09 -2.07551815136726e-09 -1.77525296457881e-10 -3.23550925927204e-09 -2.71064426826195e-09 1.77257670067355e-10 -2.32945776369903e-09 -2.69556686937589e-08 -1.11259368836895e-08 1.06303565392086e-08 3.88422611594668e-10 -1.42891959808353e-09 -4.23681608214530e-11 1.9525702937019e-09 2.46095005404651e-08 -2.81397336782523e-09 9.46047999113172e-08 1.40970324560892e-09 -2.35901489039476e-09 -6.91102756338875e-09 7.47358997727257e-09 4.27795393061527e-10 -4.29562845876021e-09 -2.61266300832977e-09 -5.87720372616561e-09 -8.82957497586954e-10 -1.63631147331705e-09 1.57756396066587e-09 -7.27294553589071e-10 -1.59072986775218e-09 -1.41841233002086e-09 -2.93214906113102e-09 4.68049620814101e-09 4.61076036385077e-09 2.16169003081665e-10 -2.55665823622837e-10 4.38571604960814e-10 -1.33665438001466e-09 1.13638579400595e-09 4.97848865148455e-10 1.66082554840892e-09 -6.40188527982593e-09 6.5742230615982e-09 3.14086569316195e-09 3.35758888922619e-09 1.22074747189375e-10 4.56337027854222e-10 -2.51451661014143e-09 -2.39654851059405e-09 -4.04754872272571e-09 -3.80236317001049e-10 -1.93626634116526e-09 2.08717088928137e-09 2.28400405126746e-09 3.21240928309946e-09
"R1032" -1.25899740526565e-09 2.915886801814e-09 3.36641733219198e-09 1.3492310074636e-09 9.00428950344808e-10 -9.16502814270694e-10 5.29427607259722e-10 2.56044308224463e-09 -1.30090487740557e-09 -6.55545397955171e-10 5.91762017346911e-09 1.34251450540698e-09 -1.34706980512155e-08 1.45469383126866e-09 4.75684679736262e-11 3.39920484906748e-09 -2.41541064596025e-09 2.49329182249777e-10 4.01478856012025e-09 -7.81244724735321e-10 -2.98796770204895e-09 -4.10838644184494e-10 3.27035358202667e-09 -1.13233684912001e-09 -3.03692874330757e-08 -1.46191795541621e-08 -6.84201705014042e-09 1.99680878127412e-09 -7.0926052911573e-09 1.40970324560953e-09 5.5497993471467e-08 -2.88827644468726e-09 1.77641076148166e-09 3.92465053443338e-09 4.29033425599607e-10 -1.39565165436096e-09 -1.56260213820561e-10 -1.87501077280397e-09 9.93349772043457e-10 2.69851030765829e-09 1.06784735244576e-09 1.11635484888417e-09 6.33441629849659e-10 -7.67314454614972e-10 -4.37812650442475e-09 -2.0007822029228e-09 1.24335399062053e-08 -1.45166409795256e-09 -1.7124242530504e-09 -1.02004896903115e-11 -9.19576063182481e-10 2.35733452033933e-09 -1.64070863184544e-09 1.42545366153536e-09 -3.95087242574867e-09 -9.20724924589721e-10 2.83115979845775e-09 1.0882558646381e-09 1.93110557275245e-08 -3.81206239728479e-09 1.68808742565739e-09 -7.28984796466291e-10 2.76571317697625e-09 -3.83241997497932e-10 -3.65086316667642e-08 -3.02746474342592e-09 3.2706280354918e-11 1.5007733848944e-09
"R1033" 9.73459030021101e-09 -1.54770769365151e-09 1.33602298659148e-09 -2.03374566373215e-09 1.26261575808077e-09 6.46655275855162e-09 2.29154088277661e-10 -2.05718882048212e-08 -2.65826380386496e-09 1.45025487996369e-10 -3.00934575165717e-08 -3.00657238551843e-09 1.73430049067329e-08 -2.87936406546202e-09 2.21025675590991e-09 5.41782791717192e-10 -3.10152131061933e-09 7.40095412855003e-09 5.03497175214436e-10 2.52037653608025e-09 1.14270873639434e-09 -4.75288395642503e-10 -4.99895385123747e-10 5.86498440127217e-10 4.0915648129566e-09 -4.71419988233587e-09 -6.91370123852917e-10 -5.77559149950306e-10 -5.51538633894868e-09 -2.35901489039517e-09 -2.88827644468729e-09 2.01318444577907e-08 -2.61292164053347e-09 1.3087934667053e-08 1.44609872887417e-09 1.46903845634231e-09 -8.03344768984529e-10 2.4086760462894e-09 1.16550623550163e-09 -5.97061246904498e-09 -4.11315153102622e-10 3.95428256239032e-09 3.48528280190618e-09 3.02989517874865e-09 7.99426677815897e-09 2.67395845189709e-09 -1.20931700540429e-08 -3.20835816624545e-09 1.75200470764082e-09 -1.38790456563425e-09 2.23058512179994e-09 -2.28186593013894e-09 -3.4488560954161e-09 -3.03446479019101e-09 4.58437692825232e-09 6.52584432204668e-10 -7.9231562924569e-10 -2.23732067020865e-09 -4.15919132486132e-09 5.49859541655914e-10 1.09644331275028e-09 -2.195471290189e-09 6.03618988028173e-09 1.19410598074579e-10 -2.27144866141988e-10 -2.66271484670319e-09 -4.69256975888872e-09 -4.59076706715519e-09
"R1034" -1.55066194174761e-08 -1.37502758073591e-09 4.07927090188547e-09 5.78049692155508e-10 2.83499558994348e-09 1.35710013125e-09 9.994245867342e-09 1.2308454162294e-08 -1.20156559591356e-09 -5.29853638262472e-09 1.03585701226327e-08 2.16587222620613e-09 -5.14560886676724e-09 5.75999145187179e-09 -5.57840659673004e-09 5.85431745926203e-09 8.21620089249292e-09 2.77216302686478e-09 -5.96487561654168e-09 -9.10318079665841e-11 -1.93324099990085e-09 -4.4420800106502e-09 -9.89967972733421e-09 -1.20374081931763e-09 -2.20496986727034e-09 -3.40504952851798e-09 2.92645658521166e-09 1.00444435984547e-09 -3.37906125548289e-08 -6.91102756339013e-09 1.77641076148202e-09 -2.61292164053338e-09 3.01511908568853e-08 -6.20198886457669e-09 -5.17057591660936e-10 9.91964341378752e-11 2.27004881461673e-10 1.99152526821342e-10 -4.02801127311151e-10 -3.98548556641686e-09 5.24062022399846e-10 1.54062523841239e-09 1.81839702560205e-09 1.08137095251428e-09 -1.47476491455658e-09 3.09828632113281e-09 -5.7748991902873e-10 -2.01726792469005e-09 2.20193879318758e-09 -2.04081908015343e-09 -1.2665967618821e-11 4.11622965984618e-10 -2.72508458819435e-10 -3.19563277233968e-09 -7.4035116052241e-10 2.45762792724602e-09 -5.3064606084389e-11 6.34312798517931e-11 4.69087532497151e-09 -1.12622361693194e-09 -1.5243453802516e-09 -5.0424201110563e-10 4.35472882815082e-10 3.15756954990451e-10 5.59007111857257e-10 1.11655009977149e-09 1.05285298754981e-09 -2.8478558906498e-10
"R1035" 4.71639165334009e-09 -5.76663825844259e-09 1.60860763868608e-09 7.21360123248522e-10 -6.60017619903014e-09 7.55914219094e-09 -7.05997944571729e-09 -1.13566754052652e-08 -3.08514303781857e-09 -2.17623190255469e-09 -4.85678389744487e-08 -4.26275516563801e-10 3.28397316954272e-08 3.04417518765621e-08 -1.29084326624811e-09 2.60088312910964e-10 -2.11254376238615e-08 2.31793681714713e-09 -8.12948765234955e-09 4.91874576119184e-10 5.14135215272582e-09 -5.61750566185971e-09 1.32270782469322e-09 -3.85259777703396e-09 -2.23515265483034e-08 5.15974524050579e-09 7.64272802523118e-09 4.84481611313753e-09 -6.96835939112432e-08 7.47358997727251e-09 3.92465053443325e-09 1.30879346670533e-08 -6.20198886457658e-09 7.87496313619356e-08 1.33633051114767e-09 -7.4003556999209e-10 -6.39398512738183e-10 -1.95190192231316e-09 7.44496875204601e-09 -1.68775231483836e-09 -4.68254912356012e-11 7.41820520280024e-10 2.55457326406454e-09 1.29280871055081e-09 4.48757222843623e-09 1.62402222741197e-09 -9.35398671118703e-09 -6.17297291328502e-09 -1.26512687973209e-09 -1.65351070442466e-09 2.3726042328576e-09 -1.50356108718522e-09 -4.32083733886472e-09 -1.41038275650334e-09 -4.45251651684711e-09 5.18929337155749e-09 1.06074696888964e-09 3.60260369554642e-09 8.43457136980605e-09 1.30252546316439e-09 1.8199287939995e-10 -2.39104461908888e-09 6.5947430406591e-09 1.29598728839766e-09 -5.96984418783616e-09 -2.49338109437367e-09 -1.45753329588991e-10 -4.08982238677714e-09
"R2001" 7.44939978822385e-11 -2.1138152052643e-09 -6.69457471293015e-11 1.93586874370686e-09 3.12095926727424e-10 9.21814306007603e-11 -1.22747213949053e-09 -1.26232852210992e-09 3.4286911835487e-09 -4.9426805211804e-10 -2.97898756490845e-09 6.40213881465059e-10 -1.25131934913883e-10 2.97461888099249e-09 -1.14925893669633e-09 -2.97705466573431e-10 -6.62853650608886e-11 1.82387534749912e-09 -4.55587642689503e-10 -1.81643014151035e-09 9.66690287789166e-10 1.7618508430806e-10 3.13334370696863e-10 -4.03176505903431e-10 -8.20359908472721e-10 -7.67355178955228e-10 -3.46842624894724e-10 5.5296949913006e-10 -1.69768656273697e-09 4.27795393060742e-10 4.29033425598538e-10 1.44609872887391e-09 -5.17057591660888e-10 1.33633051114752e-09 3.80864189384813e-08 1.58364265222165e-09 -1.9494601934717e-09 2.7453391300119e-10 -4.44440233333791e-09 -2.27766647625994e-08 -6.21830364741153e-09 1.56952053985073e-08 -5.77271845018659e-09 6.7164321640264e-09 -8.53342781159556e-09 1.19951358025707e-09 5.84034977904493e-09 -4.79583255999543e-08 1.01002973461878e-08 -2.44320248938486e-09 6.83976427115736e-09 2.85023650975437e-09 -6.1455061971147e-09 -6.75064816114965e-10 1.06243228926711e-08 1.7135164362293e-09 -5.84396151880533e-10 3.15860158644393e-09 2.74404273826248e-10 1.88146899778134e-09 7.72583663132682e-10 -4.34744201857116e-10 2.87186484058435e-08 -2.6346872970882e-09 -1.5146303870719e-09 6.79313625307862e-09 -1.633633081051e-08 -4.30252160329551e-09
"R2002" 1.86812400872964e-09 -9.12692720238101e-08 -4.33027140971518e-09 -1.92852652407067e-09 5.94895721411112e-11 -1.24579529825598e-09 4.76747987086074e-09 -1.74752341534284e-09 -3.58924779919723e-09 -9.61646250203626e-10 -5.88112144430849e-09 3.0968773881656e-09 7.09221522529013e-09 5.95884846039526e-10 5.46711024157526e-10 -1.80529123121063e-08 4.95066059300628e-09 1.39320476243215e-09 2.31499079269603e-10 -6.99101479639862e-10 -2.45479885220627e-09 1.12687058970615e-08 1.44782081186855e-08 6.25952834710425e-09 6.81325412344573e-09 -2.12610217482437e-08 4.40738068743364e-08 -3.9314018118405e-09 -2.30837906649671e-09 -4.2956284587601e-09 -1.39565165436057e-09 1.46903845634215e-09 9.91964341380707e-11 -7.400355699924e-10 1.58364265222193e-09 9.97576015676719e-08 9.61727015724028e-09 3.99586561922496e-09 3.5707679048207e-09 6.17536219496059e-09 -1.47219074424792e-09 1.22887105888721e-09 -3.22612514769691e-09 -3.83277505673835e-09 1.44865913813712e-08 -4.54221354229705e-09 -6.58388883151888e-09 -8.09951566531052e-09 2.39929586862706e-10 1.26633403772697e-08 -1.9626045615529e-09 2.25881314443376e-09 1.90168687595361e-09 7.65798922478957e-09 -1.09526551805241e-08 -6.60876547823168e-11 -9.38790987658842e-10 -7.46213510662928e-09 -1.51331406840682e-08 -3.24061032171321e-08 -3.55173633351013e-08 1.71468425575545e-09 2.01587132533675e-08 2.58336940857543e-09 3.46857530367763e-09 -4.90816330811933e-09 1.9710821292526e-09 -2.17880922048457e-08
"R2003" 8.92464997886653e-10 -5.14485207980076e-09 -2.25484400854089e-09 -1.5858538380789e-09 -3.22466955782564e-10 -5.79693455859841e-10 2.26359581623382e-09 5.87730178791039e-11 -9.69461226974076e-10 9.54812186540312e-11 2.76038810304153e-09 -6.30844707532878e-10 -1.4750627433193e-09 -2.24004800614552e-09 4.76529175112897e-10 -6.08816850810247e-09 -6.69843605030848e-11 -1.83621768435023e-09 4.51472004039089e-10 1.44427258902163e-09 -1.00350790284815e-09 3.34946344282038e-09 1.29071330507057e-09 -1.02562922820646e-09 -2.33057112164213e-09 -4.99747738761491e-10 1.16960277285616e-08 2.53525104281532e-10 9.24894451930542e-10 -2.61266300832807e-09 -1.56260213820358e-10 -8.03344768984845e-10 2.27004881461488e-10 -6.39398512738335e-10 -1.94946019347316e-09 9.61727015724084e-09 5.6034164183151e-08 1.80145333998182e-09 4.47504301498723e-10 -7.36996059634097e-10 -4.29760899182217e-09 2.14851458356855e-09 4.52496895338822e-09 2.48002781095327e-09 1.63967386997673e-09 -2.58334078102534e-10 -9.02305293274936e-10 -3.85433964004776e-09 4.61913102723395e-10 1.43334762532035e-08 -9.53865389321299e-09 1.0810969299826e-09 8.87259976954971e-09 -1.05778284162569e-09 -6.03072750998393e-09 -7.01239572348689e-09 -3.80738484145498e-08 -7.75540306272152e-09 2.99492476907261e-09 -1.70764165653845e-08 -2.38230929846597e-08 1.6684787323698e-09 9.49934150223911e-10 1.11527052031989e-08 3.03969215574677e-09 -3.00132472810718e-10 3.5902111016288e-09 -3.09014389523701e-09
"R2005" 1.20094386470235e-10 -4.13744194673349e-09 2.85150508559122e-09 -6.26522868101057e-08 8.98291303619363e-10 1.36580421081701e-08 2.66947720640913e-09 -8.30708454812202e-10 7.83127729389571e-09 -1.56927232568669e-08 -2.36011903421078e-09 -2.35443184934181e-08 3.409584609368e-09 -1.17214889020021e-09 -6.25108812306354e-09 -9.10606320225934e-10 3.68406151138095e-09 2.05974083764482e-09 -3.36419485343122e-09 4.07207132550134e-08 3.88811969139065e-09 3.20715685129419e-09 -1.38583195732393e-09 2.88054920615617e-08 2.01305738534076e-09 1.17883167104519e-09 -4.83136401851388e-10 -3.30475850488716e-08 1.06023126296672e-09 -5.87720372616707e-09 -1.8750107728054e-09 2.40867604628989e-09 1.99152526821545e-10 -1.95190192231432e-09 2.74533913001238e-10 3.99586561922463e-09 1.80145333998173e-09 1.58335837783544e-07 5.40649802980787e-09 -6.4329417947458e-08 3.01364538145916e-09 1.57051397677284e-08 -6.68448517399715e-09 4.98444289306636e-08 -8.54067356945933e-10 7.978432192709e-08 -3.54677832795188e-09 -5.78050324112213e-09 3.57358577099429e-09 1.29704484037069e-08 7.41777986093211e-11 -3.01743229089891e-11 -1.320641597913e-09 -1.33793803646688e-07 3.42432252058402e-10 -1.15372930116556e-09 -8.01576730778157e-09 -5.12024372630287e-08 -1.26294778216926e-09 7.29719870119871e-10 -5.67642976300293e-09 -2.63886247002398e-09 3.23591685653076e-09 -1.41627194945898e-10 -3.73310555283982e-11 3.18898392120602e-09 9.98849772370453e-10 1.02616233406743e-09
"R2006" -2.23885345192687e-09 -3.25756296124582e-09 8.46778993402252e-10 -1.78880939619725e-09 -1.06678703423655e-08 2.16293927758038e-09 -3.01536123481604e-09 5.07439061532532e-09 8.89541361081618e-09 1.00271941871607e-09 3.25089532578567e-09 -4.89445659454817e-09 1.10826175032586e-08 4.95263459551203e-09 -3.71389545216191e-09 4.70583492748278e-10 -1.58908022514619e-09 -1.65924500150727e-09 -4.09803948066605e-09 1.50025045794559e-09 2.77609247798669e-09 -1.70796646427871e-09 -2.77578969344532e-09 -4.10234076768971e-09 -7.13007088312509e-09 1.80739613804173e-09 5.08135339041469e-10 3.67211447622899e-09 -3.78981184488427e-09 -8.82957497587023e-10 9.9334977204354e-10 1.16550623550163e-09 -4.02801127311142e-10 7.4449687520461e-09 -4.44440233333834e-09 3.57076790482061e-09 4.47504301499071e-10 5.40649802980761e-09 6.05026604627793e-08 1.02939276677858e-08 5.89436310930051e-09 -6.70995313770432e-09 -3.3935956310645e-09 3.2775364990561e-10 2.06721035967587e-08 1.03207678629091e-08 -2.99186114301132e-08 -1.22212567249272e-09 -3.0597981668747e-08 -4.07588118328374e-10 3.97484040867092e-09 -2.9267026002863e-09 3.3911569668446e-09 -1.27160651431342e-08 5.22979339581784e-09 9.02273767651271e-10 -3.89906082647478e-09 2.77385305010341e-09 1.08956657574977e-08 -1.87790838982586e-09 6.64543844905253e-10 -4.99768902504992e-09 1.49249121426778e-08 -9.11487324601513e-10 2.50243863998654e-09 -3.45256588164646e-08 3.3328990305983e-10 -2.03269115921204e-08
"R2007" 1.50751151787344e-09 -7.32948530532015e-09 1.93555360978213e-10 2.46941533896205e-08 -2.96060763214438e-09 -1.7050874262881e-08 5.02167629128965e-09 -3.94766179829181e-09 -2.52569833838281e-11 3.41858937004316e-09 1.01446703844092e-08 2.10840659427579e-08 -3.58758050907719e-09 9.91447759825713e-10 1.40818703706409e-08 2.22076825756219e-09 -2.67438225031411e-09 -5.70465034998156e-09 2.01277831476061e-09 -8.81048393482161e-09 1.98270033331241e-09 4.70837245098897e-10 -2.64248135340725e-09 -2.18541553688007e-08 -1.33608426272946e-09 5.23931435518124e-09 -5.3797324413223e-10 8.24680281148811e-09 4.05309550338007e-09 -1.63631147331773e-09 2.69851030765791e-09 -5.97061246904472e-09 -3.98548556641684e-09 -1.68775231483864e-09 -2.27766647625996e-08 6.17536219496068e-09 -7.36996059634357e-10 -6.4329417947458e-08 1.02939276677856e-08 2.63068526458747e-07 -2.67496339788139e-08 -9.12637603811639e-08 -2.00824992477103e-08 -1.10544894058026e-07 1.95509988062821e-08 -1.47753569519149e-07 -7.89928425301301e-09 5.7682066399007e-08 -5.14202883814288e-08 -4.48120337958906e-09 4.32246044603029e-09 -5.78360409991442e-09 3.49032474601768e-09 1.46300160425505e-07 -6.31725055369669e-09 8.77786266506868e-09 -2.78146553483427e-09 2.18601380071669e-08 1.48928894353877e-09 -2.74111957110104e-09 -1.27521503527417e-09 1.35115482300676e-08 -1.66205522172496e-08 1.54897501527087e-08 2.05378098300427e-09 -2.90651070740043e-08 7.20761268813825e-10 -1.00885586225705e-08
"R2008" -5.98124519946627e-10 1.05249572328644e-10 -1.87660838544948e-09 1.32011595994329e-09 -1.33659220098247e-10 1.21314461003040e-09 -4.07030158481195e-09 -2.08313807576635e-09 2.9866263727956e-09 8.08600852014183e-09 9.15951816710976e-10 -2.73152670485376e-09 -6.61495169622047e-10 1.14037129217208e-09 -3.72590790727706e-10 1.19759253064415e-09 -1.87396914327786e-09 -6.96660436062039e-10 1.24217397845018e-09 -4.24563485269109e-09 -3.33713203008772e-09 1.35363602545814e-09 -4.30984565250101e-10 -1.19097791109395e-09 -2.18724598007397e-09 3.44616612251749e-09 1.67500043464961e-09 3.71242728001203e-09 9.5019593035852e-10 1.57756396066744e-09 1.06784735244846e-09 -4.11315153101513e-10 5.24062022399108e-10 -4.68254912353805e-11 -6.2183036474103e-09 -1.47219074424849e-09 -4.29760899182576e-09 3.01364538146047e-09 5.89436310930021e-09 -2.67496339788149e-08 1.29908188088362e-07 7.95216135819422e-09 -9.85100081024161e-09 -2.18558860412732e-08 -2.35773768442941e-09 2.69358035132036e-08 -8.6417694028511e-12 -1.0399034368387e-09 -5.34008121603115e-09 -8.95863991305292e-09 -5.07320586510497e-09 1.97440279083375e-11 2.76593373414999e-09 -1.3494547155404e-08 3.72916302728071e-08 1.50840745907238e-09 1.27519189932555e-08 1.57494853609626e-08 2.17909714065558e-09 4.99594351328846e-10 -1.48026915552053e-09 -6.7292772155106e-08 3.46922040648819e-10 -5.97059642760718e-08 -7.95083176455042e-11 7.30878170566066e-10 -6.07209144389379e-09 1.45046927380358e-09
"R2009" 1.0947341694153e-09 1.8129703049133e-10 1.34511860348333e-09 -8.01406750039146e-09 5.74373898449576e-10 5.0642658779276e-09 -4.20342449601118e-10 -3.80560812970961e-09 -4.3956676858227e-09 -5.21406326222186e-10 -3.39674398188422e-09 -6.19305587837697e-09 -2.92814994593514e-09 8.50836429542988e-10 -2.06952954073796e-09 -6.66976666888589e-10 1.47738160291295e-09 2.37752203717604e-09 -2.44563646020457e-09 2.7089162457468e-09 2.1133937920158e-09 -8.0415598028222e-10 -6.13081132273722e-10 6.7801017424056e-09 1.09354916981815e-09 -3.2857792343049e-09 2.44745220219088e-13 -2.27904064453561e-09 -3.71992017111426e-09 -7.2729455358799e-10 1.11635484888477e-09 3.95428256239023e-09 1.54062523841225e-09 7.41820520280328e-10 1.56952053985082e-08 1.22887105888713e-09 2.14851458356869e-09 1.57051397677301e-08 -6.70995313770493e-09 -9.12637603811607e-08 7.95216135819615e-09 1.10540051699114e-07 1.14034203082843e-08 3.02502484300054e-08 -1.03177038158349e-08 4.20023417411322e-08 1.09094246484983e-08 -1.08984417425296e-07 1.71449195668146e-08 -2.22903283676068e-09 -1.94740112502483e-09 3.81666858791885e-09 -3.86120722288498e-10 -3.77806858256673e-08 2.07944052669019e-08 -1.3161870289038e-10 -5.17932268729358e-09 -9.01521195979723e-09 -2.87354455231155e-09 -1.20698761576199e-09 -1.47595005949885e-09 -2.70744908767182e-09 4.9362718131898e-08 -6.00175556337652e-09 -2.97750091920957e-09 1.9175534888687e-09 -1.94690391534949e-08 -2.84518441519339e-09
"R2010" 6.4049553230377e-10 1.00261636153219e-08 7.50386543644117e-11 4.42533159428334e-09 -3.82733816556519e-09 -6.06889501732652e-09 7.78205717526561e-09 1.08737039222137e-09 -6.13901159122535e-08 -8.65848518676122e-09 -2.79952393891391e-09 1.51994749033743e-08 5.28274310450166e-10 -5.18427972674822e-09 1.74381923147473e-08 -3.31406166939181e-09 1.76864085971028e-09 9.11182144970025e-10 -3.05423428198565e-09 2.83267833834169e-09 1.12301558923045e-09 7.55814556231245e-09 -2.86407263263647e-09 2.06130164027463e-08 6.90710092165518e-10 -1.83464307513345e-09 -9.53221716810499e-10 -8.68591958114256e-09 -1.39833170225631e-09 -1.59072986775209e-09 6.3344162984964e-10 3.48528280190618e-09 1.81839702560189e-09 2.5545732640645e-09 -5.77271845018698e-09 -3.22612514769677e-09 4.52496895338804e-09 -6.68448517399647e-09 -3.39359563106446e-09 -2.0082499247711e-08 -9.85100081024179e-09 1.14034203082844e-08 8.73710059389228e-08 1.81882130717146e-08 -3.98842092568435e-09 -4.15351570647412e-09 3.59754448038027e-09 -3.98991396056371e-09 1.7940759590981e-09 1.11157278564037e-08 -8.81861516879965e-10 2.38563366942374e-09 -3.13185663997238e-09 -2.52238069408138e-08 3.59900780416001e-09 -2.20885154645539e-08 -3.23601719507331e-09 -6.32911194714921e-08 -2.20872713516312e-09 -2.38194527058254e-09 2.76121279101775e-09 3.7301503491056e-08 -3.16139538317217e-09 -1.62108790762619e-09 -1.24905760151296e-09 2.36046573813966e-09 -1.91617209036972e-09 9.69848069116584e-09
"R2011" 5.69790020188906e-10 5.55891117155666e-09 1.36889277986535e-09 -1.45001548117556e-08 1.53499197603411e-09 8.03238394049713e-09 1.59480853575233e-09 1.31858023237737e-10 1.24063627766141e-09 -1.90576156036822e-08 -5.21840599586368e-09 -1.11306518012381e-08 3.31833692097963e-09 -1.47933531664135e-09 -6.51182502140232e-09 -1.60207953861176e-10 1.21718285651717e-09 2.41538020686173e-09 -2.77626851465121e-10 1.52375466923216e-08 2.53653672942763e-09 -2.34762955675757e-09 2.29545597361757e-10 1.22220900911806e-08 -1.36919721410483e-09 -4.26663196323378e-09 -2.54383895425275e-10 -1.49335136881861e-08 -2.00037802390458e-09 -1.41841233001946e-09 -7.6731445461482e-10 3.02989517874871e-09 1.08137095251399e-09 1.29280871055145e-09 6.71643216402872e-09 -3.83277505673859e-09 2.48002781095212e-09 4.98444289306628e-08 3.2775364990561e-10 -1.10544894058026e-07 -2.18558860412723e-08 3.02502484300062e-08 1.81882130717154e-08 1.12180939935642e-07 -8.75156063191109e-09 6.53654448925682e-08 1.7459151587137e-09 -1.76729748946005e-08 1.63736955621628e-08 6.3271867766577e-09 -9.81705608241562e-10 3.27304140008687e-09 -2.60088538038562e-09 -9.89473303955378e-08 -9.05012629844764e-09 -6.11364379039396e-09 -3.67939851203613e-09 -2.02747622277613e-08 8.88173666778469e-10 -6.92886277634355e-11 -7.13493376669882e-10 6.48186817906218e-09 1.44090316925808e-09 8.84949630952422e-09 -1.54835741732393e-09 1.17283518200497e-08 4.50370071104353e-09 7.46554210352228e-09
"R2012" 3.35567117394162e-09 -1.13179849649855e-08 -3.0545036157337e-10 -2.42478240900607e-09 5.30646134704887e-10 -1.3492583372793e-09 3.90350873160461e-10 -5.20812720250169e-09 3.09788671182817e-09 3.77218043661736e-09 -4.41676221030519e-09 -1.05667247583708e-09 3.54864146631491e-08 -6.5253246973014e-10 6.90342935495087e-10 -1.50240131825923e-09 4.23291022169242e-09 -3.42674711781296e-09 -6.79877195884906e-09 -9.71146927639665e-10 3.80744768170145e-09 -6.19901636395642e-10 -2.14044625140007e-09 -1.2814371015213e-09 1.09302795760686e-08 8.627580507601e-10 2.44892795140544e-09 5.51097078651706e-09 -3.17015375557073e-09 -2.93214906113053e-09 -4.37812650442597e-09 7.99426677815903e-09 -1.47476491455609e-09 4.48757222843565e-09 -8.5334278115955e-09 1.44865913813713e-08 1.63967386997669e-09 -8.54067356944249e-10 2.06721035967585e-08 1.95509988062823e-08 -2.3577376844291e-09 -1.03177038158359e-08 -3.98842092568439e-09 -8.75156063191076e-09 1.25457094057662e-07 -4.79128225380781e-09 -9.39635916635374e-08 2.97319920549122e-08 -3.11055673229364e-09 -1.06985883163264e-09 1.43696630216628e-08 -5.39494350645602e-08 1.61047332400792e-08 8.58371210940968e-09 2.31405033656583e-09 3.20652780188928e-09 -4.09012424184831e-09 -2.67536673393448e-10 -8.4735064318752e-09 -2.74999592740598e-08 -1.00831886377632e-09 -5.25381758737085e-10 1.48595178882016e-09 8.57673486244584e-10 1.46098037050843e-08 -3.75739760769339e-08 3.80349481202742e-09 -5.29258859148486e-08
"R2013" -2.93957785922118e-09 3.8317400053809e-09 1.92402194290567e-10 -3.6272156221781e-08 -1.42276736354352e-09 4.05649807022942e-08 -1.22599113715735e-08 -2.25341258301903e-09 1.5404485191922e-08 -4.09176744738337e-09 -4.1822778262858e-09 -5.37507028075026e-08 4.64573867332608e-09 1.80124354957262e-09 -1.56890677392662e-08 -4.02389756859643e-09 8.40888137255785e-10 2.41958437473729e-09 -1.06621652575248e-09 2.87742719215632e-08 -1.7534523272158e-09 9.89335450841797e-10 -1.37695084042227e-09 2.53520110493696e-08 -2.18768316488374e-10 -3.21492892172362e-09 6.90529722367715e-10 -7.52859855388786e-09 -2.54162533964658e-09 4.68049620814119e-09 -2.000782202923e-09 2.67395845189693e-09 3.09828632113284e-09 1.62402222741191e-09 1.1995135802579e-09 -4.54221354229677e-09 -2.58334078101984e-10 7.97843219270906e-08 1.03207678629087e-08 -1.47753569519152e-07 2.69358035132027e-08 4.20023417411328e-08 -4.15351570647386e-09 6.53654448925676e-08 -4.79128225380781e-09 1.72607808792917e-07 -3.55224148233166e-09 -1.54371138107077e-08 1.10774494296573e-08 3.63185665848375e-09 -3.03892560413538e-09 1.58550218468228e-09 -2.15419566789343e-09 -1.72636822819477e-07 -3.67134324886103e-09 -4.73697504571807e-09 6.617995889446e-09 -5.83712117518942e-09 2.23692573936285e-09 2.18128168527801e-09 9.6360852673988e-10 -1.98523428993147e-08 9.43658332144479e-09 -1.00845790409147e-08 4.45033123702345e-11 6.02553419747156e-09 -1.22371563629896e-09 3.94738793940497e-09
"R2014" -5.27246546183265e-09 9.21250621281326e-09 -3.91225353037395e-10 2.86120930336208e-09 -5.08782332269957e-09 -9.76093636946799e-11 -8.22977722283541e-10 1.05763075706092e-08 -4.09557068265906e-09 -4.03121632472863e-09 -2.72211723636364e-10 2.85675973293395e-09 -7.80460204488454e-08 1.05264595611714e-09 -1.07654571047685e-09 7.4363617872622e-10 -6.4857153260618e-09 7.08940218584909e-09 9.91432012682465e-09 -5.30179866692163e-10 -4.89869994421425e-09 1.62707555164367e-09 4.80431668641975e-09 1.32312339139162e-09 2.83290850341953e-08 8.59557920697622e-09 -7.27828149864088e-09 -2.60515850046357e-09 1.24973836233817e-08 4.6107603638509e-09 1.24335399062061e-08 -1.20931700540432e-08 -5.77489919028815e-10 -9.35398671118702e-09 5.84034977904429e-09 -6.58388883151957e-09 -9.02305293274981e-10 -3.54677832795094e-09 -2.99186114301132e-08 -7.89928425301206e-09 -8.64176940236306e-12 1.09094246484976e-08 3.59754448038054e-09 1.74591515871352e-09 -9.39635916635362e-08 -3.55224148233158e-09 1.65473422977771e-07 -2.27490286045982e-08 8.89320510531975e-09 2.31482151699441e-09 -1.23868887447354e-08 3.34432773981206e-08 1.52609881971661e-09 1.80560205409489e-09 -4.43720709036603e-09 -4.15612282969508e-09 3.81393545392781e-09 -3.34639722246303e-10 -6.78002795641674e-08 2.3375523776209e-08 -2.54210796745727e-10 1.40163800381995e-09 1.74155391964257e-08 -1.37830279634323e-09 -1.62192745527659e-08 1.37674761048113e-08 -3.50284867504597e-09 2.78972094354646e-08
"R2015" 1.35005403089491e-10 7.51934282966648e-09 -3.0932882482791e-09 4.23375921013505e-09 2.713861155404e-09 -3.37773923624375e-09 -4.14942301739377e-10 1.7196129760076e-09 8.33721560083645e-10 -5.34180835188301e-10 5.85922573641824e-09 3.30987450241398e-09 4.07189462393926e-09 -6.35638782334896e-09 1.86075990973652e-09 1.77844520981415e-09 1.11551651820123e-10 -3.72766664423751e-09 2.86465636035602e-09 -1.6948200822462e-09 -3.74811746971831e-09 1.79977408675013e-09 1.88735752434523e-09 -3.07461096236051e-09 2.54081081234181e-09 5.25875313865564e-09 -4.86267094362348e-09 -2.16582619156021e-09 9.78620601148321e-09 2.16169003082274e-10 -1.4516640979532e-09 -3.20835816624472e-09 -2.01726792469007e-09 -6.17297291328406e-09 -4.79583255999545e-08 -8.09951566530974e-09 -3.85433964004855e-09 -5.78050324112121e-09 -1.22212567249338e-09 5.7682066399007e-08 -1.03990343683967e-09 -1.08984417425297e-07 -3.98991396056299e-09 -1.7672974894601e-08 2.97319920549132e-08 -1.54371138107076e-08 -2.27490286045977e-08 2.36207762504091e-07 -1.43830459992665e-08 4.31621959579235e-10 -5.27633613472786e-09 -8.18305453826513e-09 8.65783337431822e-09 1.10612876999803e-08 -1.24213874217321e-08 -3.44483210335802e-09 1.26199716854308e-08 6.48521675683166e-09 -4.57482419024355e-10 -6.75008888606152e-09 3.12546297923387e-09 -4.03744677937025e-09 -1.50559715988674e-07 -1.33355892982804e-09 5.72364212678715e-09 -5.5263850619396e-09 2.85672845971934e-08 2.81449455877496e-08
"R2016" 3.99207923516702e-10 5.4186838339076e-10 -5.91030061164659e-10 -4.04957586477555e-09 6.20328978396891e-09 2.26592776093339e-09 6.40770803458568e-10 1.88149980039713e-09 -2.10988117464099e-09 -3.51529451403505e-09 -4.08443861415771e-09 6.42971860031964e-10 -2.40237820669307e-09 -4.24303386876467e-09 -5.02379285612214e-09 -6.63892459297359e-10 2.17288227746875e-09 1.6838961344786e-09 -6.13631376103659e-10 3.06847425155695e-10 -1.33975648692724e-09 6.39650164864295e-10 1.60085953254e-09 4.41866772545883e-09 5.28539567948329e-09 -2.13924259744747e-09 8.81271051496793e-11 -1.31283441749851e-09 -1.23257051846977e-09 -2.5566582362317e-10 -1.71242425305097e-09 1.75200470764082e-09 2.20193879318778e-09 -1.26512687973235e-09 1.01002973461879e-08 2.39929586862535e-10 4.61913102723634e-10 3.57358577099429e-09 -3.05979816687468e-08 -5.14202883814308e-08 -5.34008121603167e-09 1.71449195668136e-08 1.79407595909811e-09 1.63736955621607e-08 -3.11055673229357e-09 1.10774494296575e-08 8.89320510531966e-09 -1.4383045999267e-08 3.69664341606428e-08 1.16871714144068e-09 -1.99744308130456e-10 -1.85963318593339e-09 1.03240995985166e-09 -6.05650164095877e-09 -4.9471817211276e-09 -5.84299625670849e-10 1.88385710390566e-09 -4.20231482417829e-09 -6.23586362328766e-09 8.4931433313514e-10 -1.46038920480645e-09 3.04461623853795e-09 8.91521343871582e-09 -3.19709606426252e-10 -8.25841984464319e-10 1.77530788909281e-08 8.94372099170703e-10 -6.29990459352796e-09
"R2017" 5.72933454419562e-10 -3.17516858126002e-09 -3.60881991042735e-09 -7.61466321929578e-09 -3.83292762604462e-10 2.11524030722896e-09 -1.59615382237768e-09 -1.94990167715497e-09 2.28841490599845e-09 1.27892666958034e-09 1.41816618744085e-09 -3.85331616969403e-09 9.27421981740651e-11 1.46717988504389e-09 -4.1050217186514e-10 -3.60083111082012e-08 -3.11575354249386e-10 -5.90266964175104e-10 2.10570238850753e-09 2.62165627659841e-09 -2.26956084490488e-09 1.88271536520577e-08 3.96834960612375e-09 1.47424539546363e-09 -2.24163494717316e-10 -5.6343351861251e-09 1.03618853820526e-08 5.83553031524612e-09 2.66477982193102e-09 4.38571604962400e-10 -1.0200489689989e-11 -1.38790456563415e-09 -2.04081908015348e-09 -1.65351070442441e-09 -2.44320248938488e-09 1.26633403772696e-08 1.43334762532026e-08 1.29704484037068e-08 -4.07588118328259e-10 -4.48120337958899e-09 -8.95863991305244e-09 -2.22903283676149e-09 1.11157278564041e-08 6.32718677665754e-09 -1.06985883163328e-09 3.63185665848399e-09 2.31482151699454e-09 4.31621959579881e-10 1.16871714144106e-09 6.40987103308132e-08 1.98397834931978e-09 1.43560745569006e-09 -1.38860444390662e-09 -9.41047140680668e-09 -3.29246409291729e-08 -3.62511219238453e-08 -1.82799091429194e-08 -2.78733505907079e-08 -2.76380666275228e-09 -5.30245140552209e-09 -1.29486012060785e-08 4.76699151435776e-09 8.43310846661045e-11 1.82340838638065e-08 8.26620406938343e-11 1.44923053753922e-09 1.1626358572053e-08 6.95976813746461e-10
"R2018" 1.45478255351439e-10 8.33506379710474e-10 4.31093693342139e-10 2.65761648624554e-10 -2.29257950431596e-10 -7.08598004442933e-10 8.05621367224171e-10 -6.99067719025336e-10 5.96352659893365e-10 6.71047623212198e-10 -2.93342664092403e-09 4.55179001696742e-10 6.44926622081065e-09 1.56401716932766e-09 4.19637012788135e-10 -9.91706061157612e-10 -1.98169445717823e-10 1.2396545031165e-09 -1.8339370013945e-09 -5.52758077060443e-10 1.82906406790411e-09 -1.48116861206449e-09 2.75746292847845e-10 -8.04553392251587e-10 -5.63048792931813e-10 9.60713800721297e-10 -3.08337996521466e-09 1.33332533048096e-09 -2.68423353405589e-09 -1.33665438001467e-09 -9.19576063183032e-10 2.2305851217998e-09 -1.26659676187124e-11 2.37260423285863e-09 6.83976427115771e-09 -1.96260456155272e-09 -9.53865389321187e-09 7.41777986100568e-11 3.97484040867098e-09 4.32246044603116e-09 -5.07320586510271e-09 -1.94740112502679e-09 -8.81861516880067e-10 -9.81705608240108e-10 1.43696630216627e-08 -3.03892560413451e-09 -1.23868887447349e-08 -5.27633613472872e-09 -1.99744308130426e-10 1.9839783493198e-09 4.18899846962116e-08 -8.13094056231429e-09 -3.02268323306416e-08 2.88918240788751e-09 -1.83233311536316e-09 3.13208392067682e-09 -1.15081689138817e-08 -1.22208817612626e-09 2.56388872600537e-09 -2.2752441042209e-09 3.72611811524429e-09 1.46173059470305e-09 2.07550999660229e-08 8.68090316344036e-09 8.48230894020099e-10 -2.72636696252842e-09 -1.09638140859538e-08 -1.68897613169886e-08
"R2019" -1.23050064336971e-09 -1.41770579338212e-09 -7.00046863423267e-11 1.39679103904144e-09 -1.1944178375473e-09 6.84701126967038e-10 -7.42851754974114e-10 1.90893067452725e-09 -1.60950648901474e-09 -2.84660527929494e-09 2.64917144657416e-09 3.74029264651093e-10 -1.27759527541458e-08 -7.38280731682164e-10 4.96322030292557e-10 -3.13927890482803e-10 -1.32082710352485e-09 7.47502241787864e-11 1.87184287285872e-09 1.03542565395852e-09 -2.30689567010696e-09 1.3133698578821e-09 1.68986611439635e-09 2.97302311545073e-10 -3.62851085146502e-09 -1.62285008765658e-09 9.12530567815441e-10 -3.44447640366036e-09 2.10109177964909e-09 1.13638579400711e-09 2.35733452034051e-09 -2.28186593013851e-09 4.11622965984341e-10 -1.50356108718507e-09 2.85023650975548e-09 2.25881314443288e-09 1.08109692998348e-09 -3.01743229095011e-11 -2.9267026002868e-09 -5.78360409991399e-09 1.97440279087708e-11 3.81666858791902e-09 2.38563366942358e-09 3.27304140008669e-09 -5.3949435064559e-08 1.58550218468224e-09 3.34432773981208e-08 -8.18305453826536e-09 -1.85963318593323e-09 1.43560745569016e-09 -8.13094056231525e-09 4.96681625256191e-08 -1.38110708198785e-08 -3.84876900452536e-09 7.02747601665412e-09 -2.43752280388445e-09 -5.58886046546302e-09 -5.1920271585216e-10 2.11339775923165e-09 2.08023482783361e-09 -6.8960590921724e-10 -4.96884656543586e-10 -8.34314492545199e-09 6.87493891657606e-10 -6.20423742896521e-09 1.23600797269164e-08 -3.0957963830902e-09 2.38176168631425e-08
"R2020" -6.37935328861012e-11 -2.85437352419883e-10 1.45790992732659e-10 -1.25107005608798e-10 -7.15990822959088e-10 -1.43889779303677e-09 -7.62149571976785e-10 3.12079918646019e-09 1.24648019755276e-09 6.49287529531416e-10 7.88567080520822e-09 3.02306136812108e-11 -9.52148519669027e-09 -2.91467148976187e-09 -7.48624331358487e-10 7.23878254781125e-10 1.40298385634138e-09 -3.15703714240387e-09 -8.31355075183467e-10 -5.19663945230506e-10 2.35642120532313e-09 -6.3078149127247e-10 -2.82805380158877e-09 1.5739415126373e-09 8.53453672803669e-09 9.38285070505004e-11 1.15043359023159e-09 -4.90834522290325e-10 3.31053030869529e-09 4.9784886515014e-10 -1.64070863184524e-09 -3.44885609541576e-09 -2.72508458819287e-10 -4.32083733886549e-09 -6.14550619711606e-09 1.90168687595311e-09 8.87259976954711e-09 -1.32064159791173e-09 3.39115696684436e-09 3.49032474601573e-09 2.765933734152e-09 -3.86120722288165e-10 -3.1318566399724e-09 -2.60088538038758e-09 1.610473324008e-08 -2.15419566789252e-09 1.52609881971666e-09 8.65783337431655e-09 1.03240995985116e-09 -1.38860444390709e-09 -3.02268323306399e-08 -1.38110708198763e-08 7.81569395842999e-08 3.37168437578257e-09 -2.70475727913173e-09 1.43766529296504e-09 2.36407723184975e-09 2.33367760198088e-09 -8.94524507282661e-09 -1.19141527375827e-08 -4.74646515834669e-09 -1.76003245612731e-09 -5.56008105187602e-09 -4.66745142713718e-09 2.31679205083235e-09 -9.28455159670526e-09 1.1393400729876e-08 -1.78641477935937e-08
"R2021" 1.74222484460696e-09 -9.34723219040631e-09 -1.53767612139864e-09 3.74764820797286e-08 3.04267437170608e-11 -3.20580220512663e-08 2.80845167671665e-09 -3.27981958758412e-09 -2.70213479831075e-09 2.39187572239563e-08 4.09233704763593e-09 4.0231999168759e-08 -4.63718515079124e-09 2.92931948717029e-09 1.6147667327177e-08 2.05753202570582e-09 -2.42454946618586e-09 -2.24331339919027e-09 3.33893681228585e-09 -4.43672651644922e-08 -4.01899594161573e-09 -1.43155986014342e-09 5.44763100227281e-09 -3.59128854520278e-08 9.00570899943377e-10 3.07090168752689e-09 5.16890848266133e-10 3.44419123250201e-08 1.25196632802326e-09 1.66082554840935e-09 1.42545366153508e-09 -3.03446479019147e-09 -3.19563277233914e-09 -1.41038275650335e-09 -6.75064816114264e-10 7.65798922478957e-09 -1.05778284162649e-09 -1.33793803646689e-07 -1.27160651431345e-08 1.46300160425505e-07 -1.34945471554043e-08 -3.77806858256658e-08 -2.52238069408134e-08 -9.89473303955351e-08 8.58371210940949e-09 -1.7263682281948e-07 1.80560205409462e-09 1.10612876999814e-08 -6.05650164095845e-09 -9.4104714068065e-09 2.88918240788724e-09 -3.84876900452437e-09 3.37168437578159e-09 2.47609501518257e-07 7.83341240129343e-09 1.17450155737828e-08 -4.04809371409509e-09 3.9892850818051e-08 -1.92293612031115e-09 -3.51818898393235e-09 -8.39875235544928e-10 -1.73425425536425e-09 -2.86955997409928e-09 6.08861724506097e-09 7.4052476883065e-10 -7.15551306152135e-09 -1.13186969192939e-09 -9.81380361958036e-09
"R2022" -6.21970434879377e-10 1.12394489024247e-09 2.45437724095952e-09 -1.63282300513824e-09 -1.34806541441511e-09 -3.12855041372487e-09 1.12876050234618e-09 3.3189904904842e-09 -9.76183957970914e-09 -3.46220885660934e-09 -5.42740035004807e-09 6.46596840881349e-09 1.6346585724697e-09 -1.10713019896735e-09 3.54598054081968e-09 -3.16134488901296e-09 4.88769226987592e-09 1.94742675868278e-09 -4.49114456913005e-09 9.51866784076853e-10 -1.67030902336255e-09 1.64070883036985e-08 6.58514238340303e-10 -8.17413479893764e-09 1.06749314201036e-08 5.03172520785691e-09 -9.13880937979613e-09 1.1339800630516e-08 5.50607609417674e-09 -6.40188527982498e-09 -3.95087242574793e-09 4.58437692825227e-09 -7.40351160521647e-10 -4.45251651684747e-09 1.06243228926712e-08 -1.09526551805241e-08 -6.0307275099828e-09 3.42432252059362e-10 5.22979339581747e-09 -6.31725055369619e-09 3.72916302728029e-08 2.07944052669024e-08 3.5990078041597e-09 -9.05012629844947e-09 2.31405033656539e-09 -3.67134324886087e-09 -4.43720709036697e-09 -1.24213874217306e-08 -4.94718172112713e-09 -3.29246409291731e-08 -1.83233311536178e-09 7.02747601665453e-09 -2.70475727913069e-09 7.83341240129401e-09 3.06481982106337e-07 -1.32077277138221e-09 -9.35201183541983e-08 -5.56831870382354e-10 -4.38609258653646e-09 3.94531332077727e-09 1.97771746009913e-08 -3.04449486483761e-08 3.80642000530302e-09 -7.83479297519226e-08 1.23053188439739e-09 -4.92545872062804e-09 -8.24312486658428e-08 -1.61657667905146e-09
"R2023" -1.46750199578768e-09 -1.10603586659537e-08 1.90135658792953e-09 1.67266108252219e-09 5.43992266817417e-10 -1.78057020837794e-09 -1.54198544197304e-09 3.15157606580534e-09 6.81808562371929e-09 -1.32290894260056e-09 -1.56311002090357e-09 1.48891955277349e-09 1.35469055049494e-09 8.02965357936584e-10 -2.32478552070415e-09 1.47476054379253e-08 -6.33287186497526e-10 4.00800191130241e-10 -2.37807241020204e-09 -2.12189846175854e-09 1.85990135911085e-09 -3.12494594916476e-08 3.23293588229061e-09 3.81186277105622e-09 -1.89352360193109e-09 4.75054911321988e-09 5.02399873560148e-09 -5.61276123383949e-10 -9.5821818731444e-09 6.57422306159835e-09 -9.20724924590138e-10 6.52584432204464e-10 2.45762792724597e-09 5.18929337155754e-09 1.71351643622886e-09 -6.60876547822802e-11 -7.01239572348648e-09 -1.15372930116553e-09 9.02273767650964e-10 8.77786266506924e-09 1.50840745907205e-09 -1.3161870289026e-10 -2.20885154645537e-08 -6.11364379039423e-09 3.20652780188917e-09 -4.73697504571797e-09 -4.15612282969487e-09 -3.44483210335823e-09 -5.84299625670963e-10 -3.62511219238473e-08 3.13208392067686e-09 -2.43752280388439e-09 1.43766529296549e-09 1.17450155737833e-08 -1.32077277138167e-09 5.24771642658972e-08 4.9343231068137e-10 1.69866961516585e-08 5.07515101769862e-09 3.64078623608882e-09 -9.41315673260688e-09 -1.81152320943273e-09 8.8319525244543e-09 -7.26162095965542e-10 4.93588945792215e-10 -2.3081051098464e-09 -2.23965233682101e-09 -7.18145240743363e-09
"R2024" 2.79310670056436e-11 3.48098263712564e-09 -1.91249583933108e-09 3.66738292402136e-09 8.14788013853532e-10 7.03995238240095e-10 -2.72272603615645e-09 -1.84354230852911e-09 3.41526251658562e-09 3.75842501969322e-09 -5.0680832357311e-10 -2.58022921736689e-09 -7.30073723771597e-10 -8.45295512039917e-11 -7.57660445491416e-10 9.62115395803629e-09 -1.48159873988145e-09 1.09306471771819e-10 1.67036378590273e-09 -2.59263911113091e-09 3.47962123215261e-11 -4.83858814796537e-09 -3.29318187104861e-09 3.20933484599335e-09 -3.04533704369836e-09 -6.79682016831939e-10 -9.29167014176173e-10 -4.52640231139849e-09 4.80048538254202e-10 3.14086569315925e-09 2.83115979845712e-09 -7.92315629245663e-10 -5.30646060841131e-11 1.06074696889044e-09 -5.84396151878668e-10 -9.38790987659629e-10 -3.80738484145517e-08 -8.01576730778178e-09 -3.89906082647466e-09 -2.78146553483452e-09 1.27519189932557e-08 -5.17932268729321e-09 -3.23601719507331e-09 -3.67939851203741e-09 -4.09012424184753e-09 6.6179958894453e-09 3.81393545392829e-09 1.26199716854312e-08 1.8838571039071e-09 -1.82799091429205e-08 -1.15081689138808e-08 -5.58886046546272e-09 2.36407723185065e-09 -4.04809371409636e-09 -9.35201183542004e-08 4.93432310680913e-10 1.38641840776506e-07 1.6215003315622e-08 3.56933857930556e-10 1.00006199815316e-08 2.41606590481368e-09 -2.56590141259956e-09 -1.72293175365345e-08 -2.23590578907822e-08 -2.85374106935196e-09 4.35810971532888e-09 2.14672252043792e-08 7.61408026372662e-09
"R2025" -9.72646675724048e-10 1.53202626499293e-09 -1.1678753165306e-09 1.58264763027826e-08 1.09915600020634e-09 4.83928231912693e-09 -1.45037047230248e-09 -6.49848374941998e-10 3.98611362952723e-08 5.44525913456322e-09 1.13736539054903e-09 -7.52276992002477e-09 -5.6114271265342e-10 3.74551803930873e-09 -1.10731996427873e-08 8.36850687407144e-09 -4.29414924886649e-09 -2.25057912107051e-09 2.82534386050763e-09 -3.56241008853129e-09 -7.47055582134335e-10 -7.20194836698743e-09 -9.37017902191311e-10 -4.53634091949962e-08 -3.96883293134373e-09 1.28645943939508e-09 -3.07592911694669e-09 1.32325843482841e-08 -3.09857138570031e-09 3.35758888922571e-09 1.0882558646378e-09 -2.2373206702086e-09 6.34312798517892e-11 3.60260369554678e-09 3.15860158644335e-09 -7.46213510662968e-09 -7.75540306272193e-09 -5.12024372630298e-08 2.77385305010348e-09 2.18601380071671e-08 1.5749485360966e-08 -9.01521195979705e-09 -6.32911194714912e-08 -2.02747622277603e-08 -2.67536673393286e-10 -5.83712117518825e-09 -3.34639722246018e-10 6.48521675683100e-09 -4.2023148241785e-09 -2.787335059071e-08 -1.22208817612629e-09 -5.19202715852604e-10 2.33367760198117e-09 3.98928508180507e-08 -5.56831870382771e-10 1.69866961516588e-08 1.62150033156253e-08 1.19944032935134e-07 3.46641263029718e-09 3.2253796838231e-09 7.85543025961296e-09 -7.39892142449009e-08 -4.97243512424164e-09 -9.41709432265395e-10 7.41563929691404e-10 -1.68855487306401e-09 1.19990055072194e-11 -1.06283270973502e-09
"R2026" -1.11108637058563e-09 4.92790473322641e-09 -1.42816125829426e-10 1.03655270413104e-09 5.04970003913327e-09 -7.94659813163509e-10 -3.07688077976529e-10 1.4432469446815e-09 2.02791997431613e-09 9.82454804076148e-10 2.04463686749924e-08 -7.24943301211759e-10 2.57921874666082e-08 1.95800360061443e-09 -4.93857778024576e-10 2.50233276296276e-09 -2.46788897072899e-09 -6.53506697596032e-09 3.70332324132545e-09 -3.05127081087164e-10 -1.88273240549647e-09 -4.25285322092318e-09 1.68050437660347e-09 -1.6298604454315e-09 -8.8828211666834e-08 -1.68848065606435e-08 9.13865299571514e-09 2.13891870611802e-09 -1.85257958530563e-08 1.22074747188776e-10 1.9311055727523e-08 -4.15919132486126e-09 4.69087532497124e-09 8.43457136980556e-09 2.74404273826224e-10 -1.51331406840681e-08 2.99492476907312e-09 -1.26294778216935e-09 1.08956657574979e-08 1.48928894353858e-09 2.17909714065578e-09 -2.87354455231137e-09 -2.20872713516326e-09 8.88173666778518e-10 -8.47350643187433e-09 2.23692573936297e-09 -6.78002795641673e-08 -4.57482419024179e-10 -6.23586362328778e-09 -2.76380666275228e-09 2.56388872600538e-09 2.11339775923149e-09 -8.94524507282597e-09 -1.92293612031129e-09 -4.38609258653613e-09 5.07515101769854e-09 3.56933857930161e-10 3.46641263029735e-09 1.3114110326228e-07 -1.42543792507237e-08 -2.28395579636279e-09 2.16429628380134e-11 -8.82764541858921e-09 6.54644917783534e-10 -7.120996126535e-09 7.45834255566567e-09 1.9968642464669e-09 9.0343248630914e-09
"R2027" -2.68175882427957e-10 2.8080125935546e-08 2.02853842668571e-09 1.47646165898354e-09 -1.28324799118507e-09 -1.01209699770988e-09 -1.16962877737485e-09 1.25460755611807e-09 2.79456202856935e-09 -1.49754085920961e-09 -5.23660893901567e-09 -2.8528722282703e-10 -3.07861916486465e-09 -7.20974326695857e-10 -4.75266210933767e-10 5.35368340623882e-09 -1.02792363416513e-09 1.03797636206687e-09 1.58349330895809e-10 2.52484345983538e-10 2.6598358037052e-09 -4.61126144788615e-09 -7.09267120128025e-09 -2.72722106986419e-09 7.88200080096055e-09 2.36979560686951e-09 -1.30108691262915e-08 1.01541479016353e-09 2.53464349200942e-09 4.56337027854476e-10 -3.81206239728261e-09 5.4985954165614e-10 -1.12622361693206e-09 1.30252546316494e-09 1.88146899778201e-09 -3.24061032171321e-08 -1.70764165653861e-08 7.29719870117861e-10 -1.87790838982558e-09 -2.74111957110231e-09 4.99594351330348e-10 -1.20698761576069e-09 -2.38194527058303e-09 -6.92886277618605e-11 -2.74999592740615e-08 2.18128168527784e-09 2.33755237762089e-08 -6.75008888605824e-09 8.49314333134632e-10 -5.30245140552181e-09 -2.27524410422017e-09 2.08023482783414e-09 -1.1914152737584e-08 -3.51818898393241e-09 3.94531332077637e-09 3.64078623608832e-09 1.00006199815301e-08 3.2253796838228e-09 -1.42543792507245e-08 9.37105619230463e-08 6.64835425880432e-10 -1.24928771725009e-09 3.81403747415091e-09 -6.00371584381204e-09 -6.60583264461923e-09 8.25836700123876e-09 -3.07292937028974e-10 1.99709178060322e-09
"R2028" 5.314183978378e-10 2.38597998170405e-08 9.25922993667004e-09 1.7603914135092e-09 -3.99909630833088e-11 6.89046484135784e-10 -1.19692331986372e-09 -1.77245332374917e-09 -3.55295288629447e-09 -1.01600944217428e-09 -9.87170601748636e-10 5.39815174497182e-10 -2.04027842465751e-09 7.20934298698627e-10 1.64574317927213e-09 3.89481488906287e-09 -2.13513596542025e-09 1.75607345254585e-09 -4.70230689749404e-10 1.76237657740439e-10 -1.71733537985182e-09 1.15563171102752e-08 -1.22306170151076e-11 -2.43735406457773e-09 5.61753109863197e-09 3.58261917791516e-09 -5.42495609810856e-08 -1.90447625842841e-09 1.43020617359539e-09 -2.51451661014211e-09 1.68808742565634e-09 1.09644331275018e-09 -1.52434538025181e-09 1.81992879400039e-10 7.72583663131828e-10 -3.55173633351029e-08 -2.38230929846605e-08 -5.67642976300306e-09 6.64543844904744e-10 -1.27521503527354e-09 -1.48026915552161e-09 -1.4759500594994e-09 2.76121279101865e-09 -7.13493376670524e-10 -1.00831886377686e-09 9.63608526740066e-10 -2.54210796745489e-10 3.12546297923437e-09 -1.46038920480663e-09 -1.29486012060783e-08 3.72611811524329e-09 -6.89605909217317e-10 -4.7464651583456e-09 -8.39875235546202e-10 1.97771746009901e-08 -9.41315673260639e-09 2.4160659048121e-09 7.85543025961374e-09 -2.28395579636255e-09 6.64835425879683e-10 8.5731903283724e-08 -1.52990505553627e-09 -6.85255102798059e-09 -3.6296545080104e-09 -3.82247809589397e-09 -2.0037525054572e-10 -5.53978534219623e-09 8.80910489774868e-09
"R2029" 1.37765481391706e-10 7.63588085214147e-10 -1.23436997205514e-09 4.24541686012966e-09 7.13757496148999e-10 -4.8311388360232e-09 3.62122777375421e-09 4.18374226114283e-09 -1.90035491166813e-08 -1.16597136017675e-08 2.12530331728216e-09 1.02951577055865e-08 3.87583818779922e-12 -5.6890450535141e-09 3.45280168555107e-09 1.13903077611802e-09 3.02158056570852e-13 -4.53714583413718e-10 1.36757723889553e-09 -4.4168300077193e-09 2.79502159229442e-09 -3.16250835544019e-09 -4.93153453117704e-10 2.33938078571247e-08 2.72848274990771e-12 -1.69664993235207e-10 2.79621836323731e-10 -1.63975727003933e-08 3.80952240857995e-09 -2.39654851059336e-09 -7.28984796467278e-10 -2.19547129018923e-09 -5.04242011105561e-10 -2.39104461908887e-09 -4.34744201857785e-10 1.71468425575414e-09 1.66847873237257e-09 -2.63886247001871e-09 -4.99768902504943e-09 1.35115482300664e-08 -6.72927721551039e-08 -2.70744908767009e-09 3.7301503491055e-08 6.48186817905863e-09 -5.25381758737041e-10 -1.98523428993148e-08 1.40163800381989e-09 -4.03744677937051e-09 3.0446162385374e-09 4.76699151435905e-09 1.46173059470314e-09 -4.96884656542331e-10 -1.76003245612742e-09 -1.73425425536505e-09 -3.04449486483772e-08 -1.81152320943252e-09 -2.56590141259693e-09 -7.39892142448973e-08 2.16429628381564e-11 -1.24928771725614e-09 -1.52990505553344e-09 1.96790317481681e-07 4.08865911791237e-09 5.66641576954819e-09 -1.15196933199474e-09 1.48518977649785e-09 8.79799252195291e-09 -1.31395492766451e-09
"R2030" 1.46483942057476e-09 -1.59544438635766e-08 1.80156499341977e-09 -4.01383791934588e-09 -4.39155173051024e-09 -6.15781972807355e-10 8.61202684873662e-10 -2.94605123816396e-10 6.34669331328560e-09 4.62579714921077e-09 -7.54707369389349e-09 -4.57923293898649e-09 -6.14354078436389e-09 1.62103292547691e-09 -1.36960172020566e-09 -2.44802642154855e-09 9.25081275231417e-10 3.28658523710080e-09 -5.35670522514154e-09 -4.60899412506242e-10 7.24877270491599e-09 -4.82101813519311e-09 -2.93136680879103e-09 9.09501942631422e-11 3.9746492187699e-09 -3.71635192491011e-09 5.29018607828513e-09 5.95277865805205e-09 -7.41586362222208e-09 -4.04754872272513e-09 2.76571317697606e-09 6.03618988028174e-09 4.35472882814902e-10 6.5947430406591e-09 2.87186484058439e-08 2.01587132533677e-08 9.49934150223078e-10 3.2359168565322e-09 1.49249121426786e-08 -1.66205522172494e-08 3.46922040650176e-10 4.93627181318951e-08 -3.16139538317187e-09 1.4409031692565e-09 1.48595178881924e-09 9.43658332144463e-09 1.74155391964263e-08 -1.50559715988677e-07 8.91521343871609e-09 8.43310846657801e-11 2.0755099966022e-08 -8.3431449254529e-09 -5.56008105187576e-09 -2.86955997409994e-09 3.80642000530349e-09 8.83195252445429e-09 -1.72293175365347e-08 -4.97243512424125e-09 -8.82764541858949e-09 3.81403747415158e-09 -6.8525510279811e-09 4.08865911790963e-09 1.90729177204441e-07 2.28039920763574e-09 -4.53021658552524e-09 -1.8122661881777e-08 -2.63847976597348e-08 -8.43962221928067e-08
"R2031" -1.18332733684434e-11 -1.90619517561622e-11 -1.6592264973495e-10 -7.1267854426428e-10 -4.10676040434419e-11 7.42023103303073e-10 1.27402889429331e-09 -2.08092951378012e-10 3.53226051812493e-09 -1.77133952806175e-09 5.04338927707385e-10 -8.2314548935078e-10 9.66820376403823e-10 1.25919405286268e-09 -1.02141953594525e-09 -2.45292943113291e-09 -5.95399356516404e-10 -7.8632669977071e-11 -2.41655809961559e-10 1.89055402965364e-09 1.05204678177018e-09 -2.67078195739962e-09 8.21173443408078e-10 -2.44270608329096e-09 -1.23550447138245e-09 -1.31630981030982e-09 6.10195868605855e-11 -6.6079117805684e-10 -2.82415040575756e-09 -3.80236317001223e-10 -3.83241997499114e-10 1.19410598074504e-10 3.15756954991079e-10 1.29598728839739e-09 -2.63468729708874e-09 2.58336940857453e-09 1.11527052031991e-08 -1.41627194947139e-10 -9.11487324601639e-10 1.54897501527104e-08 -5.97059642760742e-08 -6.0017555633772e-09 -1.62108790762633e-09 8.8494963095242e-09 8.57673486243958e-10 -1.00845790409148e-08 -1.37830279634362e-09 -1.33355892982719e-09 -3.19709606426991e-10 1.82340838638056e-08 8.6809031634405e-09 6.87493891655889e-10 -4.66745142713401e-09 6.08861724506046e-09 -7.83479297519243e-08 -7.26162095965128e-10 -2.23590578907845e-08 -9.417094322648e-10 6.54644917782454e-10 -6.00371584381047e-09 -3.62965450801008e-09 5.66641576954596e-09 2.28039920763599e-09 9.40594154231665e-08 6.30965739087945e-10 -1.05987092786555e-09 1.62698605099336e-08 4.66827138165769e-10
"R2032" 9.6026304428718e-10 -3.27264528576936e-09 -1.57160929697211e-09 3.90645268002541e-10 1.07960200437729e-09 -1.77383004316359e-09 4.9619221859866e-10 1.44182759995021e-12 5.8274853376092e-10 2.03764128065694e-10 9.4236152331978e-09 -3.61702640582504e-11 -7.48160757257209e-09 -3.8649776727162e-09 5.07533025493073e-10 -1.800000798944e-09 3.26703932079345e-09 -3.67260911946552e-09 -3.58555642407129e-09 -1.21226873910108e-10 1.4324334897185e-09 5.92467979476715e-10 -2.83532801939569e-09 1.11615723843999e-09 2.00601328543753e-08 6.33896192907858e-09 3.29987579933284e-09 -1.75898305079144e-09 4.04237227886805e-09 -1.93626634116795e-09 -3.65086316667624e-08 -2.27144866141943e-10 5.59007111857246e-10 -5.96984418783706e-09 -1.51463038707062e-09 3.46857530367768e-09 3.039692155747e-09 -3.73310555300506e-11 2.50243863998686e-09 2.05378098300295e-09 -7.95083176454434e-11 -2.97750091920992e-09 -1.2490576015128e-09 -1.54835741732338e-09 1.46098037050832e-08 4.4503312370826e-11 -1.62192745527651e-08 5.72364212678618e-09 -8.25841984464999e-10 8.26620406938973e-11 8.48230894019365e-10 -6.20423742896466e-09 2.31679205083149e-09 7.40524768829572e-10 1.23053188439793e-09 4.93588945792638e-10 -2.85374106935224e-09 7.41563929691455e-10 -7.12099612653591e-09 -6.60583264461681e-09 -3.82247809589391e-09 -1.15196933199469e-09 -4.53021658552575e-09 6.30965739088722e-10 6.03962821788531e-08 -2.33987025278033e-09 1.5904631722274e-09 -4.39536241730969e-09
"R2033" -4.48651626064044e-10 3.14299709970987e-09 -1.1036836176536e-10 1.52751464905571e-11 5.61744663605334e-09 8.49174166275126e-10 1.06118998868333e-10 -6.67062878148856e-10 -3.63353027680412e-09 -2.50395108427915e-09 -1.26962222379204e-09 1.17509422986535e-09 -9.47385801688409e-10 -1.06419831427719e-09 1.90803846451127e-10 1.19283676920558e-14 4.18455352085395e-10 1.54909352033273e-09 2.72514192620576e-09 8.30826193728196e-10 -2.17063888996906e-09 1.20466103891907e-09 6.92331819667734e-10 3.10009711034784e-09 -3.07891590175411e-09 -4.26222265486924e-09 1.18090553485323e-09 -3.07529609106876e-09 -9.63855304013352e-11 2.08717088928109e-09 -3.02746474342465e-09 -2.6627148467032e-09 1.11655009977142e-09 -2.49338109437338e-09 6.79313625307821e-09 -4.90816330811921e-09 -3.00132472810652e-10 3.18898392120576e-09 -3.45256588164659e-08 -2.90651070740047e-08 7.30878170566429e-10 1.91755348887059e-09 2.36046573813998e-09 1.17283518200497e-08 -3.75739760769328e-08 6.02553419747176e-09 1.37674761048105e-08 -5.52638506193939e-09 1.77530788909271e-08 1.4492305375394e-09 -2.72636696252833e-09 1.23600797269174e-08 -9.28455159670503e-09 -7.15551306152159e-09 -4.92545872062749e-09 -2.30810510984615e-09 4.35810971532956e-09 -1.6885548730641e-09 7.45834255566563e-09 8.25836700123903e-09 -2.00375250545552e-10 1.48518977649656e-09 -1.81226618817772e-08 -1.05987092786564e-09 -2.33987025278187e-09 4.45454697616074e-08 4.36876763835178e-09 1.85435125986507e-08
"R2034" -5.93521104978152e-10 2.15656239876811e-10 -1.79056335457308e-10 2.26805763057284e-10 4.52936075770411e-10 3.04227578238136e-10 -5.64568561381164e-10 7.50701506309514e-10 1.87629187455671e-09 -4.9995951762471e-10 6.05346093236421e-09 -3.73690594450179e-10 -1.03903745604091e-09 -3.66802753185204e-10 -1.1528775044779e-09 6.14207651437141e-10 -1.50400702315315e-09 -2.65076125943681e-09 2.54735315361405e-09 2.25134954139333e-10 -2.81699236153367e-09 -2.59362014732397e-09 1.51891977655465e-09 2.32271175963258e-09 -2.58431146983215e-09 -2.79893359968927e-09 2.58164608139597e-09 -3.41891700784815e-09 -8.87283952642034e-10 2.28400405126778e-09 3.27062803554422e-11 -4.6925697588888e-09 1.05285298754966e-09 -1.45753329588773e-10 -1.63363308105104e-08 1.97108212925243e-09 3.59021110162824e-09 9.98849772370572e-10 3.33289903059998e-10 7.20761268812523e-10 -6.07209144389356e-09 -1.94690391534937e-08 -1.91617209036962e-09 4.50370071104263e-09 3.80349481202715e-09 -1.22371563629894e-09 -3.50284867504564e-09 2.85672845971915e-08 8.943720991708e-10 1.16263585720536e-08 -1.09638140859541e-08 -3.09579638309079e-09 1.13934007298775e-08 -1.1318696919285e-09 -8.24312486658439e-08 -2.23965233682116e-09 2.1467225204378e-08 1.19990055067693e-11 1.99686424646675e-09 -3.07292937028256e-10 -5.53978534219653e-09 8.79799252195322e-09 -2.63847976597346e-08 1.62698605099345e-08 1.59046317222692e-09 4.36876763835215e-09 4.2597275803386e-08 1.03666020871845e-09
"R2035" -5.49895045633388e-10 1.6936012200268e-08 -1.30577092395604e-09 2.49102239138286e-09 2.68354932893516e-09 1.68403945902231e-09 1.02368828366749e-09 -1.23615799257534e-09 -9.21969853409848e-09 -2.40954314285368e-09 3.26978317744352e-09 2.76336121865172e-09 -6.71972748357775e-09 1.07661416263533e-09 2.1160117857491e-09 1.66387600331197e-09 -3.04841849290568e-09 -4.28275385486279e-10 6.47657262117684e-09 5.83039808019109e-10 -5.74525004471544e-09 2.64870255249676e-09 2.56637284393267e-09 2.29986038542421e-09 -1.02193116622683e-08 4.02170312006902e-09 -4.26596389581444e-09 -6.30336930081571e-09 4.07821384769258e-09 3.21240928309937e-09 1.50077338489377e-09 -4.5907670671549e-09 -2.8478558906493e-10 -4.08982238677698e-09 -4.30252160329533e-09 -2.17880922048459e-08 -3.09014389523737e-09 1.02616233406575e-09 -2.03269115921202e-08 -1.00885586225703e-08 1.45046927380503e-09 -2.84518441519425e-09 9.69848069116555e-09 7.46554210352223e-09 -5.29258859148516e-08 3.94738793940536e-09 2.78972094354647e-08 2.81449455877533e-08 -6.29990459352824e-09 6.95976813746647e-10 -1.68897613169883e-08 2.38176168631433e-08 -1.7864147793595e-08 -9.81380361958105e-09 -1.61657667905168e-09 -7.1814524074339e-09 7.61408026372687e-09 -1.06283270973439e-09 9.034324863092e-09 1.99709178060267e-09 8.80910489774961e-09 -1.31395492766403e-09 -8.43962221928071e-08 4.6682713816559e-10 -4.3953624173098e-09 1.85435125986507e-08 1.03666020871862e-09 1.00512909377296e-07
