# Supplementary material for: NODDI and Tensor-Based Microstructural Indices as Predictors of Functional Connectivity
Source: PLoS One. 2016 Apr 14;11(4):e0153404. doi: 10.1371/journal.pone.0153404 (PMC4831788; doi:10.1371/journal.pone.0153404)
Supplement: S1 Data — a) Functional connectivity matrices, both fMRI and EEG connectomes across all subjects, in the form of precision matrices and b) structural brain connectivity matrices across all subjects and microstructural indices. Columns and rows are named according to the corresponding brain region that represent. (ZIP) [file pone.0153404.s001.zip › DATA/EEG/45/precShr_EEG_wholeTS1_4.txt]

"C1001" "C1002" "C1003" "C1005" "C1006" "C1007" "C1008" "C1009" "C1010" "C1011" "C1012" "C1013" "C1014" "C1015" "C1016" "C1017" "C1018" "C1019" "C1020" "C1021" "C1022" "C1023" "C1024" "C1025" "C1026" "C1027" "C1028" "C1029" "C1030" "C1031" "C1032" "C1033" "C1034" "C1035" "C2001" "C2002" "C2003" "C2005" "C2006" "C2007" "C2008" "C2009" "C2010" "C2011" "C2012" "C2013" "C2014" "C2015" "C2016" "C2017" "C2018" "C2019" "C2020" "C2021" "C2022" "C2023" "C2024" "C2025" "C2026" "C2027" "C2028" "C2029" "C2030" "C2031" "C2032" "C2033" "C2034" "C2035"
"R1001" 2.72333697471038e-08 -7.26713403466139e-10 -1.26155873124254e-09 -4.63553577371961e-09 4.44740942353321e-09 9.87477576086835e-10 -6.8934429404537e-09 -2.29290050542383e-08 3.22387857103274e-09 3.32202336650179e-09 -4.63082688276217e-09 -2.24174916044097e-10 3.08354005982354e-09 -1.42921015149593e-09 -1.83916242558773e-09 -5.05368139898222e-09 -3.9310042620965e-09 -3.236800637001e-10 2.35786720057795e-09 9.25866826114004e-10 5.88243787843026e-09 3.57927686404349e-09 8.76627586717923e-09 2.15967415015597e-09 -2.16421613318621e-09 -1.92249631832767e-11 -1.32226607977886e-09 -1.16145085145321e-09 5.60141386110612e-09 -1.34996723834749e-08 5.64379678579638e-10 4.38788410120799e-09 -1.50918689558211e-08 4.10796098345018e-09 -4.58974610008722e-10 4.55442665580518e-10 -3.09603031668807e-10 4.94798078805387e-10 3.05818904462562e-10 3.87021255614881e-09 -1.49912924058397e-09 -6.39792550620853e-10 -3.80306604381622e-09 -2.54014584512081e-09 4.62944044063348e-10 -1.3891763254103e-09 -5.10994438300507e-09 1.27186893409511e-09 -1.63186650016522e-09 4.76044053593167e-10 -4.13779887283182e-11 1.11705584308425e-09 1.34453197365186e-09 4.28170212236365e-09 -2.70028718888219e-09 -2.12158086306077e-10 2.10269458074926e-09 -5.03584911161832e-10 3.30923757409458e-09 -1.29889189922531e-10 9.82834731547275e-10 -2.78903379184388e-10 4.40376368109951e-11 2.06510981639578e-09 1.11766387355194e-09 -1.44284765483982e-10 1.05269297912159e-09 -1.60727346621661e-09
"R1002" -7.26713403466187e-10 7.56427876260018e-08 3.39774799029272e-09 2.20077335019125e-09 2.67297868191216e-09 3.84849417581517e-09 -1.94184038362727e-09 1.04964641856926e-10 5.69537518712596e-09 3.31349582699192e-09 9.95302912680341e-09 -3.06139407558573e-09 -5.39575157677363e-09 -4.71981882115797e-09 -1.56653881126052e-09 2.85750191337956e-08 1.59469426518631e-09 8.2979309772816e-11 1.99556814683482e-09 8.49668135003201e-10 2.07294465332218e-09 -1.88819147333301e-08 -5.26022983454043e-09 -1.44529429714037e-08 -7.51124337147682e-11 -7.89596068259066e-09 -5.47408465263302e-08 7.63157141355149e-09 1.64376930331657e-08 7.53364366693604e-09 4.01564204200459e-09 -3.88463792055549e-09 -3.23175856022865e-09 -1.46164749731951e-08 -1.35328175907858e-09 -6.30899660213481e-08 -5.60902671159828e-10 -5.39288725917488e-09 -2.10698869081944e-09 -9.36221221891521e-10 8.11918618280367e-10 -1.89512354996749e-09 8.68934687068241e-09 3.4248144537685e-09 6.96105603101994e-11 5.21829407140271e-10 -8.90660357537665e-09 7.85037757939538e-09 1.19377552802202e-09 9.22989816454502e-09 1.28230011420985e-09 -4.29237447110693e-09 9.54948305645915e-10 -5.71224662728117e-09 6.95180459797295e-09 -1.67288682240493e-08 -7.79963537555984e-09 4.48754362606831e-09 1.67790106596021e-08 1.68767423239407e-08 2.6461403573113e-08 -4.27917481371711e-09 -4.98745603321562e-09 2.46572718981176e-09 -5.23763283929696e-09 -5.60712620002479e-10 -5.96581134955541e-09 1.04951195257451e-08
"R1003" -1.26155873124287e-09 3.39774799029213e-09 8.13669495693668e-08 -2.2049179902768e-09 7.49425883121409e-10 -1.06169466935196e-10 -2.71097228787282e-09 7.68802855944301e-10 -2.4054763508504e-09 -2.95882562491315e-10 1.05122322230786e-09 1.35456640903554e-09 -1.49718890520326e-09 -3.78312022081924e-09 -2.63442500006364e-10 1.84232533138167e-08 -9.38708662125923e-11 -1.66541570811995e-09 1.06501645342257e-08 -1.15047842195834e-10 1.2749823957951e-08 -1.03537045297835e-09 -5.27800222943344e-08 8.62154805199724e-09 3.98869606933249e-09 -3.74277279159225e-08 -5.17984598734612e-08 -1.13414306005327e-08 1.1662449955158e-08 1.63585875278972e-09 4.22287261763269e-09 6.82597374046926e-10 -1.16111214583653e-09 -3.525267846862e-09 5.89320578404388e-10 1.42559235851505e-09 -8.27657417126359e-09 6.93907083022171e-09 1.25648115207511e-09 -3.95349945716634e-09 1.05442141052946e-09 -3.61926841961012e-09 -6.91378193151659e-09 3.40228564176605e-09 -2.41718319932155e-09 4.93853366028561e-09 -4.08676870127422e-09 6.84517181246787e-10 3.13824161163157e-09 -1.17999307470282e-08 8.27036157277731e-10 5.86645958291468e-10 4.30784970963028e-09 -4.03347574168998e-09 -3.96491217689473e-09 9.11341823410075e-09 4.83928798455563e-09 3.76963952887725e-09 3.82195783650309e-09 -3.04477743373564e-09 1.72496612265165e-08 -4.40558095389846e-09 3.22253186038687e-10 -2.60882033301843e-09 1.97482631298049e-09 1.29805531093382e-09 1.07718934283277e-09 -5.15222934791713e-09
"R1005" -4.63553577372159e-09 2.20077335019112e-09 -2.2049179902766e-09 1.33072190189918e-07 1.20208186890079e-09 -1.75983460026855e-08 7.94874803893995e-09 1.040014438429e-08 -3.98247376465786e-09 4.15604323564083e-08 3.69103121501525e-09 3.76108595404417e-08 -5.227120081456e-09 -3.15838165534416e-09 -3.74939977518591e-09 2.10726059524104e-08 -1.23104132661712e-09 -1.16038113094777e-09 1.83366914173574e-09 -8.94788054332328e-08 2.46881094563013e-09 -9.55059898022554e-09 -1.92039547027352e-09 -2.45147827251467e-08 1.93109803288748e-09 -3.496595349724e-09 2.24707087537538e-09 -2.88059398189073e-08 1.14320727257286e-09 1.9562426560726e-09 -9.65894730326255e-11 -2.44348913320872e-09 4.04901186188593e-09 -1.2306532425763e-09 2.48878595634945e-09 -1.00311538751764e-09 2.6637030966199e-09 -1.0110469203309e-07 6.91925259188519e-10 9.09940647927377e-09 8.60847124889546e-09 -1.00627011023624e-08 8.11811268887216e-09 -7.45095586715964e-09 7.00794550713568e-10 -2.66524451118475e-08 4.82398702055224e-09 6.33546345050311e-09 1.06097332155697e-09 -1.01575537235684e-08 -1.73194268927497e-09 -5.76373191479578e-10 6.47409970529205e-10 4.18899889324698e-08 -1.70600844136871e-08 5.94586394541096e-10 6.27298846869478e-09 3.45209692459763e-08 -3.01158599904358e-09 -1.09503609516338e-09 2.18149130888743e-09 -9.38775372195893e-09 -7.92577643457213e-10 1.14985613943576e-09 8.09914405575901e-10 -3.41533016246563e-09 4.95501699846077e-09 -2.78539854081118e-09
"R1006" 4.44740942353301e-09 2.6729786819121e-09 7.49425883120872e-10 1.20208186890196e-09 1.35217701719279e-08 -1.71327818928165e-09 -7.61720301484351e-10 -2.86186276512766e-09 6.86479771392861e-09 -5.92048702089707e-10 2.8530406221406e-09 5.84241060756938e-09 -2.14158042631098e-09 -3.16772137304732e-09 -1.06162759995566e-08 -7.05132942809252e-11 1.90520176195444e-09 2.93574081322475e-09 6.61524385041064e-10 -4.03108546348803e-09 -2.76972447978165e-12 2.17953219402993e-10 2.07059017218116e-11 -2.77851667581205e-09 4.84540878000147e-10 -7.85606100570742e-10 -3.37871559211761e-09 -6.14103964358224e-10 4.82069535206679e-09 4.68404261307769e-10 1.32128397858205e-09 -6.31982836674874e-09 -6.22650213250794e-10 -6.37705019353054e-09 3.85542869595706e-10 -2.49859058798701e-09 8.196898800917e-11 -2.15870317085961e-09 1.73202755915669e-09 3.45054182861452e-09 -8.48377281176838e-10 -2.58419919742653e-09 -6.58000975918338e-09 -1.99549678485602e-09 1.85993996441444e-09 -5.10377314076913e-09 -5.97280260504174e-09 3.74164398196898e-09 -4.68844599491815e-10 1.03444807243895e-09 1.26103659579916e-09 -1.51632575192527e-09 8.26528209773853e-11 6.23368771683317e-09 -2.13945183498822e-09 -5.20779329643197e-10 1.26786141690276e-10 4.00265413830784e-09 4.84030088104241e-09 -1.79152464522474e-09 2.69340888715342e-09 -1.61551306890813e-09 -3.84251399872972e-10 7.68480063154654e-10 -5.19152043629444e-10 -1.17503990813992e-09 8.09961137857782e-10 -1.21090956176843e-09
"R1007" 9.8747757608703e-10 3.84849417581495e-09 -1.06169466936106e-10 -1.75983460026861e-08 -1.71327818928147e-09 9.96648028272833e-08 -1.52559803410801e-08 -3.75916145909217e-08 2.14734313744052e-08 -3.99112873574576e-08 -5.38936165026768e-10 -4.64508082931015e-08 2.50478151820318e-09 1.75038145546911e-08 -2.81244230115289e-08 2.48208732811837e-09 6.34247561806333e-10 4.92732066037861e-10 -9.95497878083004e-10 3.24514404773318e-08 1.00373436208123e-09 -1.31069208207339e-09 -4.61575010301521e-10 -1.4748953727035e-08 -3.55233988892376e-09 4.12043862315231e-09 -3.3794838497127e-09 2.32059037499488e-08 -7.02169384960403e-09 5.84137060931558e-09 2.58364375485839e-10 -3.8734236498737e-10 3.76841434633243e-10 3.58937138389216e-09 -2.85993227635998e-09 -2.00568633529396e-09 -1.42827921370545e-09 9.48422060161919e-09 5.4039078762179e-10 -9.20170157110362e-09 4.26960554925761e-09 4.53164701455909e-09 -1.13267921162497e-08 6.09888493784611e-09 -3.55390818173077e-09 3.98355392135516e-08 1.41527017473247e-09 -9.00397692553314e-10 -5.09770516104598e-10 -1.00802839140649e-09 -4.87501342010071e-10 1.97078434557003e-09 -2.9621078901442e-10 -3.03120092856372e-08 7.00774530126718e-09 -2.08836090724861e-09 1.18255226392077e-09 1.22634382166355e-08 1.98482927300924e-09 1.11004108454432e-09 -1.80704133628671e-09 -1.36744420122022e-08 -3.36108934364506e-09 -2.39649722308148e-09 -1.17394256816794e-09 5.37241391270751e-09 -7.70130149691145e-10 4.01116113693334e-11
"R1008" -6.89344294045411e-09 -1.94184038362718e-09 -2.71097228786823e-09 7.94874803894014e-09 -7.6172030148458e-10 -1.52559803410814e-08 1.74232039449163e-07 1.75265053105255e-09 -1.34924866406258e-08 -5.17358437458031e-08 1.51876782300766e-09 1.00007578861917e-08 -2.67076403490124e-09 5.59216950257175e-09 7.89490831523824e-09 1.72096633787661e-09 4.90383744090522e-09 2.06109256924236e-09 -6.27585609855782e-09 1.31922628643279e-08 1.29873668689996e-08 1.09674969958783e-08 4.04610901125138e-09 -1.89155783918318e-08 4.40622201973094e-09 2.55615835343069e-09 -2.48655343769973e-09 -5.86530955898857e-08 -1.21351919279998e-08 -1.01117864349709e-07 2.95081640925009e-09 5.69790224713988e-10 1.23781723438228e-08 -2.06500978738252e-09 5.83504684229512e-10 3.02759884673437e-09 2.62164044982471e-09 1.11388494609999e-08 -8.1049852344574e-10 2.04642029469379e-09 -4.54492292216349e-09 -5.47584002921202e-10 9.34338814593096e-09 9.92170364202758e-09 1.97455205919084e-09 -7.05909729744641e-09 -1.42560206331203e-09 -1.97202582977471e-10 -1.12852681968895e-10 5.70551020772574e-09 6.23915632024542e-10 -2.36440523620568e-09 -1.06301251038854e-09 -9.91139291475612e-09 -1.4012311597192e-08 -8.64957472223379e-09 -2.17065270117795e-09 7.09479386413949e-09 -2.48208820154693e-09 -5.59331544437098e-09 6.07337999888274e-10 -4.91978406070138e-09 1.25862228472215e-09 8.98278233171026e-09 -1.39537017524726e-09 -6.50891445071173e-10 2.93862471380077e-09 2.12045502480279e-10
"R1009" -2.29290050542411e-08 1.04964641856517e-10 7.68802855942212e-10 1.04001443842903e-08 -2.86186276512848e-09 -3.75916145909196e-08 1.75265053105031e-09 7.18235715709897e-08 -5.52962126660552e-09 8.76333540061053e-09 6.0942178124578e-09 1.81375755652513e-08 -5.56460303112181e-09 -4.2829775372854e-08 1.41969081512302e-09 4.15818646236415e-09 4.51277560990483e-09 -5.95700032376577e-11 -1.25198440141839e-09 -1.27958332251032e-08 1.88634262753878e-09 -2.77136721459526e-09 -1.11565267321879e-08 8.84505806401653e-11 5.59197985284979e-09 -1.85313521761859e-09 4.29307235057252e-10 -4.20020456056951e-09 1.07337390521795e-08 9.66265528273299e-09 -1.15889513219606e-09 -7.21811834420733e-09 8.54846359402286e-09 -8.12963775132353e-09 6.64949702659658e-10 -1.05610593676295e-09 -1.28826201613521e-09 2.05494214592516e-10 2.0953264772537e-10 -3.13432869097588e-09 1.37216089343444e-09 -2.66057785770688e-09 6.04319389304556e-09 -3.02064461144392e-10 -1.40505268291526e-09 -6.06897381491557e-09 5.67677488676989e-09 -4.31800780070669e-09 2.06144445193918e-09 -2.50794478236881e-09 1.10337148225991e-09 -7.83894824425855e-10 -3.62714156234e-09 -3.18367315632942e-09 4.32538750917269e-09 2.14008798092802e-09 -1.42819183466148e-09 -2.63198769391601e-09 -5.41685700400526e-09 1.35296252144325e-09 1.54977718506171e-09 3.42518681967755e-09 5.76706233451476e-09 -2.25796038389379e-09 2.92297904077662e-11 9.5570171006972e-10 -2.10614649282096e-09 2.19691893385904e-09
"R1010" 3.22387857103353e-09 5.69537518712596e-09 -2.40547635085034e-09 -3.98247376465841e-09 6.86479771392878e-09 2.14734313744037e-08 -1.34924866406278e-08 -5.52962126660487e-09 1.10165796335371e-07 2.1622132437397e-08 -1.05816175135917e-09 -3.23680914882549e-08 2.31040227758325e-09 1.92685647861869e-09 -3.59813908078002e-08 1.88712249611983e-08 3.92781115817306e-09 2.72897767991155e-09 2.18037110940081e-09 -6.0881869001899e-10 1.7013465601323e-08 -2.79953547939821e-08 -7.57105400197272e-09 -8.03258141080942e-08 -3.0190761465493e-09 -2.93703305871197e-09 6.77933588793452e-09 5.31854800946694e-08 6.77516039005829e-09 -7.1398644263987e-09 1.57781466300127e-09 -2.03870172871796e-09 -3.50044292957536e-09 -4.13494945161974e-09 6.02676936940337e-09 -5.77351700663623e-09 3.26172946736379e-09 -5.91972177495101e-09 2.50340591895967e-10 5.39291633988047e-09 8.91860058902027e-09 -7.46906351709378e-09 -9.86933886843846e-08 -6.44914952777947e-09 3.47377125030124e-09 9.9187236058482e-09 -7.57142030656173e-09 4.13700826731595e-09 -3.97729561389869e-10 6.55787356894152e-09 -2.01789660524515e-09 -7.35047157850274e-10 -8.41242279010213e-11 1.87919620785848e-08 -1.73480557211102e-08 7.37297264076736e-09 2.37267798374425e-09 7.84234611945445e-08 5.4480540128689e-09 1.44248752505096e-09 -6.85190566829097e-09 -4.25322392174024e-08 -9.70819557709684e-09 5.40443088046688e-09 -9.6688870213421e-10 3.3042697419753e-09 1.17087838683723e-08 -1.50125630381993e-09
"R1011" 3.32202336650044e-09 3.31349582699128e-09 -2.95882562487919e-10 4.15604323564048e-08 -5.92048702092118e-10 -3.99112873574602e-08 -5.1735843745798e-08 8.7633354006109e-09 2.16221324373997e-08 1.99283028719972e-07 3.3221300303909e-09 3.35852914996945e-09 -1.26797988368169e-09 -9.82334743604515e-09 9.06702731932266e-09 -2.56377623939627e-09 -2.5608683958867e-09 -4.67456449238523e-09 3.5092323331483e-09 -8.0891413850531e-08 -2.32904564260932e-09 -1.2504387614394e-08 -8.17748344589142e-10 2.17326293752558e-09 -3.05281286270533e-10 -3.50559438309035e-09 4.75308139124203e-09 -1.08580171924573e-08 1.45653319124863e-08 1.35704384036599e-08 -3.69225708201746e-10 9.29665332803531e-10 -4.92324824020939e-09 -4.84412375864538e-09 1.29942451921936e-09 -2.3820250571494e-09 6.91153533412309e-09 -3.98867323719334e-08 -5.98030221483523e-10 8.10630096884149e-09 -5.03428518418282e-10 -1.12609311974903e-09 -1.66264387817058e-08 -2.67912755199412e-08 1.2025448619863e-08 -1.18009994209062e-08 -3.35174490137981e-09 -2.21429804950382e-09 -3.33105595056922e-09 6.32002978696051e-09 -3.93017239801285e-09 -3.15540775677102e-09 1.60199363243888e-09 5.07028602182463e-08 -1.87984434606036e-08 3.32045356952268e-09 2.73243048645159e-09 4.69925305187647e-09 6.49868241934763e-10 -2.21098829421587e-10 -6.44436358590497e-09 1.09641941481089e-09 1.50178249718184e-09 2.12829524496721e-09 -6.65030524061412e-10 -7.28253504564167e-09 6.49408477755143e-09 -2.63334652233508e-09
"R1012" -4.63082688276242e-09 9.95302912680325e-09 1.05122322230728e-09 3.69103121501551e-09 2.85304062214049e-09 -5.38936165026158e-10 1.51876782300707e-09 6.09421781245821e-09 -1.05816175135889e-09 3.32213003038981e-09 6.03636552511699e-08 3.30814306371485e-10 -1.63702931331215e-08 -9.90130316167471e-09 6.50839949708824e-10 2.04089028509738e-09 7.89711582649853e-09 -1.68119700304107e-08 -3.22368765368764e-10 -1.77920918699768e-09 -2.91103316584499e-09 -5.65281940226443e-10 -3.31533569537916e-09 -1.06520272384854e-09 -9.93828841426138e-09 7.71902420291994e-09 -7.31460932190716e-09 2.56335705337886e-10 2.65901840304618e-08 3.39345276234744e-09 2.70477204913893e-10 -2.52943612064623e-08 4.02255283813858e-09 -3.39130521040723e-08 1.33181552156046e-09 -1.31066385573366e-08 -6.28160418525859e-11 -3.46621033099199e-09 4.90771397852731e-09 -3.84281766002297e-09 2.64390928452923e-09 -1.77599059862007e-10 7.93155532835163e-10 1.4784822892951e-09 1.21132436404462e-09 -8.73088053975486e-10 -1.0246302225243e-08 1.25111036257815e-10 2.1651224030316e-09 -2.8966272829037e-09 5.64760104627717e-09 1.27712733302354e-09 1.21080100549621e-10 8.14836388298071e-10 7.68658697607589e-09 1.6462194742692e-09 -4.85076625456209e-09 3.15413723800561e-09 2.15239762987777e-08 -5.47265713021736e-09 8.46663187292487e-09 8.84127357908989e-11 -2.59412728013139e-09 -1.58879060195572e-09 -6.56196758268073e-09 1.87136157525136e-10 -1.17747102337936e-09 -5.78530222652365e-09
"R1013" -2.24174916043865e-10 -3.06139407558577e-09 1.35456640903392e-09 3.76108595404416e-08 5.84241060756948e-09 -4.64508082930997e-08 1.00007578861928e-08 1.81375755652492e-08 -3.23680914882538e-08 3.35852914997184e-09 3.30814306371815e-10 6.44602972843935e-08 -2.15613532082306e-09 -9.68527905823659e-09 6.01530425574506e-09 -1.52123954621791e-09 -1.14612268731002e-10 1.76859296734101e-09 -5.69264028128419e-10 -4.58659591511587e-08 -1.28519317371226e-09 6.18597732955617e-09 -2.31487453079248e-09 1.04759245976728e-08 2.4239794912855e-09 -4.35859486722812e-09 -3.41072691932556e-10 -1.80307225076949e-08 1.00974776011756e-09 -1.85509574858511e-09 -4.07264083335876e-10 -2.60134343120566e-09 2.54371490090682e-09 -1.26430671678027e-09 2.48246980094623e-09 1.95889073894481e-09 -2.13040227333079e-09 -2.08112160836611e-08 -6.83690641718034e-10 8.63760195972635e-09 -4.41430326379605e-09 -5.38489197786365e-09 2.19316973516398e-08 -5.09625275573602e-09 1.89823479187049e-09 -4.88593335088414e-08 1.6183276471369e-09 5.67190578036976e-09 3.06253345085129e-09 -4.86903222179253e-09 2.27282907987948e-09 -9.65572727111474e-10 -7.22263202602257e-10 3.49343154130241e-08 7.23710187041143e-09 1.44883950714946e-09 -3.84137321468698e-09 -1.24922053418454e-08 -1.85742214113232e-09 -9.58805257193184e-10 4.33924750681935e-09 9.78627990431038e-09 -1.26321990009912e-09 4.11323935803411e-10 1.55224069433386e-10 -3.63682393210364e-09 -3.11036925657067e-09 -4.09259656268462e-10
"R1014" 3.08354005982401e-09 -5.39575157677326e-09 -1.49718890520321e-09 -5.22712008145713e-09 -2.14158042631108e-09 2.50478151820339e-09 -2.67076403490047e-09 -5.56460303112146e-09 2.31040227758354e-09 -1.26797988368246e-09 -1.63702931331221e-08 -2.15613532082325e-09 3.88175247188097e-08 4.19376041066261e-09 -6.1051518098344e-10 2.26978032134765e-09 -5.38556684527058e-09 2.39059282675437e-09 5.19799192874082e-09 3.04344436980253e-09 1.44958822094458e-09 -2.47701757223775e-09 1.34814020968701e-09 1.48408459183563e-10 -2.92839704659648e-08 -3.73825967757993e-09 5.52941013556221e-09 1.00804005187955e-09 -1.24686517418757e-08 -2.52877781020023e-09 -4.53593474887227e-09 6.80985341192251e-09 -1.04034704190457e-09 1.45175933820857e-08 1.75547078723261e-09 1.27660554164499e-08 3.10889628088779e-09 4.09512739306601e-09 3.74075775907572e-09 -2.85768402922702e-09 -1.32418426407811e-09 -8.13934961708738e-10 -3.53195085838738e-10 2.18710566014156e-09 5.10771819043409e-09 3.59891905188227e-09 -2.63582185900022e-08 -7.37190463371999e-10 -1.35445550058062e-09 2.27231500632661e-09 -3.25435683146457e-09 -1.88273360706312e-09 1.32265287963069e-09 -4.44372415101614e-09 -1.01233189406938e-08 -2.57128236722517e-09 7.65648311529533e-09 -1.66932125172524e-09 1.80296427712167e-08 -2.12205368525276e-09 -1.47750984577488e-08 8.72206129134318e-10 -4.00525332625117e-09 1.91543615833097e-09 -1.53861235065361e-09 4.20100702238778e-09 2.28923922947789e-09 2.77660707304891e-10
"R1015" -1.4292101514939e-09 -4.71981882115786e-09 -3.7831202208195e-09 -3.15838165534439e-09 -3.16772137304722e-09 1.75038145546935e-08 5.5921695025717e-09 -4.28297753728599e-08 1.92685647861845e-09 -9.82334743604665e-09 -9.90130316167554e-09 -9.68527905823815e-09 4.19376041066269e-09 1.11815658124568e-07 5.05570972292767e-09 -3.5057695172476e-09 -4.53469752944119e-09 6.21858802101186e-09 -7.17153211236316e-09 7.47070247066668e-09 -1.28431851174875e-08 -2.68353100780484e-09 2.69311703925044e-08 8.47596120901795e-10 -3.55016082780201e-09 -1.09888835448911e-09 5.34079042256796e-09 -3.30663086193706e-09 -8.4359956299308e-08 -7.33535161327468e-09 -4.29348354850241e-10 -3.51208809016718e-09 1.25284239313533e-08 2.28597851293809e-08 1.07001140973233e-09 4.88059597345236e-09 -4.77799959445666e-10 2.00441676627474e-09 1.1263399290869e-09 5.438488420228e-10 -2.25015967271385e-09 -8.59738961362287e-10 -4.04134577724476e-09 1.35553574430482e-09 1.14090933148128e-09 2.4564408313256e-09 6.80257718049126e-09 1.77126666216051e-09 2.18843056364622e-10 3.23036052155602e-09 -2.80626240629361e-09 -2.96994375891023e-10 1.00467092387722e-09 -5.03598808293781e-10 -3.96326087813847e-09 5.98999701253346e-10 3.12656435189684e-09 2.15216418182845e-09 -4.04611480404443e-09 2.19629492051216e-10 -4.29166897873108e-09 -1.18063152182988e-09 -2.76596503198285e-09 -1.01076533495614e-09 -4.30719823098724e-10 -2.05240011738388e-09 1.37178222499633e-09 -1.20607361638164e-09
"R1016" -1.83916242558765e-09 -1.56653881126043e-09 -2.63442500006008e-10 -3.74939977518576e-09 -1.0616275999556e-08 -2.81244230115274e-08 7.89490831523802e-09 1.41969081512386e-09 -3.59813908077999e-08 9.06702731932368e-09 6.50839949708879e-10 6.01530425574458e-09 -6.10515180983469e-10 5.05570972292579e-09 3.27549336366783e-08 -3.3770888498538e-09 -2.38715971543221e-09 -3.37190427153245e-09 -3.11755471959015e-10 2.18748599418894e-09 -4.47027078693778e-09 4.52934073395251e-09 4.25031720836356e-09 2.32425880868953e-08 5.06430928117246e-10 2.31031981257744e-09 -5.80205921134536e-10 -1.43133710081217e-08 -2.07180883729586e-09 -1.3435637158782e-09 -7.66275176948643e-10 5.07589651092302e-09 -1.33560660994124e-09 1.7087361633683e-09 -1.47513206877395e-10 1.10190450795778e-09 1.84091062210119e-09 -6.86457760003829e-10 -1.065823638807e-09 1.15255178821381e-09 -3.30311426932424e-09 2.47209943687851e-09 2.70969250011302e-08 -1.60596395864208e-10 -7.46261356494934e-10 -1.09887964774987e-08 3.06484354723814e-09 -3.48926991265707e-09 -1.57684824916335e-10 -1.61093235801234e-09 -1.09677012072346e-09 -1.40391189690277e-10 2.15107932932284e-09 7.04095407914698e-09 1.30783897939911e-09 7.20944637753296e-10 -2.01218654561409e-09 -2.27417533971794e-08 -2.22688920349226e-09 -3.33191882732434e-11 -1.99911631780467e-10 1.36638249328768e-08 2.03675617920286e-09 -5.19828252098737e-10 7.40367363173373e-10 -2.96636800059668e-09 -1.57390681911082e-09 8.65902607060328e-10
"R1017" -5.05368139898147e-09 2.85750191337961e-08 1.84232533138157e-08 2.10726059524075e-08 -7.05132942806479e-11 2.48208732811699e-09 1.72096633787756e-09 4.15818646236441e-09 1.8871224961198e-08 -2.56377623939838e-09 2.04089028509755e-09 -1.52123954621907e-09 2.26978032134784e-09 -3.5057695172511e-09 -3.37708884985528e-09 2.47710758057056e-07 1.5712945271169e-09 6.75889919672541e-10 2.96613723880686e-09 -2.34988771290668e-09 2.30589087606067e-08 -1.20452645510705e-07 -3.85302211096632e-08 -3.79506256590715e-08 -7.48595830803028e-09 -1.70175886362333e-08 -3.87622743304671e-08 -1.49960262548926e-08 -3.81710795676547e-09 -2.23573624603688e-10 2.66955702539595e-09 4.48599770540256e-10 1.16935396650404e-08 -9.02250855334529e-10 -5.75800452564308e-09 -1.07781701356686e-08 -1.31990510843469e-08 -1.92048557083136e-08 1.39812356983458e-09 3.96816869053586e-09 6.79699485802622e-09 -2.91262819556936e-09 -1.60598820149443e-08 -5.08668946470657e-09 1.49780754591907e-09 -2.10937929005968e-09 -7.84548982142111e-09 1.29139533931738e-08 -1.10840787813237e-09 -9.83657604640245e-08 -1.16983471147313e-08 -3.5684881501559e-09 7.96688698547105e-09 2.70963773932716e-09 -2.70656311732537e-08 5.40040335481122e-08 4.45081456469153e-08 5.48532799908546e-08 1.19258966998479e-08 1.36475174008741e-08 -1.16346368156485e-08 -1.52731599331603e-08 -6.74171299065412e-09 -4.69800012237912e-09 -1.21084449317949e-09 -1.41525597893125e-09 6.89241339419157e-09 -3.61270397124531e-09
"R1018" -3.93100426209592e-09 1.59469426518631e-09 -9.38708662101243e-11 -1.2310413266185e-09 1.90520176195449e-09 6.34247561806032e-10 4.90383744090615e-09 4.51277560990415e-09 3.92781115817305e-09 -2.56086839588565e-09 7.89711582649872e-09 -1.14612268732473e-10 -5.3855668452702e-09 -4.53469752944132e-09 -2.38715971543187e-09 1.57129452711801e-09 3.39421750160859e-08 1.22025018382631e-09 -1.49937253755843e-08 7.84451441724392e-11 1.40767859356355e-08 2.49099941587379e-10 -2.62960424135176e-08 -3.12279254872507e-09 7.13903838351534e-09 -5.90162968393233e-09 1.77886128046028e-09 2.80532754214611e-10 3.51896686515873e-09 -8.05214037127479e-09 1.2501075259728e-09 -3.26401975178195e-09 7.19413967182507e-09 -1.55502591997097e-08 1.42033979609827e-11 -4.08209353593556e-10 3.38909168131956e-09 2.59424737288416e-09 9.34282369259909e-10 -1.40743643143267e-09 -2.64401747339499e-09 5.74419298003877e-10 -6.5411635614172e-10 6.84646182846393e-10 5.48787262970161e-10 3.23642344710282e-10 -2.17336242118509e-09 1.20577124148427e-10 -7.61845039755306e-10 4.67896231231789e-09 5.0297997702765e-10 -7.65117652181146e-10 -2.30447195404516e-10 -7.6411909270132e-10 -1.59170172779146e-09 -3.7577359953191e-09 -2.07856981870948e-09 -2.33001632791889e-09 -9.83390452851396e-10 -2.79114666091357e-09 -1.31402644172848e-09 2.44724572534345e-09 -1.76789150210757e-09 2.27080524766583e-09 5.53348585774099e-10 2.01913384384284e-10 6.92769549810865e-10 6.79882722856138e-10
"R1019" -3.2368006370012e-10 8.29793097726113e-11 -1.66541570812011e-09 -1.16038113094815e-09 2.93574081322566e-09 4.92732066038286e-10 2.06109256924332e-09 -5.95700032378404e-11 2.72897767991162e-09 -4.67456449238376e-09 -1.6811970030412e-08 1.76859296734148e-09 2.39059282675486e-09 6.2185880210134e-09 -3.37190427153249e-09 6.75889919672454e-10 1.22025018382712e-09 2.43104388529585e-08 -1.22394902624275e-08 9.06607234737947e-10 1.14765613760744e-09 -1.66681017778989e-09 1.2529314547763e-09 -3.34621069634965e-09 -9.30375433259476e-10 -5.82403411351866e-11 7.91294374478846e-10 1.8641124198833e-09 -1.414574167934e-08 -9.1923395381357e-10 7.61572228079743e-10 9.43374094440801e-10 1.5542125557888e-09 1.01119013376809e-08 -1.22145455667405e-09 7.85460055891008e-10 -7.37783713487356e-10 7.44453431058987e-11 -1.91696756220837e-09 2.78585308954701e-09 -1.13319009777522e-09 1.86253747475355e-10 -5.51393618904977e-10 -1.15780876819758e-09 -4.38261074799828e-09 -1.52576369362015e-09 6.13238315070917e-09 1.47275717924171e-09 -8.53458899094163e-10 2.49801661150989e-09 4.06764281358725e-10 -3.10808685939998e-10 -5.94666236243233e-10 6.53458525318799e-10 -2.02016746353726e-09 -1.75679102171516e-09 -2.17261759996822e-10 5.38433555041307e-11 -4.21271174120227e-10 1.19805946694198e-09 -6.20121084794046e-10 -3.00175886250754e-09 4.92781745499974e-10 1.75034875927609e-09 -5.92893218164323e-09 8.29389229783193e-10 1.52813489362868e-09 -2.46185006081548e-10
"R1020" 2.35786720057802e-09 1.99556814683502e-09 1.06501645342236e-08 1.83366914173593e-09 6.61524385040904e-10 -9.95497878081575e-10 -6.27585609855724e-09 -1.25198440141813e-09 2.18037110940139e-09 3.50923233314843e-09 -3.22368765368029e-10 -5.69264028128369e-10 5.19799192874129e-09 -7.17153211236242e-09 -3.11755471958753e-10 2.96613723880646e-09 -1.49937253755835e-08 -1.22394902624255e-08 4.09163591427467e-08 -1.33631380507796e-09 -4.61211636007865e-09 -1.87621036031614e-09 3.81879558382986e-09 -1.75352345264263e-12 -5.91829239890814e-09 -2.96721145806898e-08 -3.97798921169665e-09 -2.47960355409413e-10 1.72854837013985e-08 4.16101623752986e-09 2.38983769340252e-10 6.73023587430754e-10 -4.2607343122648e-09 -6.45821980559876e-09 5.82782421561117e-10 9.04710664003853e-11 -2.41136318878893e-10 -1.29156839937845e-09 8.64086440893541e-10 1.74719977028865e-09 1.36905279361506e-09 -3.60541588510128e-09 -3.37777512250365e-09 3.6667439225518e-10 3.05955171316673e-09 -6.15298811150596e-10 -7.37016210323281e-10 2.62048677051906e-09 4.04535128263995e-10 -2.61715199521431e-09 5.71990058007605e-10 -2.58392982492803e-09 5.91503174635358e-10 9.04226146228785e-10 -9.99129832529015e-10 1.19670887552128e-09 1.27018361065068e-09 2.78795059422096e-09 9.57795485845795e-10 4.39171698614582e-09 -8.19664671849522e-10 1.36837124940626e-11 2.88966829588073e-09 -1.58075323645617e-09 2.87365238258182e-09 -2.63575887305902e-09 -6.9076388051228e-10 -1.66072159265961e-09
"R1021" 9.25866826113621e-10 8.49668135003415e-10 -1.15047842194702e-10 -8.94788054332359e-08 -4.03108546348777e-09 3.24514404773304e-08 1.31922628643324e-08 -1.27958332251001e-08 -6.08818690017548e-10 -8.08914138505329e-08 -1.77920918699763e-09 -4.5865959151157e-08 3.04344436980282e-09 7.47070247066637e-09 2.18748599418805e-09 -2.34988771290695e-09 7.84451441727676e-11 9.0660723473793e-10 -1.33631380507764e-09 1.11748207106841e-07 -6.13011448851252e-10 7.80637627430072e-09 2.4077607655773e-09 -1.41470387478194e-08 -1.44997990071185e-09 5.47375606818982e-09 -4.70219889313052e-09 2.44099770332203e-08 -5.40877689021375e-09 -4.10515793265659e-09 -3.52228940383192e-12 2.08695482167975e-09 -1.19595788213159e-09 2.83856649974946e-09 -3.12522319077788e-09 -2.10878652552291e-10 -1.37341460364764e-09 6.63191223271328e-08 5.12564108380683e-10 -1.06948321063626e-08 2.08594569092156e-10 2.43208797428977e-09 4.27057459699008e-09 1.9378494612288e-08 -5.76911623431812e-09 3.4087363270953e-08 -6.91233250307822e-10 -2.5362263632711e-09 1.86129010548464e-09 2.36702065991676e-09 4.02470300294935e-10 1.66776520539185e-09 8.72324714349646e-10 -6.67623416670571e-08 1.02281409520361e-08 -4.90015236484787e-09 -1.46587490046782e-09 -4.8926867025668e-09 5.0937682603076e-10 -6.67244372296241e-11 6.18123193939081e-10 -8.8201209566618e-09 1.13801089017284e-09 -9.43340079891852e-10 -3.88672339015322e-10 5.61560451030293e-09 -3.54169980165895e-09 1.23879900248968e-09
"R1022" 5.88243787843182e-09 2.07294465332175e-09 1.27498239579525e-08 2.46881094562986e-09 -2.76972448064145e-12 1.003734362079e-09 1.29873668690091e-08 1.88634262753692e-09 1.70134656013242e-08 -2.32904564260312e-09 -2.91103316584627e-09 -1.28519317371235e-09 1.44958822094388e-09 -1.28431851174871e-08 -4.47027078693751e-09 2.30589087606022e-08 1.40767859356373e-08 1.14765613760573e-09 -4.61211636007894e-09 -6.13011448850682e-10 1.92208569050137e-07 -1.78921361402607e-08 -1.52507575324171e-07 -1.52884030660174e-08 -1.40545043585827e-10 1.08253617397303e-09 -1.48756854293581e-08 -1.07661303746545e-08 2.79817802449219e-08 -6.58716821381194e-08 3.50846509871464e-09 4.32751039383079e-09 -1.76852768400207e-08 -2.84565544030342e-09 -5.26958061494403e-10 2.60556723027748e-09 -6.15233909831096e-10 1.33154758771247e-09 -1.41537741863726e-09 4.698919701891e-09 -5.82422028787762e-09 2.82240574630858e-10 -1.05197848360094e-08 4.51798044915088e-09 1.2717098433092e-09 -5.40514493739842e-09 -1.14106915947233e-09 2.14641732240836e-09 -1.0508690530803e-09 6.45049463815151e-09 3.93121696603318e-09 1.13805221031889e-09 5.73040689173239e-09 4.150670466299e-09 -1.4359224933781e-08 5.41649465523773e-09 -6.46277946597276e-09 5.90969690952693e-09 1.63198494318962e-09 -3.24560872238453e-09 2.24089358918463e-09 9.67462699536107e-10 -1.90629064238111e-09 7.10846785144251e-09 -5.10868095696037e-10 -1.76715191211008e-09 5.07785571916609e-09 -8.66488861723839e-09
"R1023" 3.5792768640429e-09 -1.88819147333302e-08 -1.03537045297986e-09 -9.55059898022527e-09 2.17953219402569e-10 -1.31069208207447e-09 1.09674969958795e-08 -2.77136721459444e-09 -2.79953547939798e-08 -1.25043876143948e-08 -5.65281940226131e-10 6.18597732955661e-09 -2.47701757223746e-09 -2.68353100780521e-09 4.52934073395256e-09 -1.20452645510706e-07 2.49099941587204e-10 -1.66681017779055e-09 -1.87621036031584e-09 7.80637627430139e-09 -1.78921361402604e-08 1.15995573629815e-07 5.30394165104722e-09 1.09914040820593e-08 7.92838489543905e-09 1.25948805350259e-08 2.5484313400956e-09 -7.37681968341048e-09 1.31946905873081e-08 -1.34904637261766e-08 -2.42532617361811e-09 1.06818452508967e-09 -8.07929616985523e-09 -2.82562575991982e-09 2.61190066002980e-09 1.26186609562123e-08 1.6765735834168e-10 1.67909300126863e-08 -3.06008920680894e-09 -5.75282113907602e-09 -7.8109485334112e-09 1.75346649746393e-09 2.15672568524002e-08 4.05651787216404e-09 -6.72158964030115e-10 2.12602076457878e-09 5.54711880951704e-09 2.71488506465046e-09 2.02922406852358e-09 4.31188869198016e-08 1.27799395830078e-09 1.8897010559326e-09 -2.59983009963384e-09 -7.63801900159745e-09 2.28004822150186e-08 -6.62526415067372e-08 3.35064356144127e-09 -3.35723973775887e-08 -1.27831114002671e-08 -1.32161254995061e-08 2.44395828887224e-08 9.7278414350027e-09 -8.95979610506331e-09 -6.69173206923955e-09 2.14998176567498e-09 1.55567290125602e-09 -3.30733161638858e-09 5.09996808370377e-09
"R1024" 8.76627586717957e-09 -5.26022983454024e-09 -5.27800222943353e-08 -1.9203954702723e-09 2.07059017222492e-11 -4.61575010301014e-10 4.04610901125116e-09 -1.11565267321866e-08 -7.5710540019734e-09 -8.17748344587602e-10 -3.31533569537802e-09 -2.31487453079257e-09 1.3481402096881e-09 2.69311703925052e-08 4.25031720836258e-09 -3.85302211096615e-08 -2.62960424135177e-08 1.25293145477716e-09 3.81879558382766e-09 2.40776076557915e-09 -1.52507575324177e-07 5.30394165104975e-09 2.31991285589721e-07 1.32781745248389e-08 -2.85791508429691e-09 1.44134015779041e-08 2.78463818561831e-08 -3.23807891376244e-09 -5.48439616569287e-08 1.74887105231993e-08 -3.52787853240774e-09 -3.58684892890367e-09 4.6169280964447e-09 1.54120787866907e-08 2.25044185065631e-09 -2.00004763918051e-09 -4.61587160271089e-10 -1.70878479600912e-09 2.19870164845183e-09 -2.14490282796036e-09 2.26755262681178e-09 1.44034166810846e-09 5.02534490784091e-09 -3.33139631242954e-09 5.7500704111077e-10 1.09906329501511e-09 1.38966334056717e-09 -7.75358600097824e-09 -1.96796507870493e-09 -6.61505363230718e-09 -1.26255453289166e-09 -1.17515277164278e-09 -8.18928897937624e-09 -2.18130264921315e-09 1.22153423884167e-08 6.47730848837369e-09 -6.35517038727224e-10 -1.5051775345203e-09 -2.17108310012824e-09 7.00625852407164e-09 -7.38799391454991e-09 3.56315874318638e-10 7.38235277832657e-09 -3.56730138394715e-09 -1.14001008339593e-09 9.65232555649966e-10 -4.13849868833367e-09 6.34539493184468e-09
"R1025" 2.1596741501556e-09 -1.44529429714034e-08 8.6215480519967e-09 -2.45147827251494e-08 -2.77851667581187e-09 -1.47489537270341e-08 -1.8915578391836e-08 8.84505806382612e-11 -8.03258141080965e-08 2.17326293752087e-09 -1.06520272384882e-09 1.04759245976744e-08 1.48408459182454e-10 8.47596120900156e-10 2.32425880868948e-08 -3.79506256590724e-08 -3.12279254872663e-09 -3.34621069634945e-09 -1.75352345293018e-12 -1.41470387478187e-08 -1.52884030660146e-08 1.09914040820591e-08 1.32781745248361e-08 2.26760778263031e-07 3.0029953297823e-09 -8.0231976801082e-10 -8.0876977825581e-10 -1.38422830357803e-07 -1.22940403072265e-08 4.62699992085388e-09 -8.77309487850276e-10 2.0024448977297e-09 2.26434283855465e-09 5.57892591480754e-09 5.40074896534921e-10 8.86122055416019e-09 -2.9349486120906e-09 5.99422650700633e-08 2.99275017650983e-09 -1.12201687739541e-08 -1.39912298838689e-08 1.74126730439445e-08 5.1737464617966e-08 9.3732892056157e-09 -2.20258016377365e-09 2.74284613335673e-08 1.71836508068938e-09 -1.74021076205461e-08 -7.54666308009968e-09 -5.4203953810722e-09 1.23122101501114e-09 2.28417919830425e-09 -1.68078703344488e-09 -5.0114985968027e-08 8.35188436359914e-10 1.881292540375e-08 5.63086979932543e-10 -1.2153635998353e-07 -2.21052231494696e-09 2.26891530761283e-10 -8.95311823290282e-10 7.97633723446998e-08 1.2503828447312e-08 -3.13018732595083e-09 1.93470507474606e-09 -2.94954388591632e-09 -4.23671675329315e-09 -3.57618649339648e-10
"R1026" -2.16421613318665e-09 -7.51124337146302e-11 3.98869606933265e-09 1.9310980328883e-09 4.84540878000301e-10 -3.55233988892334e-09 4.40622201973054e-09 5.59197985285042e-09 -3.019076146549e-09 -3.05281286271176e-10 -9.93828841426089e-09 2.42397949128581e-09 -2.92839704659661e-08 -3.55016082780199e-09 5.06430928116886e-10 -7.48595830803028e-09 7.13903838351576e-09 -9.30375433259692e-10 -5.91829239890867e-09 -1.44997990071146e-09 -1.40545043585937e-10 7.92838489543934e-09 -2.85791508429702e-09 3.00299532978312e-09 7.17373294401202e-08 1.27904671115176e-10 -4.57895362188813e-09 -4.5197291879514e-09 1.42214067180655e-08 -8.98781952580035e-10 -7.85956824477127e-09 5.55313443879879e-09 -1.3057619720044e-09 -1.04081811618644e-08 -6.80628713890825e-10 -6.38006653604026e-09 -3.80521517216399e-09 6.62184031391347e-10 -5.63790718761155e-09 1.4602066455485e-09 1.85604889359061e-09 -1.23723204032781e-09 -1.2996762922911e-09 -1.38198856327315e-09 1.07100364091698e-08 -1.04232376407031e-09 2.22005325770825e-08 4.36907054834147e-09 8.81275320677258e-10 -1.09135979608748e-09 -4.66202479348783e-09 -3.56391862063274e-09 -4.47196101069355e-10 2.57688677475239e-09 8.86846946113968e-09 5.58445206690159e-11 -4.07517742864029e-09 5.71072350402942e-10 -6.8291983479371e-08 6.49699578822147e-09 1.6658453971028e-08 -2.18372447289425e-09 -4.11081078983244e-09 -1.1255781754557e-09 1.7980168278669e-08 -5.9971391893804e-09 -2.14677323764196e-09 8.41751185249598e-09
"R1027" -1.92249631841201e-11 -7.89596068259045e-09 -3.74277279159253e-08 -3.49659534972219e-09 -7.85606100571637e-10 4.12043862315036e-09 2.55615835342901e-09 -1.85313521761815e-09 -2.93703305871228e-09 -3.50559438308915e-09 7.71902420291977e-09 -4.35859486722875e-09 -3.73825967757969e-09 -1.09888835448773e-09 2.31031981257696e-09 -1.70175886362364e-08 -5.9016296839294e-09 -5.82403411374204e-11 -2.96721145806926e-08 5.47375606819085e-09 1.08253617396944e-09 1.25948805350257e-08 1.44134015779012e-08 -8.02319768010738e-10 1.27904671114072e-10 1.17900974806343e-07 6.16047785053135e-09 2.18773407583604e-09 5.35773560923869e-09 -9.10015549310697e-09 -7.10982121756645e-09 -2.85490796601372e-09 -2.91216200093055e-09 -2.03189988960727e-09 1.61939718854815e-09 4.06427289768196e-09 -7.9534550877035e-10 -1.68293874322826e-09 -4.32061680004264e-09 3.11226913101993e-10 1.13130848895877e-09 7.09144529348102e-09 -7.59027345875488e-10 -5.10016193540454e-09 1.02609476909477e-09 6.93387521309478e-11 4.20281474089884e-09 -5.41783508188793e-09 8.16204609018584e-11 -3.49243623468324e-09 -4.53577649563667e-09 6.79960602643933e-10 -1.17494025292531e-09 4.9136920219258e-09 1.23883733725587e-08 7.50890776858531e-10 4.28505603481829e-10 1.27199326737883e-09 -3.57950746996209e-09 -5.84078392827778e-09 -3.25509833814311e-09 -4.31834496361565e-09 -1.73595252656212e-09 -1.82783550969563e-09 -4.7064413801819e-09 -1.61253502683039e-09 -4.15501775123154e-09 6.29277541121035e-09
"R1028" -1.32226607977914e-09 -5.47408465263331e-08 -5.17984598734624e-08 2.24707087537159e-09 -3.37871559211726e-09 -3.37948384971259e-09 -2.48655343769582e-09 4.29307235056482e-10 6.77933588793365e-09 4.75308139123973e-09 -7.31460932190806e-09 -3.41072691931856e-10 5.5294101355625e-09 5.34079042256786e-09 -5.80205921134886e-10 -3.87622743304683e-08 1.77886128046221e-09 7.91294374479214e-10 -3.97798921169779e-09 -4.70219889313128e-09 -1.48756854293606e-08 2.54843134009397e-09 2.78463818561929e-08 -8.08769778258204e-10 -4.57895362188829e-09 6.16047785053165e-09 1.22789789356973e-07 9.83061516527719e-09 -1.66531264649377e-08 3.9590031700119e-09 -6.45789777852299e-09 2.46107520672636e-09 5.10118658402262e-09 1.13049850278197e-08 -6.75448754363891e-10 3.84158129954001e-08 1.7649835456006e-08 -3.41513040420597e-09 2.65401296929911e-10 2.28862713974036e-09 1.46193591576143e-09 1.0211608662234e-10 -3.76166667931804e-10 -3.46424365159924e-09 2.60349158989205e-09 -3.70294176135301e-09 1.00496784329983e-08 -2.64931068723132e-09 -2.21504763685632e-09 1.76603482076994e-08 -1.2057678347802e-09 1.88476908829458e-09 -5.12927742739844e-09 5.69202591666919e-09 -1.11956925032202e-08 8.23588903357517e-10 -4.93539112607042e-09 -6.9978322056062e-09 -1.48188653855823e-08 -5.10349592773893e-09 -5.59202398549341e-08 4.27015830484183e-09 9.65130894036539e-10 3.5638498787539e-09 3.03267736848599e-09 -3.0135137629832e-10 6.97199910708187e-09 -1.91636187745681e-09
"R1029" -1.16145085145168e-09 7.63157141355224e-09 -1.13414306005322e-08 -2.88059398189098e-08 -6.14103964357549e-10 2.32059037499519e-08 -5.86530955898741e-08 -4.20020456057113e-09 5.31854800946736e-08 -1.08580171924532e-08 2.56335705337447e-10 -1.80307225076947e-08 1.00804005188129e-09 -3.30663086193753e-09 -1.43133710081239e-08 -1.49960262548895e-08 2.8053275421299e-10 1.86411241988575e-09 -2.47960355404765e-10 2.44099770332198e-08 -1.07661303746634e-08 -7.37681968341328e-09 -3.23807891375541e-09 -1.38422830357802e-07 -4.51972918795002e-09 2.18773407583854e-09 9.83061516527523e-09 2.99798934028834e-07 1.27001761169491e-08 3.23780834949669e-08 -1.86296707376528e-09 9.22260359351739e-11 -4.99140279066463e-09 -2.21036181837961e-09 -3.98546747162335e-10 -8.23266419368112e-09 -4.63667286257806e-09 -7.33454047287563e-08 -4.34768536352347e-09 1.67987218701777e-08 8.62059645365043e-09 -1.17905089366326e-08 -1.72251398647294e-08 -2.70593847663007e-08 1.41075315893201e-10 -3.18847047951885e-08 7.81535561534029e-11 1.74713760001127e-08 1.96054297558755e-09 7.07166786483408e-09 -3.4754399909564e-09 7.60526081670677e-10 5.51986360241741e-11 7.09883681152563e-08 4.00153635629895e-08 -8.48800311694152e-09 -6.76728423890773e-09 2.69803530470981e-08 2.31360546189701e-09 4.82411721825297e-09 7.59061417576816e-10 -2.9478411235173e-08 -1.97728182507807e-08 -1.25573385505002e-08 -1.14706914283488e-09 3.28395949925374e-09 -5.09126960202531e-09 5.99814567037131e-09
"R1030" 5.60141386110612e-09 1.64376930331642e-08 1.16624499551573e-08 1.14320727257218e-09 4.82069535206739e-09 -7.02169384960485e-09 -1.21351919279988e-08 1.07337390521816e-08 6.77516039005917e-09 1.45653319124865e-08 2.65901840304628e-08 1.00974776011763e-09 -1.24686517418754e-08 -8.43599562993012e-08 -2.07180883729634e-09 -3.81710795676519e-09 3.51896686515871e-09 -1.41457416793385e-08 1.72854837013992e-08 -5.40877689021419e-09 2.79817802449221e-08 1.31946905873074e-08 -5.4843961656927e-08 -1.22940403072257e-08 1.42214067180658e-08 5.35773560923844e-09 -1.66531264649391e-08 1.27001761169482e-08 1.61697856563119e-07 4.23885412089766e-09 -6.18077468430005e-10 -4.91497507140199e-09 -3.54834376268279e-08 -5.75995360612557e-08 2.66262709423045e-09 -1.00366755755549e-08 2.84362489682513e-10 -2.31715829177881e-09 -1.53725223952603e-09 -4.01255188368388e-09 4.0452228137782e-09 -1.51771245588735e-09 -2.41883537796186e-09 1.28336496261822e-09 3.94024371271742e-09 -3.26151714917824e-09 -1.87496086934937e-09 7.7379749799744e-10 2.40593535328066e-09 6.06253595798916e-09 4.23017955960433e-09 -2.8352977633754e-09 -1.58804299906652e-09 6.86385754555499e-09 8.30208720974467e-09 -1.41885277340829e-08 -4.06471655092258e-10 -1.46349948554103e-10 -4.78646759286459e-09 -1.40916923510625e-09 6.36977410550232e-09 -3.36193356470648e-09 -1.57746070106319e-09 -1.07598021757067e-09 2.87127442571736e-10 -3.24635570277285e-09 -3.18712354379612e-09 6.84649480138799e-10
"R1031" -1.34996723834726e-08 7.53364366693621e-09 1.6358587527848e-09 1.95624265607219e-09 4.68404261309063e-10 5.84137060931583e-09 -1.0111786434971e-07 9.66265528273457e-09 -7.13986442639948e-09 1.35704384036577e-08 3.39345276234766e-09 -1.85509574858446e-09 -2.52877781020223e-09 -7.33535161327279e-09 -1.343563715878e-09 -2.23573624599628e-10 -8.05214037127753e-09 -9.19233953812355e-10 4.16101623753106e-09 -4.10515793265709e-09 -6.58716821381192e-08 -1.3490463726176e-08 1.74887105232056e-08 4.62699992085352e-09 -8.98781952580161e-10 -9.10015549310839e-09 3.95900317000885e-09 3.23780834949607e-08 4.23885412089784e-09 1.7780794157933e-07 -2.37264545356926e-09 -5.59517666682752e-09 -3.60864966690031e-09 2.62172741251331e-09 -5.45058280226186e-11 -7.99787280817559e-09 -1.28916779955982e-09 -8.13162699143249e-09 1.16606812743796e-09 -7.28720986105703e-09 7.39533617998395e-09 -2.5169850654453e-09 8.65771735561569e-09 -1.72024401946483e-09 -3.53161775539931e-09 6.18947589389932e-09 6.10715048180646e-09 -5.0054205801583e-09 5.13961524608836e-09 5.25957215261485e-11 1.28978343568853e-09 2.87992441770941e-09 4.51763131407855e-10 -4.07206876223879e-09 1.06577874367833e-08 3.87976990534758e-09 -3.19640459507487e-09 2.28203432821989e-09 -1.7178510996523e-10 2.75197795124979e-09 -2.13015888867128e-09 -6.51871465221882e-09 2.55823044132228e-09 -5.58743352987491e-09 -2.20168859195084e-09 8.79239384459295e-10 -3.60322919846687e-09 -1.08735019386965e-09
"R1032" 5.64379678580305e-10 4.01564204200457e-09 4.2228726176327e-09 -9.65894730319227e-11 1.32128397858201e-09 2.58364375486179e-10 2.9508164092477e-09 -1.15889513219612e-09 1.57781466300083e-09 -3.69225708199607e-10 2.70477204914063e-10 -4.07264083336345e-10 -4.53593474887185e-09 -4.29348354849993e-10 -7.66275176949225e-10 2.66955702539501e-09 1.25010752597345e-09 7.61572228080374e-10 2.38983769340305e-10 -3.52228940373323e-12 3.50846509871436e-09 -2.42532617361758e-09 -3.52787853240981e-09 -8.77309487849887e-10 -7.85956824477136e-09 -7.10982121756774e-09 -6.45789777852243e-09 -1.86296707376266e-09 -6.18077468429773e-10 -2.37264545356963e-09 1.9313855126156e-08 1.4192744803112e-09 -1.17281441138003e-10 -6.18825728062145e-10 1.3671748778986e-09 -3.9745224568403e-09 1.75686665793213e-09 -2.34865781214713e-10 1.09508302272011e-09 -2.204197261663e-09 -2.62499978524376e-09 1.75452133070093e-09 -7.18179861726711e-10 9.35246988978188e-10 -8.67618193115633e-10 1.46498829408128e-09 -7.08738129441314e-09 -5.17368788282311e-09 -1.99866675073238e-10 2.03926948434522e-10 5.5174576114054e-09 3.29400800474703e-10 -2.07417158572722e-09 -8.4138796761031e-10 -4.43973680939947e-09 1.31207728798016e-09 -2.57375892309318e-09 3.09083112004264e-10 1.88087475129261e-08 -9.72313537025615e-09 3.58214126184376e-09 3.43789165699293e-09 3.02065328690878e-09 2.09918818960775e-09 -8.79639000250452e-09 2.50334218894743e-09 7.70232103076029e-10 -3.42402975038198e-09
"R1033" 4.38788410120792e-09 -3.88463792055554e-09 6.82597374047535e-10 -2.44348913320871e-09 -6.31982836674914e-09 -3.87342364987325e-10 5.69790224713375e-10 -7.21811834420784e-09 -2.03870172871771e-09 9.29665332804292e-10 -2.52943612064625e-08 -2.60134343120592e-09 6.80985341192213e-09 -3.51208809016672e-09 5.07589651092327e-09 4.48599770541179e-10 -3.26401975178216e-09 9.43374094440569e-10 6.73023587431216e-10 2.08695482167968e-09 4.32751039383108e-09 1.06818452508928e-09 -3.58684892890377e-09 2.0024448977303e-09 5.55313443879882e-09 -2.85490796601355e-09 2.46107520672571e-09 9.222603593519e-11 -4.91497507140165e-09 -5.59517666682755e-09 1.41927448031063e-09 2.07498680757187e-08 -2.96495876402849e-09 1.34616662701944e-08 1.86282642775059e-10 4.27027542584587e-09 9.93577954277181e-11 1.7944622691914e-09 -3.54618580383242e-09 -1.5503288108336e-09 -7.50359321204603e-10 2.12817460125269e-09 1.48452153871952e-09 1.25984849914401e-09 1.96970473650668e-09 2.22974816430375e-09 -5.15972861685781e-09 -2.14395377629537e-09 -1.02946596818982e-09 9.93289609066258e-10 -1.90563103237703e-09 -5.15716246975713e-10 -1.06211887631021e-09 -1.46569401454926e-09 -4.14765670253184e-09 -6.55113669824966e-10 1.74397112807516e-09 -2.96409006398614e-09 -5.0463688950908e-09 7.51853628366146e-10 -2.63509562037056e-09 1.15296362420814e-09 -7.24025320994399e-10 1.14036809706524e-09 4.69445429990115e-09 1.98345695715346e-09 5.96258164067942e-10 4.83994849932017e-09
"R1034" -1.50918689558203e-08 -3.23175856022913e-09 -1.16111214583597e-09 4.04901186188603e-09 -6.22650213250752e-10 3.76841434633509e-10 1.23781723438225e-08 8.54846359402178e-09 -3.50044292957537e-09 -4.92324824020893e-09 4.02255283813876e-09 2.54371490090696e-09 -1.04034704190442e-09 1.25284239313531e-08 -1.33560660994152e-09 1.16935396650399e-08 7.19413967182407e-09 1.55421255578968e-09 -4.26073431226407e-09 -1.19595788213274e-09 -1.76852768400217e-08 -8.07929616985552e-09 4.61692809644754e-09 2.26434283855499e-09 -1.30576197200428e-09 -2.91216200093189e-09 5.10118658402157e-09 -4.99140279066604e-09 -3.54834376268282e-08 -3.60864966689995e-09 -1.17281441137804e-10 -2.96495876402841e-09 2.86828607349963e-08 5.43728100679412e-11 -5.13423162389732e-10 1.28000526219832e-09 4.51583277200056e-10 -5.10958799732452e-11 3.73549617182255e-10 -5.98970954499146e-10 3.46646027636323e-10 3.47161839588106e-10 2.92163261750153e-09 2.77831203074869e-10 -3.59013174491781e-10 3.9802382461639e-10 1.17048277430233e-10 7.02255029056915e-10 4.95327564211748e-10 -4.07775032365253e-09 -4.94565671341625e-10 -1.17637396600277e-09 -6.69731608313618e-10 -2.8640704792798e-09 -4.68513494535084e-10 4.6408951691288e-09 -1.61197834497103e-09 -3.41655142881203e-10 1.55722620032119e-09 8.39064393039183e-10 -1.41092007393195e-09 1.99065712419112e-09 9.74911377425542e-10 -9.7792683572697e-10 -9.37931647936528e-10 5.97116282917702e-10 -2.87191172267597e-10 9.21474648923457e-10
"R1035" 4.10796098344996e-09 -1.46164749731947e-08 -3.52526784686284e-09 -1.23065324257606e-09 -6.37705019353133e-09 3.5893713838916e-09 -2.06500978737965e-09 -8.12963775132299e-09 -4.13494945162011e-09 -4.84412375864571e-09 -3.39130521040726e-08 -1.26430671677986e-09 1.45175933820857e-08 2.28597851293826e-08 1.70873616336825e-09 -9.02250855333081e-10 -1.55502591997114e-08 1.01119013376811e-08 -6.45821980559923e-09 2.83856649974968e-09 -2.84565544030215e-09 -2.82562575992031e-09 1.54120787866904e-08 5.57892591480754e-09 -1.04081811618642e-08 -2.03189988960785e-09 1.13049850278216e-08 -2.2103618183795e-09 -5.75995360612554e-08 2.62172741251422e-09 -6.18825728062129e-10 1.34616662701944e-08 5.43728100668576e-11 4.92532657018661e-08 -2.13220589931739e-09 1.15913243415004e-08 -8.56800163999719e-10 1.07025389215425e-09 -1.08300443502847e-09 2.33554498136528e-09 -1.43351873802931e-09 1.00794722237808e-09 1.84196156677057e-09 -1.00797574795124e-09 -4.46260198359276e-09 3.01317686375357e-09 4.34480136900014e-09 -1.33021401631157e-09 -1.33439551911354e-09 -3.18865194837392e-09 -3.63294782566907e-09 3.62608659215251e-09 1.56232471129613e-09 -4.17333131134942e-09 -6.65537630804027e-09 5.84687140650711e-09 3.65625596090802e-09 4.21653466325874e-10 -1.71793065731063e-09 1.83676499123256e-09 -5.54081928442344e-09 -8.11726929801342e-10 -5.40049805126364e-10 7.39816991027338e-10 1.67360132984063e-09 3.71687336757926e-09 2.74988715027705e-09 -1.78298054327797e-10
"R2001" -4.58974610008232e-10 -1.35328175907708e-09 5.89320578401108e-10 2.48878595634689e-09 3.85542869595154e-10 -2.85993227636e-09 5.8350468422825e-10 6.6494970266138e-10 6.02676936940292e-09 1.29942451922138e-09 1.33181552156049e-09 2.48246980094651e-09 1.75547078723255e-09 1.07001140973075e-09 -1.4751320687758e-10 -5.75800452563926e-09 1.42033979621675e-11 -1.22145455667455e-09 5.82782421560849e-10 -3.1252231907788e-09 -5.26958061496453e-10 2.61190066002998e-09 2.25044185065626e-09 5.40074896535987e-10 -6.80628713891107e-10 1.61939718854992e-09 -6.7544875436296e-10 -3.98546747159805e-10 2.6626270942299e-09 -5.45058280260178e-11 1.36717487789963e-09 1.86282642775497e-10 -5.13423162388995e-10 -2.13220589931734e-09 5.94078920833869e-08 5.90093059118551e-10 1.9587822025351e-09 -1.84430551290157e-09 9.52450523666884e-09 -4.12228115169286e-08 9.01340667200605e-09 1.45100486320853e-08 -9.72485890291474e-09 1.02651935785211e-08 -2.87872582742402e-09 -1.32066579812854e-09 -4.39780884361178e-09 -6.62879926353396e-08 1.86322574376882e-09 1.07911547183719e-09 5.72441696436414e-09 5.37489846647956e-09 -6.56233941795003e-09 1.99472124666166e-09 1.33242788454893e-08 6.13759955300806e-10 -1.39732638039431e-08 4.31143662332009e-09 2.66157219951498e-09 -4.71164083324357e-09 1.57836546386797e-09 -8.05272365613875e-09 2.99256784618774e-08 -3.92357283563436e-09 -4.85787540613305e-10 5.08705556671471e-09 -1.61956797985433e-08 1.47030895294839e-10
"R2002" 4.55442665580638e-10 -6.30899660213484e-08 1.42559235851606e-09 -1.00311538751866e-09 -2.49859058798701e-09 -2.00568633529355e-09 3.0275988467338e-09 -1.05610593676226e-09 -5.77351700663572e-09 -2.3820250571487e-09 -1.3106638557337e-08 1.95889073894413e-09 1.27660554164502e-08 4.88059597345066e-09 1.10190450795798e-09 -1.07781701356684e-08 -4.08209353593727e-10 7.85460055891244e-10 9.0471066399926e-11 -2.10878652552985e-10 2.60556723027624e-09 1.26186609562131e-08 -2.00004763918203e-09 8.86122055416014e-09 -6.38006653604003e-09 4.06427289768283e-09 3.84158129953988e-08 -8.23266419368166e-09 -1.00366755755551e-08 -7.99787280817524e-09 -3.97452245683947e-09 4.27027542584552e-09 1.2800052621982e-09 1.15913243415001e-08 5.90093059118077e-10 7.5272620346518e-08 7.96641648489432e-09 6.50101313704118e-09 3.48623314240901e-09 3.00451746827314e-09 -2.10680740755819e-09 3.10486707516391e-09 -2.9505549997453e-09 -3.78827684549775e-09 1.4022910071511e-09 -5.15673047932906e-10 6.70939762679392e-09 -1.06734785325054e-08 -3.33727530286537e-09 2.18062522555595e-09 -3.91865508455496e-09 2.54363859380236e-09 2.43200586903107e-09 2.51152464923012e-09 -3.00584936518721e-08 1.22567739051941e-09 2.29039273380797e-08 -8.18405305067168e-09 -1.52096525818104e-08 -2.0016958378292e-08 -4.86552842589618e-08 9.54248740012474e-09 1.17765738701708e-08 -4.55780000657152e-10 6.89598051721432e-09 -8.84996893085113e-10 1.20445738131899e-08 -1.7841758928681e-08
"R2003" -3.0960303166814e-10 -5.60902671160917e-10 -8.27657417126331e-09 2.66370309661832e-09 8.19689880091328e-11 -1.42827921370618e-09 2.6216404498257e-09 -1.28826201613419e-09 3.26172946736343e-09 6.91153533411638e-09 -6.28160418534091e-11 -2.13040227333185e-09 3.10889628088955e-09 -4.77799959445509e-10 1.840910622101e-09 -1.31990510843463e-08 3.38909168132008e-09 -7.37783713488448e-10 -2.41136318877976e-10 -1.37341460364873e-09 -6.15233909831335e-10 1.67657358340791e-10 -4.61587160271168e-10 -2.93494861208904e-09 -3.80521517216404e-09 -7.95345508768505e-10 1.76498354560061e-08 -4.63667286258367e-09 2.84362489683927e-10 -1.2891677995583e-09 1.75686665793329e-09 9.93577954272321e-11 4.51583277199305e-10 -8.56800164000306e-10 1.95878220253566e-09 7.96641648489303e-09 1.07726410014496e-07 4.14577205638637e-09 -1.08852803493727e-10 -5.44445123598863e-10 -2.38748979924745e-10 5.77477266533118e-11 4.29707178123289e-10 -2.15695122069517e-09 8.89687967025371e-09 2.77336602488134e-09 -5.87417768246783e-09 -7.80588731693063e-09 -1.90914893163535e-09 2.94105697804319e-08 -1.78435062575042e-08 -3.32118125511569e-09 6.94302366752097e-09 -5.84360380030107e-09 -3.92051492548207e-08 -7.51107703355122e-09 -5.43250558849999e-08 -5.67934769458309e-09 4.21635210719678e-09 -3.37485210360555e-08 -4.07461980440702e-08 6.3396052581549e-09 1.34727500838185e-08 1.4722981658781e-08 2.62202439373267e-09 -6.09389965173668e-09 5.52904792388818e-09 8.74917549081383e-09
"R2005" 4.94798078803725e-10 -5.39288725917539e-09 6.93907083022175e-09 -1.01104692033088e-07 -2.15870317085987e-09 9.48422060161831e-09 1.11388494609995e-08 2.05494214593131e-10 -5.91972177495119e-09 -3.98867323719205e-08 -3.46621033099281e-09 -2.08112160836589e-08 4.09512739306723e-09 2.00441676627503e-09 -6.86457760004094e-10 -1.92048557083083e-08 2.59424737288353e-09 7.44453431049679e-11 -1.29156839937701e-09 6.63191223271306e-08 1.33154758771701e-09 1.67909300126849e-08 -1.70878479600723e-09 5.99422650700569e-08 6.62184031390733e-10 -1.68293874322782e-09 -3.41513040420669e-09 -7.33454047287724e-08 -2.3171582917786e-09 -8.13162699143296e-09 -2.34865781213883e-10 1.79446226919117e-09 -5.10958799723991e-11 1.07025389215379e-09 -1.84430551290042e-09 6.5010131370404e-09 4.14577205638274e-09 2.31490861986497e-07 5.89587195420916e-09 -3.61799076195763e-08 -1.21756860713025e-08 1.75033491036225e-08 1.01403821371337e-09 4.71524103612636e-08 -7.34633172055443e-10 7.05844057569782e-08 -6.18926711958195e-09 -1.22593829817863e-08 -2.06285020603098e-09 2.61514233690406e-08 4.79492615932919e-09 1.51963023088605e-09 -2.48009552104832e-09 -1.58022523172016e-07 3.35587059264159e-08 -6.78062166666277e-09 -2.11161097964255e-08 -8.30140986641349e-08 2.69747101973826e-09 7.57576650963575e-11 -8.02206260367318e-09 -8.85643597825259e-09 1.27122942225433e-08 6.6254100546348e-09 1.77797600289403e-09 9.33806621132865e-11 -1.28111242203653e-08 -9.64620617000172e-10
"R2006" 3.05818904461868e-10 -2.10698869081912e-09 1.25648115207524e-09 6.919252591887e-10 1.73202755915679e-09 5.40390787622694e-10 -8.10498523444499e-10 2.09532647725339e-10 2.50340591895315e-10 -5.98030221484519e-10 4.9077139785271e-09 -6.8369064171722e-10 3.74075775907607e-09 1.126339929087e-09 -1.06582363880731e-09 1.39812356983427e-09 9.34282369260803e-10 -1.91696756220825e-09 8.64086440893801e-10 5.12564108380816e-10 -1.41537741863649e-09 -3.06008920680894e-09 2.19870164845222e-09 2.99275017650969e-09 -5.63790718761128e-09 -4.32061680004215e-09 2.65401296929697e-10 -4.3476853635227e-09 -1.53725223952675e-09 1.16606812743853e-09 1.09508302271984e-09 -3.54618580383231e-09 3.73549617181976e-10 -1.08300443502816e-09 9.52450523666804e-09 3.48623314240842e-09 -1.088528034948e-10 5.89587195420924e-09 2.86827351094981e-08 -2.43150515514917e-08 7.54177124858267e-09 5.15730751377175e-10 1.23769457773221e-09 1.26509685799983e-08 5.39903753627119e-09 1.19363307044263e-08 -1.21581915401806e-08 -2.02649317822613e-09 -1.00354931229666e-08 -1.73274789596104e-09 8.93952309203109e-09 -9.34175452481817e-10 3.52057221711586e-09 -1.54893363451611e-08 -4.90185868487511e-09 2.1623754458422e-09 5.33116332690838e-09 1.25228335881344e-09 9.226787417857e-09 -4.7814728176668e-09 -1.48643302138296e-09 -7.73976929868387e-09 5.96770802390965e-09 -3.76955444277445e-09 -6.34735389439983e-10 -3.77905944580946e-09 7.56896348549153e-09 -3.08219820924583e-08
"R2007" 3.87021255614741e-09 -9.36221221891645e-10 -3.95349945716597e-09 9.09940647927602e-09 3.45054182861363e-09 -9.20170157110207e-09 2.04642029469373e-09 -3.13432869097695e-09 5.39291633987966e-09 8.10630096884078e-09 -3.84281766002253e-09 8.63760195972647e-09 -2.8576840292266e-09 5.43848842025727e-10 1.15255178821347e-09 3.96816869053754e-09 -1.40743643143286e-09 2.78585308954721e-09 1.74719977028815e-09 -1.06948321063616e-08 4.69891970189164e-09 -5.75282113907563e-09 -2.14490282796137e-09 -1.12201687739571e-08 1.46020664554998e-09 3.11226913102172e-10 2.28862713974042e-09 1.67987218701817e-08 -4.01255188368368e-09 -7.28720986105709e-09 -2.20419726166252e-09 -1.55032881083416e-09 -5.9897095449818e-10 2.3355449813657e-09 -4.12228115169281e-08 3.0045174682737e-09 -5.44445123598819e-10 -3.61799076195755e-08 -2.43150515514897e-08 1.70945333850198e-07 -2.64055852996323e-08 -5.25508376865424e-08 -1.34543291358697e-08 -7.84807186816351e-08 4.60227961941805e-09 -5.96970756662038e-08 1.33111400730014e-08 6.65722031268038e-08 -2.65984066412043e-08 4.78114113101814e-09 -5.79453623689287e-09 -5.29294318510572e-09 8.71606320886168e-09 7.09798599777263e-08 -2.27709495878567e-08 2.74856236205273e-09 4.40731277496177e-09 8.41106167664806e-09 -7.88916641689138e-09 -2.93361855415146e-10 -5.63256080344754e-09 2.81935203327211e-08 -4.08115735888091e-08 4.19499490998259e-09 -1.1134261767416e-10 -4.81852657844144e-09 2.52144526263828e-08 -1.77270047818166e-10
"R2008" -1.49912924058256e-09 8.11918618279929e-10 1.05442141053035e-09 8.60847124889753e-09 -8.48377281176419e-10 4.26960554925791e-09 -4.54492292216507e-09 1.37216089343523e-09 8.91860058901948e-09 -5.03428518412101e-10 2.64390928452943e-09 -4.41430326379618e-09 -1.32418426407947e-09 -2.25015967271469e-09 -3.30311426932359e-09 6.79699485802334e-09 -2.64401747339439e-09 -1.13319009777472e-09 1.36905279361578e-09 2.08594569090405e-10 -5.82422028787771e-09 -7.81094853341333e-09 2.26755262681644e-09 -1.39912298838692e-08 1.85604889359144e-09 1.13130848895794e-09 1.46193591576074e-09 8.62059645364622e-09 4.04522281377718e-09 7.39533617997939e-09 -2.62499978524321e-09 -7.50359321204657e-10 3.46646027636352e-10 -1.43351873802964e-09 9.01340667200474e-09 -2.10680740755841e-09 -2.38748979919313e-10 -1.21756860713081e-08 7.54177124858101e-09 -2.6405585299633e-08 1.23644026732235e-07 1.18533036413019e-08 -1.02237801096756e-08 -1.95556268229099e-08 1.78749020894846e-09 1.87429514708663e-08 9.89311013167284e-10 -1.61293767613638e-08 -2.08677734919325e-09 -1.56568916703744e-08 -1.84372215364089e-09 -5.64758579799508e-10 3.75087615915135e-09 -1.41411284414789e-08 4.38176651977059e-08 7.38398888724357e-09 -4.76216013582285e-10 3.19663188806388e-08 -2.83416482252019e-09 -3.18233109872817e-09 2.32693261054994e-09 -8.42800176873719e-08 4.42655242940939e-09 -6.74361887313635e-08 3.40490428674676e-09 -2.4996692882862e-09 -5.900202245973e-09 -5.25891017879537e-09
"R2009" -6.39792550620556e-10 -1.8951235499672e-09 -3.61926841960864e-09 -1.00627011023618e-08 -2.58419919742666e-09 4.53164701455915e-09 -5.47584002920573e-10 -2.6605778577063e-09 -7.46906351709347e-09 -1.12609311975267e-09 -1.77599059861712e-10 -5.38489197786383e-09 -8.13934961709255e-10 -8.59738961362129e-10 2.47209943687842e-09 -2.91262819557611e-09 5.74419298005501e-10 1.8625374747547e-10 -3.60541588510088e-09 2.43208797429277e-09 2.82240574629558e-10 1.75346649746435e-09 1.44034166811242e-09 1.74126730439436e-08 -1.23723204032784e-09 7.09144529347745e-09 1.02116086619984e-10 -1.17905089366349e-08 -1.51771245588669e-09 -2.51698506544572e-09 1.75452133070185e-09 2.12817460125236e-09 3.47161839587803e-10 1.00794722237814e-09 1.45100486320877e-08 3.1048670751643e-09 5.77477266539199e-11 1.75033491036225e-08 5.15730751378188e-10 -5.25508376865444e-08 1.18533036413053e-08 9.96679968352239e-08 4.45211795314381e-09 1.32031002778145e-08 -8.12058951930787e-09 2.65423214995371e-08 2.97331113913071e-09 -1.15208919118479e-07 -4.3022912957227e-09 -6.1539461327017e-09 4.49625469292705e-09 1.00405295571319e-09 -4.74853230081298e-09 -2.12358396267094e-08 2.58692958608913e-08 5.23471886819556e-09 -6.91184298116608e-09 -9.25367900595024e-09 2.77301145913941e-09 -1.33751846716746e-09 -2.87681395057762e-09 -5.3683543280326e-09 6.45426439709004e-08 -6.18040660757201e-09 -1.88040553104778e-09 1.61318624182972e-09 -1.71057545277426e-08 -1.06500526578569e-08
"R2010" -3.80306604381642e-09 8.68934687068251e-09 -6.91378193151579e-09 8.11811268887072e-09 -6.58000975918367e-09 -1.13267921162499e-08 9.34338814592998e-09 6.04319389304578e-09 -9.86933886843831e-08 -1.66264387817055e-08 7.93155532835075e-10 2.19316973516384e-08 -3.53195085838459e-10 -4.04134577724312e-09 2.70969250011308e-08 -1.60598820149452e-08 -6.54116356141767e-10 -5.51393618906013e-10 -3.3777751225037e-09 4.27057459698884e-09 -1.05197848360082e-08 2.15672568524004e-08 5.02534490784009e-09 5.17374646179681e-08 -1.29967629229129e-09 -7.59027345875275e-10 -3.76166667931638e-10 -1.7225139864728e-08 -2.41883537796186e-09 8.65771735561714e-09 -7.1817986172703e-10 1.48452153871934e-09 2.92163261750187e-09 1.84196156677088e-09 -9.72485890291365e-09 -2.95055499974487e-09 4.29707178121966e-10 1.01403821370874e-09 1.2376945777323e-09 -1.34543291358707e-08 -1.02237801096753e-08 4.45211795314335e-09 1.50586098950517e-07 2.12695522793811e-08 -4.65981430511876e-09 -5.7750978728189e-09 6.30586023782662e-09 3.07697963744947e-09 1.64645517360768e-09 2.26689046356576e-08 5.16769199953248e-09 2.26014148046075e-10 -3.8717409343455e-09 -5.29099667182868e-08 4.82163519826918e-09 -4.318410376007e-08 1.84289814364905e-09 -1.23561308870848e-07 -1.86856017410534e-09 -8.31981859320471e-10 1.09690351457904e-08 8.72411861901908e-08 1.51276191013344e-08 -9.41386038142044e-09 -6.70547206982192e-10 -3.4262022927575e-09 -1.4416154707053e-08 2.63024483931392e-09
"R2011" -2.54014584512102e-09 3.42481445376820e-09 3.40228564176605e-09 -7.45095586715779e-09 -1.99549678485656e-09 6.09888493784541e-09 9.92170364202667e-09 -3.02064461145119e-10 -6.44914952777877e-09 -2.6791275519943e-08 1.47848228929485e-09 -5.09625275573647e-09 2.18710566014172e-09 1.35553574430587e-09 -1.60596395865454e-10 -5.0866894647085e-09 6.84646182845925e-10 -1.157808768199e-09 3.66674392253845e-10 1.93784946122885e-08 4.51798044914992e-09 4.05651787216127e-09 -3.33139631243048e-09 9.37328920561797e-09 -1.38198856327387e-09 -5.10016193540713e-09 -3.46424365160146e-09 -2.70593847663147e-08 1.28336496261761e-09 -1.72024401946528e-09 9.35246988979115e-10 1.25984849914379e-09 2.77831203076794e-10 -1.00797574794988e-09 1.02651935785196e-08 -3.78827684549711e-09 -2.15695122069416e-09 4.71524103612617e-08 1.26509685800003e-08 -7.8480718681629e-08 -1.95556268229104e-08 1.32031002778164e-08 2.12695522793798e-08 1.13513128504281e-07 -2.60198436418647e-09 2.43466655744938e-08 -6.08503680826073e-09 -1.81311421567782e-08 1.56567120200659e-08 4.72477829293375e-09 4.65910951104959e-09 3.50653333521596e-09 -4.38255938810668e-09 -7.03877046521806e-08 1.61389907851822e-09 -7.43653010160148e-09 -3.40320967689426e-09 -2.01332516557656e-08 3.68963929595052e-09 -1.70159774867571e-09 6.96379339215007e-09 -4.91061046436005e-09 1.69637873300859e-08 1.71370400728224e-08 -1.67373329812488e-09 1.84718445765148e-09 -9.50782907070482e-09 -1.56165966680795e-09
"R2012" 4.62944044064077e-10 6.96105603101994e-11 -2.41718319932286e-09 7.00794550714007e-10 1.85993996441472e-09 -3.55390818173189e-09 1.97455205918995e-09 -1.40505268291568e-09 3.47377125030161e-09 1.20254486198621e-08 1.21132436404432e-09 1.89823479187097e-09 5.10771819043386e-09 1.14090933148298e-09 -7.46261356495082e-10 1.49780754591898e-09 5.4878726297051e-10 -4.38261074799777e-09 3.05955171316668e-09 -5.76911623431829e-09 1.2717098433085e-09 -6.7215896403019e-10 5.75007041111874e-10 -2.20258016377467e-09 1.07100364091695e-08 1.02609476909497e-09 2.60349158989362e-09 1.41075315893481e-10 3.9402437127161e-09 -3.53161775539896e-09 -8.67618193115324e-10 1.96970473650672e-09 -3.59013174491735e-10 -4.46260198359282e-09 -2.87872582742334e-09 1.40229100715105e-09 8.89687967025329e-09 -7.34633172055534e-10 5.39903753627157e-09 4.60227961941892e-09 1.78749020894887e-09 -8.12058951930792e-09 -4.65981430511858e-09 -2.60198436418691e-09 7.79411080930779e-08 3.0805557084316e-09 -3.57115155778205e-08 2.71306630822428e-08 -4.97494891436842e-09 3.35604917236289e-09 4.60716688157144e-09 -1.92509987969086e-08 -2.1058264780977e-09 9.81191679598578e-10 -1.54918910338019e-08 -2.88305954537039e-09 3.03612061302230e-09 2.47866556610422e-09 -1.40164128378081e-08 -3.54576798475967e-08 -7.65768811394369e-11 3.76581231457811e-09 -2.91247076949203e-08 -5.88217291026019e-10 2.24122217717614e-09 -2.23929981725011e-08 9.08268618851537e-09 -5.76090350695204e-09
"R2013" -1.38917632541054e-09 5.21829407140052e-10 4.93853366028685e-09 -2.66524451118461e-08 -5.10377314076874e-09 3.98355392135533e-08 -7.05909729744391e-09 -6.06897381491638e-09 9.91872360584815e-09 -1.1800999420907e-08 -8.73088053975535e-10 -4.88593335088376e-08 3.59891905188222e-09 2.45644083132541e-09 -1.09887964774981e-08 -2.10937929005934e-09 3.23642344709469e-10 -1.52576369361982e-09 -6.15298811151194e-10 3.40873632709537e-08 -5.40514493739894e-09 2.12602076457986e-09 1.09906329501576e-09 2.74284613335654e-08 -1.04232376407037e-09 6.93387521290846e-11 -3.70294176135188e-09 -3.188470479519e-08 -3.26151714917865e-09 6.18947589389801e-09 1.46498829408137e-09 2.2297481643034e-09 3.98023824615537e-10 3.01317686375375e-09 -1.32066579813051e-09 -5.15673047933615e-10 2.77336602487992e-09 7.05844057569765e-08 1.19363307044261e-08 -5.96970756662029e-08 1.87429514708668e-08 2.65423214995399e-08 -5.77509787281755e-09 2.43466655744955e-08 3.08055570843187e-09 1.35744798560828e-07 -1.04671303827368e-08 -1.46646226831653e-08 -1.07838081220061e-08 -1.00977859401987e-09 1.06365310390484e-09 -1.7764744877854e-11 -6.02035091309858e-09 -1.46841858128602e-07 -6.0009793426775e-09 -8.1955143947615e-10 6.02972358944014e-09 2.65838241689959e-09 4.74399596409146e-09 -1.42995144906759e-09 -1.81004835212866e-09 -1.36850869114066e-08 2.13831944300644e-08 -5.25929186618342e-09 7.9028664169401e-10 -3.81994938132173e-09 -8.56460288876364e-09 1.93193241327128e-09
"R2014" -5.10994438300437e-09 -8.90660357537679e-09 -4.08676870127391e-09 4.82398702055212e-09 -5.97280260504199e-09 1.41527017473175e-09 -1.42560206331123e-09 5.67677488676926e-09 -7.57142030656203e-09 -3.35174490137985e-09 -1.02463022252433e-08 1.6183276471369e-09 -2.63582185900025e-08 6.80257718049138e-09 3.06484354723862e-09 -7.8454898214215e-09 -2.17336242118475e-09 6.13238315070902e-09 -7.3701621032267e-10 -6.91233250307613e-10 -1.14106915947331e-09 5.54711880951743e-09 1.38966334056742e-09 1.71836508068938e-09 2.22005325770823e-08 4.2028147408989e-09 1.00496784329975e-08 7.81535561523747e-11 -1.87496086934939e-09 6.10715048180642e-09 -7.08738129441303e-09 -5.15972861685779e-09 1.17048277430384e-10 4.34480136900021e-09 -4.39780884361142e-09 6.70939762679369e-09 -5.87417768246793e-09 -6.18926711958134e-09 -1.21581915401811e-08 1.33111400730015e-08 9.89311013166457e-10 2.97331113913043e-09 6.30586023782718e-09 -6.08503680826033e-09 -3.57115155778202e-08 -1.04671303827367e-08 9.89167910602309e-08 -3.76601428488835e-09 1.47212245718604e-09 -1.67946385703049e-09 -5.35243235827859e-09 7.74490622047625e-09 1.06428363933893e-09 7.96049795764783e-09 1.35522038609943e-08 -1.10239697133664e-09 -1.97182967882751e-09 -2.74919473764453e-09 -5.92503179682678e-08 2.76028827066863e-08 1.67378887524228e-09 4.00075953717246e-10 2.76046142153036e-08 -2.77200692163325e-09 1.091770052551e-09 -1.47691344291621e-08 -8.36106374032973e-09 5.98991300024452e-10
"R2015" 1.27186893409456e-09 7.85037757939556e-09 6.84517181250944e-10 6.33546345050226e-09 3.74164398196907e-09 -9.0039769255263e-10 -1.97202582976611e-10 -4.31800780070697e-09 4.13700826731682e-09 -2.21429804950603e-09 1.25111036256786e-10 5.67190578037026e-09 -7.37190463371549e-10 1.77126666216135e-09 -3.48926991265646e-09 1.29139533931731e-08 1.20577124147941e-10 1.47275717924132e-09 2.62048677052019e-09 -2.53622636327193e-09 2.1464173224084e-09 2.71488506464869e-09 -7.7535860009789e-09 -1.74021076205428e-08 4.36907054834111e-09 -5.41783508188837e-09 -2.64931068723287e-09 1.74713760001092e-08 7.7379749799546e-10 -5.00542058015757e-09 -5.1736878828237e-09 -2.14395377629528e-09 7.02255029056819e-10 -1.33021401631171e-09 -6.62879926353421e-08 -1.06734785325043e-08 -7.80588731692864e-09 -1.22593829817856e-08 -2.02649317822678e-09 6.65722031268058e-08 -1.61293767613612e-08 -1.15208919118483e-07 3.07697963744972e-09 -1.81311421567758e-08 2.71306630822436e-08 -1.4664622683168e-08 -3.76601428488893e-09 2.93755291639836e-07 -1.92620363348391e-09 -2.28633662728026e-09 -8.94251499805956e-09 -8.86230617565366e-09 9.20541977583983e-09 1.05982036154038e-08 -2.28934160294952e-08 -1.08594570022643e-08 3.36792581214812e-08 3.45401925857229e-09 -9.51299687118596e-09 3.31335286582134e-09 8.66055712817898e-09 1.4310615515075e-08 -1.94336302807647e-07 -4.09236729273656e-09 3.29435674702314e-09 -1.51489094285817e-08 2.16681608651105e-08 3.10682767789978e-08
"R2016" -1.63186650016469e-09 1.19377552802178e-09 3.13824161163338e-09 1.06097332155721e-09 -4.6884459949194e-10 -5.09770516105484e-10 -1.12852681969772e-10 2.06144445193854e-09 -3.97729561389717e-10 -3.33105595056898e-09 2.16512240303224e-09 3.06253345085165e-09 -1.35445550058015e-09 2.18843056364852e-10 -1.5768482491623e-10 -1.10840787813092e-09 -7.61845039755514e-10 -8.53458899094074e-10 4.04535128263474e-10 1.86129010548469e-09 -1.05086905307863e-09 2.02922406852267e-09 -1.96796507870389e-09 -7.54666308009932e-09 8.8127532067689e-10 8.16204609010222e-11 -2.21504763685597e-09 1.9605429755862e-09 2.40593535328081e-09 5.13961524608904e-09 -1.99866675073592e-10 -1.02946596818985e-09 4.95327564211873e-10 -1.33439551911363e-09 1.86322574376912e-09 -3.33727530286523e-09 -1.90914893163625e-09 -2.06285020603219e-09 -1.00354931229666e-08 -2.65984066412055e-08 -2.0867773491932e-09 -4.30229129572115e-09 1.64645517360816e-09 1.56567120200653e-08 -4.97494891436852e-09 -1.07838081220065e-08 1.47212245718624e-09 -1.92620363348359e-09 2.63748670727056e-08 -2.19058304650629e-09 -1.98274167066622e-09 1.9992958396254e-09 -1.67876304301616e-09 7.41543239531091e-09 1.42254908119882e-08 -6.27190812032389e-10 -3.71886311770806e-09 1.70376593766194e-09 -2.89659663644993e-10 1.48800375856243e-09 4.56294473794778e-09 -7.49125029178797e-09 -7.45159186827058e-11 4.98959533225294e-09 -1.38716683208913e-10 5.65152111830731e-09 -1.33957292642006e-08 1.38096917468935e-08
"R2017" 4.76044053592137e-10 9.2298981645449e-09 -1.17999307470311e-08 -1.01575537235666e-08 1.03444807243879e-09 -1.0080283914066e-09 5.70551020772753e-09 -2.50794478236909e-09 6.55787356894089e-09 6.32002978696212e-09 -2.8966272829044e-09 -4.86903222179278e-09 2.2723150063263e-09 3.23036052155528e-09 -1.61093235801224e-09 -9.8365760464029e-08 4.67896231231712e-09 2.4980166115104e-09 -2.61715199521323e-09 2.36702065991524e-09 6.45049463815178e-09 4.31188869197991e-08 -6.61505363230798e-09 -5.42039538107289e-09 -1.09135979608716e-09 -3.49243623468338e-09 1.7660348207701e-08 7.07166786483561e-09 6.06253595798862e-09 5.2595721524112e-11 2.0392694843433e-10 9.93289609065879e-10 -4.07775032365259e-09 -3.18865194837353e-09 1.07911547183516e-09 2.18062522555591e-09 2.9410569780428e-08 2.61514233690391e-08 -1.73274789596022e-09 4.78114113101886e-09 -1.56568916703776e-08 -6.15394613270195e-09 2.26689046356588e-08 4.72477829293197e-09 3.35604917236321e-09 -1.00977859401944e-09 -1.67946385703111e-09 -2.28633662728129e-09 -2.19058304650611e-09 1.38642454618135e-07 8.83842588597322e-09 8.23811988352253e-10 -3.13638927411296e-09 -1.51797888063639e-08 -7.09780789951135e-08 -7.88897184612125e-08 -3.7616802945358e-08 -5.61278896315848e-08 -6.62785677958742e-10 -1.46038917687126e-08 -7.67162403665542e-09 2.02962549797435e-08 3.09036776996066e-09 3.28745091345814e-08 -4.76969419402652e-10 6.04569364235511e-10 2.37902635149054e-08 1.35987580879287e-09
"R2018" -4.13779887284956e-11 1.28230011420949e-09 8.27036157277654e-10 -1.73194268927508e-09 1.26103659579812e-09 -4.87501342010278e-10 6.23915632027971e-10 1.10337148226096e-09 -2.01789660524535e-09 -3.93017239800998e-09 5.64760104627722e-09 2.27282907987942e-09 -3.25435683146559e-09 -2.80626240629375e-09 -1.09677012072355e-09 -1.16983471147365e-08 5.02979977027414e-10 4.06764281360625e-10 5.7199005800668e-10 4.02470300295404e-10 3.93121696603146e-09 1.2779939583014e-09 -1.26255453288983e-09 1.23122101501308e-09 -4.66202479348774e-09 -4.535776495637e-09 -1.20576783478064e-09 -3.47543999095534e-09 4.23017955960268e-09 1.28978343568849e-09 5.51745761140449e-09 -1.90563103237749e-09 -4.94565671340972e-10 -3.63294782566984e-09 5.72441696436282e-09 -3.91865508455504e-09 -1.78435062575023e-08 4.79492615932758e-09 8.93952309203018e-09 -5.79453623689342e-09 -1.84372215364135e-09 4.49625469292787e-09 5.16769199953256e-09 4.65910951104781e-09 4.60716688157173e-09 1.06365310390424e-09 -5.35243235827887e-09 -8.94251499806202e-09 -1.98274167066559e-09 8.83842588597469e-09 6.0980596325811e-08 3.24240653391782e-10 -1.53888287151938e-08 -7.13200654897114e-09 1.31917779933169e-09 6.04772134392557e-10 -2.87969360399969e-08 -3.59647352997056e-09 1.23469366650691e-08 -2.34836700787311e-08 1.17317210233668e-08 5.39593360928161e-09 1.37553815206554e-08 3.80025433139654e-10 -4.11189727278708e-09 1.36210312663455e-10 -1.61746456687811e-09 -3.01311319045515e-08
"R2019" 1.11705584308396e-09 -4.29237447110684e-09 5.86645958290459e-10 -5.76373191478674e-10 -1.51632575192539e-09 1.97078434557016e-09 -2.36440523620255e-09 -7.83894824425712e-10 -7.35047157850607e-10 -3.15540775676869e-09 1.27712733302355e-09 -9.65572727112003e-10 -1.8827336070637e-09 -2.96994375890494e-10 -1.40391189689992e-10 -3.56848815015514e-09 -7.65117652181627e-10 -3.1080868594038e-10 -2.58392982492757e-09 1.66776520539207e-09 1.13805221032009e-09 1.88970105593213e-09 -1.17515277164534e-09 2.28417919830195e-09 -3.56391862063321e-09 6.79960602646042e-10 1.88476908829535e-09 7.60526081671984e-10 -2.83529776337397e-09 2.879924417709e-09 3.2940080047495e-10 -5.15716246975402e-10 -1.17637396600336e-09 3.62608659215196e-09 5.37489846647784e-09 2.54363859380225e-09 -3.32118125511497e-09 1.51963023088827e-09 -9.34175452482448e-10 -5.29294318510517e-09 -5.64758579800258e-10 1.00405295571393e-09 2.2601414804578e-10 3.50653333521601e-09 -1.9250998796909e-08 -1.77647448783932e-11 7.74490622047601e-09 -8.86230617565331e-09 1.99929583962526e-09 8.2381198835236e-10 3.24240653392051e-10 2.13936219847458e-08 -6.19117053820059e-09 -9.13465579674341e-10 6.88215625112347e-09 7.80609653937407e-10 -4.87393979282408e-09 -2.62428193052856e-09 4.36129714761112e-09 -4.75331375063216e-10 2.10482987912287e-09 -3.12878518371377e-09 -6.81449253179372e-09 2.43000600687763e-09 -2.10032922196253e-09 9.62918585340417e-09 -2.3534433227488e-09 3.87981838620275e-09
"R2020" 1.34453197365222e-09 9.54948305645775e-10 4.30784970963039e-09 6.4740997052684e-10 8.26528209776817e-11 -2.96210789015256e-10 -1.06301251039056e-09 -3.62714156233917e-09 -8.41242279011429e-11 1.60199363244047e-09 1.21080100549347e-10 -7.22263202603356e-10 1.32265287963077e-09 1.004670923878e-09 2.15107932932314e-09 7.96688698547353e-09 -2.30447195405134e-10 -5.94666236243368e-10 5.91503174635758e-10 8.72324714348962e-10 5.73040689173253e-09 -2.59983009963495e-09 -8.18928897937634e-09 -1.68078703344222e-09 -4.47196101069121e-10 -1.17494025292646e-09 -5.12927742739753e-09 5.51986360205037e-11 -1.58804299906715e-09 4.51763131410116e-10 -2.07417158572692e-09 -1.06211887631076e-09 -6.69731608313996e-10 1.56232471129735e-09 -6.5623394179475e-09 2.43200586903089e-09 6.94302366752312e-09 -2.48009552104857e-09 3.52057221711487e-09 8.71606320886248e-09 3.75087615914906e-09 -4.74853230081248e-09 -3.87174093434579e-09 -4.38255938810705e-09 -2.10582647809808e-09 -6.02035091309872e-09 1.06428363933866e-09 9.20541977583887e-09 -1.67876304301825e-09 -3.13638927411267e-09 -1.538882871519e-08 -6.19117053820103e-09 4.00330903102664e-08 7.809943684932e-09 -5.02280935858965e-09 1.30512839818014e-09 7.94884764473359e-09 3.93957176798562e-09 -9.08621116316446e-10 -3.97343278242332e-09 -6.53657317636151e-09 -1.22682358614682e-09 -1.30890190036214e-08 -3.46647769903696e-09 2.00271728903463e-09 3.83006797374008e-10 1.77266029372841e-08 -1.82198636334687e-08
"R2021" 4.28170212236289e-09 -5.71224662728165e-09 -4.03347574168855e-09 4.18899889324687e-08 6.23368771683315e-09 -3.03120092856354e-08 -9.91139291475526e-09 -3.1836731563286e-09 1.87919620785845e-08 5.07028602182471e-08 8.14836388297941e-10 3.49343154130251e-08 -4.44372415101749e-09 -5.03598808294118e-10 7.04095407914663e-09 2.70963773932648e-09 -7.64119092701902e-10 6.53458525318278e-10 9.04226146230429e-10 -6.67623416670571e-08 4.15067046629972e-09 -7.63801900159771e-09 -2.1813026492144e-09 -5.01149859680281e-08 2.57688677475267e-09 4.91369202192416e-09 5.6920259166665e-09 7.09883681152544e-08 6.86385754555508e-09 -4.07206876223393e-09 -8.41387967610507e-10 -1.46569401454916e-09 -2.86407047927984e-09 -4.17333131135033e-09 1.99472124665854e-09 2.51152464922953e-09 -5.84360380030239e-09 -1.58022523172016e-07 -1.54893363451614e-08 7.09798599777286e-08 -1.41411284414786e-08 -2.12358396267097e-08 -5.29099667182885e-08 -7.03877046521772e-08 9.81191679599624e-10 -1.46841858128596e-07 7.96049795764915e-09 1.0598203615408e-08 7.41543239531232e-09 -1.51797888063631e-08 -7.13200654896983e-09 -9.13465579675553e-10 7.80994368493194e-09 2.64833880796431e-07 7.03472426225789e-09 2.09271457789497e-08 1.08109527992056e-09 5.71581425722056e-08 -5.2259204778624e-09 3.91018100073427e-09 -2.7727175312924e-09 -2.20680636944925e-08 -2.78022805542066e-08 4.55396421491923e-09 -1.62489703668581e-09 4.48004562380911e-09 1.380349582937e-08 6.47511879225768e-11
"R2022" -2.70028718888267e-09 6.9518045979727e-09 -3.96491217689405e-09 -1.70600844136876e-08 -2.13945183498929e-09 7.00774530126809e-09 -1.40123115971947e-08 4.32538750917343e-09 -1.73480557211092e-08 -1.87984434606065e-08 7.686586976075e-09 7.2371018704117e-09 -1.01233189406946e-08 -3.9632608781374e-09 1.307838979399e-09 -2.70656311732522e-08 -1.59170172779223e-09 -2.02016746353813e-09 -9.99129832530098e-10 1.02281409520369e-08 -1.43592249337859e-08 2.28004822150223e-08 1.22153423884209e-08 8.35188436356433e-10 8.86846946114093e-09 1.23883733725583e-08 -1.1195692503219e-08 4.00153635629903e-08 8.30208720974029e-09 1.06577874367854e-08 -4.43973680939959e-09 -4.14765670253286e-09 -4.68513494533393e-10 -6.6553763080392e-09 1.33242788454888e-08 -3.00584936518719e-08 -3.92051492548108e-08 3.35587059264169e-08 -4.90185868487663e-09 -2.27709495878565e-08 4.38176651977026e-08 2.58692958608959e-08 4.82163519826985e-09 1.61389907852283e-09 -1.54918910338032e-08 -6.00097934267914e-09 1.35522038609934e-08 -2.2893416029498e-08 1.42254908119875e-08 -7.09780789951218e-08 1.31917779933394e-09 6.88215625112305e-09 -5.02280935859279e-09 7.03472426225938e-09 4.98125376643399e-07 3.44890171302473e-08 -1.47582727539578e-07 -3.08581400359783e-08 -3.67203491967569e-09 3.03881515832659e-08 3.4110627896089e-08 -8.0222882503645e-08 2.08648267444142e-08 -1.10147384184404e-07 -9.4827273700304e-10 -9.86211220262199e-10 -1.44977209438371e-07 2.03752757082659e-08
"R2023" -2.12158086305791e-10 -1.67288682240502e-08 9.11341823410043e-09 5.94586394541474e-10 -5.20779329643083e-10 -2.0883609072488e-09 -8.6495747222342e-09 2.14008798092767e-09 7.37297264076717e-09 3.32045356952293e-09 1.64621947426916e-09 1.44883950714892e-09 -2.57128236722504e-09 5.98999701252901e-10 7.20944637753219e-10 5.40040335481126e-08 -3.75773599531829e-09 -1.75679102171546e-09 1.19670887552066e-09 -4.90015236484674e-09 5.4164946552361e-09 -6.62526415067385e-08 6.47730848837407e-09 1.88129254037536e-08 5.58445206685034e-11 7.50890776857729e-10 8.23588903356969e-10 -8.48800311694312e-09 -1.41885277340829e-08 3.87976990534984e-09 1.31207728798001e-09 -6.55113669824711e-10 4.64089516912909e-09 5.84687140650722e-09 6.13759955301814e-10 1.22567739051958e-09 -7.51107703355134e-09 -6.78062166666274e-09 2.16237544584239e-09 2.74856236205302e-09 7.38398888724467e-09 5.23471886819447e-09 -4.31841037600708e-08 -7.4365301016011e-09 -2.88305954537028e-09 -8.195514394771e-10 -1.10239697133664e-09 -1.08594570022639e-08 -6.27190812032154e-10 -7.88897184612112e-08 6.04772134392023e-10 7.80609653938041e-10 1.30512839818098e-09 2.09271457789496e-08 3.44890171302485e-08 1.01992798650333e-07 -2.27163499778541e-08 4.08492760254325e-08 6.4341430138035e-09 1.00247573069027e-08 -1.6664736497187e-08 -2.45101942268279e-08 1.15780043289041e-08 -1.09387449525297e-09 7.45346143984424e-11 -7.23842064461577e-10 -1.38943503057535e-08 -2.7007767459521e-09
"R2024" 2.10269458074876e-09 -7.79963537556023e-09 4.83928798456152e-09 6.27298846868996e-09 1.26786141689098e-10 1.18255226391908e-09 -2.17065270117645e-09 -1.42819183465906e-09 2.37267798374538e-09 2.73243048645364e-09 -4.85076625456072e-09 -3.84137321468553e-09 7.65648311529445e-09 3.1265643518976e-09 -2.01218654561333e-09 4.4508145646913e-08 -2.07856981870935e-09 -2.17261759997442e-10 1.27018361065327e-09 -1.46587490047018e-09 -6.46277946596832e-09 3.35064356143797e-09 -6.35517038727633e-10 5.63086979930869e-10 -4.07517742863901e-09 4.28505603474171e-10 -4.93539112607244e-09 -6.76728423890735e-09 -4.06471655091725e-10 -3.19640459508253e-09 -2.5737589230932e-09 1.74397112807598e-09 -1.61197834497084e-09 3.65625596091006e-09 -1.39732638039449e-08 2.29039273380809e-08 -5.43250558849969e-08 -2.11161097964273e-08 5.33116332690821e-09 4.40731277496062e-09 -4.76216013580575e-10 -6.91184298116764e-09 1.84289814364969e-09 -3.40320967689637e-09 3.03612061302076e-09 6.02972358944192e-09 -1.97182967882882e-09 3.36792581214814e-08 -3.7188631177081e-09 -3.76168029453626e-08 -2.87969360399964e-08 -4.87393979282363e-09 7.94884764473367e-09 1.08109527991975e-09 -1.4758272753958e-07 -2.27163499778509e-08 2.52039637281676e-07 1.3823424145894e-08 -5.81354840320409e-09 1.85009801988958e-08 -1.63703271726678e-08 2.31839499425551e-08 -4.99111957913772e-08 -3.24817057167386e-08 3.5659211377514e-09 5.20543118084058e-09 4.96200329523883e-08 -1.67307757104401e-08
"R2025" -5.0358491116276e-10 4.48754362606803e-09 3.76963952887716e-09 3.45209692459682e-08 4.00265413830992e-09 1.22634382166397e-08 7.09479386413939e-09 -2.63198769391809e-09 7.84234611945429e-08 4.69925305187681e-09 3.15413723800493e-09 -1.24922053418452e-08 -1.6693212517266e-09 2.15216418183005e-09 -2.27417533971794e-08 5.48532799908577e-08 -2.33001632791938e-09 5.38433555048768e-11 2.78795059421991e-09 -4.89268670256558e-09 5.90969690952938e-09 -3.35723973775911e-08 -1.50517753452602e-09 -1.21536359983533e-07 5.71072350403864e-10 1.2719932673797e-09 -6.99783220560464e-09 2.69803530470974e-08 -1.46349948553886e-10 2.28203432822033e-09 3.09083112004381e-10 -2.96409006398652e-09 -3.41655142881459e-10 4.21653466325645e-10 4.31143662332024e-09 -8.18405305067053e-09 -5.6793476945835e-09 -8.3014098664138e-08 1.25228335881226e-09 8.41106167664556e-09 3.19663188806334e-08 -9.25367900595248e-09 -1.23561308870846e-07 -2.0133251655764e-08 2.47866556610382e-09 2.65838241689739e-09 -2.7491947376449e-09 3.45401925857227e-09 1.70376593766191e-09 -5.61278896315885e-08 -3.59647352996923e-09 -2.62428193052867e-09 3.93957176798776e-09 5.71581425722054e-08 -3.08581400359829e-08 4.08492760254336e-08 1.38234241459005e-08 2.38952651800192e-07 1.16263129542053e-09 8.32102109205718e-10 2.43307430252368e-09 -1.71253762112257e-07 -6.38982872199499e-09 1.36581459249076e-08 3.38473195583198e-10 1.33007857899048e-09 1.26975578038674e-08 -3.16669819133991e-09
"R2026" 3.30923757409409e-09 1.67790106596024e-08 3.82195783650343e-09 -3.01158599904416e-09 4.84030088104252e-09 1.98482927300844e-09 -2.48208820154701e-09 -5.41685700400561e-09 5.4480540128689e-09 6.49868241936185e-10 2.15239762987777e-08 -1.85742214113212e-09 1.80296427712164e-08 -4.04611480404425e-09 -2.22688920349213e-09 1.19258966998485e-08 -9.83390452850838e-10 -4.2127117412028e-10 9.57795485846043e-10 5.09376826030943e-10 1.63198494318944e-09 -1.27831114002666e-08 -2.17108310012947e-09 -2.21052231494628e-09 -6.82919834793725e-08 -3.57950746996236e-09 -1.48188653855818e-08 2.31360546189615e-09 -4.78646759286469e-09 -1.71785109965254e-10 1.88087475129272e-08 -5.0463688950908e-09 1.55722620032152e-09 -1.71793065731018e-09 2.6615721995154e-09 -1.52096525818109e-08 4.21635210719633e-09 2.69747101973869e-09 9.22678741785693e-09 -7.88916641689096e-09 -2.83416482252093e-09 2.77301145913885e-09 -1.86856017410534e-09 3.68963929594983e-09 -1.40164128378085e-08 4.74399596409081e-09 -5.92503179682675e-08 -9.51299687118697e-09 -2.89659663644873e-10 -6.627856779582e-10 1.23469366650698e-08 4.361297147611e-09 -9.08621116316147e-10 -5.22592047786226e-09 -3.6720349196753e-09 6.43414301380388e-09 -5.81354840320351e-09 1.16263129541931e-09 1.09159106375553e-07 -1.67180398414968e-08 -5.91476965549479e-09 -2.90728585201833e-10 1.63496786818902e-09 2.10433926886118e-09 -2.13736624926053e-08 1.61488513159112e-08 1.73182639216255e-09 -7.97801727577493e-09
"R2027" -1.29889189923769e-10 1.68767423239415e-08 -3.04477743373643e-09 -1.09503609516047e-09 -1.79152464522464e-09 1.11004108454475e-09 -5.59331544436955e-09 1.35296252144269e-09 1.4424875250528e-09 -2.21098829419175e-10 -5.47265713021752e-09 -9.58805257191609e-10 -2.12205368525153e-09 2.19629492052258e-10 -3.33191882733527e-11 1.36475174008783e-08 -2.79114666091366e-09 1.19805946694127e-09 4.39171698614505e-09 -6.67244372321934e-11 -3.24560872238192e-09 -1.32161254995046e-08 7.00625852407433e-09 2.26891530757812e-10 6.49699578822185e-09 -5.84078392827427e-09 -5.10349592774121e-09 4.8241172182532e-09 -1.40916923510568e-09 2.75197795124743e-09 -9.723135370258e-09 7.51853628365724e-10 8.39064393040259e-10 1.83676499123116e-09 -4.71164083324136e-09 -2.00169583782937e-08 -3.3748521036054e-08 7.57576650993942e-11 -4.78147281766734e-09 -2.93361855413628e-10 -3.18233109872624e-09 -1.33751846716683e-09 -8.31981859320471e-10 -1.70159774868101e-09 -3.54576798475989e-08 -1.42995144906765e-09 2.7602882706685e-08 3.31335286582059e-09 1.48800375856103e-09 -1.4603891768713e-08 -2.34836700787329e-08 -4.75331375061237e-10 -3.9734327824217e-09 3.91018100073456e-09 3.03881515832633e-08 1.00247573069024e-08 1.85009801988884e-08 8.32102109207829e-10 -1.67180398414977e-08 1.31959949763049e-07 -1.08038568833414e-09 -1.00491991502917e-08 6.30679189429443e-09 -1.03208167297063e-09 -1.30565773829263e-09 4.35691172103326e-09 -1.08457900663566e-08 1.80567738384625e-08
"R2028" 9.82834731547026e-10 2.64614035731157e-08 1.72496612265126e-08 2.18149130888821e-09 2.69340888715189e-09 -1.80704133628448e-09 6.07337999885724e-10 1.54977718506136e-09 -6.85190566828949e-09 -6.44436358590234e-09 8.46663187292418e-09 4.33924750682177e-09 -1.47750984577482e-08 -4.2916689787309e-09 -1.99911631781099e-10 -1.1634636815645e-08 -1.31402644173025e-09 -6.20121084794446e-10 -8.19664671849033e-10 6.18123193937866e-10 2.24089358918091e-09 2.4439582888722e-08 -7.38799391454639e-09 -8.95311823290508e-10 1.66584539710292e-08 -3.25509833814469e-09 -5.59202398549342e-08 7.59061417578113e-10 6.36977410550109e-09 -2.13015888866985e-09 3.58214126184441e-09 -2.63509562037009e-09 -1.41092007393542e-09 -5.54081928442346e-09 1.57836546386691e-09 -4.86552842589602e-08 -4.07461980440695e-08 -8.02206260367207e-09 -1.48643302138336e-09 -5.63256080344816e-09 2.32693261054966e-09 -2.87681395057817e-09 1.0969035145791e-08 6.96379339214828e-09 -7.65768811389702e-11 -1.8100483521272e-09 1.67378887524244e-09 8.6605571281792e-09 4.56294473794715e-09 -7.67162403665291e-09 1.17317210233674e-08 2.10482987912332e-09 -6.53657317636409e-09 -2.77271753129471e-09 3.41106278960855e-08 -1.66647364971878e-08 -1.63703271726674e-08 2.43307430252469e-09 -5.91476965549459e-09 -1.08038568834091e-09 1.24283782774608e-07 -5.56827409247859e-09 -1.29015111872977e-08 -4.40018115776974e-09 -6.63906657315369e-09 1.30534880420959e-09 -9.79350449293841e-09 8.02787228195688e-09
"R2029" -2.7890337918642e-10 -4.27917481371656e-09 -4.40558095390358e-09 -9.38775372195831e-09 -1.61551306890874e-09 -1.36744420122034e-08 -4.91978406069592e-09 3.42518681967954e-09 -4.25322392174018e-08 1.09641941480983e-09 8.8412735790948e-11 9.78627990431292e-09 8.72206129136299e-10 -1.18063152182912e-09 1.36638249328765e-08 -1.52731599331547e-08 2.44724572534482e-09 -3.00175886250913e-09 1.36837124954897e-11 -8.82012095666053e-09 9.67462699534114e-10 9.72784143500193e-09 3.56315874320589e-10 7.97633723446981e-08 -2.18372447289361e-09 -4.31834496361264e-09 4.2701583048404e-09 -2.94784112351749e-08 -3.36193356470028e-09 -6.51871465220781e-09 3.43789165699611e-09 1.15296362420613e-09 1.99065712418934e-09 -8.11726929801636e-10 -8.05272365613282e-09 9.54248740012407e-09 6.33960525815447e-09 -8.85643597824381e-09 -7.73976929868025e-09 2.81935203327222e-08 -8.42800176873716e-08 -5.36835432803515e-09 8.72411861901857e-08 -4.91061046436587e-09 3.76581231457793e-09 -1.36850869114094e-08 4.00075953717457e-10 1.43106155150783e-08 -7.49125029178884e-09 2.02962549797467e-08 5.39593360928257e-09 -3.1287851837135e-09 -1.2268235861425e-09 -2.20680636944891e-08 -8.02228825036361e-08 -2.45101942268247e-08 2.3183949942562e-08 -1.71253762112261e-07 -2.90728585205351e-10 -1.00491991502937e-08 -5.56827409247745e-09 4.35166125950148e-07 -1.13040261126602e-08 -2.6900939696052e-08 -2.8233245857624e-09 -1.66182910032917e-09 2.20070276037021e-08 4.61906748687957e-09
"R2030" 4.40376368116564e-11 -4.98745603321489e-09 3.22253186036623e-10 -7.9257764345726e-10 -3.84251399873577e-10 -3.36108934364458e-09 1.25862228472515e-09 5.76706233451491e-09 -9.70819557709688e-09 1.50178249717943e-09 -2.59412728013151e-09 -1.26321990009864e-09 -4.00525332625096e-09 -2.76596503198246e-09 2.03675617920288e-09 -6.74171299065282e-09 -1.76789150210826e-09 4.92781745500752e-10 2.88966829588079e-09 1.13801089017426e-09 -1.90629064238027e-09 -8.95979610506350e-09 7.38235277832745e-09 1.25038284473148e-08 -4.11081078983253e-09 -1.73595252655796e-09 9.65130894037089e-10 -1.97728182507759e-08 -1.5774607010638e-09 2.55823044132144e-09 3.02065328690994e-09 -7.24025320994303e-10 9.74911377426041e-10 -5.40049805127277e-10 2.99256784618763e-08 1.17765738701697e-08 1.34727500838186e-08 1.27122942225447e-08 5.96770802391094e-09 -4.08115735888138e-08 4.42655242940692e-09 6.45426439708952e-08 1.51276191013341e-08 1.69637873300883e-08 -2.91247076949183e-08 2.13831944300652e-08 2.76046142153019e-08 -1.94336302807665e-07 -7.45159186821071e-11 3.09036776996124e-09 1.37553815206545e-08 -6.81449253179319e-09 -1.30890190036201e-08 -2.78022805542059e-08 2.08648267444123e-08 1.15780043289033e-08 -4.99111957913807e-08 -6.38982872199599e-09 1.63496786818864e-09 6.30679189429566e-09 -1.29015111872949e-08 -1.13040261126595e-08 2.56261486009526e-07 1.21782637394256e-08 -2.46104443082107e-09 -2.090086318028e-08 -4.49001562674825e-08 -3.2700902514115e-08
"R2031" 2.06510981639812e-09 2.4657271898118e-09 -2.60882033301643e-09 1.14985613943831e-09 7.68480063153418e-10 -2.39649722308253e-09 8.98278233171236e-09 -2.25796038389483e-09 5.40443088046576e-09 2.12829524496347e-09 -1.58879060195597e-09 4.11323935804545e-10 1.91543615833106e-09 -1.01076533495723e-09 -5.19828252099685e-10 -4.69800012238373e-09 2.2708052476659e-09 1.75034875927669e-09 -1.58075323645896e-09 -9.43340079895009e-10 7.10846785144557e-09 -6.69173206924037e-09 -3.56730138394991e-09 -3.1301873259487e-09 -1.1255781754555e-09 -1.82783550969866e-09 3.56384987875883e-09 -1.25573385504961e-08 -1.07598021757048e-09 -5.58743352987305e-09 2.09918818960651e-09 1.140368097066e-09 -9.77926835727806e-10 7.39816991026652e-10 -3.92357283563549e-09 -4.55780000657003e-10 1.47229816587748e-08 6.62541005464055e-09 -3.76955444277489e-09 4.19499490998435e-09 -6.7436188731368e-08 -6.18040660757463e-09 -9.41386038142111e-09 1.71370400728201e-08 -5.88217291025336e-10 -5.25929186618269e-09 -2.77200692163385e-09 -4.09236729273605e-09 4.989595332254e-09 3.28745091345826e-08 3.80025433138793e-10 2.43000600687849e-09 -3.4664776990402e-09 4.55396421491554e-09 -1.10147384184394e-07 -1.09387449525309e-09 -3.24817057167426e-08 1.36581459249108e-08 2.10433926886263e-09 -1.03208167297171e-09 -4.40018115777033e-09 -2.69009396960477e-08 1.21782637394276e-08 1.521035245095e-07 -2.45830121262469e-09 -2.11714157220275e-10 1.46824308233561e-08 6.23445638028299e-09
"R2032" 1.11766387355142e-09 -5.23763283929696e-09 1.97482631297843e-09 8.09914405576138e-10 -5.19152043629677e-10 -1.17394256816674e-09 -1.39537017524554e-09 2.92297904073812e-11 -9.66888702134798e-10 -6.65030524060629e-10 -6.5619675826807e-09 1.55224069433444e-10 -1.53861235065369e-09 -4.30719823099153e-10 7.40367363173556e-10 -1.21084449317826e-09 5.5334858577251e-10 -5.92893218164388e-09 2.87365238258194e-09 -3.88672339015244e-10 -5.10868095694943e-10 2.14998176567481e-09 -1.14001008339584e-09 1.93470507474619e-09 1.79801682786679e-08 -4.70644138018073e-09 3.03267736848752e-09 -1.14706914283672e-09 2.87127442571729e-10 -2.20168859195107e-09 -8.79639000250504e-09 4.69445429990112e-09 -9.37931647936472e-10 1.67360132984126e-09 -4.85787540613322e-10 6.8959805172142e-09 2.62202439373373e-09 1.77797600289428e-09 -6.3473538944045e-10 -1.11342617674858e-10 3.40490428674795e-09 -1.88040553104943e-09 -6.70547206982397e-10 -1.67373329812666e-09 2.24122217717677e-09 7.90286641693987e-10 1.09177005255135e-09 3.29435674702319e-09 -1.38716683208772e-10 -4.7696941940218e-10 -4.11189727278732e-09 -2.10032922196206e-09 2.00271728903445e-09 -1.62489703668659e-09 -9.48272737003872e-10 7.45346143984052e-11 3.56592113775103e-09 3.38473195582274e-10 -2.13736624926054e-08 -1.30565773829198e-09 -6.63906657315431e-09 -2.82332458576614e-09 -2.46104443081973e-09 -2.45830121262569e-09 2.30639806305628e-08 5.49901737440442e-10 5.48778280468842e-10 2.7335062164349e-09
"R2033" -1.44284765484058e-10 -5.60712620002256e-10 1.29805531093453e-09 -3.41533016246584e-09 -1.17503990814015e-09 5.37241391270793e-09 -6.50891445070014e-10 9.55701710069018e-10 3.30426974197508e-09 -7.28253504564054e-09 1.87136157524982e-10 -3.63682393210346e-09 4.20100702238757e-09 -2.05240011738337e-09 -2.96636800059668e-09 -1.4152559789311e-09 2.01913384383884e-10 8.29389229783253e-10 -2.63575887305929e-09 5.61560451030195e-09 -1.76715191210945e-09 1.55567290125612e-09 9.65232555650021e-10 -2.94954388591734e-09 -5.99713918938113e-09 -1.61253502683018e-09 -3.01351376297641e-10 3.28395949925253e-09 -3.24635570277234e-09 8.79239384458159e-10 2.50334218894716e-09 1.98345695715363e-09 5.97116282917572e-10 3.71687336757938e-09 5.08705556671458e-09 -8.84996893085226e-10 -6.09389965173777e-09 9.33806621145884e-11 -3.77905944580948e-09 -4.81852657844271e-09 -2.49966928828553e-09 1.61318624182954e-09 -3.42620229275764e-09 1.84718445765156e-09 -2.23929981724993e-08 -3.81994938132169e-09 -1.47691344291623e-08 -1.51489094285811e-08 5.65152111830695e-09 6.0456936423518e-10 1.36210312663243e-10 9.62918585340450e-09 3.83006797374473e-10 4.48004562380955e-09 -9.86211220263402e-10 -7.23842064461853e-10 5.20543118083985e-09 1.33007857898974e-09 1.61488513159112e-08 4.3569117210329e-09 1.30534880420891e-09 -1.66182910033176e-09 -2.09008631802801e-08 -2.11714157220658e-10 5.49901737441108e-10 2.87560370884844e-08 7.89838194415828e-09 3.85840620789063e-09
"R2034" 1.05269297912178e-09 -5.96581134955596e-09 1.07718934283315e-09 4.9550169984605e-09 8.0996113785813e-10 -7.70130149693102e-10 2.93862471380129e-09 -2.10614649282208e-09 1.17087838683725e-08 6.49408477755172e-09 -1.17747102337882e-09 -3.1103692565701e-09 2.2892392294778e-09 1.37178222499743e-09 -1.57390681911089e-09 6.8924133941919e-09 6.92769549809994e-10 1.5281348936285e-09 -6.90763880512637e-10 -3.54169980165845e-09 5.077855719165e-09 -3.30733161638858e-09 -4.13849868833431e-09 -4.23671675329063e-09 -2.14677323764181e-09 -4.15501775123317e-09 6.97199910708246e-09 -5.09126960202451e-09 -3.18712354379531e-09 -3.60322919846504e-09 7.70232103076476e-10 5.96258164067777e-10 -2.8719117226719e-10 2.74988715027701e-09 -1.61956797985442e-08 1.20445738131893e-08 5.52904792389064e-09 -1.28111242203676e-08 7.56896348549239e-09 2.5214452626384e-08 -5.90020224597371e-09 -1.71057545277425e-08 -1.4416154707052e-08 -9.50782907070306e-09 9.08268618851575e-09 -8.56460288876417e-09 -8.36106374032988e-09 2.16681608651076e-08 -1.33957292642007e-08 2.37902635149058e-08 -1.61746456687859e-09 -2.35344332274861e-09 1.77266029372838e-08 1.38034958293711e-08 -1.44977209438375e-07 -1.38943503057547e-08 4.96200329523869e-08 1.26975578038667e-08 1.73182639216277e-09 -1.08457900663569e-08 -9.79350449293881e-09 2.20070276037013e-08 -4.49001562674834e-08 1.46824308233558e-08 5.48778280468754e-10 7.89838194415897e-09 8.67633438738123e-08 -3.51295857710418e-08
"R2035" -1.6072734662168e-09 1.04951195257446e-08 -5.15222934791701e-09 -2.78539854081092e-09 -1.2109095617683e-09 4.0111611369493e-11 2.12045502479528e-10 2.19691893385836e-09 -1.50125630382033e-09 -2.63334652233608e-09 -5.78530222652344e-09 -4.09259656268763e-10 2.77660707304389e-10 -1.20607361638168e-09 8.65902607059986e-10 -3.61270397124603e-09 6.79882722856162e-10 -2.46185006081354e-10 -1.6607215926595e-09 1.23879900248981e-09 -8.66488861723939e-09 5.09996808370387e-09 6.34539493184352e-09 -3.57618649337642e-10 8.417511852496e-09 6.29277541121234e-09 -1.91636187745729e-09 5.99814567037303e-09 6.84649480138662e-10 -1.08735019387019e-09 -3.42402975038208e-09 4.83994849932031e-09 9.21474648923211e-10 -1.78298054328067e-10 1.47030895294062e-10 -1.78417589286812e-08 8.74917549081227e-09 -9.64620617000581e-10 -3.08219820924559e-08 -1.77270047816283e-10 -5.25891017879481e-09 -1.06500526578571e-08 2.63024483931355e-09 -1.56165966680965e-09 -5.76090350695274e-09 1.93193241327113e-09 5.98991300024735e-10 3.10682767789993e-08 1.38096917468953e-08 1.35987580879289e-09 -3.0131131904552e-08 3.87981838620258e-09 -1.82198636334683e-08 6.47511879234617e-11 2.03752757082649e-08 -2.70077674595144e-09 -1.67307757104397e-08 -3.16669819134057e-09 -7.97801727577457e-09 1.8056773838463e-08 8.02787228195636e-09 4.61906748687864e-09 -3.27009025141153e-08 6.23445638028423e-09 2.73350621643528e-09 3.85840620789039e-09 -3.51295857710434e-08 8.75928489454696e-08
