# Supplementary material for: NODDI and Tensor-Based Microstructural Indices as Predictors of Functional Connectivity
Source: PLoS One. 2016 Apr 14;11(4):e0153404. doi: 10.1371/journal.pone.0153404 (PMC4831788; doi:10.1371/journal.pone.0153404)
Supplement: S1 Data — a) Functional connectivity matrices, both fMRI and EEG connectomes across all subjects, in the form of precision matrices and b) structural brain connectivity matrices across all subjects and microstructural indices. Columns and rows are named according to the corresponding brain region that represent. (ZIP) [file pone.0153404.s001.zip › DATA/EEG/45/precShr_EEG_wholeTS30_70.txt]

"C1001" "C1002" "C1003" "C1005" "C1006" "C1007" "C1008" "C1009" "C1010" "C1011" "C1012" "C1013" "C1014" "C1015" "C1016" "C1017" "C1018" "C1019" "C1020" "C1021" "C1022" "C1023" "C1024" "C1025" "C1026" "C1027" "C1028" "C1029" "C1030" "C1031" "C1032" "C1033" "C1034" "C1035" "C2001" "C2002" "C2003" "C2005" "C2006" "C2007" "C2008" "C2009" "C2010" "C2011" "C2012" "C2013" "C2014" "C2015" "C2016" "C2017" "C2018" "C2019" "C2020" "C2021" "C2022" "C2023" "C2024" "C2025" "C2026" "C2027" "C2028" "C2029" "C2030" "C2031" "C2032" "C2033" "C2034" "C2035"
"R1001" 2.93539722641385e-07 -1.00797654162667e-08 -6.30273361232818e-09 9.76168482344654e-09 1.96108470059112e-08 1.66068436135292e-08 -6.49515936977836e-08 -2.66783123856181e-07 7.14842232720369e-09 4.79649895255127e-08 -5.85732313355075e-08 -7.05296975833109e-09 9.16998731661260e-09 -9.71965856189306e-09 5.77849167695821e-08 -4.28027041324878e-08 -1.59820360505248e-08 2.992615294024e-08 1.49584664723621e-08 -4.76700227961737e-08 4.46585989114877e-08 3.50806526066893e-08 3.35261391339744e-08 2.1387989466918e-08 2.59533236669058e-09 -2.68944186805287e-09 -1.20320245115671e-08 -1.50957932620008e-08 3.11208731662929e-08 -3.8953022233724e-08 -7.33061676968909e-10 4.70072097408489e-08 -1.76804100148555e-07 3.09615621192547e-08 6.31278930194541e-09 7.01681170619039e-09 -6.73559464861007e-09 2.9557902584995e-08 -1.82730566657559e-08 2.47916973123816e-08 -1.67229275604389e-08 6.82974270033125e-09 -1.9254847595909e-08 -8.70848368008826e-09 -2.91311539107505e-09 3.23931483315898e-08 2.95670328944864e-09 9.62117855018534e-09 -2.56046413535148e-08 2.32778202434415e-09 -1.49035500956271e-09 -1.5127629060545e-10 -4.67268200285784e-09 -4.84899119959503e-08 5.61277608946953e-09 -4.03991859378405e-09 -1.34663084009451e-09 -2.51590689081197e-09 4.90083002770198e-09 -8.20658483788035e-09 6.11361169381916e-09 1.62672405928471e-08 -6.88275018460729e-09 6.82775721419407e-09 -2.68176722034486e-09 3.93342243710245e-09 -7.02581691160641e-09 1.70191530362404e-08
"R1002" -1.00797654162668e-08 3.18997409072304e-07 -4.95720335095921e-08 -5.32029631573155e-11 -6.64830041776103e-09 -8.95760481863758e-09 -1.66579503302379e-08 9.94424522344076e-09 7.03216499414995e-09 5.1056300428222e-09 3.37525175525424e-08 -5.42322405709451e-09 -3.90375113821881e-08 -3.01125948268214e-09 1.37515582856382e-08 8.17294035634308e-08 -2.61260661897775e-09 1.79976387682092e-10 -1.7761356240838e-10 4.54769475681e-10 -2.75335610097463e-08 -4.61168974520037e-08 -2.62145825963003e-09 -2.96052275919025e-08 8.39065780756971e-09 3.35063121362664e-08 -1.68582519185106e-07 3.27611112882775e-08 8.54764680156755e-08 2.64221811455753e-08 1.59243319163567e-08 -1.17649367622278e-08 -1.89413618965484e-08 -8.60079672012526e-08 -5.18579398256446e-10 -2.37237215166322e-07 9.05265102091804e-09 -2.39839007979434e-09 6.14141189717204e-09 -7.8815942896076e-09 -1.29513387487659e-08 5.73598000525496e-09 3.59516850680409e-09 1.01491993642546e-08 -4.79617425320679e-08 2.6457417082656e-09 6.2413272853117e-09 2.03788688785583e-08 -4.94240392841835e-09 -4.1179719167353e-08 2.81804097046693e-08 4.79754855234871e-09 4.9812339481181e-09 -8.37463777802484e-09 7.94938656239461e-08 6.09520677464286e-09 -6.45062823768422e-08 1.38041264165783e-08 6.92493148904955e-08 5.96236103439201e-08 -9.55377205182733e-09 -9.15443234497659e-10 -4.23128103617821e-08 -1.19771359127683e-09 -9.70938658237391e-10 7.37923454434881e-09 -2.07140781137786e-08 2.99425800378592e-08
"R1003" -6.30273361232827e-09 -4.95720335095913e-08 2.59440637733609e-07 1.25185842028985e-08 -7.69413278970666e-10 9.91407149656508e-09 1.19494966665226e-08 1.26528377680156e-09 1.0668590113207e-08 -8.77245940003771e-09 -1.92858283495156e-08 -1.94398754199131e-10 3.59553016503823e-09 -2.57238844748825e-10 -9.29963653145534e-09 -3.58824793428114e-08 -1.04486809125299e-08 2.32383501599024e-08 1.36277472848744e-08 -4.35759490671421e-09 7.94619490289958e-08 4.9947653880001e-08 -1.62402531802775e-07 -5.58595086317881e-09 4.83357476018666e-08 -8.1312337380772e-08 -1.62064887739298e-07 -1.00626240229586e-08 1.39396769875025e-08 -2.62149638908375e-08 6.61169153793821e-09 5.93376161707835e-09 -3.48726929381198e-09 1.29860788014156e-08 1.08324229323685e-08 4.86967493955319e-08 -2.20127832640281e-08 -6.45236597906468e-09 9.42161375318365e-09 5.72412193782215e-09 -1.39684030833766e-08 9.62949806401428e-09 -1.68239618503434e-08 -4.30432111623428e-10 6.75281073573942e-09 -4.82495712299158e-09 -2.47231302423017e-08 -2.91974017914745e-08 -4.38133622369524e-09 1.64894379104642e-08 -4.53489183771397e-09 3.16989290101759e-09 5.76362738439861e-09 1.06160292967824e-08 -2.93379241593979e-08 -8.71317836735944e-09 1.79954831183214e-08 1.58653420219612e-09 -2.64646740122169e-08 -1.76978298631359e-08 7.28824218230767e-08 1.12928790710216e-08 9.15299518789603e-10 9.65616214315979e-09 -1.01663234119465e-09 4.33076561682923e-09 1.3711291331396e-08 -1.80639727843229e-08
"R1005" 9.76168482344626e-09 -5.32029631577215e-11 1.25185842028996e-08 1.09181406942154e-06 2.83250029673628e-08 -2.24149659683405e-07 3.0879518009922e-08 7.77268319965999e-08 -5.52555760187607e-08 2.9861933154939e-07 4.76111195256543e-09 3.68565661939291e-07 -1.71751370158007e-09 -4.07369598241974e-08 5.61026770245742e-09 2.20094739217256e-08 -8.24054756612592e-10 -5.68756465506631e-09 1.98400821848228e-09 -9.8705096932216e-07 1.8246000586807e-08 2.32260164825235e-09 -9.53285360588621e-11 8.18889081551445e-08 7.36085265469906e-09 -7.4083444281017e-09 -1.6610182019795e-08 -2.85573939767679e-07 1.23688820822353e-08 -3.0460547402577e-08 7.09520019456219e-10 -7.89747450603749e-09 -2.69353848347267e-09 -5.89710252998341e-09 -8.27644611309275e-10 2.41476667551069e-09 7.62387872828091e-09 -6.31915474313284e-07 -2.57053820247802e-08 1.45213151923867e-07 2.54355746541761e-09 -7.6013831071956e-08 9.99138743667379e-08 -1.99533833814951e-08 9.78093953208102e-09 -2.37489246054843e-07 -4.08474837986458e-09 2.55137552167688e-08 6.93316509514082e-09 -3.16247715556038e-08 -8.3607000619577e-09 -4.26247205120722e-09 6.88371741044404e-09 1.82353348940224e-07 -7.03152703537664e-08 -8.81250745873532e-10 3.18190058527326e-08 -6.47262266640284e-08 -5.12849180954773e-09 -1.06901482203733e-10 1.79745868140478e-08 2.96989174149941e-07 -1.08379321782388e-08 -3.70900065374275e-08 -2.6113733281743e-09 1.63623435140983e-09 4.07286907077013e-08 -1.03858037868311e-08
"R1006" 1.96108470059114e-08 -6.64830041776103e-09 -7.6941327897065e-10 2.83250029673626e-08 6.49193344377867e-08 -1.16838406192598e-08 2.10451964929052e-09 -2.08039893781339e-08 2.49289736861545e-09 1.09466437458662e-08 6.99006077970358e-08 4.44669217965481e-08 -3.00959314634536e-08 -6.51719566221621e-09 -2.93270664439491e-08 -1.63997455234889e-09 5.99875056690537e-09 -1.77928908405291e-08 2.42977403960365e-09 -5.09545074518604e-08 -8.20042769992134e-09 5.67805235120725e-09 1.70900377853834e-09 4.64783323766913e-09 -1.51380488259806e-08 1.00992488410177e-09 5.64333294717293e-09 -1.0961703947163e-08 1.02614921756316e-08 2.67405227399269e-09 3.44420736094843e-09 -4.79463897354532e-08 5.57260498267261e-09 -3.23602698486618e-08 3.97263774102357e-09 -2.85945297202606e-09 -1.69664601573583e-09 -1.92753097092365e-09 -3.18966913801392e-10 2.50315668600676e-08 -1.23518881373107e-08 -1.04838688572671e-10 -3.57639139860708e-09 -1.13379381025097e-08 -7.71573559175346e-09 -1.85165875894567e-08 7.04923707221233e-09 -5.06317147806511e-09 -1.14412589351413e-08 -5.43345684345484e-09 -5.13664664415086e-09 4.55366115859071e-09 -8.60715303922875e-10 7.08575335604165e-09 -2.47248820303358e-09 3.05810943500385e-09 4.52073167892957e-10 -4.36888365455524e-09 1.92218791570625e-08 -7.49762179875904e-09 7.16518313821704e-09 1.04482205753216e-08 -7.71967304926004e-09 3.92409844354523e-10 -8.31909007735949e-10 -1.56829249246126e-09 3.47260318804481e-09 1.14401059176231e-08
"R1007" 1.6606843613529e-08 -8.95760481863804e-09 9.91407149656493e-09 -2.24149659683406e-07 -1.16838406192597e-08 5.88231468018167e-07 -7.87939372785519e-08 -3.30987014826704e-07 6.40597333053883e-08 -2.92639816379062e-07 -2.32772771294109e-08 -2.96792905429381e-07 7.35108907546914e-09 1.62973857553901e-07 -1.2678349618543e-07 -6.80303242377303e-09 -2.30870101344599e-08 3.22700117149271e-08 1.62569102463766e-08 3.60875454990546e-07 -8.87845919417562e-09 2.23366209067959e-08 1.23678482961645e-09 -3.45517460134457e-08 -9.95505457181698e-09 -1.96833230442337e-08 -4.72937085695334e-09 1.08328834695768e-07 -1.09156348525295e-07 -7.79605004576801e-09 -5.1539229128205e-09 4.7809386666915e-09 3.8789433351511e-08 4.18753436947704e-08 5.95542172812998e-09 1.04519794260345e-09 5.46598058649988e-09 5.77086305973394e-08 3.1059532120018e-08 -7.03975938670299e-08 8.80869010884783e-09 1.90876541344713e-08 -4.00137366778576e-08 2.09403573404399e-08 -1.64298911711899e-08 1.34721085813388e-07 3.08285282776184e-08 -3.28156341907023e-08 1.00536838392154e-08 -1.97339538101794e-08 -7.29282971714497e-09 1.27299657157832e-09 9.02352030429005e-09 -1.00868876021198e-07 9.11677735723664e-09 -5.79690094159363e-10 5.47017393681252e-09 2.59734648084948e-08 -6.3235421310418e-09 8.23963197021541e-09 7.33872835052832e-09 1.07548424477239e-08 1.77984629621806e-08 -1.04758784465663e-08 -7.95469655623878e-09 -8.72138095650009e-09 -4.6218672361011e-09 -4.78302068418538e-09
"R1008" -6.4951593697784e-08 -1.66579503302373e-08 1.19494966665229e-08 3.08795180099211e-08 2.10451964929155e-09 -7.87939372785493e-08 6.9542760903388e-07 -7.23139567689314e-10 -8.88565829325452e-08 -1.94692581053183e-07 9.73115533698104e-09 4.84448785575744e-08 -7.63133669285733e-09 5.81848533981816e-08 4.611452321095e-08 1.41864046571973e-08 3.71903457765047e-09 -9.2503357420712e-10 4.11086331300331e-09 1.00329005500209e-07 5.624206101252e-08 -6.39959606713147e-09 -5.20948515060158e-08 -4.42591230504055e-08 -5.41931535951062e-09 2.73056344504723e-10 1.10175466106862e-08 -2.72688082325488e-07 -5.43927459456332e-08 -2.75927186087698e-07 2.00102128892448e-09 -3.0249317950381e-09 7.87337145991477e-08 -1.150075524296e-08 -9.70192573776977e-09 1.33523575379267e-08 3.56100329961059e-09 3.09634053064796e-08 -8.01378399426092e-09 6.96191644237643e-09 2.91923362325624e-09 -1.00766095194393e-08 4.70585092074505e-08 1.37340683036028e-08 2.08727433070848e-09 -7.16429998741391e-08 5.42972228602445e-09 8.67890618998873e-09 1.17592955954273e-08 1.30241791517859e-08 -5.73760886489094e-09 7.60816297375668e-11 3.50877265523619e-09 2.61904890686537e-08 7.14577783024537e-09 9.32984272486032e-09 -7.03149667402039e-09 6.22512357791055e-09 5.31329683067636e-09 -4.09827706045723e-09 -6.44929196803463e-09 -5.95484012453116e-08 1.57090928349387e-08 4.91335883892882e-10 -6.79507451853178e-10 -6.31888324891762e-09 -1.96576435004341e-09 -9.28170529753726e-11
"R1009" -2.6678312385618e-07 9.94424522344112e-09 1.2652837768005e-09 7.77268319965995e-08 -2.08039893781343e-08 -3.30987014826705e-07 -7.23139567689776e-10 8.04933165587599e-07 3.82342116784758e-08 1.05854233136131e-07 7.56237928200674e-08 1.7962885728703e-07 -1.74817184641571e-08 -3.99475017442442e-07 -1.26586062227684e-07 2.84991893289293e-08 1.91032910951017e-08 -6.3229241707106e-08 -3.52459365330642e-08 -1.56321752161242e-07 1.38389065965906e-08 -4.31834750428987e-08 -6.63846063926884e-08 -1.44431640904287e-08 -1.01755364425541e-08 2.7767451087341e-08 2.36194255084134e-08 4.94171900166472e-09 2.37818707250828e-07 5.43345435239863e-08 4.04187693627063e-09 -7.59047870487815e-08 4.45052209286183e-08 -4.21436974204932e-08 -2.42832899391151e-09 1.54571826605342e-10 8.01113266533668e-09 -3.64595880707447e-08 2.02194264059268e-08 -4.60872923182715e-09 1.98214360768936e-08 -3.78180545106802e-08 1.06554517668392e-08 -1.15873124109979e-08 9.74696587404134e-09 -6.39315169904799e-08 1.03748179298721e-08 1.00057940918235e-08 4.4762620019804e-08 1.06501934437203e-08 -3.28798890528465e-09 -2.69673560626084e-09 8.72504520900429e-09 5.30447581031484e-08 3.7661310012185e-09 -3.99707402672915e-09 8.31297043422943e-09 -9.00665976011824e-09 -5.95532131055366e-10 8.56523419633283e-11 -1.28417159882907e-08 -3.86732055379159e-09 5.77990544326974e-09 -1.34348343871566e-08 1.84001272176282e-09 -1.41310961119935e-08 -7.53852559183616e-09 -1.65001856162731e-08
"R1010" 7.14842232720370e-09 7.03216499415007e-09 1.06685901132061e-08 -5.52555760187612e-08 2.49289736861545e-09 6.4059733305388e-08 -8.88565829325445e-08 3.82342116784761e-08 3.4649644399923e-07 2.46625865684549e-09 9.36454146180366e-09 -1.22541350439236e-07 2.75569481700399e-09 -2.34209776282203e-08 -1.27545723543395e-07 2.42928360386747e-08 -1.50085273547947e-08 4.60224357225636e-09 1.10416230876796e-09 2.82836419586892e-08 6.51924749933461e-08 -8.76396627974385e-08 -4.58938893543588e-08 -2.55862684310027e-07 -9.40293101865219e-09 -1.39975121924376e-08 2.00089332631181e-08 1.74018664227104e-07 3.70327578222298e-09 2.26492472488873e-08 -3.31999489243757e-09 -2.00738184520064e-08 -1.22044964848865e-09 2.18508190374704e-08 -1.69557948217307e-08 9.19787670870360e-09 1.25817848328211e-08 -1.35501158834663e-08 2.99014148199972e-08 8.80007188172069e-09 8.06305213121875e-08 -6.27027222979024e-09 -2.7465072265284e-07 -1.42632766140577e-08 -7.84733179306691e-09 4.97875007845885e-08 8.32586216043759e-09 -1.81321352932587e-08 -1.93439148588773e-09 6.69733222335352e-08 4.39723119345912e-10 2.91045423918191e-09 1.46263430482868e-08 3.16482197039472e-08 -4.30363142540802e-09 -9.6343210166855e-10 -2.12688887814609e-08 2.61460276521061e-07 1.09249370585159e-09 1.16427976428672e-08 -3.5788811514389e-08 -1.49576595133438e-07 1.25277619481961e-08 1.97271168103534e-08 7.08986845749924e-10 -7.44506580350663e-09 1.99470561249486e-08 -2.78013914803805e-08
"R1011" 4.7964989525513e-08 5.10563004282245e-09 -8.77245940003766e-09 2.98619331549392e-07 1.09466437458667e-08 -2.92639816379065e-07 -1.94692581053185e-07 1.05854233136132e-07 2.466258656845e-09 7.00975696370583e-07 5.71431868703877e-09 4.68208650401532e-10 4.74537141506472e-10 -9.14966264643084e-08 8.37220073556419e-08 9.54026311988184e-12 1.0195530175299e-08 -1.24065431602045e-08 -7.91566936657311e-09 -4.49488115469362e-07 -2.89285559197885e-10 4.189110817317e-09 1.88105703578528e-08 1.60100055940884e-08 5.6905685823009e-09 -1.28116043188929e-09 -4.35678719159045e-09 -5.44704049969179e-08 4.49019244873349e-08 6.8123783476026e-08 7.06892585388869e-11 5.14854919298562e-09 -4.47555261132698e-08 -9.07692087425796e-09 -2.75058462868608e-08 8.35367186031363e-10 -4.06223432498311e-09 -4.67642918117106e-08 -2.75581078788505e-09 -1.78757565609747e-08 6.20251893766699e-08 1.37615196678408e-08 1.82844396976881e-08 -5.55931088749619e-08 2.01804328123525e-10 1.70750568448687e-07 -1.41292441158508e-08 9.39180045458015e-09 -2.72489228403779e-08 2.16266337101817e-09 2.20694958897889e-09 -1.04175077585675e-09 -3.82791069564795e-09 -1.69316064096509e-07 -1.55458694197754e-08 -2.27674046223148e-08 1.37425886597679e-08 4.2391601585616e-08 -1.04480158376093e-09 7.25660649143761e-10 2.79499214777932e-09 -4.89040200110048e-08 -8.39134110227005e-09 -1.78798653332606e-08 5.00323098458212e-12 7.75963480243686e-09 1.03168345684206e-08 1.26744284077306e-10
"R1012" -5.85732313355073e-08 3.37525175525426e-08 -1.92858283495154e-08 4.76111195256553e-09 6.99006077970355e-08 -2.32772771294111e-08 9.73115533698099e-09 7.56237928200674e-08 9.36454146180376e-09 5.71431868703799e-09 5.06741138559983e-07 1.82751073543148e-08 -1.73831031327046e-07 -1.01438871929294e-08 -2.59770301341129e-08 1.30726566809978e-08 7.15986962627823e-08 -7.21377934404481e-08 -1.13159369753591e-07 -1.85412177853922e-08 -8.69602061964975e-09 -4.39120485694883e-09 -2.79330762029323e-08 -1.48180803657532e-08 -1.6575802153415e-07 4.22873270723832e-08 -4.62068119162201e-09 1.04186679271417e-08 5.1703842179582e-08 -3.82894208226964e-09 7.75251895073317e-08 -2.08367782976447e-07 7.56012813483524e-08 -2.06212865159923e-07 4.15312358494207e-09 -2.14491044776511e-08 1.75855663129374e-08 -7.53206235978263e-09 2.79461628549003e-08 -7.31502684187521e-09 7.05115374539061e-10 6.27766391013868e-09 -4.83007455450972e-09 1.08527369378156e-11 1.38417396193254e-08 9.404278406587e-10 -8.17071675095798e-08 -3.08583680514829e-08 -4.65394564166099e-09 -2.76773916450442e-09 4.96451261796548e-11 9.55244741275889e-09 -8.96596703388161e-09 6.77711443112259e-09 -2.74806933662091e-09 7.50048016327577e-10 -5.06959993124434e-09 1.04145796198835e-08 2.10572306137611e-07 -3.32567463853653e-08 -2.5897335976434e-08 -4.38677761886285e-09 2.3783414987038e-08 2.47454972404337e-09 -2.02288340603544e-09 -1.10575750848914e-08 3.53208939907107e-09 -1.04042569570123e-08
"R1013" -7.05296975833122e-09 -5.42322405709478e-09 -1.94398754199117e-10 3.6856566193929e-07 4.44669217965471e-08 -2.96792905429382e-07 4.84448785575745e-08 1.79628857287029e-07 -1.22541350439236e-07 4.68208650404177e-10 1.82751073543148e-08 5.53641189619826e-07 -6.19926913012505e-09 -6.77129139945411e-08 -2.90944676690143e-08 6.42615231800254e-09 9.78521870925942e-09 -7.7697693179851e-09 -1.73775776494116e-09 -5.8578207542915e-07 -2.17628613917059e-09 -1.18229395456868e-08 -4.55536809889464e-10 5.60906039612381e-08 -3.24468354825397e-09 4.53111504018079e-09 1.08697685037621e-08 -2.00178588073997e-08 3.84921944179523e-08 -1.05926068084095e-08 3.29199713878153e-09 -2.62223449317418e-08 -4.45184754993803e-09 -2.41909188070846e-08 2.65446324305677e-08 1.04755811970942e-09 -3.92027857102595e-09 -1.74444407460791e-07 -1.65380563989592e-08 1.28416336929453e-07 -6.13403186440233e-08 -6.04081794879741e-08 1.26445798040829e-07 -2.23377502154368e-08 1.69537844658127e-08 -3.16591955965935e-07 -2.54899097350022e-09 3.18231810005037e-08 2.6576691691267e-09 -8.76274134305221e-09 3.72880034851761e-10 -5.1950341693791e-09 -7.04523976951803e-09 2.61157955755035e-07 -2.28210412749195e-09 1.07723215929956e-08 5.9367861332356e-09 -1.34654424208566e-07 3.13416005589657e-09 -1.11780498159716e-08 2.69109964370311e-09 1.03460512812835e-07 -1.33231156720893e-08 5.67559336245744e-11 -6.62601053713038e-10 -8.11301616568272e-09 -1.69919488673753e-08 1.490513551568e-08
"R1014" 9.16998731661312e-09 -3.9037511382188e-08 3.59553016503666e-09 -1.71751370158e-09 -3.00959314634537e-08 7.3510890754691e-09 -7.63133669285759e-09 -1.74817184641566e-08 2.75569481700444e-09 4.74537141506814e-10 -1.73831031327047e-07 -6.19926913012465e-09 2.85408994314895e-07 7.28506307387465e-09 8.51424486530358e-09 2.72724283898833e-09 -1.05755222024344e-08 1.42552234877308e-08 -4.10097525080249e-09 4.78006842024489e-09 7.17895283658307e-09 -5.37720571908377e-09 -3.24297684496448e-09 2.15564945973955e-09 1.82496706436546e-09 4.06415080643843e-09 2.77342796530027e-08 3.61526897547065e-09 -5.98329673984075e-08 1.79009595758374e-09 -6.20528283209456e-08 7.93767321161593e-08 -6.00136413167983e-09 1.03351362039602e-07 -1.73615685225853e-09 4.74872879021449e-08 -1.17341679924503e-08 3.05575801263085e-09 2.49848681249002e-08 1.7523111640706e-08 4.29849443971991e-09 -1.10744552947878e-08 9.17939729734103e-10 -5.95389624566605e-09 5.93867481540717e-08 5.60358528397508e-09 -2.22159524062526e-07 2.36331797279008e-08 -2.55568921885368e-08 1.11188914838316e-08 -9.37160978379509e-09 -2.67118370534571e-08 -6.27635307140030e-09 -9.04244174925773e-09 -7.96466202031107e-09 -1.16430780985198e-08 1.67183299075e-08 -2.10905549418563e-09 -4.58545508519649e-08 1.15987857239736e-08 -1.73350492386201e-08 -1.04230219558213e-09 -6.74172682774054e-08 -1.24615655219556e-08 2.84111047151497e-08 1.17159724499376e-08 1.03850909401356e-08 4.65490615091246e-08
"R1015" -9.7196585618934e-09 -3.01125948268231e-09 -2.57238844749606e-10 -4.07369598241978e-08 -6.51719566221574e-09 1.62973857553901e-07 5.81848533981818e-08 -3.9947501744244e-07 -2.34209776282206e-08 -9.14966264643088e-08 -1.01438871929289e-08 -6.77129139945418e-08 7.28506307387502e-09 6.15452231922232e-07 3.85638570890135e-08 -1.97632315461737e-08 -1.42965185442466e-08 6.15563057622277e-08 -9.42061394854247e-09 9.10926142566333e-08 -7.66796842009243e-09 1.58906572713111e-09 6.95049705978981e-08 -4.60171560396384e-09 2.21761908317015e-08 -3.59669149314496e-08 -2.6589339857115e-08 -1.39195891849022e-09 -5.072334920692e-07 -4.2418392403472e-08 2.08421136598507e-09 -1.36217658443448e-08 1.11395842390718e-07 9.32382632931015e-08 -1.22149462021102e-08 -4.69193890373431e-09 -1.00600188719365e-08 5.79867242859943e-09 -2.20120053870597e-08 -2.10671222185987e-08 2.10537993036545e-08 9.11927996653392e-09 2.12403907228519e-09 1.14160116471113e-08 4.85867928067111e-09 -1.30119365392178e-08 -1.05719524530878e-08 -1.86567056641354e-08 1.53076141690527e-08 9.2282460859871e-10 5.58594010107912e-09 -6.77589753170099e-09 -1.46591553718802e-08 2.27880807764724e-08 -1.1283091100301e-09 9.94148037058916e-09 -3.08642130512201e-09 9.49192607112513e-09 -2.43177921986344e-08 6.96101767695249e-09 1.53710907032357e-08 -2.96347202093271e-08 9.91911148641894e-09 -1.88781015862881e-09 -1.54862763514038e-09 1.22819235759543e-08 4.32103103753407e-09 8.90751011978246e-09
"R1016" 5.77849167695814e-08 1.37515582856384e-08 -9.29963653145597e-09 5.61026770245756e-09 -2.93270664439495e-08 -1.26783496185429e-07 4.61145232109521e-08 -1.26586062227683e-07 -1.27545723543396e-07 8.3722007355642e-08 -2.59770301341129e-08 -2.90944676690143e-08 8.51424486530348e-09 3.85638570890137e-08 1.97118315827739e-07 -9.59751542623703e-09 1.02143146118685e-08 -3.45509330312206e-09 -3.88608803307319e-09 3.4096733847372e-08 -4.35463245633455e-09 2.40436695924926e-08 2.41644804067502e-08 5.87918252764517e-08 1.56847539785985e-08 8.71217327108291e-09 -2.02218201406715e-08 -6.23347104670156e-08 2.12795239925285e-09 -2.57263713351704e-08 4.67143998346096e-09 5.08626811759068e-08 -4.50747827680162e-08 -8.61156117669593e-09 -1.09339153953712e-08 -8.66887767026391e-09 -5.92653276522384e-09 6.85126498834062e-09 -3.92291674696306e-08 2.29728300757858e-08 -1.2306699194737e-08 2.27475614806107e-08 6.17294707448706e-08 -7.73477082909311e-09 8.04605140838037e-09 3.57208126485896e-09 -3.75643139567871e-08 1.83165944318396e-08 -3.10555379056338e-08 -5.90724349621106e-09 6.48880027966642e-09 3.03279701450607e-10 -1.53472223029137e-08 -9.73059598267974e-09 -1.04367186886361e-08 6.09235721656057e-11 -2.67298011960891e-09 -2.97513223829657e-08 4.0807710503152e-09 -2.03386265623617e-09 2.80761058165201e-09 -6.22106281789688e-09 -2.02419492085345e-08 1.00190464993118e-08 5.26672803611121e-09 2.01007449282347e-08 6.15197697158574e-09 1.8448157471464e-08
"R1017" -4.2802704132486e-08 8.17294035634304e-08 -3.58824793428106e-08 2.20094739217264e-08 -1.6399745523484e-09 -6.80303242377265e-09 1.41864046571983e-08 2.84991893289284e-08 2.42928360386736e-08 9.54026311865819e-12 1.30726566809978e-08 6.42615231800223e-09 2.72724283898869e-09 -1.97632315461726e-08 -9.59751542623657e-09 4.34893696002562e-07 2.48175735767319e-08 1.64927309552708e-09 -1.12173449485677e-08 1.63955749529568e-08 4.83672826502087e-09 -1.72374966477065e-07 -9.03384144179762e-08 -1.29106147830311e-07 -1.90629563360129e-08 -1.74686189738547e-08 -2.01796481557165e-09 2.75633500370373e-08 2.10448882672553e-08 3.12028656665303e-08 5.86535463238964e-09 -5.03095594267542e-09 5.39202503182286e-08 -2.9823283434062e-08 -2.14587169748664e-08 -1.51575172890455e-08 2.65941074521287e-09 -1.0437798458304e-08 1.2510166527526e-09 3.09377659739515e-09 2.83627410559272e-08 2.75329662969251e-09 -8.12405470739503e-09 -8.96566126630773e-09 -4.66023361355594e-09 -1.25514226587134e-08 1.06066075967079e-09 6.18926447700719e-09 -8.6489039386362e-10 -1.5677400918054e-07 -2.6829683777137e-08 -1.24508579351923e-09 1.79950702632063e-08 4.82468221103856e-09 -8.04480175848657e-08 2.07463547316858e-08 8.31928214935644e-08 6.33303689162244e-08 1.86185531240014e-08 8.03492625794977e-09 -3.83299835568511e-08 -2.46565343655629e-08 -2.31888920626589e-08 5.45554739229771e-09 -1.38331539754216e-09 1.75858727086739e-09 3.5648403255377e-08 4.03189928862055e-10
"R1018" -1.59820360505245e-08 -2.61260661897748e-09 -1.0448680912529e-08 -8.2405475661313e-10 5.99875056690559e-09 -2.30870101344594e-08 3.71903457765204e-09 1.91032910951022e-08 -1.50085273547946e-08 1.01955301752984e-08 7.15986962627825e-08 9.78521870925962e-09 -1.05755222024343e-08 -1.42965185442471e-08 1.02143146118687e-08 2.48175735767323e-08 1.51515644292771e-07 -1.23801895448149e-08 -7.7351372660831e-08 -4.33216981623936e-09 5.36920498307618e-08 1.1108917956543e-08 -1.30271772435262e-07 -1.85035164532756e-08 1.85645935616811e-08 -1.44874097553595e-08 3.12860517761806e-08 2.43637102854897e-08 2.77557816405243e-08 -3.5299040571308e-08 6.38681794462178e-09 -1.91797300183647e-08 5.01224237610794e-08 -1.20044612945258e-07 7.42352738062698e-10 9.8663451096453e-09 9.0658770752689e-09 8.25418546318654e-10 9.11577516110344e-09 -6.29690522770735e-10 1.95196358453169e-09 1.61236339745735e-10 6.48455386809631e-09 -4.29674869568249e-09 2.20256501677068e-09 4.62257811569313e-09 -3.8989459375023e-09 -6.01011630549937e-09 -4.26065465207878e-09 -2.2760534144674e-09 -5.25977782556873e-09 1.18936685337154e-09 -3.98420046990253e-09 -2.83778664661134e-09 7.54207544385003e-10 -1.20740136609335e-08 9.73702948013956e-10 4.72491005618558e-09 -1.42754648747239e-08 -2.5947118939397e-09 -1.99862934588816e-08 -4.09956361467109e-09 1.82559499844834e-09 -1.11879327705856e-09 -2.81921058893874e-09 -7.87869584292854e-09 -1.40331595980187e-09 7.7875549439296e-09
"R1019" 2.99261529402396e-08 1.79976387681716e-10 2.32383501599015e-08 -5.68756465506583e-09 -1.77928908405298e-08 3.22700117149268e-08 -9.25033574207304e-10 -6.32292417071063e-08 4.60224357225642e-09 -1.24065431602035e-08 -7.21377934404481e-08 -7.76976931798459e-09 1.42552234877309e-08 6.1556305762228e-08 -3.45509330312216e-09 1.64927309552647e-09 -1.23801895448146e-08 1.21844066552204e-07 -9.57588258640111e-09 5.24901828768882e-09 1.45735445088128e-08 -6.82052477313166e-10 -8.53794845832672e-09 -3.00960460297396e-09 2.60708763911335e-08 -6.34152528111444e-08 -2.13774316024534e-08 4.98341780178844e-09 -9.57010613183591e-08 -6.31043253457818e-09 -4.89344187623742e-09 1.05797428132598e-08 -8.19752390170351e-09 6.84852947691652e-08 3.0126022928824e-09 6.83073034663333e-09 -1.52853145317233e-09 1.58167095953856e-10 3.12791586041444e-09 -5.84338377311641e-09 9.60077976495598e-10 9.3865887314686e-10 -3.36143798213942e-09 4.81604181276813e-09 2.41474211829839e-09 6.84016521865043e-09 9.4915943966323e-09 -6.81407255046553e-09 4.14728184472438e-10 -4.9242305192248e-10 -9.91031477115184e-10 -2.72967159571324e-09 -9.19405462457991e-10 -2.17646272143535e-09 2.45234356949704e-10 7.62956482288283e-11 -6.12161602327145e-10 1.86867475425044e-09 -2.72679582683408e-08 2.41307223963592e-09 2.69129607892175e-09 -1.35340923523514e-09 7.83469677915442e-09 1.48684511852216e-09 -5.4566944412406e-09 -8.49691017845046e-10 -7.74670971653036e-11 -4.79247054329273e-09
"R1020" 1.4958466472362e-08 -1.77613562408438e-10 1.36277472848748e-08 1.98400821848232e-09 2.4297740396044e-09 1.62569102463771e-08 4.11086331300178e-09 -3.52459365330639e-08 1.10416230876806e-09 -7.91566936657321e-09 -1.13159369753591e-07 -1.73775776494118e-09 -4.10097525080202e-09 -9.42061394854345e-09 -3.88608803307299e-09 -1.12173449485664e-08 -7.73513726608317e-08 -9.57588258640064e-09 1.70723313970306e-07 1.55292788319253e-09 -4.37534936938413e-08 1.30553019756397e-08 6.91432569155314e-08 1.12609976010526e-08 1.68707277656254e-09 -5.8287657737393e-08 -3.8208841093812e-09 -1.66244171081147e-08 5.92933810409319e-08 8.527660363158e-09 -1.7120678049086e-08 3.40824264602756e-08 -1.99941592795565e-08 -1.34656027122982e-08 -2.26846782656666e-09 1.63777084239168e-09 2.3547111369715e-09 -1.90295789590605e-09 -5.21425870998522e-09 8.91406074969535e-09 7.78565332300914e-09 -1.18865789012554e-09 -3.51591451712038e-10 -3.66427491974494e-09 -2.87443241763102e-08 -6.71158740645767e-09 7.83087160585619e-08 7.88702103233758e-09 -5.83685904355096e-09 9.97961365986411e-10 -4.13432740441945e-09 6.01610669359838e-09 5.51137308161316e-09 7.26254222537448e-09 1.58672271702338e-08 -1.11747322597675e-08 -6.69521577169885e-09 -5.59415310715816e-09 -1.46999645142054e-08 2.80326049906066e-09 8.06565562659838e-09 2.44321632630726e-09 -4.10290632747406e-09 -5.69738499889550e-09 -1.4039858798321e-09 -1.5341359671195e-09 -4.23163645181106e-09 9.54547310550432e-09
"R1021" -4.76700227961743e-08 4.54769475681146e-10 -4.35759490671336e-09 -9.87050969322158e-07 -5.09545074518604e-08 3.60875454990547e-07 1.00329005500208e-07 -1.56321752161241e-07 2.82836419586888e-08 -4.49488115469367e-07 -1.85412177853917e-08 -5.85782075429152e-07 4.78006842024488e-09 9.10926142566323e-08 3.40967338473723e-08 1.63955749529584e-08 -4.33216981623873e-09 5.24901828768907e-09 1.55292788319324e-09 1.36226200346391e-06 -1.37421358815635e-08 2.69267448865593e-08 -4.75800265098734e-09 -1.23183491482589e-07 -4.30091749280364e-09 6.87467647565188e-09 -1.17649172866728e-08 8.0508896440828e-08 -4.10112451637111e-08 -1.02429769200587e-08 -9.35511958059274e-10 2.20642261975664e-08 2.46654936074242e-08 1.66616264875329e-08 -6.78132035675081e-10 1.24832025285505e-10 -4.28761936579718e-09 4.83088037878674e-07 4.33849257569768e-09 -6.31111812898274e-08 -3.25776856897008e-08 4.08279773025738e-08 -8.59257319634388e-08 3.02430951351197e-08 -7.31754040670519e-09 1.70643700197265e-07 7.21757561777364e-09 -2.45254098331366e-08 2.93224262129948e-09 2.15328723573198e-09 4.7120114146764e-09 3.19167975998405e-09 -2.02790829596991e-09 -2.34995535642434e-07 2.99787012035276e-08 -7.10120787830807e-09 -1.81931903905856e-08 1.30457348393695e-07 1.30698809630305e-09 1.53972237130379e-09 9.28922538328449e-10 -2.1525525169469e-07 1.17915457248426e-08 3.73501436058659e-08 1.90506956128709e-09 -3.03432826346288e-11 -1.61648129615349e-08 1.42838238204121e-09
"R1022" 4.46585989114889e-08 -2.75335610097463e-08 7.94619490289965e-08 1.82460005868064e-08 -8.20042769992056e-09 -8.87845919417623e-09 5.62420610125228e-08 1.38389065965897e-08 6.51924749933471e-08 -2.89285559199879e-10 -8.69602061964978e-09 -2.17628613917104e-09 7.17895283658339e-09 -7.66796842009206e-09 -4.35463245633462e-09 4.83672826502313e-09 5.36920498307617e-08 1.45735445088133e-08 -4.37534936938414e-08 -1.37421358815637e-08 4.88844841003567e-07 -4.88638453331284e-08 -3.55319874233131e-07 -1.16318697108017e-07 1.71346451121114e-08 -1.21462913748868e-08 -7.98903040279218e-08 5.60146991976676e-08 -2.88850331066788e-08 -2.00236033763179e-07 4.52385749868792e-09 2.91515362385598e-09 -5.96909277876754e-08 4.61232937076817e-08 -1.55008048973441e-09 1.88615680230899e-08 -2.63680992589392e-08 -1.14657499588773e-08 1.15836090025695e-09 1.59432619988524e-08 1.23144080762161e-08 -3.66651026633896e-10 -4.72738919160877e-08 -7.69081526262842e-09 8.6450601679843e-09 -1.44228831197644e-08 -1.24932396300455e-08 -7.0888177243363e-09 -3.97631521704376e-09 -5.65104148784273e-09 -1.05120365928979e-09 -2.59783745637301e-09 3.72924825686485e-09 2.35916102033899e-08 -2.98679552590796e-08 5.70616127849413e-08 1.62651638106216e-08 5.41069589505643e-08 -1.42092802080895e-08 -8.38105253879862e-09 4.8831816268335e-08 -1.92216616131116e-08 1.34775060388582e-09 3.57215255178507e-09 -1.77491496292658e-09 3.71632296409853e-10 1.04367848538173e-08 -1.47529694658384e-08
"R1023" 3.50806526066883e-08 -4.61168974520036e-08 4.99476538800016e-08 2.32260164825201e-09 5.67805235120736e-09 2.23366209067959e-08 -6.39959606713079e-09 -4.31834750428988e-08 -8.76396627974387e-08 4.18911081731742e-09 -4.39120485694889e-09 -1.18229395456872e-08 -5.37720571908392e-09 1.58906572713133e-09 2.40436695924923e-08 -1.72374966477063e-07 1.11089179565444e-08 -6.82052477312992e-10 1.30553019756392e-08 2.69267448865593e-08 -4.88638453331294e-08 4.10809076775263e-07 -2.50333306407223e-08 3.60572563646447e-08 3.8643738318198e-08 -6.25412026362682e-10 -9.32321429372013e-08 -5.31150715756175e-08 7.40993589723823e-08 -6.58510006299482e-08 1.20682570461317e-09 2.11991525621087e-09 -5.91944076546575e-08 -3.42435216318535e-08 2.52880959767828e-08 2.17649171532208e-08 1.27629392709622e-08 1.63708921482293e-08 -9.26448503393269e-09 -6.22790730864805e-09 -3.55806329038702e-08 -9.19085140015504e-09 5.38266032552647e-08 5.64589619362155e-09 8.78264577922183e-09 1.42267848266407e-08 -3.58015257746541e-09 1.39526163083044e-08 1.09925877173471e-08 2.12168937188276e-08 -4.55129977229227e-09 -8.20826656912053e-10 -1.64024499263873e-08 -3.64006481825306e-08 1.77107207645373e-07 -2.54468215711392e-07 -4.16416745150111e-08 -3.55565680405571e-08 -3.73803790773187e-08 -1.94318658892653e-08 1.24238053220839e-07 -6.44688449933859e-09 -1.7371826568845e-08 -2.60223357805012e-08 -4.72662305230473e-10 -2.65894943887717e-09 -5.77361288448582e-08 3.86997609838731e-08
"R1024" 3.35261391339731e-08 -2.62145825962939e-09 -1.62402531802776e-07 -9.53285360574717e-11 1.70900377853847e-09 1.23678482961643e-09 -5.20948515060162e-08 -6.63846063926889e-08 -4.58938893543596e-08 1.88105703578527e-08 -2.79330762029316e-08 -4.55536809889959e-10 -3.2429768449651e-09 6.95049705978981e-08 2.41644804067502e-08 -9.03384144179768e-08 -1.30271772435261e-07 -8.53794845832836e-09 6.91432569155308e-08 -4.75800265098799e-09 -3.55319874233126e-07 -2.50333306407214e-08 5.89989533417506e-07 1.11454924461371e-07 -2.00815880725151e-08 3.73439768498465e-08 5.70448968301975e-08 -8.35985414237731e-08 -1.03431157278536e-07 1.19292997736667e-07 -8.00838185859785e-09 1.27726133970425e-08 -8.00074558877961e-09 3.91594904364129e-08 -5.33459526926084e-09 -1.46774117842179e-08 -6.79059440745824e-09 7.7778220475999e-09 -1.63655378200145e-08 -1.20651264821784e-08 1.30135132837424e-08 -3.0719487405411e-09 3.13161682920906e-08 4.25595052792582e-09 -7.90356118637283e-09 8.64236848520234e-09 2.88261470006619e-08 1.66281694736734e-08 5.46844035244648e-09 9.91073045518987e-09 8.50315798402184e-09 -4.14161905650504e-10 -1.22908503623176e-08 -1.62732067996634e-08 1.51838793343067e-08 2.07125390555577e-08 -7.83225945133437e-09 -3.58961133718599e-08 2.66907073359886e-09 6.30237429165888e-09 -6.45424445375404e-09 4.99257112028486e-09 1.00718806029608e-09 -1.24770378151784e-08 -2.93581521338032e-11 4.21847680578914e-09 -1.05365972925985e-08 1.38504561744833e-08
"R1025" 2.13879894669176e-08 -2.96052275919027e-08 -5.5859508631787e-09 8.18889081551461e-08 4.64783323766847e-09 -3.45517460134462e-08 -4.42591230504077e-08 -1.44431640904286e-08 -2.55862684310028e-07 1.60100055940889e-08 -1.48180803657538e-08 5.60906039612376e-08 2.15564945974043e-09 -4.60171560396311e-09 5.87918252764517e-08 -1.29106147830313e-07 -1.85035164532757e-08 -3.00960460297272e-09 1.12609976010518e-08 -1.23183491482589e-07 -1.16318697108016e-07 3.6057256364644e-08 1.11454924461372e-07 9.37331184052636e-07 3.84389540810215e-09 1.83503956060451e-08 1.67314244395861e-08 -7.49938549618501e-07 -1.8599645126319e-09 4.16937596947094e-08 -4.93954929165627e-09 1.19767050201847e-08 -6.62560182851372e-09 1.61056514487473e-09 3.39026016398591e-08 -8.90758354010718e-10 -9.43192852443413e-09 1.42444700692783e-07 -3.23563156766313e-08 1.99401713760262e-09 -1.04388708392645e-07 -1.40840479459424e-08 1.50877480580021e-07 1.10161076617528e-08 -5.36235907392377e-09 -4.60202447556667e-08 4.59586051605433e-09 -7.31647806667663e-09 2.87669538487108e-08 -2.82072864234649e-08 -8.90985290490153e-09 2.65419748784781e-10 2.42724373454718e-09 -3.53044328522712e-08 -9.61486931432132e-08 7.50346516486098e-08 6.9445389253508e-08 -5.9485748021375e-07 -1.04381235093355e-09 8.77504266867387e-09 -1.66676180202978e-08 4.86077324817116e-07 -9.97987545779177e-09 -6.36027477328558e-09 -1.4532850557176e-09 1.38011536643852e-08 2.26385995687925e-08 7.99939047886147e-09
"R1026" 2.59533236669079e-09 8.39065780756956e-09 4.83357476018667e-08 7.3608526546988e-09 -1.51380488259804e-08 -9.95505457181687e-09 -5.41931535951048e-09 -1.0175536442554e-08 -9.4029310186521e-09 5.69056858230187e-09 -1.6575802153415e-07 -3.24468354825418e-09 1.82496706436558e-09 2.21761908317014e-08 1.56847539785987e-08 -1.90629563360127e-08 1.85645935616809e-08 2.60708763911334e-08 1.68707277656267e-09 -4.30091749280369e-09 1.71346451121115e-08 3.86437383181975e-08 -2.00815880725151e-08 3.84389540810198e-09 6.30629089680411e-07 -4.32021577326717e-08 -7.59599116676609e-08 -1.08479990184732e-08 6.54754189002884e-08 -7.83173160104235e-09 -2.18237193095504e-08 4.55330383630675e-08 -2.6123856575506e-08 -4.7858747569092e-08 6.10191898217964e-09 -3.00331719496241e-08 -6.40904593158148e-08 -8.70780579988715e-09 3.34072179547554e-08 1.11028552093482e-09 4.18253979619803e-09 1.0906327952797e-09 2.90612373837154e-09 -1.6093231110186e-09 1.78858032004132e-07 9.42812394698004e-10 -2.50400293970727e-08 -6.37261458623583e-09 -9.57221080844982e-09 -4.13309004796088e-08 3.12267918707489e-08 -4.73040415210191e-08 -5.4365917178968e-08 6.47816042656438e-09 1.9190683044366e-08 2.22175914357345e-08 1.74962818295214e-08 -4.04218480619282e-09 -6.45236238942264e-07 9.91532507681133e-08 9.69186856870727e-08 9.25415548282511e-09 2.3166194334831e-08 -1.35008372248389e-08 3.61458607405279e-09 -4.97928554426339e-08 -8.07865731829658e-09 -3.24668887664078e-08
"R1027" -2.6894418680531e-09 3.35063121362668e-08 -8.13123373807775e-08 -7.40834442810159e-09 1.00992488410345e-09 -1.96833230442331e-08 2.73056344505109e-10 2.7767451087339e-08 -1.39975121924376e-08 -1.2811604318861e-09 4.22873270723833e-08 4.53111504018142e-09 4.06415080643858e-09 -3.59669149314498e-08 8.71217327108295e-09 -1.74686189738563e-08 -1.44874097553593e-08 -6.34152528111464e-08 -5.82876577373932e-08 6.87467647565104e-09 -1.21462913748874e-08 -6.25412026363248e-10 3.73439768498463e-08 1.83503956060437e-08 -4.3202157732672e-08 2.485415991592e-07 -3.71771240709823e-08 -1.17711289895593e-08 3.15114283996678e-08 3.97792545319587e-09 -1.76431861830933e-08 5.30272831227512e-11 -1.24791395862433e-08 -6.07915966921771e-09 5.90885102781493e-09 -2.86377318300527e-08 -9.97250660786362e-09 8.55396154272067e-09 -9.19844585119695e-09 5.92087000729596e-09 -6.17610582348297e-09 -2.77663740516205e-09 1.64623926011664e-09 -8.41404092822098e-09 5.63994307904306e-09 -1.40033702688023e-09 1.46676193273118e-09 -3.77657995312872e-09 3.94195112707447e-09 -1.85475217058214e-09 8.43645746384977e-09 -6.9817948532765e-09 -1.4486192666822e-08 -5.84085475691197e-10 4.19985851885232e-09 1.55977820200968e-08 -3.56354568106783e-09 -5.10683250449172e-09 2.65545546572072e-08 -2.6352982541425e-09 -1.56601156207022e-09 2.22482406992272e-09 -3.49193048786622e-09 3.39556940318777e-09 7.91400222853577e-09 -2.31280566690494e-09 -1.24233149396284e-08 1.45952544084436e-08
"R1028" -1.20320245115682e-08 -1.68582519185107e-07 -1.62064887739304e-07 -1.6610182019794e-08 5.64333294717257e-09 -4.72937085695351e-09 1.10175466106869e-08 2.36194255084137e-08 2.00089332631189e-08 -4.35678719159161e-09 -4.6206811916227e-09 1.0869768503762e-08 2.77342796530017e-08 -2.65893398571159e-08 -2.02218201406713e-08 -2.01796481557204e-09 3.12860517761823e-08 -2.1377431602453e-08 -3.82088410938183e-09 -1.17649172866747e-08 -7.98903040279234e-08 -9.3232142937203e-08 5.70448968301952e-08 1.6731424439587e-08 -7.59599116676605e-08 -3.71771240709803e-08 6.18193887508995e-07 1.23070249616608e-08 -3.16535942790573e-08 2.46044022320475e-08 -2.72885436224326e-08 2.56660602866274e-10 4.66075117490954e-08 2.7899098358836e-08 -1.9701749614296e-08 7.07171558396698e-08 1.24114844179245e-07 1.06188777346994e-08 -1.17718537907336e-08 -1.01011449681583e-09 3.75597228178846e-08 -8.66268337481828e-09 -4.54904914135733e-09 -2.44863118379536e-09 7.5570289999335e-09 -5.43674703397295e-10 2.86829838275775e-08 1.39247912351825e-08 1.52753198660024e-09 5.99024477272451e-08 -2.73676740054418e-08 5.11170016899686e-10 -7.94084683974347e-09 2.73465929600158e-09 -2.08799484909888e-08 1.26993015685956e-08 -2.73413409906094e-08 -4.96942868383821e-09 2.75268888293971e-09 -1.96450860079682e-08 -2.78508967287826e-07 -2.98635377335057e-08 5.65095508285163e-10 -8.28356801590379e-09 1.33708424198389e-09 -6.99914244019342e-09 9.16242792707632e-09 3.06237117762987e-08
"R1029" -1.50957932620014e-08 3.27611112882771e-08 -1.00626240229569e-08 -2.85573939767681e-07 -1.09617039471646e-08 1.08328834695766e-07 -2.72688082325488e-07 4.9417190016625e-09 1.74018664227104e-07 -5.44704049969174e-08 1.04186679271423e-08 -2.00178588073998e-08 3.61526897547029e-09 -1.39195891849008e-09 -6.2334710467017e-08 2.75633500370348e-08 2.43637102854907e-08 4.98341780178768e-09 -1.66244171081137e-08 8.05088964408297e-08 5.60146991976651e-08 -5.31150715756166e-08 -8.35985414237679e-08 -7.49938549618497e-07 -1.08479990184733e-08 -1.17711289895592e-08 1.23070249616607e-08 1.24069946770731e-06 -4.31245761791256e-09 6.65549788457586e-08 4.70667454957454e-09 -6.88837713585804e-09 5.75502696989222e-09 3.36368099643892e-09 -1.47066551342645e-09 -1.61659882710317e-08 9.0994616947733e-09 -1.50877249723537e-07 3.09482764567955e-08 -3.74918241939991e-08 3.47093723903433e-08 3.56137517240476e-08 -9.48091951992317e-08 -2.20712054904519e-08 2.13783947518268e-09 9.79220253160274e-08 -1.09342485916948e-08 -1.45343379266673e-08 -3.3285721001477e-08 2.85434530784023e-08 1.65823945258514e-08 2.5166794842642e-09 -1.05332590265751e-08 1.13482586772181e-07 9.90693329813714e-08 -1.79716068139666e-08 -8.56743775885567e-08 3.72233760946182e-07 1.04700208590448e-08 -7.07109361466971e-09 -1.08846453743863e-08 -2.95090791687702e-07 1.25470428347192e-08 9.65307290561516e-09 2.44806816506421e-09 -6.80678649659138e-09 -3.3719605137482e-08 3.06476862855485e-10
"R1030" 3.11208731662916e-08 8.54764680156752e-08 1.39396769875024e-08 1.23688820822356e-08 1.02614921756321e-08 -1.09156348525295e-07 -5.43927459456318e-08 2.37818707250829e-07 3.70327578222295e-09 4.49019244873354e-08 5.17038421795818e-08 3.84921944179522e-08 -5.98329673984073e-08 -5.07233492069201e-07 2.12795239925265e-09 2.10448882672545e-08 2.77557816405249e-08 -9.57010613183589e-08 5.92933810409318e-08 -4.10112451637104e-08 -2.88850331066801e-08 7.40993589723826e-08 -1.03431157278535e-07 -1.85996451263204e-09 6.54754189002886e-08 3.15114283996679e-08 -3.1653594279057e-08 -4.3124576179117e-09 7.79017223801844e-07 5.59834009654982e-08 1.49094978718486e-08 9.52567144347025e-09 -2.01283673311479e-07 -3.24333112714336e-07 4.97774238710184e-09 -1.34675491273838e-08 2.7785933356252e-08 5.45167410744241e-09 1.72308401287095e-08 1.22212330869533e-08 3.34924809126581e-09 -6.19400517491216e-09 -5.9674177673203e-09 -1.32609206905562e-08 -1.00550321677594e-08 -1.65348981561661e-09 3.34063983540054e-08 2.5767756304131e-09 -9.91251039301398e-09 -1.5952948390277e-09 -1.48263958514712e-08 7.3699881036085e-09 -4.05759262701152e-09 -2.13048023246532e-09 3.46568862040815e-08 -5.99295088013047e-08 -1.57320795618192e-08 -3.22726497099355e-09 -2.03685729233277e-08 -6.6003698498708e-09 -5.72439970942784e-08 1.10704457478143e-08 -1.52725680886239e-08 -4.84466777623408e-09 -7.17604877149854e-09 -1.65067461900456e-08 -8.92202805168692e-09 2.10681710057056e-08
"R1031" -3.8953022233723e-08 2.6422181145576e-08 -2.62149638908369e-08 -3.04605474025785e-08 2.67405227399185e-09 -7.79605004576917e-09 -2.75927186087695e-07 5.43345435239874e-08 2.26492472488872e-08 6.81237834760222e-08 -3.82894208226894e-09 -1.05926068084093e-08 1.79009595758275e-09 -4.24183924034736e-08 -2.57263713351704e-08 3.12028656665297e-08 -3.52990405713084e-08 -6.31043253457599e-09 8.52766036315837e-09 -1.02429769200561e-08 -2.00236033763177e-07 -6.58510006299493e-08 1.19292997736669e-07 4.16937596947098e-08 -7.83173160104192e-09 3.97792545319622e-09 2.46044022320456e-08 6.65549788457602e-08 5.59834009654974e-08 3.78236123412407e-07 -2.41231026101183e-09 -8.18973510781869e-09 -4.56087192277795e-08 2.15276312141956e-08 1.92133766068307e-09 -1.82311278389851e-08 6.81391732939951e-09 -2.37222440213851e-09 1.60535125497401e-08 -2.27008931472933e-08 1.63186215475565e-09 1.74258041280576e-08 5.78202022284192e-09 7.42478038676946e-09 -1.06382020046117e-08 1.52232547130151e-08 5.25956563503769e-09 -2.64499965053309e-08 -2.8692049825796e-09 -1.37980420900326e-08 2.0213478328703e-09 2.94748628683175e-09 8.13885960727995e-09 -5.50606343882338e-09 -2.69359182714756e-08 3.37543471592082e-08 5.82926891224917e-09 -2.52081641767798e-08 6.39489810637245e-09 1.05026346900535e-08 -3.91812185326213e-08 1.88980644422975e-08 3.70058049364864e-09 4.81731414963688e-09 -1.29376465525112e-10 1.60195728849098e-09 1.08512865596595e-08 -1.29440959066992e-08
"R1032" -7.33061676969255e-10 1.59243319163565e-08 6.61169153793818e-09 7.09520019456631e-10 3.44420736094873e-09 -5.15392291282005e-09 2.00102128892629e-09 4.04187693627017e-09 -3.31999489243751e-09 7.0689258540364e-11 7.75251895073318e-08 3.29199713878134e-09 -6.20528283209462e-08 2.08421136598472e-09 4.67143998346112e-09 5.86535463238956e-09 6.38681794462211e-09 -4.89344187623682e-09 -1.71206780490868e-08 -9.35511958059505e-10 4.52385749868773e-09 1.20682570461331e-09 -8.0083818585977e-09 -4.93954929165763e-09 -2.18237193095498e-08 -1.76431861830946e-08 -2.72885436224325e-08 4.70667454957558e-09 1.49094978718487e-08 -2.41231026101399e-09 8.12014409246242e-08 -2.28487884875956e-08 -8.35788676772315e-10 -2.79411065561384e-08 -8.64226947863419e-10 -1.15611780577743e-08 -7.33670537794803e-09 -2.41290711879012e-09 1.36355932153585e-08 6.07062634917381e-09 -5.96187061809548e-10 2.66953474631332e-09 -3.89178901593237e-10 -3.25343192909235e-09 2.55933106642669e-08 -2.41420215398294e-10 -3.57664968972577e-08 -5.57715479500344e-09 -9.26894567979561e-09 -5.69720767071705e-09 6.82135850988206e-09 -7.30224310899179e-09 -4.03808368536312e-09 -1.39315123939707e-10 5.25447530069e-10 2.1928436496696e-09 6.62332925815888e-09 5.07716578328112e-09 5.74173043207648e-08 -1.90129176067806e-08 1.01068981888567e-08 -1.37918274014755e-09 9.31578007878075e-09 -1.14451564285549e-09 -3.38193106938165e-08 -6.95247314210749e-09 2.69172548450157e-09 -1.35407554022521e-08
"R1033" 4.70072097408489e-08 -1.1764936762228e-08 5.93376161707886e-09 -7.89747450603735e-09 -4.7946389735453e-08 4.7809386666915e-09 -3.02493179503773e-09 -7.59047870487817e-08 -2.00738184520064e-08 5.14854919298578e-09 -2.08367782976447e-07 -2.62223449317418e-08 7.93767321161595e-08 -1.36217658443445e-08 5.08626811759066e-08 -5.03095594267496e-09 -1.91797300183649e-08 1.05797428132598e-08 3.40824264602751e-08 2.20642261975667e-08 2.91515362385615e-09 2.11991525621083e-09 1.27726133970417e-08 1.19767050201849e-08 4.55330383630675e-08 5.30272831224905e-11 2.56660602866342e-10 -6.88837713585895e-09 9.52567144347026e-09 -8.18973510781903e-09 -2.28487884875956e-08 1.27460549099287e-07 -3.57589399429002e-08 5.61047642092488e-08 3.35130038177397e-10 1.15219405212466e-08 -7.41339876413787e-09 8.29546072123292e-09 -7.19533057300911e-09 -3.82866799899802e-09 -8.7706587623771e-09 3.48035422621154e-09 9.11281438533329e-09 6.11652305674027e-09 -3.27333338764582e-10 9.4630745962327e-09 7.34515836040458e-09 1.26074354758272e-08 -2.56025236620174e-09 3.74781841354446e-09 4.47111923239346e-09 -5.35979059712966e-09 3.85047850381299e-09 -1.32562039473381e-08 -7.48303013864896e-09 -8.59159557197226e-11 1.91544080872112e-09 -6.49501956211461e-09 -5.46475229219035e-08 9.09048204763655e-09 4.94973403426339e-09 5.14159629684663e-09 -1.03137733069239e-08 4.34248339491872e-09 -4.02078842703589e-10 5.11464098302974e-09 1.46924869408693e-09 -3.81374063172393e-09
"R1034" -1.76804100148555e-07 -1.89413618965488e-08 -3.48726929381197e-09 -2.69353848347267e-09 5.57260498267296e-09 3.87894333515103e-08 7.87337145991475e-08 4.45052209286175e-08 -1.22044964848853e-09 -4.47555261132687e-08 7.56012813483526e-08 -4.45184754993795e-09 -6.00136413167991e-09 1.11395842390719e-07 -4.50747827680161e-08 5.39202503182294e-08 5.01224237610795e-08 -8.19752390170383e-09 -1.9994159279556e-08 2.46654936074244e-08 -5.96909277876757e-08 -5.91944076546574e-08 -8.00074558877951e-09 -6.625601828514e-09 -2.61238565755061e-08 -1.24791395862437e-08 4.66075117490947e-08 5.75502696989286e-09 -2.01283673311479e-07 -4.56087192277788e-08 -8.35788676772274e-10 -3.57589399428999e-08 2.65695357804482e-07 -4.46342025280673e-08 -3.42486030318264e-11 4.74953470950208e-09 3.14235188001816e-09 -9.68588105925035e-09 1.66484377646739e-08 -8.79553999479184e-09 -5.66199778731349e-09 -5.802662248331e-09 1.75732202520447e-08 5.99807458052649e-09 3.38189691125354e-09 -5.70122374508209e-09 -9.58746540369471e-09 -1.17333902026311e-09 5.97027765715332e-09 5.08997360643737e-09 5.37363157565286e-09 5.66120306103264e-10 4.88540437127771e-09 5.13066168315733e-09 -2.16412390694119e-08 1.07744086271721e-08 3.82762150336172e-09 -8.5681767971997e-09 1.21570166270105e-08 5.24222401977203e-09 -2.3790937644068e-09 6.18335412570957e-09 8.05099420606415e-09 1.13533429237327e-09 2.79010192392806e-09 -2.25887579441195e-09 1.00223602897855e-08 -2.0753337887232e-08
"R1035" 3.09615621192546e-08 -8.60079672012522e-08 1.29860788014161e-08 -5.89710252998369e-09 -3.23602698486619e-08 4.18753436947701e-08 -1.15007552429594e-08 -4.21436974204927e-08 2.18508190374704e-08 -9.07692087425774e-09 -2.06212865159924e-07 -2.41909188070842e-08 1.03351362039602e-07 9.32382632931004e-08 -8.6115611766961e-09 -2.98232834340624e-08 -1.20044612945258e-07 6.84852947691661e-08 -1.34656027122984e-08 1.66616264875335e-08 4.61232937076824e-08 -3.42435216318532e-08 3.91594904364137e-08 1.6105651448756e-09 -4.78587475690916e-08 -6.07915966921912e-09 2.78990983588361e-08 3.36368099643879e-09 -3.24333112714336e-07 2.15276312141953e-08 -2.7941106556138e-08 5.61047642092488e-08 -4.46342025280671e-08 4.30245198658265e-07 -5.56294008685931e-09 4.25136108599781e-09 -2.66997281588815e-08 2.25019805316451e-09 -3.72732408070113e-08 -4.29335439033449e-10 -6.92578747664613e-09 -3.4422753990021e-09 -1.36694671572542e-08 4.36660644582744e-09 2.19528135298061e-08 6.28735946225627e-09 -6.06555375861342e-08 2.49872729496145e-08 1.94008726350015e-08 -7.33709665982811e-09 1.25194996184404e-08 -1.10856899433942e-08 1.13579412548691e-08 -9.02525375793174e-09 -1.63243589998384e-08 4.52961725072775e-08 1.87531326118927e-08 5.84237487829451e-09 1.62125713867446e-08 -4.59923124274579e-10 7.15330692855658e-08 -3.81654684899389e-09 -1.29706336745982e-08 2.21754026310364e-09 1.52599988481476e-08 2.83557548787092e-08 2.94769553159712e-09 -1.56799677466495e-08
"R2001" 6.31278930194579e-09 -5.18579398256024e-10 1.08324229323697e-08 -8.27644611310788e-10 3.97263774102467e-09 5.95542172812875e-09 -9.70192573777034e-09 -2.42832899391188e-09 -1.69557948217314e-08 -2.7505846286862e-08 4.15312358494238e-09 2.65446324305678e-08 -1.73615685225829e-09 -1.22149462021112e-08 -1.09339153953712e-08 -2.1458716974868e-08 7.42352738061523e-10 3.01260229288311e-09 -2.268467826566e-09 -6.78132035674794e-10 -1.55008048973527e-09 2.52880959767834e-08 -5.33459526926275e-09 3.39026016398601e-08 6.10191898217945e-09 5.90885102781358e-09 -1.97017496142967e-08 -1.47066551342449e-09 4.97774238710143e-09 1.92133766068479e-09 -8.64226947864325e-10 3.35130038177433e-10 -3.42486030319731e-11 -5.56294008685937e-09 3.69500868433393e-07 -3.34497121110272e-09 -1.46457844971865e-08 2.88897222923069e-09 5.56680331210287e-08 -7.53589564522409e-08 -3.0371963455997e-07 1.07446760068569e-07 3.87982668298511e-08 9.81506181324345e-08 -1.23256840598685e-08 -1.97424680781901e-08 -7.92718153314525e-09 -4.77270842090945e-07 -1.2635958597829e-08 -1.45412159859352e-08 1.36096579609374e-08 -1.04658935510496e-08 -5.52353354229207e-08 3.37678211452315e-09 9.087141680308e-08 3.82032152503236e-10 5.70988115476054e-09 -9.90076592678845e-08 6.93708004023604e-09 1.21826774537281e-08 1.86693499162532e-08 1.97776834064355e-07 2.88253688946727e-07 -4.08001314917811e-08 4.58243343111012e-09 -2.1255942085299e-08 -1.31245819113998e-07 -1.21827871689297e-08
"R2002" 7.01681170619053e-09 -2.37237215166322e-07 4.86967493955311e-08 2.41476667551036e-09 -2.8594529720259e-09 1.04519794260366e-09 1.33523575379255e-08 1.54571826605288e-10 9.19787670870338e-09 8.35367186031671e-10 -2.14491044776511e-08 1.04755811970928e-09 4.74872879021447e-08 -4.69193890373483e-09 -8.66887767026383e-09 -1.51575172890464e-08 9.86634510964554e-09 6.83073034663265e-09 1.6377708423923e-09 1.24832025285294e-10 1.88615680230903e-08 2.17649171532212e-08 -1.46774117842174e-08 -8.90758354011056e-10 -3.00331719496245e-08 -2.86377318300535e-08 7.07171558396716e-08 -1.61659882710303e-08 -1.34675491273839e-08 -1.82311278389861e-08 -1.1561178057774e-08 1.15219405212464e-08 4.74953470950306e-09 4.25136108599829e-09 -3.34497121110291e-09 3.09984257595818e-07 2.00999469443166e-08 4.6779631327433e-09 3.34113663906238e-09 3.40973347644982e-09 -3.29242044283926e-09 -3.61082400918249e-09 1.1773641234098e-09 -2.51877519617356e-09 5.17854680538623e-08 -5.93789411925705e-09 8.31918316092964e-09 -3.43604186553842e-08 2.68278713475667e-09 1.00251532691931e-07 -4.49911841644423e-08 -9.64375065810237e-09 3.7497487220883e-09 1.55912635559499e-09 -1.43835945986722e-07 -6.22505111197252e-08 7.25929182946498e-08 -1.34053135906465e-08 -5.67644512481477e-08 -4.80090195570151e-08 -1.39763822510644e-07 9.26919842353631e-09 8.1247687565013e-08 2.11677632459029e-08 -1.01138130837049e-09 -1.62947547786795e-08 4.84008143274866e-08 -6.1327471921249e-08
"R2003" -6.73559464861067e-09 9.05265102091693e-09 -2.20127832640264e-08 7.62387872828049e-09 -1.69664601573611e-09 5.46598058650007e-09 3.56100329961499e-09 8.01113266533733e-09 1.25817848328223e-08 -4.06223432497978e-09 1.75855663129373e-08 -3.92027857102724e-09 -1.17341679924506e-08 -1.00600188719362e-08 -5.92653276522289e-09 2.659410745214e-09 9.06587707526774e-09 -1.52853145317338e-09 2.35471113696901e-09 -4.28761936579861e-09 -2.63680992589383e-08 1.27629392709609e-08 -6.79059440745484e-09 -9.43192852443324e-09 -6.40904593158144e-08 -9.97250660786328e-09 1.24114844179244e-07 9.099461694776e-09 2.77859333562533e-08 6.81391732939631e-09 -7.33670537794823e-09 -7.41339876413797e-09 3.14235188001719e-09 -2.66997281588806e-08 -1.46457844971886e-08 2.00999469443158e-08 4.11037430882879e-07 -5.49208819012115e-09 1.11591772988801e-08 -5.15275089252562e-09 -2.24695327389738e-08 -2.22382191638596e-09 5.57307820349913e-09 1.70215139766588e-08 -4.35148794179673e-08 -9.66646641923013e-09 2.06325483193801e-08 -4.994337359054e-08 -3.10377702980304e-09 1.19197869390245e-07 -8.74557642365164e-08 1.38566237859726e-08 3.72100081213997e-08 3.15930299542973e-09 -7.7132123842928e-08 -8.05422240698555e-08 -2.75622860675233e-07 -2.01325373486705e-08 9.77388928058506e-08 -6.73576754552756e-08 -2.29061745453874e-07 1.86760058172067e-08 6.41244077331204e-08 9.63611742368084e-08 8.65727225896441e-09 -1.24823448815862e-08 5.60831122198003e-08 9.57713267813555e-09
"R2005" 2.95579025849966e-08 -2.39839007979409e-09 -6.45236597906336e-09 -6.31915474313283e-07 -1.92753097092363e-09 5.77086305973397e-08 3.09634053064809e-08 -3.6459588070745e-08 -1.35501158834653e-08 -4.67642918117105e-08 -7.53206235978318e-09 -1.74444407460792e-07 3.05575801263074e-09 5.79867242859921e-09 6.85126498833994e-09 -1.04377984583041e-08 8.25418546317075e-10 1.58167095953538e-10 -1.90295789590638e-09 4.83088037878671e-07 -1.14657499588763e-08 1.63708921482293e-08 7.77782204759859e-09 1.42444700692782e-07 -8.70780579988723e-09 8.5539615427211e-09 1.06188777346985e-08 -1.50877249723541e-07 5.45167410744216e-09 -2.37222440213928e-09 -2.41290711879159e-09 8.29546072123344e-09 -9.68588105925051e-09 2.25019805316438e-09 2.88897222923145e-09 4.67796313274327e-09 -5.49208819011893e-09 1.07879802487945e-06 4.97480966437296e-10 -6.14928403127159e-08 -4.84011142435582e-08 6.90623126728458e-09 8.44713198710625e-08 5.58011713989852e-08 -8.5201248379793e-09 1.25909442088876e-07 4.95000193284071e-09 3.13996919473789e-08 1.17270600837054e-08 8.72218066554599e-08 1.77370107512989e-08 5.87909814439663e-10 -9.82211516714578e-09 -5.48166772336448e-07 1.67040910576421e-07 -4.24123257025194e-08 -7.29944707783723e-08 -3.52460480565878e-07 7.62934115506178e-09 1.04372308835742e-10 -1.91767164084394e-08 -1.45230965456497e-07 3.364315993579e-09 9.95506379741641e-09 -6.88919145547797e-10 -8.78674165834982e-10 -7.90690447325116e-08 1.53454230856896e-08
"R2006" -1.82730566657558e-08 6.14141189717215e-09 9.42161375318398e-09 -2.570538202478e-08 -3.1896691380164e-10 3.1059532120018e-08 -8.01378399426059e-09 2.02194264059268e-08 2.99014148199973e-08 -2.75581078788426e-09 2.79461628549002e-08 -1.65380563989591e-08 2.49848681249003e-08 -2.20120053870596e-08 -3.92291674696313e-08 1.25101665275294e-09 9.11577516110365e-09 3.12791586041468e-09 -5.21425870998543e-09 4.33849257569742e-09 1.15836090025706e-09 -9.26448503393246e-09 -1.63655378200139e-08 -3.23563156766318e-08 3.34072179547556e-08 -9.1984458511973e-09 -1.17718537907338e-08 3.09482764567947e-08 1.72308401287095e-08 1.60535125497401e-08 1.36355932153582e-08 -7.19533057300923e-09 1.66484377646738e-08 -3.72732408070115e-08 5.56680331210287e-08 3.34113663906218e-09 1.11591772988796e-08 4.97480966436938e-10 2.28459043919034e-07 -3.20188461389562e-08 -6.96388741784837e-09 6.04150756604998e-08 5.87261226140034e-09 2.66134788156708e-08 9.49631919299897e-08 8.00363426262825e-08 -1.45087436642364e-07 -1.11422918563697e-07 -1.24557815862326e-07 -1.37098083644322e-09 6.98215390901729e-09 -2.13533572652868e-08 2.58430824985419e-08 -5.35237789287373e-08 -1.05836247368581e-08 9.15153928420741e-09 -6.37653991920443e-09 9.48676619695988e-09 3.11590289213183e-09 -1.63621843592106e-08 -7.20177951003648e-09 8.39168782254741e-10 8.67566196329706e-08 -5.998770385363e-09 1.42017175541359e-08 -1.15020207621027e-07 1.24806981346176e-08 -9.31402150475915e-08
"R2007" 2.47916973123819e-08 -7.88159428960725e-09 5.72412193782161e-09 1.45213151923868e-07 2.50315668600677e-08 -7.03975938670305e-08 6.96191644237754e-09 -4.60872923182705e-09 8.80007188172087e-09 -1.78757565609738e-08 -7.31502684187533e-09 1.28416336929452e-07 1.75231116407061e-08 -2.1067122218599e-08 2.29728300757857e-08 3.09377659739592e-09 -6.29690522770657e-10 -5.84338377311637e-09 8.91406074969528e-09 -6.31111812898288e-08 1.59432619988529e-08 -6.22790730864888e-09 -1.20651264821783e-08 1.99401713760359e-09 1.11028552093485e-09 5.92087000729588e-09 -1.01011449681602e-09 -3.74918241939989e-08 1.2221233086953e-08 -2.27008931472932e-08 6.07062634917392e-09 -3.828667998998e-09 -8.79553999479207e-09 -4.2933543903364e-10 -7.53589564522414e-08 3.40973347645039e-09 -5.15275089252480e-09 -6.14928403127153e-08 -3.20188461389559e-08 8.18391532596765e-07 -3.47222767518437e-08 -3.43934689005442e-07 -3.94236309292489e-08 -4.6050292591037e-07 6.33266759071389e-08 -3.47215619500038e-07 -4.45926556675958e-08 3.22075294829471e-07 -1.77283380342281e-07 5.57835165555427e-09 5.67999800064725e-09 -1.85859596463346e-09 -2.41878474392765e-09 1.92821701403702e-07 -2.46508654719029e-08 3.01944351463809e-08 -7.3440086778249e-09 -1.26625749213488e-08 -5.31577742496378e-09 -1.7744749924402e-08 -1.24521718144284e-08 1.65152102747556e-08 -1.58894383906321e-07 6.07253632066819e-08 5.1147038004232e-09 -5.07952805669318e-08 -7.08584471210385e-09 4.78867664215438e-08
"R2008" -1.672292756044e-08 -1.29513387487657e-08 -1.39684030833755e-08 2.54355746541657e-09 -1.23518881373097e-08 8.80869010884811e-09 2.91923362325477e-09 1.98214360768933e-08 8.06305213121859e-08 6.20251893766633e-08 7.05115374538652e-10 -6.13403186440219e-08 4.29849443972049e-09 2.10537993036558e-08 -1.23066991947383e-08 2.83627410559247e-08 1.95196358453337e-09 9.60077976494206e-10 7.78565332300684e-09 -3.25776856896996e-08 1.23144080762182e-08 -3.55806329038704e-08 1.30135132837413e-08 -1.04388708392644e-07 4.18253979619797e-09 -6.17610582348402e-09 3.75597228178846e-08 3.47093723903444e-08 3.34924809126519e-09 1.63186215475661e-09 -5.96187061809571e-10 -8.77065876237788e-09 -5.66199778731486e-09 -6.92578747664721e-09 -3.03719634559966e-07 -3.29242044283916e-09 -2.24695327389733e-08 -4.84011142435566e-08 -6.96388741784843e-09 -3.47222767518446e-08 8.34023548506425e-07 -3.79945557015914e-08 -1.50072320131843e-07 -2.10679700889556e-07 1.85813347933674e-08 1.44124427288863e-07 -1.09114082106526e-08 2.07501677123678e-07 7.20299767373853e-09 -6.56924281259518e-08 -2.13956837603325e-08 1.01790969301232e-09 2.34882593529071e-08 6.09386797662703e-09 5.8726144501904e-08 2.54787311689813e-08 8.75540357766025e-08 3.02458726143194e-07 -1.24223201538094e-08 5.63396901699824e-09 2.80818782919761e-09 -5.26756951808219e-07 -1.19441996326893e-07 -2.61161872562776e-07 1.54384459798356e-09 1.10767097952503e-08 8.87680254642457e-08 -6.68272778842883e-09
"R2009" 6.82974270033084e-09 5.73598000525522e-09 9.62949806401502e-09 -7.60138310719566e-08 -1.04838688572643e-10 1.90876541344715e-08 -1.00766095194374e-08 -3.78180545106808e-08 -6.2702722297902e-09 1.37615196678399e-08 6.2776639101387e-09 -6.04081794879748e-08 -1.10744552947878e-08 9.11927996653374e-09 2.27475614806107e-08 2.7532966296945e-09 1.61236339745731e-10 9.38658873147215e-10 -1.18865789012585e-09 4.08279773025738e-08 -3.66651026633837e-10 -9.19085140015491e-09 -3.07194874054026e-09 -1.40840479459415e-08 1.09063279527937e-09 -2.77663740516298e-09 -8.66268337481812e-09 3.5613751724048e-08 -6.19400517491219e-09 1.74258041280571e-08 2.66953474631334e-09 3.48035422621152e-09 -5.80266224833131e-09 -3.44227539900175e-09 1.07446760068569e-07 -3.61082400918202e-09 -2.22382191638629e-09 6.90623126728484e-09 6.04150756605007e-08 -3.43934689005442e-07 -3.79945557015898e-08 5.66605972520214e-07 1.76432924861491e-08 1.58917327016792e-07 1.40958739090274e-08 1.79093180289158e-07 -5.4026309451198e-09 -7.29386892383671e-07 -5.29878992544004e-08 4.60001867741282e-10 1.24326863736915e-08 -2.09850468178818e-08 -3.13326080883799e-08 -7.65901744808136e-08 -2.81101893320182e-08 2.11203430446414e-09 -1.26033695004885e-08 1.0220896043228e-08 6.79044343055648e-09 -6.2745379012158e-10 2.11758608282913e-08 1.67073024095237e-08 2.94209472711829e-07 4.76054368508286e-08 1.99822794264165e-09 -2.57974501463631e-08 -8.11027100125636e-09 -5.06469525067585e-08
"R2010" -1.92548475959087e-08 3.59516850680424e-09 -1.68239618503435e-08 9.99138743667374e-08 -3.57639139860716e-09 -4.0013736677858e-08 4.705850920745e-08 1.06554517668397e-08 -2.7465072265284e-07 1.82844396976876e-08 -4.8300745545095e-09 1.26445798040829e-07 9.17939729734447e-10 2.12403907228515e-09 6.17294707448704e-08 -8.12405470739366e-09 6.48455386809652e-09 -3.36143798213871e-09 -3.51591451711709e-10 -8.59257319634384e-08 -4.72738919160882e-08 5.3826603255265e-08 3.13161682920907e-08 1.50877480580022e-07 2.90612373837183e-09 1.64623926011673e-09 -4.54904914135677e-09 -9.48091951992311e-08 -5.96741776732033e-09 5.78202022284247e-09 -3.89178901593212e-10 9.11281438533312e-09 1.75732202520442e-08 -1.36694671572545e-08 3.87982668298509e-08 1.17736412340971e-09 5.57307820349858e-09 8.44713198710639e-08 5.87261226140035e-09 -3.94236309292494e-08 -1.50072320131842e-07 1.76432924861491e-08 4.19163214079526e-07 7.93528200356656e-08 2.1585070404618e-09 -9.4824807320652e-08 4.40908181292219e-10 7.47245315239221e-09 -5.12832482944915e-09 -1.07405943929853e-08 1.01781952672767e-08 -1.93025381736132e-09 -9.83543789315333e-09 -1.37476460760811e-07 7.20230802218312e-08 -5.27074842871511e-08 -2.64308178600043e-08 -4.45440515411772e-07 -3.18003204630959e-09 -1.24088250389041e-08 2.12211803396524e-08 2.90899698726528e-07 1.81953075905015e-08 -4.24693092023294e-08 -8.1443280905375e-10 -3.84738196078358e-09 -4.85206122247763e-08 3.00793646902132e-09
"R2011" -8.70848368008762e-09 1.01491993642539e-08 -4.30432111620985e-10 -1.99533833814915e-08 -1.1337938102511e-08 2.0940357340437e-08 1.37340683035946e-08 -1.15873124109982e-08 -1.42632766140587e-08 -5.55931088749629e-08 1.08527369373127e-11 -2.23377502154374e-08 -5.95389624566598e-09 1.14160116471106e-08 -7.73477082909259e-09 -8.96566126630761e-09 -4.29674869568073e-09 4.81604181276843e-09 -3.66427491974643e-09 3.02430951351228e-08 -7.69081526262915e-09 5.64589619362301e-09 4.25595052792316e-09 1.10161076617523e-08 -1.609323111018e-09 -8.41404092822029e-09 -2.44863118379465e-09 -2.20712054904506e-08 -1.32609206905566e-08 7.42478038677218e-09 -3.25343192909274e-09 6.11652305673985e-09 5.99807458052712e-09 4.36660644582755e-09 9.81506181324369e-08 -2.51877519617435e-09 1.70215139766574e-08 5.58011713989849e-08 2.661347881567e-08 -4.6050292591037e-07 -2.10679700889556e-07 1.58917327016792e-07 7.93528200356657e-08 5.5075326614685e-07 -4.62466912320026e-08 7.94588467632418e-08 2.41796579329997e-08 -1.74097617884367e-07 1.04451428369511e-07 1.815984438175e-08 -2.9339404248716e-09 3.50546256490515e-09 1.17472263908816e-09 -1.69576042634953e-07 -1.54484241617017e-08 -3.01008641434321e-08 -2.19272323667783e-08 -4.53768795923073e-08 5.53284391406818e-09 8.75802311639724e-09 5.79310288803055e-10 8.87372592407714e-08 8.72355653791541e-08 4.08853434118252e-08 -5.49290362791624e-09 3.08125555676533e-08 -3.13663464625693e-10 -1.90436896995647e-08
"R2012" -2.91311539107527e-09 -4.79617425320679e-08 6.75281073573932e-09 9.78093953208132e-09 -7.71573559175335e-09 -1.64298911711902e-08 2.08727433070807e-09 9.74696587404142e-09 -7.8473317930668e-09 2.01804328123626e-10 1.38417396193257e-08 1.69537844658129e-08 5.9386748154072e-08 4.85867928067122e-09 8.04605140838008e-09 -4.66023361355569e-09 2.2025650167707e-09 2.41474211829823e-09 -2.87443241763101e-08 -7.31754040670566e-09 8.64506016798453e-09 8.7826457792217e-09 -7.90356118637277e-09 -5.36235907392367e-09 1.78858032004132e-07 5.63994307904326e-09 7.55702899993352e-09 2.13783947518285e-09 -1.00550321677597e-08 -1.06382020046114e-08 2.55933106642665e-08 -3.27333338764582e-10 3.38189691125325e-09 2.19528135298061e-08 -1.23256840598684e-08 5.17854680538623e-08 -4.35148794179676e-08 -8.52012483797877e-09 9.49631919299893e-08 6.33266759071391e-08 1.85813347933678e-08 1.40958739090272e-08 2.15850704046185e-09 -4.62466912320027e-08 4.8952556118843e-07 -1.03828020362816e-08 -2.96487757017785e-07 -9.02990689989533e-09 -5.39268732430657e-08 -2.10333859400517e-08 8.06237393829546e-08 -1.70409007196546e-07 -8.92665542623097e-08 6.33533303971342e-09 -1.58546545161971e-08 1.59425326490023e-08 4.92009212783131e-08 1.03014154101645e-08 -2.40699628517411e-07 -2.98358764784486e-08 6.4705162631902e-09 -1.127398847647e-08 1.08807625624871e-07 -2.12378370726114e-08 3.0921103537134e-08 -1.54442356609855e-07 5.48539891850322e-09 -1.45181221148784e-07
"R2013" 3.239314833159e-08 2.64574170826497e-09 -4.82495712299246e-09 -2.37489246054841e-07 -1.85165875894561e-08 1.34721085813388e-07 -7.16429998741399e-08 -6.39315169904796e-08 4.97875007845894e-08 1.70750568448688e-07 9.40427840658669e-10 -3.16591955965937e-07 5.60358528397508e-09 -1.3011936539218e-08 3.57208126485873e-09 -1.25514226587143e-08 4.6225781156927e-09 6.8401652186499e-09 -6.71158740645771e-09 1.70643700197263e-07 -1.44228831197635e-08 1.42267848266407e-08 8.64236848520209e-09 -4.60202447556666e-08 9.42812394697845e-10 -1.40033702688052e-09 -5.43674703397714e-10 9.7922025316029e-08 -1.65348981561701e-09 1.52232547130141e-08 -2.41420215398356e-10 9.46307459623302e-09 -5.70122374508213e-09 6.2873594622562e-09 -1.97424680781906e-08 -5.9378941192569e-09 -9.66646641922977e-09 1.25909442088875e-07 8.00363426262825e-08 -3.47215619500038e-07 1.44124427288861e-07 1.79093180289158e-07 -9.48248073206516e-08 7.94588467632397e-08 -1.03828020362816e-08 6.54338725215972e-07 -2.10332531443191e-08 -8.90333823210738e-08 -5.82778536002294e-08 -2.84786458320209e-08 -7.1015525353928e-09 1.53515459242449e-09 -4.22879595839876e-09 -5.06710313573593e-07 -3.54173279917045e-08 -2.51790381551011e-09 4.49328119825793e-08 2.13259130871706e-07 4.91612820371682e-09 3.1372567191931e-09 1.11231957353828e-08 -1.36996815600724e-07 3.1689463430616e-08 -4.22719876180929e-08 1.65320147083658e-09 2.63178413264612e-09 2.08761939219103e-08 -7.68730767106264e-09
"R2014" 2.95670328944862e-09 6.24132728531186e-09 -2.47231302423019e-08 -4.08474837986455e-09 7.04923707221241e-09 3.08285282776185e-08 5.42972228602453e-09 1.03748179298721e-08 8.32586216043747e-09 -1.41292441158516e-08 -8.17071675095792e-08 -2.54899097350015e-09 -2.22159524062525e-07 -1.05719524530881e-08 -3.7564313956787e-08 1.06066075967109e-09 -3.89894593750244e-09 9.49159439663233e-09 7.83087160585613e-08 7.21757561777357e-09 -1.24932396300456e-08 -3.5801525774653e-09 2.88261470006625e-08 4.5958605160541e-09 -2.50400293970727e-08 1.46676193273098e-09 2.86829838275777e-08 -1.09342485916949e-08 3.34063983540051e-08 5.25956563503808e-09 -3.57664968972575e-08 7.34515836040456e-09 -9.58746540369488e-09 -6.06555375861344e-08 -7.92718153314517e-09 8.31918316092956e-09 2.06325483193796e-08 4.9500019328404e-09 -1.45087436642364e-07 -4.4592655667596e-08 -1.09114082106524e-08 -5.40263094511998e-09 4.40908181292198e-10 2.41796579329995e-08 -2.96487757017784e-07 -2.10332531443195e-08 6.35285612880438e-07 1.43899363469477e-08 9.80294075675921e-08 1.57644737911231e-08 -3.93988758672484e-08 9.00860074572353e-08 5.31323754669134e-08 1.46593643593778e-08 2.80804711916466e-08 -1.64438196072148e-08 -3.7786133220182e-08 -1.10313858639593e-08 -8.92922259964767e-08 4.53235700745482e-08 -1.52748699969734e-08 5.97081784378979e-09 5.42862896661226e-08 2.7027420423936e-08 -6.19980958436212e-08 2.79344602415691e-08 -4.14996142095154e-08 2.9262205809367e-08
"R2015" 9.62117855018588e-09 2.03788688785582e-08 -2.9197401791476e-08 2.55137552167702e-08 -5.06317147806471e-09 -3.28156341907021e-08 8.6789061899877e-09 1.00057940918234e-08 -1.81321352932588e-08 9.39180045458261e-09 -3.08583680514829e-08 3.1823181000504e-08 2.36331797279007e-08 -1.86567056641352e-08 1.83165944318394e-08 6.18926447700769e-09 -6.01011630549985e-09 -6.81407255046544e-09 7.88702103233715e-09 -2.45254098331351e-08 -7.08881772433696e-09 1.39526163083056e-08 1.66281694736727e-08 -7.3164780666762e-09 -6.37261458623531e-09 -3.77657995312758e-09 1.3924791235184e-08 -1.45343379266684e-08 2.5767756304133e-09 -2.64499965053305e-08 -5.57715479500362e-09 1.26074354758275e-08 -1.17333902026374e-09 2.49872729496143e-08 -4.77270842090947e-07 -3.43604186553847e-08 -4.99433735905394e-08 3.139969194738e-08 -1.11422918563697e-07 3.2207529482947e-07 2.07501677123678e-07 -7.2938689238367e-07 7.47245315239133e-09 -1.74097617884368e-07 -9.02990689989593e-09 -8.90333823210744e-08 1.43899363469477e-08 1.86842246721824e-06 3.78842792826667e-08 -4.60412106136228e-08 -2.8911700452097e-08 4.51733769718383e-08 1.65394832686711e-07 9.4959959191225e-09 6.73790226649053e-08 -1.28591334879713e-08 1.14516309661407e-07 2.45185766114917e-08 -2.5099310816243e-08 -1.93464734927156e-08 -8.14791115108448e-09 -1.45735473405791e-07 -1.10391121824744e-06 -9.15403439471913e-08 -1.40771609708875e-08 5.34282970193116e-08 9.08300143871715e-08 1.82747478054714e-07
"R2016" -2.56046413535147e-08 -4.94240392841753e-09 -4.38133622369548e-09 6.93316509514116e-09 -1.14412589351414e-08 1.00536838392153e-08 1.1759295595428e-08 4.47626200198036e-08 -1.93439148588784e-09 -2.72489228403778e-08 -4.65394564166081e-09 2.65766916912656e-09 -2.5556892188537e-08 1.53076141690525e-08 -3.10555379056336e-08 -8.64890393863866e-10 -4.26065465207873e-09 4.1472818447256e-10 -5.83685904355034e-09 2.93224262129926e-09 -3.97631521704348e-09 1.09925877173469e-08 5.46844035244642e-09 2.87669538487106e-08 -9.57221080844994e-09 3.9419511270743e-09 1.52753198659978e-09 -3.32857210014783e-08 -9.91251039301381e-09 -2.86920498257948e-09 -9.26894567979557e-09 -2.56025236620161e-09 5.9702776571531e-09 1.94008726350014e-08 -1.26359585978293e-08 2.6827871347565e-09 -3.10377702980339e-09 1.17270600837054e-08 -1.24557815862326e-07 -1.77283380342282e-07 7.20299767373846e-09 -5.29878992544012e-08 -5.12832482944941e-09 1.04451428369511e-07 -5.39268732430656e-08 -5.82778536002298e-08 9.8029407567592e-08 3.78842792826679e-08 2.09732681847885e-07 -6.81354369836366e-09 1.95099107547939e-09 6.7915333934029e-09 9.99661753925237e-09 5.38692394598086e-08 4.85153803043033e-08 -8.05520598580184e-09 -7.53970506810251e-09 -2.23074732469097e-08 -9.83982407228813e-09 1.47665252051911e-08 3.26699008863772e-09 5.437731566047e-09 1.38312013676355e-08 -1.77929692473546e-08 -1.05207029145188e-08 5.97686049714963e-08 -2.1544442080443e-08 -6.04018903829153e-09
"R2017" 2.32778202434395e-09 -4.11797191673532e-08 1.64894379104645e-08 -3.16247715556026e-08 -5.43345684345439e-09 -1.97339538101788e-08 1.30241791517822e-08 1.06501934437191e-08 6.69733222335345e-08 2.16266337102046e-09 -2.76773916450388e-09 -8.76274134305118e-09 1.11188914838315e-08 9.22824608599871e-10 -5.90724349621043e-09 -1.5677400918054e-07 -2.27605341446754e-09 -4.92423051920931e-10 9.97961365987986e-10 2.15328723573281e-09 -5.65104148784143e-09 2.12168937188256e-08 9.9107304551879e-09 -2.82072864234646e-08 -4.13309004796092e-08 -1.85475217058172e-09 5.99024477272444e-08 2.85434530783978e-08 -1.59529483902759e-09 -1.37980420900322e-08 -5.69720767071602e-09 3.7478184135444e-09 5.08997360643704e-09 -7.33709665982793e-09 -1.45412159859319e-08 1.00251532691931e-07 1.19197869390245e-07 8.72218066554595e-08 -1.37098083644249e-09 5.5783516555552e-09 -6.56924281259523e-08 4.60001867740133e-10 -1.07405943929858e-08 1.81598443817492e-08 -2.10333859400522e-08 -2.84786458320218e-08 1.57644737911229e-08 -4.60412106136236e-08 -6.81354369836396e-09 4.87847747569471e-07 3.26227670894908e-08 1.44053128113468e-08 -1.89411621041965e-08 7.26983780859944e-09 -1.39092945706681e-07 -1.92502124393118e-07 -2.12947878609768e-07 -1.09879751375178e-07 3.41642538202081e-08 4.27510153126946e-10 -1.81840191033371e-07 2.07084010506597e-08 5.61572656750394e-08 9.79372270363837e-08 1.64904419180277e-09 6.56358203651263e-09 7.53447279382747e-08 -2.25434907243688e-08
"R2018" -1.49035500956284e-09 2.81804097046687e-08 -4.53489183771435e-09 -8.36070006195671e-09 -5.13664664415035e-09 -7.29282971714435e-09 -5.73760886488979e-09 -3.28798890528450e-09 4.39723119345415e-10 2.20694958897892e-09 4.9645126179434e-11 3.72880034852122e-10 -9.37160978379554e-09 5.58594010107888e-09 6.48880027966598e-09 -2.68296837771384e-08 -5.25977782556816e-09 -9.91031477115168e-10 -4.13432740441996e-09 4.71201141467657e-09 -1.05120365928921e-09 -4.55129977229266e-09 8.50315798402064e-09 -8.90985290490177e-09 3.12267918707484e-08 8.43645746385023e-09 -2.7367674005441e-08 1.65823945258512e-08 -1.48263958514703e-08 2.02134783287051e-09 6.82135850988128e-09 4.47111923239314e-09 5.37363157565326e-09 1.25194996184403e-08 1.36096579609378e-08 -4.49911841644422e-08 -8.74557642365185e-08 1.77370107512983e-08 6.98215390901735e-09 5.67999800064694e-09 -2.13956837603332e-08 1.24326863736921e-08 1.01781952672763e-08 -2.93394042487076e-09 8.06237393829546e-08 -7.10155253539229e-09 -3.93988758672482e-08 -2.89117004520973e-08 1.95099107547867e-09 3.26227670894911e-08 2.091531076512e-07 -2.57348155618019e-08 -9.59658482205823e-08 1.1559053967206e-09 1.02373227530299e-07 1.90306717868134e-08 -1.64810876084977e-07 -3.06703680521884e-08 -2.62330478677548e-08 2.42632833097515e-09 5.26819778207758e-08 1.71916137462661e-08 8.29665282129278e-08 2.55236045969569e-08 5.25635015579957e-09 -1.55843854320425e-09 -5.20053288787581e-08 -1.00003659363943e-07
"R2019" -1.51276290606022e-10 4.79754855234916e-09 3.16989290101986e-09 -4.26247205120728e-09 4.55366115859163e-09 1.27299657157776e-09 7.6081629740296e-11 -2.69673560626141e-09 2.9104542391816e-09 -1.04175077585523e-09 9.552447412759e-09 -5.1950341693789e-09 -2.67118370534571e-08 -6.77589753170124e-09 3.03279701450497e-10 -1.24508579351852e-09 1.18936685337264e-09 -2.72967159571441e-09 6.01610669359857e-09 3.19167975998365e-09 -2.59783745637259e-09 -8.20826656911652e-10 -4.14161905651366e-10 2.65419748783865e-10 -4.7304041521019e-08 -6.9817948532783e-09 5.1117001689987e-10 2.51667948426201e-09 7.36998810360765e-09 2.94748628683123e-09 -7.30224310899209e-09 -5.35979059712913e-09 5.66120306103277e-10 -1.10856899433942e-08 -1.04658935510496e-08 -9.64375065810209e-09 1.3856623785973e-08 5.87909814439716e-10 -2.1353357265287e-08 -1.85859596463374e-09 1.01790969301241e-09 -2.09850468178818e-08 -1.93025381736126e-09 3.50546256490472e-09 -1.70409007196546e-07 1.53515459242503e-09 9.00860074572351e-08 4.5173376971837e-08 6.79153339340291e-09 1.44053128113473e-08 -2.57348155618015e-08 1.17372392058339e-07 3.06308324042802e-08 1.02772195958004e-09 9.53312054228294e-09 -8.84950172226264e-09 -3.91572659015106e-08 -2.71405780488889e-09 7.16881596863427e-08 -3.41401404713763e-08 8.1938167973031e-09 1.35731841254463e-09 -7.9163643910287e-08 1.31643045502034e-08 -9.24279450864265e-09 4.00511735601984e-08 7.31142831189605e-11 7.41422904291606e-08
"R2020" -4.67268200285822e-09 4.98123394811787e-09 5.76362738439868e-09 6.88371741044393e-09 -8.60715303922585e-10 9.0235203042898e-09 3.50877265523496e-09 8.72504520900366e-09 1.46263430482864e-08 -3.82791069564762e-09 -8.96596703388146e-09 -7.0452397695171e-09 -6.27635307140011e-09 -1.46591553718795e-08 -1.53472223029135e-08 1.79950702632057e-08 -3.98420046990292e-09 -9.19405462458201e-10 5.51137308161402e-09 -2.02790829596927e-09 3.72924825686406e-09 -1.64024499263861e-08 -1.22908503623194e-08 2.42724373454655e-09 -5.43659171789682e-08 -1.44861926668211e-08 -7.94084683974362e-09 -1.05332590265744e-08 -4.05759262701108e-09 8.13885960727922e-09 -4.03808368536213e-09 3.85047850381357e-09 4.88540437127797e-09 1.13579412548687e-08 -5.52353354229217e-08 3.74974872208832e-09 3.72100081214021e-08 -9.82211516714686e-09 2.5843082498542e-08 -2.41878474392772e-09 2.34882593529072e-08 -3.13326080883799e-08 -9.83543789315365e-09 1.17472263908777e-09 -8.92665542623107e-08 -4.22879595839738e-09 5.31323754669131e-08 1.6539483268671e-07 9.99661753925282e-09 -1.89411621041964e-08 -9.59658482205825e-08 3.06308324042793e-08 2.42361765874942e-07 4.57734356153845e-09 -5.97580457345107e-08 1.70521002610319e-08 5.5450275676336e-08 8.31799672709453e-09 6.88210851744253e-08 -3.51922672655596e-08 -1.65587595142649e-08 -6.18783054403361e-09 -1.65451009205768e-07 -1.5723287529743e-08 -1.37256713460924e-08 -1.35534262206972e-09 9.68044054344635e-08 -6.11058436452685e-08
"R2021" -4.84899119959506e-08 -8.37463777802477e-09 1.06160292967825e-08 1.82353348940223e-07 7.08575335604205e-09 -1.00868876021197e-07 2.61904890686558e-08 5.30447581031478e-08 3.1648219703947e-08 -1.69316064096508e-07 6.77711443112238e-09 2.61157955755036e-07 -9.04244174925732e-09 2.27880807764727e-08 -9.73059598268037e-09 4.82468221103717e-09 -2.83778664661267e-09 -2.17646272143623e-09 7.26254222537471e-09 -2.34995535642434e-07 2.35916102033906e-08 -3.64006481825299e-08 -1.62732067996641e-08 -3.53044328522727e-08 6.47816042656496e-09 -5.84085475691223e-10 2.73465929600139e-09 1.13482586772181e-07 -2.13048023246534e-09 -5.50606343882412e-09 -1.39315123939601e-10 -1.3256203947338e-08 5.13066168315704e-09 -9.02525375793225e-09 3.37678211452327e-09 1.55912635559505e-09 3.1593029954306e-09 -5.4816677233645e-07 -5.35237789287374e-08 1.92821701403702e-07 6.09386797662626e-09 -7.65901744808137e-08 -1.37476460760811e-07 -1.6957604263495e-07 6.3353330397142e-09 -5.06710313573591e-07 1.46593643593776e-08 9.49599591912266e-09 5.38692394598088e-08 7.26983780860113e-09 1.15590539671963e-09 1.02772195957943e-09 4.57734356153928e-09 9.64729815939172e-07 -4.87466655918298e-09 5.33366883895759e-08 -2.43551974689745e-08 4.53186032668526e-08 -7.38024232502965e-09 6.00394626390635e-09 -2.12458879598074e-08 -4.81360982399295e-09 -1.43799541241504e-08 4.29113759564527e-08 2.17804265149256e-09 1.29473721921779e-09 1.28861845275644e-08 6.89239565501694e-10
"R2022" 5.61277608946879e-09 7.94938656239463e-08 -2.93379241593986e-08 -7.0315270353765e-08 -2.47248820303311e-09 9.11677735723666e-09 7.14577783024392e-09 3.76613100121808e-09 -4.30363142540757e-09 -1.55458694197754e-08 -2.74806933662125e-09 -2.28210412749349e-09 -7.96466202031171e-09 -1.12830911002971e-09 -1.04367186886355e-08 -8.04480175848642e-08 7.54207544384015e-10 2.45234356949764e-10 1.58672271702345e-08 2.99787012035264e-08 -2.98679552590784e-08 1.77107207645376e-07 1.51838793343081e-08 -9.61486931432136e-08 1.91906830443654e-08 4.19985851885148e-09 -2.08799484909891e-08 9.90693329813716e-08 3.46568862040823e-08 -2.69359182714758e-08 5.25447530069837e-10 -7.48303013864865e-09 -2.16412390694117e-08 -1.63243589998388e-08 9.08714168030772e-08 -1.43835945986722e-07 -7.71321238429279e-08 1.67040910576422e-07 -1.05836247368582e-08 -2.46508654719037e-08 5.87261445019009e-08 -2.81101893320195e-08 7.20230802218316e-08 -1.54484241616994e-08 -1.5854654516197e-08 -3.54173279917049e-08 2.80804711916456e-08 6.73790226649053e-08 4.8515380304303e-08 -1.39092945706681e-07 1.02373227530298e-07 9.53312054228274e-09 -5.97580457345113e-08 -4.87466655918099e-09 1.32698607442797e-06 -1.21558638136445e-07 -5.37711602459503e-07 -1.26038257521652e-07 -2.8826232537548e-08 2.31558061539787e-08 1.89284631880608e-07 -1.70900215553122e-07 3.84867478255047e-08 -1.99664198325745e-07 -7.60559313725573e-09 -2.89123631154227e-08 -4.48515696881978e-07 9.78600605900233e-08
"R2023" -4.03991859378467e-09 6.09520677464289e-09 -8.71317836736027e-09 -8.8125074587343e-10 3.05810943500378e-09 -5.79690094159377e-10 9.32984272486097e-09 -3.99707402672813e-09 -9.63432101668401e-10 -2.27674046223149e-08 7.50048016327662e-10 1.07723215929958e-08 -1.16430780985195e-08 9.94148037059055e-09 6.09235721659371e-11 2.07463547316859e-08 -1.20740136609335e-08 7.62956482285504e-11 -1.11747322597666e-08 -7.10120787830796e-09 5.7061612784943e-08 -2.54468215711389e-07 2.07125390555577e-08 7.50346516486091e-08 2.22175914357345e-08 1.55977820200981e-08 1.26993015685938e-08 -1.7971606813966e-08 -5.99295088013053e-08 3.37543471592079e-08 2.19284364966963e-09 -8.59159557191972e-11 1.0774408627172e-08 4.52961725072771e-08 3.8203215250374e-10 -6.22505111197246e-08 -8.05422240698563e-08 -4.24123257025193e-08 9.15153928420757e-09 3.01944351463815e-08 2.54787311689802e-08 2.11203430446433e-09 -5.27074842871516e-08 -3.01008641434341e-08 1.59425326490022e-08 -2.51790381551078e-09 -1.64438196072147e-08 -1.28591334879715e-08 -8.05520598580198e-09 -1.92502124393118e-07 1.90306717868136e-08 -8.84950172226314e-09 1.70521002610314e-08 5.33366883895761e-08 -1.21558638136446e-07 3.74959554545827e-07 7.6396405986344e-08 1.54113636373408e-08 -4.50531848146951e-09 8.32250750066205e-09 6.77683215306886e-09 5.76923897763182e-08 2.83230201944517e-08 4.92444384890406e-09 1.98012677003462e-09 -3.56517944406667e-09 1.52296817936805e-08 -5.52166567139234e-08
"R2024" -1.34663084009517e-09 -6.45062823768425e-08 1.799548311832e-08 3.18190058527325e-08 4.52073167892884e-10 5.47017393681357e-09 -7.03149667402164e-09 8.31297043422935e-09 -2.1268888781462e-08 1.3742588659768e-08 -5.06959993124432e-09 5.93678613323593e-09 1.67183299074994e-08 -3.08642130512115e-09 -2.67298011960895e-09 8.31928214935652e-08 9.7370294801266e-10 -6.12161602327402e-10 -6.6952157716984e-09 -1.81931903905859e-08 1.62651638106211e-08 -4.16416745150117e-08 -7.83225945133349e-09 6.94453892535067e-08 1.74962818295223e-08 -3.56354568106891e-09 -2.73413409906097e-08 -8.56743775885567e-08 -1.57320795618195e-08 5.82926891224797e-09 6.62332925815911e-09 1.91544080872134e-09 3.82762150336128e-09 1.87531326118925e-08 5.7098811547623e-09 7.25929182946489e-08 -2.75622860675235e-07 -7.29944707783709e-08 -6.37653991920412e-09 -7.34400867782453e-09 8.75540357766089e-08 -1.26033695004886e-08 -2.64308178600047e-08 -2.19272323667792e-08 4.92009212783139e-08 4.49328119825776e-08 -3.77861332201827e-08 1.14516309661406e-07 -7.5397050681024e-09 -2.12947878609765e-07 -1.64810876084975e-07 -3.91572659015101e-08 5.54502756763375e-08 -2.43551974689757e-08 -5.37711602459501e-07 7.63964059863449e-08 1.0183274312978e-06 1.12736057264788e-07 -4.35251633468381e-08 3.00048744549261e-08 3.63238747779572e-08 5.49228432111465e-09 -2.15315447886026e-07 -2.41155388915554e-07 -4.12521135436548e-09 2.01101739811151e-08 1.32139902730365e-07 2.81962594531713e-08
"R2025" -2.51590689081161e-09 1.38041264165777e-08 1.58653420219781e-09 -6.47262266640274e-08 -4.36888365455504e-09 2.5973464808495e-08 6.22512357791083e-09 -9.00665976011788e-09 2.61460276521061e-07 4.23916015856156e-08 1.04145796198836e-08 -1.34654424208567e-07 -2.1090554941854e-09 9.49192607112498e-09 -2.97513223829655e-08 6.3330368916222e-08 4.72491005618712e-09 1.86867475425165e-09 -5.59415310715812e-09 1.30457348393694e-07 5.41069589505646e-08 -3.55565680405573e-08 -3.58961133718606e-08 -5.94857480213749e-07 -4.04218480619338e-09 -5.10683250449177e-09 -4.96942868383843e-09 3.72233760946184e-07 -3.22726497099419e-09 -2.52081641767801e-08 5.07716578328066e-09 -6.49501956211451e-09 -8.56817679719951e-09 5.84237487829525e-09 -9.90076592678841e-08 -1.34053135906461e-08 -2.01325373486689e-08 -3.52460480565879e-07 9.48676619696048e-09 -1.26625749213489e-08 3.02458726143195e-07 1.02208960432271e-08 -4.45440515411773e-07 -4.53768795923071e-08 1.03014154101644e-08 2.13259130871703e-07 -1.10313858639587e-08 2.4518576611491e-08 -2.23074732469096e-08 -1.09879751375179e-07 -3.06703680521883e-08 -2.71405780488852e-09 8.31799672709641e-09 4.53186032668519e-08 -1.26038257521654e-07 1.54113636373409e-08 1.12736057264787e-07 1.12104462820963e-06 2.19187346261904e-10 -2.38207189407149e-09 4.56643526403575e-08 -8.59655454644559e-07 -4.74913729713405e-08 3.11992997573295e-08 4.46947071996734e-10 -1.47043345065797e-09 6.18374760621419e-08 1.80154928791271e-08
"R2026" 4.90083002770183e-09 6.92493148904949e-08 -2.64646740122173e-08 -5.12849180954821e-09 1.92218791570627e-08 -6.32354213104148e-09 5.31329683067599e-09 -5.95532131055057e-10 1.09249370585159e-09 -1.04480158376037e-09 2.10572306137612e-07 3.1341600558966e-09 -4.58545508519653e-08 -2.4317792198634e-08 4.08077105031508e-09 1.86185531240017e-08 -1.4275464874724e-08 -2.72679582683406e-08 -1.46999645142054e-08 1.306988096303e-09 -1.42092802080893e-08 -3.73803790773194e-08 2.6690707335989e-09 -1.04381235093343e-09 -6.45236238942262e-07 2.65545546572071e-08 2.75268888293965e-09 1.04700208590455e-08 -2.03685729233282e-08 6.39489810637226e-09 5.74173043207643e-08 -5.46475229219034e-08 1.21570166270105e-08 1.62125713867444e-08 6.93708004023648e-09 -5.67644512481481e-08 9.77388928058502e-08 7.62934115506171e-09 3.11590289213174e-09 -5.3157774249639e-09 -1.24223201538095e-08 6.79044343055648e-09 -3.18003204630968e-09 5.53284391406797e-09 -2.40699628517411e-07 4.9161282037166e-09 -8.92922259964771e-08 -2.50993108162427e-08 -9.83982407228839e-09 3.41642538202084e-08 -2.6233047867755e-08 7.16881596863428e-08 6.88210851744253e-08 -7.38024232503007e-09 -2.88262325375483e-08 -4.50531848146981e-09 -4.3525163346838e-08 2.19187346262156e-10 8.34134992087799e-07 -1.37171012620511e-07 -8.60153771800307e-08 1.81983682669773e-09 -2.9801546286594e-08 2.11278396220846e-08 7.09571807920601e-09 7.70861198599076e-08 2.24964123841353e-08 2.41952264628489e-08
"R2027" -8.20658483788007e-09 5.96236103439187e-08 -1.7697829863136e-08 -1.06901482204794e-10 -7.49762179875941e-09 8.23963197021545e-09 -4.09827706045839e-09 8.56523419634506e-11 1.1642797642867e-08 7.25660649142413e-10 -3.32567463853659e-08 -1.11780498159704e-08 1.15987857239729e-08 6.96101767695299e-09 -2.03386265623634e-09 8.03492625795005e-09 -2.59471189394054e-09 2.4130722396379e-09 2.80326049906036e-09 1.53972237130392e-09 -8.38105253879937e-09 -1.94318658892653e-08 6.30237429166072e-09 8.77504266867276e-09 9.91532507681127e-08 -2.63529825414226e-09 -1.96450860079686e-08 -7.07109361467092e-09 -6.60036984986989e-09 1.05026346900522e-08 -1.90129176067799e-08 9.09048204763658e-09 5.24222401977298e-09 -4.59923124273546e-10 1.21826774537263e-08 -4.80090195570144e-08 -6.73576754552753e-08 1.04372308835435e-10 -1.63621843592105e-08 -1.77447499244017e-08 5.63396901699783e-09 -6.2745379012083e-10 -1.24088250389045e-08 8.75802311639553e-09 -2.98358764784478e-08 3.13725671919258e-09 4.53235700745475e-08 -1.93464734927176e-08 1.47665252051915e-08 4.27510153125834e-10 2.42632833097474e-09 -3.41401404713752e-08 -3.51922672655613e-08 6.00394626390606e-09 2.31558061539809e-08 8.32250750066109e-09 3.00048744549241e-08 -2.38207189407082e-09 -1.37171012620512e-07 2.43520541731511e-07 -1.46691859143774e-08 3.76341050381064e-09 3.4308097376197e-10 -3.39249877289793e-08 -5.12200031648907e-09 2.96240863330593e-08 1.67281823400665e-09 -1.84875140407177e-09
"R2028" 6.11361169381876e-09 -9.55377205182766e-09 7.28824218230757e-08 1.79745868140489e-08 7.16518313821667e-09 7.33872835052798e-09 -6.44929196803287e-09 -1.28417159882907e-08 -3.57888115143895e-08 2.79499214777904e-09 -2.58973359764347e-08 2.69109964370224e-09 -1.73350492386197e-08 1.53710907032361e-08 2.80761058165243e-09 -3.83299835568487e-08 -1.99862934588816e-08 2.69129607892151e-09 8.06565562659815e-09 9.28922538328861e-10 4.88318162683352e-08 1.2423805322084e-07 -6.45424445375193e-09 -1.66676180202959e-08 9.69186856870724e-08 -1.56601156207087e-09 -2.78508967287824e-07 -1.08846453743867e-08 -5.72439970942784e-08 -3.91812185326219e-08 1.01068981888558e-08 4.94973403426308e-09 -2.37909376440629e-09 7.15330692855645e-08 1.86693499162578e-08 -1.39763822510644e-07 -2.29061745453872e-07 -1.91767164084399e-08 -7.20177951003635e-09 -1.24521718144295e-08 2.80818782919579e-09 2.11758608282902e-08 2.12211803396527e-08 5.79310288802905e-10 6.47051626319083e-09 1.11231957353826e-08 -1.52748699969735e-08 -8.1479111510851e-09 3.26699008863746e-09 -1.81840191033372e-07 5.26819778207747e-08 8.19381679730375e-09 -1.65587595142651e-08 -2.12458879598078e-08 1.89284631880607e-07 6.77683215307093e-09 3.63238747779566e-08 4.56643526403575e-08 -8.60153771800312e-08 -1.46691859143784e-08 5.88296339463844e-07 -3.91668777373632e-08 -4.76581716664902e-08 -3.36489406948791e-08 -7.70593964674201e-09 9.79134134934239e-09 -7.23465644609141e-08 3.0955997741723e-08
"R2029" 1.62672405928497e-08 -9.1544323449842e-10 1.12928790710231e-08 2.96989174149943e-07 1.04482205753218e-08 1.07548424477244e-08 -5.95484012453159e-08 -3.86732055379134e-09 -1.4957659513344e-07 -4.89040200110054e-08 -4.38677761886302e-09 1.03460512812836e-07 -1.04230219558129e-09 -2.96347202093268e-08 -6.22106281789711e-09 -2.46565343655624e-08 -4.09956361467011e-09 -1.3534092352357e-09 2.44321632630639e-09 -2.15255251694686e-07 -1.92216616131167e-08 -6.44688449933624e-09 4.99257112028615e-09 4.86077324817118e-07 9.25415548282518e-09 2.22482406991809e-09 -2.98635377335065e-08 -2.95090791687704e-07 1.10704457478152e-08 1.88980644422957e-08 -1.37918274014752e-09 5.14159629684623e-09 6.18335412570938e-09 -3.81654684899474e-09 1.97776834064354e-07 9.26919842353507e-09 1.86760058172046e-08 -1.4523096545649e-07 8.3916878225411e-10 1.65152102747564e-08 -5.26756951808203e-07 1.67073024095253e-08 2.90899698726526e-07 8.87372592407763e-08 -1.127398847647e-08 -1.36996815600724e-07 5.97081784379e-09 -1.45735473405792e-07 5.43773156604742e-09 2.0708401050659e-08 1.71916137462648e-08 1.35731841254648e-09 -6.18783054403638e-09 -4.81360982399401e-09 -1.70900215553123e-07 5.76923897763194e-08 5.49228432111667e-09 -8.59655454644551e-07 1.81983682669727e-09 3.76341050381037e-09 -3.91668777373623e-08 1.42337421264119e-06 9.45386260030538e-08 -6.89454961816835e-09 -1.5506727754745e-10 3.49617735112317e-09 1.87465861119338e-08 -4.01096683229761e-08
"R2030" -6.88275018460739e-09 -4.23128103617826e-08 9.15299518789989e-10 -1.08379321782385e-08 -7.71967304925993e-09 1.77984629621799e-08 1.5709092834939e-08 5.77990544326981e-09 1.25277619481964e-08 -8.39134110226891e-09 2.37834149870378e-08 -1.33231156720887e-08 -6.74172682774053e-08 9.9191114864198e-09 -2.02419492085347e-08 -2.31888920626582e-08 1.82559499844873e-09 7.83469677915381e-09 -4.10290632747403e-09 1.17915457248425e-08 1.34775060388567e-09 -1.73718265688449e-08 1.0071880602951e-09 -9.97987545779084e-09 2.31661943348311e-08 -3.49193048786575e-09 5.65095508285686e-10 1.25470428347194e-08 -1.52725680886239e-08 3.70058049364887e-09 9.31578007878057e-09 -1.0313773306924e-08 8.05099420606412e-09 -1.29706336745982e-08 2.88253688946727e-07 8.1247687565013e-08 6.41244077331195e-08 3.36431599357961e-09 8.67566196329707e-08 -1.58894383906321e-07 -1.19441996326894e-07 2.9420947271183e-07 1.8195307590502e-08 8.72355653791542e-08 1.08807625624871e-07 3.16894634306157e-08 5.42862896661231e-08 -1.10391121824744e-06 1.38312013676355e-08 5.61572656750391e-08 8.29665282129292e-08 -7.91636439102865e-08 -1.65451009205768e-07 -1.437995412415e-08 3.84867478255038e-08 2.83230201944524e-08 -2.15315447886026e-07 -4.74913729713414e-08 -2.98015462865941e-08 3.430809737621e-10 -4.76581716664906e-08 9.45386260030532e-08 1.09436626201303e-06 6.87708123424746e-08 4.67691754319174e-09 -1.18707857475755e-07 -1.41925151247565e-07 -3.16905096958739e-07
"R2031" 6.82775721419463e-09 -1.19771359127703e-09 9.65616214315996e-09 -3.70900065374263e-08 3.92409844353748e-10 -1.0475878446564e-08 4.91335883890798e-10 -1.34348343871557e-08 1.97271168103539e-08 -1.78798653332627e-08 2.47454972404406e-09 5.67559336245069e-11 -1.24615655219546e-08 -1.88781015862788e-09 1.00190464993112e-08 5.45554739229941e-09 -1.11879327705923e-09 1.48684511852258e-09 -5.69738499889494e-09 3.73501436058648e-08 3.57215255178728e-09 -2.60223357805018e-08 -1.24770378151798e-08 -6.3602747732867e-09 -1.35008372248391e-08 3.39556940318932e-09 -8.28356801590349e-09 9.65307290561524e-09 -4.84466777623415e-09 4.81731414963722e-09 -1.14451564285541e-09 4.34248339491916e-09 1.13533429237334e-09 2.21754026310323e-09 -4.08001314917786e-08 2.1167763245904e-08 9.6361174236809e-08 9.9550637974164e-09 -5.99877038536324e-09 6.07253632066823e-08 -2.61161872562769e-07 4.76054368508296e-08 -4.24693092023299e-08 4.08853434118232e-08 -2.12378370726117e-08 -4.22719876180923e-08 2.70274204239362e-08 -9.15403439471898e-08 -1.77929692473545e-08 9.79372270363869e-08 2.55236045969583e-08 1.31643045502032e-08 -1.57232875297441e-08 4.29113759564541e-08 -1.99664198325741e-07 4.92444384890412e-09 -2.41155388915551e-07 3.11992997573304e-08 2.11278396220841e-08 -3.39249877289802e-08 -3.36489406948808e-08 -6.89454961816397e-09 6.87708123424739e-08 4.72939566345191e-07 5.42054009626808e-10 -1.36283177524995e-08 8.38221744159982e-09 5.02568892445676e-09
"R2032" -2.68176722034475e-09 -9.70938658237465e-10 -1.01663234119513e-09 -2.61137332817362e-09 -8.31909007735706e-10 -7.95469655623891e-09 -6.79507451850289e-10 1.84001272176263e-09 7.08986845749591e-10 5.00323098547834e-12 -2.02288340603534e-09 -6.62601053713445e-10 2.84111047151504e-08 -1.54862763514028e-09 5.26672803611125e-09 -1.38331539754247e-09 -2.81921058893801e-09 -5.45669444124067e-09 -1.40398587983279e-09 1.90506956128739e-09 -1.77491496292734e-09 -4.72662305230029e-10 -2.93581521328831e-11 -1.45328505571826e-09 3.61458607405309e-09 7.91400222853425e-09 1.33708424198401e-09 2.4480681650633e-09 -7.17604877149832e-09 -1.29376465524843e-10 -3.38193106938139e-08 -4.02078842703826e-10 2.79010192392795e-09 1.52599988481479e-08 4.58243343111046e-09 -1.01138130837039e-09 8.65727225896444e-09 -6.88919145547396e-10 1.42017175541361e-08 5.1147038004231e-09 1.54384459798324e-09 1.99822794264119e-09 -8.1443280905352e-10 -5.49290362791774e-09 3.09211035371338e-08 1.6532014708368e-09 -6.19980958436213e-08 -1.40771609708881e-08 -1.05207029145186e-08 1.64904419180292e-09 5.25635015579949e-09 -9.24279450864362e-09 -1.37256713460925e-08 2.17804265149326e-09 -7.60559313725546e-09 1.98012677003547e-09 -4.12521135436547e-09 4.46947071995404e-10 7.095718079206e-09 -5.1220003164887e-09 -7.70593964674204e-09 -1.55067277546769e-10 4.67691754319175e-09 5.42054009626645e-10 5.99638649428484e-08 -3.24036118487293e-09 2.55153446617012e-09 -2.91125367219106e-09
"R2033" 3.93342243710258e-09 7.37923454434878e-09 4.33076561682916e-09 1.63623435140978e-09 -1.56829249246132e-09 -8.72138095650027e-09 -6.31888324891782e-09 -1.41310961119936e-08 -7.44506580350663e-09 7.75963480243756e-09 -1.10575750848913e-08 -8.11301616568283e-09 1.17159724499373e-08 1.22819235759547e-08 2.01007449282346e-08 1.75858727086812e-09 -7.87869584292861e-09 -8.4969101784536e-10 -1.53413596711956e-09 -3.03432826352364e-11 3.71632296409914e-10 -2.65894943887691e-09 4.21847680578973e-09 1.38011536643852e-08 -4.97928554426335e-08 -2.31280566690461e-09 -6.99914244019299e-09 -6.80678649659145e-09 -1.65067461900454e-08 1.60195728849118e-09 -6.9524731421076e-09 5.11464098302968e-09 -2.25887579441212e-09 2.83557548787091e-08 -2.12559420852987e-08 -1.62947547786793e-08 -1.24823448815854e-08 -8.78674165835038e-10 -1.15020207621027e-07 -5.07952805669319e-08 1.10767097952499e-08 -2.5797450146364e-08 -3.8473819607831e-09 3.08125555676529e-08 -1.54442356609856e-07 2.63178413264643e-09 2.79344602415695e-08 5.34282970193117e-08 5.97686049714961e-08 6.56358203651151e-09 -1.55843854320465e-09 4.00511735601982e-08 -1.3553426220695e-09 1.2947372192181e-09 -2.89123631154226e-08 -3.56517944406696e-09 2.0110173981114e-08 -1.47043345065737e-09 7.70861198599079e-08 2.96240863330598e-08 9.79134134934236e-09 3.4961773511236e-09 -1.18707857475755e-07 -1.36283177525005e-08 -3.24036118487322e-09 1.62749834285766e-07 4.90639016441438e-08 3.95411463079359e-08
"R2034" -7.02581691160642e-09 -2.07140781137783e-08 1.3711291331396e-08 4.07286907077018e-08 3.47260318804474e-09 -4.62186723610176e-09 -1.96576435004312e-09 -7.5385255918368e-09 1.99470561249487e-08 1.03168345684206e-08 3.53208939907136e-09 -1.69919488673755e-08 1.03850909401355e-08 4.32103103753413e-09 6.15197697158585e-09 3.56484032553766e-08 -1.40331595980225e-09 -7.74670971659733e-11 -4.23163645181087e-09 -1.61648129615348e-08 1.04367848538174e-08 -5.77361288448578e-08 -1.05365972925994e-08 2.26385995687921e-08 -8.07865731829657e-09 -1.24233149396282e-08 9.16242792707633e-09 -3.3719605137481e-08 -8.92202805168688e-09 1.08512865596607e-08 2.6917254845016e-09 1.46924869408715e-09 1.0022360289785e-08 2.94769553159702e-09 -1.31245819113999e-07 4.84008143274861e-08 5.60831122197997e-08 -7.9069044732512e-08 1.24806981346178e-08 -7.08584471210405e-09 8.87680254642455e-08 -8.11027100125578e-09 -4.85206122247763e-08 -3.136634646251e-10 5.48539891850316e-09 2.08761939219106e-08 -4.14996142095155e-08 9.08300143871711e-08 -2.15444420804435e-08 7.53447279382736e-08 -5.20053288787576e-08 7.31142831187419e-11 9.68044054344644e-08 1.28861845275641e-08 -4.48515696881979e-07 1.52296817936807e-08 1.32139902730363e-07 6.18374760621418e-08 2.24964123841353e-08 1.67281823400634e-09 -7.23465644609139e-08 1.87465861119338e-08 -1.41925151247563e-07 8.38221744160037e-09 2.55153446617011e-09 4.9063901644144e-08 3.15098220863119e-07 -1.19484639403085e-07
"R2035" 1.70191530362405e-08 2.99425800378591e-08 -1.80639727843228e-08 -1.03858037868311e-08 1.14401059176231e-08 -4.78302068418516e-09 -9.28170529756041e-11 -1.65001856162731e-08 -2.78013914803804e-08 1.26744284076945e-10 -1.04042569570118e-08 1.49051355156799e-08 4.65490615091247e-08 8.90751011978273e-09 1.84481574714641e-08 4.03189928862242e-10 7.78755494392962e-09 -4.79247054329282e-09 9.54547310550435e-09 1.42838238204107e-09 -1.4752969465839e-08 3.86997609838729e-08 1.3850456174483e-08 7.99939047886203e-09 -3.24668887664078e-08 1.45952544084439e-08 3.06237117762991e-08 3.06476862855863e-10 2.10681710057059e-08 -1.2944095906699e-08 -1.35407554022524e-08 -3.8137406317239e-09 -2.07533378872323e-08 -1.56799677466493e-08 -1.21827871689302e-08 -6.13274719212493e-08 9.57713267813473e-09 1.53454230856891e-08 -9.31402150475914e-08 4.78867664215436e-08 -6.68272778842864e-09 -5.06469525067583e-08 3.00793646902151e-09 -1.9043689699564e-08 -1.45181221148784e-07 -7.68730767106262e-09 2.92622058093667e-08 1.82747478054714e-07 -6.04018903829131e-09 -2.25434907243692e-08 -1.00003659363941e-07 7.41422904291605e-08 -6.11058436452677e-08 6.89239565502153e-10 9.7860060590023e-08 -5.52166567139226e-08 2.81962594531724e-08 1.80154928791273e-08 2.41952264628489e-08 -1.84875140407193e-09 3.09559977417231e-08 -4.01096683229765e-08 -3.1690509695874e-07 5.02568892445627e-09 -2.91125367219135e-09 3.95411463079359e-08 -1.19484639403084e-07 4.18406171148733e-07
