# Supplementary material for: NODDI and Tensor-Based Microstructural Indices as Predictors of Functional Connectivity
Source: PLoS One. 2016 Apr 14;11(4):e0153404. doi: 10.1371/journal.pone.0153404 (PMC4831788; doi:10.1371/journal.pone.0153404)
Supplement: S1 Data — a) Functional connectivity matrices, both fMRI and EEG connectomes across all subjects, in the form of precision matrices and b) structural brain connectivity matrices across all subjects and microstructural indices. Columns and rows are named according to the corresponding brain region that represent. (ZIP) [file pone.0153404.s001.zip › DATA/EEG/45/precShr_EEG_wholeTS4_8.txt]

"C1001" "C1002" "C1003" "C1005" "C1006" "C1007" "C1008" "C1009" "C1010" "C1011" "C1012" "C1013" "C1014" "C1015" "C1016" "C1017" "C1018" "C1019" "C1020" "C1021" "C1022" "C1023" "C1024" "C1025" "C1026" "C1027" "C1028" "C1029" "C1030" "C1031" "C1032" "C1033" "C1034" "C1035" "C2001" "C2002" "C2003" "C2005" "C2006" "C2007" "C2008" "C2009" "C2010" "C2011" "C2012" "C2013" "C2014" "C2015" "C2016" "C2017" "C2018" "C2019" "C2020" "C2021" "C2022" "C2023" "C2024" "C2025" "C2026" "C2027" "C2028" "C2029" "C2030" "C2031" "C2032" "C2033" "C2034" "C2035"
"R1001" 3.75547560013733e-08 1.49800586647759e-11 4.22912911052011e-10 3.69634012913276e-09 4.25131951736482e-09 -3.69635145211376e-09 -6.54146293483225e-09 -3.32167998695186e-08 3.71697507362825e-09 3.68709295468697e-09 -4.92556202943927e-09 5.20277143327052e-09 1.43080592787013e-09 2.50059789257524e-09 -3.4091384990156e-09 -5.84530252628267e-09 -2.83795592546493e-09 -5.84510461069999e-10 3.43688107480035e-09 -6.544298642318e-09 5.48668677213405e-09 1.44733391947965e-09 9.98454784724312e-09 6.10094819903707e-09 -2.79236834208733e-09 1.13397988723596e-09 -3.98627496844953e-09 -4.09609800953858e-09 5.94663381752796e-09 -8.17978088160067e-09 -8.3888851837409e-10 4.50950202059535e-09 -1.85152495961905e-08 5.84074367636219e-09 5.6111719396507e-10 -5.46247802570511e-10 -1.4802410779697e-09 2.88291597574583e-10 -8.73392584502374e-10 -3.31025094877509e-09 -1.97859111787898e-09 4.19219724713177e-10 -2.60339001924423e-09 2.91384923191238e-09 -2.88040772239502e-09 1.6542360511242e-09 -3.08303543423253e-09 1.70156230893854e-09 4.70579304549052e-10 3.77888103487843e-11 2.23445577812124e-09 2.9595007628189e-09 7.13366528279559e-10 -4.34071740388453e-09 -3.10865486425043e-09 1.40697280702837e-09 5.98264422300829e-10 -1.87131702557038e-10 6.72917578273843e-09 1.33988397558904e-09 2.98938333918554e-09 1.2284922553598e-09 2.2062815389799e-09 1.56347236298621e-09 2.47378249677519e-09 2.40456165844872e-09 -5.745732039205e-10 -2.27987594134934e-09
"R1002" 1.49800586650938e-11 1.1277452940143e-07 1.27800363613166e-08 2.72630394989949e-09 1.39079734847889e-09 -2.21286880835204e-09 7.54540742855106e-10 -3.47873444932214e-10 8.55865963300083e-09 9.3810870752585e-09 6.16400082863537e-09 -3.76591613294106e-09 3.97519563600774e-09 -1.1203795902745e-10 4.25265073012708e-10 4.17377327324182e-08 -4.11890431448519e-09 1.80124863780998e-09 6.6588086593103e-10 -7.09724985009805e-10 5.11818531604554e-09 -1.98839674689727e-08 -2.81582656195447e-08 -1.63058259087777e-08 -1.42302913734152e-08 1.04857069905127e-08 -9.31938216410531e-08 6.2887677775139e-09 6.7502223821855e-09 9.10026414442828e-09 -3.51050825868572e-09 -1.25831602854636e-09 -3.62106267844285e-09 -4.03559675128832e-09 1.07604434782987e-09 -9.40007082763478e-08 -6.86191442659216e-09 -6.10574698041446e-09 5.16373685954118e-09 -3.03397112533586e-09 4.1750190615956e-09 -2.15797220396565e-09 7.76207917147543e-09 4.54875676761175e-09 -5.68915289894185e-09 2.31757785243004e-09 -2.22144324759044e-08 7.4619912364015e-09 -2.06111009545403e-09 -1.27503625270449e-08 -2.70887950759084e-09 -2.71901425715194e-09 2.16247675467294e-09 -7.74758465031882e-09 2.57675605804996e-08 -8.50888764658453e-09 -4.75378151958626e-10 4.94077131013917e-09 4.50653846816167e-08 2.77087398903835e-08 3.92132186752342e-08 -3.26156089030999e-09 -1.74687933150069e-08 -2.21737449889213e-09 -5.16166399081996e-09 -2.72156392245239e-10 -1.66464892461418e-08 2.28527529533915e-08
"R1003" 4.22912911053165e-10 1.27800363613168e-08 1.38898646665834e-07 -2.73019891038853e-09 -1.32029519482059e-09 4.4323511211014e-10 7.94147013393036e-10 -4.05120953389357e-09 -3.27571871697226e-09 -5.05626680102781e-09 -6.15943961388126e-09 -1.19336479393395e-09 1.75440212344176e-09 6.15356033710251e-09 1.56566142210982e-09 -1.70670701867253e-09 -1.54070434196545e-08 9.83725997198326e-09 7.31047080727895e-09 3.22005166899019e-09 9.1612181234969e-09 2.09007115531539e-09 -4.90545886160344e-08 4.37032858488241e-09 -2.07293586872309e-11 -5.50948159747122e-08 -7.22867943786318e-08 -4.31800419013253e-09 -1.5839128408699e-08 -1.29500550673825e-09 1.50965096655077e-09 3.07071542836962e-09 2.69008233009697e-09 1.4452008023564e-08 1.20911000601103e-09 -6.29657661404773e-09 -7.11975363686688e-09 2.24773145825955e-09 2.62996966726448e-09 -2.75454187428866e-09 -9.00628331081575e-09 -5.52441936882066e-10 -2.94896434631483e-10 3.49255168190472e-09 5.12721661158692e-09 6.99495206935357e-10 -1.03945966862252e-08 5.45969475146053e-09 3.14120869633564e-10 7.26010024862344e-09 8.38556563328047e-09 -1.13550267247195e-09 1.24728649924046e-11 6.51876768783209e-10 -6.20861286044023e-09 -3.62065022822659e-09 -2.47889663558114e-09 -3.19375813606903e-09 1.23170177922431e-08 -9.40601753043316e-09 2.74930884320607e-08 6.66272077159182e-09 -5.37775079733461e-09 2.31193241454641e-09 7.16694696766847e-09 -4.26032238942062e-10 1.15719557963406e-09 -4.61336794683755e-09
"R1005" 3.69634012913375e-09 2.72630394989872e-09 -2.73019891038881e-09 9.26711159544203e-08 3.12666019439456e-09 -1.74187093018174e-08 1.81312996218739e-08 6.28409942086794e-09 7.19133537839202e-10 1.05149670809634e-08 3.9038369703103e-09 2.77924114592078e-08 -1.97704508374698e-09 -5.91358239820605e-09 -2.05783527152856e-09 1.09426885364503e-08 2.12748003979663e-09 -3.14708992945103e-09 -3.15003704137302e-09 -4.57485733025984e-08 9.70782461589206e-09 -4.61597734954963e-09 -4.52468129311335e-09 1.23923885268511e-09 7.2035908125216e-10 1.8032126394584e-09 -5.60347710506768e-11 -7.37288646800737e-08 5.44749688910358e-09 -1.06038825753925e-08 2.15301010372243e-09 -2.43296526766863e-09 -1.8027183674516e-09 -2.6118394800702e-09 4.80110241401997e-09 -2.0046337887033e-09 2.19024676004995e-09 -6.02941278922469e-08 -1.08452733434256e-10 5.41597690545512e-09 2.34567429093726e-09 -2.31505245840333e-09 -1.34021582016276e-09 5.10447917521493e-09 1.96257734240737e-09 -1.92430995621569e-08 -1.6476112985202e-09 2.91453265478427e-09 -2.17655184694048e-10 -9.35813964754351e-09 -2.54310078789403e-09 -1.40708113136309e-09 8.45464187647434e-10 -2.06039965860925e-10 -1.80995441843412e-08 2.66571539652007e-09 8.04530696569157e-09 2.08878601039824e-08 1.16308458494684e-09 -1.51908431647586e-09 -1.83506425875347e-11 2.59596365649265e-08 -2.47602450755953e-09 -6.74764453099545e-10 -3.04899782874962e-09 -9.08273882324598e-10 4.40875282261888e-09 9.09555091764747e-10
"R1006" 4.25131951736469e-09 1.390797348479e-09 -1.32029519482078e-09 3.12666019439482e-09 1.41658269007476e-08 -2.09737271712103e-09 2.49504096620996e-09 -6.40082226717904e-09 5.45745452925893e-09 2.05069472242398e-09 8.48625422176405e-09 4.8471837707473e-09 -2.97113538143931e-09 2.63433638846713e-09 -7.70410377332048e-09 6.60715475531215e-10 1.42744161720012e-09 1.15338065735883e-09 -8.48766766504723e-10 -4.96808287710876e-09 -8.11038980322425e-10 1.37788478714277e-10 4.50796362860814e-09 -1.85252553439553e-09 -2.92352060764557e-09 -1.89997273373566e-09 -3.01900401823342e-09 -2.71497270134655e-09 -5.72213108103849e-10 2.50256044514743e-09 9.21804865814841e-10 -1.32349576009645e-08 -5.49423921125208e-10 -5.78006928564863e-09 -9.08818039693035e-10 -1.03693945214888e-09 -1.78075548981259e-12 -2.89513331954378e-09 -3.90979758750606e-09 1.55831452056997e-09 8.8360097687562e-10 5.06619487204309e-10 -3.02079183699055e-09 -7.07863470062694e-10 -4.79026628877617e-09 -2.37627382396315e-09 -5.03257276357182e-09 9.32927320951818e-10 9.72003342289556e-10 2.43792087361209e-10 -1.83354772114212e-09 3.44051956442902e-09 1.24934426382333e-10 2.48023563377726e-09 9.86544766922365e-10 -8.19072691200865e-10 8.19017787062606e-10 2.46426459961219e-09 1.00618353045753e-08 -1.81891927671678e-09 1.41658573694858e-09 9.27156078266642e-10 -2.9929228117384e-09 -5.0300215160131e-10 -1.36326754634543e-09 3.62595643561178e-09 3.07334324495715e-10 4.38065045060562e-09
"R1007" -3.69635145211352e-09 -2.21286880835139e-09 4.43235112110691e-10 -1.74187093018201e-08 -2.0973727171212e-09 9.02651614510708e-08 -1.81813712010162e-08 -3.70868482859808e-08 1.2452478823783e-08 -2.10722495969069e-08 -3.05730622740407e-11 -3.41306398764243e-08 -3.67554125356473e-10 1.51960703558743e-08 -2.476053749899e-08 8.04377927078324e-10 -4.93847756375582e-09 4.7603817874324e-10 -2.02839844956226e-11 2.09559064563826e-08 -5.90231328938314e-09 -1.58238213886253e-10 -1.58200333421164e-10 -9.84681460318358e-09 -1.04625627409597e-09 -6.21889428711345e-10 3.23021067889926e-09 2.03615072357848e-08 -1.24888969648028e-08 6.88971420322083e-09 -1.22082562824857e-09 -6.17947876929329e-10 6.83279680911906e-09 8.16190680166924e-09 -2.73897269617252e-09 3.98587474749176e-09 -4.50190181523125e-11 1.08166682851894e-08 2.76186549807511e-10 -1.82171754026515e-08 3.45196120363022e-09 5.96467784236198e-09 -6.10763251365845e-09 2.40782581653167e-09 -1.57513569199108e-09 3.4269747127547e-08 5.0398106400743e-09 -2.09603347841224e-09 4.21121205912876e-09 -4.2889093723379e-09 -2.67348891942691e-09 -4.72682578612721e-10 2.43056066359633e-09 -2.20266495154818e-08 3.90164647812488e-09 1.57814900056352e-09 1.28269346693548e-09 1.03013640469089e-08 -2.86478356348599e-10 -1.49073930028662e-09 -5.78805628309931e-09 -1.25900472890156e-08 -2.41552918595723e-09 -8.43126837218581e-10 3.99633236252867e-09 8.6378664260694e-10 8.8961157945811e-11 7.72301503598364e-10
"R1008" -6.54146293483203e-09 7.545407428573e-10 7.94147013389947e-10 1.81312996218759e-08 2.4950409662091e-09 -1.81813712010168e-08 1.97843939564585e-07 6.74992023477376e-09 1.3884005188215e-09 -4.96274959310137e-08 2.49743060123838e-09 9.65514415078403e-09 -2.68794492019409e-09 3.08422648377325e-09 -1.82735824977187e-10 7.06439252494949e-09 1.56005132096942e-09 -1.16405274009619e-09 -6.81065681525412e-10 4.58693451058812e-09 2.19691412185847e-08 6.81037736900938e-09 -1.12936073835329e-09 -1.60543930965711e-08 1.20166420968998e-09 -5.78716383426188e-09 -9.90589326612801e-09 -7.86208933659285e-08 -9.12929875431236e-09 -1.13306838762167e-07 6.08914866383852e-10 -1.2718513265803e-09 1.38502921612822e-08 -5.43678401643844e-09 -2.4423836648311e-09 1.31320748077106e-11 1.10564936889939e-09 2.4812093526075e-09 -2.19393041026476e-09 4.76401940099323e-09 -4.20798318369142e-09 1.07872186501165e-09 5.47447618535924e-09 4.18918230715798e-09 -8.59775903054695e-10 -1.02915714960216e-08 5.01910280460095e-09 -5.3876978870234e-09 1.33052285955208e-09 1.05111287251948e-09 -2.71556951401528e-09 1.16472363770707e-09 4.8652487557537e-10 -4.95214639991516e-09 4.32409254356461e-10 -5.85935661433419e-09 -1.26643263860853e-09 -2.49090399205069e-09 -3.85500213134614e-09 8.26908870706321e-09 -2.52815536661709e-09 2.73697741865766e-09 8.63933620791703e-09 5.22417016265861e-09 -6.38964030154365e-09 5.96992474484022e-10 5.03811772648743e-09 -8.37082031986944e-09
"R1009" -3.32167998695175e-08 -3.4787344493152e-10 -4.05120953389397e-09 6.28409942086795e-09 -6.40082226717925e-09 -3.70868482859798e-08 6.74992023477362e-09 1.02577886722859e-07 -6.81484167030748e-09 -8.57020052876356e-09 1.24945208276972e-08 1.49052700716615e-08 -5.91169817120909e-09 -6.08461085194847e-08 5.51406609565977e-09 4.52429941829392e-09 8.17406101353911e-09 1.24424836782991e-09 -6.38951770012668e-09 -3.10032300312522e-09 3.1502130073861e-09 -1.01478327824982e-09 -1.11706048704745e-08 -3.51365031510323e-09 6.91954442103232e-09 1.22222782828433e-09 5.93015199688243e-09 -7.92128187054443e-09 1.83592402350983e-08 5.35407564378633e-09 9.64791860706423e-10 -1.12249845428021e-08 9.48865615636637e-09 -1.80960419113039e-08 1.02297504393631e-09 7.61470084354719e-10 2.68243974360837e-09 -3.23152461613766e-09 7.67536463811936e-10 8.99568983313296e-09 1.37366326105221e-09 -2.9749084926776e-09 4.84728140887584e-09 -3.90874948627717e-09 2.93380375675303e-09 -1.32063350385237e-08 1.16641628293704e-08 -4.66028358851891e-09 -1.46290812365879e-09 5.16310783098236e-09 -3.40981825765587e-09 -4.10920809533312e-09 -1.34373879125042e-09 5.71514986376128e-09 -2.7292498884353e-09 -4.03571868186139e-09 -9.97456201548557e-10 -2.35820986314448e-09 -1.49125251998408e-08 1.14866648719181e-09 -4.84347957072986e-10 2.89195558374018e-09 -6.98529264279002e-10 6.40932673119458e-10 -7.96058298293879e-09 -3.19926305194681e-09 3.3088431052815e-09 1.52343801345271e-09
"R1010" 3.71697507362904e-09 8.55865963300022e-09 -3.27571871697276e-09 7.19133537838957e-10 5.45745452925928e-09 1.24524788237814e-08 1.38840051882321e-09 -6.81484167030807e-09 6.92698515114938e-08 1.62050912353186e-08 3.10964278022833e-09 -2.69758278685206e-08 -2.5580843393749e-09 1.00600283540115e-09 -1.92801584968909e-08 1.40776363659836e-08 2.27497534769179e-09 9.05364673891524e-10 -1.41266822272112e-09 -2.91317765300183e-09 1.059855130346e-08 -2.41667940609817e-08 -4.34808575715281e-09 -6.05602805280013e-08 -5.90736404994791e-10 -2.77455358587536e-09 4.74486172496278e-09 3.26866210358303e-08 5.34689523022377e-09 -7.28351920448571e-09 1.01239748104276e-09 -4.82309751240057e-09 -1.11203987533153e-09 -3.07068182373789e-09 2.69209238187126e-10 -5.96603370922183e-09 -3.40876114743908e-10 -4.99434627799988e-09 1.29857030379709e-09 -8.00585180411818e-09 8.36577255954312e-09 -2.61290073806311e-10 -4.40802557703968e-08 2.06093611531712e-09 -5.52505928314703e-09 1.8689090290817e-08 2.64649778859421e-09 -9.04306471257809e-11 6.42889166331654e-10 7.50877972523918e-09 -1.86185195072169e-09 2.77246600397598e-09 3.69698550966888e-09 -2.8283399540529e-09 1.03374501109213e-09 -1.89446333942107e-09 4.75936376268379e-09 5.07535764123714e-08 8.70711055382765e-10 4.88667336155746e-09 -3.16293601009077e-09 -3.00555461200027e-08 -2.85073370724683e-09 2.89097860453824e-09 5.19250368894218e-10 3.63803737707715e-09 4.20368301279595e-10 -3.27261426301096e-09
"R1011" 3.68709295468568e-09 9.38108707525963e-09 -5.05626680103236e-09 1.0514967080968e-08 2.05069472242355e-09 -2.10722495969079e-08 -4.9627495930993e-08 -8.57020052876551e-09 1.62050912353196e-08 1.82677012705218e-07 -2.06748996820656e-09 -2.60451093252498e-08 2.20342246950516e-09 4.87764976872243e-09 1.01049961985982e-08 -7.56169249447155e-10 -2.23720001225095e-10 -1.69422945594449e-09 6.55639582150881e-10 -3.65947542931599e-08 8.32848779461951e-10 -5.43885682432936e-09 -8.449366779106e-09 1.09600111823432e-08 -4.01089943570228e-09 -2.99678374293719e-09 -5.3753483866704e-09 -2.52450480068809e-08 1.79423575016473e-09 1.34254884665391e-08 1.68586180391031e-09 1.86751559189036e-09 -4.70866172331462e-09 3.45790618740747e-09 -2.69227432273443e-09 -7.23569926307554e-09 7.75660488278967e-10 -1.80189954770459e-08 1.28732936374228e-09 -3.09926821034863e-09 6.96366844962826e-09 1.62477293005524e-09 -1.00944525763215e-08 -1.89964898916854e-08 2.01948361560037e-09 1.7014768887649e-08 -8.337277353202e-09 4.60663411678376e-09 -2.87366996446996e-09 2.19054931940855e-09 2.14342246364407e-09 1.08818783095072e-09 4.27566199232395e-10 1.46730210077873e-08 5.54587437692181e-09 -1.51350530860614e-09 -1.43209578580654e-09 2.58222358768197e-09 6.60675089625841e-09 -2.04575346956356e-09 3.26832332733777e-11 -3.44210410670343e-10 -8.02958235501136e-09 -5.83991911425113e-09 -3.125409225555e-09 2.29276871503495e-10 -2.93497718694175e-09 3.7970537238226e-09
"R1012" -4.92556202943895e-09 6.16400082863513e-09 -6.15943961387901e-09 3.90383697031039e-09 8.48625422176365e-09 -3.0573062275174e-11 2.49743060123732e-09 1.24945208276979e-08 3.10964278022863e-09 -2.06748996820665e-09 5.77051717933287e-08 7.76496627691379e-10 -2.74722768015558e-08 -2.20820725689949e-08 -3.35711796227284e-09 7.86616178591438e-10 1.56435029356385e-08 3.51887210537715e-09 -1.83480062770115e-08 -9.27441810088496e-10 2.35517468592481e-09 1.99469221731322e-09 -2.60120884118066e-09 -3.13873525400578e-09 -1.65624922818842e-09 4.50899039140449e-09 2.86731263218384e-09 -3.92508049759515e-09 2.64077991955584e-08 -8.12244746066821e-10 8.76857188832672e-09 -2.69719470701014e-08 5.73554755612162e-09 -4.26504246354176e-08 9.2547112160183e-10 -6.86413218744693e-09 3.94229281551596e-09 -5.82129322715597e-09 1.50053462431613e-09 2.43285560081048e-09 9.24743446447509e-10 -6.03385465993183e-10 -2.61625695421765e-09 -1.492376177231e-09 -4.67322741567409e-09 -2.87950601843887e-09 -2.96600958632145e-10 -1.70995060075116e-09 -1.2151779346569e-09 -1.14297531522191e-09 -6.01106842729301e-09 -1.25856286671187e-09 6.98623693187325e-09 4.9642839478767e-09 4.67796547263356e-09 -2.17261105664003e-09 1.34576719690808e-09 3.3346177668283e-09 1.92300660448801e-08 -8.61530907915784e-09 -1.09902235828515e-09 6.60876405665601e-09 -6.24495047568044e-09 -2.52579061535538e-09 -1.37933226294515e-08 -4.77923630044564e-11 1.83593801823372e-09 5.16761598772125e-09
"R1013" 5.20277143326959e-09 -3.76591613294076e-09 -1.19336479393312e-09 2.77924114592088e-08 4.84718377074671e-09 -3.4130639876427e-08 9.65514415078384e-09 1.4905270071662e-08 -2.69758278685208e-08 -2.60451093252488e-08 7.76496627691506e-10 6.34034809545374e-08 -1.47288812782832e-09 -7.7339350774215e-09 1.97737474905785e-10 -3.39296911003442e-10 2.52608431793481e-10 3.75599794996973e-10 -1.24195801888788e-09 -3.03724195749555e-08 -1.89896442451159e-09 6.17125514832161e-09 3.80535566587668e-09 6.26767301625723e-09 3.34527960081474e-09 8.09342893314409e-10 -5.22727113589662e-10 -7.86544839966077e-09 -5.96056046910497e-10 -1.46033943059085e-09 1.53252399474198e-09 -3.13309839760918e-09 -1.0755868719208e-09 -7.97841412413617e-10 2.75659835438938e-09 4.38376107580008e-09 8.90269272434466e-10 -1.42854999805727e-08 -2.31852286626548e-09 1.79184119125427e-08 -4.43607734206253e-09 -8.84380147585995e-09 1.82540337732704e-08 3.68983659575036e-10 3.76385641832114e-09 -4.0637218870997e-08 -6.75265302258287e-10 4.53096399396776e-09 -2.50213694270234e-10 -1.48560352999815e-09 1.93049677266276e-09 -5.59125250654477e-10 -2.58377664426473e-09 1.41640074369137e-08 -5.38920328037119e-10 -1.26128904535616e-09 -5.31808732331181e-10 -1.61943807878168e-08 -3.41480178629717e-09 -3.12004347824356e-09 8.51779761053698e-10 1.97501134841721e-08 3.12550445021008e-09 -4.6907662426595e-10 -1.75554126319771e-09 -2.32445624420857e-09 -1.44547755899919e-09 -1.14678538117772e-09
"R1014" 1.43080592786934e-09 3.97519563600816e-09 1.75440212344112e-09 -1.97704508374602e-09 -2.97113538143945e-09 -3.67554125356135e-10 -2.68794492019495e-09 -5.91169817120852e-09 -2.55808433937474e-09 2.20342246950534e-09 -2.74722768015568e-08 -1.47288812782845e-09 7.17168764003194e-08 1.09779525627818e-08 2.35996569516655e-09 1.09237584147279e-09 -1.96486014037053e-09 -1.20499725239154e-08 8.87795708603661e-09 1.15972158449095e-09 -2.55781702345372e-09 -2.90077595809079e-10 1.58614786078826e-09 2.51632390751454e-09 -1.37438193296657e-08 5.66339883138454e-10 -4.98352301806324e-09 3.81558236480379e-09 -8.78665816711544e-09 1.59958022971033e-09 -4.01794041396249e-08 1.11658508476878e-08 -2.50412627303777e-09 1.29754778577839e-08 -2.7617063081353e-09 -3.47157273305929e-09 -6.74295744309481e-10 3.0812624011845e-09 7.91893596028528e-09 -1.68547440126764e-09 1.49049437568207e-09 -5.82998073187482e-09 7.77473610831598e-10 9.03060252251985e-10 4.01368204336236e-08 2.56550737959355e-09 -6.0995702020132e-08 1.34362229361007e-08 5.90423034910743e-10 -2.66324614041958e-09 2.1851073823524e-09 -8.85515919089348e-09 -5.52354451089114e-09 -4.5464119878253e-09 -5.40153346709386e-09 1.75107547283743e-09 2.22928307862735e-09 -3.78207616018715e-11 1.04613943686813e-08 -6.33761560491122e-09 9.88452067418696e-10 -2.60333735651439e-09 -1.30115848505555e-08 1.65107331872425e-09 1.23342220848993e-08 -7.52411758237614e-09 2.5367629589202e-09 -7.05833420228775e-10
"R1015" 2.50059789257589e-09 -1.12037959028154e-10 6.15356033710118e-09 -5.91358239820735e-09 2.63433638846631e-09 1.51960703558701e-08 3.08422648377078e-09 -6.08461085194871e-08 1.00600283540086e-09 4.87764976871906e-09 -2.20820725689957e-08 -7.73393507742165e-09 1.0977952562782e-08 1.57232909311191e-07 2.71070030448605e-09 -6.88101154187593e-09 -1.84876713214103e-08 4.2693196194467e-09 1.42743422563539e-09 2.39223500137264e-09 -2.64369613933889e-09 -1.96401886108962e-09 1.50924301896282e-08 1.56470207168705e-09 -9.89307307014535e-09 -1.18284737761448e-08 -1.06974355465037e-08 4.25795614019087e-09 -1.14339871603753e-07 -1.98309496937416e-09 1.59935933648956e-09 2.25763069411346e-09 9.57728694175794e-09 4.58985435362085e-08 -3.65290193376005e-10 -1.48259537820385e-09 2.42863781165273e-09 4.94114568399325e-09 3.67637518079414e-09 -2.69718837458829e-09 1.09715886189128e-09 -6.34720324573257e-09 -1.48678499703791e-09 3.07852196189335e-09 2.23630794205674e-09 1.96661780694376e-09 -7.51190803342918e-09 6.40795515284646e-09 -1.70041161306963e-09 -2.4180806448066e-10 4.16176935074397e-09 1.10022956320959e-09 -4.18122032437917e-10 1.84212997433678e-09 -6.38921480702413e-09 5.51606330084487e-09 -6.45703676992052e-09 -2.88093483565084e-09 8.20241397645666e-09 -9.36309738391642e-09 2.74755638965479e-09 -5.93564513977328e-09 4.41236209936649e-09 3.68559849136786e-09 3.26541405392377e-09 -2.91256642957126e-09 -1.71804994754298e-09 1.0339124303535e-09
"R1016" -3.40913849901493e-09 4.25265073012752e-10 1.56566142210885e-09 -2.05783527152857e-09 -7.70410377331981e-09 -2.47605374989884e-08 -1.827358249775e-10 5.51406609565952e-09 -1.92801584968905e-08 1.01049961985968e-08 -3.3571179622725e-09 1.97737474905783e-10 2.3599656951664e-09 2.71070030448519e-09 2.38162242542412e-08 -5.97134482003959e-09 2.13880032999323e-09 -7.04974697693428e-10 1.57034039962003e-09 3.78690352690457e-09 1.64250075921184e-09 5.61892601352655e-09 2.75784318298434e-10 1.41147444149788e-08 1.79462583473691e-10 6.0699706600797e-10 -1.91885114456315e-09 -6.25021278564452e-09 3.78342692899673e-09 -4.2138068582501e-09 -1.77403928142999e-10 7.80921634628822e-09 -3.62942639632925e-09 -2.1150363311163e-09 1.73882070577009e-09 -2.91365019715132e-09 5.51570671670962e-10 -5.92682082656208e-10 1.76655409134639e-09 7.94958749449271e-09 -2.4028499361109e-09 -5.2491370090908e-10 9.06661938939754e-09 -2.22331599085898e-09 3.16867500952964e-09 -1.16309775850542e-08 -3.9886394579246e-09 2.52947306866115e-10 -3.55255925927558e-09 5.19943154866193e-10 2.37522697534117e-09 -1.49509443113507e-09 -1.05129396224254e-09 1.14067215204685e-08 1.24078245818431e-09 3.16138616410834e-10 -4.45291627014425e-09 -1.23069150421678e-08 1.55879809673133e-10 -3.05658508760052e-10 3.74977988929929e-09 6.72525663040797e-09 2.01002012001367e-09 -8.55945463279634e-10 -5.7662096163196e-10 -2.54868892731932e-09 -1.79766928028151e-09 1.70543318577636e-10
"R1017" -5.84530252628402e-09 4.1737732732417e-08 -1.70670701867614e-09 1.09426885364522e-08 6.60715475530497e-10 8.04377927078865e-10 7.06439252494798e-09 4.52429941829421e-09 1.40776363659847e-08 -7.56169249453385e-10 7.86616178590029e-10 -3.39296911002997e-10 1.09237584147157e-09 -6.88101154187758e-09 -5.97134482004043e-09 1.49064390277556e-07 7.41469428785333e-09 -1.21036584843124e-09 -4.19251321129764e-09 -2.78427913104031e-09 6.0330207867583e-09 -6.34537571555707e-08 -4.86454502899492e-08 -2.95334083425971e-08 -5.65281422588806e-09 -5.41710511639982e-09 -2.05542819711216e-08 -7.02384584960807e-09 2.43895722487162e-09 1.15099725875656e-08 -2.18944270433841e-10 1.2269000444881e-09 1.10473198300408e-08 -1.49236022643367e-09 -4.17482474455168e-09 -2.12584487900318e-08 -8.00729633302423e-10 -7.99270446901513e-09 8.40396648695766e-10 -1.12451254503681e-10 6.9766201374634e-09 1.24492320749014e-09 -4.25787848286326e-09 -2.39100215161328e-09 -2.98596846075249e-09 1.30339133180809e-09 -3.72232019418053e-09 3.11439553963231e-09 4.10845762965549e-11 -4.96264620205356e-08 -8.66876110316404e-09 8.57578025765302e-10 4.1477140265189e-09 -1.68283199910355e-09 -7.29695329060283e-09 1.42367331142418e-08 1.91411259085019e-08 1.81237330410152e-08 1.06939953744405e-08 1.07256234996373e-08 -9.50113916038225e-09 -4.00129272801961e-09 -2.48805771344171e-09 -6.66722644962293e-09 2.20490182414633e-09 -3.30915001811387e-10 2.40613020809286e-09 4.15508808674551e-09
"R1018" -2.83795592546485e-09 -4.11890431448539e-09 -1.54070434196519e-08 2.12748003979882e-09 1.42744161720046e-09 -4.938477563756e-09 1.56005132097022e-09 8.17406101354026e-09 2.27497534769171e-09 -2.2372000122477e-10 1.56435029356384e-08 2.52608431793827e-10 -1.96486014037074e-09 -1.84876713214116e-08 2.13880032999351e-09 7.41469428784956e-09 6.74435119644172e-08 -5.11846107777465e-09 -2.66467930362437e-08 -1.96026956659553e-11 2.2202070681323e-08 2.55766875657018e-09 -4.24432819409162e-08 -1.4522048195958e-09 1.05027772634487e-08 -9.55560316504895e-10 1.54518879935996e-08 -4.214446966528e-09 2.93026551134914e-08 -1.29169307986584e-08 -2.19872324884437e-09 -2.05601719709295e-09 6.13610862127772e-09 -3.95591640332326e-08 1.92825335244064e-09 5.14065272551951e-09 1.17517321333929e-09 1.89139113086238e-09 -2.29080606879375e-11 3.77462917248445e-09 -2.78910663364032e-10 6.88430349357232e-10 -3.84692051190011e-09 -3.07149299679184e-09 5.08484663901037e-09 -2.22430227150869e-09 -7.24368566090455e-09 -3.46670482523219e-09 6.61057874951423e-11 9.07777203376949e-10 -1.52750258699493e-09 -3.03203565290506e-09 1.24415315651777e-09 3.33574391760322e-09 7.89660910912139e-09 -3.56762306676255e-09 1.10119864050879e-09 -3.92133852726793e-10 -4.7087672399921e-09 -2.56269547007375e-09 -6.0403391503526e-09 3.28176681476286e-09 -4.44838278348252e-09 -2.90534826561155e-09 -5.49098117559009e-11 -1.65254905429836e-10 -2.28861357432306e-09 2.11860428899927e-09
"R1019" -5.84510461069618e-10 1.8012486378098e-09 9.83725997198718e-09 -3.14708992945148e-09 1.15338065735836e-09 4.76038178742683e-10 -1.16405274009286e-09 1.24424836782928e-09 9.05364673891635e-10 -1.69422945594041e-09 3.51887210537672e-09 3.75599794997457e-10 -1.20499725239144e-08 4.26931961944545e-09 -7.04974697693444e-10 -1.21036584843064e-09 -5.11846107777348e-09 3.97280978129759e-08 -5.14802419783056e-09 1.33973612665072e-09 -1.21582344745499e-09 -1.18299803169315e-09 -1.35574302970243e-09 -2.53846733475767e-09 6.22382965246551e-09 -2.44546007601925e-08 -4.94631818225367e-09 4.52611527118856e-09 -1.39852672416155e-08 4.59478500935759e-09 3.45515426853085e-09 -9.78765853227668e-09 2.03565552038549e-09 2.72583542402089e-09 8.01539904508906e-10 -3.50879633902906e-10 -2.30970360176938e-09 -1.14344245509468e-09 1.24342920923406e-09 5.59057632076886e-09 1.56122148698433e-10 -2.55539074633629e-09 -5.32798881221896e-10 -3.20291079446437e-09 -5.78635581662016e-12 -3.16667143273217e-09 1.09118395203096e-08 -2.57912879551989e-09 -1.3885913328079e-09 2.56435920425967e-10 2.91246733619655e-09 -2.41834451229455e-09 -1.05581810114827e-09 5.03128675712901e-09 1.09285013241397e-09 1.03144147407708e-09 -7.32372370660872e-10 -3.02034250990642e-10 -6.66591902286111e-09 -9.01304635667626e-10 1.46808571640137e-09 -1.45474011501583e-09 5.96426456835042e-09 6.20890906979671e-10 -2.84458895306902e-09 -2.18004084034854e-09 1.75486726364703e-09 -1.08573639496676e-08
"R1020" 3.43688107480116e-09 6.65880865930759e-10 7.3104708072799e-09 -3.15003704137171e-09 -8.48766766504043e-10 -2.0283984497215e-11 -6.81065681521588e-10 -6.38951770012766e-09 -1.41266822272056e-09 6.55639582150454e-10 -1.83480062770121e-08 -1.24195801888839e-09 8.87795708603583e-09 1.42743422563624e-09 1.57034039962025e-09 -4.19251321129712e-09 -2.66467930362354e-08 -5.14802419783132e-09 5.97841703525752e-08 1.35833016797816e-09 -5.83386522060424e-09 1.84416108110094e-09 1.13306311876083e-08 2.35165441766878e-09 -3.1161573641706e-09 -5.10728377000564e-08 -8.89963442606127e-10 1.24679722821157e-09 3.47683250680692e-09 8.87798398740673e-10 -3.83486005199107e-10 6.72057327355888e-09 -5.24428694622131e-09 8.92961706312594e-09 -1.84964988607463e-11 -1.64040735207661e-09 -4.05028035480003e-09 2.69791174443903e-09 1.80600803223676e-10 -1.3845639428548e-09 -2.07528833333823e-11 -4.01639650366028e-09 1.89528581413510e-09 4.51454002663569e-09 3.19553140624815e-09 5.34513983578561e-10 -1.33241987735885e-09 8.69129962762342e-09 -1.85732852710215e-10 -1.02013708503831e-09 1.2227886981874e-09 -1.53529453207835e-09 -2.20294154028244e-09 -2.63200965321806e-09 1.87637404594366e-09 4.08762648206629e-10 2.41717589671227e-09 -2.49242996765717e-09 -3.21321902005182e-09 7.71551938483945e-09 8.81871383215418e-10 -9.17242004582643e-10 -8.08858873170124e-09 -1.25986604236285e-10 4.51547292911309e-09 3.79597979526294e-10 -2.3112413105106e-09 2.03472067688527e-09
"R1021" -6.54429864231773e-09 -7.0972498501027e-10 3.22005166899179e-09 -4.57485733025944e-08 -4.96808287710868e-09 2.09559064563819e-08 4.58693451058932e-09 -3.10032300312592e-09 -2.91317765300189e-09 -3.65947542931536e-08 -9.27441810088642e-10 -3.03724195749556e-08 1.15972158449093e-09 2.39223500137347e-09 3.7869035269052e-09 -2.78427913104115e-09 -1.96026956660126e-11 1.33973612665083e-09 1.35833016797835e-09 6.44787719454726e-08 -1.75652639574888e-09 7.40582234696771e-09 1.58862384880687e-09 -2.03884984554303e-08 -1.42641547584039e-09 1.32416067034035e-09 -1.90674876172475e-09 2.53709727977384e-08 5.44864457921492e-10 2.10474181312257e-10 -1.62199581394702e-09 2.60230968124026e-09 1.77215220235373e-09 -1.42293838744137e-09 -1.71018767632759e-09 -1.71468301093574e-10 -1.87958774135929e-09 3.47214353910942e-08 -5.79611560272924e-10 -3.3717195708029e-09 -2.27353486729918e-11 5.47784890670324e-09 9.44603819955069e-10 2.34482357344057e-09 -1.79224678617382e-09 7.46147396280554e-09 2.63224978421362e-09 -7.00211304098146e-09 9.41320023287825e-10 1.52394917110329e-09 -2.09650728835062e-10 -6.35159892802899e-10 2.78898653434594e-10 -1.23855170712274e-08 1.43837595394469e-08 -1.57787457779857e-09 -5.00574506585004e-09 3.31973681335817e-09 4.7918648161943e-10 1.68033535349412e-09 -8.91170375875245e-10 -2.76714010012209e-08 7.67271588863251e-10 1.05462822324254e-09 2.46458748286167e-09 6.27290181731354e-10 -3.26698893842133e-09 2.22495693862161e-09
"R1022" 5.48668677213298e-09 5.1181853160449e-09 9.16121812350256e-09 9.70782461589063e-09 -8.11038980321058e-10 -5.90231328938514e-09 2.1969141218581e-08 3.15021300738341e-09 1.05985513034609e-08 8.32848779461618e-10 2.35517468592471e-09 -1.89896442451154e-09 -2.55781702345372e-09 -2.64369613933818e-09 1.64250075921173e-09 6.03302078675721e-09 2.22020706813222e-08 -1.21582344745508e-09 -5.83386522060646e-09 -1.75652639574739e-09 1.8578677982172e-07 -3.75873595962271e-09 -1.56019047459515e-07 -6.06343368881741e-09 -4.6282467776645e-10 2.19581707422615e-09 -4.21795385409866e-09 -2.63808504940792e-08 1.5622804163007e-08 -8.11185303656725e-08 1.60489783634962e-09 1.20086573769816e-09 -1.06827597149729e-08 -3.34565069019167e-09 4.93482037804321e-09 -2.90928278421681e-09 -4.41708183873054e-09 5.24253622983015e-10 2.55142474779737e-10 6.99571616350731e-10 -6.32804675769568e-10 -1.71899058604314e-09 -2.86146951698545e-09 2.51194579245329e-09 -1.75089895503788e-09 -3.03662148470613e-09 3.43202770628697e-09 -5.95395896284573e-09 6.05263032957464e-10 1.3338440756941e-09 9.66911251843716e-09 2.09124991361894e-09 -4.29191313037865e-09 -2.28788814266941e-09 -1.55825728284734e-08 1.65178920665664e-09 2.60074446166224e-09 -1.17752110211227e-09 -2.98092609454846e-10 1.46467601410727e-09 6.69775613423095e-09 8.21678582769396e-09 9.87659565483503e-09 1.99159643672604e-09 -3.86528808837701e-09 -4.50238705593978e-10 -2.5312207093467e-09 -7.27863373273868e-09
"R1023" 1.44733391947929e-09 -1.98839674689741e-08 2.09007115531547e-09 -4.6159773495496e-09 1.37788478714257e-10 -1.58238213886739e-10 6.81037736900979e-09 -1.0147832782492e-09 -2.41667940609798e-08 -5.43885682432766e-09 1.99469221731343e-09 6.171255148322e-09 -2.90077595810239e-10 -1.96401886109063e-09 5.61892601352626e-09 -6.34537571555662e-08 2.55766875656958e-09 -1.18299803169213e-09 1.84416108110038e-09 7.4058223469675e-09 -3.75873595962349e-09 8.76646519314427e-08 6.91195311035039e-09 5.66875309369291e-09 4.51386179618616e-09 1.04577028681837e-08 -1.98745083788745e-08 -9.9182649014151e-09 1.29588361065778e-08 -2.35445785992621e-08 5.82159309808968e-10 -1.43937082789774e-09 -6.40163952375869e-09 -7.95442404295033e-09 1.62656697809264e-09 1.53576091640279e-08 4.7832411922925e-09 8.87749360495824e-09 -2.23268870972766e-09 5.20075349962266e-09 -3.85821472414453e-09 -1.09875807233384e-09 1.11765076474916e-08 -2.5204389615654e-09 1.56868215939319e-09 -6.24635360925839e-09 2.5584121142542e-09 -7.33285026392077e-10 2.03650170201842e-10 2.54898470516565e-08 -4.10324552380805e-10 -6.49424002171785e-11 -9.85400236497035e-10 1.99664650097268e-09 3.37624419244692e-08 -4.97765281391306e-08 -1.66358310656652e-08 -1.62108193327412e-08 -7.42312659911281e-09 -1.51922835944435e-08 2.69050025669225e-08 -1.23011054138881e-09 -2.85328476635524e-09 -1.77869010221457e-09 -2.44478220406847e-09 -2.33603612364938e-11 -4.433275963076e-09 1.16280525676191e-09
"R1024" 9.98454784724299e-09 -2.81582656195445e-08 -4.90545886160347e-08 -4.52468129311288e-09 4.50796362860864e-09 -1.58200333422378e-10 -1.12936073834878e-09 -1.11706048704724e-08 -4.34808575715384e-09 -8.44936677911055e-09 -2.60120884118229e-09 3.80535566587734e-09 1.5861478607877e-09 1.50924301896273e-08 2.75784318297879e-10 -4.86454502899543e-08 -4.24432819409157e-08 -1.35574302970126e-09 1.13306311876075e-08 1.58862384880661e-09 -1.56019047459522e-07 6.91195311035143e-09 2.7504847822683e-07 7.82234381387016e-09 -9.90681669997338e-10 1.11906187639347e-08 1.92828448014839e-08 7.00218270988326e-09 -3.46222026328945e-08 3.24191922824847e-08 8.87649100910133e-10 -6.32152074131068e-09 -9.33600591017206e-09 1.21772461767294e-08 -2.11730810600883e-09 1.54581439033594e-08 4.64965780553451e-09 1.29469193318157e-10 6.84086871145306e-10 3.68162434273106e-09 -1.05786205938363e-09 -2.0604287878373e-09 -2.18170900049362e-09 -1.64071948523594e-09 4.30545207366979e-09 -4.49300551448544e-09 -1.37123501621902e-09 9.68004929407377e-09 -2.7627305703528e-09 1.90747225960252e-09 -7.40158056516965e-09 -4.37321289199949e-09 5.72064771560042e-09 6.16311440413571e-09 1.08278286997255e-08 9.91142081919718e-09 -8.53440697955551e-09 -1.12295148605003e-10 -2.13570349727003e-09 -3.53967244298061e-09 -1.12882058536344e-08 -7.38945943549254e-09 -1.0480857628162e-08 -2.76924227278266e-09 1.13118263427857e-09 -1.42231528584771e-09 4.81790178834147e-09 3.80678442691769e-09
"R1025" 6.10094819903615e-09 -1.63058259087779e-08 4.37032858487773e-09 1.23923885268464e-09 -1.85252553439637e-09 -9.8468146031836e-09 -1.60543930965678e-08 -3.51365031510573e-09 -6.0560280528003e-08 1.0960011182348e-08 -3.13873525400547e-09 6.26767301625832e-09 2.51632390751245e-09 1.56470207168934e-09 1.41147444149794e-08 -2.95334083426003e-08 -1.45220481959719e-09 -2.53846733475767e-09 2.35165441766825e-09 -2.03884984554277e-08 -6.06343368881936e-09 5.66875309369181e-09 7.8223438138674e-09 2.24569622978195e-07 3.02133043309936e-09 -2.17157145676097e-09 6.69455331380645e-09 -1.59333215703624e-07 -6.83791750873892e-09 3.03945790170525e-09 -1.53206586910215e-09 4.52754715801525e-09 -1.43339556372187e-09 3.67197546048897e-09 2.52839884745925e-09 1.02838891666477e-08 -1.13527872820749e-10 4.35308080628068e-08 4.68225104830706e-10 -4.27116431721634e-09 -2.02033348894962e-08 -3.54806884739154e-09 2.17469952580103e-08 3.39654265246073e-09 9.36304208512706e-09 1.1397570497238e-08 -6.55516943101727e-09 6.05266411512726e-09 -4.69163230815027e-10 -7.70907659068867e-09 5.19852250054679e-09 -4.08045562585941e-09 -3.01557002368428e-09 -2.72718591607207e-08 -4.31580006932365e-08 2.20737324169402e-08 1.00161557600497e-08 -8.80611605922998e-08 -2.12546134075054e-09 -5.39506266114179e-09 -3.80301881429941e-09 6.12442740438753e-08 4.30580789245265e-09 2.42210490474145e-09 1.15617119438065e-09 -2.31055640887299e-09 1.07981103581802e-08 -4.67903409477839e-09
"R1026" -2.79236834208708e-09 -1.42302913734153e-08 -2.07293586883353e-11 7.20359081251698e-10 -2.92352060764609e-09 -1.0462562740957e-09 1.20166420968945e-09 6.91954442103214e-09 -5.90736404995241e-10 -4.01089943570312e-09 -1.65624922818873e-09 3.34527960081502e-09 -1.37438193296646e-08 -9.89307307014578e-09 1.79462583473943e-10 -5.65281422588993e-09 1.05027772634477e-08 6.22382965246599e-09 -3.11615736417148e-09 -1.4264154758396e-09 -4.62824677768398e-10 4.51386179618606e-09 -9.90681669997338e-10 3.02133043309887e-09 7.12345926317156e-08 -1.08671489029414e-08 1.36243237287651e-08 -3.33719032782657e-09 2.47952940902059e-08 -4.54135796571965e-09 -9.41660974047713e-09 2.45006442761863e-09 -1.16960819255366e-09 -1.97781653749272e-08 5.79496441537813e-10 1.72884108134186e-08 -7.27327857782623e-09 6.83592648031014e-10 -2.0979334890533e-09 4.00567408347627e-09 4.15765124817628e-09 -1.32256336556049e-09 -2.53516807283594e-09 -2.28434892452437e-09 2.58209280346822e-08 -2.22830496550541e-09 1.73761887046101e-09 6.88679296940968e-10 -1.33043884920687e-10 8.93510073579479e-10 -1.52661106956659e-09 -1.22421544093079e-08 -7.78070044563486e-10 2.44776926014809e-09 1.08413439253578e-08 -2.26316019404442e-09 4.27665348606376e-09 -1.08695737998286e-09 -8.14618161458736e-08 6.85048325224637e-09 -2.90952196314566e-09 1.39603981899299e-09 -1.23437695115877e-08 -5.02327895419725e-09 2.06870961050346e-08 3.71055263790688e-11 -4.67068930873062e-10 1.21533160027979e-09
"R1027" 1.13397988723714e-09 1.04857069905137e-08 -5.50948159747123e-08 1.80321263945879e-09 -1.89997273373523e-09 -6.21889428712502e-10 -5.78716383426778e-09 1.22222782828478e-09 -2.77455358587468e-09 -2.99678374293479e-09 4.50899039140187e-09 8.09342893314697e-10 5.66339883137836e-10 -1.18284737761428e-08 6.06997066008708e-10 -5.41710511640124e-09 -9.55560316505908e-10 -2.44546007601872e-08 -5.10728377000549e-08 1.32416067034157e-09 2.19581707422966e-09 1.0457702868183e-08 1.11906187639271e-08 -2.17157145676132e-09 -1.0867148902942e-08 2.70091129592468e-07 -3.57669149810985e-08 -2.01151946500954e-09 2.59509996896554e-08 -7.13475089391118e-09 -8.91925511373404e-09 1.28639171313558e-09 -5.60371394969787e-09 -1.10611580515959e-08 -6.27463778946287e-10 -1.29460886948365e-08 1.74574907704787e-10 -3.59916884414078e-09 -6.348879661873e-09 -8.14347078270006e-09 2.90377936143248e-09 1.08032784349474e-08 -6.43052026179677e-10 1.34703659255639e-09 -7.0849855875402e-09 5.83370319906854e-09 1.89277765849505e-08 -7.57742146403429e-09 2.04578972098893e-09 -1.20285783261079e-08 -2.11679969035181e-09 2.19103257578799e-09 8.61970650117471e-11 -2.9033612777854e-09 1.34997280001165e-08 4.21332509001915e-09 -1.14180150755914e-08 7.47615000120949e-09 -5.83768817488591e-09 -9.80746782423284e-10 1.53135936360027e-08 -8.48457115340296e-09 8.28109937464507e-09 2.75689497161014e-09 -2.32876456269409e-08 -2.41451078436767e-09 -5.76424950865919e-09 7.90766481399953e-09
"R1028" -3.98627496844945e-09 -9.31938216410492e-08 -7.22867943786426e-08 -5.60347710531836e-11 -3.01900401823373e-09 3.23021067889875e-09 -9.90589326612822e-09 5.93015199688514e-09 4.74486172496228e-09 -5.37534838666726e-09 2.86731263218335e-09 -5.22727113588964e-10 -4.98352301806216e-09 -1.06974355465039e-08 -1.91885114456313e-09 -2.0554281971126e-08 1.54518879936008e-08 -4.94631818225514e-09 -8.89963442607407e-10 -1.90674876172579e-09 -4.21795385409819e-09 -1.98745083788743e-08 1.92828448014855e-08 6.6945533138083e-09 1.36243237287643e-08 -3.57669149810939e-08 2.32936044280481e-07 6.06626146527843e-09 4.04608147710175e-10 -5.48450410880859e-10 -9.18149154428925e-10 5.68939642743694e-10 8.00706590913459e-09 -3.35680224609916e-09 -2.57543293913007e-09 6.58803621588682e-08 1.8399377334908e-08 4.30613534040112e-09 -3.43601561171347e-09 4.48010507067344e-09 7.2903305670325e-10 -3.04045103305716e-09 -5.99134437727672e-09 -5.76051628097299e-09 8.3693071617211e-09 1.36802921764365e-10 1.8753438046583e-08 -3.1700875877006e-09 -1.70745697467482e-11 9.54237054419922e-09 3.62178125523606e-09 -5.25313299061976e-10 -6.67931625278391e-09 6.1279138951698e-10 -2.56880021164752e-08 2.19656891435345e-08 9.27793065646367e-09 5.36870806598299e-10 -4.52110675722161e-08 -2.21725157291193e-09 -1.13335891494013e-07 -5.92508932851457e-09 1.58820451268744e-08 3.73777767777626e-09 4.31362082655556e-09 -1.04834287344369e-09 9.98177729769179e-09 -1.56708290594322e-08
"R1029" -4.09609800953946e-09 6.28876777751337e-09 -4.31800419013303e-09 -7.37288646800792e-08 -2.71497270134681e-09 2.03615072357849e-08 -7.86208933659323e-08 -7.92128187054443e-09 3.268662103583e-08 -2.52450480068801e-08 -3.92508049759424e-09 -7.86544839965743e-09 3.81558236480606e-09 4.25795614019125e-09 -6.25021278564467e-09 -7.02384584960095e-09 -4.21444696652943e-09 4.52611527119298e-09 1.2467972282118e-09 2.53709727977351e-08 -2.6380850494088e-08 -9.91826490141395e-09 7.00218270988771e-09 -1.59333215703614e-07 -3.33719032782989e-09 -2.01151946502075e-09 6.06626146527663e-09 3.92038546184537e-07 -4.21392414449133e-09 4.14124757470331e-08 -1.34237834936586e-09 -5.06742854166408e-11 4.90008256080475e-10 5.5914782489005e-09 -4.6729084174885e-09 -4.07491703007566e-09 -1.91366122307989e-09 -4.46975782043424e-08 -1.38751707390801e-09 6.08714881611827e-09 2.10108968649383e-08 -1.36755846406559e-09 -1.087989092435e-08 -2.59222685268864e-08 -5.60274449816171e-10 1.20599428710194e-09 3.062204419676e-09 3.13784362898352e-09 2.29744813718606e-10 1.44169196388545e-08 2.11311713265948e-09 3.57129065957731e-09 -1.57811768960765e-09 4.68956154098567e-08 3.31238571685751e-08 -6.83752346013044e-09 -1.13875728949628e-08 3.50745358213986e-08 -3.16650543542096e-09 1.34174520266985e-10 -1.60808509266243e-09 -4.49101808122237e-08 -6.54986259998466e-09 -6.34899726624397e-09 7.6081515952817e-10 -3.69636846224745e-11 -1.03709324479172e-08 2.63938289737257e-09
"R1030" 5.94663381752831e-09 6.75022238218512e-09 -1.58391284086988e-08 5.44749688910427e-09 -5.72213108103727e-10 -1.24888969648036e-08 -9.12929875431372e-09 1.83592402350957e-08 5.34689523022408e-09 1.79423575016722e-09 2.64077991955592e-08 -5.96056046910952e-10 -8.78665816711751e-09 -1.14339871603749e-07 3.78342692899689e-09 2.43895722487163e-09 2.93026551134935e-08 -1.39852672416144e-08 3.47683250680691e-09 5.4486445792268e-10 1.56228041630037e-08 1.29588361065795e-08 -3.46222026328955e-08 -6.83791750873935e-09 2.47952940902063e-08 2.59509996896574e-08 4.04608147707941e-10 -4.21392414449389e-09 2.21070490092146e-07 -9.92968620279801e-09 -7.19500507058218e-09 -6.20344637960727e-09 -4.07207133030318e-08 -9.17419027574889e-08 3.47029388148843e-09 3.6157948121581e-09 -4.63702249408974e-09 -3.13249151793279e-09 -1.5180486165448e-09 1.58915186012134e-09 1.07202981209576e-09 2.33877437824643e-09 -4.4762906978698e-09 1.21477835637654e-10 7.28813957088811e-09 -3.93021192378113e-09 -2.82986469955063e-09 -5.35759361532993e-09 7.33436579427596e-10 -1.36706059156705e-09 -6.21531749181478e-09 -6.96765868116154e-09 4.75350798594595e-10 3.57021185119179e-09 1.48260053148013e-08 -1.1526636502517e-08 1.08827894938283e-08 5.32792983730194e-09 -1.73097663177835e-08 8.03190546831476e-09 -7.33392231740226e-10 8.42423919705117e-09 -1.43160486280045e-08 -7.10633093725535e-09 -2.45425565798511e-09 1.67548379072961e-09 -1.38756178594518e-09 3.67457988698217e-09
"R1031" -8.179780881595e-09 9.10026414442874e-09 -1.29500550674015e-09 -1.06038825753938e-08 2.50256044514668e-09 6.88971420322111e-09 -1.13306838762164e-07 5.35407564378854e-09 -7.28351920448288e-09 1.34254884665363e-08 -8.12244746067784e-10 -1.46033943059023e-09 1.59958022970961e-09 -1.98309496937238e-09 -4.21380685824921e-09 1.1509972587556e-08 -1.29169307986594e-08 4.59478500935737e-09 8.87798398742528e-10 2.10474181313503e-10 -8.11185303656674e-08 -2.35445785992646e-08 3.24191922824995e-08 3.0394579017002e-09 -4.54135796571946e-09 -7.13475089390995e-09 -5.48450410881642e-10 4.14124757470322e-08 -9.9296862028e-09 2.12095695170933e-07 -1.7494855299226e-09 -4.51036118643785e-09 -7.97991942115978e-09 1.27985009425782e-08 2.75045291489015e-10 -3.23876332144551e-09 -3.29133286049894e-09 -9.27268296849721e-09 2.73353477177557e-10 -5.16092331999229e-09 2.47251626195693e-09 -5.92216984063492e-10 5.45972487054561e-09 1.65180055758574e-09 -2.93969767608065e-09 1.98720657955499e-09 -1.17135918046484e-09 5.27100551198263e-09 -1.14498765224571e-09 -7.15106486813273e-10 -3.80026258940905e-09 -4.95644573891514e-11 -1.95824623974011e-09 8.19949319391437e-09 -7.63410726670567e-09 7.19294374214467e-09 4.08222170365659e-09 5.47293214851703e-09 5.61729807892647e-09 -3.14464050553683e-09 -5.37317733520689e-09 -1.05549759593241e-08 -5.66333494032724e-09 2.25015067606462e-10 4.61966183194236e-09 -3.90282993569805e-10 -5.06828414907231e-09 1.58317518239582e-08
"R1032" -8.3888851837298e-10 -3.51050825868582e-09 1.5096509665483e-09 2.1530101037227e-09 9.21804865815137e-10 -1.22082562824935e-09 6.08914866384188e-10 9.64791860706065e-10 1.01239748104248e-09 1.68586180391133e-09 8.76857188832687e-09 1.53252399474278e-09 -4.01794041396282e-08 1.59935933649168e-09 -1.77403928142262e-10 -2.18944270433924e-10 -2.19872324884671e-09 3.45515426853292e-09 -3.83486005200083e-10 -1.62199581394601e-09 1.60489783635153e-09 5.82159309808707e-10 8.87649100906021e-10 -1.53206586910151e-09 -9.41660974047699e-09 -8.91925511372806e-09 -9.18149154425626e-10 -1.34237834936599e-09 -7.19500507058173e-09 -1.74948552992354e-09 5.90722701386407e-08 -3.09139167812112e-09 1.77207407941461e-09 4.90962003508507e-09 1.22823440332904e-09 5.26936856956115e-09 3.83413992465732e-09 -2.74724047385865e-09 -3.52854834933161e-09 1.35845409950492e-09 -3.79555424935114e-09 2.83048489384903e-09 1.10179119606728e-10 -4.81408932263342e-10 -1.46762080281302e-08 -2.05421870770156e-09 3.24512258788912e-08 -7.58273687050482e-09 -3.39406224358169e-10 5.005186315372e-09 2.93945621914419e-09 3.59353065887212e-09 1.73925724033958e-09 2.81708715308187e-09 -9.5755785339823e-09 -3.35327633989887e-09 2.69828641615019e-11 1.33652879773484e-10 6.78451769885175e-09 -8.61969365415343e-09 -1.72661691658352e-09 1.68859492414409e-09 1.39331630987626e-08 2.39228228239981e-09 -3.07519862430848e-08 1.74230838979302e-09 2.02304839555171e-09 -8.76971195873517e-09
"R1033" 4.50950202059585e-09 -1.25831602854642e-09 3.07071542836866e-09 -2.43296526766889e-09 -1.32349576009647e-08 -6.17947876928834e-10 -1.2718513265804e-09 -1.12249845428033e-08 -4.82309751240059e-09 1.86751559189129e-09 -2.6971947070101e-08 -3.13309839760921e-09 1.11658508476878e-08 2.25763069411156e-09 7.80921634628869e-09 1.22690004448773e-09 -2.05601719709185e-09 -9.78765853227561e-09 6.72057327355881e-09 2.60230968123978e-09 1.2008657376984e-09 -1.4393708278978e-09 -6.32152074131032e-09 4.52754715801429e-09 2.45006442761916e-09 1.2863917131354e-09 5.68939642743225e-10 -5.0674285415046e-11 -6.20344637960641e-09 -4.51036118643876e-09 -3.09139167812141e-09 3.08103323205204e-08 -1.15001648662407e-09 1.51663900902528e-08 9.29760779122784e-10 1.61576350168556e-09 -1.38427405093139e-09 4.30417828106786e-09 1.35982500871707e-09 -2.9467937678707e-09 -3.3051985889599e-09 1.01215676699752e-09 3.04763361764403e-09 1.61617051836345e-09 6.56736509243910e-09 2.891453864825e-09 -3.71107645659381e-09 6.00042666310967e-10 2.74174661382714e-10 -9.73366250599813e-10 4.7470047382495e-09 -2.68012701026138e-09 -3.70951962047109e-09 -4.43566506534865e-09 -2.74203837020182e-09 1.3968457429642e-09 4.98854520487794e-10 -2.93452338925513e-09 -6.95569405446187e-09 4.06019915831841e-09 -1.64863535752466e-09 -5.7414835908653e-11 3.29837233370929e-09 1.19029874472655e-09 6.66192158120439e-09 -1.34546837436754e-09 -2.42206483746287e-09 -4.38110325847266e-09
"R1034" -1.85152495961903e-08 -3.62106267844277e-09 2.69008233009764e-09 -1.8027183674519e-09 -5.49423921125514e-10 6.83279680911938e-09 1.38502921612808e-08 9.48865615636417e-09 -1.11203987533097e-09 -4.70866172331329e-09 5.73554755612114e-09 -1.07558687192005e-09 -2.50412627303759e-09 9.57728694175853e-09 -3.62942639632986e-09 1.10473198300411e-08 6.13610862127768e-09 2.03565552038437e-09 -5.24428694622284e-09 1.77215220235439e-09 -1.0682759714975e-08 -6.40163952375914e-09 -9.33600591017219e-09 -1.43339556372294e-09 -1.16960819255342e-09 -5.60371394969889e-09 8.00706590913587e-09 4.90008256079527e-10 -4.072071330303e-08 -7.97991942115888e-09 1.7720740794146e-09 -1.15001648662348e-09 3.55081413704533e-08 -7.91783756804738e-10 -1.40310336457201e-09 1.52535782080987e-09 1.11716861034298e-09 8.04173047974868e-10 1.33020712633791e-10 -8.93933609749188e-10 -1.75137801372779e-09 7.71177757960988e-10 1.82648038514828e-09 -1.44708389735133e-09 -5.42802370182311e-10 3.76802911779797e-09 2.86717956000987e-09 -5.72253797686349e-10 7.88777021901304e-10 -2.22753725267184e-09 -1.12252664723475e-09 -1.07731315405388e-09 -9.27780317213593e-11 -3.22091961050054e-09 1.86788798377295e-09 1.21829947244419e-09 1.21970695043366e-10 2.38693680771434e-10 -1.47994952128428e-09 -1.42501851157343e-09 -4.59196544056047e-09 3.13513571421602e-10 -7.65492424728926e-10 1.28253181501299e-10 -5.13454555224520e-10 -5.11783301953209e-10 1.1873430904826e-09 1.10841276105224e-09
"R1035" 5.84074367636172e-09 -4.03559675128952e-09 1.44520080235658e-08 -2.61183948007063e-09 -5.78006928564778e-09 8.16190680166913e-09 -5.43678401644023e-09 -1.80960419113038e-08 -3.0706818237384e-09 3.45790618740836e-09 -4.26504246354185e-08 -7.97841412413563e-10 1.29754778577843e-08 4.58985435362072e-08 -2.11503633111646e-09 -1.49236022643366e-09 -3.9559164033231e-08 2.72583542401916e-09 8.9296170631262e-09 -1.42293838744112e-09 -3.34565069019076e-09 -7.95442404295038e-09 1.2177246176729e-08 3.67197546049001e-09 -1.97781653749265e-08 -1.10611580515947e-08 -3.35680224609738e-09 5.59147824890172e-09 -9.17419027574946e-08 1.27985009425783e-08 4.90962003508435e-09 1.51663900902525e-08 -7.91783756805741e-10 8.62763724444514e-08 -2.45052105196327e-09 -2.86241744513365e-09 -2.06903110949408e-10 2.78853718458923e-09 9.74962360886446e-10 -4.41835572741967e-09 -2.06403225896743e-09 -1.1176820215279e-09 4.32050762119425e-09 1.82395068052265e-09 -7.43466794637824e-09 5.54841870690216e-09 6.07486946062958e-09 2.49794723551702e-09 9.61403146877811e-10 1.01577045426982e-09 6.57768230423205e-09 7.06375115691194e-09 -2.90937864593691e-09 -7.69639375376411e-09 -1.481056058134e-08 6.82959502463039e-09 -3.39030302075467e-09 -2.06764806251339e-09 7.19204992438094e-09 3.12047400685059e-09 4.33137867421201e-09 -6.42670711439841e-09 1.2847150564028e-08 5.68067101999507e-09 4.86472143825384e-09 4.0773161272771e-10 1.96338754764972e-09 -6.85466620692076e-09
"R2001" 5.61117193965473e-10 1.07604434782981e-09 1.20911000601007e-09 4.8011024140196e-09 -9.08818039693651e-10 -2.73897269617162e-09 -2.44238366483014e-09 1.02297504393622e-09 2.69209238186901e-10 -2.69227432273361e-09 9.25471121602177e-10 2.75659835438959e-09 -2.76170630813478e-09 -3.65290193376626e-10 1.73882070576973e-09 -4.17482474455242e-09 1.92825335244175e-09 8.01539904508563e-10 -1.84964988617724e-11 -1.71018767632905e-09 4.93482037804337e-09 1.62656697809225e-09 -2.11730810600702e-09 2.52839884746064e-09 5.79496441537706e-10 -6.274637789392e-10 -2.57543293912894e-09 -4.67290841749083e-09 3.47029388148844e-09 2.75045291489621e-10 1.22823440332869e-09 9.29760779122719e-10 -1.40310336457019e-09 -2.45052105196327e-09 8.47862708438981e-08 -2.91796453603099e-09 -5.34129906886013e-09 1.07881912504397e-09 -8.06462312630195e-10 2.16140339884997e-11 -3.39975891205304e-08 -2.49385723953804e-09 -2.95905248587918e-09 5.39458411872768e-09 -2.49972075534389e-08 -6.07135223877330e-09 8.08374912412262e-09 -5.37049732448781e-08 -6.93304926812329e-10 -6.10317957191242e-09 1.37301108744838e-09 1.26810754886479e-08 -1.4354320479093e-08 -1.2633393088243e-09 8.96143559459766e-09 3.74247435965285e-09 1.97891064690568e-08 9.22154890947709e-10 1.76732783346247e-09 2.00902781449255e-09 5.72676384123388e-10 1.28943304273159e-08 2.12924750208078e-08 -5.27618008580824e-09 4.17173643185382e-09 9.5641001281761e-09 -4.51320597152758e-08 2.98448788435487e-08
"R2002" -5.46247802570323e-10 -9.40007082763448e-08 -6.29657661404813e-09 -2.00463378870247e-09 -1.03693945214939e-09 3.98587474749264e-09 1.31320748078077e-11 7.61470084354561e-10 -5.96603370922172e-09 -7.23569926307457e-09 -6.86413218744688e-09 4.38376107580012e-09 -3.47157273305972e-09 -1.48259537820409e-09 -2.91365019715125e-09 -2.12584487900289e-08 5.14065272551921e-09 -3.50879633903176e-10 -1.64040735207559e-09 -1.71468301094203e-10 -2.90928278421645e-09 1.53576091640283e-08 1.54581439033597e-08 1.02838891666469e-08 1.72884108134193e-08 -1.29460886948375e-08 6.5880362158871e-08 -4.07491703007711e-09 3.61579481215835e-09 -3.23876332144522e-09 5.26936856956206e-09 1.6157635016858e-09 1.52535782081022e-09 -2.86241744513361e-09 -2.91796453603035e-09 1.13947410884344e-07 1.5372158262383e-08 2.59383768677903e-09 -2.88061704501702e-09 3.64258771574601e-09 -2.94047602917148e-09 1.87097024197824e-09 -1.29646000960887e-09 -2.71447924188987e-09 8.60570102440292e-09 -5.30406848440283e-09 2.63347333478696e-08 -7.39444524584994e-09 2.16190294558954e-09 2.90599589777515e-08 1.46239762691272e-09 2.76735423476895e-09 1.2537049428668e-09 8.17794380219088e-09 -4.59136746952246e-08 -1.5180802339147e-08 8.00469856471475e-09 -9.65405654659072e-09 -5.69605278264511e-08 -3.2638757667494e-08 -6.49217879257776e-08 8.01592650574213e-09 2.91357112798587e-08 5.45773019159301e-09 1.01190237944792e-08 -3.51243937711767e-09 2.16461262449662e-08 -3.56051808670478e-08
"R2003" -1.48024107797016e-09 -6.86191442659311e-09 -7.11975363686686e-09 2.19024676005161e-09 -1.7807554902968e-12 -4.50190181527998e-11 1.10564936890236e-09 2.68243974360908e-09 -3.40876114744621e-10 7.75660488279553e-10 3.94229281551566e-09 8.9026927243608e-10 -6.74295744309181e-10 2.4286378116558e-09 5.51570671671443e-10 -8.007296332984e-10 1.17517321333988e-09 -2.30970360176963e-09 -4.05028035480299e-09 -1.87958774135853e-09 -4.41708183872978e-09 4.78324119229143e-09 4.64965780553329e-09 -1.13527872819981e-10 -7.27327857782698e-09 1.74574907701924e-10 1.83993773349114e-08 -1.91366122308123e-09 -4.63702249409063e-09 -3.29133286049878e-09 3.83413992465921e-09 -1.38427405093223e-09 1.11716861034151e-09 -2.06903110949176e-10 -5.34129906886068e-09 1.53721582623837e-08 1.50319965462415e-07 3.17864477892898e-09 8.86590123408469e-11 -1.6879348639602e-09 -8.36207513296129e-10 3.93933517556414e-09 5.51934553602032e-09 1.51672604663192e-09 4.57855521471266e-10 -3.41576791988847e-10 -1.04901828783615e-09 -1.61347577088559e-08 2.2745001122757e-11 3.31530380467526e-08 -2.61352039403572e-08 5.57414922124244e-09 1.84106072036378e-08 -3.30731685278538e-09 -5.46914860657408e-08 -1.94349431858856e-08 -8.5219199369667e-08 -1.33663953256715e-08 8.82039901197086e-09 -3.95262367775985e-08 -4.21377497135187e-08 1.09293329948822e-08 1.08872345204092e-08 2.2754736567239e-08 -4.82133971189861e-10 1.15606853424405e-09 2.27996090856561e-08 -6.59433142804614e-09
"R2005" 2.88291597576898e-10 -6.10574698041509e-09 2.24773145825882e-09 -6.02941278922429e-08 -2.89513331954395e-09 1.08166682851875e-08 2.48120935260596e-09 -3.23152461613769e-09 -4.99434627800042e-09 -1.80189954770398e-08 -5.82129322715536e-09 -1.42854999805729e-08 3.08126240118383e-09 4.94114568399485e-09 -5.92682082656102e-10 -7.99270446901406e-09 1.89139113086408e-09 -1.14344245509434e-09 2.69791174443943e-09 3.47214353910955e-08 5.24253622981298e-10 8.87749360495832e-09 1.29469193324985e-10 4.35308080628105e-08 6.83592648030967e-10 -3.59916884413976e-09 4.30613534040192e-09 -4.46975782043454e-08 -3.13249151793406e-09 -9.27268296849959e-09 -2.74724047385955e-09 4.30417828106806e-09 8.04173047975087e-10 2.7885371845891e-09 1.07881912504311e-09 2.59383768677991e-09 3.17864477893166e-09 2.00941150764372e-07 2.64080029944797e-09 -3.04630201294484e-08 -1.80119508543088e-08 1.22698891408137e-08 8.06621165256549e-09 3.38108229536846e-08 -3.19680448262591e-09 3.48251662148547e-08 2.36023755502278e-09 -1.08961504498992e-08 3.10680068308772e-09 1.7783008020277e-08 -2.30539900602581e-10 6.45029548062746e-10 7.04096205647028e-10 -1.06177060326963e-07 4.31684069946058e-08 -3.49233842426397e-09 -2.54685757724334e-08 -7.17159337135653e-08 -3.67649737372028e-09 4.36688911681227e-09 -2.21444993881235e-09 -4.55637508408742e-08 5.49901227314918e-09 3.58496420911561e-09 5.2764413433689e-09 1.09844482700113e-09 -1.07210134511348e-08 -1.65803297726528e-10
"R2006" -8.73392584502173e-10 5.16373685954061e-09 2.62996966726374e-09 -1.08452733433742e-10 -3.90979758750576e-09 2.76186549808584e-10 -2.19393041026461e-09 7.67536463811388e-10 1.29857030379705e-09 1.28732936374145e-09 1.50053462431601e-09 -2.31852286626534e-09 7.91893596028566e-09 3.6763751807947e-09 1.76655409134615e-09 8.40396648695675e-10 -2.29080606876626e-11 1.24342920923455e-09 1.80600803222849e-10 -5.7961156027292e-10 2.5514247477872e-10 -2.23268870972747e-09 6.84086871144872e-10 4.68225104828953e-10 -2.09793348905202e-09 -6.34887966187142e-09 -3.43601561171221e-09 -1.38751707390715e-09 -1.51804861654486e-09 2.73353477175943e-10 -3.528548349332e-09 1.35982500871696e-09 1.33020712633705e-10 9.74962360886765e-10 -8.06462312630585e-10 -2.88061704501694e-09 8.8659012340171e-11 2.64080029944639e-09 2.52680441008505e-08 -6.30769175252164e-09 2.67498808404133e-09 -2.12056756242714e-08 -1.45370055279568e-09 7.82790357061977e-09 1.01366491945456e-08 1.17497967804209e-08 -2.32392988609639e-08 1.28656464489621e-08 -8.20649319932041e-09 -1.18934242201711e-10 -1.80897806957663e-09 -5.16894444347714e-09 6.55666008314317e-09 -1.2680799038794e-08 -1.13976450087655e-08 -3.63147271135335e-11 8.67115645066268e-09 3.18799353793268e-09 1.29390575594411e-08 -2.43963014179326e-09 -9.95972574832322e-10 2.01158579456967e-11 1.5390925418907e-09 -1.69018166739695e-09 2.10556918306014e-09 -1.09919891121439e-08 7.64733953025138e-09 -1.10355814477588e-08
"R2007" -3.31025094877499e-09 -3.03397112533504e-09 -2.75454187428967e-09 5.41597690545455e-09 1.55831452057072e-09 -1.82171754026507e-08 4.76401940099548e-09 8.99568983313281e-09 -8.00585180411788e-09 -3.09926821034621e-09 2.43285560080968e-09 1.79184119125412e-08 -1.68547440126625e-09 -2.69718837458917e-09 7.94958749449311e-09 -1.124512545052e-10 3.77462917248413e-09 5.59057632076748e-09 -1.3845639428535e-09 -3.37171957080194e-09 6.99571616351485e-10 5.20075349962383e-09 3.68162434273042e-09 -4.27116431721775e-09 4.00567408347603e-09 -8.14347078270014e-09 4.4801050706718e-09 6.08714881611525e-09 1.58915186012221e-09 -5.16092331999259e-09 1.35845409950437e-09 -2.94679376787042e-09 -8.9393360974965e-10 -4.41835572741964e-09 2.16140339872635e-11 3.64258771574569e-09 -1.6879348639606e-09 -3.04630201294474e-08 -6.30769175252286e-09 1.24951654283133e-07 -1.23948000599765e-08 -4.08893988621258e-08 -6.70807649136646e-09 -8.88333565612837e-08 1.22075402228755e-08 -6.66151790089472e-08 -3.80306471609186e-09 3.23327443576418e-08 -2.07058395341142e-08 -6.29164710566467e-09 5.96836807435879e-09 -3.22178008388254e-09 -6.21495705508876e-09 7.92923622291784e-08 2.40278653286348e-08 5.86300097915606e-09 -5.26949871620567e-09 -7.88227433216251e-09 -1.9774195744947e-09 -7.03798377258551e-09 -7.66757752463259e-09 2.48189536574293e-08 -9.40679735108521e-09 3.88452917206438e-10 -3.21752072406402e-09 -1.25968734292544e-08 -1.72437396720969e-08 8.93296823368268e-09
"R2008" -1.97859111788074e-09 4.17501906159636e-09 -9.0062833108169e-09 2.34567429093913e-09 8.83600976875176e-10 3.45196120362814e-09 -4.20798318368996e-09 1.37366326105332e-09 8.36577255954384e-09 6.96366844962551e-09 9.24743446448514e-10 -4.43607734206281e-09 1.49049437568232e-09 1.09715886189055e-09 -2.40284993611061e-09 6.97662013746043e-09 -2.78910663367351e-10 1.56122148699623e-10 -2.07528833343316e-11 -2.27353486711761e-11 -6.32804675771222e-10 -3.85821472414468e-09 -1.057862059384e-09 -2.0203334889492e-08 4.15765124817697e-09 2.90377936142353e-09 7.29033056704743e-10 2.10108968649406e-08 1.07202981209597e-09 2.47251626195599e-09 -3.79555424934981e-09 -3.30519858896206e-09 -1.75137801372894e-09 -2.0640322589659e-09 -3.39975891205369e-08 -2.94047602917136e-09 -8.36207513288884e-10 -1.80119508543101e-08 2.67498808404171e-09 -1.23948000599735e-08 1.61862145687332e-07 2.07969833318862e-08 -1.00630218089945e-08 -3.27385950581783e-08 7.26217756750921e-09 3.84378840059394e-09 -3.74726847969093e-09 -1.73902156641593e-08 6.18251073340451e-10 -1.80280260030472e-08 -9.55253119371186e-09 -1.86184796130774e-09 3.63243285876046e-09 1.58316883299465e-08 6.62020220747256e-08 6.28435427399505e-09 1.37632067109716e-08 2.40661301752259e-08 -5.22848437857083e-09 2.7919027535817e-09 -4.77732400673348e-09 -8.66769285115965e-08 1.55407617236061e-08 -8.20514184359618e-08 -3.30073360501252e-09 -5.67528516786986e-09 -3.83748648350752e-09 -6.36509466783881e-09
"R2009" 4.19219724712939e-10 -2.15797220396575e-09 -5.52441936877835e-10 -2.31505245840252e-09 5.06619487203527e-10 5.96467784236325e-09 1.07872186501076e-09 -2.97490849267728e-09 -2.61290073807049e-10 1.62477293005883e-09 -6.03385465993665e-10 -8.84380147585862e-09 -5.82998073187521e-09 -6.34720324573184e-09 -5.24913700909396e-10 1.24492320748817e-09 6.88430349357582e-10 -2.55539074633512e-09 -4.01639650366194e-09 5.47784890670125e-09 -1.71899058604173e-09 -1.09875807233437e-09 -2.06042878783975e-09 -3.54806884739266e-09 -1.32256336556069e-09 1.08032784349434e-08 -3.04045103305626e-09 -1.36755846406399e-09 2.33877437824716e-09 -5.9221698406254e-10 2.83048489384729e-09 1.01215676699779e-09 7.71177757961497e-10 -1.11768202152728e-09 -2.49385723953524e-09 1.87097024197771e-09 3.93933517556418e-09 1.22698891408118e-08 -2.12056756242708e-08 -4.08893988621212e-08 2.07969833318829e-08 1.3395086463754e-07 5.81803933356515e-09 1.4451579709244e-08 -5.5452372601315e-09 8.11077665002253e-09 2.07893518357269e-08 -1.41021242260939e-07 1.38324445531373e-08 -2.74092761521309e-09 2.08211897236744e-09 7.39830060470926e-09 -1.10153298454292e-08 -9.40877469122453e-09 4.55448968167312e-08 1.37486151592699e-09 -2.46489567404506e-08 -4.07173198168929e-09 -7.11424094653216e-09 4.84030226089359e-09 2.8114896619157e-09 -1.71208603068027e-08 7.62341432185876e-08 -4.58671215681937e-09 -4.80736246989313e-09 -3.03245280467283e-10 -2.87874383328874e-08 -7.55804920690492e-09
"R2010" -2.6033900192442e-09 7.76207917147496e-09 -2.94896434630904e-10 -1.3402158201628e-09 -3.02079183699017e-09 -6.10763251365829e-09 5.47447618536032e-09 4.84728140887616e-09 -4.40802557703962e-08 -1.00944525763235e-08 -2.61625695421809e-09 1.82540337732708e-08 7.77473610831415e-10 -1.4867849970387e-09 9.06661938939737e-09 -4.25787848286176e-09 -3.84692051190131e-09 -5.32798881222176e-10 1.89528581413515e-09 9.44603819956164e-10 -2.86146951698508e-09 1.11765076474924e-08 -2.18170900049338e-09 2.174699525801e-08 -2.53516807283539e-09 -6.43052026179749e-10 -5.99134437727804e-09 -1.08798909243469e-08 -4.47629069787041e-09 5.45972487054392e-09 1.10179119605688e-10 3.0476336176442e-09 1.82648038514833e-09 4.32050762119421e-09 -2.95905248587945e-09 -1.2964600096086e-09 5.51934553602033e-09 8.06621165256383e-09 -1.45370055279671e-09 -6.70807649136484e-09 -1.00630218089945e-08 5.81803933356587e-09 6.84805886585041e-08 1.48089409116224e-08 3.93903110285587e-10 -2.09693067535698e-08 4.12442968131599e-09 -5.59009753541306e-09 2.58331166026085e-09 1.12614262352537e-08 -1.60947631126069e-09 -6.92829633101747e-10 -3.10224997936073e-09 -1.23743532783114e-08 1.2090503346014e-08 -1.91998753999324e-08 -1.18590601342132e-08 -7.64234529762769e-08 -1.5130129999505e-09 -2.16735936406622e-09 3.59896865012239e-09 4.73401137639345e-08 5.56682160640693e-09 -6.29258959540922e-09 -7.62369807237722e-10 -1.41859921403248e-09 -3.09394920942355e-09 4.81289764998827e-09
"R2011" 2.91384923191299e-09 4.5487567676119e-09 3.4925516819054e-09 5.10447917521662e-09 -7.0786347006303e-10 2.40782581653214e-09 4.18918230716422e-09 -3.9087494862762e-09 2.06093611531558e-09 -1.89964898916866e-08 -1.49237617723027e-09 3.68983659575486e-10 9.03060252253163e-10 3.07852196188923e-09 -2.2233159908588e-09 -2.39100215161643e-09 -3.0714929967937e-09 -3.20291079446512e-09 4.5145400266348e-09 2.34482357343863e-09 2.51194579245394e-09 -2.5204389615638e-09 -1.64071948523392e-09 3.39654265246248e-09 -2.28434892452362e-09 1.34703659255597e-09 -5.7605162809732e-09 -2.59222685268882e-08 1.21477835636511e-10 1.65180055758479e-09 -4.81408932266014e-10 1.61617051836272e-09 -1.44708389735052e-09 1.82395068052399e-09 5.3945841187291e-09 -2.71447924188905e-09 1.51672604662806e-09 3.38108229536907e-08 7.82790357061926e-09 -8.8833356561274e-08 -3.27385950581646e-08 1.44515797092459e-08 1.48089409116246e-08 1.59681696485113e-07 -1.37433203490746e-08 2.59901982182393e-08 2.30578307532014e-09 -2.37239690889869e-08 1.24924654972442e-08 1.23016052105487e-08 -3.07695175130232e-09 4.44282998676508e-09 2.63445733994316e-10 -7.50552392019848e-08 -3.31196250022865e-08 -9.25910878305788e-09 -1.12033807655795e-09 -1.1854365063297e-09 1.56077812604166e-09 6.030564179664e-09 3.86251516893764e-09 -1.22828367841483e-08 1.16407767754155e-08 2.11817398035715e-08 3.80796709362943e-09 1.05541968461891e-08 1.53526655021662e-08 -1.55102203380985e-09
"R2012" -2.88040772239514e-09 -5.68915289894261e-09 5.12721661158692e-09 1.96257734240624e-09 -4.7902662887758e-09 -1.57513569199216e-09 -8.59775903055075e-10 2.93380375675259e-09 -5.52505928314663e-09 2.01948361560031e-09 -4.67322741567441e-09 3.76385641832139e-09 4.01368204336229e-08 2.23630794205761e-09 3.16867500953009e-09 -2.98596846075157e-09 5.08484663901101e-09 -5.78635581742383e-12 3.19553140624835e-09 -1.79224678617482e-09 -1.75089895503811e-09 1.56868215939349e-09 4.30545207367124e-09 9.36304208512749e-09 2.58209280346819e-08 -7.08498558754172e-09 8.3693071617208e-09 -5.60274449814529e-10 7.28813957088728e-09 -2.93969767607913e-09 -1.46762080281276e-08 6.56736509243917e-09 -5.42802370181545e-10 -7.43466794637808e-09 -2.49972075534387e-08 8.60570102440292e-09 4.57855521473505e-10 -3.19680448262449e-09 1.01366491945465e-08 1.22075402228764e-08 7.26217756750926e-09 -5.54523726012913e-09 3.93903110286065e-10 -1.37433203490742e-08 2.06617083949461e-07 -1.72439887893606e-09 -9.03886065934938e-08 4.4585018605489e-08 7.87380911540579e-10 2.37642277739374e-09 2.7286945532021e-08 -8.93187908918474e-08 1.16306704400882e-08 3.98574906317427e-09 -2.77767080413127e-08 -2.10970798702418e-09 1.50642008535339e-08 -9.82036198368892e-10 -4.321555009425e-08 -5.53660216837063e-08 -1.58900756634196e-09 5.66841199075975e-09 -1.8250778347621e-08 -5.29820822300048e-10 -2.2176964958315e-08 -5.33488343709361e-08 3.61390753616309e-08 -7.80978310977174e-08
"R2013" 1.65423605112399e-09 2.3175778524303e-09 6.99495206935739e-10 -1.92430995621572e-08 -2.37627382396307e-09 3.42697471275475e-08 -1.02915714960196e-08 -1.32063350385245e-08 1.86890902908156e-08 1.70147688876514e-08 -2.8795060184385e-09 -4.06372188709952e-08 2.56550737959376e-09 1.96661780694347e-09 -1.16309775850538e-08 1.30339133180859e-09 -2.22430227150882e-09 -3.1666714327319e-09 5.34513983578277e-10 7.46147396280506e-09 -3.0366214847056e-09 -6.24635360925843e-09 -4.49300551448815e-09 1.13975704972343e-08 -2.22830496550469e-09 5.83370319907038e-09 1.36802921762848e-10 1.20599428710809e-09 -3.93021192378221e-09 1.98720657955796e-09 -2.05421870770052e-09 2.89145386482522e-09 3.76802911779786e-09 5.54841870690235e-09 -6.07135223877423e-09 -5.30406848440204e-09 -3.4157679198701e-10 3.48251662148551e-08 1.17497967804211e-08 -6.66151790089477e-08 3.84378840059241e-09 8.11077665002199e-09 -2.09693067535709e-08 2.59901982182444e-08 -1.72439887893562e-09 1.0922400369943e-07 -4.15141406813749e-09 1.52055082100344e-08 2.60956531145219e-09 -5.24102499669343e-09 -2.49564998846443e-09 -9.20064541577195e-10 4.88107246772915e-09 -9.71669252899043e-08 -2.31241487487248e-08 5.89794088972008e-09 1.14466544431422e-08 3.51752291765163e-08 2.54427388333261e-09 6.27721349548739e-09 2.16257207780476e-09 -3.09497307763642e-08 -1.4856959080044e-08 3.72724852126432e-09 1.61380949882947e-09 4.18064776591493e-09 1.02821986408766e-08 -7.28952716206698e-09
"R2014" -3.0830354342328e-09 -2.22144324759044e-08 -1.03945966862258e-08 -1.64761129851998e-09 -5.03257276357111e-09 5.0398106400743e-09 5.01910280460245e-09 1.16641628293696e-08 2.6464977885945e-09 -8.33727735320396e-09 -2.96600958633099e-10 -6.75265302258312e-10 -6.09957020201316e-08 -7.51190803342875e-09 -3.9886394579246e-09 -3.72232019417885e-09 -7.24368566090475e-09 1.09118395203084e-08 -1.33241987735947e-09 2.63224978421395e-09 3.43202770628695e-09 2.5584121142542e-09 -1.37123501621832e-09 -6.55516943101632e-09 1.73761887046101e-09 1.89277765849517e-08 1.87534380465818e-08 3.06220441967454e-09 -2.82986469955063e-09 -1.17135918046534e-09 3.24512258788907e-08 -3.71107645659342e-09 2.86717956000994e-09 6.07486946062985e-09 8.08374912412242e-09 2.633473334787e-08 -1.04901828783517e-09 2.36023755502364e-09 -2.32392988609623e-08 -3.80306471609151e-09 -3.7472684796907e-09 2.07893518357265e-08 4.12442968131585e-09 2.30578307532018e-09 -9.03886065934943e-08 -4.1514140681376e-09 1.36784177685075e-07 -3.57030958843427e-08 2.77234627826366e-09 8.50263073954886e-09 -5.06578066426831e-09 2.84979474467112e-08 -2.44259502750403e-09 2.70095788603323e-09 1.70765842626491e-08 -6.09865012990692e-09 -1.21582749046619e-08 -7.51748672520372e-09 -5.64287847737749e-08 2.84797685773305e-08 -1.03003301080032e-08 -4.30117462392985e-09 3.98161988539691e-08 2.1173805034387e-09 -4.7883434746832e-09 1.43913123640206e-08 -1.58251188301919e-08 1.31474764239756e-08
"R2015" 1.7015623089394e-09 7.46199123640111e-09 5.45969475146064e-09 2.91453265478595e-09 9.32927320952375e-10 -2.09603347841221e-09 -5.38769788702576e-09 -4.66028358851714e-09 -9.04306471261318e-11 4.60663411678345e-09 -1.70995060075214e-09 4.53096399396783e-09 1.3436222936102e-08 6.40795515284446e-09 2.52947306866208e-10 3.11439553963758e-09 -3.46670482523179e-09 -2.57912879551924e-09 8.69129962762501e-09 -7.00211304098257e-09 -5.95395896284682e-09 -7.33285026393813e-10 9.68004929407875e-09 6.05266411512942e-09 6.88679296940656e-10 -7.57742146403934e-09 -3.17008758770408e-09 3.13784362898455e-09 -5.35759361532797e-09 5.2710055119857e-09 -7.58273687050216e-09 6.00042666311344e-10 -5.72253797688903e-10 2.49794723551594e-09 -5.37049732448813e-08 -7.39444524584994e-09 -1.61347577088565e-08 -1.08961504499006e-08 1.2865646448964e-08 3.23327443576462e-08 -1.73902156641561e-08 -1.41021242260941e-07 -5.59009753541329e-09 -2.37239690889871e-08 4.4585018605492e-08 1.5205508210034e-08 -3.57030958843427e-08 3.64822130328344e-07 -1.50070066051982e-08 -2.98099836341884e-09 6.74078860779472e-10 -2.94343583352756e-08 2.79942384854441e-08 -1.05430543487298e-08 -4.15151051132788e-08 -2.41174364575336e-09 4.81521197733706e-08 1.03835569160121e-08 2.86885870403728e-09 -7.78116301678576e-09 -2.42659502662174e-10 1.1378886850291e-08 -2.56198709831186e-07 -3.72942810238967e-09 2.43851785491546e-09 -1.01614274665774e-08 3.81517743786819e-08 2.93825897766469e-08
"R2016" 4.70579304548701e-10 -2.06111009545433e-09 3.14120869635305e-10 -2.17655184694338e-10 9.7200334228948e-10 4.21121205912829e-09 1.33052285955287e-09 -1.4629081236589e-09 6.42889166331999e-10 -2.87366996447083e-09 -1.21517793465713e-09 -2.50213694269805e-10 5.90423034910352e-10 -1.70041161306927e-09 -3.5525592592756e-09 4.108457629635e-11 6.61057874952861e-11 -1.38859133280697e-09 -1.85732852709187e-10 9.41320023287602e-10 6.05263032957289e-10 2.03650170201813e-10 -2.76273057035379e-09 -4.69163230813516e-10 -1.3304388492135e-10 2.04578972098868e-09 -1.70745697469845e-11 2.29744813718132e-10 7.33436579427629e-10 -1.14498765224609e-09 -3.39406224358937e-10 2.74174661382831e-10 7.88777021901388e-10 9.61403146877733e-10 -6.93304926812111e-10 2.16190294558958e-09 2.27450011222161e-11 3.10680068308784e-09 -8.20649319932097e-09 -2.07058395341162e-08 6.18251073338982e-10 1.38324445531363e-08 2.58331166026111e-09 1.24924654972439e-08 7.87380911540382e-10 2.60956531145231e-09 2.77234627826377e-09 -1.50070066051975e-08 1.39560174156566e-08 2.0339198267205e-09 1.53740544297656e-09 1.21109413586219e-09 1.7599477520572e-09 -5.33309335478524e-09 -4.55783001950633e-09 -1.70355551646369e-09 -3.28790579193039e-09 -1.42864573965826e-09 -3.77276782516452e-09 -1.77866127898478e-09 1.6082236170421e-09 -6.86826058744954e-10 1.55700682294216e-09 8.24421626788646e-10 -4.09743615912422e-10 5.73943422523909e-09 7.68294244791519e-09 -8.28473297695253e-09
"R2017" 3.77888103493038e-11 -1.27503625270436e-08 7.26010024862484e-09 -9.35813964754205e-09 2.43792087360553e-10 -4.28890937233626e-09 1.0511128725214e-09 5.16310783098193e-09 7.5087797252387e-09 2.19054931940909e-09 -1.14297531522116e-09 -1.48560352999788e-09 -2.66324614041976e-09 -2.41808064480275e-10 5.19943154865942e-10 -4.96264620205363e-08 9.07777203377382e-10 2.56435920424392e-10 -1.02013708503668e-09 1.52394917110267e-09 1.33384407569231e-09 2.54898470516583e-08 1.90747225960515e-09 -7.70907659069002e-09 8.93510073579664e-10 -1.20285783261109e-08 9.54237054420023e-09 1.44169196388525e-08 -1.367060591569e-09 -7.15106486813122e-10 5.00518631537179e-09 -9.7336625059927e-10 -2.2275372526735e-09 1.01577045427001e-09 -6.10317957191364e-09 2.90599589777512e-08 3.31530380467531e-08 1.77830080202726e-08 -1.1893424220109e-10 -6.29164710566366e-09 -1.80280260030465e-08 -2.74092761521268e-09 1.12614262352531e-08 1.23016052105473e-08 2.37642277739318e-09 -5.24102499669461e-09 8.50263073954833e-09 -2.98099836341591e-09 2.03391982671967e-09 1.26605447591736e-07 1.29339287833279e-08 -3.40355985972615e-11 -4.05117305537522e-09 -2.26865194385048e-09 -1.0888449283329e-07 -6.8477115935422e-08 -4.17507097350066e-08 -3.54377809907582e-08 -1.21091360895234e-08 -1.78285203746028e-08 -1.01863434724946e-08 8.20443003748499e-09 1.26697814854536e-08 5.23957339826607e-08 1.37842662048757e-09 -3.62898615333609e-10 3.46873605621095e-08 -1.42750745378718e-08
"R2018" 2.23445577812063e-09 -2.70887950759034e-09 8.38556563327904e-09 -2.54310078789286e-09 -1.83354772114332e-09 -2.67348891942681e-09 -2.71556951401631e-09 -3.40981825765526e-09 -1.86185195072133e-09 2.14342246364071e-09 -6.01106842729234e-09 1.93049677266298e-09 2.18510738235274e-09 4.16176935074503e-09 2.37522697534118e-09 -8.6687611031607e-09 -1.527502586996e-09 2.91246733619542e-09 1.22278869818825e-09 -2.0965072883408e-10 9.66911251843949e-09 -4.1032455238186e-10 -7.40158056517059e-09 5.19852250054601e-09 -1.52661106956688e-09 -2.11679969035223e-09 3.62178125523486e-09 2.11311713265811e-09 -6.21531749181422e-09 -3.80026258940718e-09 2.93945621914416e-09 4.74700473824991e-09 -1.12252664723441e-09 6.57768230423081e-09 1.37301108744782e-09 1.46239762691338e-09 -2.6135203940354e-08 -2.30539900601805e-10 -1.80897806957494e-09 5.96836807435793e-09 -9.55253119370502e-09 2.08211897236845e-09 -1.60947631126165e-09 -3.07695175130101e-09 2.72869455320225e-08 -2.49564998846631e-09 -5.06578066426778e-09 6.74078860781471e-10 1.53740544297666e-09 1.29339287833264e-08 8.72288841844725e-08 -2.03488896442315e-08 -3.4316083527739e-08 5.79307933284336e-09 -1.59995943297805e-08 8.13660847758823e-10 -3.20984051838187e-08 -3.52726404208643e-09 -4.29597595884003e-10 -1.38088173189283e-08 8.49649642001091e-09 6.4906657439462e-09 3.53998012331534e-08 2.03248237138011e-08 -4.6198675925019e-09 -7.90463843853524e-09 -8.01870857560377e-09 -4.35862394611674e-08
"R2019" 2.9595007628192e-09 -2.71901425715234e-09 -1.13550267247191e-09 -1.40708113136405e-09 3.44051956442897e-09 -4.72682578612885e-10 1.1647236377092e-09 -4.10920809533208e-09 2.77246600397534e-09 1.08818783094807e-09 -1.25856286671143e-09 -5.59125250654799e-10 -8.85515919089339e-09 1.10022956320906e-09 -1.49509443113534e-09 8.57578025764404e-10 -3.03203565290432e-09 -2.41834451229604e-09 -1.53529453207885e-09 -6.35159892803318e-10 2.09124991361727e-09 -6.49424002168534e-11 -4.3732128920019e-09 -4.08045562585836e-09 -1.22421544093089e-08 2.19103257579015e-09 -5.25313299061976e-10 3.57129065957641e-09 -6.96765868116105e-09 -4.9564457385846e-11 3.5935306588714e-09 -2.68012701026128e-09 -1.07731315405482e-09 7.06375115691156e-09 1.26810754886473e-08 2.76735423476926e-09 5.57414922123889e-09 6.45029548061676e-10 -5.16894444347845e-09 -3.22178008388308e-09 -1.86184796130832e-09 7.39830060470884e-09 -6.92829633102194e-10 4.44282998676354e-09 -8.93187908918456e-08 -9.20064541577513e-10 2.84979474467112e-08 -2.94343583352757e-08 1.21109413586206e-09 -3.40355985996319e-11 -2.03488896442315e-08 7.54906413897464e-08 -1.2577518464378e-08 7.50362266540281e-10 2.37744546596264e-08 2.2512649541979e-11 -2.17600787825148e-08 -2.39525129486936e-09 1.98635592338095e-08 1.14624491269967e-08 -7.72295066005328e-10 1.84548169492625e-09 4.36772914460057e-09 2.59097398529599e-09 6.38338013874523e-09 2.09120760440997e-08 -1.81245480709296e-08 3.74755297413139e-08
"R2020" 7.13366528279759e-10 2.16247675467261e-09 1.24728649911254e-11 8.45464187645649e-10 1.24934426383092e-10 2.4305606635975e-09 4.8652487557239e-10 -1.34373879125109e-09 3.6969855096687e-09 4.27566199232514e-10 6.98623693187246e-09 -2.58377664426367e-09 -5.5235445108916e-09 -4.1812203243713e-10 -1.05129396224229e-09 4.14771402651849e-09 1.24415315651933e-09 -1.05581810114768e-09 -2.20294154028083e-09 2.7889865343364e-10 -4.29191313038018e-09 -9.85400236498104e-10 5.72064771560214e-09 -3.01557002368301e-09 -7.78070044562156e-10 8.61970650110388e-11 -6.6793162527836e-09 -1.57811768960803e-09 4.75350798593981e-10 -1.95824623974056e-09 1.73925724034046e-09 -3.70951962047066e-09 -9.27780317204575e-11 -2.90937864593725e-09 -1.43543204790878e-08 1.25370494286576e-09 1.84106072036396e-08 7.04096205645244e-10 6.5566600831422e-09 -6.2149570550859e-09 3.63243285875953e-09 -1.10153298454308e-08 -3.10224997936122e-09 2.63445733994648e-10 1.16306704400875e-08 4.88107246773084e-09 -2.4425950275035e-09 2.79942384854448e-08 1.75994775205636e-09 -4.05117305537332e-09 -3.4316083527744e-08 -1.25775184643799e-08 8.35772471655859e-08 -4.17103164527225e-09 -6.75413119640301e-10 -7.94077810640036e-11 6.94816743054964e-09 4.07213276464906e-09 3.52667020925516e-09 -1.13882918488191e-08 -6.91286745399372e-09 1.97209542166096e-09 -2.39020935959626e-08 -1.19197534470728e-08 -6.34800381602662e-09 -6.23889284441225e-10 3.07663177837003e-08 -3.53655073566044e-08
"R2021" -4.3407174038852e-09 -7.74758465031824e-09 6.51876768779813e-10 -2.06039965857335e-10 2.48023563377759e-09 -2.20266495154833e-08 -4.9521463999142e-09 5.71514986376156e-09 -2.82833995405168e-09 1.46730210077877e-08 4.96428394787681e-09 1.41640074369142e-08 -4.54641198782515e-09 1.84212997433554e-09 1.14067215204686e-08 -1.68283199910332e-09 3.33574391760376e-09 5.0312867571295e-09 -2.63200965321883e-09 -1.23855170712274e-08 -2.28788814267111e-09 1.99664650097254e-09 6.16311440413829e-09 -2.72718591607209e-08 2.44776926014714e-09 -2.9033612777874e-09 6.12791389515776e-10 4.68956154098575e-08 3.57021185119372e-09 8.1994931939124e-09 2.81708715308235e-09 -4.43566506534894e-09 -3.22091961049995e-09 -7.69639375376474e-09 -1.26333930882579e-09 8.17794380219178e-09 -3.30731685278482e-09 -1.0617706032696e-07 -1.26807990387942e-08 7.92923622291798e-08 1.58316883299462e-08 -9.40877469122305e-09 -1.23743532783106e-08 -7.50552392019865e-08 3.98574906317441e-09 -9.71669252898992e-08 2.7009578860336e-09 -1.05430543487277e-08 -5.33309335478487e-09 -2.26865194385052e-09 5.79307933284282e-09 7.50362266540412e-10 -4.17103164527087e-09 1.8761566047592e-07 1.19321368402901e-08 4.83338409226676e-09 -3.57129905863414e-09 -1.34173647854119e-09 -4.50361184329765e-10 -7.65549905500815e-09 -2.35585704133475e-09 2.48650674834803e-08 1.30602000667813e-08 -5.77772849676153e-09 -4.22935748653084e-09 -5.12584725444052e-09 -7.39641312666586e-09 2.01998881191439e-09
"R2022" -3.10865486425184e-09 2.57675605804997e-08 -6.20861286043833e-09 -1.80995441843396e-08 9.86544766922878e-10 3.90164647812567e-09 4.32409254360717e-10 -2.72924988843441e-09 1.03374501109313e-09 5.54587437691797e-09 4.67796547263133e-09 -5.38920328036142e-10 -5.40153346709619e-09 -6.38921480701918e-09 1.24078245818509e-09 -7.29695329060436e-09 7.89660910911974e-09 1.09285013241482e-09 1.87637404594369e-09 1.43837595394479e-08 -1.55825728284748e-08 3.37624419244689e-08 1.08278286997237e-08 -4.31580006932348e-08 1.08413439253598e-08 1.34997280001145e-08 -2.56880021164767e-08 3.31238571685755e-08 1.48260053147999e-08 -7.63410726671173e-09 -9.57557853398058e-09 -2.74203837020189e-09 1.86788798377299e-09 -1.48105605813373e-08 8.9614355945965e-09 -4.5913674695227e-08 -5.46914860657479e-08 4.31684069946082e-08 -1.13976450087656e-08 2.40278653286341e-08 6.62020220747299e-08 4.5544896816729e-08 1.20905033460142e-08 -3.31196250022803e-08 -2.77767080413119e-08 -2.31241487487257e-08 1.70765842626485e-08 -4.15151051132747e-08 -4.55783001950467e-09 -1.08884492833294e-07 -1.59995943297797e-08 2.3774454659625e-08 -6.75413119635387e-10 1.19321368402923e-08 8.76263067055241e-07 2.4230986858255e-09 -1.99590432326242e-07 -3.47636851636915e-08 -5.59206175471886e-09 4.25864790826286e-08 4.81810226938822e-08 -6.31574859424592e-08 -9.79591226027578e-09 -1.98517340576956e-07 -4.97765910327147e-09 -1.41166458556548e-09 -2.38178051482652e-07 4.68706604235557e-08
"R2023" 1.40697280702824e-09 -8.5088876465845e-09 -3.62065022822705e-09 2.66571539651895e-09 -8.19072691200685e-10 1.5781490005625e-09 -5.85935661433395e-09 -4.03571868186083e-09 -1.89446333942068e-09 -1.51350530860669e-09 -2.17261105664033e-09 -1.2612890453563e-09 1.75107547283717e-09 5.51606330084362e-09 3.16138616410806e-10 1.42367331142425e-08 -3.56762306676313e-09 1.03144147407738e-09 4.08762648206977e-10 -1.57787457779917e-09 1.65178920665703e-09 -4.97765281391306e-08 9.91142081919769e-09 2.20737324169441e-08 -2.2631601940449e-09 4.21332509001875e-09 2.19656891435365e-08 -6.83752346013012e-09 -1.15266365025171e-08 7.19294374214472e-09 -3.3532763398983e-09 1.39684574296436e-09 1.21829947244522e-09 6.82959502463069e-09 3.74247435965237e-09 -1.51808023391458e-08 -1.94349431858836e-08 -3.49233842426233e-09 -3.63147271138288e-11 5.86300097915463e-09 6.28435427399455e-09 1.37486151592677e-09 -1.91998753999335e-08 -9.25910878305684e-09 -2.10970798702411e-09 5.89794088971994e-09 -6.09865012990719e-09 -2.41174364575368e-09 -1.7035555164639e-09 -6.8477115935424e-08 8.13660847759016e-10 2.25126495417357e-11 -7.94077810635169e-11 4.83338409226733e-09 2.42309868582721e-09 9.09395594362734e-08 1.75593758302933e-08 1.81507413645999e-08 1.08953679925462e-08 1.74740090890406e-08 -1.92913672483232e-08 -1.75655431041597e-09 -8.6674185393326e-10 -1.0747528862191e-08 6.13809594890796e-10 1.02536416399358e-09 -7.04769939178647e-09 5.03272320884245e-09
"R2024" 5.98264422299112e-10 -4.753781519584e-10 -2.47889663558137e-09 8.04530696569117e-09 8.19017787063068e-10 1.28269346693837e-09 -1.2664326386103e-09 -9.97456201548636e-10 4.7593637626855e-09 -1.43209578580523e-09 1.34576719690931e-09 -5.31808732330273e-10 2.22928307862441e-09 -6.45703676992192e-09 -4.45291627014572e-09 1.91411259085081e-08 1.10119864050916e-09 -7.32372370659357e-10 2.41717589670945e-09 -5.00574506584917e-09 2.60074446165691e-09 -1.66358310656644e-08 -8.53440697955433e-09 1.00161557600497e-08 4.27665348606531e-09 -1.14180150755949e-08 9.27793065645783e-09 -1.13875728949689e-08 1.08827894938287e-08 4.08222170365842e-09 2.69828641618018e-11 4.98854520491865e-10 1.21970695045793e-10 -3.39030302075692e-09 1.97891064690534e-08 8.00469856471276e-09 -8.52191993696703e-08 -2.54685757724281e-08 8.67115645065965e-09 -5.26949871620854e-09 1.37632067109718e-08 -2.46489567404495e-08 -1.18590601342131e-08 -1.12033807656404e-09 1.50642008535363e-08 1.14466544431395e-08 -1.21582749046619e-08 4.81521197733677e-08 -3.28790579192833e-09 -4.17507097350084e-08 -3.20984051838137e-08 -2.1760078782518e-08 6.94816743055169e-09 -3.57129905863483e-09 -1.99590432326266e-07 1.75593758302915e-08 3.32787451697165e-07 3.86964086723538e-08 -5.07298493315584e-09 2.67098925200425e-08 -2.64800863812016e-08 -1.06610693140167e-08 -4.34791627412066e-08 -6.37691416103327e-08 5.93100227760079e-09 -2.20626467304729e-09 3.57061087940466e-08 9.14633238438519e-09
"R2025" -1.87131702558376e-10 4.94077131013781e-09 -3.19375813606942e-09 2.08878601039845e-08 2.46426459961202e-09 1.03013640469114e-08 -2.49090399205192e-09 -2.35820986314386e-09 5.07535764123733e-08 2.58222358767892e-09 3.33461776682865e-09 -1.61943807878165e-08 -3.78207616017207e-11 -2.88093483565138e-09 -1.23069150421679e-08 1.81237330410147e-08 -3.92133852727375e-10 -3.02034250990893e-10 -2.49242996765904e-09 3.31973681335692e-09 -1.17752110211484e-09 -1.62108193327423e-08 -1.1229514860452e-10 -8.80611605923043e-08 -1.08695737998361e-09 7.47615000121088e-09 5.36870806597364e-10 3.50745358213924e-08 5.32792983730319e-09 5.47293214851592e-09 1.33652879772982e-10 -2.93452338925589e-09 2.3869368077251e-10 -2.06764806251323e-09 9.22154890945761e-10 -9.65405654659022e-09 -1.33663953256753e-08 -7.17159337135649e-08 3.18799353793278e-09 -7.88227433216348e-09 2.40661301752249e-08 -4.0717319816858e-09 -7.64234529762756e-08 -1.18543650633181e-09 -9.82036198368645e-10 3.51752291765171e-08 -7.51748672520372e-09 1.03835569160099e-08 -1.42864573965925e-09 -3.54377809907589e-08 -3.52726404208587e-09 -2.39525129487048e-09 4.07213276464805e-09 -1.34173647853985e-09 -3.47636851636954e-08 1.81507413646016e-08 3.86964086723534e-08 1.94797788052815e-07 8.43922383652042e-09 3.22880319409629e-09 4.96228868542028e-09 -1.19564199575804e-07 -1.69170354130778e-08 7.22279168585339e-09 1.68678577992028e-09 3.25576471634002e-09 8.30943833370431e-09 2.38555169758823e-09
"R2026" 6.7291757827382e-09 4.5065384681616e-08 1.23170177922431e-08 1.16308458494607e-09 1.00618353045751e-08 -2.86478356348176e-10 -3.85500213134676e-09 -1.4912525199841e-08 8.70711055383244e-10 6.60675089625928e-09 1.92300660448803e-08 -3.41480178629692e-09 1.04613943686813e-08 8.20241397645618e-09 1.55879809672859e-10 1.06939953744387e-08 -4.70876723999295e-09 -6.66591902286167e-09 -3.21321902005204e-09 4.79186481618873e-10 -2.98092609453341e-10 -7.42312659911142e-09 -2.13570349727128e-09 -2.12546134075021e-09 -8.14618161458766e-08 -5.83768817488488e-09 -4.52110675722152e-08 -3.1665054354205e-09 -1.73097663177841e-08 5.6172980789272e-09 6.78451769885163e-09 -6.95569405446222e-09 -1.47994952128401e-09 7.19204992437991e-09 1.76732783346163e-09 -5.69605278264527e-08 8.82039901197218e-09 -3.67649737372208e-09 1.29390575594418e-08 -1.97741957449365e-09 -5.22848437857217e-09 -7.11424094653157e-09 -1.51301299995055e-09 1.56077812604257e-09 -4.32155500942497e-08 2.54427388333313e-09 -5.6428784773774e-08 2.86885870403909e-09 -3.77276782516502e-09 -1.21091360895233e-08 -4.29597595882232e-10 1.98635592338093e-08 3.52667020925485e-09 -4.50361184330293e-10 -5.59206175471806e-09 1.08953679925466e-08 -5.07298493316047e-09 8.43922383651955e-09 1.72766604717023e-07 -1.86543306995376e-08 2.22392903180857e-08 4.06455086635669e-10 -8.21368771279472e-10 2.24971893775873e-09 -2.1919968910284e-08 6.90772645324154e-09 -1.26609243358577e-09 8.84887455696441e-09
"R2027" 1.3398839755893e-09 2.77087398903798e-08 -9.40601753043484e-09 -1.51908431647395e-09 -1.81891927671718e-09 -1.49073930028844e-09 8.26908870706339e-09 1.14866648719267e-09 4.88667336155758e-09 -2.04575346955882e-09 -8.61530907916006e-09 -3.12004347824393e-09 -6.33761560490928e-09 -9.3630973839131e-09 -3.05658508758603e-10 1.07256234996347e-08 -2.56269547007457e-09 -9.01304635664504e-10 7.71551938484113e-09 1.68033535349441e-09 1.46467601411225e-09 -1.51922835944466e-08 -3.53967244297411e-09 -5.39506266114047e-09 6.85048325224731e-09 -9.80746782427023e-10 -2.21725157290984e-09 1.34174520265788e-10 8.03190546831412e-09 -3.1446405055399e-09 -8.61969365415947e-09 4.06019915831949e-09 -1.42501851157283e-09 3.12047400685142e-09 2.0090278144887e-09 -3.26387576674931e-08 -3.95262367775966e-08 4.36688911681257e-09 -2.43963014179507e-09 -7.03798377258706e-09 2.79190275358868e-09 4.84030226088823e-09 -2.16735936406595e-09 6.03056417964812e-09 -5.53660216837056e-08 6.27721349548847e-09 2.84797685773295e-08 -7.7811630167868e-09 -1.77866127898535e-09 -1.78285203746026e-08 -1.38088173189269e-08 1.14624491269942e-08 -1.13882918488179e-08 -7.65549905500559e-09 4.25864790826189e-08 1.74740090890424e-08 2.67098925200424e-08 3.22880319409561e-09 -1.86543306995407e-08 1.93762915247343e-07 -1.28119618785116e-08 -9.24373605630127e-09 -6.19416154502111e-09 -2.01610710247606e-08 -1.47467169311862e-11 1.56511930124703e-08 -1.48874580195794e-08 1.71852985637871e-08
"R2028" 2.98938333918575e-09 3.92132186752315e-08 2.74930884320585e-08 -1.83506425868412e-11 1.41658573694895e-09 -5.78805628309734e-09 -2.52815536661408e-09 -4.84347957070887e-10 -3.162936010091e-09 3.26832332728706e-11 -1.09902235828642e-09 8.51779761053889e-10 9.88452067419297e-10 2.74755638965248e-09 3.74977988929776e-09 -9.50113916039163e-09 -6.04033915035352e-09 1.46808571640195e-09 8.81871383211989e-10 -8.91170375874229e-10 6.6977561342304e-09 2.6905002566927e-08 -1.12882058536289e-08 -3.80301881430118e-09 -2.90952196314477e-09 1.53135936360143e-08 -1.13335891494006e-07 -1.60808509266104e-09 -7.33392231739521e-10 -5.37317733520344e-09 -1.72661691658295e-09 -1.64863535752452e-09 -4.59196544056163e-09 4.3313786742115e-09 5.72676384122965e-10 -6.49217879257771e-08 -4.21377497135266e-08 -2.21444993880808e-09 -9.95972574832887e-10 -7.66757752462869e-09 -4.77732400672609e-09 2.81148966191705e-09 3.59896865012228e-09 3.8625151689357e-09 -1.58900756634137e-09 2.16257207780667e-09 -1.03003301080034e-08 -2.42659502663085e-10 1.60822361704175e-09 -1.01863434724944e-08 8.4964964200098e-09 -7.72295066006898e-10 -6.91286745399618e-09 -2.35585704133483e-09 4.81810226938734e-08 -1.92913672483214e-08 -2.64800863811984e-08 4.96228868541778e-09 2.22392903180855e-08 -1.28119618785095e-08 1.81342262037795e-07 -2.18244906636281e-09 -1.51922637613768e-08 -1.92336100003971e-09 -1.52852887666668e-08 3.37208044284048e-09 -1.28351940740032e-08 1.4578972263479e-08
"R2029" 1.22849225536059e-09 -3.26156089030927e-09 6.66272077159528e-09 2.5959636564924e-08 9.2715607826625e-10 -1.25900472890134e-08 2.73697741865731e-09 2.89195558373888e-09 -3.00555461200038e-08 -3.44210410675916e-10 6.60876405665618e-09 1.97501134841725e-08 -2.60333735651411e-09 -5.93564513977242e-09 6.72525663040986e-09 -4.00129272802015e-09 3.28176681476431e-09 -1.45474011501575e-09 -9.17242004584755e-10 -2.76714010012187e-08 8.21678582769485e-09 -1.23011054139107e-09 -7.38945943549279e-09 6.12442740438722e-08 1.39603981899395e-09 -8.48457115339288e-09 -5.92508932851482e-09 -4.4910180812218e-08 8.42423919705091e-09 -1.05549759593285e-08 1.68859492414292e-09 -5.74148359079118e-11 3.13513571423749e-10 -6.42670711440319e-09 1.28943304273246e-08 8.01592650574317e-09 1.09293329948733e-08 -4.55637508408757e-08 2.01158579453768e-11 2.48189536574307e-08 -8.66769285115993e-08 -1.71208603068072e-08 4.73401137639369e-08 -1.22828367841412e-08 5.66841199075756e-09 -3.09497307763665e-08 -4.30117462392916e-09 1.13788868502884e-08 -6.86826058744311e-10 8.20443003748847e-09 6.49066574394829e-09 1.84548169492517e-09 1.97209542165922e-09 2.48650674834782e-08 -6.31574859424596e-08 -1.75655431041696e-09 -1.06610693140077e-08 -1.19564199575794e-07 4.0645508663587e-10 -9.24373605630063e-09 -2.18244906635666e-09 3.52857656810227e-07 4.91056570191019e-10 1.33861724840117e-09 -5.46011844431463e-09 -3.00975040178906e-09 2.0564525408175e-08 -1.48186018033958e-08
"R2030" 2.20628153898069e-09 -1.74687933150068e-08 -5.37775079733432e-09 -2.47602450755842e-09 -2.9929228117381e-09 -2.41552918595663e-09 8.63933620791637e-09 -6.98529264279572e-10 -2.85073370724653e-09 -8.02958235501701e-09 -6.24495047567923e-09 3.12550445021018e-09 -1.30115848505561e-08 4.41236209936452e-09 2.01002012001373e-09 -2.4880577134404e-09 -4.44838278348397e-09 5.96426456835045e-09 -8.08858873170009e-09 7.67271588865959e-10 9.87659565483543e-09 -2.85328476635509e-09 -1.04808576281607e-08 4.30580789245329e-09 -1.23437695115886e-08 8.28109937464691e-09 1.5882045126874e-08 -6.54986259998231e-09 -1.43160486280048e-08 -5.66333494032545e-09 1.39331630987631e-08 3.29837233371e-09 -7.65492424728807e-10 1.28471505640268e-08 2.12924750208084e-08 2.91357112798591e-08 1.08872345204064e-08 5.49901227314808e-09 1.53909254188946e-09 -9.40679735108728e-09 1.55407617236017e-08 7.62341432185971e-08 5.56682160640678e-09 1.16407767754153e-08 -1.8250778347621e-08 -1.48569590800452e-08 3.98161988539709e-08 -2.56198709831186e-07 1.55700682294188e-09 1.26697814854531e-08 3.5399801233153e-08 4.36772914460092e-09 -2.39020935959615e-08 1.30602000667814e-08 -9.79591226027499e-09 -8.66741853932544e-10 -4.34791627412044e-08 -1.69170354130776e-08 -8.21368771278743e-10 -6.19416154501993e-09 -1.51922637613801e-08 4.91056570195757e-10 3.52440988282787e-07 2.40171211302087e-09 -1.24696659196199e-08 -2.01456660138757e-08 -2.44998434943194e-09 -1.26839779482727e-07
"R2031" 1.56347236298808e-09 -2.2173744988925e-09 2.31193241454765e-09 -6.74764453101504e-10 -5.03002151602079e-10 -8.43126837218427e-10 5.22417016266199e-09 6.40932673119352e-10 2.89097860453727e-09 -5.8399191142477e-09 -2.52579061535371e-09 -4.69076624267484e-10 1.65107331872664e-09 3.68559849136418e-09 -8.55945463280257e-10 -6.66722644962208e-09 -2.90534826561148e-09 6.20890906977253e-10 -1.25986604238389e-10 1.05462822324038e-09 1.99159643672565e-09 -1.778690102215e-09 -2.76924227278105e-09 2.42210490474516e-09 -5.02327895419794e-09 2.75689497161237e-09 3.73777767777428e-09 -6.34899726624492e-09 -7.10633093725375e-09 2.25015067607658e-10 2.39228228240029e-09 1.19029874472688e-09 1.28253181501343e-10 5.68067101999645e-09 -5.2761800858035e-09 5.45773019159561e-09 2.27547365672383e-08 3.58496420911477e-09 -1.69018166739452e-09 3.88452917203581e-10 -8.20514184359595e-08 -4.58671215681907e-09 -6.29258959541041e-09 2.1181739803579e-08 -5.29820822300532e-10 3.72724852126387e-09 2.11738050343984e-09 -3.72942810238858e-09 8.24421626788087e-10 5.23957339826594e-08 2.03248237138052e-08 2.590973985293e-09 -1.19197534470712e-08 -5.77772849676205e-09 -1.98517340576965e-07 -1.07475288621941e-08 -6.37691416103283e-08 7.2227916858564e-09 2.2497189377587e-09 -2.01610710247574e-08 -1.92336100003596e-09 1.33861724840141e-09 2.40171211301838e-09 1.91103768870121e-07 1.03137975540101e-09 1.67521941232645e-09 4.19406734410798e-08 5.59908508572271e-09
"R2032" 2.47378249677593e-09 -5.16166399082186e-09 7.16694696766973e-09 -3.04899782875041e-09 -1.36326754634587e-09 3.99633236252828e-09 -6.38964030154644e-09 -7.96058298293888e-09 5.19250368894001e-10 -3.12540922555735e-09 -1.37933226294521e-08 -1.75554126319797e-09 1.23342220849016e-08 3.26541405392215e-09 -5.76620961633039e-10 2.20490182414743e-09 -5.49098117541898e-11 -2.84458895306861e-09 4.51547292911259e-09 2.46458748286085e-09 -3.86528808837602e-09 -2.4447822040679e-09 1.13118263427812e-09 1.15617119438276e-09 2.0687096105034e-08 -2.32876456269473e-08 4.31362082655386e-09 7.60815159531099e-10 -2.45425565798744e-09 4.61966183194011e-09 -3.07519862430922e-08 6.66192158120454e-09 -5.13454555226532e-10 4.86472143825448e-09 4.17173643185586e-09 1.01190237944801e-08 -4.82133971189022e-10 5.27644134336792e-09 2.10556918305962e-09 -3.21752072406437e-09 -3.30073360501237e-09 -4.8073624698915e-09 -7.62369807237209e-10 3.80796709363101e-09 -2.21769649583138e-08 1.61380949882894e-09 -4.78834347468352e-09 2.43851785491541e-09 -4.09743615913055e-10 1.37842662048689e-09 -4.61986759250069e-09 6.38338013874345e-09 -6.34800381602422e-09 -4.22935748652975e-09 -4.97765910327463e-09 6.13809594890987e-10 5.93100227760143e-09 1.68678577991927e-09 -2.19199689102818e-08 -1.47467169372913e-11 -1.52852887666616e-08 -5.4601184443172e-09 -1.24696659196173e-08 1.03137975540284e-09 8.91962873861921e-08 9.3893399606373e-09 -6.46737723985187e-09 2.64189389788582e-08
"R2033" 2.40456165844853e-09 -2.72156392244993e-10 -4.26032238942252e-10 -9.08273882325109e-10 3.62595643561152e-09 8.63786642607164e-10 5.969924744834e-10 -3.19926305194734e-09 3.63803737707676e-09 2.2927687150482e-10 -4.77923630042892e-11 -2.32445624420822e-09 -7.5241175823765e-09 -2.91256642957022e-09 -2.54868892731934e-09 -3.3091500181081e-10 -1.65254905429161e-10 -2.18004084034923e-09 3.79597979526604e-10 6.27290181731245e-10 -4.50238705593229e-10 -2.33603612361176e-11 -1.42231528584942e-09 -2.31055640887394e-09 3.71055263791625e-11 -2.41451078436674e-09 -1.0483428734446e-09 -3.69636846206251e-11 1.67548379072899e-09 -3.90282993571125e-10 1.74230838979276e-09 -1.34546837436801e-09 -5.11783301952756e-10 4.07731612727212e-10 9.56410012817699e-09 -3.51243937711767e-09 1.15606853424294e-09 1.09844482700215e-09 -1.0991989112143e-08 -1.25968734292552e-08 -5.67528516787068e-09 -3.03245280466689e-10 -1.41859921403216e-09 1.05541968461889e-08 -5.33488343709339e-08 4.18064776591531e-09 1.43913123640215e-08 -1.01614274665778e-08 5.73943422523829e-09 -3.62898615333437e-10 -7.90463843853558e-09 2.09120760440989e-08 -6.23889284441022e-10 -5.1258472544401e-09 -1.41166458556567e-09 1.02536416399348e-09 -2.20626467304327e-09 3.25576471634035e-09 6.90772645324143e-09 1.56511930124738e-08 3.37208044283982e-09 -3.00975040178861e-09 -2.0145666013873e-08 1.67521941232665e-09 9.38933996063565e-09 3.44301407932131e-08 -1.71461847337771e-09 2.3229207625831e-08
"R2034" -5.74573203921291e-10 -1.66464892461418e-08 1.15719557963371e-09 4.40875282261812e-09 3.07334324495668e-10 8.8961157944558e-11 5.03811772648798e-09 3.30884310528211e-09 4.20368301279677e-10 -2.93497718694432e-09 1.83593801823394e-09 -1.44547755899907e-09 2.53676295892033e-09 -1.71804994754409e-09 -1.79766928028151e-09 2.40613020809154e-09 -2.28861357432412e-09 1.75486726364736e-09 -2.3112413105091e-09 -3.26698893842075e-09 -2.53122070934545e-09 -4.43327596307573e-09 4.81790178834347e-09 1.07981103581786e-08 -4.67068930872692e-10 -5.76424950865925e-09 9.98177729769318e-09 -1.03709324479188e-08 -1.38756178594564e-09 -5.06828414907579e-09 2.02304839555011e-09 -2.42206483746272e-09 1.18734309048289e-09 1.9633875476501e-09 -4.5132059715277e-08 2.16461262449671e-08 2.2799609085658e-08 -1.07210134511353e-08 7.64733953025089e-09 -1.72437396720949e-08 -3.83748648350865e-09 -2.8787438332887e-08 -3.09394920942422e-09 1.53526655021661e-08 3.61390753616306e-08 1.02821986408764e-08 -1.58251188301924e-08 3.81517743786809e-08 7.68294244791641e-09 3.46873605621078e-08 -8.01870857560239e-09 -1.81245480709313e-08 3.0766317783702e-08 -7.39641312666533e-09 -2.38178051482645e-07 -7.04769939178676e-09 3.57061087940469e-08 8.30943833370323e-09 -1.26609243358528e-09 -1.4887458019579e-08 -1.28351940740056e-08 2.05645254081748e-08 -2.44998434943090e-09 4.19406734410808e-08 -6.4673772398527e-09 -1.71461847337771e-09 1.30818031816448e-07 -7.55948423985363e-08
"R2035" -2.27987594134929e-09 2.28527529533905e-08 -4.61336794683729e-09 9.09555091766742e-10 4.38065045060574e-09 7.72301503597975e-10 -8.37082031986558e-09 1.52343801345463e-09 -3.2726142630115e-09 3.79705372382211e-09 5.16761598772153e-09 -1.14678538117752e-09 -7.05833420229106e-10 1.03391243035265e-09 1.70543318577629e-10 4.15508808674531e-09 2.11860428900047e-09 -1.08573639496671e-08 2.03472067688515e-09 2.22495693862131e-09 -7.27863373273311e-09 1.16280525676276e-09 3.80678442691396e-09 -4.67903409477999e-09 1.21533160027841e-09 7.9076648139981e-09 -1.5670829059433e-08 2.63938289737082e-09 3.67457988698162e-09 1.58317518239604e-08 -8.76971195873662e-09 -4.38110325847315e-09 1.10841276105299e-09 -6.85466620691933e-09 2.98448788435453e-08 -3.56051808670484e-08 -6.59433142804686e-09 -1.65803297726736e-10 -1.10355814477597e-08 8.93296823368367e-09 -6.36509466783621e-09 -7.55804920690451e-09 4.81289764998837e-09 -1.55102203381181e-09 -7.80978310977178e-08 -7.28952716206743e-09 1.31474764239761e-08 2.93825897766484e-08 -8.284732976952e-09 -1.42750745378701e-08 -4.35862394611695e-08 3.74755297413153e-08 -3.53655073565981e-08 2.01998881191308e-09 4.68706604235588e-08 5.0327232088413e-09 9.1463323843797e-09 2.38555169758629e-09 8.84887455696665e-09 1.71852985637842e-08 1.45789722634793e-08 -1.48186018033994e-08 -1.26839779482725e-07 5.59908508572067e-09 2.64189389788588e-08 2.32292076258314e-08 -7.55948423985365e-08 1.97200298241233e-07
