# Supplementary material for: NODDI and Tensor-Based Microstructural Indices as Predictors of Functional Connectivity
Source: PLoS One. 2016 Apr 14;11(4):e0153404. doi: 10.1371/journal.pone.0153404 (PMC4831788; doi:10.1371/journal.pone.0153404)
Supplement: S1 Data — a) Functional connectivity matrices, both fMRI and EEG connectomes across all subjects, in the form of precision matrices and b) structural brain connectivity matrices across all subjects and microstructural indices. Columns and rows are named according to the corresponding brain region that represent. (ZIP) [file pone.0153404.s001.zip › DATA/EEG/45/precShr_EEG_wholeTS8_13.txt]

"C1001" "C1002" "C1003" "C1005" "C1006" "C1007" "C1008" "C1009" "C1010" "C1011" "C1012" "C1013" "C1014" "C1015" "C1016" "C1017" "C1018" "C1019" "C1020" "C1021" "C1022" "C1023" "C1024" "C1025" "C1026" "C1027" "C1028" "C1029" "C1030" "C1031" "C1032" "C1033" "C1034" "C1035" "C2001" "C2002" "C2003" "C2005" "C2006" "C2007" "C2008" "C2009" "C2010" "C2011" "C2012" "C2013" "C2014" "C2015" "C2016" "C2017" "C2018" "C2019" "C2020" "C2021" "C2022" "C2023" "C2024" "C2025" "C2026" "C2027" "C2028" "C2029" "C2030" "C2031" "C2032" "C2033" "C2034" "C2035"
"R1001" 3.71552283013541e-08 4.60555840995014e-10 1.14423323825802e-09 7.18372831739378e-10 7.16733563485364e-09 1.3193036873669e-09 1.11499790927681e-10 -3.48788659868472e-08 1.45008438582443e-09 3.67144850058918e-09 -1.49056125900339e-08 2.48779433649644e-09 4.47705177386456e-09 -4.85425904570033e-09 -4.66371593508749e-09 -4.13590379288515e-09 -3.26254428385587e-09 5.14724095362171e-09 5.59275782385813e-09 -1.82485632540198e-09 3.33545485840049e-09 4.24559076009643e-09 6.72324296180629e-09 7.62514477306058e-10 -2.26762728729923e-09 -1.24587081592605e-09 -2.7553335572365e-09 -6.85615251022604e-10 1.21614369171414e-09 -1.46566417471993e-08 1.34176017936483e-09 6.91345521717064e-09 -1.80364699144008e-08 1.10041173016994e-08 -1.82001296019223e-10 -2.01032319132751e-09 1.05413057254993e-09 4.90920760793942e-12 -2.28864118573659e-09 1.45892601189773e-09 -4.25256243943867e-10 1.76430571415996e-09 -8.66757448771494e-10 -1.4319787658243e-09 -3.50982908652009e-10 -1.74152164348761e-09 -5.65740544140277e-10 -2.27834161847281e-09 1.37130786790777e-10 1.2011569308461e-09 -1.35659049162549e-09 9.62132115645955e-10 2.41786964993404e-09 2.4336795555938e-09 1.20175877473951e-09 -1.65233827686241e-09 -1.01540438883239e-09 -2.7149638401242e-09 8.99150843615342e-11 2.15309382449378e-09 4.14590901034713e-09 8.33162267937878e-10 1.02274617113922e-09 -4.99417023660071e-11 1.49930226695141e-10 1.34996133258236e-09 -1.85621819801111e-10 1.19595088339053e-09
"R1002" 4.60555840994942e-10 1.07173654609537e-07 2.29935430563253e-09 1.7821921079391e-09 4.43923450783291e-09 -2.01632163189287e-09 3.38613193723748e-09 4.16396990978877e-09 1.70246955579527e-09 -2.42863268865173e-11 9.67165012168526e-09 1.23338693796111e-09 -7.47533084929957e-09 -2.54835956214699e-09 -1.6309279065536e-09 1.8508785031553e-08 -3.79816420137116e-09 7.08627123954833e-10 -6.8245273985984e-09 -8.8824061086167e-10 3.19115544991112e-10 -1.37312685315961e-09 -1.38968604593548e-08 -3.28795066186886e-09 1.27341528844224e-09 6.21127688111214e-09 -1.11539169280429e-07 -6.92274981160145e-09 4.97814226403832e-11 -6.1846392963734e-10 5.72500072996666e-09 -9.47870689840856e-09 3.85149616583363e-10 -1.53377524463621e-09 2.36952906732977e-09 -8.5933234286192e-08 -8.87998405682305e-09 3.00146119349253e-09 7.09415579463358e-09 4.77695767478282e-09 -7.66759013742416e-09 -2.03335834332798e-09 5.57855015426532e-09 -1.52376989330133e-09 -1.10583588700244e-08 -1.88304212703521e-09 -1.39759411714588e-08 2.43038332160074e-11 -5.39199316138149e-09 -9.91706018472814e-09 5.68680047928166e-09 4.23174142819351e-09 -2.80904221728961e-09 -3.0294407523863e-09 3.16545956867955e-08 -3.55396357472644e-09 -1.54603631393061e-08 -1.88941866957349e-09 3.44079128507316e-08 2.13885512610986e-08 4.99544636963233e-08 -2.15837718056816e-09 4.30504445806579e-09 3.42106522068237e-10 -6.08500118579226e-09 -3.16392130913381e-09 -1.80880601850535e-08 1.16993967445015e-08
"R1003" 1.14423323825735e-09 2.29935430563365e-09 1.03568119821994e-07 9.76471921488245e-10 1.96094095558971e-09 1.02532387637001e-09 -2.47912940242195e-09 -1.73729975565258e-09 -4.15185952190218e-09 -1.60557399387913e-11 1.64880444386897e-10 1.39542694262505e-09 4.01212559777329e-09 3.99178945234734e-09 1.06768143489335e-10 -2.71132392452502e-09 -1.17953080732739e-08 8.60516918144083e-09 1.72459255285928e-08 -2.1839962121171e-09 6.77643061993778e-09 9.95875131709907e-09 -2.08335988303329e-08 3.79520970599424e-09 5.97037211624457e-09 -5.14889723426059e-08 -6.63784304397904e-08 -6.21439716031383e-09 -6.99951822924559e-09 -3.38827652076081e-09 -2.02516010061361e-09 -5.34195285324912e-09 -9.71542729382337e-10 3.0100077885051e-09 -1.41260913069846e-09 -4.21679535618732e-09 -9.43352578715512e-10 2.18988150367636e-09 3.28752038920766e-09 -8.79729301038782e-10 -1.1083015651111e-09 -2.03404826435111e-09 1.54507670885457e-09 1.95149196906548e-09 2.78739282352595e-09 2.07490924847376e-09 -1.54910328946362e-08 1.41291790165189e-09 4.14033971943231e-10 -1.82756046926978e-09 6.69659769779788e-10 1.22644808835532e-09 2.55696625948165e-09 -1.18960648774869e-09 4.93358130583018e-09 5.98481297002147e-10 -1.28189238765534e-09 -5.66058135009391e-09 1.08402708394412e-08 -2.12923936109998e-09 1.95450897513575e-08 1.03529979094814e-09 -1.33416454173962e-10 -3.23837292532902e-09 -1.29866482699517e-09 -8.4759851909745e-10 5.90753279592992e-10 -2.69405903359642e-09
"R1005" 7.18372831739985e-10 1.78219210793963e-09 9.76471921488541e-10 5.83081021862921e-08 2.39385460530076e-09 -1.79060092880439e-08 1.0661912550815e-08 4.57646665508244e-09 -3.70960931405533e-09 1.30508160754366e-08 -3.33032399192555e-09 2.57975426035675e-08 9.96278643706579e-10 -1.83610695688869e-09 1.11564821335604e-10 2.46623582645524e-09 2.03357789005076e-10 2.4322475146974e-09 -2.46319259053514e-09 -3.42894280722701e-08 4.71907120036888e-09 5.29304393611623e-10 -4.73275365069995e-09 -7.00745079452693e-09 -5.11308529503306e-10 -1.35972612287092e-09 -4.2245393040842e-09 -2.6979999982862e-08 8.91194980057735e-11 -4.41508029569632e-09 5.72928520011736e-11 4.38120404641247e-10 7.37678420691231e-10 1.21129795771372e-09 1.74759164108499e-09 -7.76044339971144e-10 -2.62917124815694e-09 -3.60922993252742e-08 -1.25114803378648e-09 3.61807485410736e-09 9.60922129622361e-09 -1.48490411629616e-09 -1.69474289541675e-09 -4.73176841987852e-09 -2.06421177992329e-09 -1.79126670494854e-08 1.7611586830233e-10 3.5973115889576e-09 -4.97517539550628e-10 -4.99281974790126e-09 -5.93294008103057e-10 5.4572137733699e-13 -1.78672466843836e-09 1.10837389751496e-08 2.56210190952773e-09 2.43732056975616e-09 6.33703182367673e-10 1.45476588598877e-08 -3.15418494730633e-10 3.058578986537e-09 4.13058275620344e-10 2.25323186285705e-09 -6.25818786092265e-09 -2.06122904754369e-09 3.10265703264651e-09 1.50841982018001e-09 -1.57240974252695e-09 4.77057628108751e-09
"R1006" 7.1673356348533e-09 4.4392345078329e-09 1.96094095558993e-09 2.39385460530079e-09 2.90939100094134e-08 8.54231868752141e-10 2.90358385970237e-09 -7.27921573675719e-09 1.12615077963515e-08 2.23230771589553e-09 -6.58736067317848e-09 3.98819008642993e-09 5.30629205430751e-09 -5.97719955479363e-09 -1.71192487181071e-08 1.95234131349689e-09 -9.4507348022786e-11 1.11985946327669e-08 2.04741690748093e-08 -5.25173405866272e-09 1.4619331494496e-09 -2.85001121358613e-09 3.33450468751307e-09 -2.13889397824222e-09 6.18496817947792e-10 -1.49984985410082e-08 -5.76530224643652e-09 -9.35383897345833e-10 -2.96865945747141e-09 -2.90984008983529e-09 -8.34326409120377e-10 -2.11780444849082e-08 2.45729403557708e-09 -8.01651939695944e-09 7.35295219200705e-10 -3.36602849044289e-09 1.23324254822869e-10 -1.76427727182725e-09 -1.15819129043098e-08 -2.17875280737736e-09 -1.5695408384548e-09 7.84521794317925e-09 -7.21883188255171e-09 2.92354400904023e-10 2.5508137342447e-09 3.45272200712084e-10 -1.01344671872301e-08 -4.26621999526047e-09 3.30766600957781e-09 -2.0988078430484e-09 -1.59706254163458e-09 -5.99291147962631e-09 4.51217334741706e-09 2.27751957372597e-09 -2.02949049176624e-09 2.69110119409899e-09 2.51419201063683e-10 2.81337237683206e-09 5.82911229112064e-09 -3.39222600279665e-10 1.79968759114331e-09 2.57230491042832e-10 -4.59459221913696e-09 2.72357970348943e-10 2.07732115026953e-10 5.11304870500625e-09 -4.40265250771813e-10 9.45999998955156e-09
"R1007" 1.3193036873675e-09 -2.01632163189323e-09 1.02532387637032e-09 -1.79060092880436e-08 8.54231868751619e-10 8.36638596358373e-08 -1.59147440407352e-08 -3.54657886563663e-08 2.15854633052187e-08 -2.56057407972358e-08 -4.74927761107333e-09 -4.4711582213795e-08 -1.55252520165197e-09 1.911886015573e-08 -2.54323433484303e-08 -2.14282519344236e-09 -6.71869985364159e-09 -3.0340550326416e-10 1.27924924554358e-08 2.33169549120538e-08 -3.26138836263044e-09 -4.95300961597459e-09 3.9376224784994e-09 -6.47174092696693e-09 -1.62826779745576e-09 -9.52375397186112e-09 7.48408953579738e-09 1.70354303578297e-08 -1.31098060105595e-08 6.61255902400885e-09 1.08043129630966e-09 -1.49918561540732e-09 2.68163037596278e-09 9.10411417984194e-09 -1.44927744971734e-09 1.24466426778849e-09 6.58203687327459e-10 1.08970929098668e-08 -2.17371648009831e-10 -1.35006736536539e-08 -6.21379278508531e-09 2.04800084478354e-09 -8.28398696747459e-09 6.3648213873032e-09 -3.93400660575124e-09 3.88697409550458e-08 5.58868023238629e-09 -5.38679473850659e-10 2.7809287407325e-09 3.10878091095284e-09 -4.54012032817183e-09 -2.1350943121712e-09 4.12179125348535e-09 -2.27046306626226e-08 -3.11494953021451e-09 2.64938298663726e-10 8.46398716520576e-10 4.0848317071995e-09 4.34867339924292e-10 -3.21697014656466e-09 -4.8094430086297e-10 -7.61911062811426e-09 -3.11595305787113e-09 2.59914506531831e-09 1.39627605154973e-09 2.66385856698387e-09 1.31938722526342e-09 3.46116932462753e-09
"R1008" 1.11499790927625e-10 3.38613193723944e-09 -2.47912940241933e-09 1.06619125508134e-08 2.90358385970104e-09 -1.59147440407372e-08 1.69160835162859e-07 -1.04823383040453e-08 -1.3761043440597e-08 -2.54087951867325e-08 2.63375492687455e-09 8.94885416534645e-09 3.02743798233839e-09 6.66327417467284e-09 8.30613512795206e-09 9.91553481385779e-09 2.98287920214629e-09 7.92010985914592e-10 -6.23053860834595e-09 2.31344140866574e-09 2.0222169106577e-08 6.78081509014084e-10 -5.95489379771961e-09 -1.5873656747918e-08 3.12817637676516e-11 1.18299315482144e-08 -6.85776245942631e-09 -4.34588000827995e-08 2.18536147671039e-09 -1.02961906950626e-07 -2.72192793777773e-09 1.56969785675574e-09 8.04365331165702e-09 -7.85013693236176e-09 -2.5571706164627e-09 -1.99098517794272e-09 -3.47008527131151e-10 -5.87025204711716e-09 -1.33498091667876e-09 3.41798864288969e-09 -1.55935907567906e-09 1.50226463919595e-09 1.34432339602513e-08 4.04934836874306e-09 2.65647854968506e-09 -1.36533865845322e-08 -4.4550942767308e-09 -5.05381328703696e-10 -5.03075351745473e-10 -2.72102554571763e-09 5.76323142222584e-09 -1.69347176505951e-09 -6.53330301482969e-09 5.34298370279037e-09 -1.82082199826993e-09 -3.14685044467085e-09 -1.51122898662892e-09 4.57252169624282e-09 -1.68190293318828e-09 1.42140640118815e-09 3.23342088168933e-09 -3.64992513905962e-09 -9.22265319080069e-10 3.45776888569686e-09 4.91993432154187e-09 2.84522044783215e-10 -2.07539240058684e-09 2.57078087250812e-09
"R1009" -3.48788659868465e-08 4.16396990978862e-09 -1.73729975565363e-09 4.57646665508151e-09 -7.27921573675679e-09 -3.54657886563664e-08 -1.04823383040464e-08 1.07016522338619e-07 -2.01303646818585e-09 -5.10996029024596e-09 2.74299807124142e-08 1.97257684524077e-08 -1.28709081574521e-08 -5.328659708442e-08 -3.7930909795812e-09 8.26614701831737e-09 5.53570285845464e-09 -5.7721419383966e-09 -7.62496026433699e-09 -5.63480859541244e-09 1.41696553745049e-09 -1.16747171060442e-09 -9.54740355224199e-09 -1.70472861882163e-09 3.91076119461093e-09 -5.20409788074468e-09 -6.77456671494776e-09 1.39388123519466e-09 1.28144408930608e-08 1.28026701126381e-08 -3.19571827729156e-09 -1.71148947697115e-08 1.51071295612448e-08 -1.7977766507812e-08 -3.50391543801376e-10 -1.28365231693206e-09 -1.62566333328809e-09 -1.15492253873542e-09 3.01101919093187e-09 3.83976730035814e-09 -9.91594860802626e-10 -7.71581830898455e-09 -8.24750852517184e-10 -1.18761401251884e-09 5.27388236566922e-10 -7.33488678423331e-09 6.77430003754655e-09 2.39173091635104e-09 2.13332836193184e-09 -3.62983171984606e-09 5.61536375725874e-09 2.02775305323306e-10 -2.23742302612509e-09 -3.04697985057739e-09 2.88210660091386e-09 4.00017984519451e-10 -1.6094506665797e-09 7.04155579219730e-09 -7.46366154763505e-11 9.92979891123493e-10 -3.90818567736592e-10 5.58079001979416e-10 4.46174432923786e-09 1.79951393355522e-09 -2.18615574767806e-09 -1.27593862555371e-09 1.12701093812748e-09 -9.3122345184154e-09
"R1010" 1.45008438582439e-09 1.70246955579541e-09 -4.15185952190172e-09 -3.70960931405577e-09 1.12615077963514e-08 2.15854633052178e-08 -1.37610434405976e-08 -2.01303646818492e-09 1.04762609818185e-07 1.19095718503796e-08 -4.87312634221211e-11 -3.55155153915447e-08 -6.89595732198875e-10 -1.92166077389403e-10 -3.72165492131837e-08 1.30153432777708e-08 4.40168342553672e-10 1.26461946828048e-09 5.72594448390552e-09 -2.30409524497961e-09 5.7773842427795e-09 -2.71977634864016e-08 6.09114226593859e-10 -5.35348929254421e-08 -8.16899462214278e-10 -6.48915305313721e-09 1.06506135419478e-08 3.45030716410825e-08 6.79587828462669e-09 -6.62095433304244e-09 2.34433654875859e-09 -6.34545761557412e-09 -2.10251644450862e-09 -5.47772636501784e-09 4.30901276971839e-09 -5.00029951755184e-09 -5.6793682076516e-10 2.758815673595e-10 2.56427664967546e-09 -5.61092193795444e-09 6.94702889928963e-09 -3.63319645876964e-09 -7.18823557993489e-08 -6.0087398624829e-10 4.81687879415365e-10 2.50376933942524e-08 -8.56745465888301e-10 -2.07378436158594e-10 2.87794538975401e-10 2.91727814919754e-09 -1.91879210794324e-09 -3.80084885531741e-09 7.51366218967148e-09 3.94805187904252e-10 1.34710465413401e-09 7.50903450393503e-09 -6.34041286135326e-10 4.72302431351472e-08 2.118371686205e-09 -9.35758240305686e-10 2.14017275735642e-09 -2.09649216706328e-08 -1.07598646400365e-09 1.12685895753505e-09 -6.95967047013349e-10 1.95301295628405e-09 1.56572721640803e-09 -4.05665509580876e-09
"R1011" 3.67144850058879e-09 -2.42863268846372e-11 -1.60557399407858e-11 1.30508160754374e-08 2.2323077158958e-09 -2.56057407972372e-08 -2.54087951867313e-08 -5.10996029024462e-09 1.19095718503779e-08 9.15376351035012e-08 -5.39772312948052e-09 -3.38843891580439e-09 8.70356552128368e-10 1.91279426756151e-09 9.41417136047361e-09 -1.59185586238513e-10 3.93559312275802e-10 1.14391801253655e-09 2.15601543192201e-09 -3.12878806382142e-08 1.2618383091395e-09 -6.06602475253496e-10 -1.43573098530041e-09 9.42914761558866e-09 -1.17256634193957e-09 -1.17071039460222e-08 1.80280370903132e-09 -1.87140593022336e-08 2.22662694867521e-10 7.35872108188208e-09 2.57403523509788e-09 3.65813742318145e-09 -4.67131183124008e-09 2.99001814201214e-09 -1.49901924791304e-09 -1.02693178337229e-09 1.20566725152504e-09 -4.57255617285269e-09 1.29262525288244e-09 2.07184111514315e-10 8.61341943373768e-09 1.20642834052601e-09 -1.09851017896999e-08 -1.33833974206761e-08 9.45251819092567e-10 1.80766855963308e-09 -3.00106245207184e-09 -2.67185288907101e-09 -2.89254529991373e-09 -1.81644902102398e-09 -1.64052644209445e-09 -9.48887887124012e-10 2.59315028775673e-10 1.41359682617326e-08 3.74064684034912e-09 9.44734620192783e-10 -6.7713555342668e-10 -2.79774589384765e-10 7.36770121519672e-10 -2.25739103379255e-09 -2.12477834232678e-09 -7.2656431755367e-09 3.15283162085044e-09 -4.14834768150837e-09 -2.48060928979502e-09 -2.75605775671372e-09 -1.38216708690262e-09 1.84640873569506e-09
"R1012" -1.4905612590034e-08 9.67165012168519e-09 1.64880444387163e-10 -3.33032399192611e-09 -6.58736067317852e-09 -4.7492776110733e-09 2.63375492687515e-09 2.74299807124151e-08 -4.87312634222059e-11 -5.39772312948083e-09 2.22425924027744e-07 -4.15966141279895e-09 -8.17427469263403e-08 -3.47506431307952e-08 8.09359384253609e-09 -9.07755644342609e-10 3.53321527774123e-08 -6.3048747759733e-08 -3.12494044378073e-09 5.7492997615816e-09 -5.0634833010984e-09 5.37184893112822e-09 -7.90308860484108e-10 5.23824977784544e-09 -1.00608212643723e-08 -1.03350194956315e-08 -8.65208582288337e-09 -5.92100049789607e-09 6.23248836649875e-08 -2.0630567713538e-09 1.1903459143304e-08 -5.89867869180317e-08 1.60421785739841e-08 -1.11842619360402e-07 -7.82558275552388e-10 -1.00108179269119e-08 -1.85553223353063e-09 1.12837015683818e-09 1.0822109189091e-08 2.51854309570681e-09 -1.71720474545852e-09 1.13854892491703e-09 -3.03673518970041e-09 -2.55331968823339e-09 1.2121738317684e-08 -1.10659127674989e-09 -7.06635464068433e-09 -4.06883061915912e-09 -3.90953037401805e-09 -2.04794626740402e-10 -1.62711715231489e-09 -3.28528064370231e-09 1.10111317000181e-08 1.29638551183922e-09 7.24300937677476e-10 4.63215864628997e-10 -2.90818793455308e-09 2.92218026447841e-10 3.59180800958175e-08 -8.87318246256495e-09 3.57104781851904e-09 3.16138363145728e-10 8.52979303432986e-09 3.43333575800537e-09 -3.26513037748344e-09 -1.03967552482969e-08 1.56370710483461e-09 -1.07973287462346e-08
"R1013" 2.48779433649669e-09 1.23338693796072e-09 1.39542694262495e-09 2.57975426035686e-08 3.98819008642998e-09 -4.47115822137935e-08 8.94885416534709e-09 1.97257684524078e-08 -3.55155153915449e-08 -3.38843891580391e-09 -4.15966141279858e-09 6.90468046114726e-08 3.94389992125827e-09 -1.04895066913976e-08 1.73527989597956e-09 3.4345977843729e-09 1.53562797835167e-09 2.12232520297685e-09 -6.30088869095273e-09 -2.8002415019754e-08 -1.06503160451119e-09 7.6581248655499e-09 -2.22515299074295e-09 9.41366391588646e-10 7.21477086407201e-10 2.29505842504045e-09 -7.9041733804901e-09 -8.39535163541777e-09 -3.8873032125147e-09 -4.01604064177019e-09 -1.09120054231471e-09 1.54364193355664e-09 4.2759177009672e-09 2.43088519421337e-09 2.23715908803789e-09 -3.35130742269163e-10 -1.17483242608522e-09 -1.37843677190412e-08 -2.7072445231113e-09 1.64923873498001e-08 2.3926846005845e-09 -2.76837267550101e-09 2.06316165564668e-08 -6.29590357727699e-09 1.89622743179856e-09 -4.482077294657e-08 -3.33194336694507e-09 -1.89274143863246e-10 -6.39885157510296e-10 -4.08974619112635e-09 1.92271837360287e-09 -4.27951601485902e-10 -3.63630441547313e-09 1.49234699066709e-08 5.95997549239327e-09 -1.38929413521366e-09 -3.69601164987699e-09 -7.31410703266647e-09 -4.93909047213795e-10 3.722805984846e-09 3.12850637314609e-09 8.99509068650096e-09 -1.8071914364609e-09 -1.62473333082085e-09 1.32128840851031e-09 -7.55979506736785e-10 -3.43784671170248e-09 3.74238047629387e-09
"R1014" 4.47705177386455e-09 -7.47533084929973e-09 4.01212559777445e-09 9.96278643705254e-10 5.3062920543072e-09 -1.55252520165233e-09 3.02743798233945e-09 -1.28709081574514e-08 -6.89595732198605e-10 8.70356552128152e-10 -8.17427469263412e-08 3.9438999212585e-09 1.40077891999347e-07 2.01133751661711e-08 -1.62957092211742e-09 -6.05317700626152e-10 -4.91680235136458e-09 3.540309140978e-09 1.61973285397498e-09 -2.52807425039678e-09 1.12864841634648e-09 -1.61094718424553e-09 7.36778877912809e-10 -1.45047031981224e-09 7.01284356938224e-09 -4.23337162778962e-09 -4.42110458272556e-09 2.98661813757219e-09 -2.13398616922349e-08 -2.77697612885023e-09 -3.1035662732143e-08 1.79139817080543e-08 -5.40955888085076e-09 3.61675220928155e-08 -1.1555136130909e-09 1.19929746694235e-08 -1.09660916756344e-09 -4.29516355636359e-09 9.34176943682025e-09 8.0564573529502e-10 -1.78922950758346e-09 -4.53413458201027e-09 1.19845697619348e-09 2.32520270654022e-09 6.39174198531312e-08 -7.01307276028163e-10 -1.08256331524124e-07 1.18531107087464e-08 -4.60075565527686e-10 1.05326582463455e-09 5.83303544210168e-10 -3.19453743908866e-08 4.55042065223194e-09 2.18012607783417e-09 -4.36483571129579e-09 6.35589511744691e-10 5.83257829624153e-09 -2.11670403611684e-09 -2.47904644551474e-08 1.29345816806212e-09 -4.55547299237177e-09 5.75462318829599e-09 -1.23024138145386e-08 2.88544646541283e-10 -1.33846422160145e-08 -6.58255374710466e-09 2.03996462713603e-09 -6.75602620047434e-09
"R1015" -4.85425904569927e-09 -2.54835956214672e-09 3.99178945234731e-09 -1.83610695688838e-09 -5.97719955479346e-09 1.91188601557312e-08 6.6632741746739e-09 -5.32865970844168e-08 -1.92166077388826e-10 1.91279426756313e-09 -3.47506431307955e-08 -1.04895066913969e-08 2.01133751661709e-08 1.46390058831294e-07 7.35495413215484e-09 -8.76018030160357e-09 -1.82975228899929e-08 5.05997060313596e-09 2.15553198796984e-09 2.99112759888788e-09 -3.39545884727319e-09 -4.63340997521241e-09 1.293498122224e-08 9.08665631993960e-10 -2.6168017351746e-09 -9.12256908441157e-09 6.30016946400765e-09 -7.96868215507121e-10 -1.14202507648563e-07 -4.51595541734454e-10 6.62025261233677e-09 1.01023584959614e-08 1.17996024957093e-08 4.48694613201285e-08 -9.81967240588067e-11 3.29469713467113e-09 8.69393765758329e-10 1.99642712149389e-09 5.47084296647638e-09 -6.17704780910193e-09 3.11083918915682e-09 1.70151500210019e-09 7.91277300081496e-10 2.23634883720006e-09 6.36506476222525e-09 5.99340589071459e-09 -1.419581843135e-08 3.84394796792853e-09 -1.02622086453094e-09 4.27016622225368e-09 1.18927270171059e-09 -3.2390102507524e-09 -3.14706179924604e-09 -1.68972914139649e-09 -2.62761085482092e-09 3.98655287781888e-09 -3.43457787586329e-09 -3.4965301103562e-09 4.58632042280318e-10 -8.26340163202688e-10 -1.15912144518243e-08 -6.4821158590341e-09 -2.90354229193118e-09 -3.71806215103836e-10 -1.34058187234605e-09 -4.07551866983676e-09 -2.18277509111613e-09 1.46978457799874e-09
"R1016" -4.66371593508747e-09 -1.63092790655361e-09 1.06768143489029e-10 1.11564821335784e-10 -1.71192487181072e-08 -2.54323433484314e-08 8.30613512795277e-09 -3.79309097958075e-09 -3.72165492131835e-08 9.41417136047392e-09 8.09359384253588e-09 1.73527989597948e-09 -1.62957092211771e-09 7.35495413215556e-09 4.19974806743656e-08 -7.04153903864424e-09 4.93643972935126e-09 -3.77858683886161e-09 -1.2739165704307e-08 3.16189568177004e-09 5.76678956326482e-10 1.00919157159288e-08 -1.70072165797778e-09 1.73224907451679e-08 1.57202863742831e-09 1.25506966349431e-08 -2.05779203025002e-09 -1.25045605524179e-08 9.69773382138598e-09 1.39502954871478e-09 -1.2995246018053e-09 9.56506495340416e-09 -6.86498254031137e-09 -5.77080974954803e-09 8.50812714600294e-10 2.3294331607463e-09 1.08158009685768e-09 -3.80477343824077e-09 2.70662404971641e-09 8.05450707828944e-09 2.96633750810168e-09 4.94929322451968e-10 2.10351814203479e-08 -3.87801054739554e-09 -3.24851487059308e-10 -1.86681143888265e-08 -1.67720452652885e-09 -3.60494619598842e-10 -5.50766241047143e-09 5.84434229179226e-10 1.35266106534167e-09 5.16489269616655e-09 -5.65298825269482e-09 1.42103817473513e-08 -5.12581668080179e-10 -3.25528904797661e-09 2.12917527905057e-09 -1.38264296282288e-08 -4.39609769881156e-10 -1.50394175587317e-09 -2.97350832022296e-09 5.25840527784562e-09 2.80926691933706e-09 -1.76155896505297e-09 -1.79471022129898e-10 -3.48811351841286e-09 -1.06572647957511e-09 -5.4071789561827e-10
"R1017" -4.13590379288501e-09 1.85087850315538e-08 -2.71132392452551e-09 2.46623582645536e-09 1.95234131349783e-09 -2.14282519344266e-09 9.91553481385767e-09 8.26614701831625e-09 1.30153432777711e-08 -1.59185586237852e-10 -9.07755644342051e-10 3.43459778437299e-09 -6.05317700626361e-10 -8.76018030160343e-09 -7.04153903864384e-09 9.93759946742819e-08 8.67796276797882e-09 1.1597337071283e-09 -1.04084808714938e-08 -1.15444283517989e-09 9.53818303793618e-09 -4.65186519381393e-08 -3.19347501760312e-08 -1.61555528114899e-08 7.77428318660742e-10 5.58445301461172e-09 -2.17236515145933e-08 -1.37566145857515e-09 3.21858748457912e-09 -5.50101030140867e-09 1.25312449177882e-09 -1.5181318311529e-09 8.76214156350032e-09 -2.44165392810829e-09 3.18548887656178e-10 -3.26791814295225e-09 -7.12934017925684e-09 -9.38375532736672e-10 1.11244271420205e-09 6.78033073512513e-09 -1.21501283206666e-10 -1.22426486481577e-10 -9.51831691162126e-09 -2.23287378904951e-09 2.96802330476731e-09 -8.16324649851964e-09 -1.39914711764971e-09 1.58504167391429e-09 -2.566441561046e-09 -3.60290647852079e-08 1.68374639903894e-09 -4.31116128720205e-09 2.23371280205967e-09 9.41248960124156e-09 -1.57003509488762e-08 2.35590374753649e-08 4.39481074267460e-09 1.11703484301736e-08 1.18829241820727e-09 7.8213099680552e-09 -1.03918069528978e-08 -1.12781075015452e-08 -7.04988104670383e-10 2.36956030897993e-09 4.38772370662625e-09 1.91097280362812e-10 3.70354032574849e-09 -3.65712677403592e-09
"R1018" -3.26254428385546e-09 -3.79816420137233e-09 -1.17953080732717e-08 2.03357789004648e-10 -9.45073480231858e-11 -6.71869985364079e-09 2.9828792021465e-09 5.53570285845482e-09 4.40168342553944e-10 3.93559312275344e-10 3.53321527774113e-08 1.5356279783519e-09 -4.91680235136524e-09 -1.82975228899928e-08 4.93643972935118e-09 8.67796276797865e-09 8.07109134906959e-08 -1.27217871228875e-08 -3.20581106882894e-08 1.29954659272923e-09 1.32243663570862e-08 1.44702020200751e-09 -3.60828283009214e-08 -7.8604976343233e-10 2.34585890603068e-09 -6.15525552954154e-09 7.49761166926241e-09 -4.26400881812188e-09 3.67273768974835e-08 -5.96529854701911e-09 1.20546164815807e-09 -2.93949835367867e-09 7.17819033325909e-09 -5.15253965225035e-08 -1.56142066700958e-09 2.72697453354343e-09 1.44423029909842e-10 -1.75605743876377e-09 3.98798840689275e-12 3.1276373766032e-09 1.98137867018661e-09 -1.07546376973421e-09 3.38871493697041e-10 -1.12525218340347e-09 1.07602163862187e-08 -5.41443062545720e-09 -1.13123621422926e-08 1.43197776653837e-09 -9.23038529851774e-10 -1.41184790219077e-09 -8.68981478881228e-10 -6.81169512371109e-09 1.87741846104076e-11 4.08570187803831e-09 -6.93510245736876e-10 -2.01912165398999e-09 9.5478162836561e-10 -8.17193599268609e-10 1.66650106563363e-09 -5.97040514057373e-09 3.02305807391342e-10 3.10207282157936e-09 -1.40776108106301e-09 -9.00341678951231e-10 -1.18021259918258e-09 -3.92456431200047e-10 1.02723322560124e-09 -1.13910215489473e-09
"R1019" 5.14724095362134e-09 7.08627123955415e-10 8.6051691814394e-09 2.43224751469744e-09 1.11985946327679e-08 -3.03405503265518e-10 7.92010985917583e-10 -5.77214193839569e-09 1.26461946828094e-09 1.14391801253498e-09 -6.3048747759736e-08 2.12232520297664e-09 3.54030914097978e-09 5.0599706031389e-09 -3.778586838862e-09 1.15973370712789e-09 -1.27217871228885e-08 8.12814788436573e-08 4.03284876649751e-09 -2.14011376417486e-09 4.89381443001967e-10 -1.50255787417802e-09 1.81369493619013e-09 1.32980354036842e-10 1.06570878430838e-08 -2.79167848611436e-08 -7.14549856873516e-09 -9.89040936418781e-10 -8.69339530390618e-09 -2.79773016715819e-09 -1.30901462857004e-08 -7.83224930141425e-09 -1.32068804866003e-09 9.26153069157979e-09 6.50220735660223e-10 1.99745896782871e-09 -1.07298112776218e-09 -4.66892052646073e-10 -7.76250109282525e-09 -2.6631940402446e-10 -7.77069780788294e-10 4.48514185709999e-09 -1.48260514349283e-09 -4.37532673993956e-10 -1.45687705872442e-08 -1.59324897012137e-09 1.94493358820784e-08 -7.73941428819628e-10 1.58891584130868e-09 -2.61157179640704e-09 -2.13523849953954e-09 -1.32131323144418e-09 7.21002746874592e-10 1.34592561176792e-09 -1.75878641018042e-09 2.07000126386539e-09 3.631665535414e-09 1.55017028141369e-09 -4.28355450903844e-09 1.60698682147636e-09 3.00242868838656e-10 -2.35371972405053e-09 -4.34752106616755e-09 1.36178134150602e-09 6.88653329111248e-10 4.34817407245484e-09 -1.30497236680146e-09 9.04318426919910e-09
"R1020" 5.5927578238576e-09 -6.82452739859897e-09 1.72459255285956e-08 -2.46319259053379e-09 2.04741690748097e-08 1.27924924554359e-08 -6.23053860834601e-09 -7.62496026433863e-09 5.72594448390497e-09 2.15601543192126e-09 -3.12494044378024e-09 -6.30088869095255e-09 1.61973285397573e-09 2.15553198797148e-09 -1.27391657043075e-08 -1.04084808714929e-08 -3.20581106882902e-08 4.03284876649558e-09 1.42302270300234e-07 1.27377231059108e-09 -6.61215930128109e-10 -7.71693472651842e-10 2.11909237599891e-08 3.75900343055369e-09 8.26977416720522e-09 -1.46546840923852e-07 8.01863597170712e-09 -3.19322780836101e-09 -1.53108072090335e-08 1.66487855741652e-09 -5.26499584856685e-09 -3.461971232409e-08 -3.0439269412724e-09 1.08789812287219e-08 1.97190420796849e-09 2.8639718349029e-09 9.73450435067432e-10 7.75570563197032e-10 -1.30641166247907e-09 -1.98540881097545e-09 -2.05577384424823e-09 5.10706852729324e-09 -4.96782928637618e-09 -1.94586326669939e-09 6.70524939565221e-09 8.60007045485732e-09 -1.42922018237321e-08 -2.80806106570758e-09 1.8927718598658e-09 -3.08992410986491e-09 5.83866521377697e-10 -5.0898035950913e-10 2.50599122608211e-09 -2.20193089276594e-09 1.91422971622334e-09 7.11710856597119e-09 -2.70177160180423e-09 9.85795817563433e-10 7.79327211747607e-09 -8.47544729929272e-10 -4.99826197112851e-09 -3.36026315050949e-09 6.42049276160659e-09 9.16894527910129e-10 3.14073142799067e-09 -3.0601930876818e-09 -3.19332170133256e-09 -3.46033418960152e-09
"R1021" -1.82485632540121e-09 -8.88240610861977e-10 -2.18399621211738e-09 -3.4289428072274e-08 -5.2517340586628e-09 2.33169549120546e-08 2.31344140866673e-09 -5.63480859541329e-09 -2.30409524498e-09 -3.12878806382143e-08 5.7492997615814e-09 -2.80024150197536e-08 -2.5280742503965e-09 2.99112759888781e-09 3.1618956817704e-09 -1.1544428351793e-09 1.29954659273005e-09 -2.14011376417611e-09 1.27377231059159e-09 5.07300129192597e-08 -1.21412381934594e-09 2.27863255281731e-09 2.1232553012311e-09 -1.26911348858137e-08 9.20652944690885e-11 4.26664417026996e-09 2.86817042749487e-09 2.14260212528546e-08 2.55001730518872e-09 1.33470597934953e-10 -1.53971262438643e-09 -3.93962867052549e-10 -5.27169679797503e-10 -3.58997702566623e-09 -1.12398241214826e-09 7.36314179270501e-10 2.32393988192108e-10 1.60502351157241e-08 9.19548145289608e-10 -1.71390736946018e-09 -7.93370077205434e-09 -9.44898586995795e-10 4.84810882254128e-09 6.34909285465672e-09 -7.63653509032028e-10 1.06599977875644e-08 2.10976021134687e-09 1.05514542613073e-09 4.80343774679228e-10 1.1475414183011e-09 1.62607941285378e-09 1.73908580203633e-09 1.01020569353306e-09 -1.81662316286277e-08 1.72788234414228e-09 -2.81928800109913e-09 -6.82530332312656e-10 3.16071827156623e-10 1.04384448591608e-09 -2.73094212882014e-09 3.96612815241272e-10 -4.55589280948619e-09 3.33042452354187e-09 2.17150931801939e-09 -1.02703749247898e-09 -2.56801492459114e-10 4.95096792281753e-10 -3.63143620642798e-09
"R1022" 3.33545485840037e-09 3.19115544991244e-10 6.77643061993483e-09 4.71907120036818e-09 1.46193314945022e-09 -3.26138836262925e-09 2.02221691065828e-08 1.4169655374502e-09 5.77738424277916e-09 1.26183830913946e-09 -5.06348330109805e-09 -1.06503160451105e-09 1.12864841634541e-09 -3.39545884727339e-09 5.76678956326643e-10 9.53818303793931e-09 1.32243663570837e-08 4.89381443002614e-10 -6.61215930128503e-10 -1.21412381934631e-09 1.251693245069e-07 -3.30359312313536e-09 -9.50662971336126e-08 -6.3702204334961e-09 1.2506303769513e-10 -1.04264821211842e-08 -6.61385386784883e-09 -1.42662847030195e-08 6.06236441801424e-09 -4.63812540347144e-08 2.17117833556948e-09 -1.67461090800553e-09 -1.26013105091221e-08 7.05798419366932e-09 5.00016940246556e-10 8.01236805945799e-10 -4.51573250417704e-09 1.19583726767985e-09 2.37667021517452e-09 3.09489164269133e-09 -2.97447224835838e-10 -2.42317774385113e-09 -2.5945062768576e-09 -1.98701608536951e-10 5.67832114599713e-09 -4.46797030944807e-09 -7.86403808225909e-09 2.83929318364042e-09 -1.55234327347386e-09 -2.96738221584248e-09 3.1138368816362e-09 -4.43594789947571e-09 -8.48859474385035e-10 4.8443470854785e-10 -7.40681315352002e-09 3.45889931407244e-09 -3.10325122692512e-09 3.62661545261443e-09 3.00316973095355e-09 1.29741579216236e-09 -2.06560211928339e-09 -2.21565500022397e-09 -3.35027195236809e-09 3.05918838268758e-09 3.52551509698712e-09 -5.17598182581713e-10 1.75324105606029e-09 -1.1398637014936e-09
"R1023" 4.2455907600966e-09 -1.37312685315981e-09 9.95875131709874e-09 5.29304393612157e-10 -2.8500112135863e-09 -4.95300961597413e-09 6.78081509014215e-10 -1.16747171060409e-09 -2.71977634864017e-08 -6.06602475252206e-10 5.37184893112865e-09 7.65812486554971e-09 -1.61094718424558e-09 -4.63340997521258e-09 1.00919157159288e-08 -4.65186519381386e-08 1.44702020200802e-09 -1.5025578741783e-09 -7.71693472652413e-10 2.27863255281688e-09 -3.30359312313522e-09 7.43707954803574e-08 4.26690556645992e-09 7.56636264966569e-09 3.40672621729044e-10 3.98120556092039e-09 -2.84925272205173e-08 -1.10739938388439e-08 1.85228849358287e-08 -1.00751370474299e-08 1.6581376902334e-09 1.07885764813289e-09 -1.01212493096759e-08 -9.18848350673282e-09 -9.2144439744902e-10 1.78685328775468e-09 5.17633593090592e-09 5.4604053995556e-09 -1.46444660372528e-09 5.41618636223801e-09 -1.29419484569116e-09 -2.81857617746497e-09 1.3611690965567e-08 -2.61117679892714e-09 -4.51484970448447e-09 -2.91020228778664e-09 3.15510674695399e-09 4.73976600630052e-09 -4.75732223663908e-10 2.68842002331419e-08 -5.33688970923024e-09 3.14530186584526e-09 1.81628653691968e-09 -2.12691744171102e-09 1.98750114471092e-08 -5.46087715195981e-08 -6.34225214329213e-09 -1.62993594975685e-08 -1.56616057252927e-09 -9.48385141863343e-09 3.12771401799012e-08 3.43431350967441e-09 -1.02020463691608e-08 -2.11122487871079e-09 -3.80740943114137e-09 1.46782646783066e-09 -1.82091587827672e-09 6.68554092133239e-09
"R1024" 6.72324296180676e-09 -1.38968604593541e-08 -2.08335988303389e-08 -4.73275365069942e-09 3.33450468751283e-09 3.93762247849849e-09 -5.95489379772259e-09 -9.54740355224028e-09 6.09114226593367e-10 -1.43573098530199e-09 -7.90308860483154e-10 -2.22515299074304e-09 7.3677887791446e-10 1.29349812222402e-08 -1.70072165797781e-09 -3.19347501760306e-08 -3.60828283009171e-08 1.8136949361883e-09 2.11909237599918e-08 2.12325530123172e-09 -9.50662971336021e-08 4.26690556645889e-09 1.83768922485589e-07 4.3335198537589e-09 -5.70537662884952e-10 -1.21760015634595e-09 1.35741429446138e-08 2.8897464858847e-09 -2.28177383128028e-08 1.47057694634913e-08 -2.62706197419596e-09 -3.66121003980162e-09 -2.78446432711239e-09 4.04682296803971e-09 -1.43983182754849e-10 3.42083928603247e-09 8.24497069757865e-09 3.63413720212738e-09 -1.88436201718989e-09 -3.48796720695566e-09 -1.15863998318407e-10 3.53213506094324e-09 1.95294066537357e-09 5.8584966181258e-10 -7.10909780806861e-09 3.39375280957664e-09 7.90781315453619e-09 -2.07285838015498e-09 2.87234384362953e-10 1.14074987683811e-08 -1.39263116714216e-09 5.66305428177535e-09 -1.21913925585854e-09 -3.01531403737316e-09 4.67572328117567e-09 -3.51755485567201e-09 -6.10658702956264e-09 -6.05939729055259e-09 -4.19878273834105e-09 -4.2550143820393e-09 3.96646085639998e-09 -1.00229745244918e-08 4.00697848617714e-09 2.65991774702475e-09 -3.50921578497291e-09 -3.74018186014472e-09 -4.17911917332707e-09 7.43121196702883e-09
"R1025" 7.62514477306819e-10 -3.28795066186919e-09 3.79520970599547e-09 -7.00745079452874e-09 -2.13889397824257e-09 -6.47174092696706e-09 -1.58736567479187e-08 -1.70472861882158e-09 -5.35348929254418e-08 9.42914761558995e-09 5.23824977784555e-09 9.41366391589053e-10 -1.45047031981216e-09 9.08665631993892e-10 1.73224907451678e-08 -1.61555528114897e-08 -7.86049763432788e-10 1.3298035403659e-10 3.75900343055332e-09 -1.2691134885815e-08 -6.37022043349475e-09 7.56636264966586e-09 4.33351985375596e-09 1.37616201768137e-07 6.49806285163587e-10 3.63175107513478e-10 -1.51855451935415e-09 -9.51713885730597e-08 -2.82152733372206e-09 1.02811426319438e-08 -2.23579924954456e-09 -2.38319843215606e-09 5.1690338197453e-10 -8.795304920107e-10 -4.08697538332521e-09 -3.20952971163012e-10 4.82318290237624e-10 3.33492433452551e-08 -2.05161768079675e-09 -1.40918008686984e-08 -3.95960485129455e-09 8.3766185171704e-09 2.35560876085164e-08 8.94395244183511e-09 2.652242181794e-09 2.04849313614821e-08 -1.95570270759489e-11 -5.51579569693539e-09 2.75312433348207e-09 -2.73217917582511e-09 2.70341757005024e-09 -1.15690857592811e-09 -2.4096726373567e-09 -2.45173727592136e-08 -2.28078450146287e-08 1.11902981839031e-08 4.99085157443901e-09 -5.6650291516807e-08 2.13177300209071e-10 5.19383299823008e-09 -5.80527731561981e-09 2.23012331942656e-08 5.19339396187788e-09 9.28525558640446e-10 -1.36366739047306e-09 4.05142333978721e-10 9.03973574697684e-09 -4.8977781481187e-09
"R1026" -2.26762728729963e-09 1.27341528844227e-09 5.97037211624347e-09 -5.11308529502044e-10 6.18496817947637e-10 -1.62826779745501e-09 3.12817637653971e-11 3.91076119461172e-09 -8.16899462214311e-10 -1.17256634194021e-09 -1.00608212643735e-08 7.21477086407337e-10 7.01284356938254e-09 -2.6168017351734e-09 1.57202863742812e-09 7.77428318663377e-10 2.34585890603022e-09 1.06570878430827e-08 8.26977416720565e-09 9.20652944690179e-11 1.25063037695188e-10 3.40672621729204e-10 -5.70537662885768e-10 6.49806285163144e-10 3.64053542088464e-08 -1.05062816416724e-08 -1.96352256964983e-08 -7.96581828206402e-11 1.78734157542264e-08 2.96262242536736e-10 -2.77138074547741e-08 -6.5242687386517e-09 -3.07272921286754e-09 -1.29088412938522e-08 5.42139729792505e-10 5.45923717991467e-09 -2.08730247120289e-09 -4.47849828601416e-10 -1.53630936834136e-09 -1.13669412252169e-09 1.66232811818264e-10 1.03611472446763e-09 1.22140533291822e-09 -1.7028757881579e-10 9.70221744530341e-09 1.8004701572307e-09 -1.34647156881842e-08 -3.83328910893222e-09 1.50755569047024e-09 -1.95023506838306e-09 2.33883352413876e-09 -1.22995579666736e-09 -1.04297070150736e-08 -1.08818483722706e-09 -1.81082062446594e-09 1.10465739919263e-09 4.10143139642904e-09 -1.67124560593393e-09 -8.98624532518818e-09 -2.64336940364267e-09 1.38799740140816e-09 6.02225135796126e-10 9.98638614343061e-09 -9.08056471713861e-10 8.94187865965927e-09 2.35005396439844e-09 -1.32941568681684e-09 -1.16863783993396e-08
"R1027" -1.24587081592598e-09 6.21127688111147e-09 -5.1488972342613e-08 -1.35972612287263e-09 -1.49984985410065e-08 -9.52375397186112e-09 1.18299315482176e-08 -5.2040978807446e-09 -6.48915305313664e-09 -1.17071039460174e-08 -1.03350194956316e-08 2.29505842504184e-09 -4.23337162778807e-09 -9.12256908440984e-09 1.25506966349431e-08 5.58445301461625e-09 -6.15525552954225e-09 -2.79167848611437e-08 -1.46546840923835e-07 4.26664417026981e-09 -1.04264821211826e-08 3.98120556092156e-09 -1.21760015634427e-09 3.63175107513885e-10 -1.05062816416733e-08 4.28365887364026e-07 -4.65477368208005e-08 2.09368522865076e-09 3.12634063328597e-08 -7.56477290948916e-09 -7.38516647455213e-09 3.82884019153619e-08 -2.53825594327414e-10 -1.04021684727793e-08 -6.78998103475656e-10 -1.1054824911621e-08 -3.06685875821521e-09 2.18804543332962e-09 -4.14054116037537e-09 -6.59809620456137e-09 1.06902072004844e-09 7.9942451712409e-09 4.32287080839747e-09 7.23148165834198e-09 -1.41677145486e-08 -6.66565235236443e-09 3.85012511910245e-08 -8.03172461215977e-09 -1.89270828560764e-10 4.01630448923924e-09 1.90220766822704e-09 2.3056692058616e-09 -1.21814092530061e-08 1.86323688457037e-09 -2.6560758251519e-09 -4.01660893131218e-09 8.34395069062626e-10 -5.25041853046624e-09 -3.25324928942238e-08 1.00566785034534e-09 2.43355010266296e-08 5.89442510771201e-09 -4.58323123685784e-09 3.39456785736399e-10 -8.91839152196115e-09 1.53305349040023e-09 -1.38284961111644e-09 1.41867905568736e-08
"R1028" -2.75533355723794e-09 -1.11539169280431e-07 -6.63784304397896e-08 -4.22453930408533e-09 -5.76530224643672e-09 7.48408953579646e-09 -6.85776245942593e-09 -6.77456671494856e-09 1.0650613541947e-08 1.80280370903046e-09 -8.65208582288535e-09 -7.9041733804899e-09 -4.42110458272658e-09 6.30016946400753e-09 -2.05779203024962e-09 -2.17236515145946e-08 7.49761166926515e-09 -7.14549856873522e-09 8.01863597170636e-09 2.86817042749467e-09 -6.61385386785167e-09 -2.8492527220519e-08 1.35741429446141e-08 -1.51855451935469e-09 -1.96352256965006e-08 -4.65477368207957e-08 3.3511406652058e-07 1.64208050378452e-08 -2.0250995859788e-08 4.26430285982443e-09 4.63334242463096e-09 1.15842664140883e-08 7.73081529335689e-09 1.56449508583194e-08 2.65905490035086e-09 7.65916483124453e-08 2.10388471030384e-08 -4.80607688700218e-09 -9.0426823829157e-09 -8.66275343925064e-09 8.39922470844568e-09 1.69524135236407e-09 -9.31258719420616e-09 1.16201258138445e-09 7.95294919093117e-09 2.44062180638682e-09 3.38684031718015e-08 -2.43778049665327e-09 4.55126003967062e-09 9.83007009054688e-09 -4.47770513821843e-09 -6.05471316654868e-09 4.38389299853027e-09 1.71674538439416e-09 -2.50859675731207e-08 1.4817594515457e-08 1.69745238712597e-08 1.1326553471927e-08 -3.65310674281046e-08 -1.39553083653772e-08 -1.48378947769142e-07 -7.83605120491417e-09 -1.37122432862572e-09 -6.84708412920819e-09 7.65442092327041e-09 3.12847800400995e-09 1.2533965099754e-08 -7.45867562958938e-09
"R1029" -6.85615251023552e-10 -6.92274981160194e-09 -6.21439716031178e-09 -2.69799999828584e-08 -9.35383897345546e-10 1.70354303578284e-08 -4.34588000827962e-08 1.39388123519339e-09 3.45030716410822e-08 -1.87140593022363e-08 -5.92100049789570e-09 -8.39535163541821e-09 2.98661813757185e-09 -7.96868215507286e-10 -1.25045605524183e-08 -1.37566145857284e-09 -4.26400881812306e-09 -9.89040936417076e-10 -3.19322780836169e-09 2.14260212528544e-08 -1.4266284703021e-08 -1.10739938388436e-08 2.88974648588406e-09 -9.51713885730608e-08 -7.96581828212642e-11 2.09368522864886e-09 1.64208050378435e-08 2.19815878615547e-07 -8.21633169378533e-09 1.41005550192138e-08 7.54963019137345e-10 2.0934685895247e-09 2.94175142971767e-09 6.10502036115098e-09 3.23332403968253e-09 9.46602353555109e-09 -2.3178106214908e-09 -3.41451470863562e-08 4.46700989658346e-10 1.14123979879826e-08 2.33322596852152e-09 -5.39034663805972e-09 -1.26110322129797e-08 -1.86342507779727e-08 -2.34756808229154e-09 -1.00691795028477e-08 2.66954395746663e-09 -8.59742305123077e-10 -1.92684284521133e-09 6.27256311770941e-09 -2.78419095208563e-09 2.38999865706676e-09 4.43016080058244e-09 3.08769161131691e-08 9.15206415025329e-09 -8.82882174518261e-10 -2.32437737430828e-09 2.06903325519853e-08 -3.49377214212456e-09 -6.80326064828666e-09 -1.10826423546726e-08 -1.32522767527417e-08 2.44087549582051e-09 -1.32087059128711e-09 -7.78489268466155e-10 -2.48108249763738e-09 -5.30623221780728e-09 1.9559882260018e-09
"R1030" 1.21614369171344e-09 4.97814226410389e-11 -6.99951822924457e-09 8.91194980066967e-11 -2.96865945747185e-09 -1.31098060105606e-08 2.18536147671137e-09 1.281444089306e-08 6.79587828462682e-09 2.22662694867676e-10 6.23248836649874e-08 -3.88730321251498e-09 -2.13398616922348e-08 -1.14202507648567e-07 9.69773382138623e-09 3.21858748457792e-09 3.67273768974826e-08 -8.69339530390622e-09 -1.5310807209034e-08 2.55001730518959e-09 6.06236441801312e-09 1.85228849358301e-08 -2.28177383128023e-08 -2.82152733372156e-09 1.78734157542264e-08 3.12634063328597e-08 -2.02509958597892e-08 -8.21633169378809e-09 2.73229019759424e-07 -1.80845463728892e-08 -1.44050611597519e-08 -2.31261990192213e-08 -5.33292593117125e-08 -1.20322703898525e-07 2.24851802434692e-09 8.05616736064306e-09 1.18939589277076e-09 2.29210764106646e-09 -9.97979822404908e-10 2.49066547527448e-09 1.22809216853681e-09 1.02962501325389e-09 -5.38521713361423e-09 -5.90396075928455e-10 -2.32266194961846e-09 -3.35646206380899e-09 6.16854679078067e-09 -4.75278926690382e-09 -8.07491790382e-10 -1.73014129541466e-09 -5.2298890508046e-09 1.95866875280538e-09 -1.26787623996947e-09 2.94881022448346e-09 4.29996952817937e-10 -9.8719762735238e-09 2.10625648009235e-09 5.78769479294485e-10 1.53107620013208e-09 -8.9067980521312e-09 1.5432453254825e-08 4.62836799953991e-09 7.07495852470731e-10 -2.71981894827338e-10 -3.56526247714705e-09 9.13986764779718e-10 4.12164526231814e-10 -2.55992538392096e-10
"R1031" -1.46566417472011e-08 -6.18463929636552e-10 -3.38827652076277e-09 -4.41508029569546e-09 -2.9098400898355e-09 6.6125590240125e-09 -1.02961906950628e-07 1.28026701126379e-08 -6.62095433304364e-09 7.35872108188027e-09 -2.06305677135403e-09 -4.01604064176937e-09 -2.77697612884804e-09 -4.51595541733857e-10 1.39502954871411e-09 -5.50101030141028e-09 -5.96529854701968e-09 -2.79773016715788e-09 1.66487855741338e-09 1.33470597935246e-10 -4.63812540347158e-08 -1.0075137047429e-08 1.47057694634898e-08 1.02811426319444e-08 2.96262242536886e-10 -7.56477290948493e-09 4.26430285982437e-09 1.41005550192193e-08 -1.80845463728871e-08 1.7412020878754e-07 2.76156531672121e-09 -8.18628218944684e-11 -3.47857735395398e-09 1.18615346202927e-08 -1.96029267895458e-09 3.86956080390323e-09 -5.7221340755734e-09 -2.29294038064179e-09 -2.05041251551483e-09 -7.58116918795165e-09 -1.35699034344588e-09 1.42241886731491e-09 3.94405810383573e-09 2.27388493764642e-09 2.95240077435709e-09 8.5563519274228e-09 2.61089085504497e-09 6.68777182864687e-09 2.96110121750637e-09 -5.02339008812041e-10 -2.04020900424521e-09 -1.25822999122206e-09 5.53343699425599e-10 -2.7600175950324e-09 1.64350042369502e-09 7.62631657174732e-09 4.25607500075007e-09 -2.31001228396352e-09 -1.88291236601817e-10 -3.19375673567726e-10 -1.03504381100256e-08 3.73421579301864e-09 -5.77685960508392e-09 -3.62592274462898e-09 -4.60440279434057e-09 -1.48028042212197e-10 3.6589564981402e-10 -6.82563354431634e-10
"R1032" 1.34176017936485e-09 5.72500072996757e-09 -2.02516010061341e-09 5.7292852001619e-11 -8.34326409120076e-10 1.08043129630979e-09 -2.72192793777525e-09 -3.19571827729244e-09 2.34433654875842e-09 2.574035235099e-09 1.19034591433035e-08 -1.09120054231537e-09 -3.10356627321422e-08 6.62025261233664e-09 -1.29952460180528e-09 1.25312449177424e-09 1.20546164815432e-09 -1.30901462857048e-08 -5.2649958485686e-09 -1.53971262438611e-09 2.17117833557044e-09 1.65813769023338e-09 -2.62706197419434e-09 -2.23579924954553e-09 -2.77138074547757e-08 -7.38516647455127e-09 4.63334242463285e-09 7.5496301913744e-10 -1.4405061159753e-08 2.76156531671948e-09 8.11838641267031e-08 3.08374554334966e-09 3.62356156823478e-10 1.28336379597006e-08 -2.09992572144925e-09 -6.4917107699362e-09 4.33231918580838e-09 8.92410313207429e-11 3.48511129722709e-09 2.15126308381757e-09 1.70039406749105e-09 -2.02328888395229e-09 -1.37508285179046e-09 -9.61483974657039e-10 1.91545400082422e-09 -4.00182339337332e-10 6.9352046271795e-09 5.19879894920365e-09 -1.45033300413155e-09 1.8182866049929e-09 1.88818010272161e-10 1.48664497439493e-09 4.18632073122878e-09 2.66198033325153e-09 3.67898125811872e-09 -3.5171937425441e-09 -3.73914747953587e-09 1.04214270923103e-09 2.34249463288509e-08 -8.93086248480742e-09 2.25392758850616e-10 1.72855848552736e-09 -3.72897564459205e-09 -4.02921977167437e-09 -3.16393433175689e-08 -4.0386992579034e-09 2.14113579614012e-09 -2.33997229893046e-09
"R1033" 6.91345521717048e-09 -9.47870689840821e-09 -5.3419528532494e-09 4.38120404641285e-10 -2.11780444849081e-08 -1.49918561540705e-09 1.56969785675485e-09 -1.71148947697124e-08 -6.34545761557416e-09 3.6581374231815e-09 -5.89867869180332e-08 1.54364193355695e-09 1.79139817080551e-08 1.01023584959622e-08 9.56506495340368e-09 -1.51813183115355e-09 -2.93949835367933e-09 -7.83224930141538e-09 -3.46197123240875e-08 -3.93962867052332e-10 -1.67461090800637e-09 1.07885764813306e-09 -3.66121003980137e-09 -2.38319843215511e-09 -6.52426873865108e-09 3.82884019153617e-08 1.15842664140893e-08 2.0934685895244e-09 -2.31261990192208e-08 -8.1862821893894e-11 3.08374554334931e-09 6.01180733289234e-08 -4.8895746769907e-09 4.25844889446791e-08 -1.0861494947206e-09 4.72681476254657e-09 1.52056230147413e-09 -6.26260526463594e-10 2.31271200961357e-09 5.84782348418169e-09 2.846688243842e-09 -9.37423791236389e-09 5.01350644618645e-09 -1.4742810878189e-09 -3.44823692239724e-09 -4.53442741559416e-09 1.00165533224634e-08 8.04414416371821e-09 -2.86812051626865e-09 3.16829452246052e-09 -3.93453153379286e-10 3.98873666607e-09 -5.32037837292262e-09 2.49922630905571e-09 5.36981793344826e-09 -3.50673799071506e-09 -1.56151229240288e-09 -2.00238569114757e-09 -1.31977110730748e-08 1.9659045674574e-09 9.17868155515074e-10 -6.12248529005943e-10 -2.98964509179349e-09 -1.50250466556197e-09 -1.58940755619659e-09 1.98188583664466e-10 -1.37523958955902e-09 1.25095061490227e-10
"R1034" -1.80364699144e-08 3.85149616583655e-10 -9.71542729382306e-10 7.37678420691e-10 2.45729403557703e-09 2.68163037596274e-09 8.04365331165665e-09 1.51071295612447e-08 -2.10251644450787e-09 -4.67131183124069e-09 1.60421785739837e-08 4.27591770096738e-09 -5.40955888085141e-09 1.17996024957112e-08 -6.86498254031147e-09 8.76214156350038e-09 7.17819033325943e-09 -1.32068804865941e-09 -3.04392694127286e-09 -5.27169679797751e-10 -1.26013105091225e-08 -1.01212493096756e-08 -2.78446432711213e-09 5.16903381975356e-10 -3.07272921286731e-09 -2.53825594328143e-10 7.73081529335827e-09 2.94175142971581e-09 -5.33292593117144e-08 -3.47857735395326e-09 3.62356156824547e-10 -4.88957467699078e-09 4.62452234635146e-08 -9.05851339397611e-09 -1.96313169083208e-09 -1.82119121888196e-09 -1.06670958989447e-09 -1.54187530676066e-09 -1.57259826364339e-09 -1.02451525866181e-09 -1.07060170082136e-09 6.52894574414437e-10 1.80042446851478e-09 9.95180566881938e-10 -1.41017592508618e-09 1.6562643989533e-09 5.03316190922811e-09 2.18621738756607e-09 1.08622369758205e-09 -2.22331781166084e-09 1.11007916788495e-09 -2.39595563135397e-09 1.35317739111171e-09 -3.22137646135411e-09 -1.12970015035873e-09 3.85566007530561e-09 1.43647415938015e-09 1.9434789062353e-09 -1.52466684041497e-09 1.34355846468269e-09 -4.98594196789915e-09 1.30106843833166e-09 -1.49563395618233e-09 3.89386688372645e-10 5.54717660043529e-10 4.74953654533662e-10 5.74416236847557e-10 7.48121690143799e-10
"R1035" 1.10041173016989e-08 -1.53377524463553e-09 3.01000778850508e-09 1.21129795771325e-09 -8.01651939695964e-09 9.10411417984128e-09 -7.85013693236164e-09 -1.79777665078117e-08 -5.47772636501851e-09 2.99001814201217e-09 -1.11842619360404e-07 2.43088519421303e-09 3.61675220928156e-08 4.48694613201296e-08 -5.77080974954808e-09 -2.44165392810811e-09 -5.15253965225015e-08 9.26153069158041e-09 1.08789812287192e-08 -3.58997702566543e-09 7.05798419367029e-09 -9.18848350673246e-09 4.04682296803804e-09 -8.79530492011344e-10 -1.29088412938539e-08 -1.04021684727776e-08 1.56449508583212e-08 6.10502036115038e-09 -1.20322703898525e-07 1.18615346202917e-08 1.28336379597014e-08 4.25844889446798e-08 -9.05851339397633e-09 1.38652263560309e-07 4.56907549103853e-10 -3.90718525097796e-09 7.46067280321614e-10 1.15451195535934e-09 4.57602757675444e-09 -2.75889896022589e-09 -9.15230059665523e-10 -5.88146323055177e-09 5.57207611921689e-09 1.60073821240538e-09 -8.03878609465255e-10 5.07558799470796e-09 -6.03536209976693e-09 3.24689211417559e-09 1.15318494182334e-09 2.10721406412031e-09 1.90605584778978e-09 4.04624210926434e-09 -2.45260597302168e-10 -5.23575211463685e-09 -4.92784434961144e-10 3.1542628609823e-09 -9.74609198301378e-10 -1.56189466296686e-09 -8.56439245705692e-09 9.24192847818508e-09 -6.10587035848728e-09 -1.79487293515588e-09 -1.75094272597436e-09 -1.47181581967844e-09 4.36744244641815e-09 1.87671093118244e-09 2.65470416449574e-09 -4.15403911393625e-09
"R2001" -1.8200129601939e-10 2.36952906732835e-09 -1.41260913069839e-09 1.74759164108493e-09 7.35295219200279e-10 -1.44927744971791e-09 -2.55717061646374e-09 -3.50391543801225e-10 4.30901276971849e-09 -1.49901924791134e-09 -7.8255827555265e-10 2.2371590880379e-09 -1.15551361309149e-09 -9.81967240584695e-11 8.50812714600142e-10 3.18548887656293e-10 -1.5614206670093e-09 6.50220735662345e-10 1.97190420796864e-09 -1.12398241214824e-09 5.00016940246112e-10 -9.21444397448375e-10 -1.43983182754172e-10 -4.08697538332537e-09 5.42139729792185e-10 -6.78998103474395e-10 2.65905490034849e-09 3.23332403968151e-09 2.24851802434699e-09 -1.96029267895656e-09 -2.09992572144842e-09 -1.08614949472e-09 -1.96313169083237e-09 4.56907549103161e-10 5.50485374728814e-08 -3.94693443024543e-09 -1.46460081262195e-09 -1.88228530817001e-09 4.47345371665726e-09 1.37677452728003e-08 -9.47861928845367e-09 2.9473666391341e-09 -4.4153543073211e-09 -4.56162396910557e-09 -1.30301648525852e-08 -1.04442560918141e-08 4.64578410401818e-09 -5.69935999722087e-08 -1.00044723557149e-08 -2.70843851741624e-09 3.45599330877311e-09 9.02940928256236e-09 -5.48379018790313e-09 2.80503571367887e-09 2.34801352718214e-08 9.58118901227996e-10 -6.77080183920523e-10 3.97736094337698e-09 2.07154022085634e-09 1.14986510979019e-09 1.87906277368753e-09 1.13237452039458e-09 3.7041731393496e-08 -7.76805419733568e-09 2.62057726862807e-09 -1.43498367753225e-09 -3.00866921287941e-08 1.07697242575577e-08
"R2002" -2.01032319132695e-09 -8.59332342861912e-08 -4.21679535618973e-09 -7.76044339971274e-10 -3.36602849044264e-09 1.2446642677885e-09 -1.99098517794222e-09 -1.28365231693112e-09 -5.00029951755234e-09 -1.02693178337193e-09 -1.00108179269121e-08 -3.35130742269564e-10 1.19929746694237e-08 3.29469713467126e-09 2.32943316074631e-09 -3.26791814295354e-09 2.72697453354224e-09 1.99745896782839e-09 2.86397183490288e-09 7.36314179270608e-10 8.01236805944949e-10 1.78685328775497e-09 3.42083928603366e-09 -3.20952971162793e-10 5.45923717991378e-09 -1.10548249116186e-08 7.65916483124427e-08 9.46602353555039e-09 8.05616736064288e-09 3.86956080390294e-09 -6.4917107699351e-09 4.72681476254647e-09 -1.8211912188813e-09 -3.90718525097794e-09 -3.94693443024567e-09 1.1469784771848e-07 1.02545335673155e-08 -2.98416058097771e-09 -3.47814992182075e-09 -2.29708064729569e-09 1.50237022281864e-09 3.23394696358857e-09 2.78646033025626e-09 1.93492090984649e-09 2.28803933225321e-08 1.74889136054501e-09 7.2574918781127e-09 -1.42654149741252e-09 4.274906666849e-09 2.40958736240963e-08 -1.30789526671538e-08 -8.7200649309954e-09 8.93604354423861e-09 8.45854640684706e-11 -5.88556879124174e-08 -1.70273188704625e-08 2.7417160706363e-08 -1.65637923320609e-09 -4.58407718014149e-08 -2.48119617043692e-08 -8.47900912237363e-08 5.65259655703852e-09 4.50426389399589e-09 1.1477001333549e-08 1.61324337390208e-08 -3.11524171426618e-09 2.18030042742593e-08 -1.87362475338306e-08
"R2003" 1.05413057254971e-09 -8.87998405682376e-09 -9.43352578713424e-10 -2.62917124815707e-09 1.23324254822724e-10 6.58203687326245e-10 -3.47008527132135e-10 -1.6256633332878e-09 -5.67936820765516e-10 1.20566725152494e-09 -1.85553223353103e-09 -1.17483242608574e-09 -1.09660916756346e-09 8.6939376575899e-10 1.08158009685776e-09 -7.12934017925554e-09 1.44423029910355e-10 -1.07298112776213e-09 9.73450435066392e-10 2.3239398819173e-10 -4.51573250417871e-09 5.17633593090483e-09 8.24497069757882e-09 4.82318290238417e-10 -2.08730247120196e-09 -3.06685875821543e-09 2.10388471030414e-08 -2.31781062148917e-09 1.18939589277108e-09 -5.72213407557288e-09 4.33231918580841e-09 1.52056230147401e-09 -1.06670958989548e-09 7.46067280321368e-10 -1.46460081261995e-09 1.02545335673166e-08 8.37766819595371e-08 4.61897325111701e-09 -3.24714642027877e-09 -9.2305769431154e-10 -3.51322358013954e-09 3.20208334855186e-09 8.61389688423482e-10 6.34046685769113e-10 6.37374939948409e-09 1.26477199252964e-09 -2.15643942276106e-09 -9.05717650313126e-11 7.83251068318551e-10 1.46515339388403e-08 -2.12077846689216e-08 -3.41398534510452e-09 2.14488492722651e-08 -3.90041179473521e-10 -7.48649609504719e-09 -8.59113378156699e-09 -4.2294848194705e-08 -4.61777101188517e-09 1.55034632575751e-09 -3.08613803734129e-08 -3.44529435744035e-08 1.2877954727696e-09 -9.26765205172711e-09 1.15639518840296e-08 -1.30555172668206e-09 -1.93069255060007e-09 4.66403975305434e-10 8.17691803077587e-09
"R2005" 4.90920760767068e-12 3.00146119349202e-09 2.18988150367521e-09 -3.60922993252735e-08 -1.76427727182774e-09 1.08970929098656e-08 -5.87025204711621e-09 -1.15492253873533e-09 2.75881567358066e-10 -4.57255617285391e-09 1.12837015683836e-09 -1.37843677190413e-08 -4.29516355636343e-09 1.99642712149416e-09 -3.8047734382409e-09 -9.38375532736499e-10 -1.75605743876365e-09 -4.66892052645789e-10 7.75570563195588e-10 1.60502351157223e-08 1.19583726767861e-09 5.46040539955543e-09 3.63413720212657e-09 3.33492433452529e-08 -4.47849828601768e-10 2.1880454333304e-09 -4.80607688699879e-09 -3.41451470863572e-08 2.29210764106611e-09 -2.29294038064031e-09 8.92410313214137e-11 -6.26260526463641e-10 -1.54187530675969e-09 1.15451195535888e-09 -1.88228530817008e-09 -2.98416058097848e-09 4.61897325111625e-09 1.17061739514981e-07 2.9989648514344e-09 -3.56200809083815e-08 -5.44285108209843e-09 6.19595684277464e-09 4.3736425706359e-09 3.47382153937756e-08 -2.23651453322944e-09 4.83327336495476e-08 5.08715977184537e-09 -1.87966243021708e-09 5.49811567442181e-09 1.0578260567896e-08 3.08052679464711e-09 1.38675895895316e-09 -2.38740498827679e-09 -8.81217644378846e-08 5.04011235009373e-10 -4.63898421618257e-09 -7.4888888923832e-09 -4.76883886607626e-08 -1.17411365518872e-09 -9.21486004136258e-10 1.7298897344493e-09 -1.54201082135105e-08 3.40274548576007e-09 2.73807513757338e-09 1.49926843995364e-09 3.52110315979827e-09 4.21039822278967e-09 -6.26690229298384e-09
"R2006" -2.28864118573641e-09 7.09415579463359e-09 3.28752038920758e-09 -1.25114803378667e-09 -1.15819129043099e-08 -2.17371648009634e-10 -1.33498091667886e-09 3.01101919093137e-09 2.56427664967566e-09 1.29262525288228e-09 1.08221091890908e-08 -2.70724452311141e-09 9.34176943682035e-09 5.47084296647661e-09 2.7066240497162e-09 1.1124427142027e-09 3.98798840719814e-12 -7.76250109282518e-09 -1.30641166247843e-09 9.19548145290078e-10 2.3766702151746e-09 -1.4644466037254e-09 -1.88436201718971e-09 -2.05161768079661e-09 -1.53630936834128e-09 -4.14054116037686e-09 -9.04268238291581e-09 4.46700989657886e-10 -9.97979822404908e-10 -2.0504125155145e-09 3.48511129722718e-09 2.31271200961339e-09 -1.57259826364357e-09 4.57602757675435e-09 4.47345371665649e-09 -3.4781499218209e-09 -3.247146420279e-09 2.99896485143414e-09 4.25916549505755e-08 -1.81127475854115e-09 3.87330996414126e-09 -1.37143126353913e-08 -1.01138154001722e-09 5.2465391135828e-09 6.57993685918371e-09 9.72230967608186e-09 -3.04764361136095e-08 -2.01213307042556e-09 -1.57258176451471e-08 -1.55665447531006e-09 3.74069111206639e-09 3.49709338950243e-09 -5.51283830913175e-11 -9.50085495910585e-09 6.02459294459877e-09 1.20763751957005e-09 1.88900542012885e-09 2.25548690310114e-09 1.44883892178592e-08 6.30609400506841e-09 -9.36791889944896e-10 -3.07602924463775e-09 2.18943723113984e-08 -5.50655643069345e-09 -4.16923598553041e-09 -2.12242578302423e-08 -3.69453944343869e-09 -2.03998604447647e-08
"R2007" 1.45892601189789e-09 4.7769576747819e-09 -8.79729301037595e-10 3.61807485410779e-09 -2.17875280737777e-09 -1.35006736536529e-08 3.41798864288891e-09 3.83976730035827e-09 -5.61092193795424e-09 2.07184111514021e-10 2.51854309570731e-09 1.64923873498e-08 8.05645735293857e-10 -6.17704780910305e-09 8.0545070782891e-09 6.78033073512547e-09 3.12763737660218e-09 -2.6631940402476e-10 -1.98540881097624e-09 -1.71390736945939e-09 3.09489164269048e-09 5.41618636223788e-09 -3.48796720695651e-09 -1.40918008686989e-08 -1.13669412252227e-09 -6.59809620456073e-09 -8.66275343925191e-09 1.14123979879827e-08 2.490665475275e-09 -7.58116918795032e-09 2.15126308381835e-09 5.84782348418203e-09 -1.02451525866231e-09 -2.75889896022596e-09 1.37677452728014e-08 -2.29708064729478e-09 -9.23057694311357e-10 -3.56200809083812e-08 -1.81127475854081e-09 1.2881384501367e-07 -2.47019158578621e-08 -4.1093816356964e-08 -3.25239788527126e-09 -6.35542712641193e-08 4.00687314891301e-09 -7.91541504497267e-08 -6.43896514976356e-09 2.27268967788825e-08 -3.14516559171133e-08 -6.50595723400239e-10 -1.07098564599933e-08 -3.33344096135006e-09 3.85603687564938e-09 8.27559788332534e-08 -8.66813838206537e-11 -2.7648351281041e-09 -2.91797077050977e-09 1.53121641131588e-09 6.59915137804257e-09 -6.02705863364618e-09 9.76363211655523e-10 2.00906762878582e-08 -2.1885554957094e-08 7.60327996541754e-09 6.04647253932839e-10 -1.37957303329337e-08 -5.94001221292467e-09 2.36608875064062e-08
"R2008" -4.25256243943879e-10 -7.66759013742457e-09 -1.10830156510995e-09 9.60922129622261e-09 -1.56954083845553e-09 -6.21379278508661e-09 -1.55935907568069e-09 -9.91594860801164e-10 6.94702889928914e-09 8.61341943373431e-09 -1.71720474545848e-09 2.39268460058527e-09 -1.78922950758296e-09 3.11083918915507e-09 2.9663375081012e-09 -1.2150128320836e-10 1.98137867018443e-09 -7.77069780787534e-10 -2.05577384424686e-09 -7.93370077205297e-09 -2.9744722483704e-10 -1.29419484569139e-09 -1.15863998322267e-10 -3.95960485129441e-09 1.66232811818762e-10 1.0690207200497e-09 8.39922470844467e-09 2.33322596852139e-09 1.22809216853563e-09 -1.35699034344699e-09 1.70039406749269e-09 2.84668824384157e-09 -1.07060170082119e-09 -9.15230059664947e-10 -9.4786192884532e-09 1.50237022281819e-09 -3.51322358014646e-09 -5.44285108209951e-09 3.87330996414052e-09 -2.47019158578625e-08 1.69377721649922e-07 2.88831383112903e-09 -1.42349126351957e-08 -2.23666151780527e-08 4.74496290348322e-10 3.58166468639008e-09 1.49016581278375e-10 9.93934823706713e-09 3.77427516250524e-10 -7.60216507931114e-09 -3.53225574156301e-09 -2.04558780707975e-09 1.20898906506947e-09 5.98482302944161e-09 4.71703708520443e-08 5.61219551646364e-09 1.39164413603787e-08 1.04086099263423e-08 4.63172748433787e-10 1.06003485970779e-10 -1.11200822491988e-09 -6.95343834213318e-08 -1.43659191659126e-09 -7.95308042905099e-08 9.4524823248655e-10 1.97913874577846e-09 -7.83455785783877e-09 -5.00712219146655e-09
"R2009" 1.76430571416117e-09 -2.0333583433273e-09 -2.03404826434955e-09 -1.48490411629662e-09 7.84521794317934e-09 2.04800084478357e-09 1.50226463919332e-09 -7.71581830898474e-09 -3.63319645876968e-09 1.20642834052719e-09 1.13854892491751e-09 -2.76837267550068e-09 -4.53413458200993e-09 1.70151500209988e-09 4.9492932245249e-10 -1.22426486482542e-10 -1.07546376973512e-09 4.48514185709835e-09 5.10706852729564e-09 -9.44898586996276e-10 -2.42317774385064e-09 -2.81857617746545e-09 3.53213506094326e-09 8.3766185171708e-09 1.03611472446675e-09 7.9942451712375e-09 1.69524135236487e-09 -5.3903466380606e-09 1.02962501325317e-09 1.42241886731429e-09 -2.02328888395083e-09 -9.3742379123632e-09 6.52894574414471e-10 -5.88146323055211e-09 2.94736663913393e-09 3.23394696358902e-09 3.20208334855232e-09 6.19595684277508e-09 -1.37143126353905e-08 -4.10938163569653e-08 2.88831383112969e-09 1.0747177168405e-07 3.24665095517689e-09 1.29875020967068e-08 6.58434727798846e-09 1.23675851984383e-08 9.35878807066386e-09 -1.09823814110017e-07 1.27760760420291e-08 -2.53762517564774e-09 1.0266412630384e-09 1.73884497719759e-09 -4.26538158714211e-09 -1.02089174477955e-08 -2.4578918143191e-09 4.66151945952347e-09 1.00383027411483e-12 -4.09305438580311e-09 -5.29654646555507e-09 1.02017304599318e-09 -5.73279869969538e-09 -1.01885092149284e-09 6.27985535119637e-08 -6.37326092141238e-10 -1.32678320964081e-09 -6.47798190535687e-09 -1.13778204330721e-08 -1.5005918157664e-08
"R2010" -8.66757448771799e-10 5.57855015426610e-09 1.54507670885469e-09 -1.69474289541727e-09 -7.21883188255169e-09 -8.28398696747424e-09 1.34432339602499e-08 -8.24750852517136e-10 -7.18823557993499e-08 -1.09851017896998e-08 -3.03673518970109e-09 2.06316165564666e-08 1.19845697619348e-09 7.91277300080413e-10 2.10351814203477e-08 -9.51831691162125e-09 3.38871493696406e-10 -1.4826051434926e-09 -4.96782928637616e-09 4.84810882254112e-09 -2.59450627685735e-09 1.36116909655671e-08 1.95294066537381e-09 2.35560876085169e-08 1.22140533291848e-09 4.32287080839643e-09 -9.31258719420641e-09 -1.26110322129789e-08 -5.38521713361383e-09 3.94405810383606e-09 -1.37508285179096e-09 5.01350644618654e-09 1.80042446851515e-09 5.57207611921713e-09 -4.41535430732184e-09 2.78646033025591e-09 8.61389688423056e-10 4.37364257063597e-09 -1.01138154001702e-09 -3.25239788527117e-09 -1.42349126351968e-08 3.24665095517718e-09 8.90026294937729e-08 1.16499008741058e-08 -1.45891012035522e-09 -2.38803886229433e-08 2.9930509327327e-09 4.04361468210752e-10 1.80205103466416e-09 1.24243394170126e-08 -1.41708623687891e-09 2.76528385124528e-09 -5.14228643542594e-09 -1.23327047808309e-08 -2.3886570756966e-09 -2.2303540130298e-08 1.64333546146528e-09 -6.96556181609561e-08 -4.66601644720644e-09 -9.61170429616428e-10 3.32895892621152e-09 3.61862588916724e-08 1.56653403932734e-09 -2.28270439637663e-09 1.28829443327459e-10 -4.26967640333225e-10 -2.31732868047265e-09 3.9778453946927e-09
"R2011" -1.43197876582445e-09 -1.52376989330078e-09 1.95149196906726e-09 -4.73176841987734e-09 2.9235440090406e-10 6.36482138730362e-09 4.04934836874074e-09 -1.18761401251883e-09 -6.00873986248112e-10 -1.33833974206734e-08 -2.55331968823304e-09 -6.29590357727717e-09 2.32520270654008e-09 2.23634883719993e-09 -3.87801054739663e-09 -2.23287378904975e-09 -1.12525218340337e-09 -4.37532673993331e-10 -1.94586326670028e-09 6.34909285465648e-09 -1.98701608538146e-10 -2.61117679892727e-09 5.85849661810796e-10 8.94395244183498e-09 -1.70287578815588e-10 7.23148165834072e-09 1.1620125813852e-09 -1.86342507779715e-08 -5.90396075927875e-10 2.27388493764822e-09 -9.61483974656542e-10 -1.47428108781954e-09 9.95180566882167e-10 1.60073821240518e-09 -4.56162396910593e-09 1.93492090984724e-09 6.34046685768502e-10 3.47382153937765e-08 5.24653911358241e-09 -6.3554271264122e-08 -2.23666151780526e-08 1.29875020967055e-08 1.16499008741052e-08 8.32984096650759e-08 -5.09045256841174e-10 4.16114198037336e-08 -2.15470897927444e-10 -1.04226059200437e-08 1.22940361538396e-08 1.75676370039881e-09 7.95604728810092e-09 1.24932731559406e-09 -3.87870783115023e-09 -6.69432815724182e-08 -8.4762473807404e-09 -2.45229212155708e-09 -6.48782218902368e-10 -7.7432625537696e-09 -2.90881476291753e-09 1.02469719241356e-09 6.86444751727731e-10 -8.87355755348686e-09 9.96670872302399e-09 1.07657350969096e-08 -3.60460429852635e-10 6.71933603988729e-09 4.94684438807999e-09 -1.09772446963338e-08
"R2012" -3.50982908652671e-10 -1.10583588700245e-08 2.78739282352565e-09 -2.06421177992318e-09 2.5508137342448e-09 -3.93400660575115e-09 2.65647854968585e-09 5.27388236566428e-10 4.81687879415614e-10 9.45251819091869e-10 1.2121738317684e-08 1.89622743179863e-09 6.391741985313e-08 6.36506476222494e-09 -3.248514870592e-10 2.96802330476693e-09 1.07602163862186e-08 -1.45687705872444e-08 6.70524939565181e-09 -7.63653509032017e-10 5.67832114599693e-09 -4.51484970448414e-09 -7.10909780806839e-09 2.65224218179378e-09 9.70221744530369e-09 -1.41677145486011e-08 7.95294919093194e-09 -2.34756808229216e-09 -2.32266194961825e-09 2.95240077435666e-09 1.91545400082489e-09 -3.44823692239688e-09 -1.41017592508631e-09 -8.03878609465348e-10 -1.30301648525854e-08 2.2880393322532e-08 6.37374939948417e-09 -2.2365145332292e-09 6.57993685918486e-09 4.00687314891307e-09 4.74496290348158e-10 6.58434727798837e-09 -1.45891012035536e-09 -5.09045256840948e-10 2.26970298727995e-07 -1.37361627072518e-09 -1.48811939206645e-07 1.74230310172419e-08 5.62280905643332e-09 1.51710460836450e-09 1.72534010534327e-08 -1.22150049296698e-07 3.82524163058623e-08 6.81775686337682e-09 -2.00813356320402e-08 -6.17204108141486e-11 1.22908394480846e-08 -7.50255813633209e-10 -1.36964872717704e-08 -4.93468342710483e-08 -1.06175595205455e-08 3.61271134689197e-09 1.80280472584792e-08 -3.66168463380068e-09 -2.54299762336102e-08 -4.0972530196547e-08 2.85678891073789e-08 -1.04841300016765e-07
"R2013" -1.74152164348844e-09 -1.88304212703535e-09 2.07490924847445e-09 -1.79126670494861e-08 3.45272200712824e-10 3.88697409550461e-08 -1.36533865845324e-08 -7.33488678423291e-09 2.50376933942526e-08 1.8076685596329e-09 -1.10659127675067e-09 -4.48207729465706e-08 -7.0130727602846e-10 5.99340589071378e-09 -1.86681143888266e-08 -8.1632464985192e-09 -5.41443062545749e-09 -1.59324897012145e-09 8.60007045485673e-09 1.06599977875641e-08 -4.4679703094482e-09 -2.91020228778728e-09 3.39375280957663e-09 2.0484931361481e-08 1.80047015723077e-09 -6.66565235236265e-09 2.44062180638596e-09 -1.00691795028509e-08 -3.35646206380877e-09 8.55635192742108e-09 -4.00182339337714e-10 -4.53442741559422e-09 1.65626439895315e-09 5.0755879947079e-09 -1.04442560918135e-08 1.74889136054533e-09 1.26477199252995e-09 4.83327336495475e-08 9.72230967608227e-09 -7.91541504497291e-08 3.58166468639218e-09 1.2367585198438e-08 -2.38803886229436e-08 4.16114198037342e-08 -1.37361627072482e-09 1.27889237069428e-07 -1.87688761639627e-09 1.36576295273433e-09 1.18467400216528e-08 3.02178356134339e-09 -3.41570213579756e-09 2.50493540328619e-09 3.21014464223029e-09 -1.12845575359778e-07 -2.11072756654436e-08 1.99740368352805e-09 5.04658939628775e-09 1.79525619408219e-08 -1.55170653163009e-09 8.15817037077943e-11 8.39905253236647e-10 -1.74193687746269e-08 4.92472426813255e-09 4.46254856306992e-09 -3.24484407362529e-10 5.26446057554861e-09 1.24041533077098e-08 -1.44117752732222e-08
"R2014" -5.65740544140977e-10 -1.39759411714585e-08 -1.54910328946355e-08 1.76115868302001e-10 -1.013446718723e-08 5.58868023238629e-09 -4.45509427673189e-09 6.77430003754652e-09 -8.56745465888527e-10 -3.00106245207204e-09 -7.06635464068461e-09 -3.33194336694494e-09 -1.08256331524124e-07 -1.419581843135e-08 -1.67720452652826e-09 -1.39914711764971e-09 -1.13123621422927e-08 1.94493358820771e-08 -1.42922018237326e-08 2.10976021134708e-09 -7.86403808225848e-09 3.15510674695415e-09 7.90781315453608e-09 -1.95570270754062e-11 -1.34647156881841e-08 3.85012511910246e-08 3.38684031718013e-08 2.66954395746638e-09 6.16854679078061e-09 2.61089085504418e-09 6.93520462717912e-09 1.00165533224643e-08 5.03316190922833e-09 -6.03536209976671e-09 4.64578410401787e-09 7.25749187811275e-09 -2.15643942276083e-09 5.08715977184472e-09 -3.04764361136087e-08 -6.43896514976345e-09 1.49016581279177e-10 9.35878807066384e-09 2.99305093273296e-09 -2.15470897927875e-10 -1.48811939206647e-07 -1.8768876163961e-09 2.20004831106241e-07 -2.32065055663356e-08 6.33842901063368e-09 6.63542413502392e-09 -4.5959417529069e-10 6.91580894215405e-08 -2.49622031786746e-08 -4.45996522966934e-09 -6.3278229503135e-09 -8.76525225861547e-09 -5.68841878410518e-09 -5.83181661522038e-10 -4.97468740519779e-08 2.86419217077219e-08 -4.28564480151987e-09 -3.89484387314609e-09 1.25323673603011e-08 5.96115869822275e-09 2.65725471295789e-08 2.19361096188957e-08 -6.34030708890999e-09 4.42273682917449e-08
"R2015" -2.278341618473e-09 2.43038332154496e-11 1.41291790165086e-09 3.59731158895689e-09 -4.26621999526019e-09 -5.38679473849502e-10 -5.05381328704917e-10 2.3917309163509e-09 -2.0737843615881e-10 -2.67185288907368e-09 -4.06883061915925e-09 -1.89274143863502e-10 1.18531107087457e-08 3.84394796792615e-09 -3.60494619598703e-10 1.58504167391579e-09 1.43197776653739e-09 -7.73941428821595e-10 -2.80806106570882e-09 1.05514542613119e-09 2.83929318364144e-09 4.73976600630101e-09 -2.07285838015559e-09 -5.51579569693469e-09 -3.83328910893142e-09 -8.03172461215905e-09 -2.43778049665304e-09 -8.59742305120096e-10 -4.75278926690321e-09 6.68777182864387e-09 5.19879894920237e-09 8.04414416371821e-09 2.18621738756563e-09 3.24689211417812e-09 -5.69935999722107e-08 -1.42654149741286e-09 -9.0571765030353e-11 -1.87966243021678e-09 -2.01213307042645e-09 2.27268967788834e-08 9.93934823706564e-09 -1.09823814110022e-07 4.04361468210607e-10 -1.04226059200428e-08 1.74230310172424e-08 1.36576295273402e-09 -2.32065055663356e-08 2.95013139532484e-07 -6.09597946934916e-09 -1.99511231840294e-09 -1.17624823418624e-08 -2.3417221118811e-08 1.15529464926573e-08 5.02046631144696e-10 2.10889343961786e-08 -5.78496930442733e-09 4.95560123191418e-09 1.21815464518014e-09 2.49168159264706e-09 -1.69027405723656e-08 5.45198251797518e-09 -1.02846395984294e-08 -2.16527814143884e-07 -8.30042977858035e-09 -2.17233100039632e-10 8.1126714218539e-09 1.58525998728288e-08 5.39634292573289e-08
"R2016" 1.3713078679062e-10 -5.39199316138137e-09 4.14033971943319e-10 -4.97517539550985e-10 3.30766600957795e-09 2.78092874073253e-09 -5.0307535174584e-10 2.13332836193181e-09 2.87794538975269e-10 -2.89254529991305e-09 -3.90953037401825e-09 -6.39885157510137e-10 -4.6007556552752e-10 -1.02622086453119e-09 -5.50766241047125e-09 -2.56644156104608e-09 -9.23038529852159e-10 1.5889158413089e-09 1.89277185986617e-09 4.80343774679036e-10 -1.55234327347423e-09 -4.75732223663628e-10 2.87234384363426e-10 2.75312433348264e-09 1.50755569047064e-09 -1.89270828560041e-10 4.5512600396705e-09 -1.9268428452116e-09 -8.07491790382335e-10 2.961101217506e-09 -1.45033300413173e-09 -2.86812051626849e-09 1.08622369758236e-09 1.15318494182336e-09 -1.00044723557151e-08 4.27490666684885e-09 7.83251068319178e-10 5.49811567442201e-09 -1.57258176451466e-08 -3.14516559171159e-08 3.77427516249958e-10 1.27760760420285e-08 1.80205103466412e-09 1.22940361538392e-08 5.62280905643313e-09 1.18467400216532e-08 6.33842901063406e-09 -6.09597946934928e-09 2.32755476239291e-08 1.56860254981009e-09 4.80993986072926e-09 -2.36839097380001e-09 9.58265300429401e-10 -1.1916241405098e-08 -2.18855197907621e-09 1.91988059540966e-10 -1.72511072908693e-09 -1.7502394555751e-09 -7.79167447813662e-09 -9.21298205444002e-11 -4.66092214021646e-10 -2.07330330963414e-09 4.12402809988763e-09 1.38303742783469e-09 -1.31922887226345e-09 1.10479171502812e-08 9.52751162700987e-09 -1.67867299857395e-08
"R2017" 1.20115693084572e-09 -9.91706018472867e-09 -1.82756046927122e-09 -4.99281974790189e-09 -2.09880784304864e-09 3.10878091095287e-09 -2.72102554571845e-09 -3.62983171984598e-09 2.91727814919662e-09 -1.8164490210246e-09 -2.04794626740287e-10 -4.08974619112607e-09 1.05326582463431e-09 4.2701662222539e-09 5.84434229179311e-10 -3.60290647852079e-08 -1.41184790219122e-09 -2.61157179640699e-09 -3.08992410986399e-09 1.14754141830105e-09 -2.96738221584295e-09 2.68842002331417e-08 1.14074987683814e-08 -2.73217917582651e-09 -1.95023506838287e-09 4.0163044892404e-09 9.83007009054489e-09 6.27256311771166e-09 -1.73014129541506e-09 -5.02339008812303e-10 1.81828660499297e-09 3.1682945224602e-09 -2.22331781166096e-09 2.10721406412061e-09 -2.70843851741474e-09 2.40958736240968e-08 1.4651533938838e-08 1.05782605678956e-08 -1.55665447530989e-09 -6.50595723400581e-10 -7.6021650793101e-09 -2.53762517564772e-09 1.24243394170121e-08 1.75676370039862e-09 1.51710460836525e-09 3.02178356134406e-09 6.63542413502378e-09 -1.99511231840181e-09 1.5686025498101e-09 8.2798267076131e-08 2.44854317529477e-09 3.96677140264462e-10 -2.06722818515277e-09 -7.30182186692868e-09 -5.32539073633177e-08 -5.93860336578016e-08 -1.6913289327281e-08 -2.67761707767141e-08 -1.26563505734674e-08 -1.02764173802516e-08 -4.29515062708078e-09 7.22065468842352e-09 -1.21848888857835e-09 2.7018653240712e-08 1.32803268097407e-09 6.16622900507902e-10 1.68628440208251e-08 -1.84661961425316e-09
"R2018" -1.35659049162541e-09 5.68680047928058e-09 6.6965976978248e-10 -5.93294008104407e-10 -1.59706254163422e-09 -4.54012032817173e-09 5.76323142222945e-09 5.61536375725801e-09 -1.91879210794292e-09 -1.64052644209683e-09 -1.62711715231451e-09 1.92271837360333e-09 5.8330354421133e-10 1.18927270171123e-09 1.3526610653415e-09 1.68374639903796e-09 -8.68981478880329e-10 -2.13523849954005e-09 5.83866521378298e-10 1.62607941285454e-09 3.1138368816353e-09 -5.33688970923033e-09 -1.39263116714154e-09 2.70341757005078e-09 2.33883352413822e-09 1.90220766822867e-09 -4.47770513821792e-09 -2.78419095208585e-09 -5.22988905080543e-09 -2.04020900424502e-09 1.88818010269859e-10 -3.93453153380288e-10 1.11007916788374e-09 1.90605584779006e-09 3.455993308772e-09 -1.30789526671533e-08 -2.12077846689208e-08 3.0805267946488e-09 3.74069111206652e-09 -1.0709856459994e-08 -3.5322557415672e-09 1.02664126303781e-09 -1.41708623687952e-09 7.95604728810533e-09 1.72534010534321e-08 -3.41570213579815e-09 -4.59594175289946e-10 -1.17624823418632e-08 4.80993986072953e-09 2.44854317529373e-09 8.47782517456885e-08 5.25682285794136e-09 -6.63185738322971e-08 -1.71535218094249e-09 -3.25044578220742e-08 7.71685862914235e-09 -1.32791896222325e-08 -9.34756691201862e-10 -4.05237404339897e-09 8.29574862287574e-09 1.27021321092152e-08 1.2830019100632e-10 4.76880413005965e-08 1.57998309812246e-08 -7.37319645679224e-09 -3.04980244769835e-09 5.22125534971446e-09 -4.61465149248415e-08
"R2019" 9.6213211564555e-10 4.23174142819351e-09 1.22644808835536e-09 5.45721377524786e-13 -5.99291147962664e-09 -2.13509431217124e-09 -1.69347176505827e-09 2.02775305323353e-10 -3.80084885531741e-09 -9.48887887122775e-10 -3.28528064370274e-09 -4.27951601485708e-10 -3.19453743908872e-08 -3.2390102507533e-09 5.16489269616685e-09 -4.31116128720289e-09 -6.81169512371149e-09 -1.32131323144636e-09 -5.0898035950993e-10 1.73908580203588e-09 -4.43594789947548e-09 3.14530186584444e-09 5.66305428177488e-09 -1.15690857592744e-09 -1.22995579666616e-09 2.30566920585949e-09 -6.05471316654616e-09 2.38999865706701e-09 1.95866875280529e-09 -1.25822999122161e-09 1.48664497439891e-09 3.98873666606847e-09 -2.39595563135273e-09 4.04624210926417e-09 9.02940928256273e-09 -8.72006493099536e-09 -3.41398534510606e-09 1.3867589589537e-09 3.49709338950216e-09 -3.33344096135116e-09 -2.04558780707835e-09 1.73884497719656e-09 2.76528385124516e-09 1.24932731559417e-09 -1.22150049296699e-07 2.50493540328693e-09 6.91580894215392e-08 -2.34172211188134e-08 -2.36839097379988e-09 3.96677140265181e-10 5.25682285794127e-09 1.22953733875369e-07 -5.6358522841052e-08 -5.40771721487111e-09 1.37553029584109e-08 3.74995535830457e-10 -1.71029079690458e-08 -1.75078168140037e-09 1.14262122531355e-08 2.15289502194867e-08 8.28079212461804e-09 6.33731270845686e-10 1.94990195877945e-08 4.03078339952141e-09 -2.88939058036558e-09 1.64042798110843e-08 -1.61491377574581e-08 2.75929061483712e-08
"R2020" 2.41786964993298e-09 -2.80904221728849e-09 2.55696625947544e-09 -1.78672466843762e-09 4.51217334741642e-09 4.12179125348602e-09 -6.53330301483328e-09 -2.23742302612556e-09 7.51366218967151e-09 2.59315028775846e-10 1.10111317000176e-08 -3.6363044154731e-09 4.55042065223144e-09 -3.14706179924559e-09 -5.65298825269469e-09 2.23371280205905e-09 1.87741846085326e-11 7.21002746875836e-10 2.50599122608315e-09 1.0102056935331e-09 -8.488594743844e-10 1.81628653692031e-09 -1.21913925586009e-09 -2.40967263735793e-09 -1.04297070150746e-08 -1.21814092530107e-08 4.38389299853108e-09 4.43016080058181e-09 -1.26787623996973e-09 5.53343699427352e-10 4.18632073122588e-09 -5.32037837292159e-09 1.35317739111237e-09 -2.45260597302872e-10 -5.4837901879029e-09 8.93604354423667e-09 2.14488492722645e-08 -2.38740498827708e-09 -5.51283830914813e-11 3.85603687564871e-09 1.20898906507077e-09 -4.26538158714063e-09 -5.14228643542569e-09 -3.87870783114929e-09 3.82524163058615e-08 3.21014464223087e-09 -2.4962203178673e-08 1.15529464926554e-08 9.58265300430425e-10 -2.06722818515114e-09 -6.63185738322946e-08 -5.6358522841048e-08 1.52834567106843e-07 1.66843507121066e-09 1.46673256063072e-08 -4.23297542922537e-09 4.31784880663284e-09 5.51823795738242e-09 4.33100591888249e-09 -3.28143586957355e-08 -1.40639580576051e-08 -1.34971836678562e-09 -3.42175558861828e-08 -1.05172617359479e-08 3.18373875832165e-09 -4.94046634746347e-09 1.27522734394489e-08 -4.59929769383094e-09
"R2021" 2.43367955559398e-09 -3.0294407523866e-09 -1.18960648774766e-09 1.10837389751473e-08 2.27751957372545e-09 -2.27046306626221e-08 5.34298370278973e-09 -3.04697985057725e-09 3.94805187904407e-10 1.41359682617316e-08 1.29638551183972e-09 1.49234699066719e-08 2.18012607783477e-09 -1.68972914139698e-09 1.42103817473512e-08 9.41248960124194e-09 4.08570187803834e-09 1.34592561176718e-09 -2.20193089276597e-09 -1.81662316286275e-08 4.84434708548488e-10 -2.12691744171141e-09 -3.01531403737307e-09 -2.45173727592149e-08 -1.08818483722646e-09 1.86323688456987e-09 1.71674538439455e-09 3.087691611317e-08 2.94881022448364e-09 -2.76001759503293e-09 2.66198033325094e-09 2.49922630905574e-09 -3.22137646135442e-09 -5.23575211463742e-09 2.80503571368001e-09 8.45854640681541e-11 -3.90041179473589e-10 -8.81217644378878e-08 -9.5008549591057e-09 8.27559788332509e-08 5.98482302944135e-09 -1.02089174477961e-08 -1.2332704780831e-08 -6.69432815724171e-08 6.81775686337656e-09 -1.12845575359779e-07 -4.45996522966934e-09 5.02046631145155e-10 -1.1916241405097e-08 -7.30182186692922e-09 -1.71535218094238e-09 -5.40771721487057e-09 1.66843507120992e-09 1.75068186994934e-07 1.76361853403238e-08 7.66494325547243e-09 -1.83486587193527e-09 8.64161972613718e-09 3.29977272115708e-09 -1.38362715872134e-09 -4.91769684484775e-09 9.08676432730365e-09 -6.43726820816238e-09 -5.45463992646447e-09 -2.53175084087246e-09 -8.05838458926076e-09 -1.07763910077274e-08 1.2331880109008e-08
"R2022" 1.20175877473951e-09 3.16545956867949e-08 4.93358130583051e-09 2.56210190952782e-09 -2.0294904917665e-09 -3.11494953021471e-09 -1.82082199826976e-09 2.88210660091333e-09 1.34710465413362e-09 3.74064684035089e-09 7.24300937677935e-10 5.95997549239291e-09 -4.36483571129636e-09 -2.627610854818e-09 -5.1258166808083e-10 -1.57003509488757e-08 -6.93510245737758e-10 -1.75878641018198e-09 1.91422971622117e-09 1.72788234414082e-09 -7.40681315351932e-09 1.98750114471098e-08 4.67572328117862e-09 -2.28078450146309e-08 -1.81082062446387e-09 -2.65607582515199e-09 -2.50859675731168e-08 9.15206415025212e-09 4.29996952817241e-10 1.64350042369675e-09 3.67898125812003e-09 5.36981793344749e-09 -1.12970015035898e-09 -4.92784434959512e-10 2.34801352718199e-08 -5.88556879124182e-08 -7.48649609504839e-09 5.04011235008968e-10 6.02459294460104e-09 -8.66813838181206e-11 4.71703708520465e-08 -2.45789181431883e-09 -2.38865707569537e-09 -8.47624738074019e-09 -2.00813356320415e-08 -2.11072756654433e-08 -6.32782295031221e-09 2.1088934396183e-08 -2.18855197907646e-09 -5.32539073633197e-08 -3.25044578220768e-08 1.37553029584105e-08 1.46673256063078e-08 1.76361853403231e-08 5.40822753754184e-07 7.37876165238327e-10 -1.32836400533985e-07 2.19975540472263e-09 2.74876275801511e-08 1.08473897281055e-08 5.41613389241099e-08 -5.15348165611839e-08 -2.65826362199277e-08 -1.39979447600552e-07 -1.46307417832528e-08 -3.68106066242307e-09 -1.47480458129618e-07 4.82113277942757e-08
"R2023" -1.65233827686319e-09 -3.55396357472674e-09 5.98481297003504e-10 2.43732056975571e-09 2.69110119409913e-09 2.64938298663484e-10 -3.14685044467172e-09 4.00017984519132e-10 7.50903450393521e-09 9.44734620193643e-10 4.63215864628377e-10 -1.38929413521391e-09 6.35589511745083e-10 3.98655287781827e-09 -3.25528904797625e-09 2.35590374753657e-08 -2.01912165398896e-09 2.07000126386516e-09 7.11710856597135e-09 -2.81928800109913e-09 3.45889931407274e-09 -5.46087715195971e-08 -3.51755485567308e-09 1.11902981839036e-08 1.1046573991927e-09 -4.0166089313143e-09 1.48175945154578e-08 -8.82882174518232e-10 -9.87197627352286e-09 7.62631657174723e-09 -3.51719374254491e-09 -3.50673799071503e-09 3.85566007530629e-09 3.15426286098197e-09 9.58118901226961e-10 -1.70273188704618e-08 -8.5911337815674e-09 -4.6389842161832e-09 1.20763751957014e-09 -2.76483512810468e-09 5.61219551646326e-09 4.66151945952314e-09 -2.23035401302984e-08 -2.45229212155724e-09 -6.17204108139879e-11 1.99740368352828e-09 -8.76525225861525e-09 -5.78496930442773e-09 1.91988059540874e-10 -5.93860336578014e-08 7.71685862914234e-09 3.7499553583013e-10 -4.2329754292251e-09 7.66494325547244e-09 7.37876165238489e-10 8.82631610953229e-08 6.76702141588652e-09 2.11590419807988e-08 1.27831060362461e-08 1.43660661577802e-08 -2.76814980782012e-08 -3.17779492811795e-09 1.0791653713203e-08 -6.70099010563545e-09 1.10563702757719e-09 -1.0203517108548e-09 -4.39294587096406e-09 -3.60574697341735e-09
"R2024" -1.01540438883252e-09 -1.54603631393069e-08 -1.28189238765785e-09 6.33703182368041e-10 2.51419201063647e-10 8.46398716521639e-10 -1.51122898663059e-09 -1.60945066657947e-09 -6.34041286135174e-10 -6.77135553427665e-10 -2.90818793455144e-09 -3.6960116498767e-09 5.83257829624172e-09 -3.4345778758656e-09 2.12917527905067e-09 4.39481074267077e-09 9.54781628364237e-10 3.63166553541381e-09 -2.7017716018074e-09 -6.82530332313742e-10 -3.10325122692632e-09 -6.34225214329028e-09 -6.10658702956382e-09 4.99085157443955e-09 4.10143139643019e-09 8.34395069066746e-10 1.69745238712584e-08 -2.32437737430713e-09 2.10625648009224e-09 4.25607500075258e-09 -3.73914747953926e-09 -1.56151229240422e-09 1.4364741593786e-09 -9.7460919830136e-10 -6.77080183921668e-10 2.74171607063636e-08 -4.22948481947082e-08 -7.48888889238040e-09 1.88900542012875e-09 -2.91797077050812e-09 1.39164413603848e-08 1.00383027069296e-12 1.64333546146599e-09 -6.4878221890252e-10 1.22908394480848e-08 5.04658939628735e-09 -5.68841878410639e-09 4.95560123191174e-09 -1.72511072908714e-09 -1.69132893272832e-08 -1.3279189622237e-08 -1.71029079690494e-08 4.31784880663417e-09 -1.83486587193552e-09 -1.3283640053399e-07 6.76702141588629e-09 1.94080221619261e-07 8.99442366010044e-09 -8.46709704639872e-09 9.2839720949426e-09 -3.30764695753855e-08 5.96227495872974e-09 -1.03987680802559e-09 -3.68021132109284e-08 9.29240221352917e-09 6.72368229710968e-10 3.15030851757223e-08 -1.76372449932609e-08
"R2025" -2.71496384012378e-09 -1.88941866957365e-09 -5.66058135009556e-09 1.45476588598879e-08 2.81337237683238e-09 4.0848317072007e-09 4.57252169624459e-09 7.04155579219773e-09 4.72302431351478e-08 -2.79774589382639e-10 2.92218026446894e-10 -7.31410703266712e-09 -2.11670403611617e-09 -3.49653011035553e-09 -1.38264296282283e-08 1.11703484301745e-08 -8.17193599267877e-10 1.55017028141488e-09 9.85795817563487e-10 3.16071827154133e-10 3.6266154526149e-09 -1.62993594975693e-08 -6.05939729055261e-09 -5.6650291516809e-08 -1.6712456059338e-09 -5.25041853046486e-09 1.13265534719238e-08 2.06903325519885e-08 5.78769479294608e-10 -2.31001228396366e-09 1.04214270922923e-09 -2.00238569114748e-09 1.94347890623554e-09 -1.56189466296795e-09 3.97736094337579e-09 -1.65637923320534e-09 -4.61777101188658e-09 -4.76883886607657e-08 2.25548690310109e-09 1.53121641131577e-09 1.04086099263418e-08 -4.09305438580317e-09 -6.96556181609564e-08 -7.74326255376941e-09 -7.50255813633347e-10 1.79525619408223e-08 -5.8318166152166e-10 1.21815464518022e-09 -1.75023945557462e-09 -2.67761707767141e-08 -9.34756691201194e-10 -1.7507816814003e-09 5.51823795738081e-09 8.64161972613789e-09 2.1997554047234e-09 2.11590419807991e-08 8.99442366010269e-09 1.35592746145283e-07 3.98553100761762e-09 9.94210314352446e-10 -3.15488305927374e-09 -6.57539912757004e-08 -2.20916721147717e-09 4.78855444167964e-09 1.45457283565711e-10 -7.38921351391878e-10 -1.36682576476044e-09 -1.66478361316551e-10
"R2026" 8.99150843614661e-11 3.44079128507313e-08 1.08402708394419e-08 -3.15418494731372e-10 5.8291122911209e-09 4.34867339924504e-10 -1.68190293318825e-09 -7.46366154756935e-11 2.11837168620425e-09 7.36770121520457e-10 3.59180800958169e-08 -4.93909047213992e-10 -2.47904644551491e-08 4.5863204228036e-10 -4.39609769881198e-10 1.18829241820644e-09 1.66650106563292e-09 -4.28355450903797e-09 7.7932721174751e-09 1.04384448591585e-09 3.0031697309528e-09 -1.56616057252936e-09 -4.19878273834144e-09 2.13177300208356e-10 -8.98624532518793e-09 -3.25324928942245e-08 -3.65310674281035e-08 -3.49377214212433e-09 1.53107620013308e-09 -1.88291236599725e-10 2.34249463288511e-08 -1.31977110730754e-08 -1.52466684041542e-09 -8.56439245705642e-09 2.07154022085615e-09 -4.58407718014138e-08 1.55034632575769e-09 -1.17411365518764e-09 1.44883892178596e-08 6.59915137804225e-09 4.63172748433154e-10 -5.29654646555548e-09 -4.66601644720584e-09 -2.90881476291657e-09 -1.3696487271769e-08 -1.55170653162999e-09 -4.97468740519776e-08 2.49168159264619e-09 -7.79167447813652e-09 -1.26563505734673e-08 -4.05237404339774e-09 1.14262122531355e-08 4.33100591888167e-09 3.29977272115645e-09 2.74876275801502e-08 1.27831060362459e-08 -8.46709704639727e-09 3.98553100761725e-09 9.6910926984067e-08 -9.39647108003932e-09 2.09102405231975e-08 -2.2251241158679e-09 -4.54334279865238e-09 -8.39310175639374e-09 -2.33495852124727e-08 -1.73892955665057e-10 -9.31006040629388e-09 7.85561536179956e-09
"R2027" 2.15309382449424e-09 2.13885512610965e-08 -2.12923936109873e-09 3.0585789865347e-09 -3.39222600280284e-10 -3.21697014656549e-09 1.42140640118774e-09 9.9297989112178e-10 -9.35758240304846e-10 -2.25739103379398e-09 -8.87318246256423e-09 3.72280598484561e-09 1.29345816806028e-09 -8.26340163203808e-10 -1.50394175587389e-09 7.82130996805648e-09 -5.9704051405764e-09 1.60698682147788e-09 -8.47544729928219e-10 -2.73094212882071e-09 1.2974157921628e-09 -9.48385141863352e-09 -4.2550143820402e-09 5.19383299823238e-09 -2.64336940364181e-09 1.00566785034697e-09 -1.3955308365373e-08 -6.80326064828387e-09 -8.90679805213218e-09 -3.1937567357121e-10 -8.93086248480375e-09 1.96590456745678e-09 1.34355846468303e-09 9.24192847818627e-09 1.14986510978917e-09 -2.48119617043685e-08 -3.08613803734178e-08 -9.21486004136908e-10 6.30609400506762e-09 -6.0270586336466e-09 1.06003485968733e-10 1.02017304599379e-09 -9.61170429615303e-10 1.02469719241023e-09 -4.93468342710486e-08 8.15817037070365e-11 2.86419217077217e-08 -1.69027405723641e-08 -9.21298205440535e-11 -1.02764173802517e-08 8.29574862287831e-09 2.15289502194941e-08 -3.28143586957351e-08 -1.38362715871933e-09 1.08473897281059e-08 1.43660661577824e-08 9.28397209494467e-09 9.94210314350964e-10 -9.39647108004169e-09 1.9595084007827e-07 -1.11619092898569e-08 -3.78460945051494e-09 1.82189625393681e-08 -1.57673667672013e-08 -4.90615402708083e-09 7.8611699737553e-09 1.86085942491092e-09 -1.18223761700119e-08
"R2028" 4.1459090103476e-09 4.99544636963233e-08 1.95450897513557e-08 4.13058275619817e-10 1.79968759114274e-09 -4.80944300862045e-10 3.23342088168902e-09 -3.90818567736573e-10 2.14017275735697e-09 -2.12477834232909e-09 3.57104781851995e-09 3.12850637314648e-09 -4.55547299236996e-09 -1.1591214451823e-08 -2.97350832022288e-09 -1.03918069528999e-08 3.02305807393136e-10 3.00242868841466e-10 -4.99826197113046e-09 3.96612815240334e-10 -2.065602119286e-09 3.12771401798997e-08 3.96646085640136e-09 -5.80527731561628e-09 1.3879974014079e-09 2.43355010266286e-08 -1.48378947769141e-07 -1.10826423546755e-08 1.54324532548253e-08 -1.03504381100219e-08 2.25392758849558e-10 9.17868155515112e-10 -4.98594196789848e-09 -6.10587035848739e-09 1.87906277368544e-09 -8.47900912237358e-08 -3.44529435744012e-08 1.72988973444721e-09 -9.3679188994455e-10 9.76363211653605e-10 -1.11200822491722e-09 -5.73279869969436e-09 3.3289589262122e-09 6.86444751725764e-10 -1.06175595205459e-08 8.39905253236701e-10 -4.28564480151951e-09 5.45198251797472e-09 -4.66092214022258e-10 -4.29515062707991e-09 1.27021321092119e-08 8.28079212461966e-09 -1.40639580576008e-08 -4.91769684484642e-09 5.41613389241113e-08 -2.76814980782014e-08 -3.30764695753886e-08 -3.15488305927416e-09 2.09102405231981e-08 -1.11619092898609e-08 2.42070896357392e-07 -4.97193105929496e-10 -1.3296792765922e-08 -1.12162031443865e-08 -2.84432084637102e-08 6.93434940629915e-09 -9.2769801386789e-09 8.97736199723654e-09
"R2029" 8.33162267937927e-10 -2.15837718056677e-09 1.03529979094992e-09 2.25323186285779e-09 2.57230491043904e-10 -7.61911062811449e-09 -3.64992513906446e-09 5.58079001979239e-10 -2.09649216706342e-08 -7.26564317553749e-09 3.16138363145617e-10 8.99509068650139e-09 5.75462318829735e-09 -6.48211585903386e-09 5.25840527784623e-09 -1.12781075015457e-08 3.10207282158005e-09 -2.35371972405317e-09 -3.36026315050777e-09 -4.55589280948787e-09 -2.21565500022265e-09 3.43431350967377e-09 -1.00229745244875e-08 2.23012331942675e-08 6.02225135795659e-10 5.89442510771261e-09 -7.83605120491142e-09 -1.3252276752743e-08 4.62836799954044e-09 3.73421579302073e-09 1.72855848553058e-09 -6.1224852900527e-10 1.30106843833094e-09 -1.79487293515695e-09 1.1323745203967e-09 5.65259655703836e-09 1.28779547277316e-09 -1.54201082135146e-08 -3.07602924463832e-09 2.00906762878571e-08 -6.95343834213252e-08 -1.01885092149297e-09 3.61862588916719e-08 -8.87355755348952e-09 3.61271134689168e-09 -1.7419368774626e-08 -3.89484387314579e-09 -1.02846395984278e-08 -2.07330330963299e-09 7.2206546884228e-09 1.28300191007147e-10 6.33731270845724e-10 -1.34971836678525e-09 9.08676432730234e-09 -5.15348165611847e-08 -3.17779492811825e-09 5.9622749587303e-09 -6.57539912757022e-08 -2.225124115868e-09 -3.78460945051767e-09 -4.97193105929216e-10 2.33010556282709e-07 7.0983210221131e-09 2.68510047218538e-09 -2.58586256701381e-09 4.97084058882361e-10 1.80580740304783e-08 -8.21662090589193e-09
"R2030" 1.02274617113952e-09 4.30504445806612e-09 -1.33416454176379e-10 -6.25818786092253e-09 -4.59459221913692e-09 -3.11595305787066e-09 -9.22265319078052e-10 4.46174432923843e-09 -1.07598646400333e-09 3.15283162085044e-09 8.52979303432941e-09 -1.80719143646067e-09 -1.23024138145385e-08 -2.90354229193203e-09 2.80926691933619e-09 -7.04988104672211e-10 -1.40776108106368e-09 -4.34752106616748e-09 6.42049276160598e-09 3.33042452354095e-09 -3.35027195236799e-09 -1.02020463691592e-08 4.00697848617711e-09 5.19339396187771e-09 9.98638614343025e-09 -4.58323123685919e-09 -1.37122432862975e-09 2.44087549582171e-09 7.07495852472174e-10 -5.77685960508367e-09 -3.72897564459354e-09 -2.98964509179349e-09 -1.49563395618315e-09 -1.75094272597465e-09 3.70417313934965e-08 4.50426389399685e-09 -9.26765205172982e-09 3.40274548575989e-09 2.18943723113974e-08 -2.18855549570917e-08 -1.43659191659007e-09 6.2798553511965e-08 1.56653403932737e-09 9.96670872302458e-09 1.80280472584788e-08 4.92472426813284e-09 1.25323673602994e-08 -2.16527814143891e-07 4.12402809988817e-09 -1.2184888885772e-09 4.76880413005951e-08 1.94990195877941e-08 -3.42175558861849e-08 -6.43726820816196e-09 -2.65826362199276e-08 1.07916537132025e-08 -1.0398768080266e-09 -2.20916721147753e-09 -4.54334279865289e-09 1.82189625393721e-08 -1.3296792765923e-08 7.09832102211009e-09 3.03917149162772e-07 -1.01903289407967e-08 -1.24797789477582e-08 -3.44895254735992e-08 -4.88003741918902e-09 -1.44548151367892e-07
"R2031" -4.99417023666263e-11 3.42106522069052e-10 -3.23837292532694e-09 -2.06122904754268e-09 2.72357970348596e-10 2.59914506531905e-09 3.45776888569671e-09 1.79951393355609e-09 1.12685895753485e-09 -4.14834768150895e-09 3.43333575800569e-09 -1.62473333082023e-09 2.88544646541007e-10 -3.71806215102954e-10 -1.76155896505359e-09 2.36956030898038e-09 -9.00341678948505e-10 1.36178134150569e-09 9.1689452791329e-10 2.17150931801885e-09 3.05918838268921e-09 -2.11122487871105e-09 2.65991774702015e-09 9.28525558640356e-10 -9.08056471714027e-10 3.39456785735736e-10 -6.84708412920592e-09 -1.32087059128759e-09 -2.7198189482586e-10 -3.62592274462657e-09 -4.02921977167387e-09 -1.50250466556145e-09 3.89386688372513e-10 -1.47181581967775e-09 -7.76805419733425e-09 1.14770013335502e-08 1.15639518840307e-08 2.73807513757256e-09 -5.50655643069385e-09 7.60327996541811e-09 -7.95308042905023e-08 -6.37326092143981e-10 -2.28270439637732e-09 1.0765735096908e-08 -3.66168463379955e-09 4.46254856306925e-09 5.96115869822188e-09 -8.3004297785801e-09 1.38303742783404e-09 2.70186532407139e-08 1.57998309812228e-08 4.0307833995213e-09 -1.05172617359431e-08 -5.45463992646418e-09 -1.39979447600549e-07 -6.70099010563622e-09 -3.68021132109214e-08 4.78855444168218e-09 -8.39310175639268e-09 -1.57673667672015e-08 -1.12162031443901e-08 2.68510047218389e-09 -1.01903289407962e-08 1.61447860549e-07 5.46726341146807e-09 1.94011297506359e-09 2.80614575594101e-08 1.32917421824235e-08
"R2032" 1.49930226694584e-10 -6.08500118579404e-09 -1.29866482699486e-09 3.10265703264673e-09 2.07732115027886e-10 1.39627605154986e-09 4.91993432154452e-09 -2.18615574767814e-09 -6.95967047013134e-10 -2.48060928979564e-09 -3.26513037748358e-09 1.32128840851054e-09 -1.3384642216014e-08 -1.34058187234842e-09 -1.79471022129599e-10 4.38772370662724e-09 -1.18021259918194e-09 6.88653329113029e-10 3.14073142799264e-09 -1.02703749247877e-09 3.52551509698814e-09 -3.8074094311407e-09 -3.50921578497224e-09 -1.3636673904754e-09 8.94187865966013e-09 -8.91839152196441e-09 7.65442092327131e-09 -7.78489268461019e-10 -3.56526247714481e-09 -4.60440279434261e-09 -3.16393433175678e-08 -1.58940755619672e-09 5.54717660044423e-10 4.36744244641753e-09 2.62057726863345e-09 1.61324337390196e-08 -1.30555172668497e-09 1.49926843995396e-09 -4.16923598553002e-09 6.04647253932559e-10 9.45248232485022e-10 -1.3267832096392e-09 1.28829443328126e-10 -3.60460429853529e-10 -2.54299762336119e-08 -3.24484407361443e-10 2.65725471295782e-08 -2.17233100038967e-10 -1.31922887226368e-09 1.32803268097253e-09 -7.37319645679334e-09 -2.8893905803687e-09 3.18373875832069e-09 -2.53175084087259e-09 -1.46307417832528e-08 1.10563702757721e-09 9.2924022135261e-09 1.45457283564994e-10 -2.33495852124713e-08 -4.90615402708083e-09 -2.84432084637111e-08 -2.58586256700999e-09 -1.24797789477579e-08 5.46726341146606e-09 1.29486275246485e-07 6.76615534466429e-09 -1.67125588766192e-09 2.62432472936899e-08
"R2033" 1.34996133258255e-09 -3.16392130913476e-09 -8.47598519097019e-10 1.50841982018e-09 5.11304870500639e-09 2.66385856698407e-09 2.84522044783846e-10 -1.27593862555391e-09 1.95301295628385e-09 -2.7560577567139e-09 -1.03967552482971e-08 -7.55979506736583e-10 -6.58255374710408e-09 -4.07551866983692e-09 -3.4881135184131e-09 1.91097280362216e-10 -3.9245643119848e-10 4.34817407245549e-09 -3.06019308768262e-09 -2.56801492459149e-10 -5.17598182581197e-10 1.46782646783089e-09 -3.74018186014501e-09 4.05142333978239e-10 2.35005396439881e-09 1.53305349040019e-09 3.12847800401043e-09 -2.48108249763745e-09 9.13986764779684e-10 -1.48028042212487e-10 -4.03869925790334e-09 1.98188583664633e-10 4.74953654533814e-10 1.87671093118199e-09 -1.43498367753329e-09 -3.11524171426573e-09 -1.93069255059986e-09 3.52110315979846e-09 -2.12242578302413e-08 -1.37957303329333e-08 1.97913874577809e-09 -6.47798190535789e-09 -4.26967640332859e-10 6.71933603988709e-09 -4.09725301965473e-08 5.26446057554839e-09 2.19361096188958e-08 8.11267142185349e-09 1.10479171502831e-08 6.16622900507805e-10 -3.04980244769839e-09 1.64042798110851e-08 -4.94046634746342e-09 -8.05838458926124e-09 -3.68106066242126e-09 -1.0203517108544e-09 6.72368229710422e-10 -7.38921351391767e-10 -1.73892955664539e-10 7.86116997375546e-09 6.93434940629864e-09 4.97084058881664e-10 -3.44895254735997e-08 1.94011297506287e-09 6.76615534466503e-09 3.94428631342318e-08 8.10949080687155e-09 1.81461941888522e-08
"R2034" -1.85621819801612e-10 -1.80880601850537e-08 5.90753279592898e-10 -1.5724097425273e-09 -4.4026525077178e-10 1.31938722526315e-09 -2.07539240058654e-09 1.1270109381274e-09 1.56572721640771e-09 -1.38216708690222e-09 1.56370710483481e-09 -3.43784671170276e-09 2.03996462713577e-09 -2.18277509111572e-09 -1.06572647957519e-09 3.70354032574753e-09 1.02723322560033e-09 -1.30497236680079e-09 -3.19332170133277e-09 4.95096792282306e-10 1.75324105605942e-09 -1.82091587827687e-09 -4.1791191733267e-09 9.03973574697538e-09 -1.32941568681681e-09 -1.38284961111587e-09 1.25339650997533e-08 -5.30623221780792e-09 4.12164526231848e-10 3.65895649814354e-10 2.14113579613939e-09 -1.37523958955952e-09 5.74416236847416e-10 2.65470416449568e-09 -3.00866921287933e-08 2.18030042742586e-08 4.66403975305849e-10 4.21039822278999e-09 -3.69453944343872e-09 -5.94001221292512e-09 -7.83455785783824e-09 -1.13778204330726e-08 -2.31732868047261e-09 4.94684438807885e-09 2.85678891073786e-08 1.24041533077101e-08 -6.34030708891017e-09 1.5852599872829e-08 9.5275116270098e-09 1.6862844020825e-08 5.22125534971436e-09 -1.61491377574584e-08 1.27522734394489e-08 -1.07763910077276e-08 -1.47480458129602e-07 -4.39294587096401e-09 3.15030851757197e-08 -1.36682576476077e-09 -9.31006040629456e-09 1.86085942490888e-09 -9.27698013867905e-09 1.80580740304788e-08 -4.88003741918835e-09 2.80614575594107e-08 -1.67125588766241e-09 8.10949080687194e-09 8.30099983776643e-08 -5.93081342187934e-08
"R2035" 1.19595088339028e-09 1.16993967445008e-08 -2.69405903359717e-09 4.77057628108744e-09 9.45999998955168e-09 3.46116932462672e-09 2.57078087250722e-09 -9.31223451841388e-09 -4.05665509580876e-09 1.84640873569565e-09 -1.0797328746235e-08 3.74238047629391e-09 -6.75602620047421e-09 1.46978457799869e-09 -5.40717895618139e-10 -3.65712677403727e-09 -1.13910215489545e-09 9.04318426920077e-09 -3.46033418959891e-09 -3.63143620642788e-09 -1.13986370149412e-09 6.68554092133294e-09 7.43121196702959e-09 -4.89777814811725e-09 -1.16863783993384e-08 1.41867905568725e-08 -7.45867562958894e-09 1.95598822600339e-09 -2.55992538391811e-10 -6.82563354432767e-10 -2.33997229893076e-09 1.25095061489526e-10 7.4812169014448e-10 -4.15403911393693e-09 1.07697242575575e-08 -1.87362475338298e-08 8.17691803077492e-09 -6.26690229298399e-09 -2.03998604447655e-08 2.36608875064065e-08 -5.0071221914668e-09 -1.50059181576648e-08 3.97784539469236e-09 -1.09772446963351e-08 -1.04841300016763e-07 -1.44117752732221e-08 4.42273682917451e-08 5.39634292573293e-08 -1.678672998574e-08 -1.8466196142525e-09 -4.61465149248425e-08 2.75929061483716e-08 -4.59929769383233e-09 1.23318801090084e-08 4.82113277942772e-08 -3.60574697341774e-09 -1.76372449932615e-08 -1.66478361316129e-10 7.85561536179883e-09 -1.18223761700098e-08 8.97736199723586e-09 -8.2166209058915e-09 -1.44548151367889e-07 1.32917421824231e-08 2.62432472936875e-08 1.81461941888521e-08 -5.93081342187932e-08 2.07291408225323e-07
