# Supplementary material for: NODDI and Tensor-Based Microstructural Indices as Predictors of Functional Connectivity
Source: PLoS One. 2016 Apr 14;11(4):e0153404. doi: 10.1371/journal.pone.0153404 (PMC4831788; doi:10.1371/journal.pone.0153404)
Supplement: S1 Data — a) Functional connectivity matrices, both fMRI and EEG connectomes across all subjects, in the form of precision matrices and b) structural brain connectivity matrices across all subjects and microstructural indices. Columns and rows are named according to the corresponding brain region that represent. (ZIP) [file pone.0153404.s001.zip › DATA/EEG/46/precShr_EEG_wholeTS13_30.txt]

"C1001" "C1002" "C1003" "C1005" "C1006" "C1007" "C1008" "C1009" "C1010" "C1011" "C1012" "C1013" "C1014" "C1015" "C1016" "C1017" "C1018" "C1019" "C1020" "C1021" "C1022" "C1023" "C1024" "C1025" "C1026" "C1027" "C1028" "C1029" "C1030" "C1031" "C1032" "C1033" "C1034" "C1035" "C2001" "C2002" "C2003" "C2005" "C2006" "C2007" "C2008" "C2009" "C2010" "C2011" "C2012" "C2013" "C2014" "C2015" "C2016" "C2017" "C2018" "C2019" "C2020" "C2021" "C2022" "C2023" "C2024" "C2025" "C2026" "C2027" "C2028" "C2029" "C2030" "C2031" "C2032" "C2033" "C2034" "C2035"
"R1001" 2.67143477696455e-08 -5.91040835266476e-10 -5.35624451303816e-09 -2.73299104342416e-09 9.44097072974937e-10 3.23914502267513e-09 -7.29045112902055e-09 -7.55007841129702e-09 1.03736933223161e-09 -5.16146874435733e-09 1.02023770797256e-09 7.19372680912707e-10 1.22179441242149e-09 1.30811185670481e-08 -2.36654120041256e-09 -4.27737914305751e-10 -4.74055963322002e-10 4.59072634987712e-09 -2.64698074856018e-09 4.77891924377323e-11 -9.45443844460292e-11 -1.90876581635513e-09 9.16515356375424e-09 -1.99201389476923e-09 -1.5891723192638e-09 -1.9942044483228e-09 6.29187623314586e-09 9.02143685665735e-09 -2.10027700510898e-08 -4.18529235708237e-09 -1.00217392184241e-09 -9.53928790992124e-10 -5.90512111407772e-09 1.02465386483116e-08 -1.73783102205755e-12 -6.61339411365794e-10 4.54526246449203e-10 -1.83494385521175e-10 -8.63893064016776e-10 -2.17572770446697e-10 2.20358354386155e-10 3.48162458102759e-10 -8.18866267514273e-11 2.26680150188549e-10 2.24631196252024e-09 -4.57954969386067e-10 -2.18321375132635e-09 -2.01248812391568e-10 1.25484283012449e-10 6.3892589415189e-10 -8.76498938755985e-10 -2.15268330599104e-10 6.60612967665783e-10 1.04094405808401e-09 -1.72744282550906e-09 1.00265353777792e-09 1.73299236647936e-09 -1.75286552549236e-10 -3.82715715516049e-10 -5.82907758789135e-10 -2.77040127407095e-09 -7.51500294671806e-11 -2.22642747417924e-09 -2.45305743078425e-10 3.96987142768864e-10 3.18914296488807e-10 -4.66088841861161e-10 2.10433740096228e-09
"R1002" -5.91040835267106e-10 2.6363477697743e-07 -5.07394562708244e-08 -5.66554751093595e-09 1.79982142131792e-10 1.12174900417652e-09 -2.37668546417495e-09 7.05983846297548e-10 -7.30651461083471e-09 3.00494291105442e-09 -1.42234746111656e-08 -1.07447347656006e-09 7.62912791861615e-09 -4.4279853021926e-09 2.95545540398846e-10 -1.60720168871293e-08 -1.18410275053872e-08 -2.14783406419003e-08 1.60140725164484e-08 5.33985189803559e-09 1.26608524515253e-08 5.37158865213902e-08 3.25708474079889e-08 7.94859981777677e-09 2.35413556415037e-08 2.79892047255838e-08 -1.62761185683773e-07 1.61578859356952e-09 1.66442463712385e-08 -6.33588844655653e-10 1.5571483431504e-08 -1.69853486729227e-09 -6.60087542056249e-09 -7.19319658174655e-09 -2.02181433046574e-09 -1.92301355311962e-07 1.48507144093274e-08 1.67742605309765e-08 -4.23130087727959e-10 1.48455464731399e-09 6.28520679159714e-09 1.99681282213807e-10 1.05844679674275e-08 -5.12785615357196e-09 2.06516764731579e-08 2.1231819574905e-09 1.65181033165948e-08 9.34592483226831e-09 -1.69003375347165e-09 4.10884297226759e-08 2.24040379104342e-09 -6.71080295311714e-09 -4.28438354987608e-09 -3.0805744294759e-09 1.77339856064846e-08 -7.36911718707974e-08 -9.67318654666214e-09 -2.79165104065775e-08 -5.51210630624462e-08 7.84993010187414e-09 6.33569275449165e-08 -1.48966454514256e-08 -1.23565737893247e-08 2.12399061586843e-09 -5.80511571040359e-09 -2.00997460086316e-09 -5.02389923538567e-09 1.12417399228142e-08
"R1003" -5.35624451304011e-09 -5.07394562708254e-08 8.28976854285238e-08 6.2435406148177e-10 2.64276587599407e-10 1.32735213773269e-10 2.97559325099513e-09 -4.20304128339326e-10 -1.74519126320547e-11 -7.85381767986325e-10 4.78373534759031e-09 8.8628016459082e-11 -4.26016643760366e-09 -6.92202847507584e-09 5.50749933664193e-10 -1.39218963593399e-09 1.42352327026285e-08 2.62203551759938e-09 -5.83052279704143e-09 -6.87310518028224e-10 7.70448022238042e-09 2.8215934105178e-09 -9.36890271881018e-08 -1.78283550609926e-09 1.27069332957949e-09 -3.34493073071926e-09 7.6477215220267e-09 2.95306218863137e-09 3.85778439096218e-09 -1.10610816506075e-09 1.46178790803332e-09 5.75012413782976e-10 1.56842626402097e-08 1.60685531847803e-09 7.54120648840027e-10 2.48757194964417e-08 2.14957449020079e-09 -5.17629272228418e-09 1.17253408569575e-09 2.23903823469956e-09 -4.13717219736379e-10 2.53412201020071e-10 -7.07475317249534e-12 4.00504460770703e-10 8.90682646246299e-09 -1.12011074963111e-09 1.90330741844008e-09 -1.31423671867506e-10 -1.74548620373749e-09 -5.13950056067365e-09 1.31913550997077e-12 -1.97488616033636e-09 -1.4724926834537e-09 1.50863778869577e-09 -5.09459225769888e-09 2.27716446018011e-09 1.52141655991484e-09 6.05437209755441e-09 -6.05674870216908e-09 -2.33752348878309e-09 1.07133583928454e-08 -7.58906918397161e-10 -2.07433847767397e-09 -5.44794399342147e-10 -2.33199134088528e-09 -2.54102428846784e-09 -9.22563401058408e-10 2.63086301976496e-09
"R1005" -2.73299104342225e-09 -5.66554751093529e-09 6.24354061483664e-10 8.06865557846179e-08 -3.44549123676602e-10 -6.89249647569271e-09 3.14961438173488e-08 3.26239569715894e-09 9.57955887612021e-09 -1.30583622836478e-09 -2.37403907486717e-09 2.5944005229361e-08 2.64124594547511e-09 -4.63967587818598e-10 -2.76304062376752e-09 3.59743480758968e-09 2.21118015220241e-09 8.730926345381e-10 -8.13860918595888e-10 -4.71844781795396e-08 3.55089053481499e-08 -9.00274354672765e-10 -1.08618742277563e-08 -5.81489729552918e-09 -8.64618207856343e-10 1.43398409426746e-10 4.74924319551945e-10 -7.98003174489434e-08 2.34305609426253e-10 -8.58958375864989e-09 8.39599941559384e-10 4.68181695493274e-10 1.3697876837335e-09 1.0646472020765e-09 -1.42677968263215e-09 7.30539415632726e-09 -4.21391814377589e-09 -2.53394474570805e-08 2.61640257321971e-09 -8.90670113655869e-09 -8.33648952012839e-10 3.42942483282697e-09 -1.244309118205e-08 -7.15710361877777e-10 7.04310896423665e-10 1.37780445478879e-08 9.69130757517572e-11 1.04241273094401e-09 -3.27960307204718e-10 -1.36809779947754e-08 -2.11592376368763e-09 -9.27393734001936e-10 -7.63163633182462e-10 -2.21397433658254e-08 -2.43783249397596e-09 8.68150574960714e-09 5.9515151226214e-09 3.5050349925754e-08 -3.78541975745686e-10 3.41121017090108e-09 -4.61874543029287e-09 5.17595307400029e-09 -1.24121411443952e-10 1.00351241513835e-09 -9.64459097821113e-10 -1.35613835863349e-09 -2.9870447572474e-10 1.31144066281127e-09
"R1006" 9.44097072974502e-10 1.79982142132133e-10 2.64276587598502e-10 -3.44549123676564e-10 2.10271873592492e-08 -1.55764835639057e-09 -6.33408079850361e-10 -6.02541742528426e-09 2.01013152966194e-09 1.65941255310953e-09 6.42797075424254e-09 1.47054691635923e-09 -3.82468526046499e-08 -1.00659919249304e-09 -2.49240796492465e-09 2.94103449763937e-10 -4.13155437558646e-10 2.9480969288616e-09 -5.64393575980155e-10 -9.59482916407811e-10 5.69998446359177e-10 1.091460396937e-09 -2.06095431392428e-09 -1.77021350578677e-09 7.13328463047708e-09 -1.69457252222406e-09 -3.41239833342871e-09 1.39502542094979e-09 -3.40751832262943e-10 3.5523763547369e-10 1.81003722523448e-09 -1.02080671526356e-08 -1.89061197557666e-09 6.55896661527036e-09 -1.24909383430395e-09 -6.12771949659993e-10 5.45747598412315e-10 -1.04612574468982e-11 -5.39240765273505e-09 1.33238410239916e-09 -4.17941991195583e-10 2.30862194834313e-09 -4.95248891814562e-10 -2.98161220187568e-10 -1.4619551677915e-10 -8.45365073033397e-10 1.49004869940724e-08 1.72661192404992e-09 1.35365692778766e-09 1.19947574896105e-09 7.20993984514418e-10 -3.28713840313711e-10 -1.05488875056533e-09 1.73430933084744e-10 -4.10457864020588e-09 -2.51121467242972e-09 1.95473504704894e-09 -1.18860583729495e-10 4.71262732069882e-09 -6.23910868115267e-09 2.7628568043924e-09 1.75943740096007e-09 -1.88184042916683e-09 5.61237603778014e-10 -1.46395694858e-09 2.72370144413983e-09 -6.7717907969416e-10 2.76844487752909e-09
"R1007" 3.23914502267445e-09 1.12174900417637e-09 1.32735213772439e-10 -6.89249647569121e-09 -1.55764835639089e-09 1.00972604038331e-07 -1.71975860582219e-09 -3.77861449191389e-08 1.79140407416885e-08 -1.85887823245419e-08 -1.40826121628181e-10 -3.14969450689162e-08 -3.42735285986264e-09 6.81421913494405e-09 -4.20126247802896e-08 -2.67119307065577e-09 1.17691344054153e-09 2.7640720420117e-09 1.76397331376977e-10 1.17261756709936e-08 -3.44832291520388e-09 3.49272081046191e-09 9.79784263214163e-10 -4.73282265479543e-09 3.19008268484568e-09 2.35131454541086e-09 -4.87881926714145e-09 1.7642329943791e-09 -8.15806242135838e-09 2.73821149867013e-09 -1.81200742557989e-09 2.20137136600319e-09 2.51340471518226e-10 -1.17066045932215e-09 9.32428043501584e-10 -1.05169066509597e-09 1.94156950806315e-09 -8.89740036814675e-09 6.2373384439369e-10 -9.4364536776144e-09 2.26661699635007e-09 -1.18953478499727e-09 -1.0094863141553e-08 -2.4188932558148e-09 -1.51705458940029e-09 5.65457299377725e-09 1.25684321239706e-09 -3.68926380656497e-09 6.9277526478235e-09 1.75734006310847e-09 1.31273982110997e-09 2.33520574017204e-10 -4.72248430201014e-10 6.2092482198854e-09 1.928927316238e-09 -1.92093519413793e-09 -1.86247564686233e-09 6.07472011092713e-09 -1.07353249333329e-09 -9.1206842454937e-10 1.71760381013706e-09 4.27162550363576e-09 1.71617790096551e-09 6.45472261627485e-10 2.08131038076387e-09 1.45261162989065e-09 1.72931070616255e-09 -3.72656850891761e-09
"R1008" -7.29045112902136e-09 -2.37668546417613e-09 2.97559325099114e-09 3.14961438173453e-08 -6.33408079850903e-10 -1.71975860582159e-09 1.11511928559162e-07 1.46176023357988e-10 -5.26764789511315e-09 -1.11323775020732e-08 2.8416924221227e-09 1.94000546085925e-09 -1.1861882420812e-09 1.43888872701602e-10 3.66426995395384e-09 -8.05966868615362e-09 -2.5777861086917e-10 1.44095685394814e-09 -2.29582640065767e-09 -5.63674496119221e-09 3.94462401383852e-08 1.03169849122528e-08 -7.52864508864288e-09 2.43497495235809e-08 -3.08627296927871e-10 -1.65666681061321e-09 -2.62969748466186e-09 -1.51369313923445e-07 -6.25458677017689e-09 -2.74649898506645e-08 1.26328645051686e-09 -2.92073845883892e-10 7.12233668499802e-09 1.27304763568573e-09 -2.37360968367891e-10 2.18997115369066e-09 2.06747934134793e-09 -1.2939367075224e-09 2.30943238023776e-09 1.80556758976396e-09 -1.63433458461985e-09 -2.46747107772081e-09 -2.19231612694535e-09 2.21055737850083e-09 6.59110555172297e-10 -1.58976926140823e-09 -4.03373043008197e-10 3.64230328963704e-10 -2.06095180491655e-09 -2.88185085561596e-09 1.29324500850585e-09 -8.35477439482087e-10 -1.15078020711933e-09 -2.25285974117567e-09 1.75855718302175e-09 -6.19093698711188e-09 -4.11379569850343e-09 1.51404341855191e-08 -8.52985045476934e-11 1.0506983892496e-09 8.79981914339129e-10 -7.83569543392028e-09 2.14417221380268e-10 2.31112658275825e-10 -9.24876943704536e-10 -5.79217438149266e-10 -5.98044933138697e-10 5.85497926710341e-10
"R1009" -7.55007841129947e-09 7.05983846297029e-10 -4.20304128339515e-10 3.26239569715852e-09 -6.02541742528523e-09 -3.77861449191385e-08 1.46176023354705e-10 3.69828401424825e-08 -3.22603875126891e-10 4.34969285479484e-09 3.33303253659658e-09 1.41461309684936e-08 3.63563304964216e-09 -1.32241999187289e-08 8.73301099384192e-09 1.49686355703611e-09 2.40778419770516e-11 -3.80493093577854e-09 7.08939026029463e-11 -7.11867883212832e-09 1.30172039614095e-09 -1.71489379731667e-09 1.58414978591605e-09 -1.1804205237733e-09 -3.12185935121637e-10 -2.71488929519407e-10 -1.44758807398878e-09 7.30634393689711e-11 1.01457140851115e-08 -3.33313351289324e-09 -3.16583578686423e-10 2.80848422414689e-09 1.74067620202316e-09 -5.04775797309451e-09 1.90182432760073e-10 4.79748311791975e-10 -1.55837011091082e-09 2.05112181220188e-09 3.89290590518145e-09 -2.08303067144552e-10 2.53336940981774e-10 -1.50036994706073e-09 -5.89419777066836e-10 1.43583729275341e-09 -1.31366604073552e-09 -1.21535234991848e-09 -1.8828704963529e-09 3.74979160299446e-10 -1.2867830422177e-09 -1.16112136111174e-09 -3.92676826741216e-10 1.11362505310892e-09 -1.09957824559301e-09 -2.98907651703606e-09 1.96195651860062e-09 1.84641114939913e-09 -4.1342465407775e-11 1.17100045916282e-09 2.54547788725784e-10 1.31028004463949e-09 3.52006092219981e-10 -1.4395905957639e-09 4.36014018961634e-10 -8.48002736371123e-10 4.11724273858461e-10 -1.77464697201534e-09 -1.73417995183238e-10 -7.55284856050559e-10
"R1010" 1.03736933223109e-09 -7.30651461083484e-09 -1.74519126313359e-11 9.57955887612027e-09 2.01013152966186e-09 1.79140407416881e-08 -5.26764789511469e-09 -3.22603875126904e-10 6.15460484356767e-08 2.57366758306047e-09 7.39031489044019e-10 -1.59160642225032e-08 -6.14832918269974e-09 -1.12861820537347e-09 -2.32257500089145e-08 7.99281955915783e-09 2.03595204986925e-09 -5.99885077905651e-11 7.37474000171115e-10 -1.31479680440034e-08 1.34670087166986e-08 -2.32785271459311e-08 -6.04897432028669e-09 -2.5035360232327e-08 4.85008979667898e-10 -2.00019626305601e-09 1.3276950396439e-08 -3.8114699902373e-09 1.14041508505184e-09 -3.40224084739449e-09 -8.59738406390981e-10 9.57747436060563e-10 9.76228895087604e-10 -1.1322546106358e-09 -2.61601985861155e-10 4.90021707016054e-09 -2.01621436954075e-09 -1.41368078485559e-08 2.04976438248838e-09 -5.42337254961637e-09 9.18395015402068e-09 4.9688989614115e-10 -5.41993637048726e-08 3.67051259628342e-09 -2.53803938070952e-10 1.24145383689905e-09 3.23223002634985e-09 -1.01077812138945e-09 3.50284893959143e-09 2.65033160962728e-09 6.40879714931619e-10 -4.99136327247311e-10 -2.19179356102098e-09 1.81903540031858e-10 2.16153144603459e-09 2.36750002683143e-08 -2.34378050674507e-09 4.52839335689333e-08 1.25334131564509e-09 2.60473720627691e-09 -1.20929714903219e-08 -5.32196974791999e-09 2.04032370535362e-09 -2.32004744911243e-10 -1.94994797800465e-10 -1.39394301623953e-09 -8.23986593168892e-10 -2.60807950015478e-10
"R1011" -5.16146874435793e-09 3.0049429110534e-09 -7.85381767993724e-10 -1.30583622835963e-09 1.65941255310838e-09 -1.85887823245426e-08 -1.1132377502073e-08 4.34969285479484e-09 2.57366758306231e-09 9.025852931162e-08 -5.57687905370275e-10 -4.26030922043571e-09 4.02598974546882e-10 -2.29565056271584e-09 9.19040106017282e-09 -2.94247165154771e-09 -1.55661685857005e-10 -2.15823278988263e-09 7.13799928037989e-10 -4.01126107043806e-09 2.56862098002258e-09 1.78180992549963e-09 5.85475173139109e-10 6.10484229512802e-09 -1.65762394897584e-10 -3.39464813853985e-09 1.1620942739159e-09 -3.72545604783153e-09 5.25391397877612e-09 2.65812232077051e-09 8.12827590165926e-10 -9.62820561631388e-10 -4.9622286351746e-10 -1.86413249033522e-09 -5.28373891073013e-10 -3.12963799225157e-09 1.84221387928752e-09 4.53774900395766e-09 -4.82697481527092e-09 -4.08577320427411e-09 -1.35036876591675e-09 1.91687115153665e-09 -1.80580581970367e-09 -1.30536822874808e-08 1.92855079051136e-09 7.01266208368851e-09 1.35514460278779e-10 -2.28252325951532e-09 2.95708727250385e-09 6.80681101890912e-09 1.65312043751837e-09 -1.7301304201521e-09 -9.49302131577033e-10 -5.35194748824686e-09 -3.25190585017538e-09 -6.46036971422125e-09 3.58746141829947e-10 -7.02758413884518e-09 -3.53184318395069e-10 -1.51807558003748e-09 1.68468090815194e-09 -1.18525853725329e-09 1.8096893361583e-10 -8.45678394504551e-10 -5.98685963981891e-10 2.31053658320307e-09 7.22439694139403e-10 -1.81205344506844e-10
"R1012" 1.02023770797245e-09 -1.42234746111655e-08 4.78373534759175e-09 -2.37403907486759e-09 6.42797075424271e-09 -1.40826121628639e-10 2.84169242212176e-09 3.33303253659625e-09 7.39031489043822e-10 -5.57687905370137e-10 1.79615021623822e-07 -5.07700557717188e-09 -1.18268253219634e-07 1.03729773551805e-10 5.11852241816045e-09 -5.12450490804911e-09 7.41152478961229e-09 -6.53999454530742e-08 -2.79329042832329e-08 4.62236687650795e-09 6.33938906452733e-09 1.00586721146963e-08 -1.19551151608304e-08 -5.38639095315819e-10 -1.5689116882793e-08 -1.24802910355605e-08 1.69705897092299e-08 6.37231599869166e-10 -1.25676279856175e-08 -6.55024881275141e-09 -5.44430386315078e-09 -1.69066243774515e-08 1.32214113827499e-08 -1.29841366891311e-09 2.96887118730904e-09 1.05433122432604e-08 7.72735007365759e-09 1.7874208002843e-09 2.26983495236119e-08 -1.85607362303104e-09 1.95364723842259e-09 -1.00485555631991e-08 6.86117309825057e-10 1.16691446384282e-09 -3.24683134737332e-09 9.74110954716725e-10 -8.32173390716289e-09 -2.67030955527624e-09 -5.49094461766093e-09 3.90213396133273e-09 3.78871055090343e-09 2.31155387578292e-09 -5.09547988240661e-09 -1.56010910032416e-09 -3.27526439493262e-10 -1.02746212100223e-08 -7.25826747274111e-09 -1.08209547918986e-09 4.71668875093971e-08 -8.76841113889335e-09 -9.8289968311029e-09 -5.04763395325994e-09 -1.89971642110675e-09 -9.96989253499651e-10 1.28910154708951e-08 -4.53304483809319e-10 -5.00505090249918e-10 1.90145485623594e-09
"R1013" 7.19372680912215e-10 -1.07447347655966e-09 8.86280164600786e-11 2.59440052293596e-08 1.47054691635957e-09 -3.14969450689145e-08 1.94000546085803e-09 1.41461309684953e-08 -1.59160642225045e-08 -4.26030922043431e-09 -5.07700557717282e-09 5.59931082055227e-08 3.91953105581873e-09 -3.12931559855611e-09 1.85450747897262e-09 -1.7895174031069e-10 -5.29813894719941e-10 1.93122936969067e-09 -7.17076777708067e-10 -3.9707914991524e-08 5.16372984172993e-09 3.36647526226116e-09 -5.74035498797539e-10 3.82596359962008e-09 -1.86484323255067e-10 1.08326707139837e-09 -2.10560160759072e-09 -1.00415038765711e-08 1.87803935839191e-09 -1.74910074998829e-09 -7.69987963340026e-11 1.37765939730815e-09 -1.67073904992148e-09 2.79924249722912e-09 -1.43790515017464e-10 2.03853061622232e-09 -1.32863094706961e-09 3.40081981163849e-09 1.11902800644063e-09 1.526921964142e-10 -3.91245826884764e-10 -1.76449159069144e-09 1.32372857887214e-08 3.13790735504137e-09 -5.19839742965183e-10 -1.96808244722216e-09 -4.25376478588258e-11 1.08091404720463e-09 -8.92519185037455e-10 -3.8691321603464e-09 -1.32250562920284e-09 -1.79880263110929e-10 4.20119332753483e-10 -7.54257273293267e-09 -1.21687844158733e-09 -1.25028185645557e-09 2.47724246276049e-09 -7.73246517705378e-09 -9.96598043085135e-10 1.07222569555676e-09 3.63314123357128e-10 3.02868845642357e-09 -1.02230990803879e-10 -6.03033910380537e-10 -1.68377583126888e-10 -5.17404222562385e-11 1.10162443846559e-09 -6.38018723160283e-10
"R1014" 1.22179441242189e-09 7.62912791861615e-09 -4.26016643760385e-09 2.64124594547495e-09 -3.8246852604649e-08 -3.42735285986284e-09 -1.18618824208234e-09 3.63563304964156e-09 -6.14832918269974e-09 4.02598974546003e-10 -1.18268253219635e-07 3.9195310558191e-09 1.95317553586239e-07 8.73445929829884e-09 1.58162008328887e-09 1.72536640486459e-09 -1.04326005755158e-09 3.9066596117788e-08 2.06760222355783e-08 -2.70827776704906e-09 -5.25663796670495e-09 -1.13188335771262e-08 1.3766350905107e-08 5.65668234020017e-09 -2.51795828732404e-08 1.10708233979541e-08 1.18350493810991e-08 -2.21231207503884e-09 -1.87101153370678e-08 3.47019294354251e-09 -3.52804346856402e-09 2.55488318713583e-08 1.0477210372162e-08 -3.02224391668727e-08 -3.96224346259692e-09 -4.4726712615634e-10 -8.1804893531646e-09 -1.51507135099876e-09 -2.88453022087826e-08 3.09469295937005e-09 -5.29337312120392e-10 1.43727666992707e-08 1.60584494248382e-10 -2.86467521589557e-09 1.38743603788801e-08 -8.16440782943554e-10 -5.72173460017209e-08 -1.51831792403532e-09 7.36906432136881e-09 -5.83726478785667e-09 -9.2573813836346e-09 -3.75704046977337e-09 1.14471417256804e-08 1.52378795038822e-09 3.75726458572787e-09 1.48313795010782e-08 5.81187050704823e-09 2.12107020258088e-09 -3.18017975320164e-08 2.25556542189547e-08 -1.52435500892729e-08 -9.54582282647981e-10 4.3286078110759e-10 6.94873471110617e-10 -1.25902952159401e-09 -1.01344181354981e-09 -2.25456540926856e-09 4.22883481727267e-09
"R1015" 1.30811185670513e-08 -4.42798530219209e-09 -6.92202847507503e-09 -4.63967587819296e-10 -1.00659919249393e-09 6.81421913494295e-09 1.43888872699715e-10 -1.32241999187292e-08 -1.12861820537363e-09 -2.29565056271354e-09 1.03729773552234e-10 -3.12931559855635e-09 8.73445929829847e-09 6.60011951584055e-08 -5.34541291830015e-10 2.44348676521625e-10 -4.5889005495033e-09 1.53088312759652e-08 -4.16676954436819e-09 1.99419294167859e-09 -1.88222184012208e-09 6.84680794778872e-10 2.06854233482817e-09 -7.44796391089301e-11 -1.16156492981302e-09 -3.98365336630825e-09 8.84666785797965e-09 3.18245356508867e-10 -8.02367498953263e-08 2.12846596013168e-09 -2.8337537540543e-09 -4.48209702244925e-09 5.25539763879959e-10 2.65683936956852e-08 -1.79332394634111e-10 -9.5265066967279e-10 2.40736975303023e-09 1.08519532075856e-09 -6.99961597989513e-11 1.59397261207425e-10 -2.17631861101534e-09 1.70342890021192e-09 8.67387602646306e-10 -2.14156849061174e-10 9.10892848650632e-09 7.21997315828345e-10 -1.12235234184314e-08 -4.13005551029657e-10 -3.11520562252302e-10 1.40165703959734e-09 9.70003801255107e-10 -1.23365501082214e-09 4.60404137797802e-10 -7.00389762275039e-11 -3.75225189540521e-09 -2.36972639602681e-09 9.61225044078943e-10 -2.51329665873220e-09 -1.14760917795184e-09 -4.74526698693709e-09 1.62918007848393e-09 2.71843285077596e-09 -2.11823304988454e-09 2.07197307734187e-10 2.34561199991849e-09 -3.24085468527825e-09 -5.22468523685967e-10 1.71916294928246e-09
"R1016" -2.36654120041353e-09 2.95545540399064e-10 5.5074993366395e-10 -2.76304062376747e-09 -2.49240796492444e-09 -4.20126247802884e-08 3.66426995395317e-09 8.73301099384048e-09 -2.32257500089145e-08 9.19040106017256e-09 5.11852241816041e-09 1.85450747897336e-09 1.58162008328884e-09 -5.34541291831133e-10 3.31836726399354e-08 -6.4098749567622e-10 -1.03439744435037e-09 -4.2169668554654e-09 -1.36428935759522e-10 6.62455228232055e-09 -3.0760909816797e-09 2.13852605225818e-09 9.24002155759573e-10 1.01749262898171e-08 -2.82052949041247e-09 -1.71612044763723e-09 1.73951582068862e-09 -1.28039279972192e-09 2.92149602567321e-09 5.77155574273853e-11 1.84217344510125e-09 -2.88881286757475e-09 9.98278029859512e-10 -7.51987029052166e-10 -2.62042277184413e-10 -8.18581570141308e-10 -6.59084180140835e-10 6.24561507553289e-09 -8.29507593166302e-10 7.75660491087978e-09 -3.32120850738168e-09 1.30185616655886e-09 1.65210731328534e-08 -2.3914266241126e-10 1.30696555900556e-09 -2.68272216267609e-09 -1.73066038757496e-09 2.80168088945435e-09 -5.83707552693877e-09 -1.69879147021528e-09 -3.77133719067779e-10 -3.17002540424848e-10 2.3639201480582e-10 -6.02993693471952e-10 -1.54332659048972e-09 -2.95510841040847e-09 1.05569989489117e-09 -1.22632504267452e-08 7.28219368818748e-10 3.37974313495162e-10 1.84887869638907e-09 -2.04220106574153e-09 -2.34732994402592e-09 -3.61629895586568e-10 -1.67743023254088e-09 -2.71245656859557e-10 -1.92431425710176e-09 3.92821704078056e-09
"R1017" -4.27737914304663e-10 -1.60720168871287e-08 -1.39218963593471e-09 3.59743480758991e-09 2.94103449763623e-10 -2.67119307065574e-09 -8.0596686861479e-09 1.49686355703425e-09 7.99281955915758e-09 -2.94247165154363e-09 -5.12450490804888e-09 -1.78951740310473e-10 1.72536640486442e-09 2.44348676521081e-10 -6.40987495676773e-10 1.18334918892212e-07 4.97790861433574e-09 4.98874389496874e-09 -9.65419552753252e-10 -1.30570000235595e-09 -2.78732522848169e-08 -8.42304736965451e-08 -1.35915212991301e-08 -6.80181631478791e-08 8.41886573684761e-11 6.97478941058815e-10 3.09474762326207e-08 4.91848951063379e-08 -1.47497072923548e-09 6.64309399424183e-09 -3.28347571828785e-09 6.60818110976159e-11 1.35636206119101e-09 1.24003135166044e-09 2.30316654919709e-09 1.32490768939974e-08 -5.66251029602828e-09 -9.46774641822074e-09 -1.16914169051841e-09 8.68182051555647e-10 -1.04812214656522e-08 1.10563569263917e-09 6.86856423595769e-09 3.4689127914309e-09 -1.00150164294252e-09 -3.2168377162852e-09 -3.0711556212012e-09 -7.44496497596385e-10 -1.34990132754585e-09 -6.19444154677882e-08 8.11803207557289e-09 -3.56923596942222e-09 -4.70039940796208e-09 -1.34955851116448e-09 3.1412096957175e-08 7.48582406823366e-08 -2.39163963716746e-08 9.68059985863964e-09 4.71740301129108e-09 1.30492372792448e-08 -4.30772353439755e-08 3.79811411353405e-08 -3.41416631206031e-10 -4.64468492346157e-09 2.18206820774419e-09 1.36362937455143e-09 -3.11384653902699e-09 -5.17556976402454e-09
"R1018" -4.74055963321772e-10 -1.18410275053877e-08 1.42352327026305e-08 2.21118015220096e-09 -4.13155437559855e-10 1.17691344054006e-09 -2.57778610872359e-10 2.40778419762289e-11 2.03595204986954e-09 -1.5566168585515e-10 7.41152478961165e-09 -5.29813894719928e-10 -1.04326005755238e-09 -4.5889005495039e-09 -1.03439744435067e-09 4.97790861433694e-09 4.9537715447484e-08 6.15724425309502e-09 -2.620815564697e-08 4.02468881345371e-10 3.65962865223677e-08 -2.80520715194136e-09 -8.0715596184506e-08 -9.35113051277416e-09 -8.89300332567592e-10 -5.59011741897702e-09 1.21249108757092e-08 3.289279089908e-09 6.65269885201999e-09 5.93994567054364e-10 -3.09933110146713e-09 -1.84047579055232e-09 1.62981249351188e-09 5.44460580662295e-09 -4.93312766984905e-11 7.1805249502032e-09 3.23730951958855e-09 -2.10759780128829e-09 1.22171747289772e-09 -3.57143317006111e-10 2.64589266433319e-09 1.4387208887368e-09 -2.47801087007998e-09 -5.14386183428597e-10 2.99484109060659e-09 5.41738325008185e-10 -2.30045497211354e-09 3.03530600996037e-10 -4.31670217908345e-10 3.43024065974734e-09 1.97918760654822e-09 -4.36163778518175e-10 -1.50476874143246e-09 -1.41674751100701e-09 4.92796418636505e-10 5.58614109056102e-10 -3.77195165651879e-09 7.14993495238252e-09 8.57287481638797e-10 2.24537788338399e-10 -8.85400673899768e-09 -9.21396238570595e-09 1.21561781931743e-09 9.97353077261745e-10 1.60113573487043e-09 -2.73369489934493e-09 -1.80991089654379e-10 -1.23204284377767e-09
"R1019" 4.59072634987542e-09 -2.14783406419013e-08 2.62203551760029e-09 8.7309263453781e-10 2.94809692886109e-09 2.76407204201111e-09 1.4409568539482e-09 -3.80493093577827e-09 -5.99885077901929e-11 -2.15823278988201e-09 -6.53999454530711e-08 1.93122936969117e-09 3.9066596117788e-08 1.53088312759641e-08 -4.21696685546588e-09 4.98874389496779e-09 6.15724425309388e-09 6.94413688390668e-08 -1.56067220168427e-08 -1.52994668170186e-09 4.2175371068e-10 -1.03037186446048e-08 -1.06164621809671e-08 -1.95671020723682e-09 7.9653218354287e-09 -6.8340072941887e-09 1.19124219705306e-08 1.56841182147546e-09 -3.5644009619082e-08 1.30409101465199e-09 -9.69637190899203e-09 -2.27447251491179e-09 -7.66312269074182e-10 1.81747789934789e-08 -1.44998078393152e-09 4.93312661915174e-09 2.56571900882137e-09 -1.58346494896161e-09 -8.64590432141802e-09 -4.29276819935471e-10 -1.87219734553149e-09 5.68361113795929e-09 -2.68742687611118e-10 -4.33414129948141e-10 2.80372472371607e-09 3.60755221375283e-10 -9.97570677793368e-09 -9.32915013327869e-11 2.28580166067241e-09 -2.93845548261236e-09 5.49619743289032e-10 1.21468400364447e-09 3.31403556106781e-09 5.09214952999376e-10 -4.42366396162492e-09 9.01881959553870e-09 9.16593682171886e-10 1.00913481570139e-09 -7.01263661594015e-09 -7.13562186175212e-09 6.9759987320673e-09 3.48813452114951e-09 8.81409995159806e-10 5.75711413234489e-10 4.46148990001642e-09 -1.07622196393503e-10 2.03471960865173e-09 -2.29255287671784e-09
"R1020" -2.64698074855929e-09 1.60140725164483e-08 -5.83052279704106e-09 -8.13860918596182e-10 -5.64393575980009e-10 1.76397331377756e-10 -2.29582640065698e-09 7.08939026028139e-11 7.37474000171371e-10 7.13799928039274e-10 -2.79329042832319e-08 -7.17076777708405e-10 2.0676022235578e-08 -4.16676954436873e-09 -1.36428935759547e-10 -9.65419552754191e-10 -2.62081556469713e-08 -1.56067220168417e-08 4.60645637647765e-08 -1.75074926011303e-10 -1.19496813572336e-08 3.93829456006009e-11 3.13304157569314e-08 2.92237766572406e-09 -4.43029107374926e-10 6.35413571069452e-09 -1.00336585377599e-08 -1.5902982600488e-09 1.1145798433566e-08 5.77270181416825e-10 8.56304322282941e-09 5.09299683482828e-09 5.90266527646895e-09 -2.22801893501864e-08 -8.17520947321323e-10 -3.83462958863798e-09 -5.90851791577775e-09 -5.70206816699971e-10 -5.05310757261961e-09 2.82753832794866e-09 -5.28260835462757e-10 1.5710290678833e-09 -7.74707641863481e-10 5.03817468509994e-10 4.92141820567433e-09 -1.40489891694245e-09 -2.4149402528184e-09 7.9153020264989e-10 -5.67989859027356e-10 -2.09536208934320e-09 -1.91430013798302e-09 -2.45049542354477e-09 8.79234734677865e-10 1.36251242702946e-09 -1.55972401709807e-09 5.95344028176868e-10 5.57604713180143e-09 5.60164251004637e-10 -5.68998376580166e-09 3.02557582949869e-09 -8.99251305747817e-10 3.13485986094117e-09 -3.49179293580601e-09 1.98675014196827e-10 -5.44155379262113e-09 1.09003421259856e-09 -1.48914934062535e-09 3.58793167405584e-09
"R1021" 4.77891924374507e-11 5.33985189803534e-09 -6.87310518027041e-10 -4.7184478179537e-08 -9.5948291640751e-10 1.17261756709925e-08 -5.63674496119208e-09 -7.11867883212753e-09 -1.31479680440051e-08 -4.01126107044019e-09 4.62236687650805e-09 -3.97079149915265e-08 -2.70827776704846e-09 1.99419294167788e-09 6.6245522823207e-09 -1.3057000023559e-09 4.0246888134587e-10 -1.52994668170107e-09 -1.75074926011894e-10 6.18665646444245e-08 -1.1696902972365e-08 3.8884703496586e-09 2.47148932412407e-09 2.92825340878504e-09 1.03488193988609e-09 1.14600887716988e-10 -2.90844413573123e-09 2.25762822529584e-08 -1.47798630137642e-09 3.67628850058201e-09 -2.56691338884631e-10 -7.04367758162375e-10 1.24397886004958e-09 -2.10780168396131e-09 6.97776864991216e-10 -5.22258869348906e-09 2.68030179423998e-09 1.16130395152029e-08 -2.98856564114e-09 4.73951770426589e-09 -4.52519808681285e-09 -1.88473068202685e-09 7.68887572495685e-09 1.5618263485141e-09 -8.44309303539107e-10 -8.29445256601946e-09 -2.14011469369352e-10 -2.08519235788796e-09 1.38620687167056e-09 3.91036998282527e-09 1.66797637524443e-09 8.17182969712892e-10 6.71807241334276e-10 6.24821641661403e-09 3.69512780737053e-09 -6.22728090439114e-09 -4.30847016261319e-09 -7.97943156692411e-09 6.83048276308918e-11 -2.23759012960518e-09 3.22315178490254e-09 -7.98841813333388e-09 9.02286181591734e-10 7.03943831467218e-10 6.85954696712778e-10 1.94582168613697e-09 3.64327831027749e-10 -2.36111841586638e-09
"R1022" -9.4544384446623e-11 1.2660852451522e-08 7.70448022237088e-09 3.55089053481456e-08 5.69998446355921e-10 -3.44832291520477e-09 3.94462401383978e-08 1.3017203961477e-09 1.34670087166986e-08 2.56862098002013e-09 6.33938906452705e-09 5.16372984173002e-09 -5.25663796670367e-09 -1.8822218401266e-09 -3.07609098168019e-09 -2.78732522848102e-08 3.65962865223687e-08 4.21753710681097e-10 -1.1949681357232e-08 -1.16969029723654e-08 2.45953269981748e-07 1.78319697256564e-08 -1.34957122266052e-07 -5.83225540475687e-09 -1.37758433130391e-09 -4.47647097270993e-09 3.01454888737308e-09 -1.2421076987424e-07 -2.26264892693961e-09 -4.34368749875751e-08 1.14190747693708e-10 -1.82634287853739e-12 1.75397208349628e-08 9.44696014111521e-09 -1.08591090718588e-09 -1.4845556367656e-09 7.07513400082136e-09 9.51181908201049e-10 3.05030344699682e-09 1.66860335522644e-09 1.64959893354657e-08 1.69376730536338e-10 -1.69427602610056e-08 2.2927166062386e-09 3.89337799773417e-10 -2.26511403309524e-09 -1.30929664509777e-09 -7.0209000214527e-10 -3.08212552557605e-09 4.15342048391597e-08 2.57761985182308e-09 -2.06799263372744e-10 -3.81817867302759e-09 -6.83743676514809e-09 -9.9580209801844e-09 -3.31740683255524e-08 -2.37777111279003e-09 3.22044309369084e-08 3.39837481809014e-09 6.93166716764874e-09 -2.23639236371617e-08 -6.07778714426504e-08 2.44468551765307e-09 4.33815213038424e-09 1.22021181173283e-09 -1.60171090644568e-09 1.32435791216361e-09 -1.98754221215239e-09
"R1023" -1.90876581635455e-09 5.37158865213909e-08 2.82159341051752e-09 -9.00274354671955e-10 1.09146039693686e-09 3.49272081046201e-09 1.03169849122516e-08 -1.71489379731683e-09 -2.32785271459321e-08 1.78180992549912e-09 1.00586721146964e-08 3.36647526226121e-09 -1.13188335771261e-08 6.84680794778729e-10 2.1385260522586e-09 -8.42304736965457e-08 -2.80520715194127e-09 -1.03037186446048e-08 3.9382945601068e-11 3.88847034965835e-09 1.78319697256526e-08 1.70619044176313e-07 -1.0757664693446e-08 4.52825009225632e-08 8.69221134480114e-09 8.24350594883703e-09 -1.13499607340662e-07 -4.38902285498824e-08 4.54926935088452e-10 -2.52270905060708e-09 1.26752026773396e-08 -2.17059975489748e-09 7.11563098992386e-11 4.39617982650087e-09 -1.36822696842477e-10 -2.7794611376883e-08 5.04079664690548e-09 1.35348263829481e-08 3.0338875267459e-09 1.04968467469074e-09 2.52517921470518e-09 -3.49932632319849e-09 1.981344765917e-08 -3.56358383766154e-09 1.33322561282099e-09 3.1161093923563e-09 -3.842983581496e-10 1.45396173402334e-09 -1.32319140956436e-09 5.9753480839621e-08 -1.72653229513764e-08 3.56485893330583e-09 6.80281361630583e-09 -1.72037837760261e-09 -4.00319713018137e-08 -1.87977327926514e-07 5.82135753536253e-08 -2.69387837560764e-08 -2.97043997088129e-09 -1.76561182157868e-08 9.64267212963517e-08 -1.19601353902471e-08 -1.97914025108385e-09 3.82786511598061e-09 -3.87146940421306e-09 -6.76167379424957e-11 -1.53823614924998e-09 8.31228252673724e-09
"R1024" 9.16515356375531e-09 3.25708474079889e-08 -9.36890271881006e-08 -1.08618742277559e-08 -2.06095431392385e-09 9.79784263215847e-10 -7.52864508864577e-09 1.58414978591603e-09 -6.04897432028675e-09 5.85475173138568e-10 -1.19551151608284e-08 -5.74035498794429e-10 1.37663509051072e-08 2.06854233482917e-09 9.24002155759651e-10 -1.35915212991296e-08 -8.07155961845004e-08 -1.06164621809624e-08 3.13304157569318e-08 2.47148932412168e-09 -1.34957122266067e-07 -1.07576646934467e-08 3.11691757178837e-07 3.23959758608499e-08 -5.93588497745832e-10 3.86253708909067e-09 -1.20514126710362e-08 -1.92751346180821e-09 1.17858177719992e-08 1.2428551187269e-09 3.50330476724975e-09 8.51275528506223e-10 -3.72764543705376e-08 -2.91881594718561e-08 -9.95214245477172e-10 -1.61512640155497e-08 -1.13561823273982e-08 5.46876964791042e-09 -3.78452309288991e-09 -1.44461614615239e-09 -7.81379830758871e-09 4.26475333984192e-11 3.35063668789552e-09 1.81997421630375e-09 -1.02286884660887e-08 -6.16622038467907e-10 1.14484391552676e-09 5.26185731411914e-10 3.14343419574236e-09 -1.87187269725453e-08 -4.48598056918965e-09 1.6878223608981e-09 2.36146996047432e-09 4.26259158917794e-09 -9.58983665197834e-10 2.30125520988811e-08 8.45367426652691e-09 -1.77472834488819e-08 2.62512430434191e-09 -4.80870827995534e-10 1.01746459828659e-08 3.05937407477114e-08 -8.88063438964968e-10 -1.99105255497057e-09 -3.39254412671552e-09 3.65040760708491e-09 1.92298312023247e-09 1.35871025062e-09
"R1025" -1.99201389476631e-09 7.94859981777694e-09 -1.78283550609998e-09 -5.81489729552732e-09 -1.77021350578711e-09 -4.73282265479608e-09 2.43497495235775e-08 -1.18042052377441e-09 -2.50353602323262e-08 6.10484229512708e-09 -5.38639095315212e-10 3.82596359961968e-09 5.65668234020002e-09 -7.44796391096824e-11 1.01749262898167e-08 -6.80181631478852e-08 -9.35113051277356e-09 -1.95671020723659e-09 2.92237766572305e-09 2.92825340878473e-09 -5.83225540475648e-09 4.52825009225687e-08 3.23959758608571e-08 1.1338133729751e-07 -1.3479330129374e-09 -2.94408894486457e-09 -5.04355539148666e-09 -9.69848769291376e-08 2.99393772300273e-09 -3.05694023916518e-10 2.66824686401713e-10 2.27546934958772e-10 -3.29006184972349e-09 -4.13182826684406e-09 -1.70303218652756e-10 -7.13186834416995e-09 6.4419345579755e-09 1.61639084949359e-08 -4.21378814073939e-09 -2.02549631780818e-09 1.47909656206927e-09 -7.95906196363816e-10 3.53533507960971e-09 -5.43564141966938e-09 2.30555419615797e-09 3.67143264091196e-09 -2.71252205324252e-09 -5.10835019720196e-10 5.59526442178152e-09 2.51580536013278e-08 3.82866475341502e-09 -3.34624621704092e-11 1.00683125252332e-09 5.11932925443558e-09 -5.47883123989899e-09 -3.89878116584293e-08 -5.66519938902415e-09 -2.97637555819903e-08 -1.08468990290292e-09 -6.49419538885459e-09 1.50395759580065e-08 -1.42521919679979e-08 -2.09386525855719e-10 -1.11579909709703e-09 -5.02134890535393e-11 1.78123752488897e-09 3.17424967520968e-09 -1.5360380923998e-09
"R1026" -1.5891723192635e-09 2.35413556415037e-08 1.27069332957973e-09 -8.64618207856407e-10 7.13328463047698e-09 3.19008268484485e-09 -3.08627296929522e-10 -3.12185935119778e-10 4.85008979667215e-10 -1.65762394899704e-10 -1.56891168827939e-08 -1.86484323255202e-10 -2.51795828732404e-08 -1.16156492981389e-09 -2.82052949041154e-09 8.41886573691487e-11 -8.89300332567209e-10 7.96532183542917e-09 -4.43029107374508e-10 1.03488193988704e-09 -1.3775843313059e-09 8.6922113448013e-09 -5.9358849774747e-10 -1.34793301293681e-09 4.09285877190419e-08 -2.05594585320678e-09 -6.32064882741612e-08 7.75994431880647e-10 9.25987700432154e-09 1.09455523661612e-09 6.82156180839282e-09 -4.3521007297767e-09 -4.30172371824216e-09 4.55607976527492e-09 -3.89824532137661e-11 -1.38186531122731e-08 -4.41415795937092e-09 1.73239185719422e-09 2.74531163567422e-09 1.83349427464982e-09 -8.12610424133137e-10 1.26956529740803e-09 -8.47861864235824e-10 -1.44813054555979e-09 8.39682069968218e-09 6.00805575746363e-10 2.52037846038449e-08 1.75641212769894e-09 -2.62309652703683e-09 3.897748157216e-09 8.68023841218343e-09 -8.01511921350866e-10 -8.90498133036544e-09 -4.86150879770847e-10 2.81954096662496e-09 -8.71675730966871e-09 -3.91999204869166e-10 -1.17931129331413e-09 -2.83838837666438e-08 -1.11957082757253e-08 4.08639521019594e-08 -7.86869730835018e-11 4.3867395928649e-09 1.27249780402004e-09 -3.45680124641592e-09 -4.23171956602013e-09 6.23459231462256e-09 -1.70161900397967e-08
"R1027" -1.99420444832342e-09 2.7989204725586e-08 -3.34493073071728e-09 1.43398409428169e-10 -1.69457252222375e-09 2.35131454541058e-09 -1.65666681061153e-09 -2.71488929519813e-10 -2.00019626305584e-09 -3.39464813853927e-09 -1.24802910355598e-08 1.08326707139789e-09 1.10708233979547e-08 -3.98365336630586e-09 -1.71612044763859e-09 6.97478941058382e-10 -5.59011741897662e-09 -6.83400729419153e-09 6.35413571069577e-09 1.14600887714875e-10 -4.47647097270766e-09 8.24350594883589e-09 3.86253708909004e-09 -2.94408894486374e-09 -2.05594585320803e-09 4.67530816162885e-08 -6.80955914034307e-08 5.05883775843724e-09 7.15379167864103e-09 1.8996792788202e-09 -1.67519129135201e-09 2.77680795579126e-09 1.05096954618976e-09 -6.38337135164055e-09 4.99209325247026e-10 -1.41517803553789e-08 -8.47201124462963e-09 1.4515798225832e-09 -1.75363892223662e-09 -2.59479981900074e-09 9.72515978760247e-10 -2.15166999970591e-09 2.06024947452383e-10 -6.64772000865167e-10 -7.32688062997378e-09 1.02674940780115e-09 6.38589379834595e-09 8.4567635697132e-10 3.00821620658221e-09 4.00033900455152e-09 -2.72719075770386e-09 -2.97689086449723e-10 2.80381808793869e-09 -1.08240457729503e-09 7.124983449546e-09 -6.3098476105598e-09 -4.316673672582e-11 -8.15030730932154e-10 -6.54065441795651e-09 6.73395377078227e-09 2.59751475868222e-08 -1.68063168371851e-09 -1.61676588385543e-10 -4.08170141587069e-10 6.15455099840726e-10 3.06218806248904e-09 -2.5241701527681e-09 3.13946013434699e-09
"R1028" 6.29187623314578e-09 -1.62761185683767e-07 7.64772152202529e-09 4.7492431955401e-10 -3.41239833342718e-09 -4.87881926713863e-09 -2.62969748466591e-09 -1.44758807398877e-09 1.32769503964401e-08 1.16209427391701e-09 1.69705897092308e-08 -2.10560160758915e-09 1.18350493810996e-08 8.84666785798085e-09 1.73951582068776e-09 3.09474762326232e-08 1.212491087571e-08 1.19124219705311e-08 -1.00336585377597e-08 -2.90844413573249e-09 3.01454888736934e-09 -1.13499607340662e-07 -1.20514126710357e-08 -5.04355539148622e-09 -6.32064882741665e-08 -6.80955914034439e-08 3.82457285724461e-07 5.19651206882671e-09 -2.64237447392377e-08 -1.78963710622861e-09 -3.86201235152094e-08 4.22856984756412e-09 1.32647279034053e-09 1.4449188427187e-08 -1.4103612591929e-09 9.0495337701664e-08 3.4848538876326e-08 -1.72766319943166e-08 -2.01720607819944e-09 2.80812278239251e-09 -4.65909954110822e-09 2.99327658638577e-09 -1.08104828068662e-08 4.82546383992741e-09 -3.136331378947e-09 -4.33958268918046e-09 -3.08828954683967e-08 -4.15588781571391e-09 -1.57748254632057e-09 -5.2000295813728e-08 -3.27689163776179e-09 1.14641294845216e-09 6.54191350065512e-09 4.38170471232964e-09 -1.28189775158898e-08 1.2239751646197e-07 -1.56299493329833e-08 2.43883194546879e-08 6.16603591934599e-08 6.66661624521508e-10 -2.39295414049364e-07 1.1712174943687e-08 -4.19463838937494e-09 -7.61403192251095e-10 1.69232203325589e-08 -8.92186125959709e-10 -3.41138293294886e-09 1.62729846647093e-08
"R1029" 9.02143685665653e-09 1.61578859356898e-09 2.95306218862784e-09 -7.98003174489447e-08 1.39502542095047e-09 1.76423299438226e-09 -1.51369313923458e-07 7.30634393695221e-11 -3.81146999023728e-09 -3.72545604782244e-09 6.37231599868637e-10 -1.00415038765706e-08 -2.21231207503832e-09 3.18245356509724e-10 -1.28039279972261e-09 4.91848951063351e-08 3.28927908990624e-09 1.56841182147249e-09 -1.59029826005165e-09 2.25762822529607e-08 -1.24210769874255e-07 -4.38902285498844e-08 -1.92751346180481e-09 -9.69848769291277e-08 7.75994431880078e-10 5.05883775843825e-09 5.1965120688245e-09 3.94727920726218e-07 -2.00517750413687e-09 3.41452540595366e-08 -4.59400801691947e-09 -5.82773696714911e-10 -1.5715087062703e-09 8.76557450864708e-10 1.61990690580783e-09 -6.91694052321965e-09 -3.02488681794225e-09 -4.66544129293143e-09 -5.0401132509492e-10 -4.17943623290102e-11 -1.8148247968362e-09 3.91506076381919e-09 3.34656381626155e-08 -1.9037781618835e-09 -3.25383274040843e-09 4.88269422973923e-10 1.6333756136037e-09 -1.02138814770474e-09 -2.09065605707028e-09 -4.25211045904851e-09 -3.32280495370383e-09 2.2874437809852e-09 3.367431720115e-09 7.38957269692108e-09 3.13935733629495e-09 2.8388679323182e-08 1.64358561887905e-09 -4.44629008063506e-08 -3.22452198564493e-10 -1.57787967293191e-09 -1.79341483030569e-09 8.50218722379794e-09 -3.59259649194479e-10 -7.53077812931194e-10 3.05744460721813e-09 1.49726775681422e-10 -1.00105034989323e-09 4.40503485801834e-10
"R1030" -2.10027700510905e-08 1.66442463712382e-08 3.85778439095889e-09 2.34305609426527e-10 -3.40751832262601e-10 -8.15806242135895e-09 -6.25458677017818e-09 1.01457140851115e-08 1.14041508505147e-09 5.25391397877771e-09 -1.25676279856151e-08 1.87803935839164e-09 -1.87101153370681e-08 -8.02367498953309e-08 2.92149602567405e-09 -1.47497072923688e-09 6.65269885201943e-09 -3.56440096190856e-08 1.11457984335661e-08 -1.47798630137609e-09 -2.26264892693733e-09 4.54926935088775e-10 1.17858177719999e-08 2.99393772300118e-09 9.25987700432090e-09 7.15379167863886e-09 -2.64237447392411e-08 -2.00517750413641e-09 1.58037237782367e-07 4.38588644724487e-09 1.04427364077959e-08 3.78201741284799e-09 -2.23127017557613e-08 -4.40823836216321e-08 6.99115517727277e-10 2.80264360897764e-09 -8.61720958931235e-09 -1.78936387961247e-09 7.11773224955846e-09 -5.78721947345331e-10 1.41855597244259e-09 -3.24747108965833e-09 -2.71925851605144e-09 1.61761398829075e-09 -1.38286497037355e-08 -8.41096753681189e-10 2.88664282538735e-08 1.45252033703353e-09 -1.65064325549497e-09 -2.4581938458131e-09 -2.42101872717392e-09 8.87094877132736e-10 -1.73375168779992e-09 2.61928940850736e-10 4.22246451651554e-09 2.45529271235205e-09 3.82815806273689e-09 5.6819658046526e-09 -3.63495515406904e-09 6.76385258324275e-09 -2.32084681506842e-09 -2.36378700124055e-09 4.90980402523117e-09 4.75011592303133e-11 -8.16553577789233e-09 -8.75507631274455e-10 8.53133532707524e-10 -3.72988234072153e-09
"R1031" -4.1852923570825e-09 -6.33588844654689e-10 -1.10610816505519e-09 -8.5895837586505e-09 3.55237635473731e-10 2.73821149866959e-09 -2.74649898506604e-08 -3.33313351289334e-09 -3.402240847394e-09 2.65812232076536e-09 -6.55024881275116e-09 -1.74910074999019e-09 3.47019294354203e-09 2.12846596013056e-09 5.77155574270181e-11 6.64309399424236e-09 5.93994567053947e-10 1.30409101465131e-09 5.77270181414281e-10 3.67628850058227e-09 -4.34368749875787e-08 -2.52270905060718e-09 1.24285511872587e-09 -3.05694023912952e-10 1.09455523661463e-09 1.89967927882033e-09 -1.78963710622865e-09 3.41452540595326e-08 4.3858864472442e-09 4.28427919754906e-08 4.19675096063062e-10 -2.7169851578421e-10 -1.06923012800662e-08 3.48675489339938e-09 1.19107895802518e-10 2.55916402089824e-10 -7.21585090365046e-10 5.52417970000557e-09 -2.33141425578645e-09 -2.68838988988419e-09 -4.28446097854608e-09 1.19254507056833e-09 2.91337792187086e-09 -2.06949618071752e-09 4.25839887048067e-10 3.08254880618208e-09 6.68975556138335e-10 1.78185188328653e-11 2.84392759138917e-09 -3.47357435449815e-09 1.42162266117734e-09 -6.13053503720976e-10 3.22995529053691e-10 -1.11821188084894e-09 7.53061251511731e-10 3.86947019948205e-09 -2.64785839051142e-09 -1.40562761360429e-08 -1.86632964286102e-09 -1.20685402463425e-10 1.72984192398936e-09 1.39063221200693e-08 2.17704251087143e-10 -2.46968939708289e-09 -5.23951746595459e-10 3.01389178718856e-10 1.4431344379233e-09 -1.45511690864358e-09
"R1032" -1.00217392184219e-09 1.55714834315029e-08 1.46178790803352e-09 8.39599941559765e-10 1.81003722523448e-09 -1.81200742557914e-09 1.26328645051652e-09 -3.16583578686815e-10 -8.59738406390858e-10 8.12827590165646e-10 -5.44430386315179e-09 -7.69987963348828e-11 -3.52804346856429e-09 -2.83375375405446e-09 1.842173445102e-09 -3.28347571828827e-09 -3.09933110146704e-09 -9.69637190899123e-09 8.56304322282972e-09 -2.56691338883808e-10 1.14190747692558e-10 1.26752026773391e-08 3.5033047672502e-09 2.66824686399882e-10 6.82156180839443e-09 -1.67519129135071e-09 -3.86201235152084e-08 -4.59400801692114e-09 1.04427364077959e-08 4.19675096063175e-10 4.05336473012694e-08 -8.50974523461565e-10 -3.36039249904523e-09 -1.31932279823975e-09 -6.6560946808566e-10 -7.21333079837755e-09 -2.5096652651452e-09 6.29129981466149e-10 2.05023827155706e-09 1.06201094835628e-09 -4.55248763728492e-11 3.07699502177313e-09 7.48947260093497e-10 -3.87970179178781e-10 1.06771286205479e-08 -9.4774139184704e-11 9.5610629477734e-09 2.01102895743521e-09 -2.43093760356282e-09 4.04372482953874e-09 6.62443568923462e-09 -4.07474068050792e-09 -1.2707511934586e-08 1.24127509421367e-10 3.04102492310247e-10 -1.21703367960254e-08 -1.21927803806928e-09 -4.59287935110905e-10 -1.14728356781803e-08 1.75017246405607e-08 1.80220889357491e-08 -4.06940574012178e-10 1.40746075359648e-09 2.09510594327972e-09 -3.44022282964575e-08 -5.96051284932853e-09 8.43913849966904e-10 -5.08114051318473e-09
"R1033" -9.53928790991656e-10 -1.69853486729267e-09 5.75012413782231e-10 4.6818169549356e-10 -1.02080671526364e-08 2.20137136600287e-09 -2.92073845882899e-10 2.8084842241457e-09 9.57747436060509e-10 -9.6282056163189e-10 -1.69066243774514e-08 1.37765939730907e-09 2.55488318713586e-08 -4.48209702245153e-09 -2.88881286757488e-09 6.60818110979554e-11 -1.84047579055199e-09 -2.27447251491107e-09 5.09299683482907e-09 -7.04367758162226e-10 -1.82634288058882e-12 -2.1705997548964e-09 8.51275528506488e-10 2.27546934958027e-10 -4.35210072977672e-09 2.77680795579119e-09 4.22856984756348e-09 -5.82773696712718e-10 3.78201741284865e-09 -2.71698515783762e-10 -8.50974523461554e-10 1.25840321214565e-08 7.35977621747293e-10 -2.54847631093039e-09 1.2878664905718e-09 5.84370492501146e-10 1.42364037301142e-09 5.92285900362997e-10 -1.99130752909876e-09 -3.74607601372554e-10 2.20541134436062e-10 -3.22453589216838e-09 -1.15690866990897e-09 -5.72833941916776e-10 -4.35882335772335e-09 7.30873350234427e-11 -3.57016066053344e-09 -3.62785223017701e-09 1.56260146467266e-09 -6.02218945470045e-10 9.53881683438412e-10 -7.03627990774617e-11 2.99662298941598e-11 -3.85862070156406e-10 4.579457717201e-09 3.89596136187458e-09 -5.80334532899629e-09 -1.37373159005023e-10 -4.55014452903888e-09 6.5752370097475e-09 -4.16693277223369e-09 -1.05628010978412e-09 2.22547803945237e-09 -1.51783603164499e-10 -2.87343745631054e-10 3.99952421431659e-09 2.10367528678102e-09 -4.8613468433442e-09
"R1034" -5.90512111407646e-09 -6.60087542056145e-09 1.56842626402088e-08 1.36978768373351e-09 -1.89061197557621e-09 2.51340471517112e-10 7.12233668499771e-09 1.74067620202405e-09 9.76228895086961e-10 -4.96222863518008e-10 1.32214113827501e-08 -1.67073904992161e-09 1.04772103721618e-08 5.25539763879541e-10 9.98278029859517e-10 1.35636206119215e-09 1.6298124935094e-09 -7.66312269073254e-10 5.90266527646887e-09 1.24397886004976e-09 1.75397208349644e-08 7.11563098993946e-11 -3.72764543705398e-08 -3.29006184972105e-09 -4.3017237182423e-09 1.05096954618938e-09 1.32647279034171e-09 -1.57150870627048e-09 -2.23127017557635e-08 -1.06923012800642e-08 -3.36039249904518e-09 7.35977621747296e-10 4.10814902858769e-08 -2.47274696237659e-08 9.94523999120154e-11 4.08841473144939e-09 1.20995846321494e-09 -1.93952201386393e-09 -3.18440447880826e-09 2.01444668282951e-09 1.50814382447297e-09 7.4979487963679e-10 -1.72514142406431e-09 -1.80492399570167e-09 2.55799213244953e-09 -6.51066469222006e-10 -1.10909155025381e-08 -2.52152179852746e-10 7.44373204149167e-11 6.44261182525855e-10 1.86374281534067e-10 -1.38240735514231e-10 6.37158040756468e-10 -3.68718274622336e-10 7.52840684849351e-11 -7.0935294563516e-11 -1.07347366336206e-09 5.26745303868010e-09 4.31296167299621e-09 -6.40847268926371e-10 -1.8673002305537e-09 -6.4949703455997e-09 -6.1526584576539e-10 6.51180504761784e-10 3.21259914156336e-09 6.51700741211561e-10 -3.91267182616041e-10 -1.35192304247802e-10
"R1035" 1.0246538648312e-08 -7.19319658174723e-09 1.60685531847849e-09 1.06464720207694e-09 6.55896661527106e-09 -1.17066045932037e-09 1.27304763568859e-09 -5.04775797309595e-09 -1.13225461063551e-09 -1.86413249033735e-09 -1.29841366891481e-09 2.79924249722907e-09 -3.02224391668719e-08 2.65683936956858e-08 -7.51987029051625e-10 1.24003135166103e-09 5.44460580662279e-09 1.81747789934806e-08 -2.22801893501888e-08 -2.10780168396107e-09 9.44696014111482e-09 4.39617982650047e-09 -2.91881594718555e-08 -4.13182826684498e-09 4.55607976527495e-09 -6.38337135163998e-09 1.44491884271872e-08 8.76557450863908e-10 -4.4082383621634e-08 3.48675489339855e-09 -1.31932279824108e-09 -2.54847631092976e-09 -2.47274696237658e-08 6.60958197814154e-08 1.05081964485402e-09 -8.6857336411068e-09 8.84123328964961e-09 2.94519253579851e-09 5.55496688856338e-09 -2.94054484811694e-09 -8.66923267790981e-10 -3.29785746702311e-09 4.88497571733424e-09 1.18588990820132e-09 7.36739276701483e-10 1.44957048963312e-09 1.01053416731219e-08 -1.64726653073756e-09 -3.86550730943428e-10 5.75919008083177e-09 3.69189917925088e-09 5.18646500541985e-10 -2.01077461122614e-09 -1.23773625625744e-09 -7.81428799243471e-10 -9.46641482826613e-09 -5.43420317346388e-09 -8.33255839308196e-09 -3.32926533934454e-09 -3.81951014535574e-09 6.99849730701242e-09 1.67802207550797e-09 1.31703066167889e-09 -8.282202149146e-10 6.65724050917267e-10 1.60595805287289e-10 3.83164362361955e-10 -7.75996332749203e-10
"R2001" -1.73783102274353e-12 -2.02181433046571e-09 7.54120648842895e-10 -1.42677968263158e-09 -1.24909383430356e-09 9.32428043501977e-10 -2.37360968366406e-10 1.90182432758776e-10 -2.61601985861045e-10 -5.28373891074552e-10 2.96887118730841e-09 -1.43790515017997e-10 -3.96224346259739e-09 -1.7933239463486e-10 -2.62042277184738e-10 2.30316654919827e-09 -4.93312766980144e-11 -1.44998078393073e-09 -8.17520947320736e-10 6.97776864990351e-10 -1.08591090718237e-09 -1.36822696842344e-10 -9.95214245476523e-10 -1.70303218651956e-10 -3.89824532117052e-11 4.99209325247842e-10 -1.41036125919185e-09 1.61990690581127e-09 6.99115517727775e-10 1.19107895801052e-10 -6.65609468084817e-10 1.28786649057219e-09 9.94523999125251e-11 1.05081964485424e-09 2.74144176543174e-08 2.57913695377629e-09 -2.71428301319064e-09 -1.6824544530675e-09 -1.60964927911939e-09 2.14201360428987e-09 1.44565022006187e-09 -1.50006148543617e-08 1.0957217276339e-09 -2.57620857540714e-09 -3.65041732431499e-09 -1.0095682138211e-09 -5.64923229448793e-10 -8.36440636596095e-09 1.36827398895347e-09 -4.33601505769739e-09 6.67881567756585e-09 3.68347423659091e-10 -3.33832182300278e-10 1.19051316813245e-09 1.96188638710397e-08 5.05518407832387e-10 4.65738198970009e-10 2.43969226014157e-10 1.57403498228947e-09 6.75584718463682e-10 9.70484301963034e-10 -6.62960299349658e-10 -1.04522242559637e-08 -1.29355281450761e-08 1.42897805101603e-09 1.10853165844167e-08 -9.60618522014714e-09 -2.92344591124199e-09
"R2002" -6.61339411365438e-10 -1.92301355311969e-07 2.48757194964404e-08 7.30539415632791e-09 -6.12771949660544e-10 -1.05169066509571e-09 2.18997115369225e-09 4.79748311791883e-10 4.90021707016031e-09 -3.12963799225175e-09 1.05433122432603e-08 2.03853061622255e-09 -4.47267126156212e-10 -9.52650669672896e-10 -8.1858157014128e-10 1.32490768939985e-08 7.18052495020289e-09 4.9331266191513e-09 -3.83462958863784e-09 -5.22258869348839e-09 -1.484555636766e-09 -2.7794611376883e-08 -1.61512640155495e-08 -7.13186834417089e-09 -1.38186531122727e-08 -1.41517803553785e-08 9.04953377016653e-08 -6.91694052322305e-09 2.8026436089781e-09 2.55916402089413e-10 -7.21333079837905e-09 5.84370492501486e-10 4.08841473144769e-09 -8.68573364110439e-09 2.57913695377639e-09 1.92280251693654e-07 -2.26595823363756e-08 -9.85554108178918e-09 2.21908044602175e-09 -2.05627631512139e-09 -4.47598210599364e-09 -7.46811220581718e-11 -9.41720920969873e-09 2.25673036814220e-09 -1.79444799696615e-08 -7.58140032744596e-10 -1.75566921103741e-08 -1.09752765476284e-08 2.42492049130669e-09 -2.6805400453506e-08 -1.18248192135445e-09 2.9987992576446e-09 3.91697833568771e-09 1.12563234434614e-09 -1.5432380334101e-08 4.23634683751117e-08 1.92559604902798e-08 2.03850493881535e-08 4.38181492807713e-08 1.51669844772371e-08 -1.08102684747987e-07 1.1227934797516e-08 2.50105690807631e-08 -1.22614759407708e-09 8.39489670962849e-09 -1.96863457405737e-09 9.68105667374295e-09 -3.17012259084555e-08
"R2003" 4.54526246448375e-10 1.48507144093284e-08 2.1495744902061e-09 -4.213918143775e-09 5.45747598413193e-10 1.94156950806379e-09 2.06747934134717e-09 -1.55837011091088e-09 -2.01621436954162e-09 1.84221387929044e-09 7.72735007365592e-09 -1.32863094706877e-09 -8.18048935316427e-09 2.40736975302795e-09 -6.59084180140317e-10 -5.66251029602870e-09 3.23730951958559e-09 2.56571900882333e-09 -5.90851791577662e-09 2.68030179424027e-09 7.07513400082289e-09 5.04079664690658e-09 -1.13561823273989e-08 6.44193455797645e-09 -4.41415795937109e-09 -8.47201124463194e-09 3.48485388763272e-08 -3.02488681794267e-09 -8.61720958931323e-09 -7.21585090366135e-10 -2.5096652651469e-09 1.42364037301264e-09 1.2099584632159e-09 8.84123328964895e-09 -2.71428301319036e-09 -2.26595823363785e-08 8.50051397283978e-08 7.63072685513267e-09 1.59764890625993e-09 2.43548392136209e-09 1.17369085952177e-09 4.01961334120504e-09 3.27340175502804e-09 -1.76327189004784e-09 1.18321368664881e-08 8.66839883239654e-10 -3.02261946176789e-09 -1.4636616039146e-09 -2.78355772838399e-09 1.89561487844331e-08 2.78450384255849e-08 -1.9192722066316e-09 -8.85899888543913e-09 -6.97744548896602e-10 -1.73135238922363e-08 -1.23906949242742e-08 -7.76485671742069e-08 -1.27988838932056e-08 4.98893571119558e-09 -4.33820483552696e-09 -7.23772456484979e-08 -2.80361587656421e-09 1.58605398795232e-09 5.04331374308634e-09 7.86178698714297e-09 -5.44835795348864e-09 1.28214056326006e-08 -7.16468020237103e-09
"R2005" -1.8349438552206e-10 1.67742605309772e-08 -5.17629272228379e-09 -2.53394474570798e-08 -1.04612574469067e-11 -8.89740036814599e-09 -1.29393670752214e-09 2.05112181219918e-09 -1.41368078485562e-08 4.53774900395922e-09 1.78742080028423e-09 3.40081981163803e-09 -1.51507135099918e-09 1.08519532075843e-09 6.24561507553422e-09 -9.46774641822074e-09 -2.10759780128712e-09 -1.58346494896216e-09 -5.70206816700451e-10 1.16130395152015e-08 9.5118190819903e-10 1.35348263829471e-08 5.46876964791097e-09 1.61639084949368e-08 1.73239185719401e-09 1.45157982258272e-09 -1.72766319943151e-08 -4.66544129293141e-09 -1.78936387961275e-09 5.52417970000807e-09 6.29129981466323e-10 5.92285900364292e-10 -1.93952201386306e-09 2.94519253579845e-09 -1.68245445306818e-09 -9.85554108179007e-09 7.63072685513512e-09 9.22937035774991e-08 -3.35254516964744e-09 -3.01304995405214e-09 -7.09109660912527e-09 -1.42902613253174e-09 1.01405161897785e-08 -1.36376121160385e-09 -1.37380864622749e-09 1.74584663752906e-09 -2.45127102655015e-10 -4.91691939999922e-11 3.17782176869045e-09 4.33403464685366e-08 4.94827927395047e-09 5.70646175506152e-10 -1.88401801408133e-09 -1.51432437251056e-08 -2.91479156522341e-09 -3.01098696477377e-08 -1.40486520500719e-08 -8.24257672977874e-08 -8.40016726351109e-10 -3.02039301847467e-09 7.64172271959636e-09 1.51660019465256e-09 -2.02803314415315e-09 -2.52996396982894e-09 1.40908040343706e-09 4.45498336621309e-09 4.59587440619107e-09 -1.05631646835666e-09
"R2006" -8.63893064017025e-10 -4.23130087727127e-10 1.17253408569626e-09 2.61640257322015e-09 -5.39240765273477e-09 6.23733844392974e-10 2.30943238023872e-09 3.89290590518108e-09 2.04976438248883e-09 -4.82697481527203e-09 2.26983495236108e-08 1.11902800644028e-09 -2.88453022087823e-08 -6.99961597991195e-11 -8.29507593165626e-10 -1.16914169051963e-09 1.22171747289713e-09 -8.64590432141833e-09 -5.05310757261946e-09 -2.98856564113964e-09 3.05030344699734e-09 3.03388752674637e-09 -3.78452309288904e-09 -4.21378814073921e-09 2.74531163567429e-09 -1.75363892223675e-09 -2.01720607819779e-09 -5.04011325093817e-10 7.11773224955841e-09 -2.33141425578664e-09 2.05023827155689e-09 -1.99130752909923e-09 -3.18440447880841e-09 5.5549668885634e-09 -1.60964927911948e-09 2.21908044602213e-09 1.59764890625846e-09 -3.35254516964812e-09 6.42446686961517e-08 3.65992645891032e-10 3.41990388892476e-09 -8.26153277420507e-09 1.12144359878578e-09 6.81957382615887e-09 1.31112438755247e-08 5.26174218460553e-10 1.38185162952026e-08 1.51916913728231e-08 -2.73694039473484e-08 3.98369286792613e-10 -1.50062135902233e-09 9.35981391092766e-10 1.72247227063768e-09 -4.6778587499486e-10 -8.95408752618739e-11 -3.78695335078646e-09 1.66290418936318e-09 4.95080798056815e-09 -4.22524817221089e-09 -5.98968433549686e-09 8.45528938631425e-10 -3.90326541827091e-09 2.05467177236875e-08 3.02081227555834e-09 -3.19740376501606e-09 -5.36515176247637e-08 -1.26044556162572e-10 -7.56111768205428e-09
"R2007" -2.17572770446185e-10 1.48455464731294e-09 2.23903823470041e-09 -8.9067011365576e-09 1.33238410239936e-09 -9.43645367761335e-09 1.80556758976439e-09 -2.08303067144375e-10 -5.42337254961662e-09 -4.08577320427431e-09 -1.85607362303064e-09 1.5269219641308e-10 3.09469295936948e-09 1.59397261207032e-10 7.75660491087959e-09 8.6818205155598e-10 -3.57143317005316e-10 -4.29276819935351e-10 2.82753832794842e-09 4.73951770426683e-09 1.66860335522594e-09 1.04968467469049e-09 -1.44461614615317e-09 -2.02549631780936e-09 1.83349427465088e-09 -2.59479981900062e-09 2.80812278239077e-09 -4.17943623295607e-11 -5.787219473449e-10 -2.68838988988299e-09 1.06201094835596e-09 -3.74607601372579e-10 2.01444668282884e-09 -2.94054484811693e-09 2.14201360429008e-09 -2.05627631512232e-09 2.43548392136121e-09 -3.01304995405285e-09 3.6599264588856e-10 8.4773167708394e-08 4.88082935820252e-10 -2.27785347856545e-08 1.43335107323511e-08 -7.299760198921e-09 6.64012149368778e-09 -2.85719769348195e-08 -5.29756802747858e-09 -6.14711514772987e-09 -3.60533820611e-08 -3.39403014700822e-09 -4.10062034991553e-09 -2.132629913591e-09 -2.80990354742391e-09 1.73153783954565e-08 -1.08535565062588e-09 -4.16824631285578e-09 5.85368847032463e-09 -4.34871490778943e-09 4.64896504689855e-10 -3.63233008664886e-09 -1.37550083449157e-09 -2.55858087033375e-10 1.31200600917211e-08 1.01501666046061e-09 3.44492719773776e-11 -7.74722710053371e-09 -1.2041429819998e-08 8.44788063518544e-09
"R2008" 2.20358354386975e-10 6.28520679159583e-09 -4.13717219735704e-10 -8.33648952013134e-10 -4.17941991195716e-10 2.2666169963511e-09 -1.63433458461992e-09 2.53336940982271e-10 9.18395015402062e-09 -1.35036876591138e-09 1.9536472384239e-09 -3.91245826883807e-10 -5.29337312120348e-10 -2.17631861101361e-09 -3.32120850738283e-09 -1.048122146565e-08 2.64589266433018e-09 -1.87219734553251e-09 -5.28260835462983e-10 -4.52519808681291e-09 1.64959893354626e-08 2.52517921470341e-09 -7.8137983075911e-09 1.47909656206715e-09 -8.12610424132227e-10 9.72515978760167e-10 -4.6590995411065e-09 -1.81482479683743e-09 1.41855597244447e-09 -4.28446097854881e-09 -4.55248763737429e-11 2.20541134436018e-10 1.50814382447347e-09 -8.66923267792025e-10 1.44565022006238e-09 -4.47598210599398e-09 1.17369085952127e-09 -7.09109660912224e-09 3.419903888925e-09 4.88082935822188e-10 1.04177246999986e-07 6.65221853014846e-10 -8.25372019743757e-09 -1.4665059721166e-08 1.3370738665258e-09 -1.45385318088033e-09 7.77908968870516e-11 5.28010449607973e-10 -3.97028975309491e-09 1.90769179177044e-08 1.21763371791574e-09 3.44963968924638e-10 2.24419911156009e-11 6.09978368490428e-09 3.22034901226396e-08 -5.89816129347938e-09 -2.26619447147236e-08 7.76800073864224e-09 -3.17878495515895e-10 -1.68997336283409e-09 2.22072261046885e-09 -6.0067728945689e-08 -4.72618849575255e-09 -2.36946218569827e-08 -3.55437844339487e-11 -1.36038652149367e-09 -3.82791593868138e-09 4.57824394506841e-09
"R2009" 3.48162458102354e-10 1.9968128221353e-10 2.53412201019836e-10 3.42942483282517e-09 2.30862194834305e-09 -1.18953478499809e-09 -2.46747107771973e-09 -1.50036994706036e-09 4.96889896141296e-10 1.9168711515377e-09 -1.00485555631992e-08 -1.76449159069095e-09 1.43727666992701e-08 1.7034289002107e-09 1.30185616655912e-09 1.10563569263899e-09 1.43872088873814e-09 5.68361113795937e-09 1.57102906788344e-09 -1.88473068202805e-09 1.69376730535757e-10 -3.49932632319765e-09 4.26475334009678e-11 -7.95906196363038e-10 1.2695652974085e-09 -2.15166999970798e-09 2.99327658638656e-09 3.91506076382029e-09 -3.24747108965673e-09 1.1925450705687e-09 3.0769950217731e-09 -3.22453589216878e-09 7.49794879636142e-10 -3.2978574670243e-09 -1.50006148543658e-08 -7.46811220578908e-11 4.01961334120539e-09 -1.4290261325304e-09 -8.26153277420594e-09 -2.27785347856549e-08 6.65221853014042e-10 5.9428128447232e-08 -1.98647735585744e-09 -1.39704707331782e-09 2.55153664727122e-08 1.20036247931664e-08 -5.07790022604460e-09 -1.69443759533984e-08 2.95394077702579e-09 -4.58275660745624e-13 5.17296550499591e-09 -5.36405528116067e-09 6.89714504037103e-10 -6.51095253014698e-09 3.13050160855972e-10 3.43586775348556e-09 -7.00297291555925e-09 1.70531831896428e-09 -5.91846568441138e-09 -6.62544535835348e-09 -4.80769082743202e-09 -4.93980710326984e-10 6.78481376251708e-09 3.15695013407834e-09 -5.40137368212757e-09 -2.10075248218901e-08 2.97213068162385e-09 -5.34070074446853e-09
"R2010" -8.18866267510677e-11 1.05844679674275e-08 -7.07475317351466e-12 -1.24430911820516e-08 -4.9524889181515e-10 -1.0094863141553e-08 -2.19231612694495e-09 -5.89419777065939e-10 -5.41993637048702e-08 -1.80580581970325e-09 6.8611730982503e-10 1.32372857887213e-08 1.6058449424867e-10 8.6738760264725e-10 1.65210731328536e-08 6.86856423596077e-09 -2.47801087008062e-09 -2.68742687610618e-10 -7.74707641863634e-10 7.6888757249571e-09 -1.69427602610041e-08 1.98134476591695e-08 3.35063668789317e-09 3.53533507960995e-09 -8.47861864236059e-10 2.06024947452383e-10 -1.08104828068662e-08 3.34656381626173e-08 -2.71925851605083e-09 2.91337792187045e-09 7.48947260093728e-10 -1.15690866990885e-09 -1.72514142406413e-09 4.88497571733448e-09 1.09572172763387e-09 -9.41720920969823e-09 3.27340175502777e-09 1.01405161897797e-08 1.12144359878578e-09 1.43335107323516e-08 -8.2537201974388e-09 -1.98647735585839e-09 7.96400136557933e-08 4.68214949129456e-09 -1.71314259270105e-09 -9.56505637576545e-09 -3.26852988260945e-09 1.92181620080232e-09 -1.12285545505039e-08 -9.10636350680228e-10 -6.69227947532972e-09 2.12566028011073e-09 2.94235282404551e-09 5.9736908404068e-09 -1.15639225481512e-08 -4.10881441445009e-08 1.65147384014943e-08 -7.49334116944064e-08 2.77320067012054e-09 -5.38994257686514e-09 1.84004118293616e-08 2.35529403233469e-08 -3.52192923314178e-09 -4.19982283699385e-10 4.03232013207355e-10 1.71706142766336e-10 -6.91125646825334e-10 5.24981473344895e-09
"R2011" 2.26680150188288e-10 -5.12785615357235e-09 4.00504460772447e-10 -7.15710361877326e-10 -2.98161220187662e-10 -2.41889325581645e-09 2.21055737849989e-09 1.43583729275374e-09 3.67051259628331e-09 -1.3053682287476e-08 1.16691446384308e-09 3.13790735504168e-09 -2.8646752158943e-09 -2.1415684905989e-10 -2.39142662410161e-10 3.46891279142966e-09 -5.14386183427758e-10 -4.33414129947229e-10 5.03817468510705e-10 1.56182634851534e-09 2.29271660623059e-09 -3.56358383766333e-09 1.81997421630431e-09 -5.43564141966601e-09 -1.44813054555922e-09 -6.64772000864949e-10 4.82546383992850e-09 -1.90377816188354e-09 1.61761398828929e-09 -2.06949618071684e-09 -3.87970179178025e-10 -5.72833941917564e-10 -1.80492399570133e-09 1.18588990820227e-09 -2.57620857540951e-09 2.25673036814265e-09 -1.76327189004419e-09 -1.36376121160442e-09 6.81957382615812e-09 -7.29976019892185e-09 -1.46650597211605e-08 -1.397047073319e-09 4.68214949129465e-09 6.80122735239821e-08 4.13875001117705e-10 -1.9799299774281e-08 -1.24060303200572e-10 -2.6530879164475e-11 1.13414153770148e-10 -4.64973238923937e-09 -3.73836824278425e-09 -3.78865433280627e-10 3.01537899559293e-09 3.05212375246959e-09 -5.10239816148831e-09 4.0871743611887e-10 8.59714814218566e-09 1.72771197186735e-09 2.49526879921665e-09 -2.9831737754157e-09 2.79196704005725e-09 4.49641841984955e-09 -8.41653156672986e-11 3.89197026185108e-10 9.57857184149935e-11 -2.45832137399338e-09 2.84135264219026e-09 -3.69957144763558e-10
"R2012" 2.24631196252016e-09 2.06516764731574e-08 8.90682646246395e-09 7.04310896423374e-10 -1.46195516778641e-10 -1.51705458939967e-09 6.59110555173027e-10 -1.31366604073488e-09 -2.53803938071004e-10 1.92855079051074e-09 -3.24683134737288e-09 -5.1983974296544e-10 1.38743603788796e-08 9.10892848650637e-09 1.30696555900519e-09 -1.00150164294328e-09 2.99484109060688e-09 2.80372472371679e-09 4.92141820567498e-09 -8.44309303539342e-10 3.89337799773938e-10 1.33322561282083e-09 -1.02286884660895e-08 2.30555419615782e-09 8.39682069968197e-09 -7.32688062997498e-09 -3.13633137894742e-09 -3.25383274040851e-09 -1.38286497037346e-08 4.25839887048591e-10 1.06771286205486e-08 -4.3588233577236e-09 2.55799213244941e-09 7.36739276701285e-10 -3.65041732431527e-09 -1.7944479969662e-08 1.1832136866488e-08 -1.37380864622718e-09 1.31112438755239e-08 6.64012149368845e-09 1.33707386652626e-09 2.55153664727118e-08 -1.71314259270033e-09 4.13875001117469e-10 1.06535705382568e-07 -4.79908110921629e-10 -1.14952782010777e-08 -5.92979461863562e-09 -1.21646822641566e-08 1.97437699366256e-09 2.23100192477651e-08 -2.99371547620145e-08 -6.9786543644063e-09 1.15066322237905e-09 1.02526468276887e-10 -2.51748399035859e-09 -1.34387368295323e-08 3.56094497028101e-09 -3.97529039831577e-08 -3.29369757687712e-08 1.36599858269671e-09 -2.99692805637803e-09 2.78007370351542e-09 2.71039261985426e-09 -1.40576495992831e-08 -5.65051366082078e-08 8.85623475276611e-11 -6.66082988758046e-09
"R2013" -4.5795496938516e-10 2.12318195749067e-09 -1.12011074963112e-09 1.37780445478874e-08 -8.45365073033807e-10 5.65457299377657e-09 -1.58976926140937e-09 -1.21535234991939e-09 1.24145383689921e-09 7.01266208368867e-09 9.74110954717519e-10 -1.96808244722257e-09 -8.16440782943289e-10 7.21997315828573e-10 -2.68272216267616e-09 -3.21683771628483e-09 5.41738325007716e-10 3.60755221375736e-10 -1.40489891694269e-09 -8.2944525660196e-09 -2.26511403309435e-09 3.1161093923568e-09 -6.16622038466317e-10 3.67143264091142e-09 6.0080557574687e-10 1.02674940780039e-09 -4.33958268917875e-09 4.88269422975477e-10 -8.41096753680759e-10 3.08254880618328e-09 -9.47741391858915e-11 7.30873350234245e-11 -6.5106646922254e-10 1.44957048963339e-09 -1.00956821382024e-09 -7.58140032745154e-10 8.66839883237802e-10 1.74584663752808e-09 5.26174218461371e-10 -2.85719769348185e-08 -1.45385318088046e-09 1.20036247931669e-08 -9.56505637576525e-09 -1.97992997742787e-08 -4.79908110922002e-10 3.354987594302e-08 1.5426190787691e-09 7.61111583768641e-10 6.07703960674773e-09 4.82315756487778e-09 2.31992954914687e-09 7.16156626882263e-10 -1.30016172830301e-09 -1.87326703917162e-08 -1.11354023213241e-09 -3.48985977092437e-10 -4.00216806368296e-09 -4.05626572417165e-10 -1.70626361099658e-09 9.32042511296164e-10 7.53690923162038e-11 2.46181594112838e-09 -3.21718803011847e-09 -1.54154764058092e-10 8.18105216421184e-11 1.33528207792414e-09 1.92297548547608e-09 -6.47771540485909e-10
"R2014" -2.18321375132632e-09 1.6518103316595e-08 1.90330741844005e-09 9.69130757522480e-11 1.49004869940727e-08 1.25684321239781e-09 -4.03373043007974e-10 -1.8828704963528e-09 3.23223002635005e-09 1.35514460278897e-10 -8.32173390716148e-09 -4.25376478584541e-11 -5.72173460017201e-08 -1.12235234184297e-08 -1.73066038757572e-09 -3.07115562120026e-09 -2.30045497211333e-09 -9.9757067779335e-09 -2.41494025281875e-09 -2.14011469370276e-10 -1.30929664509565e-09 -3.84298358150946e-10 1.14484391552639e-09 -2.71252205324098e-09 2.5203784603846e-08 6.38589379834632e-09 -3.08828954683982e-08 1.633375613601e-09 2.88664282538718e-08 6.68975556138434e-10 9.56106294777382e-09 -3.57016066053297e-09 -1.10909155025374e-08 1.01053416731208e-08 -5.64923229448536e-10 -1.75566921103729e-08 -3.02261946176795e-09 -2.45127102654256e-10 1.3818516295203e-08 -5.29756802747814e-09 7.77908968875093e-11 -5.0779002260437e-09 -3.26852988260936e-09 -1.24060303201369e-10 -1.14952782010769e-08 1.5426190787692e-09 8.41180166490718e-08 9.62901353835055e-09 2.45776540039603e-10 -3.52610712438494e-09 2.57280264666257e-09 -5.9280254638674e-10 -1.01641857294867e-08 -1.46824734030792e-09 8.90607066265016e-09 1.09562756960358e-08 -6.36267024190746e-09 2.5464230418634e-09 -4.3972427159225e-08 1.06815015327933e-08 2.11783724218227e-08 -2.5362959695516e-10 1.13204056200054e-08 6.38375881449372e-10 -2.29057861783109e-08 -1.11457793876814e-08 -1.12860362623241e-09 -4.43240120580849e-09
"R2015" -2.01248812390454e-10 9.34592483227086e-09 -1.31423671869183e-10 1.04241273094351e-09 1.72661192404812e-09 -3.68926380656633e-09 3.64230328958808e-10 3.74979160301313e-10 -1.01077812138924e-09 -2.28252325951436e-09 -2.67030955527594e-09 1.0809140472055e-09 -1.51831792403391e-09 -4.1300555103034e-10 2.80168088945322e-09 -7.44496497597335e-10 3.03530600993918e-10 -9.32915013349174e-11 7.91530202649577e-10 -2.08519235788851e-09 -7.02090002144904e-10 1.45396173402329e-09 5.26185731410038e-10 -5.10835019721219e-10 1.75641212770153e-09 8.45676356969303e-10 -4.15588781571093e-09 -1.02138814770182e-09 1.45252033703048e-09 1.78185188350034e-11 2.01102895743398e-09 -3.62785223017512e-09 -2.52152179853757e-10 -1.6472665307392e-09 -8.36440636596106e-09 -1.09752765476264e-08 -1.46366160391213e-09 -4.9169194000836e-11 1.51916913728241e-08 -6.14711514773142e-09 5.28010449613348e-10 -1.69443759534023e-08 1.92181620080406e-09 -2.65308791645006e-11 -5.9297946186356e-09 7.61111583770937e-10 9.62901353835026e-09 1.09179602944716e-07 -7.31007863200421e-09 2.63585993664211e-09 -1.44504931897141e-08 1.24286165261263e-08 -1.49141813660453e-08 3.80653903860017e-10 -1.94250923447948e-08 -3.81130831411495e-09 1.06199964558793e-08 -1.31727186811956e-09 -5.99712985800765e-09 1.00072921884419e-08 4.41543476652821e-09 5.29019296906478e-09 -6.06412749254032e-08 -5.5336186181873e-09 -4.4335990194155e-09 -7.37267065876663e-09 1.20889189488134e-08 2.18618622980032e-08
"R2016" 1.25484283012424e-10 -1.69003375347204e-09 -1.74548620373706e-09 -3.27960307205859e-10 1.35365692778724e-09 6.9277526478237e-09 -2.0609518049172e-09 -1.28678304221641e-09 3.50284893959135e-09 2.95708727250204e-09 -5.49094461766045e-09 -8.92519185036859e-10 7.3690643213689e-09 -3.11520562252451e-10 -5.83707552693892e-09 -1.34990132754714e-09 -4.31670217908808e-10 2.28580166067268e-09 -5.67989859027429e-10 1.3862068716703e-09 -3.08212552557676e-09 -1.32319140956439e-09 3.14343419574293e-09 5.59526442178075e-09 -2.62309652703677e-09 3.00821620658197e-09 -1.57748254631751e-09 -2.09065605706933e-09 -1.65064325549546e-09 2.84392759138847e-09 -2.43093760356298e-09 1.56260146467327e-09 7.4437320415415e-11 -3.86550730943776e-10 1.36827398895244e-09 2.42492049130602e-09 -2.78355772838194e-09 3.177821768689e-09 -2.73694039473476e-08 -3.60533820611034e-08 -3.97028975309567e-09 2.95394077702696e-09 -1.1228554550503e-08 1.13414153771933e-10 -1.21646822641561e-08 6.07703960674822e-09 2.45776540040577e-10 -7.31007863200465e-09 3.77933849039584e-08 1.49685613662011e-09 2.4890447748855e-09 9.03037486442265e-10 3.54318330861543e-09 -3.62999407711395e-09 1.27035220097867e-09 4.8182368846432e-09 -3.30448164302722e-09 1.97527219537368e-09 1.30156595217484e-09 4.80207084523948e-09 -5.55707780100832e-10 1.70541366244483e-09 -8.34784954688441e-09 -1.71548139780828e-09 2.19569724108793e-09 2.56957533243828e-08 7.47330829249144e-09 -5.59805802041897e-09
"R2017" 6.3892589415364e-10 4.10884297226753e-08 -5.13950056067672e-09 -1.3680977994778e-08 1.19947574896169e-09 1.75734006310743e-09 -2.88185085561718e-09 -1.16112136111382e-09 2.65033160962695e-09 6.8068110189109e-09 3.90213396133325e-09 -3.86913216034616e-09 -5.83726478785667e-09 1.40165703959805e-09 -1.69879147021484e-09 -6.19444154677913e-08 3.43024065974859e-09 -2.93845548261345e-09 -2.09536208934335e-09 3.91036998282478e-09 4.15342048391687e-08 5.97534808396265e-08 -1.87187269725467e-08 2.51580536013275e-08 3.89774815721572e-09 4.0003390045487e-09 -5.20002958137275e-08 -4.25211045904571e-09 -2.45819384581407e-09 -3.47357435449916e-09 4.04372482953967e-09 -6.02218945469294e-10 6.44261182526087e-10 5.7591900808316e-09 -4.33601505769713e-09 -2.68054004535062e-08 1.89561487844319e-08 4.33403464685346e-08 3.98369286791963e-10 -3.39403014700848e-09 1.90769179177029e-08 -4.58275660857037e-13 -9.10636350682166e-10 -4.64973238923759e-09 1.97437699366235e-09 4.82315756487745e-09 -3.52610712438494e-09 2.63585993664476e-09 1.49685613662007e-09 1.21070564201594e-07 3.74147658133807e-09 3.22537376138594e-09 -5.4960512949428e-10 -3.59422046081483e-09 -4.69312857650688e-08 -1.06130752868805e-07 -1.10281391464732e-11 -5.84742962013539e-08 2.36530260525898e-09 -1.3870649039226e-08 4.15847951196152e-08 -4.73908712303577e-08 -3.48001873798648e-09 6.79777196630285e-09 7.35963119068007e-10 6.42323580033707e-10 1.14586983142896e-08 2.96605723671596e-09
"R2018" -8.76498938756914e-10 2.24040379104279e-09 1.31913551007150e-12 -2.11592376368606e-09 7.20993984513989e-10 1.31273982111032e-09 1.29324500850241e-09 -3.92676826741586e-10 6.40879714930361e-10 1.65312043751712e-09 3.78871055090341e-09 -1.32250562920199e-09 -9.25738138363473e-09 9.70003801254234e-10 -3.77133719067456e-10 8.11803207557423e-09 1.97918760654809e-09 5.49619743288584e-10 -1.91430013798569e-09 1.66797637524265e-09 2.57761985181824e-09 -1.72653229513771e-08 -4.48598056918934e-09 3.82866475341681e-09 8.68023841217996e-09 -2.72719075770467e-09 -3.27689163776172e-09 -3.32280495370101e-09 -2.42101872717162e-09 1.42162266117837e-09 6.62443568923511e-09 9.53881683438015e-10 1.86374281534684e-10 3.69189917925178e-09 6.67881567756867e-09 -1.18248192135522e-09 2.78450384255771e-08 4.94827927394895e-09 -1.50062135902229e-09 -4.10062034991425e-09 1.21763371791601e-09 5.17296550499612e-09 -6.69227947533072e-09 -3.73836824278668e-09 2.2310019247765e-08 2.31992954914627e-09 2.57280264666213e-09 -1.4450493189714e-08 2.48904477488573e-09 3.74147658133785e-09 1.13548623417321e-07 -1.30414042557109e-08 -5.55478003982155e-08 -1.09195577332302e-09 4.78338983565547e-08 2.49452397092406e-08 -1.27117228430435e-07 -3.80655570144139e-10 -1.02150609215711e-08 5.78801432698691e-09 -1.49448861371021e-08 -1.13022487607598e-08 2.14480399442532e-08 7.61581958420049e-09 -5.16692466426099e-09 -3.88328261034116e-09 -5.95939927206086e-09 -4.02355806988395e-08
"R2019" -2.15268330597893e-10 -6.71080295311833e-09 -1.97488616033662e-09 -9.27393734003661e-10 -3.28713840314434e-10 2.33520574016961e-10 -8.3547743948249e-10 1.11362505310925e-09 -4.99136327247512e-10 -1.73013042015319e-09 2.31155387578182e-09 -1.79880263110495e-10 -3.75704046977426e-09 -1.2336550108216e-09 -3.17002540424351e-10 -3.56923596942171e-09 -4.36163778518311e-10 1.21468400364509e-09 -2.45049542354452e-09 8.17182969713493e-10 -2.0679926337437e-10 3.56485893330585e-09 1.68782236089813e-09 -3.34624621707831e-11 -8.01511921350586e-10 -2.97689086451943e-10 1.14641294845435e-09 2.28744378098522e-09 8.87094877132247e-10 -6.13053503720364e-10 -4.0747406805069e-09 -7.0362799077516e-11 -1.38240735514129e-10 5.18646500541806e-10 3.68347423657796e-10 2.9987992576438e-09 -1.91927220663188e-09 5.70646175506557e-10 9.35981391092573e-10 -2.13262991359131e-09 3.44963968922734e-10 -5.36405528116104e-09 2.12566028011059e-09 -3.78865433280685e-10 -2.99371547620148e-08 7.1615662688263e-10 -5.92802546385927e-10 1.24286165261277e-08 9.03037486442684e-10 3.22537376138643e-09 -1.3041404255709e-08 3.20890017250206e-08 6.66450896302679e-09 -5.3472253048454e-10 -8.91086694429819e-09 -5.80887734064296e-09 1.1592618393337e-08 -2.71964305897529e-09 1.37372184115271e-08 -1.32650081673047e-08 1.02140015127606e-08 1.10471506890249e-09 -1.57028881810022e-08 -2.43388484605556e-09 5.88604125276278e-09 1.02338671926791e-08 3.37263728005826e-09 6.32379579017807e-09
"R2020" 6.6061296766515e-10 -4.28438354987568e-09 -1.47249268344913e-09 -7.63163633182891e-10 -1.05488875056604e-09 -4.72248430200878e-10 -1.15078020711567e-09 -1.09957824559229e-09 -2.19179356102079e-09 -9.49302131575741e-10 -5.09547988240647e-09 4.20119332752214e-10 1.14471417256796e-08 4.60404137797668e-10 2.36392014807966e-10 -4.70039940796285e-09 -1.50476874143495e-09 3.31403556107019e-09 8.79234734679579e-10 6.71807241334286e-10 -3.81817867303225e-09 6.80281361630619e-09 2.36146996047338e-09 1.00683125252292e-09 -8.90498133036315e-09 2.80381808793912e-09 6.54191350065504e-09 3.36743172011222e-09 -1.7337516878013e-09 3.22995529054612e-10 -1.27075119345839e-08 2.99662298944073e-11 6.37158040756345e-10 -2.01077461122647e-09 -3.3383218230055e-10 3.91697833568659e-09 -8.85899888543675e-09 -1.88401801407713e-09 1.72247227063841e-09 -2.80990354742309e-09 2.24419911172693e-11 6.89714504036562e-10 2.9423528240461e-09 3.01537899559432e-09 -6.97865436440564e-09 -1.30016172830232e-09 -1.01641857294869e-08 -1.49141813660531e-08 3.54318330861751e-09 -5.49605129496346e-10 -5.55478003982194e-08 6.66450896302408e-09 8.24639949576259e-08 7.60290033355721e-10 -8.56015296842947e-09 -1.01757221501922e-08 3.9148578872535e-08 1.6286315151575e-10 1.26216013371085e-08 -3.73728113889313e-08 8.27750580308294e-09 9.25755841469611e-10 -4.4665729697898e-10 -4.58082140425003e-09 1.475635606376e-08 -2.72521160556197e-09 1.63995159204795e-08 -3.79137062211866e-09
"R2021" 1.04094405808353e-09 -3.08057442947459e-09 1.50863778869456e-09 -2.21397433658237e-08 1.73430933084204e-10 6.20924821988512e-09 -2.25285974117585e-09 -2.98907651703692e-09 1.8190354003096e-10 -5.35194748824655e-09 -1.56010910032415e-09 -7.54257273293326e-09 1.52378795038816e-09 -7.00389762277028e-11 -6.02993693471425e-10 -1.34955851116402e-09 -1.41674751100653e-09 5.09214952999112e-10 1.36251242702918e-09 6.24821641661383e-09 -6.83743676514412e-09 -1.72037837760302e-09 4.26259158917722e-09 5.11932925443631e-09 -4.86150879771653e-10 -1.08240457729406e-09 4.38170471232956e-09 7.38957269691934e-09 2.61928940850805e-10 -1.11821188084879e-09 1.24127509421126e-10 -3.85862070156431e-10 -3.68718274623336e-10 -1.23773625625693e-09 1.19051316813258e-09 1.12563234434755e-09 -6.97744548896355e-10 -1.51432437251065e-08 -4.67785874994838e-10 1.73153783954573e-08 6.09978368490501e-09 -6.5109525301469e-09 5.97369084040757e-09 3.05212375247017e-09 1.15066322237913e-09 -1.8732670391715e-08 -1.4682473403078e-09 3.80653903859196e-10 -3.62999407711453e-09 -3.59422046081363e-09 -1.09195577332437e-09 -5.34722530485302e-10 7.60290033355955e-10 3.00154176555533e-08 8.00256140143564e-11 1.85593529513228e-09 2.43351942842262e-09 -1.06027737270604e-09 8.21603231400125e-10 -1.49215279692158e-10 1.4507290701255e-11 1.74235176908497e-09 8.97903360627436e-10 -4.98431454500743e-10 -1.9194712743841e-10 -1.39622196629319e-09 -1.47409661865065e-09 1.07094650012985e-09
"R2022" -1.72744282550998e-09 1.77339856064812e-08 -5.09459225769732e-09 -2.43783249397451e-09 -4.104578640205e-09 1.92892731624256e-09 1.7585571830234e-09 1.96195651860033e-09 2.16153144603299e-09 -3.25190585017829e-09 -3.27526439495531e-10 -1.21687844158829e-09 3.75726458572608e-09 -3.75225189540532e-09 -1.5433265904901e-09 3.14120969571746e-08 4.92796418634829e-10 -4.42366396162574e-09 -1.55972401709731e-09 3.69512780737218e-09 -9.95802098017682e-09 -4.00319713018162e-08 -9.58983665198213e-10 -5.47883123989473e-09 2.819540966627e-09 7.12498344954728e-09 -1.2818977515891e-08 3.13935733629437e-09 4.22246451651554e-09 7.53061251511661e-10 3.04102492310945e-10 4.57945771720148e-09 7.52840684879221e-11 -7.8142879924624e-10 1.96188638710393e-08 -1.54323803341022e-08 -1.73135238922288e-08 -2.91479156522115e-09 -8.95408752616573e-11 -1.08535565062577e-09 3.22034901226323e-08 3.13050160854864e-10 -1.15639225481511e-08 -5.10239816149148e-09 1.0252646827745e-10 -1.11354023213045e-09 8.90607066265052e-09 -1.94250923447923e-08 1.27035220097653e-09 -4.69312857650723e-08 4.78338983565527e-08 -8.91086694430014e-09 -8.56015296843828e-09 8.00256140147049e-11 3.06170209050728e-07 6.99393184637306e-08 -1.75350131442201e-07 2.50297208752734e-08 -1.47083913111596e-08 1.20521589051279e-08 3.30174949839612e-09 -6.13782111285829e-08 1.43443120323061e-08 -4.70160395548467e-08 -1.99586823045984e-09 2.18370010806481e-09 -5.18131064868306e-08 -2.52478173301293e-08
"R2023" 1.00265353777727e-09 -7.36911718707974e-08 2.27716446018255e-09 8.68150574960657e-09 -2.51121467242975e-09 -1.92093519413769e-09 -6.19093698711346e-09 1.84641114939821e-09 2.36750002683132e-08 -6.460369714223e-09 -1.02746212100223e-08 -1.25028185645641e-09 1.48313795010781e-08 -2.36972639602675e-09 -2.95510841040817e-09 7.48582406823299e-08 5.58614109057187e-10 9.01881959553911e-09 5.95344028175923e-10 -6.22728090439146e-09 -3.31740683255546e-08 -1.87977327926519e-07 2.30125520988823e-08 -3.89878116584296e-08 -8.71675730966871e-09 -6.30984761055949e-09 1.22397516461971e-07 2.83886793231816e-08 2.45529271235235e-09 3.86947019948238e-09 -1.21703367960255e-08 3.89596136187396e-09 -7.09352945632591e-11 -9.46641482826601e-09 5.05518407831721e-10 4.23634683751117e-08 -1.23906949242716e-08 -3.01098696477371e-08 -3.78695335078608e-09 -4.16824631285583e-09 -5.89816129347842e-09 3.4358677534854e-09 -4.10881441445006e-08 4.0871743611964e-10 -2.51748399035773e-09 -3.48985977092425e-10 1.09562756960362e-08 -3.81130831411327e-09 4.8182368846432e-09 -1.06130752868802e-07 2.494523970924e-08 -5.80887734064227e-09 -1.01757221501937e-08 1.85593529513291e-09 6.99393184637309e-08 2.61701440731163e-07 -8.70463453529833e-08 6.74822630927221e-08 -1.03119275093506e-08 2.99537254383593e-08 -1.16875600199856e-07 1.62535218688566e-08 7.12181358383399e-09 -5.86159956398122e-09 1.87762312208083e-09 1.97043147884542e-10 7.6532586006106e-11 -1.47767087494424e-08
"R2024" 1.73299236648035e-09 -9.67318654666041e-09 1.52141655991722e-09 5.95151512262207e-09 1.95473504705015e-09 -1.86247564686176e-09 -4.1137956984948e-09 -4.13424654048025e-11 -2.34378050674528e-09 3.58746141833561e-10 -7.25826747274118e-09 2.47724246275954e-09 5.81187050704953e-09 9.61225044077371e-10 1.05569989489047e-09 -2.39163963716727e-08 -3.7719516565149e-09 9.16593682170729e-10 5.57604713179981e-09 -4.30847016261382e-09 -2.37777111278553e-09 5.82135753536272e-08 8.45367426652483e-09 -5.66519938902645e-09 -3.91999204867603e-10 -4.31667367268644e-11 -1.5629949332979e-08 1.64358561888225e-09 3.82815806273513e-09 -2.64785839051371e-09 -1.21927803807047e-09 -5.80334532899539e-09 -1.07347366336119e-09 -5.43420317346199e-09 4.65738198966787e-10 1.92559604902761e-08 -7.764856717421e-08 -1.40486520500677e-08 1.66290418936321e-09 5.85368847032283e-09 -2.26619447147186e-08 -7.00297291555732e-09 1.65147384014949e-08 8.59714814218457e-09 -1.34387368295297e-08 -4.00216806368131e-09 -6.36267024190813e-09 1.06199964558772e-08 -3.30448164302591e-09 -1.10281391406761e-11 -1.27117228430442e-07 1.15926183933368e-08 3.91485788725411e-08 2.43351942842031e-09 -1.75350131442202e-07 -8.70463453529831e-08 3.50079653544609e-07 1.7250530427771e-09 9.99473399070324e-09 -1.22767996628222e-08 5.84619209823779e-08 3.94886644300856e-08 -1.20289284298914e-08 1.09826889296312e-08 -1.7933304227657e-09 8.38817835450137e-10 -1.21591309144541e-08 4.35405036383633e-08
"R2025" -1.75286552547203e-10 -2.79165104065779e-08 6.05437209755384e-09 3.50503499257532e-08 -1.18860583729004e-10 6.07472011092628e-09 1.51404341855207e-08 1.17100045916346e-09 4.52839335689333e-08 -7.02758413884368e-09 -1.0820954791911e-09 -7.7324651770537e-09 2.12107020258063e-09 -2.51329665873305e-09 -1.22632504267437e-08 9.68059985864076e-09 7.1499349523819e-09 1.00913481570165e-09 5.60164251003868e-10 -7.97943156692529e-09 3.22044309369045e-08 -2.69387837560771e-08 -1.77472834488817e-08 -2.97637555819897e-08 -1.17931129331459e-09 -8.15030730932458e-10 2.43883194546875e-08 -4.44629008063483e-08 5.68196580465276e-09 -1.40562761360411e-08 -4.59287935111705e-10 -1.37373159005242e-10 5.26745303867919e-09 -8.33255839308058e-09 2.4396922601441e-10 2.03850493881528e-08 -1.27988838932066e-08 -8.24257672977884e-08 4.95080798056826e-09 -4.34871490778937e-09 7.76800073864188e-09 1.70531831896508e-09 -7.49334116944088e-08 1.72771197186554e-09 3.56094497028034e-09 -4.0562657241808e-10 2.54642304186513e-09 -1.31727186811795e-09 1.9752721953738e-09 -5.84742962013547e-08 -3.80655570144755e-10 -2.71964305897515e-09 1.62863151516794e-10 -1.0602773727049e-09 2.50297208752717e-08 6.74822630927226e-08 1.72505304277857e-09 1.7546555782873e-07 -1.24296854901774e-09 7.2461232008941e-09 -2.33263541590707e-08 -4.69961408711664e-08 6.19168890883766e-09 3.3617210470244e-09 -2.50300244827582e-09 -6.37532303100105e-09 -7.69767370048368e-09 -3.93286239701731e-09
"R2026" -3.82715715516407e-10 -5.51210630624462e-08 -6.056748702168e-09 -3.78541975745016e-10 4.7126273206986e-09 -1.0735324933336e-09 -8.52985045481425e-11 2.54547788726107e-10 1.25334131564473e-09 -3.53184318395055e-10 4.71668875093961e-08 -9.96598043085849e-10 -3.18017975320161e-08 -1.14760917795177e-09 7.28219368818573e-10 4.71740301129208e-09 8.57287481639284e-10 -7.01263661594045e-09 -5.68998376580171e-09 6.83048276306807e-11 3.39837481808887e-09 -2.97043997088074e-09 2.62512430434344e-09 -1.08468990290226e-09 -2.83838837666452e-08 -6.54065441795532e-09 6.16603591934604e-08 -3.22452198565875e-10 -3.63495515406853e-09 -1.86632964286042e-09 -1.14728356781814e-08 -4.55014452903898e-09 4.31296167299679e-09 -3.32926533934544e-09 1.57403498228914e-09 4.3818149280771e-08 4.98893571119714e-09 -8.40016726351194e-10 -4.22524817221039e-09 4.64896504689606e-10 -3.17878495516105e-10 -5.91846568441115e-09 2.77320067012044e-09 2.49526879921512e-09 -3.97529039831593e-08 -1.70626361099554e-09 -4.3972427159228e-08 -5.99712985800592e-09 1.3015659521753e-09 2.36530260525961e-09 -1.02150609215708e-08 1.37372184115278e-08 1.26216013371073e-08 8.21603231400197e-10 -1.47083913111594e-08 -1.03119275093491e-08 9.99473399070255e-09 -1.2429685490184e-09 8.78437572248476e-08 -1.14764145744604e-08 -3.71050562667822e-08 2.67754428723904e-09 -7.3004532876401e-09 -1.12395208452102e-09 1.98573045149807e-08 2.30455757963382e-08 7.68945120868822e-10 8.84389885864894e-09
"R2027" -5.82907758792108e-10 7.84993010187385e-09 -2.33752348877856e-09 3.41121017090043e-09 -6.23910868115197e-09 -9.12068424546941e-10 1.05069838924854e-09 1.31028004463726e-09 2.60473720627798e-09 -1.51807558003564e-09 -8.76841113889334e-09 1.07222569555866e-09 2.25556542189539e-08 -4.74526698693469e-09 3.37974313494267e-10 1.30492372792418e-08 2.24537788337351e-10 -7.13562186174969e-09 3.02557582950069e-09 -2.23759012960612e-09 6.93166716764212e-09 -1.76561182157858e-08 -4.80870827995318e-10 -6.49419538885266e-09 -1.11957082757256e-08 6.73395377077952e-09 6.66661624524199e-10 -1.57787967292884e-09 6.76385258324248e-09 -1.20685402460155e-10 1.75017246405609e-08 6.57523700974688e-09 -6.40847268925466e-10 -3.81951014535655e-09 6.75584718461666e-10 1.51669844772373e-08 -4.33820483552786e-09 -3.02039301847473e-09 -5.98968433549643e-09 -3.63233008664937e-09 -1.6899733628377e-09 -6.62544535835359e-09 -5.38994257686562e-09 -2.98317377541643e-09 -3.29369757687708e-08 9.32042511295574e-10 1.06815015327944e-08 1.00072921884433e-08 4.80207084524101e-09 -1.3870649039225e-08 5.78801432698528e-09 -1.32650081672997e-08 -3.73728113889333e-08 -1.49215279693677e-10 1.20521589051285e-08 2.99537254383572e-08 -1.22767996628239e-08 7.24612320089184e-09 -1.14764145744614e-08 1.33954500608512e-07 -7.95674412065653e-08 2.276680294225e-09 6.95934868830785e-09 2.04419409239793e-09 -2.32128546641022e-08 1.72996106466801e-08 -2.72284494343239e-09 -8.38088226529042e-09
"R2028" -2.77040127407039e-09 6.33569275449188e-08 1.07133583928425e-08 -4.61874543029547e-09 2.76285680439315e-09 1.71760381013307e-09 8.79981914339195e-10 3.52006092219922e-10 -1.20929714903227e-08 1.68468090815158e-09 -9.82899683110192e-09 3.63314123357428e-10 -1.52435500892734e-08 1.6291800784857e-09 1.84887869638948e-09 -4.30772353439767e-08 -8.85400673899587e-09 6.97599873206657e-09 -8.99251305747482e-10 3.2231517849016e-09 -2.23639236371622e-08 9.6426721296351e-08 1.01746459828693e-08 1.50395759580059e-08 4.08639521019591e-08 2.5975147586818e-08 -2.39295414049359e-07 -1.79341483031014e-09 -2.32084681506816e-09 1.72984192399095e-09 1.80220889357482e-08 -4.1669327722334e-09 -1.86730023055499e-09 6.99849730701228e-09 9.70484301965281e-10 -1.08102684747987e-07 -7.23772456484959e-08 7.64172271959568e-09 8.45528938632214e-10 -1.37550083449252e-09 2.22072261046697e-09 -4.80769082743237e-09 1.84004118293621e-08 2.79196704005869e-09 1.36599858269794e-09 7.53690923154142e-11 2.11783724218234e-08 4.41543476653269e-09 -5.55707780102008e-10 4.15847951196123e-08 -1.49448861370999e-08 1.02140015127601e-08 8.27750580308163e-09 1.45072907024233e-11 3.30174949840605e-09 -1.16875600199855e-07 5.8461920982377e-08 -2.332635415907e-08 -3.71050562667817e-08 -7.95674412065664e-08 4.17576987483981e-07 -9.30449536705561e-09 -1.70389600975521e-08 -3.4628129183269e-09 -2.54985366379839e-08 5.68667873625864e-09 -9.80102833458952e-09 2.49560882966849e-08
"R2029" -7.51500294661553e-11 -1.48966454514273e-08 -7.58906918397895e-10 5.17595307400220e-09 1.75943740096125e-09 4.27162550363493e-09 -7.8356954339201e-09 -1.43959059576103e-09 -5.32196974792022e-09 -1.18525853725215e-09 -5.04763395326006e-09 3.02868845642126e-09 -9.54582282648967e-10 2.71843285077524e-09 -2.04220106574222e-09 3.79811411353399e-08 -9.21396238570467e-09 3.48813452114988e-09 3.13485986094251e-09 -7.9884181333318e-09 -6.07778714426464e-08 -1.19601353902491e-08 3.05937407477148e-08 -1.42521919680032e-08 -7.86869730835455e-11 -1.6806316837167e-09 1.17121749436945e-08 8.50218722380322e-09 -2.36378700124165e-09 1.39063221200683e-08 -4.06940574011579e-10 -1.05628010978576e-09 -6.4949703455999e-09 1.6780220755064e-09 -6.62960299347297e-10 1.12279347975153e-08 -2.80361587656492e-09 1.51660019465241e-09 -3.90326541827005e-09 -2.55858087035667e-10 -6.00677289456852e-08 -4.93980710328877e-10 2.35529403233476e-08 4.49641841985463e-09 -2.99692805637638e-09 2.46181594112821e-09 -2.53629596955182e-10 5.29019296906469e-09 1.70541366244429e-09 -4.73908712303554e-08 -1.13022487607595e-08 1.10471506890272e-09 9.25755841466083e-10 1.74235176908431e-09 -6.13782111285791e-08 1.62535218688572e-08 3.94886644300851e-08 -4.69961408711691e-08 2.67754428723883e-09 2.27668029421892e-09 -9.30449536705104e-09 1.6861206115637e-07 -6.10405581848842e-09 1.5099643792943e-09 5.35871161040508e-10 3.49181506440702e-09 1.18164160985422e-08 5.41815553283258e-09
"R2030" -2.22642747417946e-09 -1.23565737893245e-08 -2.07433847767697e-09 -1.24121411444097e-10 -1.88184042916657e-09 1.71617790096543e-09 2.14417221386493e-10 4.36014018963724e-10 2.04032370535356e-09 1.80968933617044e-10 -1.8997164211076e-09 -1.02230990805489e-10 4.32860781108144e-10 -2.11823304988488e-09 -2.34732994402549e-09 -3.41416631204645e-10 1.21561781931861e-09 8.81409995159764e-10 -3.49179293580504e-09 9.02286181593429e-10 2.44468551765416e-09 -1.97914025108262e-09 -8.88063438964333e-10 -2.09386525855198e-10 4.38673959286406e-09 -1.61676588383684e-10 -4.19463838937778e-09 -3.59259649202809e-10 4.9098040252301e-09 2.17704251084653e-10 1.40746075359735e-09 2.22547803945266e-09 -6.15265845764989e-10 1.31703066168117e-09 -1.04522242559651e-08 2.50105690807645e-08 1.58605398794978e-09 -2.02803314415368e-09 2.05467177236884e-08 1.31200600917191e-08 -4.72618849574768e-09 6.78481376251446e-09 -3.52192923314212e-09 -8.41653156647379e-11 2.78007370351428e-09 -3.21718803011954e-09 1.13204056200067e-08 -6.06412749253975e-08 -8.34784954688597e-09 -3.48001873798645e-09 2.14480399442546e-08 -1.57028881810042e-08 -4.46657296980395e-10 8.97903360629288e-10 1.43443120323044e-08 7.12181358383330e-09 -1.20289284298857e-08 6.19168890883751e-09 -7.30045328763993e-09 6.9593486883057e-09 -1.70389600975501e-08 -6.1040558184941e-09 1.27555070214649e-07 2.10837448116933e-08 -1.92216165846286e-09 -4.06842268184137e-08 -1.92449517635077e-08 -4.11602400875294e-08
"R2031" -2.45305743080233e-10 2.12399061586984e-09 -5.44794399346607e-10 1.00351241513719e-09 5.6123760377771e-10 6.45472261627977e-10 2.31112658278515e-10 -8.48002736370422e-10 -2.32004744911109e-10 -8.45678394502561e-10 -9.96989253499587e-10 -6.0303391038013e-10 6.94873471110237e-10 2.07197307733724e-10 -3.61629895586008e-10 -4.64468492346359e-09 9.97353077260436e-10 5.75711413235064e-10 1.98675014196246e-10 7.03943831465964e-10 4.3381521303794e-09 3.82786511598e-09 -1.99105255496956e-09 -1.11579909709625e-09 1.27249780401828e-09 -4.08170141587753e-10 -7.61403192250765e-10 -7.5307781293218e-10 4.75011592311167e-11 -2.46968939708179e-09 2.09510594328061e-09 -1.5178360316575e-10 6.51180504760173e-10 -8.28220214914338e-10 -1.29355281450755e-08 -1.226147594078e-09 5.04331374308606e-09 -2.52996396982885e-09 3.02081227555831e-09 1.01501666046006e-09 -2.36946218569818e-08 3.15695013407783e-09 -4.19982283698678e-10 3.89197026182843e-10 2.71039261985419e-09 -1.54154764059e-10 6.38375881449686e-10 -5.53361861818819e-09 -1.71548139780848e-09 6.79777196630528e-09 7.61581958419973e-09 -2.43388484605369e-09 -4.58082140424983e-09 -4.98431454500551e-10 -4.7016039554856e-08 -5.86159956398138e-09 1.09826889296282e-08 3.36172104702893e-09 -1.12395208452128e-09 2.04419409239423e-09 -3.46281291832451e-09 1.50996437929737e-09 2.10837448116966e-08 5.53872543340453e-08 -1.90136102314542e-09 -7.61126423691433e-09 -7.82100025381242e-10 -6.08894570777901e-09
"R2032" 3.9698714276968e-10 -5.80511571040333e-09 -2.33199134088749e-09 -9.64459097821740e-10 -1.46395694858058e-09 2.0813103807625e-09 -9.24876943706322e-10 4.1172427385897e-10 -1.94994797800579e-10 -5.98685963983277e-10 1.28910154708955e-08 -1.68377583125988e-10 -1.25902952159379e-09 2.34561199991887e-09 -1.67743023254131e-09 2.18206820774483e-09 1.60113573486981e-09 4.4614899000174e-09 -5.44155379262163e-09 6.85954696712778e-10 1.22021181172836e-09 -3.87146940421306e-09 -3.39254412671539e-09 -5.02134890543776e-11 -3.45680124641548e-09 6.15455099840709e-10 1.69232203325588e-08 3.05744460722328e-09 -8.16553577789302e-09 -5.2395174659432e-10 -3.44022282964589e-08 -2.87343745631377e-10 3.21259914156314e-09 6.65724050915732e-10 1.42897805101754e-09 8.39489670962906e-09 7.86178698714132e-09 1.40908040343767e-09 -3.19740376501632e-09 3.44492719773444e-11 -3.5543784433652e-11 -5.40137368212773e-09 4.03232013206803e-10 9.5785718415007e-11 -1.40576495992831e-08 8.18105216419943e-11 -2.29057861783109e-08 -4.43359901941658e-09 2.19569724108789e-09 7.35963119068093e-10 -5.16692466426174e-09 5.88604125276213e-09 1.47563560637572e-08 -1.91947127439723e-10 -1.99586823045747e-09 1.87762312208007e-09 -1.79333042276829e-09 -2.5030024482763e-09 1.9857304514978e-08 -2.32128546641e-08 -2.54985366379857e-08 5.35871161039717e-10 -1.92216165846207e-09 -1.90136102314491e-09 4.62516310982678e-08 1.24160333697726e-08 1.25095519407735e-09 1.98086860649143e-09
"R2033" 3.18914296488773e-10 -2.00997460086238e-09 -2.5410242884684e-09 -1.35613835863335e-09 2.72370144414033e-09 1.4526116298906e-09 -5.7921743814974e-10 -1.77464697201608e-09 -1.39394301623929e-09 2.31053658320324e-09 -4.53304483808706e-10 -5.17404222567446e-11 -1.01344181355072e-09 -3.24085468527783e-09 -2.71245656859889e-10 1.36362937455113e-09 -2.73369489934479e-09 -1.07622196393091e-10 1.09003421259836e-09 1.94582168613674e-09 -1.60171090644523e-09 -6.76167379431292e-11 3.65040760708455e-09 1.78123752488945e-09 -4.23171956601933e-09 3.06218806248919e-09 -8.92186125961065e-10 1.49726775682678e-10 -8.75507631273908e-10 3.01389178718799e-10 -5.96051284932883e-09 3.99952421431558e-09 6.51700741211436e-10 1.60595805287339e-10 1.10853165844167e-08 -1.96863457405839e-09 -5.44835795349002e-09 4.45498336621279e-09 -5.36515176247645e-08 -7.74722710053441e-09 -1.36038652149302e-09 -2.10075248218904e-08 1.71706142766381e-10 -2.45832137399446e-09 -5.65051366082074e-08 1.33528207792442e-09 -1.11457793876823e-08 -7.37267065876771e-09 2.56957533243832e-08 6.42323580033749e-10 -3.88328261034178e-09 1.02338671926796e-08 -2.7252116055617e-09 -1.39622196629388e-09 2.18370010806518e-09 1.97043147884959e-10 8.38817835449874e-10 -6.37532303100159e-09 2.30455757963385e-08 1.72996106466807e-08 5.68667873625845e-09 3.49181506440649e-09 -4.06842268184162e-08 -7.61126423691534e-09 1.24160333697732e-08 8.77888070036966e-08 2.55153056136631e-09 1.22352115272053e-08
"R2034" -4.66088841861332e-10 -5.02389923538549e-09 -9.22563401055906e-10 -2.98704475724917e-10 -6.77179079693999e-10 1.72931070616163e-09 -5.98044933139149e-10 -1.73417995184064e-10 -8.23986593169663e-10 7.22439694138977e-10 -5.00505090250085e-10 1.10162443846574e-09 -2.25456540926913e-09 -5.22468523684821e-10 -1.92431425710178e-09 -3.11384653902747e-09 -1.80991089655842e-10 2.03471960865208e-09 -1.48914934062472e-09 3.64327831027897e-10 1.32435791216045e-09 -1.5382361492506e-09 1.92298312023282e-09 3.1742496752078e-09 6.23459231462193e-09 -2.52417015276803e-09 -3.41138293294861e-09 -1.00105034989106e-09 8.53133532705653e-10 1.44313443792161e-09 8.43913849965546e-10 2.10367528678111e-09 -3.9126718261511e-10 3.83164362361493e-10 -9.60618522014663e-09 9.68105667374354e-09 1.28214056325991e-08 4.59587440619177e-09 -1.26044556162639e-10 -1.20414298199954e-08 -3.82791593868245e-09 2.9721306816238e-09 -6.91125646825670e-10 2.84135264219241e-09 8.85623475274517e-11 1.92297548547519e-09 -1.12860362623306e-09 1.20889189488184e-08 7.47330829249125e-09 1.14586983142889e-08 -5.95939927205933e-09 3.3726372800612e-09 1.63995159204825e-08 -1.47409661865084e-09 -5.18131064868387e-08 7.65325860061976e-11 -1.21591309144504e-08 -7.69767370048292e-09 7.68945120869401e-10 -2.72284494343181e-09 -9.80102833458765e-09 1.18164160985429e-08 -1.92449517635064e-08 -7.82100025374722e-10 1.25095519408035e-09 2.5515305613663e-09 7.28645742605766e-08 -4.19581507686455e-08
"R2035" 2.10433740096239e-09 1.12417399228136e-08 2.6308630197643e-09 1.31144066281048e-09 2.76844487753015e-09 -3.72656850891779e-09 5.85497926708631e-10 -7.55284856049563e-10 -2.60807950015837e-10 -1.8120534450685e-10 1.90145485623678e-09 -6.38018723159107e-10 4.22883481727286e-09 1.71916294928172e-09 3.92821704078072e-09 -5.1755697640245e-09 -1.23204284377715e-09 -2.29255287671743e-09 3.5879316740557e-09 -2.3611184158667e-09 -1.98754221215027e-09 8.31228252673662e-09 1.35871025062196e-09 -1.53603809239705e-09 -1.70161900397998e-08 3.13946013434686e-09 1.62729846647152e-08 4.40503485801136e-10 -3.72988234071965e-09 -1.45511690864485e-09 -5.08114051318455e-09 -4.86134684334577e-09 -1.35192304247603e-10 -7.75996332749631e-10 -2.92344591124344e-09 -3.17012259084549e-08 -7.16468020237232e-09 -1.05631646835676e-09 -7.56111768205466e-09 8.44788063518531e-09 4.57824394506788e-09 -5.34070074446738e-09 5.24981473344943e-09 -3.69957144763009e-10 -6.66082988757989e-09 -6.47771540486405e-10 -4.43240120580843e-09 2.18618622980052e-08 -5.598058020419e-09 2.96605723671552e-09 -4.02355806988419e-08 6.32379579017826e-09 -3.7913706221186e-09 1.07094650012992e-09 -2.52478173301325e-08 -1.47767087494432e-08 4.3540503638363e-08 -3.93286239701744e-09 8.84389885864832e-09 -8.38088226529165e-09 2.49560882966813e-08 5.41815553282991e-09 -4.11602400875304e-08 -6.08894570778003e-09 1.98086860649084e-09 1.22352115272054e-08 -4.19581507686457e-08 9.16703236740368e-08
