# Supplementary material for: NODDI and Tensor-Based Microstructural Indices as Predictors of Functional Connectivity
Source: PLoS One. 2016 Apr 14;11(4):e0153404. doi: 10.1371/journal.pone.0153404 (PMC4831788; doi:10.1371/journal.pone.0153404)
Supplement: S1 Data — a) Functional connectivity matrices, both fMRI and EEG connectomes across all subjects, in the form of precision matrices and b) structural brain connectivity matrices across all subjects and microstructural indices. Columns and rows are named according to the corresponding brain region that represent. (ZIP) [file pone.0153404.s001.zip › DATA/EEG/46/precShr_EEG_wholeTS1_4.txt]

"C1001" "C1002" "C1003" "C1005" "C1006" "C1007" "C1008" "C1009" "C1010" "C1011" "C1012" "C1013" "C1014" "C1015" "C1016" "C1017" "C1018" "C1019" "C1020" "C1021" "C1022" "C1023" "C1024" "C1025" "C1026" "C1027" "C1028" "C1029" "C1030" "C1031" "C1032" "C1033" "C1034" "C1035" "C2001" "C2002" "C2003" "C2005" "C2006" "C2007" "C2008" "C2009" "C2010" "C2011" "C2012" "C2013" "C2014" "C2015" "C2016" "C2017" "C2018" "C2019" "C2020" "C2021" "C2022" "C2023" "C2024" "C2025" "C2026" "C2027" "C2028" "C2029" "C2030" "C2031" "C2032" "C2033" "C2034" "C2035"
"R1001" 7.0944029770338e-08 -1.55385978985793e-09 -9.75770669115145e-09 -1.98669131269757e-09 5.89686670604416e-09 1.49134421646991e-08 -1.99686359648745e-08 -1.61947145840601e-08 3.29594149249697e-09 -1.61162095940916e-08 3.86779448037953e-09 5.30775374684382e-10 -7.78759327107684e-09 2.94214051129369e-09 -9.19155221325564e-09 8.94713739156888e-09 -8.70197204093161e-09 -1.24991215702378e-09 8.5423917380203e-10 3.83914291602458e-10 -1.3224173061195e-08 -6.41070729459436e-09 3.35927290942928e-08 -3.76816547715204e-09 -2.65769438407948e-10 -1.0037161858949e-09 -3.76676826859869e-10 2.35863904607076e-08 -1.34314555008363e-08 -2.07798446546919e-08 9.08894663704616e-10 -2.2780629063183e-09 -8.24382364621434e-09 7.02799072415062e-09 -1.41219275434128e-10 8.37422323045896e-10 -1.3115459314614e-09 -6.17343595873468e-09 -3.9260184136766e-09 -9.39266248737744e-11 3.01644067423638e-09 -8.47032727590147e-10 4.8870040404904e-11 3.57555791527293e-09 -1.89747651289875e-09 -2.55605855800068e-09 2.70959558572608e-09 3.56590600736608e-09 2.83579261492878e-09 -4.64374642015598e-09 -2.90958974823214e-09 9.98944277508011e-10 7.27911106255114e-11 3.58203744596199e-09 -4.8860940201693e-10 3.22737630724519e-09 4.06943460880566e-09 1.70308339853892e-09 2.15411394557363e-09 4.23897140092208e-09 -2.21842080637971e-09 4.18266831740571e-09 -3.90694592218217e-09 -4.30541766015792e-09 -1.13562533526959e-09 4.34886285702671e-09 -7.19261433403093e-10 1.84327012685892e-09
"R1002" -1.55385978985885e-09 8.9043375590356e-08 -5.93332230428068e-08 1.74990933713328e-10 -2.00307523171551e-09 -2.45779426013676e-09 -1.57331642932512e-09 2.87311762236781e-09 -4.39407059656222e-10 -8.10352830828346e-10 1.60146013563583e-09 -4.0981407453045e-10 1.41343963248271e-08 -2.77672646365276e-09 1.91694762837684e-09 -9.86124202901124e-09 -9.08809654495958e-09 -2.37656147922467e-09 -2.65948961317316e-10 2.07619694659508e-10 1.47313203984557e-08 -3.64087223924198e-09 4.04907892721e-08 2.40201023098042e-09 -1.45324829561114e-08 3.36571140943287e-08 -5.26978900781646e-08 -4.74741565773798e-09 6.09022945759936e-09 1.32267923034898e-10 7.80046821579363e-10 -2.88567690810107e-09 -2.74016395618553e-10 -1.46075194196438e-08 1.05433984149521e-09 -6.95600541341038e-08 6.7266551796574e-09 5.00671606926071e-09 -7.16556449963281e-10 1.32432587487165e-09 6.37718749026559e-09 1.22981399986015e-09 -3.58629198129593e-09 -5.34559751372027e-09 1.48650273190865e-08 1.93769091754731e-09 4.46358455824553e-09 7.88180214780025e-09 -1.08788190376157e-09 8.00475431157414e-09 6.13778959733297e-09 -6.33690611286893e-09 1.14654540401776e-08 -1.47124614253461e-09 -1.76570365818355e-09 1.37867479624218e-08 -9.2720896185291e-09 -1.05607532108346e-09 -1.53472678449839e-08 -1.09586585708242e-08 4.03645257840044e-08 -1.20283313801165e-08 -9.53526574898333e-09 2.24491010585286e-09 -2.59971160089406e-09 -6.59448597481532e-09 -3.76195362258850e-09 3.21570581074356e-09
"R1003" -9.757706691151e-09 -5.93332230428054e-08 2.63721092744179e-07 3.57642600859326e-09 3.29428048623959e-09 -5.50647508084391e-09 6.31231681696320e-09 -7.54256746139029e-09 1.04781534935191e-08 7.31170080967592e-09 2.44911463217333e-09 -2.43686314884394e-09 -2.34638552048509e-08 -1.73278846478225e-09 2.86988484227259e-09 2.3945843145228e-11 6.36528457052647e-08 4.31110812380603e-09 -1.37616652858534e-08 -5.68224378483752e-09 4.30323562953939e-08 2.15516292374789e-08 -2.98059780935997e-07 -1.58310134965177e-08 1.76621091794339e-08 -3.08239206382514e-08 -3.44617230800315e-08 1.6296189864778e-08 4.59981008262335e-09 -1.705955685314e-08 4.04251770215695e-10 3.31894938395783e-09 5.2072502637509e-08 6.85766029403358e-09 -2.19281478175826e-10 4.18237877501871e-08 -1.53207557826418e-08 -2.5391492735586e-08 1.82427414181376e-09 -1.01512249120033e-08 5.93905071263673e-09 -8.71009543155449e-10 -7.59996476746464e-09 5.50609146833366e-09 -4.72645648343816e-09 -1.71016702715744e-09 1.02615182263574e-08 3.84071275873088e-09 4.5256246732791e-09 -1.00188470012287e-08 -7.29714782230951e-09 2.38402443209075e-09 5.20728575429605e-10 4.3475357939068e-09 -1.3296265671273e-08 -2.21773616562409e-08 2.46194217036889e-08 3.38494643724543e-08 1.14440866378705e-09 2.9291913345309e-09 9.33629544217104e-09 -8.77076314742564e-09 -4.33477443162938e-09 2.24373915358048e-09 1.26267356440871e-10 2.45204829190404e-09 4.29456695243124e-09 -2.00178188652861e-09
"R1005" -1.98669131269722e-09 1.74990933713539e-10 3.57642600859854e-09 1.05037421263752e-07 -2.19646181612927e-10 4.36348551812029e-09 1.5421070909245e-08 2.05003189231257e-09 2.25120466089288e-08 -9.20184676645988e-09 3.16125449702949e-09 8.78259347920041e-09 -5.14024196946103e-09 -1.03545837541156e-08 -2.92117351327424e-09 2.32125761585868e-08 8.10529918117599e-09 -6.66627145046402e-10 -2.18777015424202e-09 -3.63695091431142e-08 2.81871940820069e-08 -1.05054445355005e-08 -2.41157797909952e-08 -2.92903592084716e-08 7.84523036907973e-10 -3.38505649955787e-09 -1.42994175972716e-09 -7.88729470461303e-08 1.78940439697783e-09 -7.32940273814094e-10 -2.67704224113287e-10 2.64303197879179e-09 6.73508894118759e-09 -2.64716453440137e-09 1.07937969572611e-09 1.97800754100001e-09 5.14268180666971e-10 -9.70251796183712e-08 -8.02123900738474e-09 -4.98327001275649e-10 -7.82481727310205e-09 -7.89325946617927e-10 -1.3943958813867e-08 4.63731367266099e-09 -5.04317174658073e-09 1.17676452147261e-08 2.75520415937002e-09 -7.86515988283304e-09 4.77688480008322e-09 -2.89135041179906e-08 -2.0584395876898e-09 4.51384907614772e-09 6.60149364982908e-10 -2.06005577280069e-08 -8.16872276024886e-09 9.93346915522229e-09 7.21985651221173e-09 9.38212878034075e-08 2.06624542411445e-09 9.1584134460371e-10 -9.59716532215887e-09 -9.54891611901228e-09 1.9195916692234e-09 1.51197637301173e-08 2.36434236128022e-10 7.84834210994312e-09 -3.80493606490406e-09 7.09466834517422e-10
"R1006" 5.89686670604412e-09 -2.00307523171556e-09 3.29428048623989e-09 -2.19646181612632e-10 3.2506305934371e-08 -3.01248403221302e-08 -3.03316731862668e-09 1.08820301909291e-09 1.08797120185803e-09 1.541246223551e-08 1.33969566101871e-08 4.64617435505004e-09 -2.60243629431765e-08 6.80357571865274e-09 3.09625975666259e-09 -2.74858608982471e-10 -1.22172893956212e-09 -5.04412791904841e-09 -8.00261697266113e-10 -3.86539801676173e-09 -2.2568392005299e-09 1.94042130701728e-09 5.27836701138424e-09 -1.54731679791159e-09 3.57254511537081e-09 -9.99750484941099e-10 -6.09972963481536e-09 -1.40724717861571e-10 2.73838650988608e-09 3.04045274627069e-09 4.61845083955249e-09 -2.26362320706826e-08 -1.56883820057151e-09 -1.73779055831801e-09 -1.91568310415354e-09 1.76713650532922e-09 -2.06277397198757e-09 -2.01961075940174e-09 -4.19290676047871e-09 -4.52969052478432e-09 1.73407773804518e-10 1.79127414332149e-09 -8.96025079613337e-10 1.30132689616387e-09 -1.5055547348731e-09 1.62538884891626e-10 7.44417087090757e-09 1.57523448245052e-09 5.87389107660451e-09 -1.7801778944407e-09 -3.2807124211515e-09 4.13237607531645e-10 1.66455209013554e-10 2.41908308498843e-09 1.70543382919935e-09 -1.77098876991058e-09 7.61705206942184e-09 2.1037018847214e-09 2.24469751953492e-09 3.38124410298615e-09 1.71730769375801e-09 2.10909617263498e-09 3.88393929244372e-09 -1.05781553942721e-09 -1.89579085226495e-09 8.1544172392488e-10 -1.67358254938759e-09 -5.1159478744548e-10
"R1007" 1.49134421647022e-08 -2.45779426013539e-09 -5.50647508084458e-09 4.36348551811962e-09 -3.01248403221317e-08 2.92649668345984e-07 3.35419061550875e-09 -1.28457455452342e-07 1.17041436952394e-08 -1.2585100045204e-07 -1.04788411171247e-08 -3.26579850433084e-08 1.43458879691888e-08 2.57495026733705e-09 -9.06668899272777e-08 2.1057159762456e-09 -5.44406657091677e-09 8.19244031477271e-09 -1.48084222370363e-09 2.9354246193507e-08 2.02417038197293e-09 1.98706905903518e-09 2.41816730779399e-08 -1.32380351046497e-08 -3.88729956996638e-09 1.12238080055715e-09 9.028062609048e-09 2.04154288758609e-09 -2.03124605623833e-08 -6.12739225390669e-09 -2.75675948575604e-09 1.48233328205793e-08 -1.2287905884103e-08 5.80025990413917e-09 2.12536472414092e-10 3.70902852849549e-09 -9.00007590666707e-10 -6.06034737842518e-09 8.63049658252125e-09 2.81879056289602e-09 5.20960993779324e-09 6.68919748082869e-09 -1.50394672372675e-08 1.31482687463034e-08 9.49513840937773e-10 -9.86225609436368e-09 -1.93279656815847e-09 1.81598168987238e-09 -6.42409251052757e-09 8.46633180114965e-10 5.44723801845098e-09 -1.09580347016017e-09 -3.56688745585712e-09 -4.15979000124186e-09 2.64590324621925e-09 -4.01903738089865e-10 -8.85917261061641e-09 2.9915865762278e-08 2.91698010817701e-09 4.49368675211464e-10 -1.08458446759706e-08 -8.23451520479785e-09 7.32062506187373e-09 -2.0490832520862e-11 1.34087287440282e-09 -9.52445513044146e-09 -4.25970392863371e-10 -2.02358865028156e-10
"R1008" -1.9968635964881e-08 -1.57331642932595e-09 6.31231681696651e-09 1.54210709092459e-08 -3.0331673186261e-09 3.3541906155105e-09 3.61369015731264e-07 -1.87634569219301e-09 -9.37490581804025e-09 -1.78631189123965e-08 -4.47674872370761e-09 1.01643131954383e-08 -1.93406271209802e-09 2.66622979745513e-09 5.37903035010767e-09 1.11185593164053e-09 -1.15988979459421e-08 2.98478130370459e-09 2.06785314267303e-10 -1.07866171056118e-08 1.22076110260655e-07 5.73302432203607e-09 -1.71367224637068e-10 3.35493387682991e-09 -2.90942136653985e-10 -7.43474579257501e-09 -2.05931716141574e-09 -3.77549114192752e-07 -4.49973919210735e-09 -1.07944920714464e-07 2.23759983210284e-09 3.14946956448136e-09 -5.26912551554992e-10 1.1604569332658e-08 4.08742132207343e-09 2.03627256106928e-09 -1.33040326113928e-09 7.73792405768115e-08 -4.8322393034025e-12 3.08001560746375e-09 -2.73011393004163e-08 -5.56235199390578e-09 -1.11057402150579e-09 3.02046786814554e-08 -1.39575394734623e-09 -2.6202545332014e-08 5.74986770631799e-10 -1.09514921236581e-08 -2.04041868846341e-09 1.05188959551879e-08 2.68328251436305e-09 1.58225694699636e-09 -4.62218360486439e-09 -7.92818850300683e-09 1.84593228992145e-09 -8.7610867904955e-09 -1.06570605591627e-09 2.66252957029684e-08 4.72820364868895e-10 -1.56998906993347e-09 5.49455595548788e-09 -3.42289379935563e-08 8.23475497678574e-09 6.05418480506521e-09 1.48589718732917e-10 3.77873251174028e-09 1.05932348529631e-10 -4.94049709236551e-09
"R1009" -1.61947145840592e-08 2.87311762236771e-09 -7.54256746139009e-09 2.05003189231119e-09 1.08820301909309e-09 -1.28457455452336e-07 -1.8763456921965e-09 1.13367919739266e-07 -3.19090417909645e-09 4.42102390011213e-08 7.4077622618661e-10 2.19063012760635e-08 6.13688964365313e-09 -2.54925750397506e-08 2.66288857441998e-08 -4.44902806107889e-10 -2.75501086881404e-09 -2.63765486315985e-09 1.13808228831698e-09 -1.48705452453397e-08 -2.33447112214618e-09 -1.93802057327579e-09 5.27310484738991e-09 4.52739891717486e-09 3.41026192468455e-10 -4.98213345040238e-10 -2.24826302465273e-09 -8.24007479831146e-09 1.60769887748824e-08 5.06260715670934e-09 -9.77400429555607e-10 -1.36270422038837e-09 -3.93912745084562e-09 -4.96878469098981e-10 -1.57546634356086e-09 -1.71223069643939e-09 4.69846982349843e-10 -5.11331314655571e-09 -4.3422918208003e-09 3.30116145791455e-09 -2.95185617481158e-09 -1.02397322902821e-09 3.21972914279889e-09 -7.51738081727341e-09 8.25004688261632e-11 2.5835928171507e-09 -2.61310210532081e-09 -7.40375568034259e-10 6.52785907204331e-10 -3.53747792445467e-09 3.79168597113108e-10 1.40441909815164e-09 1.32811814978188e-09 2.42389237751868e-09 -1.66420877296415e-09 2.95496034501609e-09 -3.32989052598646e-09 -6.19673677627024e-10 -1.73100036288623e-09 -1.55901285523233e-09 -1.7071348734447e-10 2.31184522568362e-09 -1.15653559184585e-08 5.48266202968542e-10 1.35593181111607e-09 5.7819739170137e-09 1.60523827733932e-09 2.30254054723062e-09
"R1010" 3.29594149249701e-09 -4.39407059655802e-10 1.0478153493518e-08 2.25120466089298e-08 1.08797120185802e-09 1.17041436952381e-08 -9.37490581803952e-09 -3.19090417909582e-09 5.95271099843488e-08 1.08460135817713e-08 1.60883009949485e-09 -2.20588303127376e-08 -7.98260835679993e-09 -7.40616018971678e-09 -9.22431256823496e-09 1.61452707725154e-08 5.8572572558131e-09 1.17697606286735e-09 -3.68106833750137e-09 -1.88910077461723e-08 9.82083680392615e-09 -4.61138529544449e-09 -3.03191920346645e-08 -3.86590035565652e-08 -1.04740402570559e-09 -4.63068609377141e-09 2.33650817726074e-09 -6.3981463049768e-09 2.91377316336338e-10 2.41240017109118e-09 2.35866559652556e-09 1.30158215049845e-09 3.81343618459334e-09 5.37819243063056e-09 -2.82165086501905e-09 1.19057999712384e-09 -4.11621392673335e-09 -5.35622097778262e-08 -7.07953628910136e-09 2.68787845935818e-09 1.59058718793197e-08 -3.37431782318982e-09 -4.97221338640395e-08 5.95238699284948e-09 -1.7438639503009e-09 -4.11079683807233e-09 2.36069030049983e-09 -1.41440429624549e-09 6.349710601553e-09 -6.7140636421145e-09 -5.44541046122375e-09 6.70646157330587e-10 -2.50133224858789e-11 7.96766171407739e-09 -1.42435034427989e-09 -6.28298766316067e-09 1.05726044062018e-08 9.58780012124811e-08 1.72003041236814e-09 -4.12527114887298e-11 4.54031094257441e-09 -6.45868469753393e-09 -1.06568415782428e-09 -7.20025359082551e-09 -2.03277604594781e-09 7.06207385456122e-09 -6.22462538175374e-09 6.59563273319411e-09
"R1011" -1.61162095940913e-08 -8.10352830828399e-10 7.31170080966604e-09 -9.20184676646164e-09 1.54124622355113e-08 -1.25851000452039e-07 -1.78631189123948e-08 4.42102390011237e-08 1.08460135817718e-08 2.13449345904805e-07 6.24009866902993e-09 -1.03151080324244e-08 -7.06652731602817e-09 1.10113757987974e-08 4.18764071416772e-08 -7.95422027338725e-09 1.23662344649932e-08 -2.47808466965476e-09 -6.13686943778446e-09 -1.34799201271024e-08 -3.91090083073245e-10 5.10870046621644e-09 -3.49709844630158e-08 6.14062236166302e-09 2.32051765324837e-10 -1.03111671092085e-09 -8.45856711596963e-09 -6.9287718205432e-09 4.86634067274336e-09 8.46856452274439e-09 1.7243996515532e-09 -9.58822362627729e-09 4.64446046845689e-09 1.95089539605182e-09 -1.47088698944734e-10 -1.30702398484726e-10 -1.17277065876401e-09 -3.75501457745563e-09 -2.87154198384994e-09 6.77430137328176e-09 7.18411398405458e-09 -5.38754583522387e-09 -1.19678702896216e-08 -1.02436595826047e-08 4.48886116440491e-09 5.38860138795984e-10 -1.63743522615105e-10 -2.08752289872267e-10 1.20694783295236e-09 1.05738199901935e-10 -7.84675593732691e-09 -5.02693410731122e-09 4.82411817143472e-09 -4.4813743192071e-09 6.81712400333044e-10 -5.79405739081425e-09 1.07259581473238e-08 2.32482966494485e-08 -2.47845613516678e-09 -4.00029381495539e-09 9.33685977205328e-09 -1.55401489029763e-08 -4.63963874603322e-09 -7.60121078361206e-09 -1.59396861901182e-09 1.16860818314865e-09 -3.31750811030124e-09 3.36189014951174e-09
"R1012" 3.86779448037907e-09 1.60146013563529e-09 2.44911463217536e-09 3.16125449702921e-09 1.33969566101867e-08 -1.04788411171251e-08 -4.47674872370861e-09 7.40776226186651e-10 1.60883009949523e-09 6.24009866902897e-09 4.78444615132375e-08 1.495228972825e-09 -3.36067846482798e-08 1.31952070578545e-08 4.70698698876895e-09 -8.18170080015453e-10 -1.69561048768387e-09 -2.68281511833211e-08 1.05227816021088e-08 -2.61091039781215e-09 -1.06098653137263e-08 9.67057602063755e-10 1.88106748198974e-08 -3.04099859217551e-09 -1.12167123351162e-08 1.61744096549845e-09 -3.59593929871288e-09 3.55551637364931e-09 -1.753644688025e-08 3.60896717020414e-09 -4.37206220177663e-09 -1.15505534084889e-08 1.32853479727758e-08 -2.23261710694423e-08 -1.24220690155186e-09 4.72801335821007e-10 -2.30815893077324e-09 -4.2787140032321e-09 4.75691655859767e-09 -5.9488873630111e-09 2.505795840864e-11 -7.27643511630236e-10 2.74405657982378e-10 2.52901066893205e-09 -3.38577594887557e-09 4.65259055619543e-10 7.36826060555317e-09 4.43074469632626e-09 4.67042526552674e-09 -1.91642767697035e-09 -5.38573343967552e-09 1.76546313875245e-10 2.18629299300863e-09 6.95470821639963e-10 -4.80691656468589e-09 3.87335108875868e-10 6.38342195943433e-09 -1.3746221395365e-10 1.69631378713655e-08 3.67147424770563e-09 -1.76794461516468e-09 7.2319016277358e-09 4.50930573072892e-09 -6.72753294331197e-10 -8.39607338249315e-10 -6.66213453955826e-09 -9.9605341292281e-10 2.42017822335677e-09
"R1013" 5.30775374684766e-10 -4.09814074530061e-10 -2.43686314884391e-09 8.78259347919885e-09 4.64617435505019e-09 -3.26579850433093e-08 1.01643131954419e-08 2.19063012760645e-08 -2.20588303127381e-08 -1.0315108032426e-08 1.49522897282441e-09 5.29241140623957e-08 -9.24010120696818e-10 -9.93458783946981e-09 9.86611058649375e-10 -3.05689369884178e-09 -3.94371934732665e-09 -1.40872862143539e-09 5.6692914248915e-10 -2.83603174032795e-08 -1.37163043438507e-09 -1.2325920560693e-09 6.75641721131161e-09 1.92903147915664e-08 1.47189999563282e-09 1.40741017002604e-09 -5.12041907677582e-09 -2.64229714935292e-08 4.57200860496188e-09 9.62570716327481e-11 -9.95848725278705e-10 -1.51376758204134e-09 8.44272066886913e-10 -1.95999607452844e-10 -9.56826112543021e-10 1.21160380777325e-09 2.47468993206869e-09 1.59597685175746e-09 -2.26977964122095e-09 6.73976672938067e-09 -2.74835890295731e-09 -3.79901691094989e-09 1.90844505436844e-08 5.49384386786148e-10 -1.64960547372511e-09 -8.37076804121185e-09 4.76045343477608e-10 3.0134253611637e-09 -1.46017103155487e-09 -1.73423460696959e-09 4.19420483515152e-09 1.67398314236588e-09 -1.71313943184086e-09 1.11089857572129e-08 1.38837676251613e-09 6.25217825297435e-09 -8.83689086289519e-09 -2.79160206076747e-08 -6.02859692246241e-10 1.94874395568357e-09 -1.76881980228042e-09 3.23273898025698e-09 -5.26277611695522e-09 7.35011698095901e-09 3.47021528343005e-10 3.05567412329926e-09 1.76904214650453e-09 -1.06262230109451e-09
"R1014" -7.78759327107811e-09 1.41343963248268e-08 -2.34638552048513e-08 -5.14024196946071e-09 -2.60243629431784e-08 1.43458879691888e-08 -1.93406271209805e-09 6.13688964365366e-09 -7.98260835679997e-09 -7.06652731602846e-09 -3.36067846482793e-08 -9.24010120696563e-10 8.067532999109e-08 6.26985305177778e-11 -5.41472445543706e-09 -2.48551444721006e-09 4.10564678433167e-09 1.33635428012592e-08 7.60274890049686e-10 5.32430803272504e-09 -5.61509052845071e-09 -2.08164121568878e-09 1.62007445974688e-08 1.2460963716109e-08 -4.53398619596028e-09 4.85490766530357e-09 1.15082409883556e-08 2.87078558666148e-09 1.21404183951042e-08 5.89856130435521e-09 -1.29636548539021e-08 6.55445307328985e-09 -8.13492375232973e-09 -9.33374956771717e-09 -1.252143017095e-09 -1.0306560663707e-08 -7.56291912221848e-10 7.68478698057228e-09 -9.30773887202222e-09 9.20481091127955e-09 -4.84592109288204e-09 5.57220578748392e-09 6.15157639986658e-09 -5.54756468969488e-09 1.03294134041675e-08 1.09930812133619e-09 -2.36383575758345e-08 9.46635996598237e-10 -5.39740558962518e-09 7.01214182203321e-09 6.62504644815836e-09 -2.12510700878505e-09 -4.94229978160866e-10 -9.27324977942958e-10 3.32874417205035e-09 4.75760210466381e-10 -9.21997677014848e-09 -1.42036253332894e-08 -2.44773339252122e-08 -1.38932494791606e-09 1.23689969203409e-08 -1.0490197770693e-08 -8.37626786903943e-09 2.21676665784705e-09 4.09425874875746e-09 2.9566771981565e-09 4.93135051644151e-09 -4.66565206963864e-09
"R1015" 2.94214051128849e-09 -2.77672646365352e-09 -1.73278846477934e-09 -1.03545837541157e-08 6.80357571865457e-09 2.57495026733565e-09 2.66622979746163e-09 -2.54925750397467e-08 -7.40616018971778e-09 1.10113757988e-08 1.31952070578532e-08 -9.93458783947089e-09 6.26985305163682e-11 1.76585772635831e-07 7.02658268354747e-09 2.27104863080504e-09 -1.19848350839517e-08 3.06641056050897e-09 5.11574836226294e-09 9.9635861606232e-09 -1.62033607924256e-08 -5.53470547431298e-09 2.50141466618546e-09 2.08655726477724e-09 -1.67141628488825e-08 -3.04670702027673e-09 8.32672457286154e-09 8.51761836360909e-09 -1.09968268214211e-07 1.21862175181668e-08 -5.50656145229346e-09 -2.80577936323059e-08 -2.07874105942087e-09 1.79373492593988e-08 3.76968041852286e-09 1.92014498122117e-10 -1.04328039731521e-09 1.17711279091732e-08 3.75182643339966e-09 1.18500504031266e-09 -4.7363781222957e-09 7.46833181691315e-10 5.61501826106544e-09 -1.46343108143056e-09 -4.07759674990262e-09 6.57356297365642e-10 1.1836708276999e-09 -1.08543729226759e-08 -4.93646626642819e-09 -1.47267041436707e-09 -4.36133854676989e-09 1.06862885420298e-10 4.62739362822822e-09 -2.77192962886602e-09 -2.69342353240826e-09 4.424086213331e-09 2.41545753211408e-09 -1.38097213709713e-08 1.11392899595874e-08 -5.0958456316113e-09 -2.74181336534956e-09 1.2039736469913e-08 4.65912078788469e-09 6.17966722710436e-10 -8.21657564220545e-10 2.29066036436756e-10 -6.65161519887691e-10 2.41828242155827e-09
"R1016" -9.19155221325689e-09 1.91694762837677e-09 2.86988484227238e-09 -2.92117351327429e-09 3.09625975666278e-09 -9.06668899272792e-08 5.37903035010923e-09 2.6628885744201e-08 -9.22431256823523e-09 4.1876407141678e-08 4.70698698876926e-09 9.86611058648548e-10 -5.41472445543715e-09 7.02658268354971e-09 4.35141204389079e-08 -1.45079804922128e-09 5.10755770901649e-09 -3.2780831454053e-09 1.75829602706022e-09 -3.70962069429382e-09 -8.97507556470942e-10 -6.0857416384672e-10 -7.45731328408661e-09 6.24189882303668e-09 4.9104956104845e-12 -1.20848784933761e-09 -3.14155467239399e-09 2.24693882826688e-09 2.43939261138533e-09 -2.38077209780354e-09 1.69376839333544e-10 6.5767686864859e-10 8.46954942686649e-09 -7.8773531291212e-09 3.59752394545484e-09 -2.75497602634468e-09 8.57359132618911e-10 1.179494380877e-08 -1.61052755803688e-09 -5.43622171923674e-09 -3.67779991679822e-09 -5.99141330420688e-09 1.20966327081753e-08 -5.52483270252627e-09 -2.10256158551548e-09 7.4668144379671e-09 1.31943389557949e-09 -1.43229556422605e-09 4.103406469795e-09 2.57521899035351e-09 -1.08433551493205e-09 5.5562557797798e-10 1.57767780139921e-09 -4.82314355172845e-09 4.41869529265431e-10 -3.94508256036053e-10 2.77281801823434e-09 -2.57501941764779e-08 3.33808547212594e-10 -1.91331299055848e-09 5.08211663681271e-09 3.95453386603213e-09 6.21758730180255e-11 -1.78672104454251e-09 -2.7765833655073e-10 3.24654996520297e-09 -4.21158994458477e-11 -1.61041180519898e-09
"R1017" 8.94713739157028e-09 -9.86124202901099e-09 2.39458431432309e-11 2.32125761585874e-08 -2.74858608982586e-10 2.10571597624679e-09 1.11185593164348e-09 -4.44902806106962e-10 1.61452707725156e-08 -7.95422027338806e-09 -8.18170080015988e-10 -3.05689369884145e-09 -2.48551444720962e-09 2.2710486308013e-09 -1.45079804922051e-09 1.42190272136613e-07 -2.14324121105125e-08 -2.99847654038921e-09 7.55056401725245e-09 -6.58602928071043e-09 -1.04008093075149e-07 -7.24277050379996e-08 6.57244254167415e-08 -6.0062589419194e-08 -2.33127259259921e-09 -4.30568356115149e-09 1.81027389744983e-08 6.82658391433281e-09 8.68551037923739e-10 1.17931119324751e-08 6.40520885031931e-10 1.66120294636158e-09 -8.54730478276288e-09 -4.4122286348763e-09 3.36692488654764e-09 2.01169825883889e-08 1.18772977162511e-08 -6.78211526539065e-08 -5.56832618742354e-09 -3.87091201203265e-10 -2.1282441032124e-08 -1.21497688004888e-09 -1.02593920193671e-08 5.62647173481618e-09 -9.85849458315381e-09 -3.12655378201612e-09 -2.92434901165142e-09 -1.34613791387814e-08 4.44424441442656e-09 -9.63708061646503e-08 7.68697151504791e-09 2.79815114025616e-09 -8.50004325354019e-09 2.9893218447418e-09 1.64975812385034e-08 5.49540575441811e-08 -2.03187295391603e-08 8.91013360732853e-08 1.49765340052311e-08 1.05833658250365e-08 -6.52764351181414e-08 6.78527938668001e-08 7.69337761113913e-09 -5.12711238200929e-09 1.25179351943165e-09 8.40471588417553e-09 2.03747343729313e-09 -8.77104656237462e-09
"R1018" -8.70197204093000e-09 -9.08809654495878e-09 6.3652845705272e-08 8.10529918117481e-09 -1.22172893956234e-09 -5.44406657091597e-09 -1.1598897945938e-08 -2.755010868812e-09 5.85725725581336e-09 1.23662344649925e-08 -1.69561048768304e-09 -3.94371934732713e-09 4.10564678433194e-09 -1.19848350839513e-08 5.10755770901543e-09 -2.14324121105137e-08 1.49252713217567e-07 1.72508520557145e-08 -4.88414786126543e-08 -1.52266587106938e-09 8.44990168811257e-08 2.62800709423882e-08 -2.31135207278082e-07 -7.49638097858847e-09 -3.04235721272076e-09 -2.05914908604068e-08 1.7914055889567e-08 -2.9291330259979e-09 1.893002977818e-08 2.61746247310841e-09 -1.99885959888863e-09 4.13365946395874e-09 3.63622126675531e-08 -1.9722946643201e-08 -6.53224048931719e-10 6.18425109554508e-09 -2.08119262767267e-09 -1.6412373502121e-08 -3.83511964008998e-09 -2.57605721915256e-09 1.24642945436256e-08 1.30246379643649e-09 -9.69600634418747e-09 -3.76193220517907e-09 2.55228192916132e-09 3.04794746359305e-10 -1.45183970381162e-09 2.83514640320153e-09 1.93765778436283e-09 2.25735932827859e-08 -6.92667191212417e-09 6.21931228670742e-10 2.47952808124041e-09 -1.9725939685166e-09 -6.61769239756971e-09 -2.74655562679091e-08 1.57195928123776e-08 3.4570079199227e-08 3.11832188179138e-09 -3.97515708806038e-09 -6.50085542389223e-09 -4.1080090094979e-08 -5.05590989630013e-10 2.06554271451993e-09 -3.03933291045503e-09 -3.36054580029375e-10 -5.01311468336952e-09 4.18397967826597e-09
"R1019" -1.24991215702348e-09 -2.37656147922442e-09 4.31110812380314e-09 -6.66627145047692e-10 -5.04412791904818e-09 8.19244031477279e-09 2.98478130370572e-09 -2.63765486315813e-09 1.17697606286765e-09 -2.47808466965448e-09 -2.68281511833207e-08 -1.40872862143507e-09 1.33635428012594e-08 3.06641056050847e-09 -3.27808314540581e-09 -2.99847654038988e-09 1.72508520557128e-08 3.97071665888907e-08 -3.27418003858803e-08 3.65233441978355e-10 1.61648246368372e-08 2.08302220710823e-09 -3.57491554316595e-08 6.84116147306262e-10 1.38607608572624e-09 -8.25817162806876e-09 9.41073080205244e-09 -2.18910344561859e-09 -9.53067037324219e-09 -2.43635521991312e-09 1.57840960397195e-09 5.33431809578112e-09 -3.12649148426205e-09 1.76228007197322e-08 1.51930991183446e-09 -3.63762020076907e-10 3.32711688161874e-09 -1.33555402400386e-09 -2.22870955075979e-09 1.32909144966773e-09 7.27579850262929e-10 -6.07683026098308e-10 -1.33300281606715e-09 -1.06856250933307e-09 1.21453277307928e-10 3.55812818147301e-10 -1.3420942515781e-09 -5.5455026444013e-09 -1.31462277114199e-09 4.75068846271232e-09 5.48576656579432e-09 2.68030162994133e-10 -3.91049221869773e-09 -3.07745879209025e-10 -3.5740179909961e-10 -3.83505133735879e-09 -3.08662631449436e-09 2.94526407241621e-09 -4.06592779469663e-09 -5.18424410932529e-09 -6.57239426152396e-10 -6.88412561209771e-09 2.36973314551181e-09 -5.93080566769244e-10 -3.19805330089173e-09 2.62957345460254e-09 -1.26881279833054e-09 -1.12308427027443e-10
"R1020" 8.54239173802715e-10 -2.65948961317423e-10 -1.37616652858562e-08 -2.18777015424109e-09 -8.00261697266023e-10 -1.48084222370334e-09 2.0678531426933e-10 1.1380822883166e-09 -3.68106833750129e-09 -6.13686943778584e-09 1.05227816021087e-08 5.66929142489658e-10 7.60274890049521e-10 5.11574836226221e-09 1.75829602705998e-09 7.55056401725602e-09 -4.8841478612656e-08 -3.27418003858777e-08 6.19161024231386e-08 1.83753878763571e-09 -3.86184994112972e-08 -6.10471229643227e-09 7.63036399292636e-08 6.16007283905374e-09 8.6296367485594e-11 2.86020369652763e-09 -6.95969511005202e-09 -3.83284525741028e-10 -2.90238847883351e-09 2.70086063313202e-09 -2.41675110511468e-09 -1.19009660836832e-09 1.65705848694678e-09 -1.67630580549538e-08 -1.11908667400906e-09 3.26873964215192e-09 1.93918720889129e-09 6.85024877415058e-09 6.38593599595469e-10 1.81573172940618e-09 -9.43485443849958e-09 7.1543122062709e-10 4.05143952133723e-09 6.60301557433686e-10 -1.98996534122359e-09 1.42495108564504e-09 -1.38570651177523e-09 1.23608671369002e-09 -1.03111364177804e-09 -8.38250923716675e-09 -7.30945701820438e-11 -6.45400149884894e-11 1.00697172790013e-09 -9.37826022062444e-10 2.27955611154503e-09 6.29726261463073e-09 -6.4592795491839e-09 -1.27802875677927e-08 7.69431791212602e-10 1.2226160821118e-09 -3.71188084259447e-09 1.76906672973017e-08 1.11601354431388e-10 -6.04294049494034e-10 4.60552181541751e-09 -1.03757739175069e-10 5.30608071705916e-09 -3.51433714409694e-09
"R1021" 3.83914291601009e-10 2.07619694659985e-10 -5.68224378483763e-09 -3.63695091431132e-08 -3.86539801676162e-09 2.93542461935073e-08 -1.078661710561e-08 -1.48705452453383e-08 -1.88910077461693e-08 -1.34799201270998e-08 -2.61091039781174e-09 -2.83603174032831e-08 5.32430803272513e-09 9.96358616062128e-09 -3.70962069429283e-09 -6.58602928070917e-09 -1.52266587107022e-09 3.65233441977937e-10 1.83753878763505e-09 5.49516574839812e-08 -5.15161356802862e-09 2.7948667000842e-09 1.16185800013247e-08 -2.25927250928706e-10 -6.59212705592102e-10 -2.07964091061757e-11 6.34630781991125e-09 3.40288357523844e-08 -2.71716547024558e-09 2.69890333109136e-09 -2.86424136211342e-10 -3.44886174481831e-10 -4.27619584527209e-09 -6.05004098028356e-10 8.22546392220283e-10 -2.20687946351781e-09 9.03862352666783e-10 4.55382429225596e-08 5.3393511349844e-09 -1.06266068276779e-08 -4.91943673000724e-09 3.82774574357563e-09 6.18626108471368e-09 -8.92954942304835e-09 1.52495572383336e-09 1.01303319496412e-08 -2.04115007821039e-09 3.19910900080201e-09 3.19401861722751e-10 7.61855175332943e-09 1.10877585137361e-09 -5.99696617996891e-10 1.17874416755244e-09 -1.62566983450153e-08 6.49267191988849e-09 6.10202211984034e-10 -3.63147544699618e-09 -2.81837983218946e-08 2.9970756892741e-10 -1.5791464551635e-09 -4.39710849332542e-09 -1.48971248574477e-09 4.90761138365915e-10 -1.15130505867624e-08 1.93424786310587e-09 -4.42294526829192e-09 5.13479457096668e-09 -5.10620752879675e-09
"R1022" -1.32241730611975e-08 1.47313203984531e-08 4.30323562953847e-08 2.81871940820144e-08 -2.25683920052878e-09 2.02417038197455e-09 1.22076110260691e-07 -2.33447112214831e-09 9.82083680392317e-09 -3.9109008307848e-10 -1.0609865313726e-08 -1.37163043438571e-09 -5.61509052845143e-09 -1.62033607924277e-08 -8.97507556471598e-10 -1.0400809307514e-07 8.44990168811177e-08 1.61648246368383e-08 -3.86184994112983e-08 -5.15161356802807e-09 6.05243386605734e-07 -1.61311653752314e-08 -3.2789744267785e-07 -2.2827230953702e-09 8.37963809855786e-09 -1.77133025399902e-08 2.74907754971554e-10 -2.73583982530847e-07 1.10415509695513e-08 -1.13095257045582e-07 1.71685347798144e-09 4.66380481668076e-09 3.86269685765856e-08 2.82100031766167e-08 -5.90325606117307e-09 -2.22870005079001e-08 -8.81337503475285e-09 5.29421894936823e-08 2.64449546688766e-09 -3.64321651966952e-10 3.06813442579887e-08 -5.71003861354882e-09 -2.1547180671858e-08 1.29167193574566e-08 5.43885039947817e-09 -2.12155091234864e-08 3.11190495194341e-09 1.7645544718262e-08 -1.08959846664335e-09 7.34372622317528e-08 -4.94295511350217e-09 2.34746907534597e-09 7.72534855915192e-09 -1.08588985051775e-08 -2.05062855298604e-08 1.64027288038091e-08 5.40269156316122e-09 5.11819986355927e-08 -1.23173576327922e-08 -1.3944984142295e-08 2.61518391136622e-08 -1.70624445332637e-07 -9.61919740055366e-09 1.79934029048807e-08 -3.40913357125539e-11 3.01681859396451e-09 -7.97501250833547e-10 6.92743928286926e-09
"R1023" -6.41070729459415e-09 -3.6408722392425e-09 2.15516292374807e-08 -1.05054445355e-08 1.94042130701758e-09 1.98706905903538e-09 5.73302432203974e-09 -1.93802057327504e-09 -4.61138529544436e-09 5.10870046621686e-09 9.67057602063451e-10 -1.23259205607032e-09 -2.08164121568859e-09 -5.53470547431371e-09 -6.08574163846346e-10 -7.24277050379972e-08 2.62800709423872e-08 2.08302220710922e-09 -6.10471229643279e-09 2.79486670008478e-09 -1.61311653752262e-08 1.78211362927859e-07 -7.60407277979426e-08 3.0520118032187e-08 8.1349198294057e-09 5.63982478431735e-09 -5.15234643769611e-08 -2.0911324678762e-08 1.75110390720407e-09 -2.11203446115862e-09 1.93729388002041e-09 -1.57104391652358e-09 1.48539801136516e-08 -1.90883876303875e-09 -5.25913330608539e-10 9.94541024482948e-09 -1.29413316176528e-08 6.28974056823649e-08 4.51170744858585e-09 8.70306631300906e-10 3.44823145583944e-10 -1.35581600371671e-09 2.03220315240007e-08 5.59274525598225e-09 6.97507591899295e-09 -1.57343651119909e-09 7.40598044426093e-09 1.01770453533143e-08 -4.107328401609e-09 1.10591827451615e-07 -2.1815228852872e-08 -1.44009054394955e-09 1.14289438066831e-08 -5.8126792693292e-09 -2.88706908331482e-08 -1.99617657943701e-07 6.5738208913841e-08 -8.33617319034173e-08 -1.90236559239457e-08 -1.40255806166145e-08 7.54716729698774e-08 -2.55612138169275e-08 -6.76296836467508e-09 4.68188503933931e-09 -1.28122456019534e-09 -7.09220286938481e-09 -1.24726643571538e-10 5.33579261764876e-09
"R1024" 3.35927290942965e-08 4.0490789272099e-08 -2.98059780936002e-07 -2.41157797909959e-08 5.27836701138601e-09 2.41816730779372e-08 -1.71367224641817e-10 5.27310484738685e-09 -3.03191920346663e-08 -3.49709844630206e-08 1.88106748198985e-08 6.75641721131444e-09 1.62007445974706e-08 2.50141466618614e-09 -7.45731328408862e-09 6.57244254167389e-08 -2.31135207278074e-07 -3.57491554316617e-08 7.63036399292614e-08 1.16185800013226e-08 -3.27897442677851e-07 -7.60407277979436e-08 9.01641356075475e-07 4.85415592740996e-08 -5.88927551254109e-09 2.54312978900021e-08 -8.94845248089274e-09 3.83341569942786e-09 2.35729714748021e-09 1.6325560662238e-08 -4.94772033402256e-09 -1.00971127517012e-08 -1.20678963124787e-07 -6.36845652649797e-08 7.63296339542254e-11 -2.16714636245859e-08 2.66095662315369e-09 5.41992924035435e-08 -2.05872420753591e-09 9.58436448981222e-09 -5.82213324626642e-08 7.12611870261264e-10 3.98703275590206e-08 6.04428814621319e-09 2.64356388068404e-09 3.02684775492192e-10 -9.2675032801178e-09 -9.39098343189568e-09 -1.05475727041629e-09 -7.24845943019167e-08 1.88486889499062e-08 -1.64407883655686e-09 -8.08517268305893e-09 9.26242471123394e-10 2.68369966251363e-08 7.72951792760367e-08 -4.38452470411087e-08 -1.12516362600732e-07 -3.54569818997977e-09 1.47203470880941e-08 -5.69933752187658e-09 1.18104670550513e-07 8.46150114359164e-09 -8.92855046475043e-09 4.83691297460119e-09 -4.28806082825112e-09 1.09248707801863e-08 -1.37182264877276e-08
"R1025" -3.76816547715141e-09 2.40201023098124e-09 -1.58310134965173e-08 -2.92903592084692e-08 -1.54731679791259e-09 -1.3238035104649e-08 3.35493387683129e-09 4.52739891717573e-09 -3.86590035565651e-08 6.14062236166448e-09 -3.04099859217615e-09 1.92903147915688e-08 1.24609637161086e-08 2.08655726477938e-09 6.24189882303539e-09 -6.0062589419189e-08 -7.49638097858272e-09 6.84116147305831e-10 6.16007283905343e-09 -2.25927250926753e-10 -2.28272309536944e-09 3.0520118032194e-08 4.85415592741005e-08 1.73836783542479e-07 -9.41111035802142e-10 5.09264712156365e-09 -1.01247924063778e-08 -1.11968754545219e-07 3.26409798764999e-09 6.28740658008078e-09 -3.1695963294654e-09 -6.67515330037797e-10 -5.80944638826216e-09 -7.72716693839936e-09 1.19984956746624e-09 -1.48185359187524e-09 1.05644904826838e-09 1.02629563805043e-07 9.23994493009357e-09 2.9336451365048e-09 -1.90539448695413e-08 3.41545990007157e-09 4.40316465151568e-08 7.80777238252128e-09 3.41666018020391e-09 -4.04165284796398e-09 -1.91108411113307e-09 7.45140450331261e-09 -9.82411683664056e-09 4.56410237951985e-08 2.19215276509205e-09 -1.93019391247552e-09 7.23658358937769e-10 -3.03503380741555e-09 -1.69599135491958e-08 -4.00634750711977e-08 9.73468555585917e-09 -1.5129794199197e-07 -7.05309532021077e-09 -4.87256593555287e-09 3.21855146387676e-08 -2.45774819761752e-08 3.91084402229862e-09 -3.65245820767044e-09 1.41372234414446e-09 -1.20987359137272e-08 1.23432597229988e-08 -8.20325301152965e-09
"R1026" -2.65769438407456e-10 -1.45324829561122e-08 1.76621091794341e-08 7.84523036907496e-10 3.57254511537081e-09 -3.88729956996543e-09 -2.90942136653348e-10 3.41026192468356e-10 -1.04740402570571e-09 2.32051765325076e-10 -1.12167123351163e-08 1.47189999563224e-09 -4.53398619596182e-09 -1.6714162848882e-08 4.91049561064751e-12 -2.33127259259858e-09 -3.04235721272114e-09 1.3860760857263e-09 8.62963674857373e-11 -6.59212705592046e-10 8.37963809855982e-09 8.1349198294059e-09 -5.88927551254261e-09 -9.41111035801688e-10 6.66634610925564e-08 7.24029396877395e-09 -5.10380381388136e-08 1.91567363240369e-09 1.87686302263981e-08 -5.94009109808195e-09 -1.27461807653398e-09 2.45603170501074e-09 3.9512194218885e-09 -5.33122534950067e-09 7.68155482299385e-10 1.18235837149824e-08 -1.23108114805081e-08 -1.79764620610442e-09 5.1529874894381e-09 5.79130676595367e-10 -5.10783994011837e-10 4.95950429186087e-10 1.45087287686458e-10 3.36950146497335e-09 2.43430025437697e-08 -1.27650502762224e-09 7.00927072120075e-11 5.46063620325951e-09 -2.12866267433621e-09 -7.09578135984458e-10 9.63912555831905e-10 -6.15513051140274e-09 -1.33600776446004e-09 1.03043549423635e-09 7.13401614244566e-09 -6.84347724488303e-09 1.42335377595819e-09 3.20359984351018e-09 -5.61801924108733e-08 9.04466883901259e-09 3.1424358143276e-08 -4.56744982001463e-09 -1.00498324647044e-08 2.90753646040159e-09 -3.82025322860515e-09 -7.769840708477e-09 -9.09607184068451e-10 -8.92374599242177e-10
"R1027" -1.00371618589083e-09 3.3657114094329e-08 -3.08239206382519e-08 -3.38505649955655e-09 -9.99750484942852e-10 1.1223808005573e-09 -7.43474579257265e-09 -4.98213345039781e-10 -4.63068609377154e-09 -1.03111671091801e-09 1.61744096549785e-09 1.40741017002417e-09 4.85490766530349e-09 -3.04670702027319e-09 -1.20848784933769e-09 -4.30568356114802e-09 -2.05914908604061e-08 -8.25817162807215e-09 2.86020369652825e-09 -2.079640910757e-11 -1.77133025399902e-08 5.63982478431705e-09 2.54312978899986e-08 5.09264712156266e-09 7.24029396877403e-09 1.35220561794948e-07 -1.11260316408405e-07 1.33226992747875e-08 1.0403450445578e-09 4.01363467497399e-09 2.38004061357905e-10 -2.04861211506094e-09 -4.07277480594399e-09 -1.72326046177155e-09 2.51143751797323e-09 -1.76975406605608e-08 -9.35086106269837e-09 -3.48158927291689e-10 3.70732760058783e-09 -6.12488786268827e-10 2.24797439632739e-09 3.15543420017069e-09 3.43715371617297e-09 -2.25454170115561e-09 1.21947426095615e-08 1.40526973504202e-09 -1.41902121879004e-09 2.16539774516902e-09 -2.59786043851398e-09 4.17774997575164e-09 -3.60713542709566e-09 -4.92046774909709e-09 1.41121030640744e-08 1.15752726000901e-09 8.17997740595583e-09 -2.40764308713374e-09 -2.85427459937302e-09 -8.70835442745234e-09 -1.3085366920453e-08 -1.28231147301342e-08 5.63263795942961e-08 -2.18909247290806e-09 -1.11672340031928e-08 1.07588664477494e-09 -6.36065245683913e-09 -6.39925818517314e-09 1.64146493366166e-09 -2.74984995949403e-09
"R1028" -3.76676826858786e-10 -5.26978900781622e-08 -3.4461723080025e-08 -1.42994175973051e-09 -6.09972963481504e-09 9.02806260904986e-09 -2.05931716141951e-09 -2.248263024651e-09 2.3365081772617e-09 -8.45856711596957e-09 -3.59593929871378e-09 -5.12041907677537e-09 1.15082409883545e-08 8.32672457285547e-09 -3.14155467239378e-09 1.81027389744967e-08 1.79140558895683e-08 9.41073080205292e-09 -6.95969511005383e-09 6.3463078199115e-09 2.74907754973674e-10 -5.15234643769623e-08 -8.9484524808895e-09 -1.01247924063763e-08 -5.10380381388127e-08 -1.11260316408423e-07 3.20392201534856e-07 7.10257234660438e-09 -1.70815016869264e-08 1.22544511992868e-08 -5.02467762646722e-09 4.5487205964184e-09 -9.08375544220216e-09 1.85716649504341e-08 -3.95187696646e-09 1.9382027331022e-08 5.53626011103829e-08 -8.68239555400489e-09 -7.14600478255342e-09 2.58961823203026e-09 1.52145863787729e-09 -1.22606540743889e-09 -1.16969586633295e-08 -8.50100522248504e-09 -3.20036374364705e-08 1.93805969857292e-09 -2.51829166010306e-08 -1.30021840837676e-08 2.2522883570603e-09 -2.41466837368587e-08 1.92077456787682e-08 1.28324441400325e-08 -3.27624808307801e-08 -2.3593179236848e-09 -6.54324936084382e-09 5.78656696315537e-08 -3.50161144897299e-08 2.31839918153282e-08 7.12485089671929e-08 1.70506937428927e-08 -2.17669350194064e-07 1.01579192290234e-08 2.7140232847782e-08 -8.12882607650373e-09 7.06886211507445e-09 1.47802479176085e-08 5.01319901828994e-09 -5.29208021450145e-09
"R1029" 2.358639046071e-08 -4.74741565773718e-09 1.62961898647901e-08 -7.88729470461368e-08 -1.40724717863561e-10 2.0415428875885e-09 -3.77549114192755e-07 -8.24007479830715e-09 -6.39814630497374e-09 -6.92877182053962e-09 3.55551637364822e-09 -2.64229714935305e-08 2.87078558666144e-09 8.51761836359995e-09 2.2469388282671e-09 6.82658391433712e-09 -2.92913302600345e-09 -2.1891034456187e-09 -3.83284525742096e-10 3.40288357523832e-08 -2.73583982530846e-07 -2.0911324678762e-08 3.83341569942362e-09 -1.11968754545222e-07 1.9156736324054e-09 1.33226992747877e-08 7.10257234658739e-09 8.91154395715393e-07 -9.94684934012441e-09 7.76889793011161e-08 1.08940085780151e-09 -2.20006175194757e-09 2.86812708413164e-09 -6.13140787115630e-09 5.22341589648948e-09 1.63171239434677e-09 -5.45816829647859e-09 -1.72321750044121e-07 -1.03159937864726e-09 -2.85580359707497e-09 7.51905781852755e-08 4.6803806963067e-09 2.89375893290095e-08 -7.69896587058272e-08 1.94174595627256e-09 5.46683070971308e-08 -4.22628788901401e-09 -6.80778948103147e-09 -1.1015078889127e-09 -8.30228054629683e-09 -1.0490603792647e-08 -3.2324010889945e-09 5.0643172106797e-09 2.98543131705936e-08 1.71006062297875e-09 2.97994272145368e-08 1.38520137646286e-09 -6.29621444777296e-08 3.55124616667333e-09 5.5191467740643e-09 -2.35162826383692e-08 3.40110716314148e-08 -1.06308443127833e-08 -1.83815597693225e-09 -4.46856843601668e-09 -1.06978663338602e-09 -7.81351907098377e-09 1.27538430227116e-08
"R1030" -1.34314555008351e-08 6.09022945760192e-09 4.5998100826225e-09 1.78940439697731e-09 2.73838650988584e-09 -2.0312460562382e-08 -4.49973919210686e-09 1.60769887748817e-08 2.91377316335259e-10 4.86634067274304e-09 -1.75364468802502e-08 4.57200860496440e-09 1.2140418395104e-08 -1.09968268214207e-07 2.43939261138533e-09 8.68551037923281e-10 1.89300297781832e-08 -9.53067037324223e-09 -2.90238847883719e-09 -2.71716547024718e-09 1.10415509695491e-08 1.75110390720389e-09 2.35729714748487e-09 3.26409798764866e-09 1.87686302263984e-08 1.04034504455758e-09 -1.7081501686926e-08 -9.94684934012917e-09 1.37187251742976e-07 1.35865213242304e-09 3.79575747255777e-09 5.19340333474665e-09 -7.06422380493288e-09 -3.18660184222937e-08 8.81930013614451e-11 -9.13584475307136e-10 6.25994909155176e-10 9.30030161981277e-10 3.30225572140966e-10 3.63439726356394e-09 1.0745907365839e-09 -1.3674911951797e-09 -4.42534245489032e-09 -1.91702319589405e-09 3.46856736167865e-09 -1.38597238677527e-09 -3.74007974745237e-09 4.14246192627539e-09 -2.39498640725708e-09 -1.2529577524809e-09 2.16880869337739e-09 9.09936061417148e-11 -4.8198598422778e-09 1.07585418583744e-09 5.64484091566223e-09 -1.86152416829826e-09 -1.48343582491472e-09 1.01705758349053e-08 -1.67066617026575e-08 2.13106394946663e-09 6.91973179157365e-09 -1.04649917027169e-08 5.825444664733e-10 6.82713071511802e-10 3.88101754959158e-09 -2.23707521843578e-09 2.62082788756817e-09 -5.95836741050789e-09
"R1031" -2.07798446546912e-08 1.32267923035087e-10 -1.7059556853135e-08 -7.32940273812036e-10 3.04045274627059e-09 -6.12739225390758e-09 -1.07944920714455e-07 5.0626071567129e-09 2.41240017109086e-09 8.46856452273464e-09 3.60896717020483e-09 9.62570716338132e-11 5.89856130435431e-09 1.21862175181574e-08 -2.38077209780279e-09 1.17931119324768e-08 2.61746247311131e-09 -2.43635521991325e-09 2.70086063313555e-09 2.69890333109229e-09 -1.13095257045579e-07 -2.11203446115721e-09 1.63255606622481e-08 6.28740658007593e-09 -5.94009109808231e-09 4.01363467497413e-09 1.22544511992875e-08 7.7688979301125e-08 1.35865213242456e-09 1.39277706958309e-07 -2.03438802482684e-09 -6.17267133882513e-09 -1.58117580331602e-08 -6.82563240345815e-09 -2.11145010878969e-09 9.34855826374362e-10 2.72399931713586e-09 -1.43847992988932e-08 -3.7627690060982e-10 3.3050518764972e-10 1.0022209015333e-09 2.94753489869796e-09 -9.2065808534082e-09 -1.23919272199985e-08 3.18106725057786e-09 1.10265555858102e-08 -2.87330482821365e-09 -1.65357784801063e-09 7.23783339979727e-10 -1.3239150491335e-08 6.59394674870464e-09 -4.5258198054618e-09 -7.99490394199866e-09 -9.54621900813693e-10 1.28977355058025e-09 7.07728148054787e-09 -1.10487678236813e-08 -7.28227779346358e-09 2.78682897726095e-09 5.17670279763982e-09 -1.67514101485235e-08 4.18283599502791e-08 6.1157588980915e-09 -3.14793944355151e-09 -4.34225143581445e-10 -4.28227484707495e-09 -9.50550970125871e-10 1.71916899017323e-09
"R1032" 9.08894663705478e-10 7.80046821578092e-10 4.04251770214978e-10 -2.6770422411341e-10 4.61845083955266e-09 -2.75675948575681e-09 2.23759983210157e-09 -9.77400429554959e-10 2.35866559652562e-09 1.72439965155159e-09 -4.37206220177729e-09 -9.9584872527935e-10 -1.29636548539024e-08 -5.50656145229662e-09 1.69376839333903e-10 6.40520885031396e-10 -1.99885959888767e-09 1.5784096039723e-09 -2.41675110511523e-09 -2.864241362122e-10 1.71685347798253e-09 1.93729388002043e-09 -4.94772033402215e-09 -3.16959632946549e-09 -1.27461807653394e-09 2.38004061359738e-10 -5.02467762646781e-09 1.08940085780068e-09 3.7957574725577e-09 -2.0343880248272e-09 2.4347098895968e-08 3.0323364715602e-10 -5.31420411469952e-09 1.13509076414469e-08 8.64004269439423e-10 -1.69948203185399e-09 1.17307927532251e-09 7.64399712706132e-10 -1.58353081713778e-09 1.39813001605224e-09 3.17524623010939e-10 -4.20086579566075e-11 -2.75255273912566e-09 -9.35894404584424e-10 2.5557075594541e-09 2.78666692642428e-10 -6.31281191073362e-10 -5.7861757244987e-11 -4.93670654426808e-10 1.62802019382065e-09 7.43563267645769e-10 4.51870182471451e-10 3.77265022513897e-09 -4.17188268646057e-10 1.3867540793526e-09 -2.96927779626426e-09 -1.71963537734514e-10 3.59369006788058e-09 7.73977555497891e-09 -1.36779293382224e-08 2.90492076852687e-09 -4.949248155805e-10 -5.32482060402237e-09 2.8570754661099e-10 -4.46991154158236e-09 2.28803611646487e-09 -1.29282749160695e-09 1.23740805721466e-09
"R1033" -2.27806290631925e-09 -2.88567690810103e-09 3.31894938395828e-09 2.64303197879079e-09 -2.26362320706832e-08 1.48233328205796e-08 3.14946956448248e-09 -1.36270422038792e-09 1.3015821504983e-09 -9.58822362627568e-09 -1.15505534084891e-08 -1.51376758204171e-09 6.55445307329006e-09 -2.80577936323082e-08 6.57676868648984e-10 1.66120294636127e-09 4.13365946396041e-09 5.33431809578155e-09 -1.19009660836839e-09 -3.44886174481507e-10 4.66380481668335e-09 -1.57104391652301e-09 -1.00971127516978e-08 -6.67515330037454e-10 2.45603170501088e-09 -2.04861211506184e-09 4.54872059641721e-09 -2.20006175195146e-09 5.19340333474646e-09 -6.172671338826e-09 3.03233647155671e-10 2.77400948465341e-08 4.97876837827198e-09 1.59731826695982e-09 -1.45903217343042e-10 1.72993826518664e-09 2.40436576772294e-09 -1.20379790208627e-09 2.88370182813784e-09 1.72338316362341e-09 -5.48176544972604e-10 -2.02123422375275e-09 -1.02016669493347e-09 -6.15035026892082e-10 1.07520497342802e-09 5.49290104295405e-10 -3.63303794250596e-09 1.11852133284268e-09 -2.4267629739785e-09 -1.23349249041712e-09 1.69734645238724e-09 -9.86359578576068e-10 -1.01026088927302e-09 -1.62453831698475e-09 -2.79970837024159e-09 1.09955267217133e-09 -3.41485507051528e-09 2.19204796680099e-09 8.84389895322397e-10 -1.89969241916138e-09 -5.14449765916568e-09 -1.88940021283944e-10 3.32739361627542e-10 1.66925201003859e-09 -2.16041021775052e-10 -1.93284805122427e-09 9.48900637172646e-10 2.44622960911032e-11
"R1034" -8.24382364621389e-09 -2.74016395617937e-10 5.20725026375052e-08 6.73508894118691e-09 -1.56883820057087e-09 -1.22879058841035e-08 -5.26912551560323e-10 -3.93912745084507e-09 3.81343618459377e-09 4.64446046845878e-09 1.32853479727745e-08 8.44272066887148e-10 -8.13492375232951e-09 -2.0787410594191e-09 8.46954942686626e-09 -8.54730478276274e-09 3.63622126675479e-08 -3.12649148426218e-09 1.65705848694696e-09 -4.27619584527167e-09 3.86269685765836e-08 1.4853980113652e-08 -1.20678963124786e-07 -5.80944638825934e-09 3.95121942188861e-09 -4.07277480594188e-09 -9.08375544220207e-09 2.86812708413117e-09 -7.06422380493318e-09 -1.58117580331607e-08 -5.31420411469919e-09 4.97876837827149e-09 6.59531866959514e-08 -3.38363728404536e-08 7.10068995331248e-10 2.84556756931451e-09 2.43084414258572e-10 -1.62625448810859e-08 -6.91449743537595e-10 -5.20261291726378e-09 5.45906962974484e-09 -2.13541440587371e-09 -3.27368383107529e-09 -1.20869371213835e-09 4.64313490945952e-10 1.62789847923391e-09 3.46364611217571e-09 2.56696988296689e-09 3.49268592189466e-09 9.01849074232077e-09 -3.92410816691344e-09 5.67758173285127e-11 2.13738205134221e-09 7.9405294240798e-10 -6.26079062988008e-09 -1.54375880436962e-08 1.08661533361382e-08 1.90337886248368e-08 -7.92599102704295e-10 -3.73200594485323e-09 3.34078994763702e-10 -1.87192193554378e-08 -1.25604705186256e-09 4.56294198692686e-09 -1.13459988948641e-09 2.18376993484576e-10 -2.75976771339614e-09 3.08861763811607e-09
"R1035" 7.02799072415197e-09 -1.46075194196446e-08 6.8576602940336e-09 -2.64716453440112e-09 -1.73779055831844e-09 5.80025990413934e-09 1.16045693326601e-08 -4.96878469098851e-10 5.3781924306311e-09 1.95089539605195e-09 -2.23261710694407e-08 -1.95999607452516e-10 -9.33374956771668e-09 1.79373492593986e-08 -7.87735312912097e-09 -4.41222863487586e-09 -1.97229466432015e-08 1.76228007197315e-08 -1.67630580549521e-08 -6.05004098028867e-10 2.82100031766193e-08 -1.9088387630385e-09 -6.36845652649845e-08 -7.72716693839965e-09 -5.33122534950079e-09 -1.72326046177289e-09 1.85716649504341e-08 -6.13140787115909e-09 -3.1866018422294e-08 -6.8256324034578e-09 1.13509076414474e-08 1.59731826696013e-09 -3.38363728404575e-08 8.27889264384679e-08 -1.19533443400406e-10 1.5749391498028e-09 -4.42240015744627e-10 3.45601686216417e-09 2.36699036424035e-09 1.7117685714867e-09 8.61649003126698e-09 -1.6622962831852e-10 -6.32054192296575e-09 1.38841567438428e-09 -4.94399571562789e-09 -2.67326370466898e-09 3.01574315694466e-09 -1.79135755562327e-09 -3.20302144423818e-09 3.33590348735915e-09 -1.54648516643611e-10 2.67520447326543e-09 9.3579671808504e-10 7.60139957090247e-10 -2.37262122633771e-10 4.0327713382603e-09 -1.13398794659656e-09 4.85383267428627e-09 7.55766358514605e-09 -9.70618394615826e-10 2.79381129952596e-10 3.76346896061199e-10 -5.84232758787739e-09 -4.11999776663638e-09 -1.11152360526424e-09 6.30020438394880e-09 -1.48707729360192e-09 3.25951994814271e-09
"R2001" -1.41219275434411e-10 1.05433984149572e-09 -2.19281478175319e-10 1.07937969572638e-09 -1.91568310415207e-09 2.12536472414185e-10 4.08742132207541e-09 -1.57546634356145e-09 -2.82165086501916e-09 -1.47088698944496e-10 -1.24220690155246e-09 -9.56826112541645e-10 -1.25214301709402e-09 3.76968041852404e-09 3.59752394545567e-09 3.36692488654956e-09 -6.53224048929023e-10 1.51930991183544e-09 -1.11908667401075e-09 8.22546392220135e-10 -5.90325606117207e-09 -5.25913330608744e-10 7.63296339543105e-11 1.19984956746422e-09 7.68155482299474e-10 2.51143751797485e-09 -3.95187696646083e-09 5.22341589649155e-09 8.81930013618855e-11 -2.11145010878892e-09 8.64004269440305e-10 -1.45903217343028e-10 7.1006899533143e-10 -1.1953344339977e-10 7.73886565303168e-08 7.80551190021321e-10 -6.53616902954299e-09 -5.69743390883597e-09 1.89208610314736e-09 2.09734514640897e-08 9.59688531259712e-09 -4.47728500803558e-08 6.69619653146715e-09 -1.40355339826e-08 -4.3098700631782e-09 3.24059699722095e-09 -1.09423489765256e-09 -1.1379175687648e-08 -1.21376208268902e-08 -7.642116749854e-09 9.76797174788692e-09 -1.23041121605944e-09 -4.94905829296787e-09 6.96130178291459e-10 3.78627317362794e-08 1.90911802748097e-09 1.03183204113843e-08 -9.73517877186072e-09 2.53615630056012e-09 2.23614159991861e-09 -1.50229668492033e-09 3.78877501600091e-09 -1.60930331974108e-08 -3.52337911920765e-08 4.62349790941859e-10 1.39759692475812e-08 -3.31517383354346e-08 9.35659225386599e-09
"R2002" 8.37422323045657e-10 -6.95600541341034e-08 4.18237877501894e-08 1.97800754099924e-09 1.76713650532905e-09 3.70902852849663e-09 2.03627256106985e-09 -1.71223069644007e-09 1.19057999712463e-09 -1.30702398485166e-10 4.7280133582109e-10 1.21160380777322e-09 -1.03065606637074e-08 1.92014498124274e-10 -2.75497602634443e-09 2.01169825883893e-08 6.18425109554454e-09 -3.63762020076507e-10 3.26873964215248e-09 -2.20687946351855e-09 -2.22870005079006e-08 9.94541024482893e-09 -2.16714636245873e-08 -1.4818535918762e-09 1.18235837149828e-08 -1.76975406605622e-08 1.93820273310236e-08 1.63171239434778e-09 -9.13584475306826e-10 9.34855826373763e-10 -1.69948203185378e-09 1.72993826518643e-09 2.8455675693147e-09 1.57493914980228e-09 7.80551190020402e-10 7.946007702728e-08 9.78056505164897e-10 -1.60826603907481e-09 2.68985652991155e-09 -4.3736381466725e-09 -5.16792170206882e-09 -2.31007555410982e-09 7.06887842296248e-09 9.10427630115896e-09 -1.49500355820338e-08 -3.97220190239614e-09 5.1910695937817e-10 -1.1022499957356e-08 3.38172704663078e-09 2.17423047456219e-09 -1.10739510762128e-08 6.79981522750481e-09 -8.48807774336732e-09 1.28001841043044e-09 8.06652176419261e-09 -3.193849297379e-08 9.9770498791123e-09 -5.59017475016752e-09 1.06056880589598e-08 1.47681735456891e-08 -6.14322234586671e-08 7.25291986410751e-09 1.77648307513915e-08 -3.38026111694776e-09 2.81988481621921e-09 2.31483721235374e-09 7.28768799612334e-09 -1.22048117388218e-08
"R2003" -1.31154593146322e-09 6.72665517965479e-09 -1.53207557826423e-08 5.14268180666557e-10 -2.06277397198751e-09 -9.00007590666184e-10 -1.33040326113664e-09 4.69846982349704e-10 -4.11621392673387e-09 -1.17277065876328e-09 -2.30815893077286e-09 2.47468993206826e-09 -7.56291912221175e-10 -1.04328039731726e-09 8.57359132619106e-10 1.18772977162535e-08 -2.08119262767251e-09 3.32711688161729e-09 1.93918720889194e-09 9.03862352668627e-10 -8.81337503475106e-09 -1.29413316176538e-08 2.6609566231478e-09 1.05644904826488e-09 -1.23108114805093e-08 -9.35086106270135e-09 5.53626011103876e-08 -5.4581682964817e-09 6.25994909154863e-10 2.72399931713753e-09 1.1730792753239e-09 2.40436576772313e-09 2.43084414258025e-10 -4.42240015745155e-10 -6.53616902954235e-09 9.78056505164035e-10 1.30865971624273e-07 1.06633419677918e-08 1.04562923853991e-09 -1.04070308867957e-08 1.03841784775172e-08 1.12062121839359e-08 -3.54200393260478e-09 -3.06992162829189e-09 -1.98634302923497e-09 1.53921456391539e-09 -2.37213677877771e-09 -2.15239389143515e-08 8.24537998602626e-09 1.14962804423303e-08 4.8574841538995e-08 2.57803453647975e-09 -1.67992320740835e-08 -3.40661945327281e-09 2.62591920369761e-08 1.53326294091895e-08 -1.71177946837757e-07 -5.51166949046257e-09 2.24929787114902e-08 -6.16443627437449e-09 -1.27236094729515e-07 -1.05963325550809e-08 2.5588122781774e-08 -5.11588892932886e-09 2.94911833302157e-09 -6.64553425875439e-09 2.56758667720573e-08 -2.72223214254545e-08
"R2005" -6.17343595873197e-09 5.00671606926141e-09 -2.53914927355894e-08 -9.70251796183674e-08 -2.01961075940149e-09 -6.06034737842565e-09 7.73792405768078e-08 -5.11331314655613e-09 -5.35622097778251e-08 -3.75501457745367e-09 -4.27871400323295e-09 1.59597685175413e-09 7.68478698057236e-09 1.17711279091741e-08 1.17949438087696e-08 -6.78211526539072e-08 -1.64123735021223e-08 -1.33555402400399e-09 6.85024877415011e-09 4.55382429225597e-08 5.29421894936807e-08 6.28974056823665e-08 5.41992924035542e-08 1.02629563805046e-07 -1.79764620610424e-09 -3.48158927293594e-10 -8.68239555400698e-09 -1.72321750044115e-07 9.30030161980057e-10 -1.43847992988935e-08 7.64399712705824e-10 -1.20379790208643e-09 -1.6262544881087e-08 3.45601686216611e-09 -5.69743390883451e-09 -1.60826603907530e-09 1.06633419677918e-08 3.78710780725577e-07 8.72456664096115e-09 4.94006126796618e-09 -4.65835725667923e-08 -8.03668742499887e-09 3.98522585946443e-08 1.05815602767364e-08 8.9101807305149e-09 -1.85169225239988e-08 -1.57678247341788e-09 2.23007616937543e-08 -4.28537615147053e-09 1.27663835819611e-07 1.59705504973554e-08 -2.78745425095066e-09 -3.49324206561164e-09 -3.10537455204161e-08 1.69575799502245e-08 -8.09584401071327e-08 -4.0047886980434e-08 -3.09494760530163e-07 -6.91917762197321e-09 -5.82034056293016e-09 3.03284039326921e-08 1.90761157264365e-08 -6.17042086603768e-09 -2.60785456734194e-08 3.98517642398232e-10 -1.00562497031816e-08 1.97795727641491e-08 -1.31043212721467e-08
"R2006" -3.92601841367573e-09 -7.16556449963664e-10 1.82427414181363e-09 -8.02123900738434e-09 -4.19290676047883e-09 8.6304965825212e-09 -4.83223930153575e-12 -4.34229182080085e-09 -7.07953628910211e-09 -2.87154198384803e-09 4.75691655859797e-09 -2.26977964122e-09 -9.30773887202234e-09 3.75182643339885e-09 -1.61052755803679e-09 -5.56832618742404e-09 -3.83511964008902e-09 -2.22870955075935e-09 6.38593599595319e-10 5.33935113498469e-09 2.64449546688959e-09 4.51170744858527e-09 -2.05872420753407e-09 9.2399449300947e-09 5.15298748943832e-09 3.70732760058755e-09 -7.14600478255385e-09 -1.03159937864927e-09 3.30225572140911e-10 -3.76276900609396e-10 -1.58353081713745e-09 2.88370182813802e-09 -6.9144974353752e-10 2.36699036424078e-09 1.89208610314606e-09 2.68985652991128e-09 1.04562923854081e-09 8.72456664096107e-09 4.50729036485443e-08 1.98967385031316e-08 -1.14189768222534e-08 -8.19960583651375e-10 3.9409715953941e-09 2.94504106620154e-09 5.46318805126471e-09 -7.33427698062131e-09 8.31500191456928e-09 -9.97323327138135e-09 -3.02128348324813e-08 2.49273605097899e-09 -9.25038512912314e-09 -5.29835937456778e-09 9.31724985512603e-09 4.52843836181983e-09 -1.04866984808691e-08 -4.02896262502672e-09 3.49872253308455e-09 -7.59191649208506e-09 -4.24466193903063e-09 -2.57127575454252e-09 -8.45071777741988e-10 -7.18773041548916e-10 4.53229833997668e-08 1.33193743602091e-08 -1.47741369900413e-09 -5.10316855071407e-08 -2.97782229984997e-09 8.88691100420924e-12
"R2007" -9.39266248746546e-11 1.32432587487232e-09 -1.01512249120009e-08 -4.98327001276066e-10 -4.52969052478408e-09 2.81879056289785e-09 3.08001560746385e-09 3.30116145791515e-09 2.6878784593582e-09 6.77430137328092e-09 -5.9488873630113e-09 6.73976672938016e-09 9.20481091127854e-09 1.18500504031396e-09 -5.43622171923735e-09 -3.87091201203973e-10 -2.57605721915263e-09 1.32909144966789e-09 1.81573172940766e-09 -1.06266068276785e-08 -3.64321651966739e-10 8.70306631301354e-10 9.58436448981227e-09 2.93364513650406e-09 5.79130676595398e-10 -6.12488786267893e-10 2.58961823202929e-09 -2.85580359707781e-09 3.63439726356305e-09 3.30505187650479e-10 1.39813001605276e-09 1.72338316362402e-09 -5.20261291726397e-09 1.71176857148687e-09 2.09734514640903e-08 -4.3736381466729e-09 -1.04070308867959e-08 4.94006126796587e-09 1.98967385031316e-08 2.39595531226505e-07 -6.91586403819524e-09 -7.97151227540351e-08 6.29405860203672e-09 -6.76586423819315e-08 4.4950203642803e-09 -1.76413258176785e-08 -5.93619381235903e-09 3.51036741713677e-09 -1.29005496821574e-07 -2.56882329930818e-09 -2.51587134353536e-08 -3.24981116021633e-09 3.2697680838453e-09 1.34112264038057e-08 -1.97693321116642e-08 -2.95634852254268e-09 2.59588253302481e-08 -8.10214482274998e-09 6.29404884472659e-11 -9.50827175612361e-09 1.16406929635074e-08 6.25619440017238e-09 3.92914322610224e-08 -5.62647812221005e-09 5.92942551770994e-10 -3.71014268053986e-08 -2.59575971438712e-08 4.23070077726155e-08
"R2008" 3.01644067424077e-09 6.37718749026605e-09 5.93905071265254e-09 -7.82481727309696e-09 1.73407773803843e-10 5.20960993779427e-09 -2.73011393004168e-08 -2.95185617480939e-09 1.59058718793185e-08 7.18411398406053e-09 2.50579584093587e-11 -2.74835890295939e-09 -4.8459210928819e-09 -4.73637812229747e-09 -3.67779991679824e-09 -2.12824410321283e-08 1.24642945436267e-08 7.27579850263097e-10 -9.43485443849976e-09 -4.91943673000598e-09 3.06813442579839e-08 3.44823145585791e-10 -5.82213324626665e-08 -1.9053944869549e-08 -5.10783994012295e-10 2.24797439632791e-09 1.52145863787443e-09 7.51905781852871e-08 1.07459073658594e-09 1.00222090153272e-09 3.17524623009065e-10 -5.48176544970816e-10 5.4590696297459e-09 8.61649003126893e-09 9.59688531260106e-09 -5.16792170206965e-09 1.03841784775126e-08 -4.65835725667926e-08 -1.14189768222543e-08 -6.91586403819563e-09 2.72621236875727e-07 -4.25023138020821e-09 -1.44550528399052e-08 -3.40884479189478e-08 -9.44286097227371e-09 -7.73156241822155e-09 3.02038781813576e-09 -5.1311278180023e-09 1.09933552412368e-08 4.03246485435349e-08 6.06524832229895e-09 5.2620245815069e-09 -3.30265967013004e-09 1.47617368623443e-08 1.0216478015995e-07 -9.53392463830307e-10 -6.998303690793e-08 2.56181007142103e-08 3.64549641396007e-10 4.27300170806273e-09 -5.66398413519215e-09 -1.63838985448159e-07 -1.61763531889298e-08 -5.57922308748695e-08 3.14765803122998e-09 2.03130254129636e-08 -2.19842179241538e-08 8.08353564472483e-09
"R2009" -8.47032727589324e-10 1.22981399985860e-09 -8.71009543155261e-10 -7.89325946618165e-10 1.79127414332139e-09 6.68919748082759e-09 -5.56235199390623e-09 -1.02397322902773e-09 -3.37431782319026e-09 -5.38754583522277e-09 -7.27643511629469e-10 -3.79901691094917e-09 5.57220578748433e-09 7.46833181691474e-10 -5.99141330420744e-09 -1.21497688005029e-09 1.30246379643587e-09 -6.07683026099e-10 7.15431220627649e-10 3.8277457435762e-09 -5.71003861354435e-09 -1.35581600371478e-09 7.12611870261866e-10 3.41545990007043e-09 4.95950429185685e-10 3.15543420016982e-09 -1.22606540743979e-09 4.68038069631207e-09 -1.36749119518015e-09 2.94753489869463e-09 -4.20086579567211e-11 -2.02123422375323e-09 -2.13541440587561e-09 -1.66229628317635e-10 -4.47728500803544e-08 -2.31007555411102e-09 1.12062121839362e-08 -8.03668742499959e-09 -8.19960583652278e-10 -7.97151227540364e-08 -4.25023138020582e-09 1.17759731311027e-07 -2.49931462314987e-09 2.0520532874023e-08 1.75299397185787e-08 9.75924632427979e-09 -8.75682439976216e-10 -5.40667819443087e-08 2.81870289043631e-08 8.6845373852609e-10 2.44682142943614e-09 -3.86853648849247e-09 2.00085150513823e-09 -2.74515720146911e-09 -3.03401197676509e-09 3.60572695587965e-09 -2.28606562983403e-08 8.3570499888226e-09 -5.52866469141387e-09 -3.70481536324346e-09 -4.59531812073456e-09 -1.13757726454982e-08 3.60640052286292e-08 2.94977632732773e-08 -2.80945221670629e-09 -2.76454274519334e-08 6.88078782872476e-09 -1.44191263407774e-08
"R2010" 4.88700404053052e-11 -3.5862919812964e-09 -7.59996476746625e-09 -1.39439588138663e-08 -8.96025079613388e-10 -1.50394672372672e-08 -1.11057402150702e-09 3.21972914279859e-09 -4.97221338640374e-08 -1.19678702896186e-08 2.74405657982607e-10 1.90844505436837e-08 6.15157639986687e-09 5.61501826106491e-09 1.20966327081755e-08 -1.02593920193661e-08 -9.69600634418713e-09 -1.33300281606738e-09 4.05143952133736e-09 6.18626108471375e-09 -2.15471806718561e-08 2.03220315239998e-08 3.98703275590154e-08 4.40316465151549e-08 1.45087287686458e-10 3.43715371617321e-09 -1.16969586633288e-08 2.89375893290092e-08 -4.42534245489029e-09 -9.20658085340773e-09 -2.75255273912566e-09 -1.02016669493285e-09 -3.27368383107491e-09 -6.32054192296602e-09 6.69619653146674e-09 7.06887842296263e-09 -3.54200393260488e-09 3.98522585946438e-08 3.94097159539401e-09 6.29405860203648e-09 -1.44550528399056e-08 -2.49931462314971e-09 9.26816166821424e-08 1.40016434534712e-08 -4.10368497448733e-09 -1.28981311874867e-08 7.67835865961447e-11 4.29714840365603e-09 -1.00548931845426e-08 4.89099775978073e-09 -1.08423326018042e-08 1.51623695788484e-09 4.63232208502263e-09 5.00899176766922e-09 -1.26674267621367e-08 -2.86437494648361e-08 2.65707880626498e-08 -1.58162513461812e-07 -2.26785162493371e-09 -3.3704753948281e-09 1.18695036597617e-08 3.53883622240123e-08 -4.21683147526833e-09 1.6550232602953e-09 2.0144055098143e-09 -1.88470326918132e-09 4.27923089912785e-09 -6.92402140405199e-11
"R2011" 3.57555791527239e-09 -5.34559751371909e-09 5.50609146833597e-09 4.63731367265806e-09 1.3013268961637e-09 1.31482687463027e-08 3.02046786814576e-08 -7.51738081727483e-09 5.95238699284954e-09 -1.02436595826046e-08 2.52901066893264e-09 5.49384386783941e-10 -5.54756468969485e-09 -1.46343108142838e-09 -5.52483270252613e-09 5.62647173481738e-09 -3.76193220517945e-09 -1.06856250933332e-09 6.60301557433401e-10 -8.92954942304654e-09 1.291671935746e-08 5.59274525598281e-09 6.04428814621164e-09 7.80777238252227e-09 3.36950146497281e-09 -2.25454170115303e-09 -8.50100522248135e-09 -7.69896587058305e-08 -1.91702319589282e-09 -1.23919272199949e-08 -9.35894404584819e-10 -6.15035026891206e-10 -1.20869371213706e-09 1.38841567438336e-09 -1.4035533982599e-08 9.10427630116023e-09 -3.06992162829026e-09 1.05815602767361e-08 2.94504106620211e-09 -6.76586423819342e-08 -3.40884479189487e-08 2.05205328740218e-08 1.40016434534714e-08 1.55735410564394e-07 -3.39012415929941e-09 -5.45551681490017e-08 2.41361761580016e-09 6.26494945020826e-11 3.2525939986746e-08 -1.54515645930174e-08 -3.24541478022215e-09 -1.44845643398118e-09 2.49521368241014e-09 6.96056182115692e-09 -1.65717551729862e-08 -1.14159728186858e-08 1.70079739855325e-08 1.37429324311817e-08 -1.11725327008692e-09 1.72702175920538e-09 8.41304149240007e-10 5.87720958720454e-09 -6.53344353408019e-09 5.86227459947327e-09 -1.99213014283177e-09 6.32742257074941e-09 8.56040134956972e-09 -4.80670676548594e-09
"R2012" -1.89747651289831e-09 1.48650273190861e-08 -4.72645648343714e-09 -5.04317174658196e-09 -1.50555473487304e-09 9.49513840937407e-10 -1.39575394734887e-09 8.25004688254472e-11 -1.7438639503009e-09 4.48886116440423e-09 -3.38577594887549e-09 -1.64960547372593e-09 1.03294134041682e-08 -4.07759674990225e-09 -2.10256158551535e-09 -9.85849458315432e-09 2.55228192916188e-09 1.2145327730835e-10 -1.98996534122396e-09 1.52495572383351e-09 5.43885039947642e-09 6.97507591899318e-09 2.64356388068332e-09 3.41666018020281e-09 2.43430025437706e-08 1.21947426095633e-08 -3.20036374364719e-08 1.94174595627559e-09 3.46856736167703e-09 3.18106725057695e-09 2.55570755945338e-09 1.07520497342794e-09 4.64313490946653e-10 -4.94399571562894e-09 -4.30987006317769e-09 -1.49500355820333e-08 -1.98634302923577e-09 8.91018073051449e-09 5.46318805126404e-09 4.49502036428037e-09 -9.44286097227644e-09 1.75299397185793e-08 -4.10368497448738e-09 -3.39012415930097e-09 7.12720170120946e-08 2.93078720881871e-09 -6.00559648067529e-09 2.45218600636571e-08 -6.14343284383377e-09 1.20305359989174e-08 1.94632145492059e-08 -2.31509176091178e-08 1.19168918610755e-08 -6.6725505620204e-10 1.77108706610143e-09 -4.28213525336769e-09 -2.22280666909915e-08 -5.81696916756199e-09 -4.35092120276557e-08 -1.66264641154272e-08 3.94342839727954e-08 -1.36820049166062e-09 -2.28130460914145e-08 1.21827133519187e-08 -1.03605302182122e-08 -3.96117953394088e-08 2.50708864949309e-09 -8.75494402515834e-09
"R2013" -2.55605855799965e-09 1.93769091754716e-09 -1.71016702715547e-09 1.17676452147263e-08 1.62538884891664e-10 -9.86225609436352e-09 -2.6202545332018e-08 2.58359281715032e-09 -4.11079683807215e-09 5.38860138796832e-10 4.65259055619482e-10 -8.37076804121248e-09 1.09930812133592e-09 6.57356297365655e-10 7.46681443796734e-09 -3.12655378201584e-09 3.04794746359906e-10 3.55812818147407e-10 1.42495108564471e-09 1.01303319496419e-08 -2.12155091234896e-08 -1.57343651119926e-09 3.02684775490106e-10 -4.04165284796654e-09 -1.27650502762205e-09 1.40526973504037e-09 1.93805969857457e-09 5.46683070971365e-08 -1.38597238677669e-09 1.10265555858089e-08 2.78666692643064e-10 5.49290104295207e-10 1.62789847923548e-09 -2.67326370466934e-09 3.24059699722085e-09 -3.97220190239603e-09 1.53921456391625e-09 -1.85169225240016e-08 -7.33427698062181e-09 -1.76413258176786e-08 -7.73156241822124e-09 9.75924632428008e-09 -1.28981311874865e-08 -5.45551681490036e-08 2.93078720881832e-09 5.94196884998072e-08 2.17594500521553e-11 -9.24262477672052e-09 6.59936742025649e-09 9.50158386750773e-09 5.99135210199737e-09 -4.7274029151735e-10 -3.64151383294189e-09 -2.7115955251669e-08 -1.86108471621307e-09 5.88450999433832e-09 -6.51433524888605e-09 -4.2548054089185e-09 -5.01971880608379e-11 1.2003750368495e-09 -1.28008736825175e-09 9.31656487912056e-09 1.4304109527299e-09 4.4966779828674e-09 -8.87371252055766e-10 3.51787219725237e-09 -2.36289717220044e-09 -3.84127031949952e-10
"R2014" 2.70959558572645e-09 4.46358455824528e-09 1.02615182263574e-08 2.75520415937019e-09 7.44417087090764e-09 -1.93279656815804e-09 5.74986770632015e-10 -2.61310210532035e-09 2.36069030049995e-09 -1.63743522614877e-10 7.36826060555271e-09 4.76045343478293e-10 -2.36383575758343e-08 1.18367082770057e-09 1.31943389557933e-09 -2.92434901165224e-09 -1.45183970381097e-09 -1.34209425157791e-09 -1.38570651177561e-09 -2.04115007821051e-09 3.11190495194292e-09 7.40598044426141e-09 -9.26750328011776e-09 -1.9110841111322e-09 7.00927072120149e-11 -1.41902121879045e-09 -2.5182916601029e-08 -4.2262878890141e-09 -3.74007974745429e-09 -2.87330482821395e-09 -6.31281191073571e-10 -3.63303794250585e-09 3.46364611217574e-09 3.01574315694506e-09 -1.09423489765149e-09 5.19106959377601e-10 -2.37213677877823e-09 -1.57678247341895e-09 8.31500191456945e-09 -5.93619381235975e-09 3.02038781813489e-09 -8.75682439977049e-10 7.67835865958997e-11 2.41361761580006e-09 -6.00559648067533e-09 2.17594500531505e-11 2.96572895506682e-08 -1.94110475975876e-10 1.58194969067111e-09 2.142859194967e-09 -4.03641458266543e-09 -2.07808941693517e-10 1.37951811092104e-09 -4.62413216121929e-10 2.98032762981711e-09 -6.68270425564526e-09 2.49165813328299e-09 1.04557284843948e-09 -9.75699704160613e-09 5.95286565690801e-09 1.02805918601862e-08 -2.59312525732486e-09 1.8073623393575e-08 1.52274475803218e-09 -3.06689417244354e-09 -1.12366777945749e-08 -4.36530044243395e-09 -2.39607297456511e-10
"R2015" 3.56590600736618e-09 7.8818021477999e-09 3.84071275872886e-09 -7.86515988283555e-09 1.57523448245061e-09 1.81598168987278e-09 -1.09514921236637e-08 -7.40375568035385e-10 -1.41440429624415e-09 -2.08752289871213e-10 4.43074469632592e-09 3.01342536116309e-09 9.46635996598597e-10 -1.08543729226782e-08 -1.43229556422566e-09 -1.34613791387831e-08 2.83514640319994e-09 -5.54550264440322e-09 1.23608671369288e-09 3.19910900080212e-09 1.76455447182569e-08 1.01770453533123e-08 -9.39098343189402e-09 7.45140450331332e-09 5.46063620326013e-09 2.16539774516442e-09 -1.30021840837652e-08 -6.80778948102243e-09 4.14246192627622e-09 -1.65357784800765e-09 -5.78617572458727e-11 1.11852133284039e-09 2.56696988296551e-09 -1.79135755562799e-09 -1.13791756876401e-08 -1.10224999573557e-08 -2.15239389143519e-08 2.23007616937528e-08 -9.97323327138139e-09 3.51036741713854e-09 -5.13112781799794e-09 -5.40667819443036e-08 4.2971484036545e-09 6.26494945037435e-11 2.45218600636563e-08 -9.24262477671895e-09 -1.94110475973224e-10 3.58651651036157e-07 5.59382974766104e-09 1.1814248073865e-08 -3.72970395921277e-08 9.3834815517064e-09 3.58425493239541e-08 1.14431108829001e-09 -4.60526115352719e-08 -1.06007643254995e-08 5.63842744709165e-08 -2.29467306071991e-08 -1.56261891702412e-08 -2.30969510491023e-08 3.17279754208736e-08 1.63530984637236e-08 -2.89250356115218e-07 -3.25093614670101e-08 -7.77538635638957e-09 1.41723305189903e-08 6.19904145289861e-08 9.60259800191682e-09
"R2016" 2.83579261492786e-09 -1.08788190376197e-09 4.5256246732794e-09 4.77688480008317e-09 5.87389107660432e-09 -6.42409251052763e-09 -2.0404186884641e-09 6.52785907204009e-10 6.3497106015528e-09 1.20694783295173e-09 4.67042526552623e-09 -1.46017103155508e-09 -5.39740558962520e-09 -4.93646626642852e-09 4.10340646979433e-09 4.44424441442755e-09 1.93765778436404e-09 -1.31462277114162e-09 -1.03111364177838e-09 3.19401861722597e-10 -1.0895984666429e-09 -4.10732840160962e-09 -1.05475727041691e-09 -9.8241168366407e-09 -2.1286626743363e-09 -2.59786043851331e-09 2.25228835705938e-09 -1.10150788891366e-09 -2.39498640725778e-09 7.23783339980066e-10 -4.93670654426037e-10 -2.42676297397837e-09 3.49268592189474e-09 -3.20302144423787e-09 -1.21376208268896e-08 3.38172704663078e-09 8.24537998602705e-09 -4.28537615147031e-09 -3.02128348324818e-08 -1.29005496821575e-07 1.09933552412374e-08 2.81870289043628e-08 -1.00548931845434e-08 3.25259399867447e-08 -6.14343284383336e-09 6.59936742025681e-09 1.58194969067094e-09 5.59382974766176e-09 9.12885202131038e-08 -7.64945500699345e-10 2.04789077324393e-08 4.45690441682429e-09 -1.71346595135765e-09 -8.15070087788485e-09 2.5306966345656e-08 4.89185943126859e-09 -2.31727986836889e-08 1.35937578147152e-08 2.45868156329255e-09 5.22735148128691e-09 -9.10002170664836e-09 -5.10620388562516e-09 -3.92496347450264e-08 -1.03449384974911e-08 2.73329255035196e-10 4.15263998368843e-08 2.35665935026945e-08 -3.50821514380674e-08
"R2017" -4.6437464201553e-09 8.00475431157421e-09 -1.0018847001226e-08 -2.8913504117994e-08 -1.780177894441e-09 8.46633180113752e-10 1.05188959551868e-08 -3.53747792445449e-09 -6.71406364211315e-09 1.05738199908111e-10 -1.91642767696998e-09 -1.73423460696866e-09 7.01214182203292e-09 -1.47267041436593e-09 2.57521899035431e-09 -9.63708061646492e-08 2.25735932827874e-08 4.75068846271069e-09 -8.38250923716477e-09 7.61855175333107e-09 7.34372622317546e-08 1.10591827451614e-07 -7.24845943019225e-08 4.56410237952018e-08 -7.09578135985452e-10 4.17774997575156e-09 -2.41466837368587e-08 -8.30228054629309e-09 -1.25295775248161e-09 -1.32391504913383e-08 1.62802019382042e-09 -1.23349249041691e-09 9.01849074232157e-09 3.33590348736116e-09 -7.64211674985526e-09 2.17423047456286e-09 1.14962804423303e-08 1.27663835819606e-07 2.49273605097946e-09 -2.56882329930804e-09 4.03246485435412e-08 8.68453738526479e-10 4.89099775978161e-09 -1.5451564593017e-08 1.20305359989178e-08 9.50158386750772e-09 2.14285919496735e-09 1.18142480738629e-08 -7.64945500699951e-10 2.1456876015504e-07 1.49655856274402e-08 -2.18343123258414e-09 -3.428812867814e-09 -7.54876501828256e-09 -2.11205586339953e-08 -1.5616568823137e-07 -4.46930650869771e-08 -1.55144949227177e-07 -1.60549044476022e-08 -1.22444328520912e-08 6.44894845762173e-08 -1.02015397028637e-07 -8.20220591776073e-09 4.04274637500298e-09 -2.84227972838782e-09 -6.67823831711513e-09 1.80548764853015e-08 -2.81048992705138e-09
"R2018" -2.90958974823379e-09 6.13778959733285e-09 -7.29714782230881e-09 -2.05843958769114e-09 -3.28071242115143e-09 5.44723801845045e-09 2.68328251436468e-09 3.79168597114187e-10 -5.44541046122437e-09 -7.84675593732840e-09 -5.38573343967672e-09 4.19420483515107e-09 6.6250464481587e-09 -4.36133854677141e-09 -1.0843355149322e-09 7.68697151504732e-09 -6.92667191212421e-09 5.48576656579559e-09 -7.30945701824685e-11 1.10877585137477e-09 -4.94295511350268e-09 -2.18152288528726e-08 1.88486889499049e-08 2.19215276509078e-09 9.63912555832111e-10 -3.6071354270935e-09 1.92077456787689e-08 -1.04906037926456e-08 2.16880869337792e-09 6.59394674870535e-09 7.43563267645794e-10 1.69734645238747e-09 -3.9241081669131e-09 -1.54648516642455e-10 9.76797174788889e-09 -1.10739510762151e-08 4.85748415389944e-08 1.59705504973565e-08 -9.2503851291238e-09 -2.51587134353537e-08 6.06524832230014e-09 2.44682142943414e-09 -1.08423326018052e-08 -3.24541478021937e-09 1.94632145492042e-08 5.99135210199785e-09 -4.03641458266436e-09 -3.72970395921314e-08 2.04789077324388e-08 1.49655856274386e-08 1.61018182861648e-07 -1.75112165823577e-08 -7.9848859069765e-08 -1.94520708237762e-09 9.05038248611485e-08 3.17520980834682e-08 -2.34128771865772e-07 -8.16102682078012e-09 -6.65873833883722e-09 1.66982292672927e-08 -1.4987016245619e-08 -1.77454460981412e-08 2.46719675318425e-08 -5.83324317632841e-10 -3.55108499049819e-09 6.15761946214862e-09 -5.95983180736083e-09 -2.99629501358053e-08
"R2019" 9.98944277506543e-10 -6.33690611286885e-09 2.38402443209348e-09 4.5138490761477e-09 4.132376075322e-10 -1.0958034701604e-09 1.58225694699878e-09 1.40441909815081e-09 6.7064615733064e-10 -5.02693410730719e-09 1.76546313875349e-10 1.67398314236589e-09 -2.12510700878456e-09 1.06862885421958e-10 5.55625577977466e-10 2.7981511402568e-09 6.21931228669704e-10 2.68030162994843e-10 -6.45400149880831e-11 -5.99696617996275e-10 2.34746907534202e-09 -1.44009054394868e-09 -1.64407883655506e-09 -1.93019391247344e-09 -6.15513051140290e-09 -4.92046774909457e-09 1.28324441400306e-08 -3.23240108899384e-09 9.09936061410832e-11 -4.52581980546196e-09 4.51870182470772e-10 -9.86359578575835e-10 5.67758173287418e-11 2.67520447326495e-09 -1.23041121605986e-09 6.79981522750528e-09 2.57803453647891e-09 -2.78745425095054e-09 -5.29835937456729e-09 -3.2498111602163e-09 5.26202458150764e-09 -3.86853648848958e-09 1.51623695788435e-09 -1.44845643397758e-09 -2.31509176091178e-08 -4.72740291517904e-10 -2.07808941693691e-10 9.38348155170236e-09 4.45690441682417e-09 -2.18343123258259e-09 -1.75112165823576e-08 3.28542043255975e-08 -2.25179740463785e-09 -5.51738793841381e-10 -9.97978722193534e-09 -1.28939643224511e-09 1.46767827436083e-08 2.72184814675257e-09 1.2341759748361e-08 -8.52676200661299e-09 -1.26074118530623e-08 -5.36354669838949e-09 -2.22538851632025e-08 -3.99123457597698e-09 2.42264420271788e-09 1.81959033005331e-08 1.05777254141516e-08 -2.28115573091537e-09
"R2020" 7.27911106260148e-11 1.14654540401771e-08 5.20728575430835e-10 6.60149364984034e-10 1.66455209013385e-10 -3.56688745585724e-09 -4.62218360486502e-09 1.32811814977927e-09 -2.50133224874614e-11 4.82411817143697e-09 2.18629299300925e-09 -1.71313943184158e-09 -4.94229978160743e-10 4.62739362822821e-09 1.57767780140025e-09 -8.50004325353903e-09 2.4795280812424e-09 -3.91049221869757e-09 1.00697172789997e-09 1.17874416755373e-09 7.72534855914973e-09 1.14289438066842e-08 -8.08517268305741e-09 7.23658358938153e-10 -1.33600776445972e-09 1.41121030640791e-08 -3.27624808307813e-08 5.06431721067821e-09 -4.81985984227496e-09 -7.9949039419995e-09 3.77265022513742e-09 -1.01026088927364e-09 2.13738205134213e-09 9.35796718083259e-10 -4.94905829296648e-09 -8.48807774336661e-09 -1.67992320740819e-08 -3.49324206561087e-09 9.31724985512669e-09 3.26976808384569e-09 -3.30265967013193e-09 2.0008515051369e-09 4.63232208502308e-09 2.49521368240918e-09 1.19168918610762e-08 -3.6415138329426e-09 1.37951811092117e-09 3.58425493239561e-08 -1.71346595135778e-09 -3.42881286781237e-09 -7.98488590697584e-08 -2.25179740463474e-09 1.14929145407263e-07 -9.01359399025463e-10 -2.89743472329783e-08 -1.23295543141662e-08 7.21707037850562e-08 6.37956238722198e-10 -3.1578434991499e-09 -4.99770183561433e-08 3.31523233772162e-08 2.63542417175784e-09 -3.90224932574793e-08 1.59080820579375e-09 -1.68612577141157e-09 -1.86042896585742e-08 3.81761803891234e-08 -2.29797167848637e-08
"R2021" 3.58203744596111e-09 -1.47124614253428e-09 4.34753579390685e-09 -2.0600557728009e-08 2.41908308498865e-09 -4.15979000124174e-09 -7.92818850300506e-09 2.42389237751771e-09 7.96766171407828e-09 -4.48137431920799e-09 6.95470821638993e-10 1.11089857572117e-08 -9.27324977942321e-10 -2.77192962886607e-09 -4.82314355172832e-09 2.98932184474252e-09 -1.97259396851604e-09 -3.07745879209121e-10 -9.37826022061766e-10 -1.62566983450144e-08 -1.08588985051795e-08 -5.81267926932868e-09 9.26242471121911e-10 -3.03503380741687e-09 1.03043549423629e-09 1.15752726000788e-09 -2.35931792368655e-09 2.98543131705939e-08 1.07585418583801e-09 -9.54621900813436e-10 -4.17188268646885e-10 -1.62453831698455e-09 7.94052942407831e-10 7.60139957090337e-10 6.96130178293709e-10 1.28001841043032e-09 -3.40661945327247e-09 -3.10537455204202e-08 4.52843836181989e-09 1.34112264038052e-08 1.47617368623428e-08 -2.74515720146895e-09 5.00899176766876e-09 6.96056182115761e-09 -6.67255056201842e-10 -2.71159552516681e-08 -4.62413216121226e-10 1.14431108829009e-09 -8.1507008778852e-09 -7.54876501828138e-09 -1.94520708237677e-09 -5.51738793840845e-10 -9.01359399026276e-10 4.79448084433299e-08 -1.56770100527721e-09 4.1416728753467e-09 4.95545779717092e-09 1.19774698600786e-09 -6.24083865061769e-10 6.69237899959895e-10 4.52571931396745e-09 7.44530313405511e-09 9.85525543906569e-10 1.93140276927121e-09 -2.53755456699128e-10 -3.02599463783285e-09 -2.48068827149992e-09 4.15975917949869e-09
"R2022" -4.8860940201289e-10 -1.7657036581837e-09 -1.3296265671269e-08 -8.16872276024919e-09 1.70543382919752e-09 2.64590324621997e-09 1.84593228991923e-09 -1.66420877296423e-09 -1.42435034427794e-09 6.81712400334132e-10 -4.80691656468337e-09 1.3883767625166e-09 3.3287441720493e-09 -2.69342353241243e-09 4.41869529264766e-10 1.64975812385035e-08 -6.6176923975735e-09 -3.57401799100059e-10 2.27955611154457e-09 6.49267191988758e-09 -2.05062855298562e-08 -2.88706908331484e-08 2.68369966251343e-08 -1.69599135491989e-08 7.13401614244573e-09 8.17997740595426e-09 -6.54324936085008e-09 1.71006062298947e-09 5.64484091566689e-09 1.2897735505795e-09 1.38675407935286e-09 -2.79970837023940e-09 -6.26079062987757e-09 -2.37262122633783e-10 3.78627317362827e-08 8.066521764191e-09 2.6259192036982e-08 1.69575799502219e-08 -1.04866984808684e-08 -1.97693321116626e-08 1.02164780159957e-07 -3.03401197676104e-09 -1.26674267621373e-08 -1.65717551729887e-08 1.77108706610389e-09 -1.86108471621443e-09 2.98032762981842e-09 -4.60526115352725e-08 2.53069663456551e-08 -2.11205586339926e-08 9.05038248611514e-08 -9.97978722193859e-09 -2.89743472329781e-08 -1.56770100527247e-09 5.43613736753753e-07 4.73915055651768e-08 -3.31469854134722e-07 1.41810377127768e-08 -8.74895752777397e-09 9.58410731136387e-09 -2.90740024386562e-08 -1.33016191924233e-07 2.30071208297377e-08 -1.0322642695303e-07 -1.01957311892649e-09 1.14899504437658e-08 -9.42415521842994e-08 -4.39372858354926e-08
"R2023" 3.22737630724252e-09 1.37867479624213e-08 -2.21773616562408e-08 9.93346915522134e-09 -1.7709887699106e-09 -4.01903738089224e-10 -8.76108679049418e-09 2.95496034501567e-09 -6.28298766316096e-09 -5.79405739081495e-09 3.87335108875868e-10 6.25217825297492e-09 4.75760210466381e-10 4.42408621333423e-09 -3.94508256036298e-10 5.49540575441833e-08 -2.74655562679079e-08 -3.83505133735873e-09 6.29726261462999e-09 6.10202211984457e-10 1.64027288038071e-08 -1.996176579437e-07 7.72951792760334e-08 -4.00634750712001e-08 -6.84347724488344e-09 -2.40764308713434e-09 5.78656696315543e-08 2.9799427214536e-08 -1.86152416829879e-09 7.07728148054659e-09 -2.9692777962642e-09 1.09955267217111e-09 -1.54375880436956e-08 4.03277133826116e-09 1.90911802748097e-09 -3.19384929737903e-08 1.53326294091905e-08 -8.09584401071289e-08 -4.02896262502672e-09 -2.9563485225425e-09 -9.53392463830234e-10 3.60572695587961e-09 -2.86437494648369e-08 -1.14159728186861e-08 -4.28213525336769e-09 5.88450999433847e-09 -6.68270425564552e-09 -1.06007643254993e-08 4.89185943126821e-09 -1.56165688231371e-07 3.17520980834686e-08 -1.28939643224567e-09 -1.23295543141653e-08 4.1416728753466e-09 4.73915055651768e-08 2.72504175404225e-07 -9.57890922667487e-08 1.16952049054899e-07 1.83103187130003e-08 2.14978086529432e-08 -9.4086233523247e-08 3.75672724502486e-08 4.13870953157502e-09 -4.90143620813679e-09 1.39107168336327e-09 5.89023550032118e-09 -5.38456429310055e-09 -3.01163114278111e-09
"R2024" 4.06943460880187e-09 -9.2720896185265e-09 2.4619421703683e-08 7.21985651221266e-09 7.61705206942255e-09 -8.85917261061808e-09 -1.06570605592141e-09 -3.32989052598361e-09 1.05726044062043e-08 1.07259581473228e-08 6.38342195943475e-09 -8.83689086289444e-09 -9.21997677014933e-09 2.41545753211318e-09 2.77281801823581e-09 -2.03187295391617e-08 1.571959281238e-08 -3.08662631449418e-09 -6.45927954918342e-09 -3.63147544699611e-09 5.40269156317549e-09 6.57382089138397e-08 -4.38452470411163e-08 9.7346855558534e-09 1.42335377595952e-09 -2.85427459937723e-09 -3.50161144897198e-08 1.38520137645438e-09 -1.48343582491543e-09 -1.10487678236783e-08 -1.71963537734341e-10 -3.41485507051639e-09 1.08661533361369e-08 -1.13398794659705e-09 1.03183204113795e-08 9.97704987911089e-09 -1.71177946837767e-07 -4.00478869804256e-08 3.4987225330825e-09 2.59588253302509e-08 -6.99830369079308e-08 -2.2860656298345e-08 2.65707880626481e-08 1.70079739855292e-08 -2.22280666909926e-08 -6.51433524888574e-09 2.49165813328272e-09 5.63842744709241e-08 -2.31727986836881e-08 -4.46930650869744e-08 -2.34128771865773e-07 1.46767827436106e-08 7.21707037850558e-08 4.9554577971679e-09 -3.31469854134749e-07 -9.57890922667491e-08 7.24151328454666e-07 1.6500633020483e-08 1.48439250691729e-09 -1.4803040759651e-08 8.80183274838389e-08 7.892458543499e-08 -3.39257186094388e-08 2.90088555639975e-08 4.43902959715786e-09 8.69449367538255e-09 -3.27445539386479e-08 6.94542940484782e-08
"R2025" 1.70308339854128e-09 -1.05607532108398e-09 3.38494643724522e-08 9.38212878034051e-08 2.10370188472060e-09 2.99158657622768e-08 2.6625295702969e-08 -6.19673677626598e-10 9.58780012124807e-08 2.32482966494465e-08 -1.37462213953528e-10 -2.79160206076753e-08 -1.42036253332896e-08 -1.38097213709706e-08 -2.57501941764786e-08 8.91013360732849e-08 3.45700791992262e-08 2.94526407241659e-09 -1.27802875677924e-08 -2.8183798321897e-08 5.11819986355961e-08 -8.33617319034173e-08 -1.12516362600733e-07 -1.5129794199197e-07 3.20359984351002e-09 -8.70835442745281e-09 2.31839918153277e-08 -6.29621444777317e-08 1.01705758349058e-08 -7.28227779346459e-09 3.59369006788133e-09 2.19204796680028e-09 1.90337886248372e-08 4.85383267428632e-09 -9.73517877186158e-09 -5.59017475016714e-09 -5.5116694904637e-09 -3.09494760530174e-07 -7.59191649208537e-09 -8.10214482275069e-09 2.56181007142044e-08 8.35704998882142e-09 -1.5816251346182e-07 1.3742932431181e-08 -5.81696916756218e-09 -4.25480540891838e-09 1.04557284844015e-09 -2.2946730607199e-08 1.35937578147156e-08 -1.55144949227178e-07 -8.16102682078099e-09 2.72184814675169e-09 6.37956238719168e-10 1.19774698600943e-09 1.41810377127747e-08 1.16952049054899e-07 1.65006330204862e-08 5.63973643945381e-07 1.1110693632711e-08 8.26350941947267e-09 -5.41010554238125e-08 -1.29246612907209e-07 1.56811724225388e-08 2.00182759122558e-08 7.55256708040825e-11 9.22227681925351e-09 -2.4406167718331e-08 8.49526503026955e-09
"R2026" 2.15411394557391e-09 -1.53472678449837e-08 1.14440866378774e-09 2.06624542411395e-09 2.24469751953476e-09 2.91698010817654e-09 4.72820364867586e-10 -1.73100036288587e-09 1.72003041236788e-09 -2.47845613516602e-09 1.69631378713659e-08 -6.02859692246356e-10 -2.44773339252119e-08 1.11392899595873e-08 3.33808547212986e-10 1.49765340052309e-08 3.11832188179066e-09 -4.06592779469708e-09 7.69431791213444e-10 2.99707568927384e-10 -1.23173576327911e-08 -1.90236559239461e-08 -3.54569818998076e-09 -7.05309532021077e-09 -5.6180192410875e-08 -1.3085366920454e-08 7.12485089671916e-08 3.55124616667283e-09 -1.67066617026571e-08 2.78682897726155e-09 7.73977555497944e-09 8.84389895322137e-10 -7.92599102704144e-10 7.55766358514572e-09 2.53615630056044e-09 1.06056880589598e-08 2.24929787114901e-08 -6.91917762197321e-09 -4.24466193903048e-09 6.29404884478678e-11 3.64549641395248e-10 -5.52866469141401e-09 -2.26785162493354e-09 -1.11725327008728e-09 -4.35092120276565e-08 -5.01971880611673e-11 -9.75699704160542e-09 -1.56261891702408e-08 2.45868156329221e-09 -1.60549044476022e-08 -6.65873833883674e-09 1.23417597483606e-08 -3.15784349915091e-09 -6.24083865061782e-10 -8.74895752777455e-09 1.83103187130007e-08 1.48439250691809e-09 1.11106936327104e-08 8.99207535907428e-08 -9.27218111100101e-09 -7.98420758373406e-08 1.46214921216883e-08 1.34299785438762e-08 -6.94840711396235e-09 7.11060141165807e-09 1.83775089428286e-08 8.59762481527303e-10 4.61982199001554e-09
"R2027" 4.23897140092086e-09 -1.09586585708249e-08 2.92919133453135e-09 9.15841344604009e-10 3.38124410298561e-09 4.49368675211377e-10 -1.56998906993216e-09 -1.5590128552309e-09 -4.12527114883939e-11 -4.00029381496111e-09 3.67147424770639e-09 1.9487439556836e-09 -1.38932494791511e-09 -5.09584563161248e-09 -1.91331299055898e-09 1.0583365825035e-08 -3.97515708806008e-09 -5.18424410932507e-09 1.22261608211293e-09 -1.57914645516383e-09 -1.39449841422867e-08 -1.40255806166149e-08 1.47203470880956e-08 -4.87256593555507e-09 9.04466883901272e-09 -1.2823114730145e-08 1.70506937428984e-08 5.51914677406669e-09 2.13106394946206e-09 5.17670279764032e-09 -1.36779293382242e-08 -1.89969241916276e-09 -3.73200594485521e-09 -9.70618394614752e-10 2.23614159991694e-09 1.47681735456889e-08 -6.16443627436716e-09 -5.82034056292981e-09 -2.57127575454257e-09 -9.50827175612401e-09 4.27300170805466e-09 -3.70481536324499e-09 -3.37047539482818e-09 1.72702175920455e-09 -1.66264641154279e-08 1.20037503684885e-09 5.95286565690942e-09 -2.30969510491e-08 5.22735148128753e-09 -1.22444328520925e-08 1.66982292672941e-08 -8.52676200661247e-09 -4.99770183561476e-08 6.69237899958709e-10 9.58410731135822e-09 2.14978086529446e-08 -1.48030407596474e-08 8.26350941947059e-09 -9.2721811110023e-09 1.2193776319428e-07 -5.38573151386976e-08 1.76211221022459e-09 2.80130640798851e-08 -1.36832144837054e-09 -3.86025263797192e-09 1.36467884336146e-08 -1.32392492892437e-08 6.18718771700049e-09
"R2028" -2.2184208063798e-09 4.03645257840049e-08 9.33629544217892e-09 -9.59716532215922e-09 1.71730769375741e-09 -1.08458446759731e-08 5.49455595548868e-09 -1.70713487344167e-10 4.54031094257345e-09 9.33685977205424e-09 -1.76794461516563e-09 -1.76881980227909e-09 1.23689969203399e-08 -2.74181336534772e-09 5.08211663681363e-09 -6.52764351181404e-08 -6.50085542389057e-09 -6.57239426151907e-10 -3.71188084259369e-09 -4.39710849332526e-09 2.61518391136634e-08 7.54716729698792e-08 -5.69933752188059e-09 3.21855146387679e-08 3.14243581432755e-08 5.63263795942984e-08 -2.17669350194067e-07 -2.3516282638375e-08 6.91973179158204e-09 -1.67514101485256e-08 2.9049207685254e-09 -5.14449765916595e-09 3.34078994763456e-10 2.79381129955452e-10 -1.50229668492137e-09 -6.14322234586672e-08 -1.27236094729507e-07 3.03284039326942e-08 -8.45071777743422e-10 1.16406929635077e-08 -5.66398413519627e-09 -4.59531812073605e-09 1.1869503659762e-08 8.41304149242623e-10 3.94342839727971e-08 -1.28008736825219e-09 1.02805918601876e-08 3.17279754208729e-08 -9.100021706647e-09 6.44894845762183e-08 -1.4987016245622e-08 -1.26074118530612e-08 3.31523233772135e-08 4.52571931396607e-09 -2.90740024386525e-08 -9.40862335232433e-08 8.80183274838352e-08 -5.41010554238125e-08 -7.98420758373425e-08 -5.38573151386945e-08 4.03633933799615e-07 -2.76742888006129e-08 -5.24976674462236e-08 9.66643258080442e-09 -9.55490563197357e-09 -4.8631143018986e-09 -9.11150391504805e-09 2.35713786758775e-08
"R2029" 4.18266831739893e-09 -1.20283313801186e-08 -8.77076314742948e-09 -9.54891611901418e-09 2.10909617263559e-09 -8.23451520479666e-09 -3.42289379935581e-08 2.31184522568519e-09 -6.45868469753489e-09 -1.55401489029747e-08 7.23190162773739e-09 3.23273898025759e-09 -1.04901977706915e-08 1.20397364699099e-08 3.95453386603214e-09 6.78527938667987e-08 -4.10800900949873e-08 -6.88412561209767e-09 1.76906672973024e-08 -1.48971248574195e-09 -1.70624445332638e-07 -2.55612138169255e-08 1.18104670550513e-07 -2.45774819761787e-08 -4.56744982001206e-09 -2.18909247291038e-09 1.01579192290284e-08 3.40110716314197e-08 -1.04649917027232e-08 4.18283599502788e-08 -4.94924815582417e-10 -1.88940021283656e-10 -1.87192193554374e-08 3.76346896063336e-10 3.78877501599903e-09 7.25291986410504e-09 -1.05963325550809e-08 1.90761157264343e-08 -7.18773041548475e-10 6.25619440017099e-09 -1.63838985448148e-07 -1.13757726454952e-08 3.53883622240104e-08 5.87720958720948e-09 -1.36820049166432e-09 9.31656487911727e-09 -2.59312525732575e-09 1.63530984637245e-08 -5.10620388562346e-09 -1.02015397028635e-07 -1.77454460981463e-08 -5.36354669838608e-09 2.63542417175659e-09 7.44530313405627e-09 -1.33016191924244e-07 3.75672724502484e-08 7.89245854349806e-08 -1.29246612907208e-07 1.46214921216882e-08 1.76211221022462e-09 -2.7674288800618e-08 4.75982301863416e-07 -2.08621694955683e-08 -1.04414813015214e-08 -2.1762215082501e-09 3.8868782333353e-09 3.02765834908937e-08 1.37980418339884e-08
"R2030" -3.90694592218122e-09 -9.53526574898344e-09 -4.33477443163354e-09 1.91959166922321e-09 3.88393929244456e-09 7.32062506187792e-09 8.23475497678554e-09 -1.15653559184587e-08 -1.06568415782559e-09 -4.63963874603722e-09 4.50930573072901e-09 -5.2627761169562e-09 -8.37626786903998e-09 4.65912078788371e-09 6.21758730171674e-11 7.69337761114029e-09 -5.05590989632261e-10 2.36973314551271e-09 1.11601354430357e-10 4.90761138365537e-10 -9.61919740055777e-09 -6.76296836467709e-09 8.46150114359415e-09 3.9108440222994e-09 -1.0049832464705e-08 -1.11672340031892e-08 2.71402328477748e-08 -1.0630844312787e-08 5.82544466475396e-10 6.11575889809008e-09 -5.32482060402398e-09 3.3273936162623e-10 -1.25604705186564e-09 -5.84232758787632e-09 -1.60930331974135e-08 1.7764830751393e-08 2.55881227817703e-08 -6.17042086603949e-09 4.53229833997656e-08 3.92914322610169e-08 -1.61763531889325e-08 3.60640052286299e-08 -4.21683147526701e-09 -6.5334435340813e-09 -2.28130460914152e-08 1.43041095273018e-09 1.8073623393574e-08 -2.89250356115231e-07 -3.92496347450256e-08 -8.20220591776319e-09 2.46719675318436e-08 -2.22538851632018e-08 -3.90224932574778e-08 9.85525543906913e-10 2.30071208297368e-08 4.13870953157638e-09 -3.39257186094436e-08 1.56811724225365e-08 1.34299785438751e-08 2.80130640798823e-08 -5.24976674462218e-08 -2.08621694955627e-08 4.35146880963343e-07 6.39698051712396e-08 2.81963124928213e-09 -9.79422998830175e-08 -8.62579791156856e-08 -1.13999270944421e-08
"R2031" -4.30541766015909e-09 2.24491010585318e-09 2.24373915358502e-09 1.5119763730115e-08 -1.05781553942583e-09 -2.04908325222561e-11 6.05418480506992e-09 5.48266202967887e-10 -7.20025359082632e-09 -7.6012107836131e-09 -6.72753294330531e-10 7.35011698095847e-09 2.21676665784717e-09 6.17966722715193e-10 -1.78672104454295e-09 -5.12711238200893e-09 2.06554271451828e-09 -5.9308056677001e-10 -6.04294049493023e-10 -1.15130505867647e-08 1.79934029048872e-08 4.68188503933925e-09 -8.92855046475561e-09 -3.65245820766704e-09 2.90753646040166e-09 1.07588664477272e-09 -8.12882607649977e-09 -1.83815597693224e-09 6.82713071508196e-10 -3.1479394435556e-09 2.85707546611188e-10 1.66925201003758e-09 4.5629419869252e-09 -4.11999776663737e-09 -3.52337911920714e-08 -3.38026111694868e-09 -5.11588892932911e-09 -2.60785456734188e-08 1.33193743602071e-08 -5.62647812221118e-09 -5.57922308748611e-08 2.94977632732776e-08 1.6550232602963e-09 5.86227459947343e-09 1.21827133519172e-08 4.49667798286605e-09 1.52274475803228e-09 -3.25093614670085e-08 -1.03449384974897e-08 4.04274637500258e-09 -5.83324317631655e-10 -3.99123457597285e-09 1.59080820579076e-09 1.93140276927065e-09 -1.03226426953026e-07 -4.90143620813601e-09 2.90088555639951e-08 2.00182759122561e-08 -6.94840711396385e-09 -1.36832144837336e-09 9.66643258080205e-09 -1.0441481301512e-08 6.39698051712346e-08 1.71403067428564e-07 -2.68155281126141e-09 -3.03452831721787e-08 -1.06098713938899e-08 -2.23659505482292e-09
"R2032" -1.13562533527074e-09 -2.5997116008937e-09 1.26267356441508e-10 2.36434236128051e-10 -1.89579085226509e-09 1.34087287440346e-09 1.48589718734987e-10 1.35593181111687e-09 -2.03277604594797e-09 -1.59396861901194e-09 -8.39607338248997e-10 3.47021528342822e-10 4.09425874875699e-09 -8.21657564220631e-10 -2.77658336550571e-10 1.25179351943119e-09 -3.03933291045874e-09 -3.19805330089224e-09 4.60552181541775e-09 1.93424786310532e-09 -3.40913357117851e-11 -1.28122456019517e-09 4.83691297460025e-09 1.41372234414306e-09 -3.82025322860536e-09 -6.36065245683725e-09 7.06886211507373e-09 -4.46856843601466e-09 3.88101754959168e-09 -4.34225143580521e-10 -4.46991154158238e-09 -2.16041021774902e-10 -1.13459988948745e-09 -1.1115236052644e-09 4.62349790941524e-10 2.81988481621912e-09 2.94911833302179e-09 3.9851764239762e-10 -1.47741369900394e-09 5.92942551771217e-10 3.14765803123282e-09 -2.80945221670592e-09 2.01440550981414e-09 -1.99213014283395e-09 -1.03605302182116e-08 -8.87371252055666e-10 -3.06689417244378e-09 -7.77538635639071e-09 2.73329255035538e-10 -2.84227972838825e-09 -3.55108499049852e-09 2.42264420271883e-09 -1.68612577141237e-09 -2.53755456699544e-10 -1.01957311892527e-09 1.39107168336292e-09 4.43902959715708e-09 7.55256708039619e-11 7.11060141165746e-09 -3.86025263797177e-09 -9.55490563197464e-09 -2.17622150825117e-09 2.81963124928112e-09 -2.68155281126097e-09 1.49053110883293e-08 7.74312426258845e-09 3.72623655811023e-09 -1.44261609225836e-09
"R2033" 4.34886285702668e-09 -6.59448597481538e-09 2.4520482919034e-09 7.84834210994284e-09 8.15441723924957e-10 -9.52445513044146e-09 3.77873251174029e-09 5.78197391701345e-09 7.06207385456113e-09 1.1686081831479e-09 -6.66213453955795e-09 3.05567412329932e-09 2.956677198156e-09 2.29066036436881e-10 3.24654996520341e-09 8.40471588417571e-09 -3.36054580029805e-10 2.62957345460235e-09 -1.03757739174988e-10 -4.42294526829194e-09 3.01681859396591e-09 -7.09220286938439e-09 -4.288060828251e-09 -1.20987359137274e-08 -7.76984070847711e-09 -6.39925818517287e-09 1.47802479176084e-08 -1.06978663338638e-09 -2.23707521843631e-09 -4.28227484707561e-09 2.28803611646476e-09 -1.93284805122404e-09 2.18376993485151e-10 6.30020438394902e-09 1.39759692475818e-08 2.31483721235396e-09 -6.64553425875327e-09 -1.00562497031814e-08 -5.10316855071425e-08 -3.71014268053975e-08 2.03130254129631e-08 -2.76454274519344e-08 -1.88470326918132e-09 6.32742257074859e-09 -3.96117953394098e-08 3.51787219725221e-09 -1.12366777945751e-08 1.417233051899e-08 4.15263998368845e-08 -6.67823831711614e-09 6.15761946214839e-09 1.81959033005333e-08 -1.86042896585741e-08 -3.02599463783288e-09 1.14899504437643e-08 5.89023550032181e-09 8.69449367538084e-09 9.22227681925384e-09 1.83775089428292e-08 1.36467884336149e-08 -4.86311430189881e-09 3.88687823333711e-09 -9.79422998830199e-08 -3.03452831721768e-08 7.74312426258833e-09 1.03613787615345e-07 1.15840391324847e-08 5.86621825358769e-09
"R2034" -7.19261433404873e-10 -3.76195362258818e-09 4.29456695242952e-09 -3.8049360649047e-09 -1.67358254938794e-09 -4.25970392864298e-10 1.05932348532314e-10 1.60523827734031e-09 -6.22462538175308e-09 -3.31750811030279e-09 -9.96053412923496e-10 1.76904214650352e-09 4.9313505164411e-09 -6.65161519887464e-10 -4.21158994462781e-11 2.03747343729395e-09 -5.01311468336887e-09 -1.26881279833029e-09 5.30608071705967e-09 5.13479457096739e-09 -7.97501250829325e-10 -1.24726643570362e-10 1.092487078019e-08 1.2343259722998e-08 -9.09607184068283e-10 1.64146493366195e-09 5.01319901829066e-09 -7.8135190709925e-09 2.62082788756948e-09 -9.50550970126245e-10 -1.29282749160633e-09 9.48900637172352e-10 -2.75976771339802e-09 -1.48707729360204e-09 -3.31517383354335e-08 7.28768799612342e-09 2.56758667720585e-08 1.97795727641518e-08 -2.97782229984975e-09 -2.59575971438702e-08 -2.19842179241543e-08 6.88078782872404e-09 4.27923089912608e-09 8.56040134956967e-09 2.50708864949415e-09 -2.36289717220082e-09 -4.36530044243408e-09 6.19904145289865e-08 2.35665935026931e-08 1.8054876485302e-08 -5.95983180735884e-09 1.05777254141504e-08 3.81761803891304e-08 -2.48068827150011e-09 -9.42415521843123e-08 -5.3845642931006e-09 -3.27445539386442e-08 -2.44061677183329e-08 8.59762481527151e-10 -1.32392492892418e-08 -9.1115039150483e-09 3.02765834908954e-08 -8.62579791156812e-08 -1.06098713938917e-08 3.72623655810972e-09 1.15840391324846e-08 1.64008464818329e-07 -9.07769847115208e-08
"R2035" 1.84327012685875e-09 3.21570581074306e-09 -2.0017818865284e-09 7.09466834516451e-10 -5.11594787444713e-10 -2.023588650268e-10 -4.94049709236306e-09 2.30254054722849e-09 6.59563273319446e-09 3.36189014951293e-09 2.4201782233562e-09 -1.06262230109482e-09 -4.66565206963916e-09 2.41828242155828e-09 -1.61041180519918e-09 -8.77104656237414e-09 4.18397967826676e-09 -1.1230842702838e-10 -3.51433714409769e-09 -5.10620752879496e-09 6.92743928287118e-09 5.33579261764724e-09 -1.37182264877317e-08 -8.20325301153175e-09 -8.92374599241732e-10 -2.74984995949324e-09 -5.29208021450037e-09 1.27538430227113e-08 -5.95836741050967e-09 1.71916899017324e-09 1.23740805721528e-09 2.44622960908054e-11 3.08861763811674e-09 3.25951994814313e-09 9.35659225386473e-09 -1.22048117388204e-08 -2.72223214254574e-08 -1.31043212721432e-08 8.88691100341159e-12 4.23070077726137e-08 8.08353564471826e-09 -1.44191263407756e-08 -6.92402140407717e-11 -4.8067067654857e-09 -8.75494402515994e-09 -3.84127031950463e-10 -2.39607297456642e-10 9.60259800191351e-09 -3.50821514380681e-08 -2.81048992704911e-09 -2.99629501358076e-08 -2.28115573091531e-09 -2.29797167848631e-08 4.15975917949819e-09 -4.39372858354917e-08 -3.01163114278085e-09 6.94542940484777e-08 8.49526503026899e-09 4.61982199001616e-09 6.18718771699972e-09 2.35713786758774e-08 1.37980418339903e-08 -1.13999270944399e-08 -2.23659505482171e-09 -1.44261609225841e-09 5.86621825358761e-09 -9.07769847115184e-08 1.17314111049287e-07
