# Supplementary material for: NODDI and Tensor-Based Microstructural Indices as Predictors of Functional Connectivity
Source: PLoS One. 2016 Apr 14;11(4):e0153404. doi: 10.1371/journal.pone.0153404 (PMC4831788; doi:10.1371/journal.pone.0153404)
Supplement: S1 Data — a) Functional connectivity matrices, both fMRI and EEG connectomes across all subjects, in the form of precision matrices and b) structural brain connectivity matrices across all subjects and microstructural indices. Columns and rows are named according to the corresponding brain region that represent. (ZIP) [file pone.0153404.s001.zip › DATA/EEG/46/precShr_EEG_wholeTS30_70.txt]

"C1001" "C1002" "C1003" "C1005" "C1006" "C1007" "C1008" "C1009" "C1010" "C1011" "C1012" "C1013" "C1014" "C1015" "C1016" "C1017" "C1018" "C1019" "C1020" "C1021" "C1022" "C1023" "C1024" "C1025" "C1026" "C1027" "C1028" "C1029" "C1030" "C1031" "C1032" "C1033" "C1034" "C1035" "C2001" "C2002" "C2003" "C2005" "C2006" "C2007" "C2008" "C2009" "C2010" "C2011" "C2012" "C2013" "C2014" "C2015" "C2016" "C2017" "C2018" "C2019" "C2020" "C2021" "C2022" "C2023" "C2024" "C2025" "C2026" "C2027" "C2028" "C2029" "C2030" "C2031" "C2032" "C2033" "C2034" "C2035"
"R1001" 1.56465540081881e-07 -1.02078220549524e-10 -3.02433908539459e-08 -1.14281847092522e-10 1.5506062330659e-08 -8.97194602422549e-09 -8.41214820036063e-09 -4.65829797049507e-09 2.19966724376949e-08 -3.06347804924356e-08 -2.81834530175661e-10 3.04554720090963e-08 -6.36724117290692e-09 1.49169006164078e-08 -2.53128180905091e-08 -4.79503113317372e-09 -3.3471568675503e-09 1.04529416536536e-08 -3.18886495567645e-09 -2.90628570758986e-08 3.10161315514218e-08 -2.24763581206316e-08 6.76947829778849e-08 -1.54130003660005e-08 -9.29263268577354e-09 -6.27501138717412e-09 1.90389274612755e-08 5.12174336774433e-08 -7.76357317293623e-08 -1.23487525723774e-07 -8.88614728759379e-10 -6.5442817895117e-10 -5.32689118974036e-08 6.77169806571337e-08 -9.71247306807971e-10 -4.16776760951479e-09 4.24305938220318e-09 -2.22261769417629e-08 -4.46750162643704e-09 3.98866761964879e-09 -1.65941149423264e-09 -1.04309258423007e-09 -6.95462863947659e-09 1.36904894128135e-09 7.03929690247572e-09 -3.25981843603186e-09 -3.84161690733067e-09 -1.24811592236553e-09 -4.93275782399948e-09 2.66381617604884e-09 5.01377292332085e-10 -3.09600534494102e-09 -1.56956082316228e-09 1.23545492206574e-08 -6.94427378622476e-09 1.07689991692067e-08 -2.86681020795772e-09 2.22073738243618e-08 4.60676042180659e-09 -4.56413333743615e-11 -4.20182541704364e-09 -1.29673491312622e-08 -5.0353054112873e-10 3.6539957556653e-09 -2.31605650903504e-10 1.28387926204299e-09 2.27422214524781e-10 5.71527649707494e-09
"R1002" -1.02078220547525e-10 1.07258813033517e-06 -1.91837204825684e-07 -2.02798588273099e-08 -1.52166593249342e-08 2.70812469948703e-08 1.10591677329345e-08 -1.86977773532066e-08 1.89918718093434e-08 -1.9043297607766e-08 2.66552719820488e-08 -9.8636065942984e-09 1.5932798024506e-07 -1.00954146477916e-08 4.09165041258039e-10 1.24914507233553e-07 -4.92745813630982e-08 -3.09166371382711e-08 -1.12126942834772e-08 2.53384797109653e-09 -4.98261112968861e-08 -1.16970535037716e-07 2.39015262941189e-07 -3.36199144959166e-08 -1.75785436611015e-07 1.60968332977958e-07 -5.79699505307395e-07 5.17387643443569e-08 1.18420489758786e-07 1.23165839143759e-08 5.69071283428661e-08 -2.84789145288409e-08 -4.07323809955377e-08 -1.3181658299716e-07 -2.01201177269159e-08 -8.5926751777802e-07 1.68659399856156e-08 2.46507030931129e-08 -2.66652191082484e-08 -8.63871099826969e-09 8.0086265219857e-09 -1.98115484145708e-08 4.38966374562088e-08 9.23177127773346e-09 2.59495260028672e-08 -9.4853386422619e-09 -6.37776763816241e-09 6.24580079613835e-08 1.63910183257811e-08 -2.473657641278e-08 -8.30380312309671e-09 1.26518226939973e-08 7.62326444830168e-09 1.61773812970262e-09 9.22285437895381e-08 7.59964486470042e-09 -4.11182273268587e-08 -8.03152661859575e-08 -8.04899567688909e-08 -1.80929968586551e-08 3.6460896292711e-07 2.38497934971828e-08 -1.50826621489402e-07 2.45923640138655e-08 -5.11646428871574e-10 2.12935311783666e-08 -5.69025876519091e-08 1.84314880123903e-07
"R1003" -3.02433908539408e-08 -1.91837204825686e-07 2.37280232996022e-07 2.90244725455815e-08 -5.55687097198099e-09 -1.54374261298141e-08 1.29324313303753e-09 4.41370930073786e-09 9.48356323734516e-09 1.06037607720842e-08 -1.43574372247437e-08 4.82845226308014e-09 -3.68703661253122e-09 -1.48418326547865e-08 2.21642221254906e-09 -5.68157028023276e-08 5.60919021346013e-08 3.85788917388742e-08 -3.95534923338395e-08 -1.48369313941331e-08 1.31157872639798e-07 9.17352200800225e-08 -3.77818589297582e-07 -2.73113585145809e-08 2.4303546439648e-08 -3.96076472379031e-08 1.55426389607795e-08 -3.23259653890158e-08 3.73468935212099e-08 5.16785223192342e-10 6.18893119610634e-09 2.94710242632415e-09 7.90110877984054e-08 -2.14554841634906e-09 1.22739472589982e-09 1.21324555948985e-07 -4.19127523550727e-09 -8.11697989759181e-09 1.6544396012257e-09 -3.08034324341544e-09 -1.22698322259606e-08 -1.77793661564655e-09 -1.54852398443785e-08 2.03775610409965e-09 -1.84213516977113e-10 9.71055844656573e-10 -1.27981941959567e-08 3.83767919409839e-09 6.0631795395946e-09 5.32458637435234e-08 4.65949122753588e-09 2.06945996356275e-09 -4.47812709572848e-10 -8.70744027713795e-09 -1.15641808481976e-08 -8.20725352809342e-08 4.22789957854454e-09 3.95934028636958e-08 2.09740812757589e-08 -8.60961888113675e-09 2.53887230365314e-08 -1.59405072722948e-08 7.60277249134039e-09 2.26377266324116e-09 -3.41416098297948e-09 1.69041591301951e-10 9.52771497204291e-09 -2.64871888555289e-08
"R1005" -1.14281847095748e-10 -2.02798588273086e-08 2.90244725455784e-08 9.05343033391935e-07 2.25968882195573e-08 -4.61140309947094e-08 3.17389306511961e-07 -1.14843964494117e-08 1.27407081023453e-07 -8.78671480034054e-08 -6.23195916025943e-10 2.31633141386575e-07 4.33451566485349e-09 5.33862194769352e-11 -3.07147219160623e-08 1.40584606249691e-07 4.22839467592964e-08 1.83989226729374e-08 -2.47140779988064e-08 -5.16725415679018e-07 4.2653669696333e-07 -4.41822806619859e-08 -1.98552551794152e-07 -1.79674504303704e-07 -2.50246376941187e-09 -1.17629968947e-08 1.22520428738459e-08 -8.82040630211864e-07 8.44363038816285e-09 -1.38221712179264e-07 1.898035979467e-09 -1.95149559830774e-08 4.32174161566076e-08 1.24122374574043e-08 2.78469355901656e-08 5.62624600046539e-09 1.65676662237949e-08 -4.74029270345971e-07 4.58738222133492e-09 -1.42901179263801e-08 1.70513163826829e-08 -1.20307944980394e-08 -1.19158149117095e-07 -5.73707614681239e-08 9.71982923357181e-09 8.45858463772496e-08 -1.19544225623284e-08 7.653340359743e-09 1.54727454200456e-10 -2.04874533542076e-07 1.29355442689978e-08 -3.26682011720362e-09 -9.70138647367383e-09 -1.1985761408294e-07 -3.10150759484906e-08 6.12050455925866e-08 -8.77890004413069e-09 5.9872038609153e-07 1.3202826352841e-08 3.39364612233199e-09 -1.85199383983576e-08 1.97791521901802e-08 -7.20717268255129e-09 -1.76889990132377e-08 -3.3081460570239e-10 1.90190253556686e-09 8.37820724605107e-09 -6.07444387622445e-09
"R1006" 1.55060623306596e-08 -1.52166593249345e-08 -5.55687097198062e-09 2.25968882195585e-08 2.92638629135211e-07 -1.97014074470365e-07 1.003241401977e-08 1.05484695253507e-08 -2.30448203158895e-08 1.01039435477328e-07 1.86837569668593e-07 4.49946442521335e-08 -3.12089941849723e-07 -1.23804700243382e-08 7.29027838497834e-08 -5.79848040046867e-09 -1.11496389804181e-09 -6.16663207414549e-08 2.40570793381942e-09 -4.7376493472803e-08 -1.48432238189288e-08 -2.28542869143572e-09 4.42982039867406e-08 2.56934637633599e-08 2.96185923758646e-08 -1.85678104132673e-08 6.49572760608473e-09 -4.13975326274974e-08 4.18775856122823e-08 7.94871997036817e-09 2.13109136691699e-09 -2.02200133652267e-07 -3.6333321232003e-08 -1.5239825959023e-09 6.14754433562176e-09 -3.39434566383356e-09 9.98483004201935e-10 4.31350980397649e-09 2.21255350040864e-08 4.63828456238671e-08 3.79647782930084e-09 -5.51061692033435e-10 6.34651254568157e-11 1.44404089199453e-10 -3.31627356103154e-08 -1.16257915441019e-08 1.01947330209282e-07 1.31930107448936e-09 -7.12786840842289e-08 -1.01162344246898e-08 -4.27992640513655e-09 3.81213663376303e-09 6.84406070702399e-09 6.1503224796709e-09 -1.31134893428409e-08 1.57566643718311e-08 -5.73803984580891e-09 -1.61913342742618e-09 4.55482601866146e-08 -1.48209315382538e-08 7.81562310851369e-09 2.05814337153653e-09 1.66650593030769e-09 1.32684098823429e-08 2.56522974309195e-09 -1.29427449865796e-08 -1.08164711993956e-09 2.36040688139232e-08
"R1007" -8.97194602421989e-09 2.70812469948702e-08 -1.54374261298139e-08 -4.61140309947067e-08 -1.97014074470365e-07 4.76206841931062e-07 -2.67972242339671e-08 -1.01363367448771e-07 5.93390375845742e-08 -2.74059450123124e-07 -4.72784420623552e-08 -9.30234854854768e-08 4.74657272819473e-08 4.99243894999561e-08 -1.3794427483099e-07 1.99233709661263e-08 -3.29089471391124e-09 2.37080825881104e-08 -5.97388002161385e-09 1.15558207387691e-07 -9.87923649038665e-10 -4.47389250012201e-08 3.50941070551133e-08 -6.69908968627369e-08 -2.55735464170528e-09 1.22310891365557e-08 -1.31265422097594e-08 9.1956860365347e-08 -9.00021536059271e-08 7.57664670119144e-09 -2.97138765366368e-09 1.14790236912284e-07 -2.3672792679334e-08 3.09509744701395e-08 -6.34091155992983e-10 -2.05230194529908e-08 -2.76273668054288e-09 -8.54945183046237e-09 1.30783278632072e-08 -5.24409853427517e-08 8.60210784778677e-09 4.60524335721626e-08 -2.52527513591173e-08 3.23577621564101e-08 1.77927873371093e-09 -3.80587961973977e-08 2.67900767248193e-09 -2.34673783993651e-08 8.15850563669864e-09 -1.95504567441228e-09 -7.58072812102188e-09 -1.26493399686876e-09 -7.68002606265032e-09 5.35631550759392e-09 -3.70831776577698e-09 3.77669251761912e-08 1.07390341272288e-08 3.0328995387385e-08 -1.90767909351638e-08 8.2276109015847e-10 7.0619193918445e-09 -1.62322018068244e-08 3.36960156836282e-09 -1.07423051386954e-08 -1.94471026765636e-09 7.46557234381381e-09 -8.99152825921904e-10 1.81383703783959e-08
"R1008" -8.41214820035947e-09 1.10591677329347e-08 1.29324313303203e-09 3.17389306511965e-07 1.00324140197709e-08 -2.67972242339697e-08 5.57763511395234e-07 -3.37143840819083e-08 -9.93227082075542e-08 -5.50790865854525e-08 7.47366997239396e-09 2.48603303728641e-08 -1.35079740187117e-08 -3.83259389596681e-09 3.71751185708208e-08 3.05609773041948e-08 3.71252757566598e-09 -2.26808700439956e-09 -1.98647902913162e-09 -6.27354143029687e-08 2.13608864744067e-07 2.0312007680117e-08 -5.22242207665624e-08 1.58195754687373e-07 1.78839580427726e-09 1.02255442757118e-09 -1.15778263464383e-08 -9.48670950049266e-07 1.03164544189619e-08 -1.00184495733135e-07 2.60068690229618e-09 -9.64474571458351e-10 2.19271261798424e-08 -3.93349466451366e-09 -6.41266944720945e-10 -3.93298017093821e-10 1.24124702373878e-08 -9.4747146577317e-08 -3.63116196717925e-09 6.38511487681782e-09 -9.33465426470675e-09 -1.55286281931977e-08 3.97856454427241e-08 -1.11921392060071e-08 1.64719573806526e-08 1.06649131658205e-08 -1.40434903735036e-08 3.69785585623275e-09 4.92065972667198e-09 -5.56420054353089e-08 5.01983497943207e-09 -5.21137549156632e-09 -4.55350668099594e-09 -1.68921120625932e-08 -1.56908649759314e-08 -4.11143053024243e-08 -8.18317600773005e-09 1.15837241148399e-07 1.03168148667484e-08 -4.23553283255724e-09 9.39118317842189e-10 1.65319928314525e-09 3.57055335460717e-09 -1.04697011632115e-08 1.85824096768326e-10 3.96289472928861e-09 9.35354562430115e-09 -7.37924571636277e-09
"R1009" -4.65829797049442e-09 -1.86977773532069e-08 4.41370930073572e-09 -1.14843964494104e-08 1.05484695253524e-08 -1.01363367448768e-07 -3.37143840819081e-08 1.64840097648718e-07 -1.3243466387211e-08 3.76175273630519e-08 6.61739594643046e-10 4.12481872225116e-08 1.81938560994335e-08 -8.48308110567989e-08 -3.54040167990573e-08 -1.12289985454404e-08 -1.52620385752896e-08 -1.57518441326662e-08 1.1211394271298e-08 -2.39202956502302e-08 -1.75466920087287e-08 1.77068844494324e-08 -7.32253597583302e-09 2.85943047650858e-09 -8.79009882480862e-09 1.64957847302044e-09 8.58776469396742e-09 5.0979955496742e-08 5.04729487516258e-08 -5.14901415837893e-09 -1.18464829051317e-09 -1.14356802658707e-08 1.72406034949216e-08 1.09787601289311e-08 -1.55118030267864e-09 1.49717616516609e-08 -2.79437693538519e-09 5.37334291120733e-09 -7.35646122830371e-10 3.22453822825649e-09 -7.18537771758210e-09 -1.1765948327302e-08 8.72907993823687e-09 -6.01173376584173e-09 -1.62429834774085e-08 4.54689982113406e-09 1.35799503440354e-09 -5.44767913410674e-09 1.19873801829955e-08 4.6246741520019e-09 6.35380867471626e-09 1.93326859306862e-09 -9.89551942769899e-09 3.55223863676629e-09 -3.04127106809172e-09 -3.80518326544432e-09 -4.85316398706098e-09 -1.75688046657854e-08 2.25856613855866e-10 7.06888416334804e-09 -3.91398563670041e-09 5.78668401509706e-09 7.15396732569788e-09 3.59143151118061e-09 9.43211808159766e-10 1.81371801133601e-08 -2.79928545244506e-10 -4.33180714723122e-09
"R1010" 2.19966724376977e-08 1.89918718093426e-08 9.4835632373455e-09 1.27407081023449e-07 -2.30448203158883e-08 5.93390375845722e-08 -9.93227082075524e-08 -1.32434663872114e-08 4.59218990372437e-07 1.87868466761599e-08 1.18384711673061e-09 -7.18872665150644e-08 5.3585546167173e-08 2.08858675551537e-08 -9.6830529235351e-08 4.48382916044969e-08 6.06802832281924e-09 2.63710963841926e-09 -4.63859338049032e-09 -1.88177946357227e-07 1.04471682178719e-07 -9.67468301704275e-08 -3.99919312669715e-08 -2.39681756258504e-07 -3.24813613959005e-08 -3.18652518666876e-09 -2.73293277884952e-09 6.01145727448467e-08 -4.2310347501333e-08 -2.41256954336456e-08 2.02049040044267e-09 -7.5456254081668e-10 9.21016086359825e-09 2.3503798504041e-08 -8.28774190413257e-09 -1.40310593746789e-08 6.74846023428966e-09 -1.13169879369634e-07 -5.38483773992586e-09 2.4527401361169e-08 6.14041465589927e-08 9.27545793846285e-09 -3.69643292307496e-07 6.33264126227483e-09 9.97194532606359e-09 -9.23754048525023e-09 -1.40219141186286e-08 -1.26681304372783e-08 -7.82827988099322e-09 4.17723132723572e-08 -5.10686332031001e-09 1.28711728403186e-09 -6.00850397530707e-09 -2.97171502848501e-09 -2.02100298280489e-08 2.38605425495054e-08 9.20924932141156e-09 3.94200798257358e-07 1.31071234301333e-10 -2.40746176697619e-09 1.35468764313337e-08 -7.82613699045527e-08 1.21728497996906e-08 -2.51630217710937e-09 -2.25819422310493e-09 -3.01979765846141e-09 -3.36372762493327e-09 1.27593145856307e-08
"R1011" -3.06347804924311e-08 -1.90432976077667e-08 1.06037607720807e-08 -8.78671480034121e-08 1.01039435477328e-07 -2.74059450123122e-07 -5.50790865854476e-08 3.76175273630509e-08 1.87868466761562e-08 5.30104021737766e-07 2.92287527766987e-08 -5.88904646635386e-08 -1.9347001056602e-08 8.25796239106595e-09 9.75223671097791e-08 -3.92537829280153e-08 1.18649888976783e-08 -1.71641810734984e-08 8.80656285091893e-09 4.62906532183765e-09 4.15725494911903e-08 4.50124131618427e-08 -4.17255707236197e-08 9.42809576534248e-08 4.3479635529555e-10 -1.17742815095071e-08 1.40300305592994e-08 -9.83812256688051e-08 1.55261214009844e-08 2.25863747240878e-08 2.29042994422933e-09 -5.92254479595079e-08 1.63443637200218e-08 -2.11839698552432e-08 1.77616959967692e-09 2.01490010725811e-08 5.84045608401369e-09 1.74505276885618e-07 -4.16275683890948e-09 5.47246910976633e-08 -1.40226186756356e-08 -1.97116903621282e-08 -4.1361095851002e-09 -4.99868427851344e-08 4.75249768727612e-09 4.19021736186999e-08 -3.8533053345152e-09 2.04285355521826e-09 -2.08151363767961e-08 4.71307573552023e-08 5.1931518269574e-10 -1.6955781984075e-09 2.03631244878618e-09 -7.04657847468983e-08 5.47474787342809e-09 -6.07539783826118e-08 -5.15761986486107e-09 -1.55170361873722e-07 8.74678851663833e-09 2.62967649721699e-09 -1.38593026575133e-08 4.93881793973064e-08 6.2096474619361e-09 -1.3984275043865e-08 -1.03145478060423e-09 -1.58224852994622e-08 9.89446355536702e-11 -7.98254747369764e-09
"R1012" -2.81834530176299e-10 2.66552719820492e-08 -1.43574372247436e-08 -6.23195916026415e-10 1.86837569668592e-07 -4.72784420623536e-08 7.47366997239249e-09 6.6173959464281e-10 1.18384711673032e-09 2.92287527766977e-08 8.99586820019358e-07 -1.10106734145885e-08 -4.99434559778793e-07 4.59070619414379e-08 5.08744798595575e-08 -1.43403870204431e-08 -3.56207616033641e-08 -5.10359201922608e-07 1.06652360202023e-07 -1.76497211925833e-09 -5.79005664235391e-08 3.69955010341658e-08 9.81684319845361e-08 2.85881837533305e-08 -2.82255479783571e-07 -1.23957557618744e-08 5.61795531190628e-08 -3.48202715686758e-08 6.20290351123216e-08 2.96736740538161e-08 -2.59920305477681e-08 -2.73617908982044e-07 -2.16646618161809e-08 -7.3003030917611e-08 1.45280141082636e-09 -1.86895254221598e-09 1.46483065571636e-08 3.77303987935003e-09 3.09278826490434e-08 -2.6896909334705e-08 -1.90420504765853e-09 -2.01539975682408e-08 -1.15044312948362e-08 1.20643860115428e-08 -4.06607919679657e-08 -1.27623123995846e-08 -1.18023321984502e-08 -4.32780988684331e-09 2.65689863231619e-08 -4.82813362178287e-09 6.45546043219386e-09 9.90406356223336e-09 -2.99567678851662e-08 6.27186539622294e-09 -7.67075244831769e-09 -3.01525489446503e-08 7.02922328861337e-11 -1.99372762380443e-09 3.35233395910001e-07 -2.6449391366731e-08 -3.89430237662498e-08 1.27728664572815e-08 4.53545543330287e-09 -3.66372694599757e-09 4.20435151896037e-08 3.28208147512549e-08 5.65346351083959e-09 -4.1328363360703e-09
"R1013" 3.04554720090981e-08 -9.86360659429825e-09 4.82845226308092e-09 2.31633141386567e-07 4.49946442521327e-08 -9.30234854854752e-08 2.48603303728704e-08 4.12481872225131e-08 -7.18872665150628e-08 -5.88904646635383e-08 -1.10106734145893e-08 3.02248658209173e-07 6.37746393059497e-09 -1.84082319472825e-08 -3.90929839398433e-08 4.07088869375564e-09 -7.08127157910017e-11 1.45947832750436e-08 -9.76902228637275e-09 -2.97495698059555e-07 5.244357731112e-08 6.07392902997935e-09 -3.2951933401747e-08 1.86268874033441e-08 1.61834366152817e-09 -1.38049933492127e-09 6.42121795129689e-09 -9.41116918224907e-08 1.59798738110874e-08 -5.81351608744268e-08 -2.30364172200826e-10 -3.04978207510225e-08 1.18102864796152e-08 1.60264805912539e-08 1.34328044286795e-08 -6.43894324768065e-09 9.61793848063134e-09 -8.50346876821635e-08 -4.44376623073552e-10 -3.05417222715664e-08 -1.45989492237237e-08 -5.08720802293747e-10 7.54535093753553e-08 -2.96068310306822e-08 3.23956725437934e-09 3.56798374300614e-08 3.1358323310485e-09 2.20607016610006e-09 5.21249039556695e-09 -3.80622380066951e-08 1.00241485767525e-08 -2.13184821052396e-09 -4.92608454462101e-09 5.04302528846032e-09 -9.65644881753423e-09 1.77625678838321e-08 -1.55251686851325e-08 -2.00123728044692e-08 -3.98519346249785e-09 2.52620019984810e-09 9.98567266912308e-10 3.7851872233202e-08 -2.76867140016436e-09 7.80882473193736e-09 -2.60956150204864e-09 4.50130223694798e-09 1.28062565308216e-09 -3.14631123296366e-09
"R1014" -6.36724117290733e-09 1.5932798024506e-07 -3.68703661253144e-09 4.33451566485383e-09 -3.12089941849723e-07 4.74657272819472e-08 -1.35079740187133e-08 1.81938560994337e-08 5.35855461671728e-08 -1.93470010566014e-08 -4.99434559778793e-07 6.3774639305952e-09 1.3894253431474e-06 3.34240928448824e-08 -5.2240926869837e-08 -3.68530058498411e-08 6.60154996598759e-08 2.66472348554298e-07 -8.31579345776934e-08 -2.51552695724287e-08 4.20098575598915e-08 1.57578718322604e-08 -3.17659174882596e-08 -1.88564429450815e-08 -3.58256900856094e-07 4.79431503148406e-08 1.32633781547712e-08 1.96777175317648e-08 2.08512527639851e-08 1.18960003795121e-08 -1.6851655997332e-08 8.12083203613605e-08 5.97412722675886e-08 -2.23886528565606e-07 -2.40158512299985e-08 -1.48120428910907e-07 1.82681686376245e-08 1.71488751361678e-08 -1.32407020413857e-07 1.37326532634236e-08 -5.09297960052214e-10 1.03476841418748e-07 -2.6210088149877e-08 -3.37221979404427e-08 2.20242584861088e-07 5.4840824570967e-08 -4.47711380215995e-07 -2.19249236295549e-08 6.68380113045684e-09 4.29209189470339e-08 3.20766609685428e-08 -2.62703526462948e-08 -2.86383285262804e-08 -2.4989121745203e-08 2.43942945076498e-08 -1.41083160167776e-08 -1.33053956917271e-08 -1.12634185373329e-08 -9.3228059850805e-08 3.17095515032289e-08 3.8129642280856e-08 -1.69765278496477e-08 1.38869550772305e-08 -8.05499447206915e-10 -1.2618162292215e-08 -9.16438832183336e-08 1.47284768481897e-08 -4.84364718636676e-08
"R1015" 1.4916900616409e-08 -1.00954146477921e-08 -1.48418326547873e-08 5.33862194811178e-11 -1.23804700243395e-08 4.9924389499951e-08 -3.83259389596559e-09 -8.48308110567986e-08 2.08858675551546e-08 8.2579623910745e-09 4.59070619414381e-08 -1.84082319472809e-08 3.34240928448827e-08 3.46825669923801e-07 -1.82886851936154e-09 1.88414884198846e-08 3.15532734615984e-08 2.30649199730601e-08 1.44959106514176e-08 4.83547221148226e-09 -2.44236016833634e-08 -2.02641431315532e-08 -1.4923864696341e-08 9.06199809322961e-09 -5.35386572494205e-08 -4.30933725900991e-08 4.68771194784421e-08 -2.1338500392577e-08 -4.85537269599877e-07 6.45022724338965e-08 -3.97658077642367e-09 -1.29002507097793e-08 -2.98446260654804e-09 1.07860947541863e-07 2.77162618230454e-09 2.18339482516487e-09 1.07234253365755e-10 5.8314300019423e-09 -3.64013003499822e-09 -2.83631040507774e-09 7.94802501998191e-09 6.55858970233057e-09 -5.12321809076446e-09 -8.32954090607943e-10 4.52500302749697e-09 -2.05019492923806e-09 -2.99385214484838e-08 -8.73113741532566e-09 -1.64184406313092e-09 -1.01074598819347e-08 -6.8597217824469e-09 8.4781834386701e-10 -5.50533103350884e-09 -2.12835739940522e-09 -6.05029964947616e-09 5.02399872051179e-09 1.58183100771039e-08 -8.38500800975221e-09 3.33172844688672e-08 -2.08520747101612e-10 -1.03518294821477e-08 7.66582622440187e-09 -2.18115233085561e-09 -8.66222604248712e-09 1.81920866460416e-09 4.4134275013848e-10 -7.58470158275067e-09 1.60322519502008e-08
"R1016" -2.53128180905108e-08 4.09165041257826e-10 2.21642221254821e-09 -3.07147219160613e-08 7.29027838497828e-08 -1.37944274830989e-07 3.71751185708203e-08 -3.54040167990523e-08 -9.68305292353493e-08 9.75223671097776e-08 5.08744798595578e-08 -3.90929839398437e-08 -5.2240926869837e-08 -1.8288685193689e-09 1.31376589037925e-07 -1.21818798058812e-08 1.3304148173725e-08 -3.88526310547514e-08 1.63943916288512e-08 5.46123879357836e-08 -1.65154425337414e-08 2.45946730533776e-08 5.24001068760193e-09 6.38114598462701e-08 1.38537687112769e-08 -4.69899743367348e-09 -4.87289655710283e-09 -5.37147862347915e-08 4.62342859901718e-08 1.78567827472106e-08 2.46116085938545e-09 -3.1067735042216e-08 1.61020378227378e-08 -7.12937421340027e-08 9.10675984553392e-10 5.38903528419417e-09 -2.85236333049975e-09 2.73208211739349e-08 -5.00514996844552e-09 2.94347506223968e-08 -5.32414637476084e-09 -8.89718432145801e-09 5.85314435364153e-08 -8.28522824812024e-09 1.58756969494816e-08 1.13683909594063e-08 -7.29382514060400e-09 1.49068563608255e-08 -1.97443843343778e-08 -4.49141569844025e-09 -1.14702544757402e-09 3.18197248129654e-10 1.25054964311304e-08 -4.52328356645256e-09 9.02601417128333e-09 -1.62658456337323e-08 -1.66560198408654e-09 -6.09726626926272e-08 1.47706572586839e-08 -8.00042899831182e-09 -5.10462814896741e-09 7.25407216151071e-09 -1.01700463658728e-08 3.96429923485523e-09 1.90814493208384e-09 -2.77587972403801e-08 3.23014961606434e-09 -6.88537852743742e-09
"R1017" -4.79503113317485e-09 1.24914507233554e-07 -5.68157028023278e-08 1.40584606249687e-07 -5.79848040046803e-09 1.99233709661292e-08 3.05609773041954e-08 -1.12289985454399e-08 4.48382916044981e-08 -3.92537829280174e-08 -1.43403870204423e-08 4.07088869375969e-09 -3.68530058498411e-08 1.88414884198841e-08 -1.21818798058797e-08 6.55472975737564e-07 -5.14692423572272e-08 9.74199721940182e-09 -4.40307797796941e-09 -3.31807215980203e-08 -1.26525780349562e-07 -5.18862721331738e-07 1.45536750193092e-07 -3.05433345404413e-07 1.02719724549922e-09 7.10942889268222e-09 -4.53316417261445e-08 -4.73830152253211e-08 -3.69665542792538e-08 8.90745773590407e-08 1.3056531150515e-08 1.02907592045399e-08 -5.134659636929e-08 6.38394131266857e-08 -4.71912746301474e-09 -1.40992926409335e-07 -3.37594989613112e-09 -1.76601988884797e-07 1.42106627329396e-10 -6.69407335508328e-09 -6.15656939203907e-08 -3.75820428464075e-09 4.62750200317707e-09 2.81589693126643e-08 -1.73873319984789e-08 -3.88125082911629e-08 -2.29331185190936e-09 -5.39258029592022e-09 4.46895003839168e-09 -6.7105499050124e-07 -3.86896378839675e-08 -2.36702732389862e-09 2.89520552368802e-09 -9.71166307984762e-09 -5.89120152771176e-08 5.43619313990403e-07 1.06288701782942e-07 3.13192808004294e-07 4.38225062353258e-08 1.18746855228226e-08 -2.33593693184749e-09 2.19916094714652e-07 9.22495377806238e-09 4.6853049582279e-08 -2.80612856420719e-09 3.1213946054504e-09 -1.69909435439567e-08 2.97303022452591e-08
"R1018" -3.34715686755428e-09 -4.9274581363097e-08 5.60919021346008e-08 4.22839467592955e-08 -1.11496389804059e-09 -3.29089471390971e-09 3.71252757566302e-09 -1.526203857529e-08 6.06802832281876e-09 1.18649888976767e-08 -3.56207616033643e-08 -7.08127157939995e-11 6.60154996598761e-08 3.15532734615976e-08 1.33041481737238e-08 -5.14692423572282e-08 1.90249678356725e-07 9.89263650154468e-08 -1.03152604927253e-07 -9.81263679008864e-09 2.10425005311709e-07 7.75763678041936e-08 -3.44886471487767e-07 -2.36717948542642e-08 -4.20890795759745e-08 -4.08641093573536e-08 7.05810026394896e-08 -8.27313105134637e-08 -6.55228235160886e-08 1.5302006346473e-09 -4.69455898622953e-09 3.6721830300542e-09 7.34351012520973e-08 -4.87693812612165e-08 1.50022916130155e-09 5.99090151679492e-08 6.40962955620267e-09 -1.92565144763033e-08 -5.16824830228532e-09 -3.02138463262003e-09 -7.23034674660676e-09 5.86490832689463e-10 -1.37156327577914e-08 4.31495349259977e-09 -6.78889606497675e-09 -4.70599655829201e-09 3.12182082353595e-09 5.99347054799457e-10 2.23375551167152e-09 5.13823403020804e-08 1.71959923175601e-08 -3.57588997286339e-10 -5.04359511035051e-09 -6.04289426425689e-09 2.29162070092299e-08 -7.26872472727594e-08 -3.25191077034779e-08 5.21032004882901e-08 9.11491742659551e-10 1.19247707948554e-08 -5.51978748399854e-08 -1.41292048248229e-08 3.96124777662165e-09 -2.91298910155279e-09 -7.11723513930498e-10 1.05569459453803e-09 7.27815360653687e-09 -2.55907772463895e-08
"R1019" 1.04529416536537e-08 -3.09166371382712e-08 3.85788917388752e-08 1.83989226729383e-08 -6.1666320741455e-08 2.37080825881107e-08 -2.26808700439758e-09 -1.57518441326654e-08 2.63710963841908e-09 -1.71641810735043e-08 -5.10359201922608e-07 1.45947832750434e-08 2.66472348554298e-07 2.30649199730617e-08 -3.88526310547513e-08 9.7419972194017e-09 9.8926365015447e-08 5.23612887788467e-07 -2.65180369693687e-07 -4.16515832384909e-09 1.05431593686849e-07 -3.18005386610388e-08 -2.05993472824339e-07 -3.1079270743412e-08 8.26613796637749e-08 -4.23744569873139e-08 4.22832296682778e-08 1.21107062459732e-09 -1.4422928652437e-07 -2.28971209002382e-08 -6.24688631388674e-09 7.57062587245259e-08 -3.40577382866049e-09 1.60795400260262e-07 -2.68209686768963e-09 -3.63546359201597e-09 2.22959731533222e-08 -1.34593999260563e-08 -5.36603488231179e-09 5.73993916669504e-09 -6.92278000363702e-09 9.86794448723206e-09 -8.54501665120796e-09 8.90752155292433e-10 -3.54411492360069e-09 -2.68194779500505e-09 3.35989252297136e-08 7.44701274402449e-09 -1.14168328726059e-08 5.95742054359431e-09 1.60913253942462e-08 -1.5541439759466e-09 1.67614749258506e-08 -2.3209310508939e-09 7.39223373975885e-09 2.6377730311995e-08 -3.59307824248419e-08 3.58001988418905e-08 -1.49153249116006e-07 1.67651098873164e-08 -1.66872728440951e-08 -1.6536736901594e-08 -2.49996073873948e-09 1.04194887717974e-08 -1.25799425182486e-08 -1.05134821476708e-08 1.41044152508096e-08 -2.76815447796122e-08
"R1020" -3.18886495567353e-09 -1.12126942834767e-08 -3.95534923338409e-08 -2.47140779988051e-08 2.40570793381983e-09 -5.97388002161445e-09 -1.98647902913205e-09 1.12113942712982e-08 -4.63859338048869e-09 8.8065628509164e-09 1.06652360202022e-07 -9.76902228637196e-09 -8.31579345776937e-08 1.44959106514165e-08 1.63943916288515e-08 -4.40307797796808e-09 -1.0315260492725e-07 -2.65180369693688e-07 2.70631482080961e-07 7.96684068418456e-09 -1.00358700469425e-07 2.63698221098396e-10 1.84982168827915e-07 2.59299310999787e-08 7.18194672429021e-09 3.60799913865435e-09 -1.40618086202493e-08 3.12455668303644e-08 -6.77653984039437e-08 -2.42222836735573e-09 1.98298870451376e-08 3.62437162497987e-08 5.13179315467664e-08 -7.66599310444799e-08 4.08787470426405e-09 1.51193858073741e-08 -2.78433852512189e-08 1.67598178141305e-08 -4.68143838446469e-09 5.82047018005118e-09 7.05084503407491e-09 1.44629671885444e-09 8.84542908105782e-09 -5.47841876884942e-09 8.23451347970615e-09 7.23282088088752e-09 -1.17123035574755e-08 -8.97283312731315e-09 -5.5026474619551e-09 -7.20172852959752e-09 -2.31189572025019e-08 -1.94578131453497e-09 -7.09293870072694e-09 -1.87239636221258e-10 -1.60975289610607e-08 3.94166610381856e-10 4.71752116965477e-08 -3.65753702363611e-08 3.9805527968883e-08 -5.61443678636005e-09 2.64572398212827e-08 7.59962623558948e-09 4.18085103816703e-09 -8.59507716497629e-09 -7.48825267289812e-09 -2.5817771286016e-09 -2.10523340327069e-08 4.15200022191371e-08
"R1021" -2.9062857075898e-08 2.53384797109649e-09 -1.48369313941358e-08 -5.1672541567901e-07 -4.73764934728015e-08 1.15558207387692e-07 -6.27354143029704e-08 -2.39202956502305e-08 -1.88177946357227e-07 4.6290653218327e-09 -1.7649721192578e-09 -2.97495698059554e-07 -2.51552695724287e-08 4.83547221148617e-09 5.46123879357845e-08 -3.31807215980145e-08 -9.81263679008898e-09 -4.16515832384892e-09 7.96684068418588e-09 5.89931118955401e-07 -1.84927484294013e-07 2.53867882035093e-08 7.91014234556529e-08 8.7654553355907e-08 6.40936703550624e-09 5.54521383441541e-09 -2.52916348289011e-10 2.65932802224249e-07 -8.29034720064981e-09 1.03943972061431e-07 -1.99098159208782e-09 3.76721660911444e-08 -2.93443231427989e-08 -1.01182706031101e-08 -1.07996893603727e-08 8.41104797923482e-09 -1.31486893238359e-08 2.27631067029758e-07 3.51638588827025e-09 -2.97401591428414e-08 -8.48196717033918e-09 1.38993171141949e-08 8.50117709246218e-08 5.23036574495192e-08 -1.48224574631394e-08 -6.18676218071126e-08 1.05068426127406e-08 -8.21850830624406e-09 1.75798741894645e-08 4.21338027867952e-08 -3.7778322638741e-09 1.46668202812257e-09 4.41295486285849e-09 2.31811554340894e-09 2.67482838646296e-08 -9.44581900846882e-09 6.61213925154381e-09 -1.77012380235349e-07 1.19027136577574e-09 2.36956608374208e-09 -5.62338995268115e-09 -4.9585898206695e-08 7.92437898693246e-09 -1.02505562572314e-08 3.05858980930775e-09 6.52796271028675e-09 -6.42079674993862e-09 -3.08020864917355e-09
"R1022" 3.10161315514143e-08 -4.98261112968848e-08 1.31157872639805e-07 4.26536696963324e-07 -1.48432238189275e-08 -9.87923649042031e-10 2.13608864744063e-07 -1.75466920087317e-08 1.04471682178717e-07 4.15725494911899e-08 -5.79005664235373e-08 5.24435773111165e-08 4.20098575598909e-08 -2.44236016833635e-08 -1.65154425337408e-08 -1.2652578034955e-07 2.10425005311704e-07 1.05431593686847e-07 -1.00358700469424e-07 -1.84927484294009e-07 1.58332387702798e-06 -1.10969065371725e-07 -8.64997480601631e-07 -1.45747278053939e-07 -5.9843442924528e-08 -4.17795338563747e-08 6.82546950166621e-08 -8.11189416300759e-07 -2.16584692052561e-09 -4.72028923904513e-07 3.58814489137797e-09 1.14796835337386e-08 1.5162471767079e-07 5.31537133681195e-08 1.17959184000174e-08 7.67734098813529e-08 4.58698312002707e-08 -8.5405859422308e-08 -6.37841939044034e-09 -3.90875273084337e-08 -2.45121424026063e-09 -3.38939283269889e-09 -5.92018999455684e-08 1.57116952597283e-08 -2.63014282195394e-08 -2.11483244904986e-08 -1.88972742855533e-08 7.13048787594533e-09 3.25987292065588e-08 1.59668731518235e-07 5.25342638333032e-08 -1.67350518827377e-09 -1.64638124979452e-08 -5.87941525259923e-08 7.00512460120269e-08 -6.27673297002689e-09 -1.27447406828364e-07 2.57557042161345e-07 6.29296663709805e-08 2.6033679015618e-08 -1.14067384278253e-07 -1.61227065196811e-07 4.31141617315779e-09 -3.14873635215439e-08 5.0357014764969e-09 1.71819937879145e-08 -3.14239899165966e-09 -3.34276342863047e-08
"R1023" -2.24763581206267e-08 -1.16970535037717e-07 9.17352200800227e-08 -4.41822806619856e-08 -2.28542869143605e-09 -4.47389250012192e-08 2.03120076801122e-08 1.77068844494339e-08 -9.6746830170428e-08 4.50124131618447e-08 3.69955010341652e-08 6.07392902998019e-09 1.57578718322611e-08 -2.02641431315509e-08 2.45946730533776e-08 -5.18862721331735e-07 7.75763678041928e-08 -3.18005386610379e-08 2.63698221098053e-10 2.53867882035086e-08 -1.1096906537172e-07 1.31760987269602e-06 -2.3705806485341e-07 2.94115695769232e-07 -3.91718616627206e-09 -3.15209114268001e-09 -1.2885015733399e-08 -1.9193835147382e-07 7.78935694634413e-08 -1.93292780120328e-08 2.90098087661792e-09 -6.13761926746736e-09 8.05016410649228e-08 -1.13279741660507e-07 -2.85308456225633e-09 2.22388876596718e-07 2.438680219049e-08 1.26650759025847e-07 9.38601708495012e-09 2.70422391126563e-09 4.04384274245339e-08 3.30787417451024e-09 1.31980253465329e-07 -1.44575232517309e-08 7.21533874315026e-08 2.55404809898876e-08 -1.01228261806558e-08 -1.47059443387115e-08 -3.29494780780535e-09 7.17492974107548e-07 -2.22149289073523e-08 -6.2664858536342e-09 9.53411917319675e-09 -1.41906912035753e-08 4.61500204796861e-08 -1.51432864036362e-06 4.29997581009247e-08 -2.96982151121202e-07 -4.31503575579103e-08 -3.30441476363075e-08 2.0612640264379e-08 -1.80598966265335e-07 3.12342559949163e-08 2.04193711048291e-08 -3.18559821907736e-09 -2.19546401360327e-08 -5.49276660391046e-09 -4.90061599230526e-08
"R1024" 6.76947829778809e-08 2.39015262941192e-07 -3.77818589297572e-07 -1.98552551794156e-07 4.4298203986742e-08 3.50941070551093e-08 -5.22242207665708e-08 -7.32253597583483e-09 -3.999193126697e-08 -4.17255707236229e-08 9.81684319845397e-08 -3.29519334017484e-08 -3.17659174882596e-08 -1.49238646963411e-08 5.24001068760427e-09 1.4553675019309e-07 -3.44886471487772e-07 -2.05993472824337e-07 1.84982168827914e-07 7.91014234556504e-08 -8.64997480601638e-07 -2.37058064853413e-07 1.40954609522912e-06 1.12318122107748e-07 8.82348425909262e-08 8.53554106491202e-08 -1.12609542694076e-07 3.38240706273354e-07 1.25879971201383e-07 7.15385425506043e-08 -6.49977342712786e-09 -5.69828346985901e-08 -2.75924279338715e-07 -1.04645485959731e-07 -1.03788540237314e-08 -2.15508033251558e-07 -1.02503943729213e-08 6.78510849098369e-08 -2.33985153529567e-09 2.45281839260533e-08 4.05611770193587e-08 -4.03829106711355e-10 3.32241131175795e-08 -1.78991756301271e-08 4.70800652219751e-08 1.1225219628722e-08 -3.33869907591824e-09 -1.04240655514971e-08 -2.03185479175985e-08 -1.82744657051346e-07 -4.26983991624475e-08 -9.08663455802618e-09 -4.29795618716858e-09 3.43678770863974e-08 -6.01911022897841e-08 2.7393124086358e-07 7.28793441265207e-08 -1.79876813073169e-07 -7.8346955162682e-08 -9.16730462314698e-09 7.10311898696001e-08 4.96103973266185e-08 -7.99857588870672e-09 8.67623322836208e-09 -5.33109283423624e-09 -1.89239378091501e-08 -5.90572071852646e-09 6.40891715455863e-08
"R1025" -1.54130003660008e-08 -3.36199144959182e-08 -2.73113585145827e-08 -1.79674504303712e-07 2.56934637633625e-08 -6.69908968627402e-08 1.5819575468738e-07 2.85943047651315e-09 -2.39681756258505e-07 9.42809576534251e-08 2.85881837533298e-08 1.86268874033429e-08 -1.8856442945081e-08 9.06199809323321e-09 6.3811459846271e-08 -3.05433345404417e-07 -2.36717948542666e-08 -3.10792707434111e-08 2.59299310999784e-08 8.76545533559104e-08 -1.45747278053926e-07 2.94115695769231e-07 1.12318122107751e-07 7.26802545971829e-07 -5.63583204882053e-09 6.99734925304282e-09 1.39352982017518e-08 -5.54283723282797e-07 6.33793756738744e-09 5.77802512779406e-08 -2.70981324818218e-09 -1.74443594003988e-08 -3.79010804230668e-08 -6.04610981206901e-09 -1.87260600046542e-09 6.13971781761093e-08 1.66120828685103e-08 3.57670018694128e-07 -2.59163862555e-09 5.15494423800427e-09 6.52100988208502e-08 -8.43408077701885e-09 1.63081891171485e-07 -6.29875923082292e-08 2.81567359098649e-08 7.47631455895516e-08 -1.23897224959956e-08 -2.26631336247108e-09 4.32117934928856e-09 2.95160486795073e-07 1.89600318853451e-08 -4.53777177180196e-09 1.62974184330623e-09 2.36415686975689e-08 9.33320705347723e-09 -3.28856746710911e-07 -6.59036082251223e-08 -7.61129199198061e-07 4.22472214315902e-09 -1.21484250031736e-08 -6.50961768859842e-09 1.25046225783693e-07 3.76377110605892e-09 -6.29339193292258e-08 1.18566554920583e-09 -5.86534332568802e-09 3.83563855356576e-08 -2.91673346855249e-08
"R1026" -9.29263268577342e-09 -1.75785436611016e-07 2.43035464396485e-08 -2.50246376941073e-09 2.96185923758644e-08 -2.55735464170411e-09 1.78839580427712e-09 -8.79009882480839e-09 -3.24813613959002e-08 4.34796355295537e-10 -2.8225547978357e-07 1.61834366152919e-09 -3.58256900856095e-07 -5.353865724942e-08 1.38537687112767e-08 1.0271972454992e-09 -4.20890795759742e-08 8.26613796637749e-08 7.18194672429033e-09 6.40936703550543e-09 -5.98434429245305e-08 -3.91718616627243e-09 8.82348425909258e-08 -5.63583204881983e-09 9.66879679170486e-07 -5.39997841519447e-08 -1.69326482307756e-07 1.80400401190067e-08 9.69554070997524e-08 4.07971016624396e-09 -4.46734986025041e-10 1.09467366134051e-07 -1.87844269396039e-08 8.43376393321933e-09 2.28100140159923e-08 3.9709777243624e-08 -6.40250370047916e-09 -6.23733667946351e-09 5.84239060865081e-08 2.64061486059507e-08 1.8443384579548e-09 -6.29344284377828e-08 1.81624726733306e-08 1.71926775590768e-09 1.76640976458372e-07 -6.67236372889542e-09 1.11428555460577e-07 5.30088786329021e-08 -2.85167096852554e-08 -1.96235282505336e-08 1.57318125900018e-08 -1.74918528142055e-08 4.39958152696159e-08 6.8805400596906e-09 -2.76923877501986e-10 6.39348736038745e-08 -5.0395532293482e-08 -1.22926446935394e-08 -6.50764268744837e-07 -2.50560814648714e-08 1.33055735305333e-07 2.45204976578462e-08 -6.32396635245107e-08 -3.65919244104517e-09 -3.62913660519466e-08 -1.44902506935198e-08 -5.98231338963643e-09 1.30895827330503e-08
"R1027" -6.27501138717171e-09 1.60968332977959e-07 -3.9607647237898e-08 -1.17629968947001e-08 -1.85678104132677e-08 1.22310891365561e-08 1.02255442757082e-09 1.64957847302026e-09 -3.18652518666919e-09 -1.17742815095058e-08 -1.23957557618754e-08 -1.38049933492175e-09 4.79431503148403e-08 -4.30933725900978e-08 -4.69899743367424e-09 7.10942889268051e-09 -4.08641093573548e-08 -4.23744569873132e-08 3.60799913865618e-09 5.54521383441618e-09 -4.17795338563778e-08 -3.15209114267841e-09 8.53554106491199e-08 6.99734925304589e-09 -5.3999784151944e-08 1.57520101937436e-07 -2.22144301886188e-07 1.53848767208008e-08 1.12558026264625e-07 7.45948097632436e-09 -8.50953022834549e-09 1.61759402464277e-08 -2.86099291205746e-08 -4.19984641568796e-08 -9.83393868529889e-09 -9.65666431923508e-08 -3.81784608539926e-09 3.17119871361019e-09 -7.60002085535535e-09 2.00596130571802e-09 -5.30347706564787e-09 3.16002875387376e-09 7.24089344016007e-09 -1.56164422242921e-09 -6.71431152330119e-09 1.64961099596889e-09 -1.47567771905948e-08 1.60771659629421e-09 1.44589605515756e-09 6.9364819678004e-09 5.40998201439546e-09 6.61732520485113e-09 3.05291605633331e-09 2.8643613993378e-09 -9.62727240258528e-09 -1.05030096499126e-08 -1.29465828736416e-08 -1.90057507691305e-08 3.01432972215241e-08 -2.98575889964855e-08 1.03560732745908e-07 2.01131918766045e-08 -5.21246767969109e-09 8.87284093502794e-09 2.02152114771237e-08 -1.43654448825243e-09 1.52990046405917e-08 -5.26652118572715e-09
"R1028" 1.90389274612734e-08 -5.79699505307393e-07 1.55426389607789e-08 1.22520428738455e-08 6.49572760608511e-09 -1.31265422097596e-08 -1.1577826346438e-08 8.58776469396794e-09 -2.73293277884953e-09 1.40300305593002e-08 5.61795531190643e-08 6.4212179512985e-09 1.32633781547711e-08 4.68771194784425e-08 -4.87289655710232e-09 -4.53316417261427e-08 7.05810026394861e-08 4.22832296682784e-08 -1.40618086202496e-08 -2.52916348288399e-10 6.82546950166644e-08 -1.2885015733401e-08 -1.12609542694072e-07 1.3935298201752e-08 -1.69326482307755e-07 -2.22144301886182e-07 8.80321503688703e-07 -2.85119413202843e-08 -1.85423239718655e-07 -2.3554970023027e-08 -9.10278751744157e-08 -1.68043222110519e-08 2.64209450088609e-08 1.04301164527776e-07 2.26481983193523e-08 4.20760312952511e-07 8.49285566710206e-08 -2.59588751971601e-08 1.16018142001262e-09 -1.22585242261712e-08 2.00596572505622e-08 4.58668053372009e-09 -3.72617171325324e-08 -6.07946824384898e-09 -9.8828719223393e-08 3.50977754738023e-09 1.3570425544724e-08 -2.80988556937629e-08 4.06607230659701e-09 -4.79622474912844e-08 -1.32623661087267e-08 -1.54892304053805e-08 -1.02844831290865e-08 2.03421964900919e-09 -8.26812521419222e-09 9.38973538511767e-08 1.24443259212421e-09 7.46420838928007e-08 1.64498736995755e-07 1.05266446751548e-07 -6.11909284799259e-07 -4.33052046989127e-08 5.37804332706628e-08 -3.46913758116459e-08 1.58656293196343e-08 2.67661935388806e-08 -1.94451353569972e-08 -1.40038484230706e-08
"R1029" 5.12174336774445e-08 5.1738764344356e-08 -3.23259653890151e-08 -8.82040630211873e-07 -4.13975326274963e-08 9.19568603653512e-08 -9.48670950049243e-07 5.09799554967478e-08 6.01145727448457e-08 -9.83812256687926e-08 -3.48202715686755e-08 -9.41116918224948e-08 1.96777175317659e-08 -2.13385003925803e-08 -5.37147862347951e-08 -4.7383015225316e-08 -8.27313105134646e-08 1.21107062459819e-09 3.12455668303642e-08 2.65932802224243e-07 -8.11189416300758e-07 -1.91938351473825e-07 3.3824070627335e-07 -5.542837232828e-07 1.80400401190073e-08 1.53848767207986e-08 -2.85119413202881e-08 2.87380021510833e-06 -1.8637794505895e-08 1.00338348492468e-07 -4.77806710267187e-09 3.14402142005094e-08 -2.6727128323841e-08 -1.08417154474825e-08 -7.14942825087937e-09 -7.45480076818084e-08 -4.20447208734151e-08 1.23335680517474e-07 1.10558315558925e-08 6.93887261084182e-09 -1.07448411063621e-07 1.58566293499522e-08 5.06554724708293e-08 4.35003484080435e-08 -3.13449962646431e-08 -2.77727084378524e-08 2.92274592395789e-08 1.59102847474517e-08 -2.16257229964116e-08 1.28953880952587e-07 -1.13733477355792e-08 1.2351327998811e-08 6.72769249636024e-09 6.81808570548651e-08 3.1899103283804e-08 2.31405512404119e-07 4.32082164270213e-08 -2.02140131453912e-07 -3.53391129616974e-08 1.79436371945065e-09 4.60097010295269e-08 -1.95609652719125e-07 -3.08905262247736e-08 1.17504101653405e-07 8.33882245740354e-10 -7.2208015339077e-09 -4.27620069287365e-08 3.22235580503258e-08
"R1030" -7.7635731729361e-08 1.18420489758786e-07 3.73468935212087e-08 8.44363038816247e-09 4.18775856122826e-08 -9.0002153605929e-08 1.03164544189634e-08 5.0472948751626e-08 -4.23103475013337e-08 1.55261214009855e-08 6.20290351123218e-08 1.5979873811086e-08 2.08512527639845e-08 -4.85537269599881e-07 4.6234285990172e-08 -3.69665542792516e-08 -6.55228235160878e-08 -1.44229286524369e-07 -6.77653984039424e-08 -8.29034720064816e-09 -2.16584692052543e-09 7.78935694634404e-08 1.25879971201385e-07 6.33793756738798e-09 9.6955407099753e-08 1.12558026264624e-07 -1.85423239718655e-07 -1.86377945058937e-08 1.24095826810643e-06 -2.53906121943732e-08 2.56682732929214e-09 -1.54577948214526e-07 -1.31000903850167e-07 -3.8425070091959e-07 -1.08178288228271e-08 -5.62627825802674e-08 -7.22982231589718e-09 8.53991333622751e-09 2.00985094000003e-08 -4.15257974538842e-08 2.38577310262202e-10 -1.52998603105404e-08 6.29107244861266e-09 4.41123002560127e-09 1.30449983110003e-08 1.52162182607514e-08 -5.89499748322695e-09 6.31145621854512e-10 5.45180744749242e-08 2.19126977177227e-08 8.4343316426556e-09 -1.49179464879227e-09 2.73367231182888e-09 -8.33367150048117e-09 4.42735488115285e-08 -4.99113725021545e-08 -2.4636570618414e-08 2.399188640786e-10 -5.67443456456447e-08 -2.48574190878492e-09 2.75804167301492e-08 -1.73088363460247e-08 1.80788324749734e-08 9.55119393162842e-09 1.10820660354403e-09 -8.48569831178206e-09 8.39319471352708e-10 -3.83657436873472e-08
"R1031" -1.23487525723774e-07 1.2316583914377e-08 5.16785223195117e-10 -1.38221712179271e-07 7.94871997037005e-09 7.57664670119378e-09 -1.00184495733136e-07 -5.14901415838565e-09 -2.41256954336458e-08 2.25863747240855e-08 2.96736740538142e-08 -5.81351608744206e-08 1.18960003795117e-08 6.45022724338948e-08 1.78567827472044e-08 8.90745773590427e-08 1.5302006346525e-09 -2.28971209002386e-08 -2.42222836735875e-09 1.03943972061431e-07 -4.72028923904527e-07 -1.93292780120315e-08 7.1538542550612e-08 5.77802512779447e-08 4.07971016624393e-09 7.45948097632696e-09 -2.35549700230268e-08 1.00338348492452e-07 -2.53906121943722e-08 4.67778078915985e-07 -3.05759558742789e-09 -1.99435003632928e-08 -6.2470953900254e-08 -2.12196700678197e-08 -4.30523320345663e-10 -3.28385721087334e-08 -1.2629963272155e-08 7.96226996313949e-08 1.60391681406188e-09 1.14505759259321e-08 1.57502252712032e-08 5.66680214039622e-09 1.0930577209009e-08 4.30872334691501e-11 -4.31711097510835e-09 -7.83087845215532e-10 1.06865984292376e-08 -6.02694283256634e-09 -1.26365562635769e-08 -8.43706058094483e-08 -1.67898680709152e-08 4.72147587024191e-09 4.85553821173807e-09 3.65171648248729e-09 -1.62930029585226e-08 6.98195553132895e-08 3.57722639338729e-08 -1.36119587813775e-07 -1.92462312380197e-08 -8.91760897800589e-09 4.52563798272702e-08 1.01318786659014e-07 8.20581056640694e-11 -6.58439937831046e-09 -1.47008065478378e-09 -3.89704360847796e-09 3.81109257387182e-09 8.48001773097848e-09
"R1032" -8.88614728760383e-10 5.69071283428665e-08 6.18893119610693e-09 1.89803597946693e-09 2.13109136691659e-09 -2.97138765366176e-09 2.60068690229764e-09 -1.18464829051346e-09 2.02049040044226e-09 2.29042994422906e-09 -2.59920305477674e-08 -2.30364172201413e-10 -1.68516559973317e-08 -3.97658077642371e-09 2.461160859385e-09 1.30565311505144e-08 -4.69455898623045e-09 -6.24688631388774e-09 1.98298870451364e-08 -1.99098159208883e-09 3.58814489137838e-09 2.90098087661827e-09 -6.49977342712905e-09 -2.70981324818244e-09 -4.46734986024241e-10 -8.50953022834624e-09 -9.10278751744172e-08 -4.778067102668e-09 2.56682732929139e-09 -3.05759558742809e-09 7.33056686517757e-08 1.37352287804e-08 2.55353873132644e-09 3.51995414642797e-09 -1.28701482866476e-09 -2.8196639948449e-08 -2.13312134805331e-08 1.94515482735604e-09 -4.89969020972853e-10 1.02349577768227e-08 -3.36750849996685e-09 9.63836540781273e-09 3.49263042456704e-09 -1.81774488746025e-10 4.70364780361265e-08 3.49733155832288e-11 -1.52042171768116e-10 -2.76968137734089e-09 -1.3573095191672e-08 1.78207134985602e-09 2.92009720010443e-09 -1.00517267259316e-08 -2.07028243140262e-08 -1.52453884994527e-09 2.92691788931419e-09 -2.0477471997121e-08 8.21722943920547e-09 -2.90892533755349e-09 -7.26354282636745e-09 2.11680392319187e-08 5.97152542831387e-08 2.87073798895412e-09 -1.90387996297048e-09 5.19851287505605e-09 -5.04003936344736e-08 -2.1736281198615e-08 -8.30082763948588e-09 1.27865633179442e-08
"R1033" -6.54428178952403e-10 -2.84789145288409e-08 2.94710242632283e-09 -1.95149559830781e-08 -2.02200133652267e-07 1.14790236912283e-07 -9.64474571458901e-10 -1.14356802658711e-08 -7.54562540816932e-10 -5.92254479595081e-08 -2.73617908982044e-07 -3.04978207510216e-08 8.12083203613605e-08 -1.29002507097793e-08 -3.10677350422157e-08 1.02907592045392e-08 3.6721830300529e-09 7.57062587245258e-08 3.62437162497995e-08 3.76721660911443e-08 1.14796835337354e-08 -6.13761926746529e-09 -5.69828346985918e-08 -1.74443594003985e-08 1.09467366134051e-07 1.61759402464279e-08 -1.68043222110525e-08 3.14402142005094e-08 -1.54577948214527e-07 -1.9943500363293e-08 1.37352287803996e-08 2.80133996731467e-07 7.7665162386991e-08 3.60278951526464e-08 -7.01154558506827e-10 4.05811003827332e-08 -8.32828720594893e-09 -1.52617882446885e-08 -1.90479196479546e-08 1.25296957595007e-08 -4.23354401086516e-09 -1.57506761422765e-08 1.28323476990958e-08 -2.31941408204106e-09 8.53301752600714e-09 -4.04673640437342e-09 8.22491501454794e-09 1.71155395901109e-08 8.33192059734883e-09 -1.73560573489983e-09 -1.30814361252267e-09 -3.94893073125306e-09 7.88384946880512e-09 6.39020078434968e-09 -3.70229811106613e-09 9.36577901228954e-11 -2.80410278674309e-10 6.10413484813784e-09 -9.97139957814392e-08 1.21265743581395e-08 -7.26372870872454e-09 7.0129178487249e-09 -1.95263705675884e-08 -6.05294180782116e-09 -1.10167226905809e-08 1.13077292328073e-08 7.86011436666576e-09 -3.79333423087743e-09
"R1034" -5.32689118974056e-08 -4.07323809955375e-08 7.90110877984048e-08 4.32174161566072e-08 -3.63333212320032e-08 -2.3672792679334e-08 2.19271261798426e-08 1.72406034949218e-08 9.21016086359934e-09 1.63443637200229e-08 -2.1664661816181e-08 1.18102864796146e-08 5.97412722675887e-08 -2.98446260654763e-09 1.61020378227369e-08 -5.13465963692911e-08 7.34351012520969e-08 -3.40577382866027e-09 5.13179315467676e-08 -2.93443231427977e-08 1.51624717670787e-07 8.05016410649248e-08 -2.75924279338714e-07 -3.79010804230672e-08 -1.87844269396037e-08 -2.86099291205751e-08 2.6420945008859e-08 -2.67271283238451e-08 -1.31000903850167e-07 -6.24709539002494e-08 2.55353873132568e-09 7.76651623869917e-08 2.77716899982065e-07 -1.67823656518856e-07 -7.7932633642734e-10 5.49120614262513e-08 -1.15955936595947e-09 -2.58321337294618e-08 -1.57747655398138e-08 7.95984377941794e-09 -1.53764785139469e-08 -6.59219152744432e-09 -1.33143617457718e-08 -5.32116911799575e-10 1.42771936842389e-09 -2.46153092888838e-10 5.78204696051224e-09 8.26638100465629e-09 3.49326717888621e-09 4.59892971775333e-08 1.28770287157765e-08 -1.6136405063557e-09 -7.51833567091932e-09 -5.79292746945946e-09 5.20071656453429e-09 -6.92132868901225e-08 -1.53483383305837e-08 5.70554018560246e-08 -1.73275385887332e-08 1.04859552283443e-08 -2.73503222257925e-08 -9.85220326862897e-09 3.94451869110952e-10 4.1839356353545e-09 -4.9377930346465e-09 3.68221014694193e-09 8.60435645567641e-09 -2.0660462474423e-08
"R1035" 6.77169806571338e-08 -1.31816582997161e-07 -2.14554841634891e-09 1.24122374574039e-08 -1.52398259590293e-09 3.09509744701428e-08 -3.93349466451278e-09 1.0978760128933e-08 2.35037985040422e-08 -2.11839698552418e-08 -7.30030309176103e-08 1.60264805912537e-08 -2.23886528565605e-07 1.07860947541862e-07 -7.1293742134002e-08 6.38394131266871e-08 -4.8769381261214e-08 1.60795400260263e-07 -7.66599310444805e-08 -1.01182706031094e-08 5.31537133681216e-08 -1.13279741660507e-07 -1.04645485959731e-07 -6.04610981206792e-09 8.43376393321945e-09 -4.19984641568799e-08 1.04301164527777e-07 -1.08417154474809e-08 -3.84250700919592e-07 -2.12196700678204e-08 3.5199541464283e-09 3.60278951526475e-08 -1.67823656518856e-07 5.4598031507923e-07 1.36936295308946e-08 4.5507649834216e-08 8.71084358475108e-09 -4.26349316584553e-09 2.99342238297945e-08 1.43384740768437e-09 -1.49207278283423e-09 4.42083250973238e-09 4.43508047214793e-09 2.54950008408232e-09 -4.61184709246869e-08 -6.66351325666042e-09 2.94837264503999e-08 3.75636697837579e-10 -2.09731060174893e-08 -3.65737814938478e-08 -1.56996719473478e-08 9.38949282443807e-09 2.00350601621885e-08 4.31827542255995e-11 -2.54230716518461e-08 6.61608733871936e-08 2.33158367457625e-08 -3.56551226918814e-09 8.97793860981539e-08 -1.45922870445681e-08 5.98542885132049e-09 5.63780925798272e-09 -1.32128081813463e-08 -1.14174751319503e-08 9.1963701623939e-09 1.78154616419515e-08 -1.49615891923498e-08 3.56369959969849e-08
"R2001" -9.71247306810699e-10 -2.01201177269165e-08 1.22739472589838e-09 2.78469355901609e-08 6.1475443356212e-09 -6.34091155990242e-10 -6.41266944720879e-10 -1.55118030267807e-09 -8.28774190413124e-09 1.77616959967836e-09 1.45280141082575e-09 1.34328044286781e-08 -2.40158512299989e-08 2.77162618230571e-09 9.10675984553207e-10 -4.71912746301387e-09 1.50022916130283e-09 -2.68209686769088e-09 4.08787470426369e-09 -1.07996893603707e-08 1.17959184000101e-08 -2.85308456225483e-09 -1.03788540237324e-08 -1.87260600046705e-09 2.28100140159913e-08 -9.8339386852982e-09 2.26481983193529e-08 -7.14942825087806e-09 -1.08178288228261e-08 -4.30523320345192e-10 -1.28701482866432e-09 -7.01154558506336e-10 -7.79326336427939e-10 1.36936295308931e-08 2.50515092454075e-07 1.45730791538126e-08 -2.4948325089105e-08 6.92954297543159e-10 1.70228417298116e-08 -7.69100224072007e-08 4.61120699250653e-08 -8.80748263700959e-08 2.08801505414355e-08 -9.71313092160124e-10 -1.92880168323614e-08 2.03458756794684e-08 2.15204375416129e-09 4.72098047795652e-08 1.97272383218209e-08 -2.83937350932701e-08 1.07640617719817e-08 1.23562740203916e-08 -2.30587233758346e-08 -3.28336933721346e-08 1.34000035081682e-07 8.44191480292806e-09 9.93145056555962e-08 -3.20804329581141e-09 -1.35838287351216e-08 9.07166677653296e-09 -1.91007665934076e-08 -2.59426905390644e-08 -8.05294556593764e-08 -1.63571965674805e-07 2.07169441462196e-09 5.15430657577157e-08 -1.90281426376935e-07 7.57958797205023e-08
"R2002" -4.1677676095137e-09 -8.59267517778025e-07 1.21324555948987e-07 5.62624600046469e-09 -3.39434566383314e-09 -2.05230194529912e-08 -3.93298017091676e-10 1.49717616516611e-08 -1.40310593746794e-08 2.01490010725782e-08 -1.86895254221575e-09 -6.43894324768169e-09 -1.48120428910907e-07 2.18339482516362e-09 5.38903528419387e-09 -1.40992926409336e-07 5.99090151679487e-08 -3.63546359201613e-09 1.51193858073742e-08 8.41104797923449e-09 7.67734098813518e-08 2.22388876596718e-07 -2.15508033251562e-07 6.13971781761106e-08 3.97097772436245e-08 -9.65666431923499e-08 4.20760312952508e-07 -7.45480076818095e-08 -5.62627825802671e-08 -3.28385721087348e-08 -2.81966399484488e-08 4.05811003827336e-08 5.49120614262505e-08 4.55076498342161e-08 1.45730791538128e-08 9.25250866487812e-07 -7.48948453147861e-08 2.51146021482983e-08 4.1119952760486e-08 1.56236539955511e-08 2.69241491948072e-09 2.87338855751609e-08 -2.48228035222555e-08 -6.21063945329724e-09 -6.84870744126476e-08 3.99389145463989e-09 7.58549649375284e-08 -9.64622975233307e-08 -2.13832563131404e-08 1.39499055550168e-07 -1.26523600136053e-08 -2.4426796244906e-08 1.10659651566878e-08 -5.1601980727648e-09 -7.15469819083857e-08 -1.99464875247372e-07 1.06400919493499e-07 2.23755223074649e-09 7.82063460046898e-08 6.9705756626716e-08 -4.7648626330031e-07 -6.95234414565832e-08 2.1444855400164e-07 -1.72598818295274e-08 7.14094045394417e-09 -2.80762144662287e-08 6.32736243920406e-08 -2.48755059228617e-07
"R2003" 4.24305938220038e-09 1.68659399856162e-08 -4.19127523551064e-09 1.65676662237936e-08 9.98483004200733e-10 -2.7627366805393e-09 1.24124702373875e-08 -2.79437693538578e-09 6.74846023428942e-09 5.84045608401303e-09 1.4648306557164e-08 9.61793848063267e-09 1.82681686376247e-08 1.07234253362406e-10 -2.85236333050051e-09 -3.37594989612867e-09 6.40962955620576e-09 2.22959731533215e-08 -2.78433852512192e-08 -1.31486893238361e-08 4.58698312002732e-08 2.43868021904894e-08 -1.02503943729181e-08 1.66120828685088e-08 -6.40250370047851e-09 -3.81784608539923e-09 8.49285566710202e-08 -4.20447208734194e-08 -7.22982231589848e-09 -1.2629963272163e-08 -2.13312134805332e-08 -8.32828720594829e-09 -1.15955936595806e-09 8.71084358475242e-09 -2.49483250891066e-08 -7.48948453147907e-08 3.90076499851081e-07 2.41337200417652e-09 3.34349698097578e-09 -2.30677368463117e-08 2.87075647046893e-08 -1.43311553444868e-08 -1.76027461965617e-08 -3.97621648146157e-09 -5.83677383841246e-09 1.0220607534519e-08 -4.8921310329094e-08 3.14379318862465e-09 2.96144606462682e-08 1.08418374627056e-07 1.62199313024191e-07 -6.59706939970249e-09 -4.90555827496923e-08 4.78786751801054e-09 -4.28864219535062e-08 -6.12839089130641e-08 -5.16391793383288e-07 -3.0982152110519e-08 5.44666524648361e-08 2.2015286297304e-08 -2.32798704711783e-07 -1.52862563256149e-08 4.00746780202337e-08 4.5936217045025e-08 2.72799334525042e-08 1.45104061898314e-08 7.37653148394223e-08 -6.5126015226515e-08
"R2005" -2.22261769417622e-08 2.46507030931138e-08 -8.11697989759227e-09 -4.74029270345975e-07 4.31350980397724e-09 -8.54945183046327e-09 -9.47471465773238e-08 5.37334291120586e-09 -1.13169879369632e-07 1.74505276885621e-07 3.77303987935065e-09 -8.50346876821661e-08 1.71488751361674e-08 5.8314300019411e-09 2.73208211739372e-08 -1.766019888848e-07 -1.92565144763034e-08 -1.34593999260541e-08 1.67598178141299e-08 2.27631067029761e-07 -8.54058594223062e-08 1.26650759025849e-07 6.7851084909835e-08 3.57670018694128e-07 -6.23733667946445e-09 3.17119871360936e-09 -2.59588751971588e-08 1.23335680517469e-07 8.53991333623109e-09 7.96226996314025e-08 1.94515482735495e-09 -1.52617882446905e-08 -2.58321337294619e-08 -4.26349316584678e-09 6.92954297543816e-10 2.51146021482981e-08 2.41337200417769e-09 1.31528212653412e-06 8.79927281171333e-09 -3.15331373192646e-08 1.37145698003884e-08 1.56601459184652e-08 1.36550270054162e-07 -9.92663007153524e-08 2.50217136852909e-08 1.51223433651545e-07 -2.38190506836727e-09 -1.52452124273515e-08 1.21630346577325e-08 5.12282539093271e-07 -1.43382928630528e-08 -1.30747491806921e-09 1.26523758646973e-08 -3.17134822744152e-07 1.09823616812304e-07 -2.50805732036259e-07 6.05303483211176e-09 -1.37048628317245e-06 -2.0454223843024e-08 -1.21408603907979e-08 5.22294315154172e-09 5.35770059928367e-09 5.80551546061803e-09 -1.2326376596369e-07 1.42983235294924e-09 -2.11206449062151e-08 -3.54148290606496e-09 -1.68138524728757e-08
"R2006" -4.46750162643997e-09 -2.66652191082493e-08 1.65443960122582e-09 4.58738222133427e-09 2.21255350040857e-08 1.30783278632094e-08 -3.63116196717831e-09 -7.3564612283188e-10 -5.38483773992578e-09 -4.1627568389091e-09 3.09278826490434e-08 -4.44376623073293e-10 -1.32407020413858e-07 -3.64013003499841e-09 -5.00514996844652e-09 1.42106627326217e-10 -5.16824830228569e-09 -5.36603488231221e-09 -4.68143838446546e-09 3.51638588827083e-09 -6.37841939044179e-09 9.38601708494954e-09 -2.33985153529474e-09 -2.59163862555141e-09 5.84239060865081e-08 -7.60002085535429e-09 1.16018142001252e-09 1.10558315558895e-08 2.00985094000014e-08 1.60391681406309e-09 -4.89969020972652e-10 -1.90479196479546e-08 -1.57747655398133e-08 2.99342238297951e-08 1.70228417298116e-08 4.11199527604855e-08 3.34349698097532e-09 8.79927281171212e-09 8.68857695279648e-08 -5.17287202026075e-09 -6.82357790821066e-09 1.81055996231293e-08 2.3834441651753e-09 3.39886052816132e-09 -2.0073636009665e-08 1.37082353861605e-08 7.09477741841968e-08 -5.65392286896861e-08 -4.68689347576475e-08 6.92043031005118e-09 -1.78076171261719e-08 2.91423040140635e-09 1.06125975016817e-08 -1.78203109229645e-08 -8.80954231010467e-09 -9.10284102645709e-09 3.1419588930379e-09 -9.69404144396489e-09 -4.75651360145656e-08 9.45189541854003e-09 -2.21481409972958e-08 -3.77738781205237e-10 6.13548062025264e-08 2.30362313328222e-08 1.64476382353386e-09 -3.34820126037012e-08 3.93085319572673e-09 -2.81391072967173e-08
"R2007" 3.98866761964865e-09 -8.63871099826836e-09 -3.08034324341449e-09 -1.42901179263831e-08 4.63828456238688e-08 -5.24409853427482e-08 6.38511487682146e-09 3.22453822825555e-09 2.45274013611693e-08 5.47246910976621e-08 -2.6896909334706e-08 -3.0541722271566e-08 1.37326532634233e-08 -2.83631040507734e-09 2.94347506223966e-08 -6.69407335507949e-09 -3.02138463261876e-09 5.73993916669588e-09 5.82047018005295e-09 -2.97401591428404e-08 -3.90875273084304e-08 2.70422391126582e-09 2.45281839260516e-08 5.15494423799871e-09 2.64061486059518e-08 2.00596130571819e-09 -1.22585242261732e-08 6.93887261084018e-09 -4.15257974538836e-08 1.14505759259292e-08 1.02349577768235e-08 1.25296957594978e-08 7.95984377941825e-09 1.43384740768636e-09 -7.69100224072049e-08 1.56236539955514e-08 -2.30677368463095e-08 -3.15331373192652e-08 -5.17287202025886e-09 8.38551588384309e-07 -8.72085342745939e-09 -5.07819419900562e-08 -1.68010050354805e-08 -1.78443853004668e-07 1.492426246103e-07 2.24230916134294e-08 -4.0343408669858e-08 4.50850095125731e-08 -5.46975340203391e-07 -1.8364347642718e-08 -9.66115469805244e-08 -1.64621059051908e-08 1.05624012773285e-08 1.59108414081606e-08 -8.36818185315261e-08 1.32231228342747e-08 6.14662405577231e-08 3.00140567708056e-08 -2.86427757747532e-08 -2.40920791899808e-08 5.3648191328262e-09 2.75728301684605e-08 -1.35575485067541e-08 1.92008773564442e-08 -1.27419734957277e-08 -1.92278119875844e-07 2.55302713589798e-08 1.39365851910333e-07
"R2008" -1.65941149423304e-09 8.00862652198721e-09 -1.22698322259638e-08 1.70513163826777e-08 3.79647782930161e-09 8.60210784779659e-09 -9.3346542647067e-09 -7.18537771757484e-09 6.14041465589923e-08 -1.40226186756371e-08 -1.90420504765785e-09 -1.45989492237249e-08 -5.09297960052198e-10 7.94802501998129e-09 -5.3241463747608e-09 -6.15656939204081e-08 -7.23034674660149e-09 -6.92278000363694e-09 7.05084503407442e-09 -8.48196717033936e-09 -2.4512142402551e-09 4.04384274245371e-08 4.05611770193598e-08 6.52100988208677e-08 1.84433845795577e-09 -5.30347706564708e-09 2.00596572505631e-08 -1.07448411063609e-07 2.38577310263003e-10 1.57502252712003e-08 -3.36750849996725e-09 -4.23354401086588e-09 -1.53764785139499e-08 -1.49207278283675e-09 4.61120699250693e-08 2.69241491947968e-09 2.870756470469e-08 1.37145698003903e-08 -6.82357790820801e-09 -8.72085342746124e-09 4.52812637658046e-07 -1.88453190046214e-08 -7.21882373856113e-08 -4.34004853457092e-08 -2.15727516700248e-08 -4.35977798253342e-08 5.18237153781968e-09 -6.95139122509721e-09 1.76334411132133e-08 1.69797150040535e-07 -1.98105794169086e-08 3.74631688881648e-09 9.37572469841835e-09 3.89644603843762e-08 1.75824830598463e-07 -8.75573452852625e-08 -7.54879101694046e-08 3.9328257537438e-09 3.86833399473957e-09 5.95005799383733e-09 -4.31117041014241e-08 -3.60451689734617e-07 -2.20595279034404e-08 -2.02263990717203e-07 4.0846715787219e-09 1.45952401446252e-08 -2.49248167280836e-08 3.1236400677933e-08
"R2009" -1.04309258422413e-09 -1.981154841457e-08 -1.7779366156422e-09 -1.20307944980424e-08 -5.51061692033322e-10 4.6052433572153e-08 -1.55286281931988e-08 -1.17659483273018e-08 9.27545793846268e-09 -1.97116903621255e-08 -2.01539975682405e-08 -5.08720802293529e-10 1.03476841418749e-07 6.55858970233681e-09 -8.89718432145535e-09 -3.75820428463813e-09 5.86490832690644e-10 9.86794448723066e-09 1.44629671885288e-09 1.38993171141961e-08 -3.38939283271071e-09 3.3078741745116e-09 -4.03829106715586e-10 -8.43408077701733e-09 -6.29344284377822e-08 3.16002875387183e-09 4.58668053372252e-09 1.58566293499526e-08 -1.52998603105399e-08 5.66680214039604e-09 9.63836540781319e-09 -1.57506761422751e-08 -6.5921915274482e-09 4.42083250973322e-09 -8.80748263700946e-08 2.87338855751593e-08 -1.43311553444863e-08 1.56601459184641e-08 1.81055996231286e-08 -5.07819419900566e-08 -1.88453190046187e-08 4.1858160313636e-07 -1.15231628533827e-08 3.097148652004e-08 1.12189483678788e-07 -2.51352414119866e-08 -5.36905244262352e-08 -2.01211894760101e-07 -1.26237222499203e-07 8.40901933098696e-09 8.53690197664548e-09 -1.45639695879099e-08 5.1170988582392e-09 2.57687376768651e-09 -4.26639857615144e-08 4.69382689177991e-09 -2.95276333257207e-08 7.98422775405939e-10 4.33677763864609e-08 -1.96439971373097e-08 5.29238793888222e-09 1.12960554690703e-08 7.38309877732514e-08 7.17280021726942e-08 -1.88880094718689e-08 -1.98188840231137e-07 8.39452761531856e-08 -3.07864298654379e-08
"R2010" -6.95462863947627e-09 4.38966374562087e-08 -1.54852398443789e-08 -1.19158149117097e-07 6.34651254561332e-11 -2.5252751359117e-08 3.9785645442721e-08 8.72907993823642e-09 -3.69643292307494e-07 -4.13610958509934e-09 -1.15044312948359e-08 7.54535093753557e-08 -2.62100881498769e-08 -5.12321809076503e-09 5.85314435364157e-08 4.62750200317582e-09 -1.37156327577907e-08 -8.54501665120761e-09 8.84542908105881e-09 8.50117709246225e-08 -5.92018999455696e-08 1.31980253465328e-07 3.32241131175789e-08 1.63081891171484e-07 1.81624726733311e-08 7.24089344016134e-09 -3.72617171325295e-08 5.06554724708364e-08 6.29107244861258e-09 1.09305772090092e-08 3.49263042456658e-09 1.2832347699096e-08 -1.3314361745771e-08 4.43508047214896e-09 2.0880150541434e-08 -2.48228035222558e-08 -1.76027461965623e-08 1.36550270054163e-07 2.38344416517527e-09 -1.68010050354803e-08 -7.21882373856142e-08 -1.15231628533825e-08 5.50080971667748e-07 7.2520789642196e-08 -2.14481488451071e-08 -6.21006250581602e-08 1.60233663684253e-08 1.48149401670737e-08 8.81221856158350e-09 -4.43784891881423e-08 -5.43672007272764e-08 3.24071958754029e-09 2.5546484390062e-08 2.74544441861965e-08 5.88207182329341e-08 -1.64527663122338e-07 1.04551491393356e-07 -6.51731283960895e-07 -2.22126698696137e-09 -9.55762892278294e-09 3.02599598692179e-08 1.65233222093322e-07 -2.354120648765e-08 -1.50076855325607e-08 3.89083335604208e-10 3.98761197688543e-10 -3.65039322131869e-08 1.94513687424479e-08
"R2011" 1.36904894128839e-09 9.23177127773317e-09 2.03775610410406e-09 -5.73707614681282e-08 1.44404089199109e-10 3.23577621564129e-08 -1.11921392060128e-08 -6.0117337658472e-09 6.33264126227573e-09 -4.99868427851382e-08 1.2064386011544e-08 -2.96068310306795e-08 -3.37221979404421e-08 -8.32954090609401e-10 -8.28522824811768e-09 2.81589693126669e-08 4.31495349259328e-09 8.90752155290588e-10 -5.47841876885203e-09 5.23036574495207e-08 1.57116952597278e-08 -1.44575232517368e-08 -1.78991756301392e-08 -6.29875923082149e-08 1.71926775590761e-09 -1.56164422242756e-09 -6.07946824384963e-09 4.35003484080531e-08 4.41123002560173e-09 4.30872334651361e-11 -1.81774488746892e-10 -2.31941408203943e-09 -5.32116911800583e-10 2.54950008408428e-09 -9.71313092162156e-10 -6.21063945329595e-09 -3.97621648145934e-09 -9.92663007153382e-08 3.398860528163e-09 -1.78443853004678e-07 -4.34004853457082e-08 3.0971486520042e-08 7.25207896421983e-08 4.06564513890689e-07 -3.77835483525534e-08 -2.35826766437861e-07 1.80266200643753e-08 -2.24997380415839e-08 9.66793444276619e-08 -5.90895919975331e-08 2.98701856510309e-09 2.41041660619499e-09 3.74356757480952e-10 1.37696961605044e-07 -3.69544041583216e-09 4.80116978277137e-09 1.07743721788344e-08 6.02957365714705e-08 5.2899504093404e-09 4.53031544151792e-09 7.57863113827083e-09 2.97976428034237e-08 1.18222986535158e-08 1.85754541729299e-08 3.36677175059521e-09 4.31915290357515e-08 -9.96711069474476e-10 -1.49163117422224e-08
"R2012" 7.03929690247542e-09 2.59495260028672e-08 -1.84213516977249e-10 9.71982923357163e-09 -3.3162735610316e-08 1.77927873371312e-09 1.6471957380653e-08 -1.62429834774077e-08 9.97194532606365e-09 4.75249768727553e-09 -4.06607919679653e-08 3.23956725437928e-09 2.20242584861087e-07 4.52500302749899e-09 1.58756969494814e-08 -1.73873319984799e-08 -6.78889606497689e-09 -3.54411492360041e-09 8.23451347970678e-09 -1.4822457463139e-08 -2.63014282195395e-08 7.21533874315014e-08 4.70800652219764e-08 2.81567359098667e-08 1.76640976458371e-07 -6.71431152330124e-09 -9.88287192233925e-08 -3.13449962646448e-08 1.30449983109978e-08 -4.31711097510792e-09 4.70364780361269e-08 8.5330175260073e-09 1.42771936842427e-09 -4.61184709246866e-08 -1.92880168323609e-08 -6.84870744126472e-08 -5.83677383841239e-09 2.50217136852907e-08 -2.00736360096643e-08 1.49242624610302e-07 -2.15727516700247e-08 1.1218948367879e-07 -2.1448148845107e-08 -3.77835483525541e-08 7.13078899131973e-07 4.37742731211982e-08 -2.67117906641688e-07 -9.99577511413441e-09 -1.652296412363e-07 4.20983163597802e-08 5.57675938909682e-08 -1.05140730478919e-07 -7.504691045041e-08 -2.58101058635158e-08 -2.69441304113226e-08 -1.03715280871398e-07 -2.84616860795449e-08 -1.49165965326965e-08 -2.78191016189165e-07 -1.02698200185647e-07 1.98235104651873e-07 1.25742252149697e-08 -4.30603988913478e-08 1.96073252194173e-08 -7.57544762443999e-08 -3.12291646748865e-07 4.29303856501e-10 5.7063796162806e-08
"R2013" -3.25981843603295e-09 -9.4853386422617e-09 9.71055844656179e-10 8.458584637725e-08 -1.16257915441013e-08 -3.80587961973918e-08 1.06649131658243e-08 4.54689982113248e-09 -9.23754048525058e-09 4.19021736187e-08 -1.27623123995853e-08 3.56798374300608e-08 5.48408245709668e-08 -2.05019492923579e-09 1.13683909594056e-08 -3.88125082911642e-08 -4.7059965582918e-09 -2.681947795004e-09 7.23282088088624e-09 -6.18676218071141e-08 -2.11483244905001e-08 2.55404809898879e-08 1.12252196287245e-08 7.47631455895502e-08 -6.67236372889531e-09 1.64961099596753e-09 3.50977754737833e-09 -2.77727084378653e-08 1.5216218260751e-08 -7.83087845217305e-10 3.49733155834991e-11 -4.04673640437444e-09 -2.46153092888611e-10 -6.66351325666424e-09 2.03458756794709e-08 3.99389145464171e-09 1.0220607534518e-08 1.51223433651542e-07 1.3708235386159e-08 2.242309161343e-08 -4.3597779825335e-08 -2.51352414119873e-08 -6.21006250581618e-08 -2.35826766437857e-07 4.37742731211976e-08 2.81990264959657e-07 -2.32620866638958e-08 2.16486373779376e-08 -1.60434091932616e-08 8.87592762555581e-08 1.72145280487692e-08 -2.92447471432006e-10 -1.81019239922382e-09 -2.06886820963763e-07 -1.18002687573306e-08 -2.63949423533133e-08 -2.12350926325837e-08 -1.44093044260656e-07 -9.11164397964546e-09 -8.75607975025767e-09 1.93786304577755e-09 1.99790308999421e-08 -1.7668638652567e-08 -3.62535519443143e-10 -4.23415455655452e-09 -3.72413974797529e-08 1.02971069073685e-08 -1.63334040090619e-08
"R2014" -3.841616907331e-09 -6.37776763816316e-09 -1.27981941959562e-08 -1.19544225623284e-08 1.01947330209282e-07 2.67900767248325e-09 -1.40434903735042e-08 1.35799503440398e-09 -1.40219141186287e-08 -3.8533053345141e-09 -1.18023321984503e-08 3.13583233104714e-09 -4.47711380215995e-07 -2.99385214484849e-08 -7.29382514060412e-09 -2.29331185190932e-09 3.1218208235369e-09 3.35989252297133e-08 -1.17123035574756e-08 1.05068426127406e-08 -1.88972742855533e-08 -1.01228261806555e-08 -3.33869907591757e-09 -1.23897224959957e-08 1.11428555460577e-07 -1.47567771905945e-08 1.35704255447239e-08 2.92274592395783e-08 -5.89499748322758e-09 1.06865984292386e-08 -1.52042171767521e-10 8.22491501454839e-09 5.78204696051202e-09 2.94837264503991e-08 2.15204375416273e-09 7.58549649375281e-08 -4.89213103290925e-08 -2.38190506836755e-09 7.09477741841974e-08 -4.03434086698588e-08 5.18237153781869e-09 -5.36905244262364e-08 1.60233663684254e-08 1.80266200643766e-08 -2.67117906641688e-07 -2.32620866638958e-08 4.76742181809621e-07 -2.30217003659369e-08 3.38815949733116e-08 -3.73224640629264e-09 -5.19552308751977e-08 1.50300000162835e-08 4.82679188090049e-08 7.72739149077289e-09 -3.20095874852187e-08 2.72086095397479e-08 7.83773949247095e-08 -1.01532623422468e-09 -1.83653568294819e-07 6.55704247189437e-08 -4.67736124124816e-08 -1.25482918634932e-08 4.76838912830143e-08 2.1752737417665e-08 -2.46155739779431e-08 6.98920341209016e-08 -5.5393726099743e-09 -1.96264852101688e-09
"R2015" -1.24811592236141e-09 6.24580079613836e-08 3.83767919409687e-09 7.65334035974419e-09 1.31930107448929e-09 -2.34673783993647e-08 3.69785585623063e-09 -5.44767913410917e-09 -1.26681304372779e-08 2.04285355522073e-09 -4.32780988684313e-09 2.20607016610223e-09 -2.19249236295545e-08 -8.73113741532593e-09 1.49068563608257e-08 -5.39258029592008e-09 5.99347054799642e-10 7.44701274402452e-09 -8.97283312731183e-09 -8.21850830624896e-09 7.13048787594369e-09 -1.47059443387122e-08 -1.0424065551501e-08 -2.26631336247275e-09 5.30088786329008e-08 1.6077165962943e-09 -2.80988556937623e-08 1.59102847474533e-08 6.31145621854482e-10 -6.02694283256937e-09 -2.76968137734070e-09 1.71155395901117e-08 8.26638100465478e-09 3.75636697837689e-10 4.72098047795674e-08 -9.64622975233297e-08 3.14379318862486e-09 -1.52452124273555e-08 -5.6539228689686e-08 4.50850095125694e-08 -6.95139122509644e-09 -2.01211894760097e-07 1.48149401670733e-08 -2.24997380415867e-08 -9.99577511413589e-09 2.16486373779392e-08 -2.30217003659372e-08 5.69678415355227e-07 2.89951371803756e-08 8.48218710698721e-09 5.80374699140857e-08 5.14507107985426e-08 -6.71498462033343e-09 -5.29652348872123e-09 3.48030408781169e-08 1.37337254585481e-08 -4.56017268529662e-08 -5.80613132507312e-09 -4.02827984456287e-08 -2.41908802317251e-08 5.4726111965553e-08 -7.23040344794846e-09 -5.83159724127811e-07 -2.48361215227057e-08 8.91534172723883e-09 1.27594702911499e-07 -8.63596726038745e-08 1.70041059318089e-07
"R2016" -4.93275782399756e-09 1.63910183257813e-08 6.06317953959307e-09 1.5472745419917e-10 -7.12786840842297e-08 8.15850563670128e-09 4.92065972667132e-09 1.19873801829978e-08 -7.82827988099402e-09 -2.08151363767977e-08 2.65689863231619e-08 5.2124903955664e-09 6.68380113045693e-09 -1.64184406313313e-09 -1.97443843343778e-08 4.46895003839108e-09 2.23375551167133e-09 -1.14168328726064e-08 -5.50264746195407e-09 1.75798741894658e-08 3.25987292065555e-08 -3.2949478078047e-09 -2.03185479175997e-08 4.32117934928798e-09 -2.85167096852557e-08 1.4458960551581e-09 4.06607230659698e-09 -2.16257229964111e-08 5.45180744749245e-08 -1.26365562635774e-08 -1.35730951916719e-08 8.3319205973495e-09 3.49326717888441e-09 -2.09731060174893e-08 1.97272383218215e-08 -2.13832563131398e-08 2.96144606462693e-08 1.21630346577317e-08 -4.68689347576474e-08 -5.46975340203381e-07 1.7633441113213e-08 -1.26237222499205e-07 8.8122185615837e-09 9.66793444276626e-08 -1.652296412363e-07 -1.60434091932619e-08 3.38815949733123e-08 2.89951371803741e-08 5.15137110106699e-07 1.49499791897483e-08 8.7821692101104e-08 1.4332367916941e-08 -2.51293380766819e-09 8.18802477870096e-09 1.01213367814927e-07 -1.62095550466932e-08 -6.02900323636041e-08 -1.50127803626138e-08 3.12617312507954e-08 2.52272163397249e-08 -4.07721261002718e-09 -3.52127625263536e-08 1.69131237065821e-08 -4.64215238099555e-08 1.73246432210459e-08 2.26016971462945e-07 -1.11497457352775e-08 -1.57603975926548e-07
"R2017" 2.66381617605192e-09 -2.47365764127807e-08 5.32458637435251e-08 -2.04874533542069e-07 -1.01162344246903e-08 -1.95504567441101e-09 -5.56420054353054e-08 4.62467415200048e-09 4.17723132723569e-08 4.71307573552012e-08 -4.82813362178243e-09 -3.80622380066963e-08 4.29209189470339e-08 -1.01074598819387e-08 -4.49141569844165e-09 -6.7105499050125e-07 5.13823403020811e-08 5.95742054359432e-09 -7.20172852959742e-09 4.21338027867915e-08 1.59668731518239e-07 7.17492974107552e-07 -1.82744657051348e-07 2.95160486795068e-07 -1.96235282505328e-08 6.93648196779943e-09 -4.7962247491285e-08 1.28953880952594e-07 2.19126977177241e-08 -8.43706058094563e-08 1.78207134985696e-09 -1.73560573489975e-09 4.59892971775318e-08 -3.65737814938477e-08 -2.83937350932677e-08 1.39499055550167e-07 1.08418374627056e-07 5.12282539093267e-07 6.9204303100503e-09 -1.83643476427179e-08 1.69797150040535e-07 8.409019330989e-09 -4.43784891881427e-08 -5.90895919975359e-08 4.20983163597821e-08 8.87592762555588e-08 -3.73224640629134e-09 8.48218710698424e-09 1.49499791897487e-08 1.20554327226548e-06 8.89804678660987e-08 6.6872814998997e-09 -1.2195828456785e-08 -5.79874887046856e-08 8.43107381095944e-08 -1.00772347234316e-06 -2.91988710629132e-07 -7.1045816073812e-07 -4.28738317471639e-08 -3.54384408416117e-08 4.45791929969685e-09 -5.04260379881586e-07 -4.6859982156337e-09 -7.0484021141274e-09 7.8515190779719e-09 -1.32317205749665e-08 5.0450425830673e-08 -6.06248089849884e-08
"R2018" 5.01377292333414e-10 -8.30380312309743e-09 4.65949122753592e-09 1.29355442689968e-08 -4.27992640513558e-09 -7.58072812102345e-09 5.01983497943003e-09 6.35380867471847e-09 -5.10686332030899e-09 5.19315182697215e-10 6.45546043219494e-09 1.00241485767529e-08 3.20766609685431e-08 -6.8597217824485e-09 -1.14702544757371e-09 -3.86896378839597e-08 1.71959923175591e-08 1.60913253942471e-08 -2.31189572025036e-08 -3.7778322638751e-09 5.25342638332969e-08 -2.22149289073532e-08 -4.26983991624512e-08 1.89600318853463e-08 1.57318125900017e-08 5.40998201439697e-09 -1.32623661087259e-08 -1.13733477355854e-08 8.43433164265443e-09 -1.6789868070913e-08 2.92009720010573e-09 -1.30814361252272e-09 1.28770287157795e-08 -1.56996719473463e-08 1.07640617719829e-08 -1.26523600136057e-08 1.62199313024193e-07 -1.43382928630526e-08 -1.78076171261699e-08 -9.66115469805251e-08 -1.98105794169112e-08 8.53690197664279e-09 -5.43672007272757e-08 2.98701856510385e-09 5.57675938909686e-08 1.72145280487688e-08 -5.19552308751982e-08 5.80374699140837e-08 8.78216921011047e-08 8.89804678661025e-08 3.99933878954146e-07 -4.47543591509297e-10 -1.65922096154115e-07 3.03737435171491e-09 1.11619045742292e-07 6.32532470325952e-08 -5.63682847780168e-07 2.96726690428016e-08 7.3150221949225e-09 2.15114731053685e-08 -4.74228636559466e-08 -4.15104450010735e-08 -4.41417631241723e-08 7.15110935677022e-08 -4.49331896767156e-09 1.14243223788923e-08 -5.42070676429958e-09 -1.3108788865146e-07
"R2019" -3.09600534494272e-09 1.26518226939975e-08 2.06945996356024e-09 -3.2668201172042e-09 3.81213663376342e-09 -1.26493399686922e-09 -5.21137549156594e-09 1.93326859307097e-09 1.28711728403314e-09 -1.6955781984093e-09 9.90406356223351e-09 -2.13184821052572e-09 -2.62703526462946e-08 8.47818343866877e-10 3.18197248128636e-10 -2.3670273238976e-09 -3.57588997288397e-10 -1.5541439759466e-09 -1.94578131453471e-09 1.46668202812095e-09 -1.67350518827341e-09 -6.26648585363368e-09 -9.08663455802427e-09 -4.53777177179922e-09 -1.74918528142061e-08 6.6173252048516e-09 -1.54892304053811e-08 1.23513279988106e-08 -1.49179464879231e-09 4.72147587024157e-09 -1.00517267259311e-08 -3.94893073125312e-09 -1.61364050635487e-09 9.38949282443815e-09 1.23562740203935e-08 -2.44267962449078e-08 -6.59706939970383e-09 -1.30747491806953e-09 2.91423040140685e-09 -1.64621059051922e-08 3.74631688881637e-09 -1.45639695879085e-08 3.24071958753989e-09 2.41041660619902e-09 -1.05140730478921e-07 -2.92447471432338e-10 1.50300000162837e-08 5.14507107985435e-08 1.43323679169408e-08 6.68728149990215e-09 -4.47543591508833e-10 7.18879139949403e-08 2.05940671955729e-08 4.12520333964611e-10 -4.00793735569986e-09 1.25739986030333e-09 8.21484056087759e-09 -2.95628227891344e-09 5.35935544439744e-08 -3.98236441542257e-08 3.72899912448346e-08 -2.03000724796997e-09 -9.63762495894808e-08 -1.0345531195699e-08 1.70755632034854e-08 4.0104749037085e-08 -7.26647926571697e-09 3.43368332939534e-08
"R2020" -1.56956082316006e-09 7.62326444830095e-09 -4.47812709572937e-10 -9.70138647367508e-09 6.84406070702458e-09 -7.68002606265067e-09 -4.5535066809968e-09 -9.89551942769867e-09 -6.00850397530794e-09 2.036312448783e-09 -2.9956767885167e-08 -4.92608454461799e-09 -2.86383285262797e-08 -5.50533103350843e-09 1.25054964311297e-08 2.89520552368586e-09 -5.04359511035265e-09 1.67614749258509e-08 -7.09293870072672e-09 4.41295486285782e-09 -1.64638124979446e-08 9.53411917319559e-09 -4.29795618716573e-09 1.62974184330908e-09 4.3995815269616e-08 3.05291605633355e-09 -1.02844831290874e-08 6.72769249636366e-09 2.73367231182898e-09 4.85553821174106e-09 -2.07028243140264e-08 7.88384946880576e-09 -7.51833567091967e-09 2.00350601621885e-08 -2.30587233758407e-08 1.10659651566872e-08 -4.90555827496931e-08 1.26523758646967e-08 1.06125975016835e-08 1.05624012773313e-08 9.37572469842117e-09 5.11709885824155e-09 2.5546484390062e-08 3.74356757483881e-10 -7.504691045041e-08 -1.81019239922369e-09 4.8267918809006e-08 -6.71498462032809e-09 -2.51293380766885e-09 -1.21958284567841e-08 -1.65922096154114e-07 2.05940671955702e-08 2.15120313135359e-07 -1.10389275597583e-09 -3.48991588772102e-08 -1.68511337410304e-08 1.60902835765527e-07 -3.39168791567165e-08 -4.94788551583438e-08 -6.15820188358057e-08 2.27973030014019e-08 1.56055821582069e-08 -6.97720825735402e-10 -3.2418781557471e-08 3.0908379005123e-08 -1.83675564185818e-09 9.11603203183324e-08 -5.28361655354177e-08
"R2021" 1.23545492206543e-08 1.61773812970246e-09 -8.70744027713931e-09 -1.19857614082946e-07 6.15032247967157e-09 5.35631550759154e-09 -1.68921120625947e-08 3.55223863677077e-09 -2.97171502848455e-09 -7.0465784746895e-08 6.27186539622294e-09 5.04302528845897e-09 -2.49891217452033e-08 -2.12835739940724e-09 -4.52328356645239e-09 -9.71166307985124e-09 -6.04289426425836e-09 -2.3209310508939e-09 -1.87239636222965e-10 2.31811554340708e-09 -5.87941525259886e-08 -1.41906912035742e-08 3.43678770863986e-08 2.3641568697567e-08 6.88054005969131e-09 2.86436139933934e-09 2.03421964900962e-09 6.81808570548732e-08 -8.33367150048306e-09 3.65171648248623e-09 -1.52453884994476e-09 6.39020078434962e-09 -5.79292746945903e-09 4.31827542263536e-11 -3.28336933721337e-08 -5.16019807276785e-09 4.78786751800909e-09 -3.17134822744144e-07 -1.78203109229653e-08 1.59108414081617e-08 3.89644603843832e-08 2.57687376768823e-09 2.74544441861969e-08 1.37696961605037e-07 -2.58101058635157e-08 -2.06886820963767e-07 7.72739149077268e-09 -5.29652348872392e-09 8.18802477870085e-09 -5.7987488704686e-08 3.03737435171627e-09 4.12520333964838e-10 -1.10389275597552e-09 3.40152923365281e-07 -2.00091779367926e-08 3.4017381617213e-08 -3.1418673444891e-08 1.38039013022901e-07 5.85442207380229e-09 6.09324270972667e-09 -5.28107095819821e-09 2.36879686814507e-08 1.22082635898754e-08 5.04066659969644e-08 2.23697565406699e-09 2.62127123202525e-08 7.33847849506569e-09 6.5171496428326e-09
"R2022" -6.9442737862214e-09 9.2228543789538e-08 -1.15641808481958e-08 -3.10150759484889e-08 -1.3113489342839e-08 -3.7083177657777e-09 -1.56908649759251e-08 -3.04127106809148e-09 -2.02100298280477e-08 5.47474787343624e-09 -7.67075244831795e-09 -9.65644881753739e-09 2.43942945076505e-08 -6.05029964946992e-09 9.02601417128072e-09 -5.89120152771252e-08 2.29162070092282e-08 7.39223373975785e-09 -1.60975289610639e-08 2.674828386463e-08 7.00512460120287e-08 4.61500204796899e-08 -6.01911022897902e-08 9.33320705347315e-09 -2.76923877500928e-10 -9.62727240258413e-09 -8.26812521418848e-09 3.1899103283813e-08 4.42735488115305e-08 -1.62930029585291e-08 2.92691788931512e-09 -3.7022981110653e-09 5.20071656453098e-09 -2.54230716518465e-08 1.34000035081679e-07 -7.15469819083861e-08 -4.28864219535068e-08 1.09823616812305e-07 -8.80954231010421e-09 -8.36818185315274e-08 1.7582483059847e-07 -4.26639857615089e-08 5.8820718232938e-08 -3.69544041582975e-09 -2.69441304113229e-08 -1.18002687573323e-08 -3.20095874852178e-08 3.4803040878118e-08 1.01213367814928e-07 8.43107381095887e-08 1.11619045742288e-07 -4.0079373557061e-09 -3.48991588772096e-08 -2.00091779367888e-08 9.8560610460821e-07 -5.13618006436964e-08 -2.67027296726917e-07 -1.28192034981927e-07 4.25844584353656e-08 3.08615823227427e-08 -2.83680738653577e-08 -3.13025943983004e-07 -4.59230781932093e-08 -3.23886974307466e-07 -2.09465002921099e-09 3.44258514934893e-08 -2.81398417337342e-07 -4.53782914959604e-08
"R2023" 1.07689991692093e-08 7.59964486469854e-09 -8.20725352809348e-08 6.1205045592583e-08 1.57566643718314e-08 3.77669251761927e-08 -4.11143053024195e-08 -3.80518326544527e-09 2.38605425495051e-08 -6.07539783826097e-08 -3.01525489446505e-08 1.77625678838329e-08 -1.4108316016778e-08 5.02399872051148e-09 -1.62658456337316e-08 5.43619313990406e-07 -7.26872472727577e-08 2.63777303119947e-08 3.94166610381997e-10 -9.44581900847003e-09 -6.27673297002544e-09 -1.51432864036362e-06 2.73931240863579e-07 -3.28856746710911e-07 6.39348736038748e-08 -1.05030096499122e-08 9.38973538511758e-08 2.31405512404116e-07 -4.99113725021539e-08 6.98195553132888e-08 -2.04774719971207e-08 9.36577901228056e-11 -6.92132868901219e-08 6.61608733871932e-08 8.44191480293048e-09 -1.99464875247373e-07 -6.12839089130647e-08 -2.50805732036259e-07 -9.10284102645848e-09 1.32231228342751e-08 -8.75573452852666e-08 4.69382689178071e-09 -1.64527663122337e-07 4.80116978277354e-09 -1.03715280871397e-07 -2.63949423533131e-08 2.72086095397475e-08 1.37337254585444e-08 -1.6209555046691e-08 -1.00772347234315e-06 6.32532470325964e-08 1.25739986030387e-09 -1.68511337410317e-08 3.4017381617212e-08 -5.13618006437002e-08 1.99188911102469e-06 -1.1807840343816e-07 4.96864595324388e-07 -2.29510771955316e-09 7.17922602382884e-08 -7.58709916254834e-08 3.15552060945414e-07 -3.13638658094073e-08 -4.04184638723393e-08 3.05660090071894e-09 3.17474101617695e-08 2.57959808897224e-08 3.60777584989864e-08
"R2024" -2.86681020795325e-09 -4.11182273268575e-08 4.22789957853844e-09 -8.7789000441304e-09 -5.73803984581032e-09 1.07390341272269e-08 -8.18317600773028e-09 -4.85316398706258e-09 9.20924932140884e-09 -5.15761986486427e-09 7.02922328852306e-11 -1.55251686851318e-08 -1.33053956917278e-08 1.58183100771044e-08 -1.6656019840855e-09 1.06288701782949e-07 -3.25191077034785e-08 -3.59307824248414e-08 4.71752116965475e-08 6.61213925154439e-09 -1.27447406828352e-07 4.29997581009276e-08 7.28793441265128e-08 -6.59036082251232e-08 -5.03955322934826e-08 -1.29465828736436e-08 1.2444325921268e-09 4.32082164270284e-08 -2.46365706184131e-08 3.5772263933872e-08 8.21722943920686e-09 -2.80410278675926e-10 -1.53483383305851e-08 2.33158367457583e-08 9.93145056556036e-08 1.06400919493501e-07 -5.16391793383272e-07 6.05303483210922e-09 3.1419588930373e-09 6.14662405577199e-08 -7.54879101694155e-08 -2.95276333257265e-08 1.04551491393355e-07 1.07743721788271e-08 -2.84616860795445e-08 -2.12350926325783e-08 7.83773949247094e-08 -4.56017268529706e-08 -6.0290032363606e-08 -2.91988710629134e-07 -5.63682847780175e-07 8.21484056088005e-09 1.60902835765529e-07 -3.14186734448915e-08 -2.67027296726901e-07 -1.18078403438159e-07 1.48261590712818e-06 1.74391018406385e-08 -5.14230753082928e-08 -3.81626350019025e-08 2.17040404274559e-07 1.40230674896284e-07 3.82926894044615e-09 -8.79178767904121e-08 -1.86768281844616e-08 -3.66323613849079e-09 -1.96943012534226e-07 2.17873511854542e-07
"R2025" 2.22073738243614e-08 -8.03152661859581e-08 3.95934028636985e-08 5.98720386091526e-07 -1.61913342742757e-09 3.03289953873842e-08 1.15837241148398e-07 -1.75688046657896e-08 3.94200798257359e-07 -1.55170361873727e-07 -1.99372762380309e-09 -2.00123728044682e-08 -1.12634185373322e-08 -8.3850080097512e-09 -6.09726626926271e-08 3.1319280800429e-07 5.21032004882913e-08 3.58001988418913e-08 -3.65753702363629e-08 -1.77012380235353e-07 2.57557042161347e-07 -2.96982151121204e-07 -1.79876813073169e-07 -7.61129199198052e-07 -1.22926446935393e-08 -1.90057507691302e-08 7.46420838928033e-08 -2.02140131453916e-07 2.39918864078617e-10 -1.36119587813772e-07 -2.90892533755312e-09 6.10413484813717e-09 5.70554018560257e-08 -3.56551226918809e-09 -3.20804329581244e-09 2.23755223074471e-09 -3.09821521105176e-08 -1.37048628317244e-06 -9.6940414439641e-09 3.00140567708075e-08 3.93282575374474e-09 7.98422775403892e-10 -6.51731283960896e-07 6.0295736571469e-08 -1.49165965326967e-08 -1.44093044260659e-07 -1.01532623422366e-09 -5.80613132507281e-09 -1.50127803626166e-08 -7.10458160738115e-07 2.96726690427995e-08 -2.95628227891216e-09 -3.39168791567164e-08 1.38039013022898e-07 -1.28192034981931e-07 4.96864595324391e-07 1.74391018406368e-08 2.43494823550021e-06 3.401335630057e-08 2.86544684574126e-08 -3.44097327417745e-08 -3.36561829442619e-07 2.04413727419181e-08 1.03244072056755e-07 -4.45020502028589e-09 2.16464640977826e-08 -1.0610135299443e-08 1.88759554223734e-08
"R2026" 4.60676042180593e-09 -8.0489956768891e-08 2.0974081275758e-08 1.32028263528407e-08 4.55482601866144e-08 -1.90767909351639e-08 1.03168148667484e-08 2.25856613856161e-10 1.31071234301483e-10 8.74678851663876e-09 3.35233395910001e-07 -3.98519346249784e-09 -9.32280598508042e-08 3.33172844688686e-08 1.47706572586835e-08 4.38225062353256e-08 9.11491742659535e-10 -1.49153249116006e-07 3.98055279688833e-08 1.19027136577538e-09 6.29296663709801e-08 -4.31503575579107e-08 -7.83469551626819e-08 4.2247221431586e-09 -6.50764268744838e-07 3.01432972215236e-08 1.64498736995756e-07 -3.53391129617003e-08 -5.67443456456462e-08 -1.92462312380187e-08 -7.26354282636713e-09 -9.97139957814394e-08 -1.7327538588733e-08 8.97793860981536e-08 -1.35838287351217e-08 7.82063460046905e-08 5.44666524648355e-08 -2.04542238430236e-08 -4.75651360145658e-08 -2.86427757747523e-08 3.86833399473938e-09 4.3367776386461e-08 -2.22126698696159e-09 5.28995040934027e-09 -2.78191016189164e-07 -9.11164397964618e-09 -1.83653568294818e-07 -4.02827984456291e-08 3.1261731250795e-08 -4.28738317471646e-08 7.31502219492222e-09 5.35935544439744e-08 -4.94788551583443e-08 5.85442207380364e-09 4.25844584353639e-08 -2.29510771955308e-09 -5.14230753082911e-08 3.40133563005694e-08 8.7982707596254e-07 -4.6977727974178e-08 -1.61402173942187e-07 -2.62560896183127e-09 6.8884812791047e-08 -1.91883098300363e-08 6.58844757625761e-08 6.84054396083243e-08 1.52811176971911e-08 -3.49207843813618e-08
"R2027" -4.56413333729174e-11 -1.80929968586548e-08 -8.60961888113762e-09 3.3936461223311e-09 -1.48209315382547e-08 8.22761090158162e-10 -4.23553283256094e-09 7.06888416334799e-09 -2.40746176697693e-09 2.62967649721883e-09 -2.64493913667304e-08 2.52620019984949e-09 3.17095515032293e-08 -2.08520747103418e-10 -8.00042899830924e-09 1.18746855228205e-08 1.19247707948567e-08 1.67651098873165e-08 -5.61443678636099e-09 2.36956608373978e-09 2.60336790156186e-08 -3.30441476363089e-08 -9.16730462314536e-09 -1.2148425003173e-08 -2.50560814648719e-08 -2.98575889964847e-08 1.05266446751549e-07 1.79436371945317e-09 -2.48574190878555e-09 -8.91760897800632e-09 2.11680392319181e-08 1.2126574358139e-08 1.04859552283434e-08 -1.45922870445681e-08 9.07166677653415e-09 6.97057566267174e-08 2.20152862973029e-08 -1.21408603907976e-08 9.45189541853958e-09 -2.40920791899778e-08 5.95005799383552e-09 -1.96439971373119e-08 -9.55762892278187e-09 4.53031544151547e-09 -1.02698200185648e-07 -8.75607975025593e-09 6.55704247189443e-08 -2.41908802317265e-08 2.52272163397259e-08 -3.54384408416103e-08 2.15114731053694e-08 -3.98236441542258e-08 -6.15820188358059e-08 6.09324270972684e-09 3.08615823227424e-08 7.17922602382874e-08 -3.81626350019069e-08 2.86544684574137e-08 -4.69777279741772e-08 2.11007727568799e-07 -2.35223574676921e-07 -8.26315963037266e-09 6.4166768601044e-08 3.27907531388833e-09 -3.40062734532354e-08 5.62992803185621e-08 -2.53694637970941e-08 -2.55337322369494e-08
"R2028" -4.20182541704276e-09 3.64608962927108e-07 2.53887230365335e-08 -1.85199383983549e-08 7.81562310851363e-09 7.06191939184755e-09 9.39118317837527e-10 -3.91398563669855e-09 1.35468764313333e-08 -1.38593026575118e-08 -3.89430237662498e-08 9.98567266910236e-10 3.81296422808559e-08 -1.03518294821494e-08 -5.10462814896801e-09 -2.33593693185435e-09 -5.51978748399835e-08 -1.66872728440957e-08 2.6457239821284e-08 -5.62338995268164e-09 -1.14067384278243e-07 2.06126402643807e-08 7.10311898695931e-08 -6.50961768859857e-09 1.33055735305333e-07 1.03560732745909e-07 -6.11909284799259e-07 4.60097010295266e-08 2.75804167301489e-08 4.52563798272714e-08 5.97152542831386e-08 -7.26372870872486e-09 -2.73503222257945e-08 5.98542885132091e-09 -1.91007665934057e-08 -4.76486263300312e-07 -2.32798704711781e-07 5.22294315154047e-09 -2.21481409972948e-08 5.36481913282686e-09 -4.31117041014275e-08 5.29238793888177e-09 3.0259959869219e-08 7.57863113827345e-09 1.98235104651873e-07 1.93786304577841e-09 -4.67736124124807e-08 5.47261119655539e-08 -4.07721261002946e-09 4.45791929969682e-09 -4.74228636559408e-08 3.72899912448347e-08 2.27973030014005e-08 -5.28107095819769e-09 -2.83680738653589e-08 -7.58709916254839e-08 2.17040404274559e-07 -3.44097327417732e-08 -1.61402173942186e-07 -2.35223574676921e-07 9.74826667318457e-07 5.05703059580972e-08 -1.40566783814573e-07 2.87073342727799e-08 -4.82772539456313e-08 -5.63250007570447e-08 -3.59018654095603e-09 1.04925556332642e-07
"R2029" -1.29673491312592e-08 2.38497934971826e-08 -1.59405072722915e-08 1.97791521901856e-08 2.05814337153589e-09 -1.62322018068275e-08 1.65319928314161e-09 5.78668401508898e-09 -7.82613699045509e-08 4.93881793973204e-08 1.27728664572804e-08 3.7851872233213e-08 -1.69765278496503e-08 7.66582622440034e-09 7.25407216150872e-09 2.19916094714664e-07 -1.4129204824825e-08 -1.65367369015913e-08 7.59962623559183e-09 -4.9585898206706e-08 -1.61227065196818e-07 -1.80598966265337e-07 4.96103973266306e-08 1.25046225783697e-07 2.45204976578429e-08 2.01131918766024e-08 -4.33052046989162e-08 -1.95609652719117e-07 -1.73088363460219e-08 1.01318786659006e-07 2.87073798895246e-09 7.0129178487249e-09 -9.85220326862566e-09 5.63780925798331e-09 -2.59426905390595e-08 -6.95234414565829e-08 -1.52862563256185e-08 5.35770059929035e-09 -3.77738781207414e-10 2.75728301684548e-08 -3.60451689734636e-07 1.12960554690699e-08 1.65233222093323e-07 2.97976428034235e-08 1.25742252149702e-08 1.99790308999457e-08 -1.25482918634943e-08 -7.23040344795755e-09 -3.52127625263488e-08 -5.04260379881607e-07 -4.15104450010706e-08 -2.03000724796424e-09 1.56055821582126e-08 2.36879686814516e-08 -3.13025943983013e-07 3.15552060945412e-07 1.40230674896276e-07 -3.3656182944263e-07 -2.62560896183263e-09 -8.26315963036882e-09 5.05703059580972e-08 1.05450172176525e-06 1.70541076342473e-09 5.12597903457032e-08 -2.04531303253009e-09 -5.09585550819145e-09 1.02356340188007e-07 8.84100547705201e-09
"R2030" -5.03530541127991e-10 -1.50826621489402e-07 7.60277249134142e-09 -7.20717268255035e-09 1.66650593030779e-09 3.36960156836579e-09 3.57055335460517e-09 7.15396732569927e-09 1.21728497996909e-08 6.20964746193499e-09 4.53545543330355e-09 -2.76867140016245e-09 1.38869550772304e-08 -2.18115233085787e-09 -1.01700463658734e-08 9.22495377806360e-09 3.9612477766213e-09 -2.49996073873812e-09 4.18085103816732e-09 7.92437898693065e-09 4.31141617315652e-09 3.12342559949155e-08 -7.99857588870588e-09 3.76377110605899e-09 -6.323966352451e-08 -5.21246767969238e-09 5.37804332706625e-08 -3.08905262247666e-08 1.80788324749736e-08 8.20581056637378e-11 -1.90387996296881e-09 -1.95263705675897e-08 3.94451869110412e-10 -1.32128081813462e-08 -8.05294556593755e-08 2.14448554001641e-07 4.00746780202327e-08 5.80551546061627e-09 6.13548062025267e-08 -1.35575485067548e-08 -2.2059527903442e-08 7.38309877732513e-08 -2.35412064876503e-08 1.18222986535169e-08 -4.30603988913482e-08 -1.76686386525665e-08 4.76838912830137e-08 -5.83159724127808e-07 1.69131237065838e-08 -4.68599821563344e-09 -4.41417631241733e-08 -9.63762495894799e-08 -6.97720825734906e-10 1.22082635898781e-08 -4.59230781932062e-08 -3.13638658094056e-08 3.82926894044471e-09 2.04413727419161e-08 6.88848127910463e-08 6.41667686010456e-08 -1.40566783814572e-07 1.70541076342285e-09 8.50290794267975e-07 1.02682284701691e-07 -2.28440245265628e-09 -9.61553152229783e-08 1.00993687799718e-07 -3.51687382061268e-07
"R2031" 3.65399575566184e-09 2.45923640138667e-08 2.26377266324417e-09 -1.7688999013234e-08 1.32684098823448e-08 -1.07423051386991e-08 -1.04697011632127e-08 3.59143151117535e-09 -2.51630217711019e-09 -1.39842750438739e-08 -3.66372694599683e-09 7.80882473194182e-09 -8.05499447206332e-10 -8.6622260424857e-09 3.96429923485473e-09 4.68530495822785e-08 -2.91298910155904e-09 1.04194887717971e-08 -8.59507716497555e-09 -1.0250556257225e-08 -3.14873635215412e-08 2.04193711048287e-08 8.67623322836113e-09 -6.29339193292274e-08 -3.65919244104576e-09 8.87284093503161e-09 -3.46913758116454e-08 1.17504101653406e-07 9.55119393162901e-09 -6.58439937831028e-09 5.19851287505716e-09 -6.05294180782007e-09 4.18393563535239e-09 -1.14174751319492e-08 -1.63571965674806e-07 -1.7259881829529e-08 4.59362170450287e-08 -1.23263765963689e-07 2.30362313328222e-08 1.92008773564392e-08 -2.02263990717203e-07 7.17280021726955e-08 -1.50076855325608e-08 1.85754541729266e-08 1.96073252194164e-08 -3.62535519438473e-10 2.17527374176646e-08 -2.48361215227008e-08 -4.64215238099567e-08 -7.04840211412579e-09 7.15110935677078e-08 -1.03455311957004e-08 -3.24187815574713e-08 5.04066659969643e-08 -3.23886974307486e-07 -4.04184638723352e-08 -8.7917876790397e-08 1.03244072056752e-07 -1.91883098300366e-08 3.27907531388952e-09 2.87073342727833e-08 5.12597903456989e-08 1.02682284701687e-07 5.49439391270546e-07 -6.74280631594095e-09 -5.2672277538773e-08 4.81207370524961e-08 -5.21291542953133e-08
"R2032" -2.31605650902711e-10 -5.1164642887124e-10 -3.4141609829792e-09 -3.30814605702953e-10 2.56522974309255e-09 -1.94471026765596e-09 1.85824096767208e-10 9.43211808159874e-10 -2.25819422310548e-09 -1.03145478060357e-09 4.20435151896035e-08 -2.60956150204866e-09 -1.26181622922149e-08 1.81920866460488e-09 1.90814493208449e-09 -2.80612856420664e-09 -7.11723513929771e-10 -1.25799425182492e-08 -7.4882526728985e-09 3.0585898093083e-09 5.03570147649497e-09 -3.18559821907682e-09 -5.33109283423541e-09 1.18566554920533e-09 -3.62913660519456e-08 2.02152114771235e-08 1.58656293196338e-08 8.33882245741037e-10 1.10820660354411e-09 -1.47008065478392e-09 -5.04003936344729e-08 -1.10167226905812e-08 -4.93779303464562e-09 9.19637016239389e-09 2.07169441462145e-09 7.14094045394316e-09 2.72799334525052e-08 1.42983235294935e-09 1.64476382353391e-09 -1.27419734957286e-08 4.08467157872066e-09 -1.88880094718695e-08 3.89083335604429e-10 3.36677175059913e-09 -7.57544762444004e-08 -4.23415455655382e-09 -2.46155739779433e-08 8.91534172723893e-09 1.73246432210457e-08 7.85151907797284e-09 -4.49331896767138e-09 1.70755632034844e-08 3.09083790051213e-08 2.23697565406758e-09 -2.09465002921079e-09 3.05660090071787e-09 -1.86768281844619e-08 -4.45020502028658e-09 6.58844757625761e-08 -3.40062734532358e-08 -4.82772539456322e-08 -2.04531303253043e-09 -2.28440245265583e-09 -6.7428063159406e-09 6.97691914076328e-08 4.02671367973764e-08 1.02129195859808e-08 -1.22179420812214e-08
"R2033" 1.28387926204576e-09 2.1293531178366e-08 1.69041591302026e-10 1.90190253556624e-09 -1.29427449865798e-08 7.46557234381332e-09 3.96289472928871e-09 1.81371801133586e-08 -3.01979765846128e-09 -1.58224852994619e-08 3.2820814751255e-08 4.50130223694942e-09 -9.16438832183336e-08 4.41342750140033e-10 -2.77587972403791e-08 3.12139460544985e-09 1.055694594537e-09 -1.05134821476697e-08 -2.5817771286002e-09 6.52796271028761e-09 1.7181993787914e-08 -2.19546401360324e-08 -1.8923937809149e-08 -5.86534332569017e-09 -1.44902506935201e-08 -1.43654448825287e-09 2.67661935388804e-08 -7.22080153390703e-09 -8.48569831178202e-09 -3.8970436084783e-09 -2.17362811986151e-08 1.13077292328069e-08 3.68221014694199e-09 1.78154616419506e-08 5.15430657577163e-08 -2.80762144662288e-08 1.45104061898305e-08 -2.11206449062135e-08 -3.34820126037015e-08 -1.92278119875841e-07 1.45952401446259e-08 -1.98188840231136e-07 3.98761197689007e-10 4.31915290357506e-08 -3.12291646748864e-07 -3.72413974797506e-08 6.98920341209009e-08 1.27594702911501e-07 2.26016971462945e-07 -1.32317205749663e-08 1.14243223788925e-08 4.01047490370855e-08 -1.83675564185748e-09 2.62127123202515e-08 3.44258514934932e-08 3.17474101617701e-08 -3.66323613849224e-09 2.16464640977822e-08 6.84054396083247e-08 5.62992803185621e-08 -5.63250007570452e-08 -5.09585550819454e-09 -9.61553152229772e-08 -5.26722775387744e-08 4.02671367973762e-08 2.8820610779087e-07 -4.75722508695025e-08 1.73318540879572e-08
"R2034" 2.27422214524244e-10 -5.69025876519091e-08 9.52771497204317e-09 8.37820724605131e-09 -1.0816471199391e-09 -8.99152825919752e-10 9.3535456243039e-09 -2.79928545245831e-10 -3.36372762493524e-09 9.89446355547675e-11 5.65346351083857e-09 1.28062565307932e-09 1.47284768481899e-08 -7.58470158275367e-09 3.23014961606549e-09 -1.69909435439557e-08 7.27815360653748e-09 1.41044152508093e-08 -2.10523340327072e-08 -6.42079674993642e-09 -3.14239899166523e-09 -5.49276660391103e-09 -5.90572071852297e-09 3.83563855356591e-08 -5.98231338963703e-09 1.52990046405915e-08 -1.94451353569971e-08 -4.27620069287415e-08 8.39319471353382e-10 3.81109257386891e-09 -8.30082763948677e-09 7.86011436666685e-09 8.60435645567612e-09 -1.4961589192349e-08 -1.90281426376938e-07 6.3273624392042e-08 7.37653148394206e-08 -3.54148290606416e-09 3.93085319572678e-09 2.55302713589781e-08 -2.49248167280818e-08 8.39452761531845e-08 -3.65039322131874e-08 -9.96711069476584e-10 4.29303856502834e-10 1.02971069073701e-08 -5.5393726099737e-09 -8.63596726038764e-08 -1.11497457352758e-08 5.04504258306709e-08 -5.42070676429801e-09 -7.26647926571669e-09 9.11603203183367e-08 7.33847849506176e-09 -2.81398417337347e-07 2.57959808897219e-08 -1.96943012534229e-07 -1.06101352994431e-08 1.52811176971909e-08 -2.53694637970948e-08 -3.59018654095961e-09 1.02356340188017e-07 1.0099368779971e-07 4.81207370525053e-08 1.02129195859808e-08 -4.75722508695026e-08 4.53118904646208e-07 -2.61421004334332e-07
"R2035" 5.71527649707569e-09 1.84314880123902e-07 -2.6487188855527e-08 -6.07444387622511e-09 2.36040688139238e-08 1.81383703783968e-08 -7.37924571636079e-09 -4.33180714723167e-09 1.27593145856304e-08 -7.98254747370171e-09 -4.13283633606997e-09 -3.14631123296316e-09 -4.84364718636669e-08 1.6032251950198e-08 -6.88537852743714e-09 2.97303022452599e-08 -2.55907772463897e-08 -2.76815447796131e-08 4.15200022191377e-08 -3.08020864917396e-09 -3.34276342863112e-08 -4.90061599230534e-08 6.40891715455847e-08 -2.91673346855242e-08 1.30895827330499e-08 -5.2665211857256e-09 -1.40038484230706e-08 3.22235580503281e-08 -3.83657436873462e-08 8.48001773097892e-09 1.2786563317944e-08 -3.79333423087641e-09 -2.06604624744228e-08 3.56369959969857e-08 7.57958797205029e-08 -2.48755059228618e-07 -6.51260152265119e-08 -1.68138524728735e-08 -2.81391072967183e-08 1.39365851910331e-07 3.12364006779353e-08 -3.07864298654374e-08 1.94513687424481e-08 -1.49163117422215e-08 5.70637961628055e-08 -1.63334040090626e-08 -1.96264852101705e-09 1.70041059318091e-07 -1.5760397592655e-07 -6.06248089849881e-08 -1.31087888651461e-07 3.43368332939531e-08 -5.28361655354174e-08 6.51714964283540e-09 -4.53782914959588e-08 3.60777584989852e-08 2.17873511854545e-07 1.88759554223733e-08 -3.49207843813618e-08 -2.55337322369484e-08 1.04925556332641e-07 8.84100547704355e-09 -3.51687382061266e-07 -5.21291542953106e-08 -1.22179420812225e-08 1.73318540879582e-08 -2.61421004334332e-07 5.27664649347603e-07
