# Supplementary material for: NODDI and Tensor-Based Microstructural Indices as Predictors of Functional Connectivity
Source: PLoS One. 2016 Apr 14;11(4):e0153404. doi: 10.1371/journal.pone.0153404 (PMC4831788; doi:10.1371/journal.pone.0153404)
Supplement: S1 Data — a) Functional connectivity matrices, both fMRI and EEG connectomes across all subjects, in the form of precision matrices and b) structural brain connectivity matrices across all subjects and microstructural indices. Columns and rows are named according to the corresponding brain region that represent. (ZIP) [file pone.0153404.s001.zip › DATA/EEG/46/precShr_EEG_wholeTS4_8.txt]

"C1001" "C1002" "C1003" "C1005" "C1006" "C1007" "C1008" "C1009" "C1010" "C1011" "C1012" "C1013" "C1014" "C1015" "C1016" "C1017" "C1018" "C1019" "C1020" "C1021" "C1022" "C1023" "C1024" "C1025" "C1026" "C1027" "C1028" "C1029" "C1030" "C1031" "C1032" "C1033" "C1034" "C1035" "C2001" "C2002" "C2003" "C2005" "C2006" "C2007" "C2008" "C2009" "C2010" "C2011" "C2012" "C2013" "C2014" "C2015" "C2016" "C2017" "C2018" "C2019" "C2020" "C2021" "C2022" "C2023" "C2024" "C2025" "C2026" "C2027" "C2028" "C2029" "C2030" "C2031" "C2032" "C2033" "C2034" "C2035"
"R1001" 1.06687932634968e-07 1.82830497584868e-09 -1.3305243273568e-08 6.48285866884225e-09 9.06267857666834e-09 3.37629152569903e-08 -8.24501123870761e-09 -3.09458110908216e-08 1.37372788131021e-08 -2.61638187488134e-08 5.32098956327962e-09 1.79018157781692e-09 -6.29414280299516e-09 9.72297580059659e-09 -2.56345460070357e-08 2.57172900608293e-09 -1.11877384070567e-08 -1.18286735154544e-11 -7.65251453598963e-11 -4.37441829183554e-09 2.02618798450405e-09 -5.37257563552855e-09 2.93060025780147e-08 -1.43456082317874e-08 -4.76664931381668e-09 2.46042826442071e-09 3.62877458346837e-09 1.69169737505082e-08 -2.41455976258277e-08 -3.66402215862861e-08 2.41406395131662e-09 -5.84978018730282e-09 -1.22452516361432e-08 1.19861410747138e-08 -1.43713637773604e-09 -3.20331653150794e-09 -2.88930387547058e-10 -1.44957926118325e-08 2.38175212209127e-09 6.47585492002228e-09 -6.27035315620804e-10 -1.44210007243107e-09 -5.58989942692218e-09 2.81541505831606e-09 1.01061906727858e-09 -3.89795827537878e-09 -5.61768835910095e-10 -5.23114265617339e-09 7.78499292360962e-10 -2.35228295615189e-09 -3.21477968378879e-09 -2.10892234699715e-09 4.51078819961115e-09 3.36934635629464e-09 -2.76725722469858e-09 3.78110010452305e-09 3.26706651944132e-09 9.01617533953503e-09 4.92167975315955e-09 -1.53553909300591e-09 2.11333254713146e-09 1.0505352440248e-08 3.17934662389389e-10 1.76192454586517e-10 -8.6318390886533e-10 -4.64043275909214e-09 -9.39372496476229e-10 2.96646536881876e-09
"R1002" 1.8283049758482e-09 1.68665577641256e-07 -6.09160440113854e-08 1.90574502366025e-09 8.69733204090022e-10 2.45072641303401e-09 2.7252732239409e-09 9.09377498028038e-10 1.64485469774513e-09 -2.29876838084273e-09 9.50167944716252e-09 -2.74103173988497e-09 1.13659296449391e-08 2.13928939364662e-09 2.97415841990976e-10 -5.44399518407114e-09 -4.40675294399288e-09 -4.41317547157127e-09 -7.94431506237497e-09 3.94596418286667e-09 1.91537481697749e-08 -2.87479365218205e-10 4.49041231928848e-08 4.41146446692288e-09 -1.85362531153757e-08 2.96810535147959e-08 -1.26870900574165e-07 -1.23194400320511e-08 -6.22372573036019e-10 -3.44003580931505e-09 8.55997489727203e-09 -6.51750745399863e-09 1.737453543588e-09 -2.01776122761884e-08 -4.83689491265682e-10 -1.04371325565602e-07 -2.37609542485652e-09 1.0136528747605e-09 8.87349257049263e-09 -7.09147637228434e-09 -8.18502365300365e-09 1.17061150114784e-08 -1.13912124075027e-08 -3.15175622732022e-09 2.18847335090808e-08 4.01865435497374e-09 4.58378640340697e-09 -5.43780290967541e-09 -1.31806782777785e-09 -4.01411188280724e-09 -4.19771639665676e-09 -1.15000688197705e-08 2.54582885611279e-08 -1.43006008435197e-09 -4.25238992585591e-08 1.96984181123073e-08 4.34252950423406e-08 7.70519147059589e-09 -1.24809972742879e-08 -1.10178305460681e-08 2.90917978285153e-08 1.21727022400069e-08 1.25962950219528e-08 5.13067504133172e-09 3.27646625035401e-09 -2.15460623652104e-08 9.8441702209754e-09 -2.06725296313136e-08
"R1003" -1.33052432735646e-08 -6.09160440113854e-08 3.02445440135327e-07 -6.76474161063745e-09 4.05506032981697e-09 -1.05368561481342e-08 -1.77042405822129e-08 -7.71009363643779e-09 -6.488506103416e-10 1.72592046172692e-09 7.33096405945387e-09 1.52465095847918e-09 -2.93121102909007e-08 -8.16873809072842e-09 5.9542530209723e-09 7.221324377374e-09 7.643918139375e-08 6.86951382848316e-09 -2.07764242546019e-08 -1.50377446174597e-09 -1.39325868559239e-08 3.00067789193201e-08 -3.38414659334759e-07 -2.45838457844374e-08 2.80702410039114e-08 -6.70382061489785e-08 -4.19846352655329e-08 6.99977418078124e-08 1.2492289938581e-09 1.35105904439831e-08 2.37376693333837e-09 4.89113201964526e-09 5.77279761431126e-08 1.01067272409924e-08 8.34154315361193e-09 4.02496650571664e-08 -2.72777361914105e-09 -9.15438860830076e-09 1.45164729373336e-09 -3.85835809960038e-10 7.46084404413178e-09 -4.36364409007927e-09 7.77798948924854e-09 2.87708291198833e-09 5.04432663297727e-09 -2.34758220966876e-09 1.92059081690844e-08 1.07155309752522e-09 -9.29705904074044e-10 3.33216765807655e-09 3.39656441774258e-10 -2.86082289950561e-09 -3.74626617368276e-09 1.53794383923755e-09 2.56104602552775e-08 -3.1425710586943e-08 -2.12695967326138e-08 -2.44570313492923e-10 -1.9215832878235e-08 4.10404197957719e-09 6.89400289884855e-09 -6.98414620347057e-09 -1.02705724302081e-08 -4.49063884284065e-09 -7.05174489077484e-09 -1.87999789001151e-10 -2.2510774474091e-08 2.60860403714058e-08
"R1005" 6.48285866884252e-09 1.90574502366192e-09 -6.76474161064154e-09 8.37288423095074e-08 2.48115068802768e-09 -2.35867919266702e-09 2.15180817706368e-08 4.02164546581428e-09 7.69276920360986e-09 -1.59856569591153e-08 4.8084881607066e-09 1.16046052886249e-08 -2.48903734457428e-09 -4.13857974083122e-09 -5.78086861754787e-09 -4.96143907660945e-09 1.08182835655352e-09 -4.9863395665601e-09 2.62656009626625e-09 -1.87252552394213e-08 2.21029589881026e-08 4.21567719436427e-09 1.70905499197957e-08 2.44856533491563e-08 2.25421650877489e-09 -1.82935290330142e-09 -3.23008566132583e-09 -1.11458600142839e-07 -4.08654274727662e-10 -6.25446523948142e-09 3.64992833997216e-11 -3.3484527849702e-10 -2.88396264427489e-10 -7.00399227834626e-09 2.55270385138548e-09 -1.3384810981024e-09 -3.82114285316888e-09 -3.15378752712923e-08 6.35834806839886e-09 -1.21275279730423e-08 -2.18136433559177e-08 8.26170034037595e-09 -3.85636649633647e-09 -2.16463107021995e-09 1.9630174254243e-09 1.68224720688211e-08 1.23665136323693e-09 -2.0714326903198e-09 -3.94705547394945e-09 -9.53286276921325e-09 -1.38946566438521e-09 -9.88927435253052e-10 -2.45955981377241e-09 -2.21682712639245e-08 -5.5342513820974e-09 -3.27050148354844e-09 1.15117990566532e-08 2.27472787337645e-08 -2.28649934694993e-09 4.70294835409762e-09 4.34916011057938e-09 4.61265311081278e-09 2.09674823693094e-09 2.5327653258852e-09 -2.37751784923443e-10 -4.61708569197033e-09 1.2317378041419e-10 -6.09326915128196e-10
"R1006" 9.06267857666749e-09 8.69733204089931e-10 4.05506032981983e-09 2.48115068802794e-09 5.32975025496533e-08 -3.09240419630341e-08 -2.74490588796804e-09 -1.86260528072878e-08 4.19794389949359e-09 1.53656946912368e-08 2.66558349253465e-08 1.00569388585755e-08 -5.59192115079313e-08 8.83493111689567e-09 6.93608800348984e-09 -1.43268247796959e-09 6.4796179765245e-09 -4.67600247687448e-09 -4.10716176112654e-09 -8.03519094143823e-09 1.92160945735764e-09 -1.39742930386876e-09 3.53213392879122e-09 -7.97903330591069e-10 1.64194820323765e-08 -5.59405670646313e-09 -1.44274365619393e-08 1.82791880754856e-11 1.14355711430933e-08 2.10208884973388e-09 1.40769533423546e-08 -3.86724772404472e-08 -6.03270821417594e-10 -9.31716068524254e-09 -3.25523777427538e-09 3.37738837951359e-09 2.64048065121555e-09 -1.39933943428247e-09 -2.23817341571402e-08 -5.96996464048579e-09 4.36185975415804e-09 1.00594222099864e-08 -5.46938675905977e-09 3.18590800131329e-09 5.31191361057796e-10 -3.4974447759221e-09 9.68724815061012e-09 5.98248655527477e-09 1.41554006505543e-08 1.40452739831271e-09 1.44737047183945e-09 1.93363621775097e-09 1.48971580201969e-09 -1.19680437528984e-09 -3.3207162990307e-09 3.0129747342685e-09 -2.66171090079769e-09 7.60551715725432e-09 7.35413631250074e-09 -9.43489521676867e-09 -6.10213173657736e-09 -3.46471575680894e-09 -4.64211676046593e-09 -7.53916284269473e-10 -6.92447291132208e-09 1.11999360844834e-08 -4.290603474903e-11 1.87495578831579e-09
"R1007" 3.3762915256992e-08 2.45072641303366e-09 -1.05368561481301e-08 -2.35867919266718e-09 -3.09240419630329e-08 2.61985623794923e-07 -4.35106488456522e-09 -1.15976415364657e-07 2.4355201593894e-08 -8.86205108142073e-08 -2.03435870503929e-08 -6.33197200360264e-08 3.01504914325855e-08 4.96203803714082e-09 -8.2714018628737e-08 -2.70004339825609e-09 -3.57165086847198e-09 7.66223768347308e-09 9.40350734918443e-09 2.33699576412602e-08 1.51458095263342e-08 1.2073603010879e-08 1.87804439097864e-08 -1.75158093254102e-08 -2.05413395972206e-09 -5.22406976599001e-10 -2.89928376071915e-09 2.38337982662772e-08 -7.82406448874079e-09 -2.19560472965645e-08 -5.42744040771107e-09 1.65793182836254e-08 -8.17838857460435e-09 -9.35539520247654e-09 -1.70497010921295e-09 -2.66474411365315e-09 -4.0453031314988e-09 -1.42746525824551e-08 2.37754570307615e-08 -1.61417064587754e-08 -8.87698167735013e-09 5.09482079708437e-09 -1.1933867115588e-08 -6.80638755541974e-09 2.17440455774503e-09 1.9900025075278e-08 -7.27560275836933e-09 -1.1346627434229e-08 -3.65319121233892e-09 2.35550797721316e-09 -6.67192808352394e-09 2.96551385872242e-10 1.27191734225762e-08 8.49290889202035e-09 -8.42176573197176e-09 -1.21283080595862e-08 1.10378447481531e-08 -3.46253233044247e-09 -4.0794281699589e-09 -9.54061387278027e-09 1.0594643980016e-08 2.3758586261486e-08 1.98668050867283e-08 5.75107018458858e-09 7.56447764342764e-09 -2.14678473087307e-08 2.66671978149727e-09 -5.18572874297643e-09
"R1008" -8.24501123869859e-09 2.72527322394389e-09 -1.77042405822263e-08 2.1518081770638e-08 -2.7449058879679e-09 -4.35106488455958e-09 3.58792234185049e-07 -7.41519352236493e-10 -3.23065849595114e-08 -2.70308937899646e-08 -7.54095350056641e-09 4.35872550146897e-09 3.34502168267268e-09 1.11950981040158e-09 1.12628193011491e-08 -2.25590679426539e-08 -2.61619130701049e-09 2.35619151585222e-09 -2.53641403303606e-09 6.49633848582974e-09 1.19176421389388e-07 2.62477115954915e-08 1.62776601345289e-08 7.79671219206662e-08 3.80352927632129e-09 5.20879573952895e-09 1.83526903716337e-09 -4.3592562102534e-07 -6.75915188148931e-09 -9.56478734022268e-08 1.09145670355166e-09 5.34178974236477e-09 -5.51679434901606e-09 1.15947527197443e-08 7.3505302403715e-09 7.93591302437888e-11 -1.93837650456921e-09 8.31796265954662e-08 6.09699535554584e-09 1.99602920656695e-08 -2.78210564049145e-08 -1.41088957661062e-08 2.70373683964783e-08 1.50708190781902e-08 -1.85580824633453e-09 -2.04671310131527e-08 -8.73528394386252e-10 -1.04262545404458e-08 -4.29166545195589e-09 2.89526577047074e-08 2.64303625977664e-09 2.20031307741402e-09 -4.64873897713107e-09 4.14591835829392e-09 1.43307741224961e-08 -3.87771810383603e-08 1.22747041421968e-08 -4.59794374037227e-08 -4.58586908951034e-09 -3.8526884158359e-09 1.3000537826724e-08 -3.78873554339868e-08 1.73505984773854e-08 -5.83653630902292e-09 7.1735189292512e-10 -6.46473285766954e-09 -4.96959326269201e-09 -1.2893753714227e-08
"R1009" -3.09458110908205e-08 9.09377498027939e-10 -7.71009363643526e-09 4.02164546581179e-09 -1.86260528072877e-08 -1.15976415364656e-07 -7.4151935223617e-10 1.52157656254318e-07 -4.30738619554176e-09 2.92941998236609e-08 -3.92967122097263e-09 3.42014230897532e-08 1.87992193251492e-08 -4.98542766024285e-08 1.9467929940306e-08 -4.83385806411343e-09 -3.11659547574865e-09 8.47469411735266e-11 -4.08611418195608e-09 -1.15272840740894e-08 -2.45637150827071e-09 -1.63704225251871e-09 2.00572087078125e-08 8.4849237527272e-09 -2.33084212637107e-09 2.37848604015754e-09 -1.08862776127776e-09 -1.9860158260475e-08 1.44337387425722e-08 8.20750389840772e-09 -9.4693606037182e-09 1.18337257726442e-08 -1.11548871434164e-08 3.64350760682298e-09 1.9609036547446e-09 1.9346348950502e-10 -3.51878950586898e-09 5.2215046785108e-09 2.47197896679574e-09 9.30229181088768e-09 2.13907379043476e-09 -8.92279043357557e-09 -8.90159172593246e-10 -2.64410737460238e-09 1.70122608688729e-09 -8.21779589907395e-09 1.76097217964377e-09 -9.74554668677313e-10 -1.39568285781246e-09 -6.73395913561666e-10 2.78384212867011e-09 -4.93571181623011e-10 -9.69865808032081e-09 -5.88920357477826e-09 6.9379425200461e-09 2.96221951329978e-09 4.76396793546866e-09 6.07323224585913e-09 -8.89483496939839e-09 1.34986776803908e-08 2.00328378228407e-09 -9.73550018515044e-09 -3.67933839272301e-09 -3.77277642281254e-10 -3.8117227112143e-09 4.48324273684203e-10 -2.06309664347453e-10 -5.17447095701001e-09
"R1010" 1.37372788131028e-08 1.64485469774596e-09 -6.48850610341353e-10 7.69276920361003e-09 4.19794389949362e-09 2.43552015938947e-08 -3.23065849595134e-08 -4.30738619554303e-09 1.23609794772632e-07 3.27522002838592e-08 4.08666663151068e-09 -4.68245322157735e-08 -5.77542695503941e-09 -1.09724022164314e-08 -2.78013998141432e-08 1.18520612290191e-08 -5.39462781218276e-10 2.965828670424e-10 -4.38609236660001e-09 -2.07602003591e-08 3.19997962092897e-08 -3.79321430985797e-08 -1.84112211346413e-08 -6.30234963269454e-08 -2.98046157562728e-09 2.27574640527848e-09 6.72029490861083e-09 2.22871567667699e-08 -1.09124577069384e-08 -1.99212377968742e-09 1.64243285944781e-09 -9.28310583556014e-10 6.95837020051071e-10 8.4595808774692e-09 -2.59393698712228e-09 -4.9887705478646e-09 -1.3357230913016e-09 -3.04399923824447e-08 -9.89211449130118e-11 4.20400478527755e-09 1.55228737224362e-08 3.48102758762430e-09 -1.11907112238113e-07 1.94695669787884e-09 4.3931898011651e-09 -2.46247903815911e-10 -2.11786389526505e-09 1.78326098624591e-09 -5.19723159876126e-10 3.76053178334971e-09 1.46709079941718e-09 -2.76623765113166e-09 -1.0647536260205e-09 7.70696693818932e-10 -1.26955334528193e-08 3.48838949047499e-08 -5.80279243321154e-09 1.04854801638995e-07 5.13038822014986e-09 4.36273322281774e-09 -2.54792421584482e-09 -4.04587187086576e-09 -4.90694090460529e-10 9.66438909558748e-09 -4.65104224505712e-09 -2.9957576957433e-09 -4.24322475546289e-09 8.17467284942898e-09
"R1011" -2.61638187488084e-08 -2.29876838084266e-09 1.7259204617236e-09 -1.59856569591196e-08 1.53656946912359e-08 -8.86205108142074e-08 -2.70308937899497e-08 2.92941998236609e-08 3.27522002838598e-08 2.92091667638792e-07 9.14915968331186e-09 -9.92525866246412e-09 -1.48137587087255e-08 -6.91817815850382e-09 2.4992153870095e-08 -4.72645349942096e-09 -5.79172700532631e-10 -4.4354440485851e-09 -1.86480935150183e-09 -3.92432471857954e-08 -1.39900457432061e-08 -2.47907291770132e-09 -1.29635848171706e-08 2.58453326910457e-09 2.54867626317575e-09 -2.23754446842256e-09 -2.53717065268223e-09 2.53192806548403e-10 6.20780423012533e-09 1.87103928073033e-08 -1.25368835328213e-09 -7.67277903452912e-09 6.17283587382601e-09 2.72104375587557e-09 -3.13447328717384e-09 1.3675625461814e-09 2.5692714507983e-09 3.76214225858654e-08 -1.37438559333239e-08 -1.31543934760318e-08 1.13363273090868e-08 5.46223758339024e-09 -2.92733737930498e-08 -3.61469756119097e-08 1.32277276409815e-09 2.50049136665312e-08 5.11016559973982e-09 1.24348221152076e-08 6.27487188737665e-09 1.16229844483045e-08 6.08917565994005e-09 -1.24873379597577e-09 4.94162920699993e-09 -3.25059475358228e-08 -8.64170961663906e-09 7.01873209975577e-10 -1.76536808085066e-08 -2.25318224173797e-09 -8.30486129203882e-11 -5.37467655205397e-09 -1.28879951605643e-09 -6.20775671536612e-09 -1.46077209413194e-08 -4.75895110554358e-09 -6.88366417518079e-09 8.81675286693412e-09 3.04083730381983e-09 6.67195460490339e-09
"R1012" 5.32098956327961e-09 9.50167944716194e-09 7.33096405945398e-09 4.80848816070728e-09 2.66558349253482e-08 -2.03435870503953e-08 -7.54095350056804e-09 -3.92967122097281e-09 4.08666663151058e-09 9.14915968331062e-09 1.14697080401062e-07 2.23881951703906e-09 -8.22367351224918e-08 1.38970293485209e-08 1.4627111519459e-08 -4.05508908788396e-10 8.45458237404748e-09 -7.17343925218027e-08 1.623849588591e-08 -4.62365992582871e-09 -1.11678964011632e-08 1.35285512439848e-09 9.56080055406945e-09 9.88110831986756e-10 -6.25230604770814e-09 -1.39126810269948e-09 -2.00997033158463e-08 1.48286065168477e-09 -2.81327332743757e-08 6.71565162860469e-09 1.66675582366182e-08 -1.69409930706658e-08 3.15129717980854e-08 -4.50468258702901e-08 -3.94421024599623e-09 -3.91000222768505e-09 3.64811034279511e-09 -9.92767811979281e-09 7.18433411045631e-09 -1.31707450646098e-08 -1.92409746167535e-09 1.01908979584301e-08 -8.39326791810878e-09 -8.82877168273594e-10 8.57361196258874e-09 2.72723596797051e-09 2.94382649172566e-10 -4.91574620467433e-09 5.6626981586734e-09 -1.12935390326086e-09 -5.88636794931528e-10 -2.80417688896574e-09 -2.55428688090821e-09 -8.74672918306776e-10 -1.72278315764029e-08 2.07014001343829e-09 6.66262649021387e-09 1.45883253445274e-08 3.07243629247627e-08 4.54983848605907e-09 -8.67409568837852e-09 6.42210018111127e-09 -6.68385393179688e-10 4.07228450127675e-09 -5.42472205930458e-09 -9.42383339870685e-09 1.01144307726924e-09 6.68988557031305e-09
"R1013" 1.79018157781615e-09 -2.74103173988432e-09 1.52465095847986e-09 1.1604605288625e-08 1.00569388585754e-08 -6.33197200360231e-08 4.35872550147034e-09 3.42014230897552e-08 -4.68245322157755e-08 -9.92525866246636e-09 2.23881951703848e-09 8.00214357887762e-08 -5.99114960912452e-09 -1.28670328749362e-08 9.48716091859657e-09 -7.17084979488437e-09 -1.28675959772277e-09 -1.43669303427601e-09 -5.63288399137765e-10 -3.04656773459802e-08 -7.78655367262981e-09 1.0192853254207e-08 7.22177099737671e-09 3.34395416597667e-08 1.97690252628994e-09 -1.87475369949957e-09 -2.88486982515222e-09 -3.30757632905561e-08 8.09061223054373e-09 4.24595884904153e-09 5.7419302120182e-10 -3.51036963601298e-09 -1.79007099549548e-10 -2.42887927907873e-10 2.67426668870964e-09 4.63405333099179e-09 -8.86618230642182e-10 1.10514851043059e-08 -7.47417852220802e-09 2.49646717120363e-08 4.29489646597271e-09 -1.57573793272293e-08 4.07065401808146e-08 1.67674575233075e-08 -1.21697006277861e-09 -3.10298323903247e-08 3.27269796897999e-09 -1.55622621167443e-09 1.05667653478907e-09 -5.57303132769931e-09 2.44670135493599e-09 8.72550832039918e-10 -5.61029593881955e-09 1.67474975361707e-09 8.61742056398793e-09 -6.57229179983738e-09 7.93446815583733e-10 -2.30981850033321e-08 -1.31954777482533e-09 2.72058927566252e-09 1.59441080458461e-10 -1.39106235554398e-08 3.3292864126668e-09 -2.96866876096707e-10 -5.69563721884624e-10 4.01692641342986e-09 -4.40076183724727e-09 -6.67765951768274e-10
"R1014" -6.29414280299701e-09 1.1365929644939e-08 -2.93121102909002e-08 -2.48903734457377e-09 -5.59192115079321e-08 3.01504914325851e-08 3.34502168267254e-09 1.87992193251493e-08 -5.77542695503954e-09 -1.48137587087246e-08 -8.22367351224926e-08 -5.99114960912465e-09 1.92164091274947e-07 -5.9167058046003e-10 -1.89334389751869e-08 -5.01652565881677e-12 7.20318150808956e-09 3.36634327539675e-08 1.87456265632228e-09 8.14991595011768e-09 3.59349824184866e-09 2.02223027320757e-09 3.44234685960923e-08 4.1061034364894e-09 -5.78592880219598e-08 3.17901001710251e-08 2.52832562124179e-08 -1.40974884100252e-08 3.65329166218003e-08 2.7559210329305e-09 -5.08398172029099e-08 5.77355532244512e-09 -2.16470219621917e-08 -1.89701691537917e-08 -2.00094493587623e-09 -1.2527996645291e-08 -2.27627863647506e-08 7.23592814953102e-09 -1.36811011910854e-08 6.74263352921754e-09 -3.71803654442032e-09 7.30955076978299e-09 9.13803783732354e-09 -1.35616842442887e-09 9.42638759837896e-10 -1.20456065623953e-09 -3.75312855013438e-08 1.17296740495862e-08 -3.48716097394886e-09 6.87027231945662e-09 -4.24335584311063e-09 -6.56587712074583e-09 2.48568872253178e-09 2.94130971029174e-09 7.38461563588027e-09 -1.34966929415321e-08 1.62825176786894e-08 -1.15203259399187e-08 -2.78655529774669e-08 1.57019446852467e-08 4.24505381950265e-08 -5.34884671570167e-09 2.20686266758684e-09 2.29996253087126e-10 1.81686778619244e-08 -2.84810233935073e-09 -1.6611957922555e-08 1.28701536754352e-08
"R1015" 9.72297580059859e-09 2.13928939364664e-09 -8.16873809072722e-09 -4.13857974083253e-09 8.83493111689719e-09 4.9620380371392e-09 1.11950981040841e-09 -4.98542766024267e-08 -1.09724022164299e-08 -6.91817815850389e-09 1.38970293485237e-08 -1.28670328749336e-08 -5.91670580461168e-10 2.05307946419415e-07 1.02265010104163e-08 1.16059031670927e-08 -1.16900402863185e-08 5.46681106500512e-09 8.14752246511317e-09 1.05269813661461e-08 -4.86708897198951e-09 -1.34647297856717e-08 -6.09638164555004e-09 -7.87908664526734e-11 -8.95740311500944e-10 -4.07677322567729e-09 2.58934250952352e-09 -2.0451762296356e-09 -1.23703638843151e-07 1.07363464636123e-08 -4.96108725250598e-09 -3.89447431502616e-08 5.25075086405404e-09 1.83650366243544e-08 1.1925522771463e-09 -3.47169077965046e-09 5.19549337948572e-09 2.3814586158941e-09 5.23098327601677e-09 -7.45730037147499e-09 -2.04117215446873e-09 7.12059246423281e-09 7.61323734094976e-09 2.25284806340375e-09 6.37949677606353e-09 5.43057266912949e-09 4.57151836382022e-10 -5.28296895386748e-09 -4.34741908943075e-09 -8.97254823102926e-09 7.05935055611035e-09 -3.01565101233156e-09 3.37386793466769e-09 2.58020456381934e-09 -3.28273984465904e-09 1.41984285418425e-08 -3.28443174433789e-09 -1.01827697140379e-08 -2.45044736478703e-09 -2.83224788528641e-09 -9.09519452365739e-09 1.49685115225717e-08 -1.01070949189982e-08 -3.21556548564341e-09 -7.74220322467414e-09 -1.52889888709586e-09 -4.42666072718526e-09 8.83850883150642e-09
"R1016" -2.56345460070347e-08 2.97415841990841e-10 5.954253020972e-09 -5.78086861755018e-09 6.93608800349031e-09 -8.27140186287417e-08 1.12628193011489e-08 1.94679299403066e-08 -2.7801399814142e-08 2.49921538700939e-08 1.46271115194584e-08 9.48716091859727e-09 -1.8933438975188e-08 1.02265010104174e-08 5.19757277907487e-08 2.72025769762283e-09 3.78149590237139e-09 -8.84750339432594e-09 -1.36478007516823e-09 9.70756321941809e-10 -1.29941760080531e-08 -1.71098300770783e-09 -8.28094485268909e-09 1.72197172688529e-08 -2.02645166743051e-10 -3.60876152287721e-09 1.15477688602666e-09 -7.17223051984578e-09 -2.95612347229608e-09 7.31446505758886e-09 5.30753593709948e-09 -2.5014974747752e-09 7.55031479195189e-09 -2.96233290222592e-10 7.70538616584736e-10 1.1311509652463e-10 2.89593628920799e-09 1.23214175023966e-08 -1.65057849617516e-08 -2.92689972826073e-09 -8.55914437399955e-10 2.2435055857945e-09 2.17755761755268e-08 -1.76643824039714e-09 -4.3313800964045e-09 1.30021025243864e-09 2.6408480399051e-09 1.05330891355126e-08 2.16123945788361e-09 7.0926578373026e-10 -6.64737440277046e-10 2.29601060974057e-09 -4.08486912324264e-09 -2.58601653857239e-09 -1.47859578570017e-09 -1.05533013394668e-09 1.34651244384962e-09 -2.04947909185229e-08 5.7594541623924e-09 2.25605647250011e-09 -5.95347450367021e-09 -6.41030160925499e-09 -1.80316840253907e-08 -3.64145351071985e-09 -6.04846592715157e-10 1.88552090565193e-08 2.16850671596708e-09 3.324995903614e-09
"R1017" 2.57172900608137e-09 -5.44399518406983e-09 7.22132437737738e-09 -4.96143907661063e-09 -1.43268247797046e-09 -2.70004339825814e-09 -2.2559067942659e-08 -4.83385806411663e-09 1.18520612290204e-08 -4.72645349941541e-09 -4.05508908789364e-10 -7.17084979488643e-09 -5.01652565806276e-12 1.16059031670934e-08 2.72025769762507e-09 1.98534484053013e-07 -2.87219168770673e-10 -1.59907222257453e-09 -9.97339130723387e-10 8.79397032352657e-09 -6.50468344658034e-08 -1.32880807722822e-07 -4.17838304870435e-08 -1.16215432036015e-07 -1.28664123272218e-08 6.75316275544562e-09 4.07305908396003e-08 1.00424165393449e-07 -5.78634882724234e-09 1.91152851604922e-08 5.3883843385136e-10 -2.9090940654432e-09 5.11414760462103e-09 6.8434448806268e-09 4.78831506401629e-09 7.83140325033325e-09 2.35150144468862e-08 -5.63435068631008e-08 -5.44694542123852e-09 4.99378315917045e-09 -3.14500123265043e-08 -2.64269712985448e-10 3.47249506151906e-09 2.42102563464544e-09 -6.95696438310412e-09 -7.47358730455496e-09 -1.01752392055236e-08 -5.20416701978039e-09 9.05889647708753e-11 -1.28290870112537e-07 3.27042166027438e-08 -8.17294927861231e-10 -1.29403133971358e-08 5.95184101367054e-09 5.2277909496871e-08 1.25804785498589e-07 -7.89989117192933e-08 6.24808646938046e-08 2.90456541822944e-08 1.32082438018908e-08 -9.75694007539723e-08 8.93706271267231e-08 3.99054822664187e-09 -5.44536562358916e-09 7.91083642148655e-09 7.06924890146803e-09 3.6482145691511e-09 -1.81459678261481e-08
"R1018" -1.11877384070651e-08 -4.40675294398993e-09 7.64391813937575e-08 1.08182835655464e-09 6.47961797652183e-09 -3.57165086846918e-09 -2.6161913070068e-09 -3.11659547574878e-09 -5.39462781219374e-10 -5.79172700528706e-10 8.45458237404889e-09 -1.28675959772175e-09 7.20318150809072e-09 -1.16900402863147e-08 3.78149590237174e-09 -2.872191687684e-10 2.03885631693828e-07 2.38315828659993e-08 -6.14856889396428e-08 2.34824924102251e-09 9.09694833518925e-08 1.44634008961389e-08 -2.57360975146046e-07 -1.50627690229139e-08 -8.51869191164555e-09 -4.81013054035554e-08 2.11967459774355e-09 1.55379948420165e-08 3.08663757254257e-08 -1.17286482521147e-10 -6.88622311554834e-09 -6.02898296792274e-09 4.52566320183963e-08 -4.34249629504963e-08 -4.09634227713224e-09 1.04344721774161e-08 8.11848058977322e-10 -4.59825057251742e-09 -8.31186155672542e-09 -4.2084781296532e-09 7.64859739668586e-09 1.11031016333721e-08 -1.97968146328903e-09 -1.18368398461443e-09 1.20598643132055e-09 1.32129215784088e-09 4.4879999509901e-09 4.34531454398779e-09 3.09254189022828e-09 1.84730104832099e-08 -2.11312628682034e-09 1.12233392150137e-09 -1.04740274105508e-10 -1.79768815112315e-09 -2.21421988731284e-09 -2.37809171477175e-08 -1.41848973953155e-09 1.2655915110194e-08 -7.03823475228786e-10 -8.06361355007393e-11 -7.63262523811024e-09 -3.20617307527588e-08 3.77347819973869e-09 1.19725645896829e-08 -4.76283804588253e-09 -2.22553938700562e-09 -8.54353264464689e-09 7.24906309006213e-09
"R1019" -1.1828673514298e-11 -4.41317547157007e-09 6.86951382848203e-09 -4.98633956656047e-09 -4.6760024768759e-09 7.66223768347362e-09 2.35619151585129e-09 8.47469411741022e-11 2.96582867043135e-10 -4.43544404858684e-09 -7.17343925217991e-08 -1.43669303427505e-09 3.36634327539653e-08 5.46681106500606e-09 -8.847503394326e-09 -1.59907222257569e-09 2.38315828660034e-08 1.0422371793624e-07 -6.63135283971292e-08 2.39205160675667e-09 1.9841464242441e-08 -1.04036854807624e-09 -4.68924394177331e-08 -4.76712707881053e-09 9.97831237960261e-09 -1.59069497823589e-08 1.81914882673327e-08 1.12154260005494e-08 -9.90922911180604e-09 -7.29578520459654e-09 -1.5116299278652e-08 2.48849218081268e-10 -1.2449899533105e-08 3.82633690056314e-08 1.57508989966228e-09 3.28600829054561e-10 5.16031681718224e-09 8.29433543847919e-09 -4.47410831187205e-09 7.08588404387674e-09 3.39518361748196e-09 -7.3965379990016e-09 3.05523176938402e-09 1.83792782006836e-09 -6.2658490541715e-09 -2.02571138430355e-09 1.14874656519858e-08 2.81787914852311e-09 -1.7971136476012e-09 6.37164992607917e-09 6.09810953939007e-09 3.90290855312203e-09 -7.11847683920277e-09 1.02158733789494e-10 9.71878010418829e-09 -6.9266598805163e-10 -1.24911927376041e-08 -1.13260521447317e-08 -2.20737595169382e-08 -1.42810735505811e-08 4.23833033267546e-10 -8.98143162636304e-09 7.44391533266694e-09 4.77734009899056e-10 -1.63241664719423e-08 4.46540445452862e-09 -3.54700956018893e-09 -2.60595599792728e-09
"R1020" -7.65251453557204e-11 -7.94431506237305e-09 -2.07764242546007e-08 2.62656009626735e-09 -4.10716176112636e-09 9.40350734918594e-09 -2.53641403303303e-09 -4.08611418196032e-09 -4.38609236660036e-09 -1.86480935150106e-09 1.62384958859115e-08 -5.63288399138991e-10 1.87456265632277e-09 8.14752246511342e-09 -1.36478007516919e-09 -9.97339130719503e-10 -6.14856889396473e-08 -6.63135283971201e-08 1.04206241379137e-07 4.75187310470499e-10 -2.71663842050846e-08 -6.22384361649987e-09 8.66449076504043e-08 1.13217667455027e-08 -3.97085880889166e-09 9.83977075835562e-09 2.31709355461276e-09 -1.51186293612343e-08 -8.16755170741671e-09 5.92242402167932e-09 2.92802195634276e-09 2.58838135778671e-09 4.6900830324739e-09 -2.40115714167991e-08 1.07007862944695e-09 4.14863479890587e-09 -5.17775545515518e-09 -1.61938485088224e-09 1.65035857117627e-09 -8.12915970782558e-10 -3.56555014443359e-09 1.12356369633169e-09 1.05093729356289e-09 -2.9750837846726e-09 2.71067193471878e-09 2.1187076547123e-09 -9.08102799762827e-09 -4.09465979344324e-09 -1.77635765374687e-09 -1.15153425991685e-08 7.21270662855368e-10 -4.633001613531e-09 2.36041527237298e-09 8.42004127547639e-10 2.2560470232145e-09 9.22109615266017e-09 7.65739756441480e-09 -5.40214838331779e-11 6.99446174322529e-09 3.29509245990851e-09 -3.72416272319197e-10 7.90834915523942e-09 -1.47391479636186e-09 -4.58158721649015e-10 1.27689580636684e-08 4.55964120567723e-10 -1.60313238508375e-09 -1.64540548285905e-09
"R1021" -4.37441829183668e-09 3.94596418286652e-09 -1.50377446174274e-09 -1.87252552394232e-08 -8.03519094143783e-09 2.33699576412595e-08 6.4963384858258e-09 -1.15272840740885e-08 -2.0760200359101e-08 -3.92432471858013e-08 -4.62365992582846e-09 -3.0465677345982e-08 8.14991595011757e-09 1.05269813661464e-08 9.70756321940219e-10 8.79397032352728e-09 2.34824924102145e-09 2.39205160675722e-09 4.751873104704e-10 6.10383659312272e-08 -8.64168491401902e-10 -2.90186510702466e-09 -3.78037332978677e-09 -1.6623361110011e-08 -1.07302811086601e-09 4.06217634993458e-10 1.68982130525412e-09 1.94534385468183e-08 9.56466460447974e-10 -8.22379776542115e-10 -2.16113215218963e-09 3.13521328790641e-09 1.2672978209422e-10 -2.63604193980032e-09 -3.13834677819124e-10 -4.12126035196288e-09 2.8984236372374e-09 -8.19199659510251e-09 5.13163815973668e-09 -1.72470560388498e-08 9.08365887369459e-10 6.45200005452104e-09 6.90900102831744e-09 -7.26812438214306e-09 -2.6047362547536e-10 8.83126410149263e-09 -1.94921491759201e-09 -6.87034143255769e-10 3.02229832760723e-09 -5.46989830627505e-09 6.60806437567865e-10 -1.37054926438184e-09 2.84418600457119e-09 5.06263658136365e-09 9.69805133759331e-09 6.01718539034722e-09 -3.70129654091498e-09 4.78817384536089e-09 5.22368861713068e-10 -1.48035627761149e-09 -7.62615546081264e-09 2.44741199930016e-09 -2.73954490467968e-10 -1.27481944690165e-08 3.11907662602981e-09 -3.15649004571526e-09 5.82669088394176e-09 -7.8305070476323e-09
"R1022" 2.0261879844917e-09 1.91537481697868e-08 -1.39325868558925e-08 2.21029589881003e-08 1.92160945735571e-09 1.51458095263292e-08 1.19176421389368e-07 -2.4563715082606e-09 3.1999796209294e-08 -1.39900457431922e-08 -1.1167896401168e-08 -7.78655367263233e-09 3.59349824184801e-09 -4.86708897199034e-09 -1.29941760080523e-08 -6.50468344658007e-08 9.0969483351898e-08 1.98414642424405e-08 -2.71663842050827e-08 -8.64168491406855e-10 5.83579059684886e-07 -6.0537777789493e-10 -2.51320696791929e-07 -1.23095478492115e-08 -8.98442023380397e-09 -1.9452888515595e-08 4.10063744999608e-09 -2.60498533129747e-07 -3.61875205039539e-09 -1.41742351120926e-07 8.37766593463772e-09 1.25135497719121e-09 3.19699821973297e-08 1.83345104026704e-08 -1.10663104452979e-09 -9.32431249488131e-09 4.26120239677478e-09 5.46264433419541e-08 7.86536210087055e-09 7.24031189309256e-09 3.1756244472029e-08 4.27396883454504e-10 -3.7997865093273e-08 1.51598114254718e-08 -1.11798782150187e-09 -2.17346336310281e-08 3.75973636121011e-09 -8.10262722050024e-09 -3.36111991493211e-09 7.94081100962354e-08 -4.97191068912616e-09 3.45001826724051e-10 3.49254085033979e-09 7.01960746582319e-10 -1.34932635779989e-08 -1.59180990687286e-08 1.0074277384943e-08 3.73594673287776e-08 2.91090822489258e-09 1.50270847259369e-10 -1.26299703458385e-08 -1.66022811639749e-07 2.41361842174544e-08 1.38238718398807e-08 -6.30818491787381e-09 -1.50594800355275e-08 6.68354640429117e-10 -1.07255575267233e-08
"R1023" -5.37257563552906e-09 -2.87479365217677e-10 3.0006778919321e-08 4.21567719436522e-09 -1.39742930386876e-09 1.20736030108797e-08 2.62477115954894e-08 -1.63704225251883e-09 -3.79321430985791e-08 -2.47907291769825e-09 1.35285512439772e-09 1.01928532542086e-08 2.02223027320757e-09 -1.34647297856687e-08 -1.71098300770893e-09 -1.32880807722827e-07 1.44634008961371e-08 -1.04036854807646e-09 -6.22384361649896e-09 -2.90186510702461e-09 -6.05377777894493e-10 2.8856281640421e-07 -4.03081088749566e-08 6.24405283269448e-08 2.67334518946954e-08 1.5126323098428e-09 -1.12480136651315e-07 -8.1994170132727e-08 8.69508444435833e-09 -7.52022199331294e-09 -7.33460690724585e-10 2.73456731215193e-09 1.10929889828669e-08 -8.62480618185769e-09 -4.3230195967875e-10 2.18775472925952e-08 -2.98747281269954e-08 6.08966371543044e-08 8.81317435423575e-09 -2.90947542442383e-11 2.85181505203644e-09 -1.02091498624949e-08 5.88378552462812e-08 2.05782019433978e-09 1.25639541618705e-08 3.34513486942151e-09 1.65180593469032e-08 4.06647973798228e-09 -1.74597037037747e-11 1.45773245837126e-07 -4.33102686461116e-08 5.15274380728853e-10 1.05351944279155e-08 -7.09050051450997e-09 -6.19940967442461e-08 -3.29449724763939e-07 1.24598440540406e-07 -1.13145141231043e-07 -5.08164871997276e-08 -1.9757373295347e-08 1.46046220326801e-07 -2.80353669435468e-08 -3.29861118991246e-09 8.39873289931869e-09 -4.15991951447762e-09 -1.12441683625393e-08 -9.10636704880786e-09 2.45724197124124e-08
"R1024" 2.9306002578022e-08 4.49041231928796e-08 -3.38414659334767e-07 1.70905499197891e-08 3.5321339287918e-09 1.87804439097841e-08 1.62776601345283e-08 2.00572087078126e-08 -1.84112211346417e-08 -1.29635848171749e-08 9.56080055407204e-09 7.22177099737361e-09 3.44234685960933e-08 -6.09638164555138e-09 -8.28094485268752e-09 -4.17838304870361e-08 -2.57360975146036e-07 -4.68924394177378e-08 8.66449076504086e-08 -3.78037332978306e-09 -2.51320696791939e-07 -4.03081088749566e-08 9.52721725428238e-07 1.106087812059e-07 -2.15298684713759e-08 7.12439823881299e-08 2.88402126643229e-08 -1.41300804503015e-07 3.14876506572854e-08 1.05282254543839e-08 -5.04125349701668e-09 -1.51025144862532e-08 -1.43175398084842e-07 -7.13488722361499e-08 -8.06951772223235e-09 -3.75410149903947e-08 -1.78231045406866e-08 1.80100548901666e-08 -1.41970367467326e-08 1.09297351780023e-08 -3.0826514897477e-08 -3.59436459241931e-09 8.49240918102873e-09 -8.55636660815331e-09 1.86081210417597e-09 -3.63374139783803e-10 -2.5886715724982e-08 3.02718659081512e-09 7.17940312233974e-09 -4.88006529434615e-08 -1.43404166899732e-08 3.87513119324054e-09 1.58972991512841e-08 5.31348505781375e-09 -3.97384539455499e-08 6.26237076545354e-08 6.3458158979564e-08 -3.90468660041333e-08 1.32774687590952e-08 -1.8905100773613e-08 2.20284822422672e-08 8.26987886615403e-08 -1.14890380975144e-08 -1.20162021934494e-08 1.40755506319978e-08 8.21717820116021e-09 2.28711703173056e-08 -1.59714841868043e-08
"R1025" -1.43456082317827e-08 4.41146446692503e-09 -2.45838457844421e-08 2.44856533491538e-08 -7.97903330590462e-10 -1.75158093254119e-08 7.79671219206615e-08 8.48492375272455e-09 -6.30234963269477e-08 2.58453326910461e-09 9.8811083198683e-10 3.34395416597674e-08 4.10610343648938e-09 -7.87908664508415e-11 1.72197172688543e-08 -1.16215432036024e-07 -1.50627690229134e-08 -4.76712707880972e-09 1.13217667455051e-08 -1.6623361110014e-08 -1.23095478491956e-08 6.24405283269411e-08 1.10608781205913e-07 2.78820271402422e-07 6.67647328616151e-10 -1.16621447678273e-08 1.74991553851456e-09 -2.99510791975301e-07 1.07557390184141e-08 -5.60918456163977e-10 5.8389915806096e-10 1.39326470841421e-09 -1.27444572970576e-08 -1.75571476247093e-08 4.19597461554536e-09 -5.2268670853525e-09 3.06398434177373e-09 8.83725833879516e-08 -1.69858207691874e-09 7.48911001727346e-09 -4.36000620264808e-09 -1.13553203095695e-08 3.23639547790767e-08 -1.45999570360489e-08 7.09559516659499e-09 9.51981632268213e-09 7.27853634534128e-10 2.54553921966892e-09 4.71809100984958e-09 5.08259117545649e-08 1.9777626705755e-09 -2.93760926516229e-09 6.70617928342825e-09 -8.60805533637017e-09 -1.08302760830841e-08 -6.51756838303477e-08 1.90800109745218e-08 -1.16910816274388e-07 -8.33601243295829e-09 -8.99935846232037e-09 3.2853530044637e-08 -4.02377297584278e-08 6.70659764746257e-09 -1.47842822716544e-08 -9.33829358928492e-10 -5.25580017549058e-09 8.62798837037699e-09 -1.27388986305338e-08
"R1026" -4.76664931381739e-09 -1.85362531153751e-08 2.80702410039094e-08 2.25421650877333e-09 1.6419482032376e-08 -2.05413395972207e-09 3.80352927632539e-09 -2.33084212637206e-09 -2.98046157562741e-09 2.54867626317599e-09 -6.25230604770795e-09 1.97690252629008e-09 -5.7859288021958e-08 -8.95740311500302e-10 -2.02645166742422e-10 -1.28664123272211e-08 -8.51869191164564e-09 9.97831237960346e-09 -3.97085880889132e-09 -1.07302811086622e-09 -8.98442023380053e-09 2.67334518946943e-08 -2.15298684713738e-08 6.67647328615528e-10 1.15474418049526e-07 -2.49468250371599e-08 -9.38840392326795e-08 2.37923702514966e-09 3.10660249192417e-09 -1.83674977825623e-09 -5.58398912165464e-09 -2.76808754020807e-09 -3.87106739894844e-09 1.72502150365632e-08 4.82060126040827e-09 2.51072752669536e-08 -2.19549883696572e-08 3.16688766508508e-09 1.13791423251502e-08 4.12558864572303e-09 3.03792314427809e-09 -9.88483207406288e-09 4.63102465264690e-09 2.026815448603e-09 2.69555126319559e-08 -4.14602134780148e-10 4.7089391440397e-08 -8.36765946944968e-09 -3.25833751949623e-09 1.24050795002037e-08 1.73194341262403e-08 -5.55387297337731e-09 -2.32863299426402e-08 -1.5080532849009e-09 1.60430326683199e-08 -2.49917982192301e-08 -8.82471205897366e-09 -8.69028295398255e-09 -8.97366417865905e-08 1.58450035217142e-08 5.63904528402675e-08 -4.91562202163682e-09 1.22673358102937e-08 1.04812592645429e-09 -2.21284757536476e-08 -1.10061485657769e-08 8.38797956193772e-09 -2.65819677924226e-08
"R1027" 2.46042826441379e-09 2.96810535147936e-08 -6.70382061489809e-08 -1.82935290330123e-09 -5.59405670646393e-09 -5.22406976599559e-10 5.20879573953682e-09 2.37848604014926e-09 2.27574640527934e-09 -2.23754446842283e-09 -1.39126810269996e-09 -1.87475369950004e-09 3.17901001710239e-08 -4.07677322567659e-09 -3.6087615228768e-09 6.75316275544941e-09 -4.81013054035534e-08 -1.59069497823612e-08 9.83977075835664e-09 4.0621763499196e-10 -1.94528885155814e-08 1.51263230984013e-09 7.12439823881502e-08 -1.16621447678276e-08 -2.49468250371625e-08 2.71939368825933e-07 -1.47133098072623e-07 1.39379411950268e-08 6.32305092215595e-10 -5.64971486946158e-09 -6.68673522374047e-09 -4.30461446234554e-09 -1.10028958857102e-08 1.66281737079841e-09 -7.28933383552073e-10 -7.3963965346208e-09 -1.96282491684773e-08 -4.04082825792727e-09 3.30662170797086e-10 -6.7655315442966e-09 8.48881236048397e-10 5.54224145519759e-09 -1.74243819700820e-09 -1.61269692705777e-09 -3.17455527688369e-10 1.62364075527419e-09 -2.08128207004239e-08 -4.32377229567708e-09 2.51185638264994e-09 -3.29979853374493e-09 -7.77182046963812e-09 -3.22054595351411e-09 1.3494159786816e-08 1.49549994974477e-09 1.48020630362183e-08 6.21056561659612e-09 -9.86100157308507e-09 3.11023953430634e-09 9.68782580993654e-09 -9.89349460317825e-09 5.06722241975987e-08 1.947784707939e-10 -3.28191233761439e-09 -4.90056804941799e-09 -2.73330252797601e-09 -1.20248964508523e-09 1.20742780418614e-09 1.4590386811575e-09
"R1028" 3.62877458347099e-09 -1.26870900574161e-07 -4.1984635265532e-08 -3.23008566132166e-09 -1.44274365619419e-08 -2.8992837607159e-09 1.83526903716736e-09 -1.08862776127572e-09 6.72029490860792e-09 -2.53717065268156e-09 -2.00997033158431e-08 -2.88486982515359e-09 2.52832562124185e-08 2.58934250952862e-09 1.1547768860241e-09 4.07305908396007e-08 2.11967459774523e-09 1.8191488267331e-08 2.31709355460813e-09 1.68982130525714e-09 4.10063744999936e-09 -1.1248013665131e-07 2.88402126643358e-08 1.74991553850448e-09 -9.38840392326707e-08 -1.47133098072629e-07 5.93055189267909e-07 -1.00670045175653e-08 -7.19646032254814e-09 2.64444974988444e-09 -4.799708414585e-09 1.51646215739408e-08 -1.74292537478903e-08 2.58381943200068e-08 -1.04768542584858e-08 3.21235420901317e-08 1.00360505416541e-07 -1.01750761146992e-08 -2.79941899794875e-08 7.89834909080846e-09 -8.86189841416483e-09 1.74508366838489e-09 -1.21941409180457e-08 -2.28941338183274e-09 -5.30280672970527e-08 4.85527830090235e-10 -6.13674828815888e-08 1.23705637612634e-08 -2.64830672321103e-10 -5.48017730567588e-08 3.16347834895222e-08 1.97405347897249e-08 -4.64361203614741e-08 1.93396926162498e-09 2.39954328486995e-08 1.07964409918676e-07 -7.93245698294791e-08 2.90250630951586e-08 1.39344864722626e-07 -4.58185207407879e-09 -3.25737444492603e-07 -2.70332834888156e-09 -2.07678840814594e-08 -1.63505431151951e-09 8.01707622347065e-09 5.02406430735657e-08 4.53875374413958e-09 1.22104632720901e-08
"R1029" 1.69169737505147e-08 -1.23194400320559e-08 6.99977418078255e-08 -1.11458600142853e-07 1.82791880747434e-11 2.38337982662721e-08 -4.35925621025315e-07 -1.98601582604723e-08 2.22871567667699e-08 2.53192806558371e-10 1.48286065168687e-09 -3.30757632905567e-08 -1.40974884100243e-08 -2.04517622962963e-09 -7.17223051984252e-09 1.00424165393453e-07 1.553799484202e-08 1.12154260005507e-08 -1.51186293612375e-08 1.94534385468138e-08 -2.60498533129758e-07 -8.19941701327223e-08 -1.41300804503018e-07 -2.99510791975295e-07 2.37923702514808e-09 1.39379411950232e-08 -1.00670045175581e-08 1.13689661737004e-06 1.79191466902819e-09 8.69904118263064e-08 -3.65614776470512e-09 -5.81222827983053e-09 2.29583424856932e-08 1.60831482802045e-08 -1.30345777586283e-08 9.41364863447576e-09 4.39749835964355e-09 -2.04414251067873e-07 -1.33365546353159e-08 -5.12472783934166e-08 5.24874009402861e-08 3.09973388065261e-08 1.87766335615487e-08 -1.91279723788701e-08 -1.20683705269507e-08 4.11609329512848e-08 3.46543824548612e-09 1.10163346192045e-08 5.54413848015865e-09 -5.44818782647301e-08 -9.20393306926908e-09 7.34888150443231e-09 -1.80124090741483e-09 9.95582925005643e-09 -2.62291674502034e-09 9.05882076927076e-08 -3.60052256986896e-08 5.88018449661784e-08 1.18733347682417e-08 2.71775581523325e-10 -4.57473750760177e-08 3.6619784135152e-08 -4.34712646962269e-08 1.80473088575797e-08 8.20672394602944e-10 2.9331598408883e-08 1.78306409552915e-09 2.50539441975912e-08
"R1030" -2.41455976258245e-08 -6.22372573039082e-10 1.2492289938598e-09 -4.08654274726383e-10 1.14355711430945e-08 -7.82406448874001e-09 -6.75915188148819e-09 1.44337387425689e-08 -1.09124577069401e-08 6.2078042301259e-09 -2.81327332743816e-08 8.09061223054399e-09 3.65329166218001e-08 -1.23703638843171e-07 -2.95612347229624e-09 -5.78634882724498e-09 3.08663757254246e-08 -9.90922911180328e-09 -8.1675517074149e-09 9.56466460446607e-10 -3.61875205039759e-09 8.69508444435746e-09 3.14876506572806e-08 1.07557390184097e-08 3.10660249192559e-09 6.32305092219452e-10 -7.19646032254736e-09 1.79191466902748e-09 2.26431631073145e-07 1.50449149250945e-08 -5.60797926165153e-09 -2.19689967930383e-08 -3.13419301047113e-08 -6.04892531090447e-08 -5.23760829812694e-09 8.7833586296193e-09 -6.01831951593802e-09 -3.34763029011661e-09 -1.02855788509082e-08 -3.11527228038015e-09 4.49697142260225e-09 7.83734004727446e-09 3.59581218714874e-09 -4.26550664250595e-09 -4.78983748117777e-09 -1.23688685673797e-09 -7.6112645018663e-09 1.45524697624093e-08 3.87009834666387e-09 6.13551399608777e-09 -4.10406817138201e-09 5.2988985033572e-09 1.49074701099935e-09 -3.64703519982825e-10 9.63915988721915e-09 -1.1657902852937e-08 -1.10582126811366e-09 9.00767714799949e-09 -4.53291160595429e-09 -5.70448325842669e-09 2.70832307844731e-09 -2.0993343134425e-08 4.69355554992567e-09 -2.04772768501052e-09 1.34363438138473e-08 6.42334376608284e-10 3.32241632814051e-09 -6.85260890835688e-09
"R1031" -3.66402215862701e-08 -3.44003580931387e-09 1.35105904439865e-08 -6.25446523948122e-09 2.10208884973401e-09 -2.19560472965652e-08 -9.56478734022108e-08 8.20750389840627e-09 -1.99212377968838e-09 1.87103928072899e-08 6.71565162860242e-09 4.24595884904097e-09 2.75592103293053e-09 1.07363464636173e-08 7.31446505758927e-09 1.91152851604923e-08 -1.17286482522616e-10 -7.29578520459509e-09 5.92242402168004e-09 -8.22379776541895e-10 -1.41742351120932e-07 -7.52022199330967e-09 1.052822545438e-08 -5.60918456156437e-10 -1.83674977825231e-09 -5.64971486946996e-09 2.64444974988594e-09 8.69904118263049e-08 1.50449149250943e-08 1.6114136938331e-07 -3.55006199554683e-09 -6.8889663598809e-09 -1.23360535604572e-08 -1.99469005135613e-08 -2.0443568456357e-09 2.07564173463946e-09 6.71245984565724e-09 -8.99737985643379e-09 -5.13841594789254e-09 -6.43817466443304e-09 -2.73474624069665e-10 3.81394087089725e-09 -6.08745900511625e-09 -1.34596004016688e-08 3.06292703033985e-09 1.24050058424472e-08 -5.9132683243129e-10 8.52232535635417e-09 1.3513510336008e-09 -1.88747154020574e-08 8.90070889247679e-09 -3.5601683674975e-09 -3.50790552293497e-09 -6.45187903339788e-09 3.45378224789484e-09 1.52396044444715e-08 -2.21759006913034e-08 -2.40558327277944e-09 5.24154201611311e-10 2.2416245786664e-09 -9.42781482616723e-09 3.81303579242359e-08 -4.90560036279425e-09 -2.51243533095147e-09 2.13674675680729e-09 3.41287978151138e-09 1.40420735598102e-09 3.17477645273859e-09
"R1032" 2.41406395131801e-09 8.55997489727362e-09 2.37376693334137e-09 3.64992833985151e-11 1.40769533423555e-08 -5.4274404077129e-09 1.09145670354731e-09 -9.4693606037168e-09 1.64243285944814e-09 -1.25368835327753e-09 1.6667558236619e-08 5.74193021202935e-10 -5.08398172029087e-08 -4.96108725250625e-09 5.30753593710114e-09 5.38838433850139e-10 -6.88622311554862e-09 -1.51162992786549e-08 2.92802195634252e-09 -2.16113215219062e-09 8.37766593463705e-09 -7.33460690724472e-10 -5.04125349701957e-09 5.83899158059596e-10 -5.58398912165248e-09 -6.6867352237439e-09 -4.79970841458017e-09 -3.65614776470477e-09 -5.6079792616526e-09 -3.55006199554723e-09 9.24992309507493e-08 3.67074527620696e-09 5.45080855293629e-10 1.32901763001966e-08 1.98850281777065e-09 -7.75437760662776e-09 1.91879363376479e-08 1.04163759654375e-09 2.95994199128689e-09 -2.29823014934379e-09 1.13712838127215e-09 -1.07871280254043e-09 -3.17598291711536e-09 1.44039079241312e-09 8.27826828307801e-09 -2.22153853664687e-11 -1.49403838960785e-08 -4.07170951747323e-09 3.90523939812311e-10 1.46921135018873e-09 7.46872882820878e-10 -1.11720892773119e-09 1.82131933471407e-08 1.03557663683604e-11 -7.85716005684416e-09 1.75568178870656e-09 -3.11622883044748e-09 2.23627782780601e-09 3.24781573463991e-08 -4.80855997646775e-08 -1.46136439154164e-08 -7.53112881263534e-10 -1.51217185568937e-08 -9.0195655364874e-10 6.31653917536096e-10 3.19448764063343e-09 6.42886171446644e-09 -2.75126815378817e-10
"R1033" -5.84978018730304e-09 -6.51750745399906e-09 4.89113201964612e-09 -3.3484527849733e-10 -3.86724772404449e-08 1.65793182836242e-08 5.34178974236732e-09 1.18337257726453e-08 -9.28310583555538e-10 -7.67277903452975e-09 -1.69409930706647e-08 -3.51036963601211e-09 5.77355532244483e-09 -3.89447431502655e-08 -2.50149747477504e-09 -2.90909406544235e-09 -6.02898296792279e-09 2.48849218081605e-10 2.58838135778495e-09 3.13521328790631e-09 1.25135497719147e-09 2.73456731215171e-09 -1.51025144862531e-08 1.39326470841395e-09 -2.76808754020839e-09 -4.30461446234619e-09 1.51646215739437e-08 -5.81222827982903e-09 -2.19689967930366e-08 -6.88896635988001e-09 3.67074527620707e-09 6.07690125723398e-08 8.73685845139765e-09 1.74718158720812e-08 2.80951643256263e-09 1.05220570774436e-09 4.14610954828245e-09 3.86803953082791e-09 1.52691367282931e-08 1.70956220504835e-08 -6.39481563310664e-09 -2.09395666574663e-08 3.44112561320946e-09 -2.29440254861725e-09 -3.85084281217532e-09 -1.6156426608921e-09 -3.40375598796112e-09 -8.4483723594587e-09 -1.03025897054645e-08 -1.60600615383795e-09 -2.00451920149744e-09 -2.74527437945986e-09 -1.65853197689346e-09 6.11222904148165e-10 -1.75638236129971e-09 -1.86236375988174e-09 -2.21296058423714e-10 -8.45533832322968e-09 4.17848158242905e-09 5.22480823106484e-09 -5.66589620929734e-09 3.0712511282097e-09 9.70900351997982e-09 2.20692031952648e-09 6.03030252532698e-09 -4.48056187173656e-09 6.03703010869325e-09 -7.97607523065271e-09
"R1034" -1.22452516361454e-08 1.73745354358733e-09 5.77279761431074e-08 -2.88396264426336e-10 -6.03270821416794e-10 -8.17838857460375e-09 -5.51679434901913e-09 -1.11548871434188e-08 6.95837020050834e-10 6.17283587382843e-09 3.15129717980865e-08 -1.79007099549836e-10 -2.16470219621921e-08 5.25075086405619e-09 7.55031479195163e-09 5.11414760462103e-09 4.52566320183956e-08 -1.2449899533105e-08 4.690083032477e-09 1.26729782092521e-10 3.1969982197333e-08 1.10929889828692e-08 -1.43175398084837e-07 -1.27444572970593e-08 -3.87106739894945e-09 -1.10028958857159e-08 -1.74292537478901e-08 2.29583424856974e-08 -3.13419301047143e-08 -1.23360535604545e-08 5.4508085529196e-10 8.73685845139929e-09 8.69317587833625e-08 -3.57400870167984e-08 2.35102707585689e-09 4.87731728621906e-09 -5.92368646349556e-10 -7.22590414718092e-09 4.76262184732997e-09 9.09374637460781e-10 1.30977482887551e-09 1.61612042472903e-09 7.57914714968747e-10 1.74000644525629e-09 2.95108470133478e-09 -2.03513210517841e-09 3.81561253107427e-09 -4.46046503735892e-09 -2.46819442176478e-09 5.96235734274703e-09 -2.15569899155871e-09 -2.7482138496477e-09 4.96001943168684e-10 4.5429529956779e-10 -2.43945973442746e-09 -1.49636731067033e-08 2.78454255329905e-09 8.38249331824217e-09 6.57863777899596e-09 4.46807991449947e-09 -4.44806373567442e-09 -9.39182216691619e-09 1.23249043243512e-09 5.55174408697431e-09 -3.28737949527627e-09 -4.29159997912918e-09 -7.49552124452111e-09 5.8647456719247e-09
"R1035" 1.19861410747103e-08 -2.01776122761877e-08 1.01067272409872e-08 -7.0039922783457e-09 -9.31716068524255e-09 -9.35539520247658e-09 1.15947527197436e-08 3.6435076068246e-09 8.45958087747038e-09 2.72104375587482e-09 -4.50468258702912e-08 -2.42887927908947e-10 -1.89701691537894e-08 1.83650366243557e-08 -2.96233290223226e-10 6.84344488062708e-09 -4.34249629504978e-08 3.82633690056289e-08 -2.40115714167985e-08 -2.63604193980083e-09 1.83345104026704e-08 -8.62480618185834e-09 -7.13488722361491e-08 -1.7557147624711e-08 1.7250215036564e-08 1.66281737080258e-09 2.58381943200113e-08 1.60831482802041e-08 -6.04892531090422e-08 -1.99469005135628e-08 1.32901763001966e-08 1.74718158720815e-08 -3.57400870167994e-08 1.21620484346342e-07 6.5611218574522e-09 -1.65821208680194e-10 1.05461213042169e-08 5.51252030053093e-09 1.21071119812579e-08 -1.3266610878651e-09 6.16308493530916e-09 -1.1096924971944e-08 -3.28159944691949e-09 3.70025639243579e-09 -7.09066500352178e-09 1.27698766181243e-09 9.10519965918916e-09 -4.31742653597931e-09 -4.50049084994682e-09 -6.2068980827779e-10 6.35485749296898e-09 3.331864153649e-09 -4.32331789316931e-09 -3.25736150407642e-09 1.46112884625713e-08 1.13369825319774e-08 -2.56854315485002e-08 -3.38584230066822e-09 -7.10285684363942e-09 2.49567631787734e-09 -4.44386551053564e-09 -2.51032470929759e-09 -3.32880763317928e-09 -7.43805513383807e-09 -5.46069200408201e-09 4.58593101906207e-09 5.81380128943658e-09 -4.09670841142701e-09
"R2001" -1.43713637773648e-09 -4.83689491265103e-10 8.3415431536109e-09 2.55270385138282e-09 -3.25523777427527e-09 -1.7049701092134e-09 7.3505302403674e-09 1.96090365474785e-09 -2.5939369871222e-09 -3.13447328717764e-09 -3.94421024599683e-09 2.67426668871065e-09 -2.00094493587575e-09 1.1925522771486e-09 7.70538616584319e-10 4.78831506400977e-09 -4.09634227713428e-09 1.57508989966084e-09 1.07007862945005e-09 -3.13834677820642e-10 -1.10663104452841e-09 -4.32301959678394e-10 -8.06951772223098e-09 4.19597461554634e-09 4.82060126040615e-09 -7.28933383550011e-10 -1.04768542584811e-08 -1.30345777586284e-08 -5.2376082981284e-09 -2.04435684563589e-09 1.9885028177701e-09 2.80951643256106e-09 2.35102707585595e-09 6.56112185745136e-09 1.040413917245e-07 1.96199439978171e-09 -1.33796292144988e-08 -3.53460597622806e-09 9.60569901435414e-09 3.1907909011311e-08 1.4385687987664e-08 -4.72946198178211e-08 6.86583171738162e-09 -8.91625259832492e-09 5.13810388341969e-09 -7.71976618063465e-09 1.00799953159593e-09 -6.24078316068921e-09 -1.4742931925352e-08 -1.6044625842858e-08 7.4950468255201e-09 -6.60441545312721e-10 2.44973493951853e-09 3.27911053960425e-09 6.29188274195024e-08 1.37459065043280e-09 2.05294632764224e-08 4.05957983741482e-09 -4.29399675349757e-09 -3.61622111266737e-09 6.39603468338391e-09 -9.69999872272041e-09 -3.8791136801536e-08 -5.54456578747424e-08 -8.92309801495958e-10 1.60541569207876e-09 -4.0351168559998e-08 -2.37844388911288e-11
"R2002" -3.20331653150868e-09 -1.043713255656e-07 4.02496650571698e-08 -1.33848109810173e-09 3.37738837951346e-09 -2.6647441136528e-09 7.93591302435203e-11 1.93463489505569e-10 -4.98877054786464e-09 1.36756254617824e-09 -3.91000222768545e-09 4.6340533309926e-09 -1.25279966452907e-08 -3.47169077964865e-09 1.13115096525317e-10 7.83140325033308e-09 1.04344721774172e-08 3.28600829055549e-10 4.14863479890523e-09 -4.12126035196242e-09 -9.32431249487687e-09 2.18775472925939e-08 -3.75410149903991e-08 -5.22686708535582e-09 2.51072752669514e-08 -7.39639653462295e-09 3.21235420901238e-08 9.41364863447913e-09 8.78335862962033e-09 2.07564173464045e-09 -7.75437760662647e-09 1.05220570774481e-09 4.87731728622059e-09 -1.658212086797e-10 1.96199439978165e-09 1.02249228600664e-07 1.00873710949011e-08 6.7379168208429e-09 -8.37474325680886e-09 4.34959055578121e-09 5.18420675796021e-09 -1.06997024858039e-08 1.57484802848415e-08 4.01270590386089e-09 -1.37773107602623e-08 -4.18865154717585e-09 2.56718085278494e-09 -1.7085420600768e-09 5.10203635005887e-09 1.88270632154842e-08 4.58658487792437e-09 8.71105301020057e-09 -2.21211470824339e-08 -5.78362471179779e-11 3.64449332190369e-08 -4.74409220003281e-08 -3.55286740432609e-08 -1.75784888161863e-08 4.9226135433583e-10 1.62753529104215e-08 -5.74150118240678e-08 -1.01336354816897e-08 5.5052420194702e-09 -2.07130381667868e-09 -5.76211344919084e-10 1.30955815040046e-08 3.70272102007065e-09 -7.8473513440955e-09
"R2003" -2.88930387548498e-10 -2.37609542485914e-09 -2.72777361913765e-09 -3.82114285317319e-09 2.64048065121511e-09 -4.04530313149807e-09 -1.93837650456494e-09 -3.51878950586869e-09 -1.3357230913034e-09 2.56927145079774e-09 3.6481103427939e-09 -8.86618230642419e-10 -2.27627863647511e-08 5.1954933794872e-09 2.89593628920713e-09 2.351501444689e-08 8.11848058979334e-10 5.16031681718296e-09 -5.17775545515545e-09 2.89842363723934e-09 4.26120239677023e-09 -2.98747281269947e-08 -1.78231045407058e-08 3.06398434177665e-09 -2.19549883696585e-08 -1.96282491684839e-08 1.00360505416541e-07 4.39749835963481e-09 -6.01831951593886e-09 6.71245984565929e-09 1.91879363376479e-08 4.14610954828336e-09 -5.92368646349968e-10 1.05461213042184e-08 -1.33796292145021e-08 1.00873710949005e-08 2.2382218252642e-07 8.44295816361209e-09 -7.52528074187305e-09 -9.76668177638468e-09 9.05992942786858e-09 1.5566000079551e-08 -9.62152241735714e-09 -1.26575573029422e-09 -8.08249285258773e-09 3.90091873441188e-09 -1.12334122977745e-08 -8.59780786637781e-09 7.34051337317768e-09 -2.71360540656439e-09 8.62533275202635e-08 8.31740773860195e-09 -2.14522908517146e-08 -1.7860358529377e-09 4.2127645033377e-08 4.24165479608033e-08 -2.83900235274081e-07 1.547570926298e-09 5.91909177702019e-08 -3.4906483297691e-08 -2.41503264355281e-07 -9.06319524906639e-09 1.76942072356175e-08 -4.42708451167503e-09 7.34749499773139e-09 2.90638762034425e-09 5.1476467498082e-08 -4.43332297698781e-08
"R2005" -1.44957926118346e-08 1.0136528747631e-09 -9.15438860829894e-09 -3.15378752712864e-08 -1.39933943428196e-09 -1.42746525824568e-08 8.31796265954658e-08 5.22150467850989e-09 -3.04399923824462e-08 3.76214225858683e-08 -9.9276781197934e-09 1.10514851043072e-08 7.23592814953352e-09 2.38145861589325e-09 1.23214175023944e-08 -5.63435068631005e-08 -4.59825057251794e-09 8.29433543847833e-09 -1.61938485087924e-09 -8.19199659510435e-09 5.46264433419676e-08 6.08966371543044e-08 1.8010054890156e-08 8.83725833879518e-08 3.16688766508483e-09 -4.04082825793085e-09 -1.01750761146967e-08 -2.04414251067869e-07 -3.34763029011394e-09 -8.99737985643887e-09 1.04163759654301e-09 3.86803953082775e-09 -7.22590414718183e-09 5.51252030053352e-09 -3.53460597622953e-09 6.73791682083986e-09 8.44295816361505e-09 3.15942750479342e-07 -6.12722990144373e-09 2.73805748595389e-09 -2.35911593423808e-08 -2.17153338999387e-09 2.51063537083936e-08 1.68334071417506e-09 3.11454287002669e-09 -3.79476245134966e-09 3.92403839468834e-10 7.32090918087628e-09 6.98991828844958e-09 1.33012775551054e-07 1.30546857790799e-08 2.97969688295971e-10 -5.98562451889958e-10 -4.21115246561633e-08 1.92975469511981e-08 -9.72501720292552e-08 -3.23098047089794e-08 -2.52634335094441e-07 -9.90932856148224e-09 -1.42047933348664e-08 3.45133682760758e-08 -1.65877867081215e-08 -1.72372151885663e-09 -2.35963880034988e-08 -3.7821102698784e-09 -9.93697373058491e-10 9.20704622735648e-09 -7.61568561358248e-09
"R2006" 2.38175212209113e-09 8.87349257049325e-09 1.4516472937337e-09 6.35834806840016e-09 -2.23817341571412e-08 2.3775457030761e-08 6.09699535554587e-09 2.47197896679585e-09 -9.89211449134836e-11 -1.37438559333242e-08 7.18433411045572e-09 -7.47417852220750e-09 -1.36811011910868e-08 5.23098327601795e-09 -1.65057849617512e-08 -5.44694542123701e-09 -8.3118615567266e-09 -4.47410831187171e-09 1.65035857117754e-09 5.13163815973607e-09 7.86536210086927e-09 8.81317435423606e-09 -1.41970367467327e-08 -1.69858207691918e-09 1.13791423251507e-08 3.30662170799757e-10 -2.79941899794894e-08 -1.3336554635314e-08 -1.02855788509078e-08 -5.13841594789195e-09 2.95994199128811e-09 1.52691367282929e-08 4.7626218473306e-09 1.21071119812579e-08 9.6056990143539e-09 -8.37474325680828e-09 -7.52528074187281e-09 -6.12722990144289e-09 1.67758671901705e-07 -2.9220826015104e-08 -1.58772117278317e-09 -7.88954005306901e-10 -1.44043682656005e-09 1.40644268643713e-08 1.7303374320915e-08 1.25799262308286e-08 1.57490083152167e-08 -3.49507221137853e-08 -6.19426197069128e-08 1.63211991212715e-09 -2.47928963175805e-08 -9.77963232319941e-09 2.59320745365227e-08 -3.63623285221253e-09 -1.28595004630159e-08 -1.11071122360286e-08 2.58982947155598e-08 8.75664831005747e-09 -2.05497044296829e-08 -1.0834176899788e-08 2.9363648267153e-08 -6.0258745146609e-09 1.00462916319146e-07 1.75837198699994e-08 -4.73658181929881e-09 -1.46913802301967e-07 -9.37309461979639e-09 -5.84624519897299e-09
"R2007" 6.47585492002018e-09 -7.09147637228332e-09 -3.85835809959933e-10 -1.2127527973045e-08 -5.96996464048603e-09 -1.61417064587757e-08 1.99602920656701e-08 9.30229181088724e-09 4.20400478527834e-09 -1.31543934760335e-08 -1.31707450646082e-08 2.49646717120362e-08 6.74263352921745e-09 -7.4573003714734e-09 -2.92689972826069e-09 4.99378315916848e-09 -4.20847812965402e-09 7.08588404387855e-09 -8.12915970783511e-10 -1.72470560388487e-08 7.24031189309171e-09 -2.90947542434715e-11 1.09297351780054e-08 7.48911001727174e-09 4.12558864572342e-09 -6.76553154429468e-09 7.8983490908071e-09 -5.12472783934216e-08 -3.11527228038176e-09 -6.43817466443374e-09 -2.29823014934504e-09 1.70956220504838e-08 9.09374637460586e-10 -1.3266610878657e-09 3.19079090113106e-08 4.34959055578021e-09 -9.76668177638732e-09 2.73805748595618e-09 -2.92208260151022e-08 2.84199690505327e-07 -1.05799996063552e-08 -2.07738491971619e-07 1.50968059845113e-08 -3.23214722077378e-09 -1.81453776818167e-08 -1.03682693644424e-07 -1.86195279479915e-09 -6.66573213738395e-09 -4.33203943391019e-08 -1.82470829966076e-08 -1.56898205270603e-08 8.99912882245635e-09 -6.60273978172594e-09 5.33373923305717e-08 2.53959651030861e-08 9.72459833994619e-10 1.99834824717147e-08 -8.57305253249919e-10 2.6615326554388e-09 2.02936672964728e-08 -2.50649658949129e-09 1.45582647372889e-08 4.58562744641959e-08 -1.21842516472296e-08 2.75958435262861e-09 2.55728891285651e-08 -3.97421833656559e-08 1.43370382237452e-08
"R2008" -6.2703531562133e-10 -8.18502365299924e-09 7.46084404412581e-09 -2.18136433559158e-08 4.36185975415714e-09 -8.87698167734754e-09 -2.78210564049103e-08 2.13907379043462e-09 1.55228737224358e-08 1.13363273090925e-08 -1.92409746167597e-09 4.29489646597381e-09 -3.71803654441973e-09 -2.04117215446903e-09 -8.55914437398292e-10 -3.14500123265099e-08 7.64859739668784e-09 3.39518361748152e-09 -3.56555014443599e-09 9.08365887363399e-10 3.17562444720259e-08 2.85181505203564e-09 -3.08265148974775e-08 -4.3600062026459e-09 3.0379231442789e-09 8.48881236048351e-10 -8.8618984141724e-09 5.24874009402777e-08 4.49697142260467e-09 -2.73474624072188e-10 1.13712838126771e-09 -6.39481563310554e-09 1.30977482887229e-09 6.16308493530891e-09 1.43856879876603e-08 5.18420675796051e-09 9.0599294278742e-09 -2.35911593423818e-08 -1.58772117278337e-09 -1.05799996063516e-08 3.24537238338992e-07 3.92842779767092e-09 -2.19730283109983e-08 -2.10674400081881e-08 -3.52836279796744e-09 -1.32429285043832e-08 2.96163650437806e-09 1.0222622659829e-08 -5.84507267172144e-09 5.54330106617917e-08 4.60858831160941e-09 1.14658397239298e-09 -6.76751838829486e-09 1.33859336058309e-08 8.30774911702022e-08 -9.08900075857578e-09 -6.85330844969138e-08 2.76085226042535e-08 -2.72240134164714e-09 -3.689658524467e-09 5.48013576443885e-09 -2.0791228502047e-07 -2.78499391611784e-08 -6.65520579251158e-08 -1.91502657771803e-09 1.20364091403135e-08 -1.69397944147671e-08 2.03635148047747e-08
"R2009" -1.44210007242999e-09 1.17061150114796e-08 -4.36364409007887e-09 8.26170034037619e-09 1.00594222099852e-08 5.09482079708399e-09 -1.41088957661087e-08 -8.92279043357448e-09 3.48102758762714e-09 5.46223758339126e-09 1.01908979584306e-08 -1.57573793272317e-08 7.30955076978268e-09 7.12059246423478e-09 2.24350558579469e-09 -2.6426971298422e-10 1.11031016333726e-08 -7.39653799900222e-09 1.12356369633081e-09 6.45200005452195e-09 4.27396883453617e-10 -1.02091498624943e-08 -3.59436459241749e-09 -1.13553203095692e-08 -9.88483207406175e-09 5.54224145520093e-09 1.74508366838504e-09 3.09973388065219e-08 7.83734004727239e-09 3.81394087089782e-09 -1.07871280254101e-09 -2.09395666574666e-08 1.6161204247303e-09 -1.10969249719453e-08 -4.72946198178173e-08 -1.0699702485804e-08 1.55660000795479e-08 -2.1715333899926e-09 -7.88954005305407e-10 -2.07738491971616e-07 3.92842779766887e-09 2.44526673731002e-07 -1.54197959892492e-08 8.16963803415379e-09 1.95727088354137e-08 6.91484358080588e-08 -5.89794242048566e-09 -6.78946031454164e-08 4.07574742029035e-08 9.47818265623833e-09 2.19197922243144e-08 -7.38906043812135e-09 5.49233175893648e-09 -3.59127591598928e-08 -1.35005759376104e-08 1.12237316183266e-08 -3.18592145288744e-08 7.6878406828538e-09 3.05094039870153e-09 -1.67200391698825e-08 -7.24121433959189e-09 -2.05609280592291e-08 -2.50243733191394e-09 2.49063291791335e-08 -2.55192222141211e-09 -2.33394887306862e-08 2.12170094416198e-08 -2.28272925378141e-08
"R2010" -5.58989942692246e-09 -1.13912124075034e-08 7.77798948924913e-09 -3.85636649633619e-09 -5.46938675905944e-09 -1.19338671155857e-08 2.7037368396478e-08 -8.90159172594153e-10 -1.11907112238112e-07 -2.92733737930507e-08 -8.39326791810872e-09 4.07065401808127e-08 9.13803783732351e-09 7.61323734094942e-09 2.17755761755269e-08 3.4724950615182e-09 -1.9796814632884e-09 3.05523176938436e-09 1.05093729356204e-09 6.9090010283181e-09 -3.79978650932707e-08 5.88378552462833e-08 8.4924091810314e-09 3.23639547790745e-08 4.63102465264724e-09 -1.74243819700798e-09 -1.21941409180485e-08 1.87766335615482e-08 3.59581218714895e-09 -6.08745900511599e-09 -3.17598291711476e-09 3.44112561320959e-09 7.57914714969243e-10 -3.28159944692034e-09 6.86583171738064e-09 1.57484802848423e-08 -9.62152241735481e-09 2.51063537083922e-08 -1.44043682656115e-09 1.5096805984512e-08 -2.19730283109999e-08 -1.54197959892478e-08 1.63582005558836e-07 1.99286876492432e-08 -1.04791324672702e-08 -1.85500493289849e-08 2.31381630575735e-09 2.30312882874251e-09 -9.23500035061845e-09 -2.10038917605908e-09 -2.14307456315894e-08 5.85745486999311e-09 5.35249383050175e-09 6.58692068266331e-09 -5.41657916419279e-09 -8.56825126037657e-08 4.60112210869155e-08 -1.71689914262638e-07 -9.06320538541941e-09 -5.43469044298304e-09 2.7263152571811e-08 5.00543922573115e-08 -9.15693984583596e-09 -8.87499435747249e-09 4.75370364481456e-09 1.0856353486933e-08 -9.89373266041369e-10 5.07553053821938e-09
"R2011" 2.81541505830888e-09 -3.15175622731759e-09 2.87708291198458e-09 -2.16463107022201e-09 3.18590800131364e-09 -6.80638755541911e-09 1.50708190781892e-08 -2.64410737460101e-09 1.94695669787936e-09 -3.61469756119006e-08 -8.82877168275131e-10 1.67674575233093e-08 -1.35616842442936e-09 2.25284806340235e-09 -1.7664382403953e-09 2.42102563463871e-09 -1.18368398461293e-09 1.83792782006885e-09 -2.9750837846733e-09 -7.26812438214392e-09 1.51598114254683e-08 2.05782019434353e-09 -8.55636660815537e-09 -1.45999570360495e-08 2.02681544860323e-09 -1.61269692706304e-09 -2.28941338183928e-09 -1.91279723788701e-08 -4.26550664250486e-09 -1.34596004016608e-08 1.44039079241601e-09 -2.29440254861651e-09 1.74000644525751e-09 3.70025639243442e-09 -8.91625259832847e-09 4.01270590386083e-09 -1.26575573029272e-09 1.68334071417558e-09 1.40644268643702e-08 -3.23214722078059e-09 -2.1067440008197e-08 8.16963803416138e-09 1.99286876492428e-08 1.42465167539457e-07 1.19264786236903e-09 -5.68235197357102e-08 1.44232690759974e-10 -5.34033803259286e-09 -7.67767244820377e-09 -8.17411795004888e-09 -3.78455333352459e-09 -1.12427130859818e-09 8.16305604545154e-11 9.98212417815667e-09 -1.86025065389295e-08 -8.73313371298978e-09 1.48562742125832e-08 3.66564703095518e-09 -2.35237457024501e-09 -5.08016147032153e-10 5.43651076326251e-10 1.55228619055172e-09 1.17668871579633e-08 6.92387968958255e-09 -2.67706937437336e-09 -1.1586732539992e-08 3.63843777986968e-09 1.35860710236535e-09
"R2012" 1.01061906727764e-09 2.18847335090804e-08 5.0443266329773e-09 1.96301742542353e-09 5.31191361058237e-10 2.17440455774414e-09 -1.85580824633402e-09 1.70122608688679e-09 4.39318980116514e-09 1.32277276410083e-09 8.57361196258893e-09 -1.21697006278055e-09 9.42638759839061e-10 6.37949677606347e-09 -4.3313800964033e-09 -6.95696438310375e-09 1.20598643132036e-09 -6.26584905417155e-09 2.71067193471889e-09 -2.60473625475585e-10 -1.11798782150309e-09 1.25639541618708e-08 1.86081210417715e-09 7.09559516659245e-09 2.6955512631956e-08 -3.17455527688236e-10 -5.30280672970573e-08 -1.20683705269584e-08 -4.78983748117964e-09 3.06292703034263e-09 8.27826828307965e-09 -3.85084281217531e-09 2.9510847013348e-09 -7.09066500352139e-09 5.13810388342117e-09 -1.37773107602619e-08 -8.08249285258679e-09 3.11454287002545e-09 1.73033743209158e-08 -1.81453776818146e-08 -3.52836279796791e-09 1.95727088354134e-08 -1.04791324672713e-08 1.19264786236781e-09 8.43206473167133e-08 5.41216719362785e-09 2.70597725591255e-09 -3.77301185561182e-10 8.44857811886366e-10 1.20854425420686e-08 3.49312728795425e-08 -3.3496454394367e-08 -3.79259673261922e-09 -3.58868755984976e-09 -6.43662292816817e-09 -1.43335672775251e-08 -4.62039655234229e-09 6.92619511485675e-09 -4.78829164537771e-08 -1.34595647046057e-08 4.46097263094815e-08 -3.05579772648988e-09 -1.11950720003788e-08 6.67812276014539e-09 -1.78338183361758e-08 -5.18738420244113e-08 1.28217900073609e-09 -1.45649720278356e-08
"R2013" -3.89795827537937e-09 4.01865435497232e-09 -2.34758220966648e-09 1.68224720688217e-08 -3.49744477592167e-09 1.99000250752775e-08 -2.04671310131494e-08 -8.21779589907383e-09 -2.4624790381462e-10 2.50049136665325e-08 2.72723596797019e-09 -3.1029832390323e-08 -1.20456065624e-09 5.43057266912912e-09 1.30021025243834e-09 -7.47358730455647e-09 1.32129215784005e-09 -2.02571138430247e-09 2.11870765471161e-09 8.83126410149309e-09 -2.17346336310256e-08 3.34513486942036e-09 -3.63374139784786e-10 9.51981632268402e-09 -4.14602134780719e-10 1.62364075527411e-09 4.85527830090522e-10 4.11609329512819e-08 -1.23688685673798e-09 1.24050058424474e-08 -2.22153853658179e-11 -1.6156426608916e-09 -2.03513210517833e-09 1.27698766181355e-09 -7.71976618063376e-09 -4.18865154717604e-09 3.90091873441155e-09 -3.79476245134878e-09 1.25799262308291e-08 -1.03682693644419e-07 -1.32429285043794e-08 6.91484358080608e-08 -1.85500493289838e-08 -5.68235197357114e-08 5.41216719362666e-09 1.00803380667673e-07 9.36492935101135e-11 1.22468198080781e-09 2.91095360213295e-09 1.66848280107322e-08 6.06563922513655e-09 -3.59102984094529e-09 -1.4748564329476e-09 -4.57675539298132e-08 -1.1036852613156e-08 -8.38080127374139e-10 -1.27506247681723e-08 -9.69103865185637e-09 -9.61946474077727e-10 -5.58607656051421e-09 9.47448001430278e-11 4.40660135904895e-09 -1.67757955666869e-08 6.8550667090985e-09 -3.94982186894773e-12 -4.54090467352628e-09 7.76498669203334e-09 2.97694704874463e-09
"R2014" -5.61768835908849e-10 4.58378640340664e-09 1.92059081690845e-08 1.2366513632368e-09 9.68724815061073e-09 -7.27560275836944e-09 -8.73528394384654e-10 1.76097217964542e-09 -2.11786389526499e-09 5.11016559973751e-09 2.94382649173217e-10 3.27269796897979e-09 -3.75312855013451e-08 4.57151836381882e-10 2.64084803990447e-09 -1.01752392055225e-08 4.48799995099123e-09 1.14874656519854e-08 -9.08102799762874e-09 -1.94921491759186e-09 3.75973636120813e-09 1.65180593469028e-08 -2.58867157249837e-08 7.27853634534044e-10 4.70893914403959e-08 -2.08128207004266e-08 -6.13674828815902e-08 3.46543824548324e-09 -7.61126450186633e-09 -5.91326832432449e-10 -1.494038389608e-08 -3.4037559879609e-09 3.81561253107349e-09 9.10519965919043e-09 1.00799953159597e-09 2.56718085278555e-09 -1.12334122977732e-08 3.92403839467634e-10 1.5749008315217e-08 -1.8619527947988e-09 2.96163650437837e-09 -5.89794242048718e-09 2.31381630575728e-09 1.44232690760877e-10 2.70597725591223e-09 9.36492935111149e-11 6.21217306551988e-08 -3.94518488927535e-10 4.20215350238155e-10 5.64497295836558e-09 -4.10191403559212e-09 1.66771291969297e-09 -9.31726572176842e-09 -7.60435304531391e-10 7.90462436771415e-09 -1.1335905272805e-08 5.32903852231489e-10 -4.11418300745835e-09 -6.07665177912745e-08 1.91036414662132e-08 3.39996453636394e-08 -5.11344041862477e-09 2.66924690871866e-08 1.72215611328566e-09 -1.88607819885353e-08 -2.2345404180591e-08 1.51681664939103e-09 -1.06457207996341e-08
"R2015" -5.23114265617978e-09 -5.43780290967663e-09 1.07155309752012e-09 -2.07143269031445e-09 5.98248655527538e-09 -1.13466274342294e-08 -1.04262545404518e-08 -9.7455466867454e-10 1.78326098624565e-09 1.2434822115211e-08 -4.91574620467369e-09 -1.55622621167546e-09 1.17296740495875e-08 -5.28296895386338e-09 1.05330891355116e-08 -5.20416701977795e-09 4.34531454398805e-09 2.81787914852414e-09 -4.09465979344323e-09 -6.87034143255291e-10 -8.10262722049122e-09 4.06647973798058e-09 3.02718659081906e-09 2.54553921965967e-09 -8.36765946945280e-09 -4.32377229567898e-09 1.23705637612747e-08 1.10163346192196e-08 1.45524697624098e-08 8.52232535636036e-09 -4.07170951747614e-09 -8.44837235946188e-09 -4.46046503736072e-09 -4.31742653597811e-09 -6.24078316068934e-09 -1.70854206007692e-09 -8.59780786637305e-09 7.32090918087103e-09 -3.49507221137808e-08 -6.66573213738051e-09 1.02226226598221e-08 -6.78946031454083e-08 2.30312882874236e-09 -5.34033803259903e-09 -3.77301185560243e-10 1.22468198080817e-09 -3.94518488930635e-10 3.63155418543096e-07 -1.26429848441173e-08 1.104050155776e-08 -5.93734013919864e-08 1.91816145245739e-08 8.85912999030588e-11 -3.3393628321011e-09 -7.86447023186483e-08 -1.20755099346323e-08 4.59788296132701e-08 -1.27503777713199e-08 -1.91443452787536e-09 -4.54417333909062e-09 1.10191678812197e-08 2.01359528475882e-08 -2.49893733622557e-07 -4.23110194499773e-08 -2.32110477860327e-09 5.22786395051741e-08 6.89225888211658e-08 5.37041740378674e-08
"R2016" 7.78499292360034e-10 -1.31806782777822e-09 -9.2970590407411e-10 -3.9470554739483e-09 1.41554006505544e-08 -3.65319121233847e-09 -4.29166545195445e-09 -1.39568285781143e-09 -5.19723159876472e-10 6.27487188737768e-09 5.66269815867303e-09 1.05667653478886e-09 -3.48716097394867e-09 -4.34741908943391e-09 2.16123945788354e-09 9.05889647719832e-11 3.0925418902306e-09 -1.79711364760193e-09 -1.77635765374663e-09 3.02229832760677e-09 -3.36111991493314e-09 -1.74597037034418e-11 7.17940312233962e-09 4.7180910098505e-09 -3.25833751949642e-09 2.5118563826489e-09 -2.6483067232088e-10 5.54413848015714e-09 3.87009834666541e-09 1.35135103360032e-09 3.90523939811592e-10 -1.03025897054642e-08 -2.4681944217638e-09 -4.50049084994691e-09 -1.47429319253534e-08 5.10203635005862e-09 7.34051337318036e-09 6.98991828844970e-09 -6.19426197069126e-08 -4.33203943391038e-08 -5.84507267171782e-09 4.07574742029058e-08 -9.23500035061839e-09 -7.67767244820466e-09 8.44857811885104e-10 2.91095360213223e-09 4.20215350239277e-10 -1.26429848441158e-08 6.48860084691151e-08 2.59483983750184e-09 1.70435993327993e-08 1.66054674093132e-09 2.69015745418185e-09 -2.87333500729004e-09 1.04991431966659e-08 3.82202867732154e-09 -2.23978809152535e-08 -8.2998141308945e-10 5.28352921148817e-09 -4.27144880183967e-09 -1.30425111632692e-08 2.52560476721912e-09 -2.12245378499629e-08 -3.42925003943315e-09 -7.73687276128069e-10 3.3052033058378e-08 2.31664893565488e-08 -2.47245634027668e-08
"R2017" -2.35228295615043e-09 -4.01411188280676e-09 3.33216765807707e-09 -9.53286276921501e-09 1.40452739831343e-09 2.35550797721431e-09 2.89526577047082e-08 -6.73395913562765e-10 3.76053178334947e-09 1.16229844483035e-08 -1.12935390326042e-09 -5.57303132770144e-09 6.87027231945716e-09 -8.97254823102921e-09 7.09265783729702e-10 -1.28290870112527e-07 1.84730104832136e-08 6.37164992607905e-09 -1.15153425991706e-08 -5.4698983062756e-09 7.94081100962352e-08 1.45773245837126e-07 -4.88006529434646e-08 5.08259117545619e-08 1.24050795002028e-08 -3.29979853374638e-09 -5.48017730567601e-08 -5.44818782647236e-08 6.13551399608634e-09 -1.88747154020538e-08 1.46921135018756e-09 -1.60600615383783e-09 5.96235734274928e-09 -6.20689808279143e-10 -1.6044625842859e-08 1.88270632154844e-08 -2.71360540656471e-09 1.33012775551057e-07 1.63211991212648e-09 -1.82470829966067e-08 5.5433010661788e-08 9.47818265623805e-09 -2.10038917606108e-09 -8.17411795005049e-09 1.20854425420711e-08 1.66848280107311e-08 5.64497295836499e-09 1.10405015577633e-08 2.59483983750347e-09 2.70596627901654e-07 3.60912736651925e-09 -1.10519339926744e-09 -7.50248998957463e-09 -1.72399457685412e-08 -6.60819329766775e-08 -2.26157622469791e-07 -9.65937636882733e-09 -1.52758494278642e-07 -3.07987119414081e-08 -1.43966824802576e-08 1.10148439026108e-07 -1.38205791284942e-07 -1.05283062439925e-08 2.1068445961879e-08 -6.1074493932558e-09 -5.07643594410891e-09 1.534717694848e-08 1.72411045870668e-08
"R2018" -3.2147796837856e-09 -4.19771639665523e-09 3.39656441768332e-10 -1.38946566438542e-09 1.44737047184187e-09 -6.67192808352358e-09 2.64303625977477e-09 2.78384212867333e-09 1.46709079941815e-09 6.08917565994324e-09 -5.88636794933567e-10 2.44670135493657e-09 -4.24335584311132e-09 7.05935055610952e-09 -6.64737440276797e-10 3.27042166027428e-08 -2.11312628682232e-09 6.09810953938823e-09 7.21270662856737e-10 6.60806437566484e-10 -4.9719106891207e-09 -4.33102686461141e-08 -1.43404166899751e-08 1.97776267057276e-09 1.73194341262402e-08 -7.77182046963144e-09 3.1634783489523e-08 -9.20393306927484e-09 -4.10406817137818e-09 8.9007088924775e-09 7.46872882824463e-10 -2.00451920149811e-09 -2.1556989915603e-09 6.35485749296885e-09 7.49504682552445e-09 4.58658487792398e-09 8.62533275202591e-08 1.30546857790839e-08 -2.47928963175807e-08 -1.56898205270611e-08 4.60858831161482e-09 2.19197922243126e-08 -2.14307456315894e-08 -3.78455333352624e-09 3.49312728795421e-08 6.06563922513946e-09 -4.10191403559323e-09 -5.93734013919892e-08 1.7043599332802e-08 3.60912736651883e-09 2.93543939734409e-07 -4.51337772239416e-08 -1.41996831336768e-07 -4.43856991705168e-09 1.50787103707762e-07 5.70143279941785e-08 -3.84307204508793e-07 1.09255844567037e-08 -7.99128353846658e-09 2.96281045869176e-08 -5.70564353964449e-08 -2.46299705398028e-08 6.84790954028583e-08 2.23368166427958e-08 -6.9014979336212e-09 7.74721570395927e-09 -8.99723160644446e-09 -8.43496996981684e-08
"R2019" -2.10892234699681e-09 -1.15000688197713e-08 -2.86082289950255e-09 -9.88927435252647e-10 1.93363621775161e-09 2.96551385871336e-10 2.20031307741062e-09 -4.93571181621602e-10 -2.76623765113149e-09 -1.2487337959762e-09 -2.80417688896412e-09 8.72550832039184e-10 -6.56587712074626e-09 -3.0156510123341e-09 2.29601060974111e-09 -8.17294927861569e-10 1.12233392150432e-09 3.90290855312176e-09 -4.63300161353107e-09 -1.37054926438158e-09 3.45001826726804e-10 5.15274380727929e-10 3.87513119323977e-09 -2.93760926516215e-09 -5.55387297337643e-09 -3.22054595352697e-09 1.97405347897192e-08 7.34888150443164e-09 5.29889850335722e-09 -3.56016836749665e-09 -1.11720892773201e-09 -2.7452743794596e-09 -2.74821384965076e-09 3.33186415364953e-09 -6.60441545311749e-10 8.71105301019858e-09 8.31740773859942e-09 2.97969688297e-10 -9.77963232319908e-09 8.99912882245843e-09 1.14658397238956e-09 -7.38906043811786e-09 5.85745486999269e-09 -1.12427130859299e-09 -3.34964543943634e-08 -3.59102984094492e-09 1.66771291969356e-09 1.9181614524571e-08 1.66054674092952e-09 -1.10519339926705e-09 -4.51337772239399e-08 6.79634802688781e-08 1.64146382867564e-08 2.30044523220727e-09 -1.29135759130241e-08 -1.20182061505885e-09 1.57273256732419e-08 -6.5955828321781e-09 1.74865279354591e-08 -3.18815288751218e-08 -1.77087467370479e-08 -2.22262555720788e-09 -4.1942036946434e-08 -3.13973432227527e-09 6.67774156107972e-10 2.65394094094118e-08 1.87153463190206e-08 3.23925962457795e-10
"R2020" 4.51078819961255e-09 2.54582885611265e-08 -3.74626617368433e-09 -2.45955981377621e-09 1.48971580201887e-09 1.27191734225804e-08 -4.64873897713132e-09 -9.69865808032222e-09 -1.0647536260208e-09 4.94162920700535e-09 -2.55428688090489e-09 -5.61029593881679e-09 2.4856887225311e-09 3.37386793466697e-09 -4.08486912324604e-09 -1.29403133971378e-08 -1.0474027410478e-10 -7.11847683920103e-09 2.36041527237086e-09 2.84418600456771e-09 3.49254085033685e-09 1.05351944279193e-08 1.5897299151282e-08 6.70617928342843e-09 -2.32863299426403e-08 1.34941597868109e-08 -4.6436120361478e-08 -1.80124090741829e-09 1.49074701099658e-09 -3.50790552293103e-09 1.82131933471381e-08 -1.65853197689526e-09 4.96001943167028e-10 -4.32331789317003e-09 2.44973493952046e-09 -2.21211470824329e-08 -2.14522908517145e-08 -5.98562451886004e-10 2.59320745365225e-08 -6.60273978172745e-09 -6.76751838829696e-09 5.49233175893506e-09 5.35249383050137e-09 8.16305604523138e-11 -3.79259673262298e-09 -1.474856432949e-09 -9.31726572176789e-09 8.8591299905836e-11 2.69015745418003e-09 -7.5024899895754e-09 -1.41996831336774e-07 1.64146382867498e-08 2.21998962289773e-07 2.44689999717908e-09 -5.30710393672787e-08 -1.22311192945434e-08 1.25182064996572e-07 -7.51068781519111e-09 2.47221357299813e-08 -1.04369901522042e-07 4.12147165159547e-08 1.84834000805205e-08 -4.00336013720027e-08 -1.55443459842686e-08 1.24956328776055e-08 -3.5157880214789e-08 5.49777460761047e-08 -1.76745429622489e-08
"R2021" 3.36934635629519e-09 -1.43006008435187e-09 1.53794383923671e-09 -2.21682712639241e-08 -1.19680437528975e-09 8.4929088920217e-09 4.14591835829033e-09 -5.88920357477927e-09 7.70696693818388e-10 -3.2505947535818e-08 -8.74672918306738e-10 1.67474975361642e-09 2.94130971029142e-09 2.58020456381912e-09 -2.58601653857171e-09 5.95184101367152e-09 -1.79768815112436e-09 1.02158733789201e-10 8.42004127548994e-10 5.06263658136506e-09 7.01960746586273e-10 -7.09050051451023e-09 5.31348505781457e-09 -8.60805533637006e-09 -1.50805328490017e-09 1.4954999497482e-09 1.93396926162546e-09 9.95582925006032e-09 -3.64703519981952e-10 -6.45187903339749e-09 1.03557663684993e-11 6.11222904148341e-10 4.54295299568248e-10 -3.25736150407646e-09 3.27911053960525e-09 -5.78362471181154e-11 -1.78603585293558e-09 -4.2111524656157e-08 -3.63623285221219e-09 5.33373923305725e-08 1.33859336058317e-08 -3.59127591598913e-08 6.586920682664e-09 9.98212417815484e-09 -3.58868755984825e-09 -4.57675539298092e-08 -7.60435304531622e-10 -3.33936283209984e-09 -2.87333500728864e-09 -1.7239945768542e-08 -4.43856991705109e-09 2.3004452322075e-09 2.44689999718083e-09 5.35375552898035e-08 1.57858544900169e-09 1.10972378343019e-08 8.22775117099619e-09 1.74819422323577e-08 1.88695227339914e-09 2.37533680656002e-09 -2.7618514376913e-09 9.99929909869741e-09 1.10015715084682e-08 2.10919031719724e-09 1.0914633033843e-09 9.98796813058306e-10 -3.62245550625811e-09 -2.02724734257775e-09
"R2022" -2.76725722470001e-09 -4.25238992585592e-08 2.56104602552832e-08 -5.53425138209405e-09 -3.32071629903182e-09 -8.42176573197419e-09 1.4330774122489e-08 6.93794252005009e-09 -1.26955334528216e-08 -8.64170961664073e-09 -1.72278315764026e-08 8.61742056398528e-09 7.38461563587948e-09 -3.28273984466321e-09 -1.4785957857011e-09 5.22779094968672e-08 -2.21421988731628e-09 9.71878010418407e-09 2.25604702321413e-09 9.69805133758728e-09 -1.34932635780098e-08 -6.19940967442485e-08 -3.97384539455579e-08 -1.08302760830885e-08 1.60430326683231e-08 1.48020630362237e-08 2.39954328486894e-08 -2.62291674503156e-09 9.63915988722707e-09 3.45378224789682e-09 -7.85716005683835e-09 -1.75638236129876e-09 -2.43945973443108e-09 1.46112884625724e-08 6.29188274195135e-08 3.64449332190361e-08 4.21276450333743e-08 1.92975469512012e-08 -1.28595004630185e-08 2.53959651030866e-08 8.30774911702028e-08 -1.35005759376115e-08 -5.41657916419193e-09 -1.86025065389284e-08 -6.43662292817196e-09 -1.10368526131568e-08 7.90462436771594e-09 -7.86447023186521e-08 1.04991431966701e-08 -6.60819329766825e-08 1.50787103707756e-07 -1.29135759130211e-08 -5.30710393672634e-08 1.57858544900082e-09 8.44279055012604e-07 1.0158684845838e-07 -5.29639385074156e-07 2.22942177888306e-08 -7.77631685342215e-09 2.22674929704105e-09 -7.74589639682348e-08 -1.85185489955419e-07 7.82024424774222e-08 -1.63155826123756e-07 2.7490121557727e-10 8.22622637975818e-10 -1.61653886565091e-07 -6.88454419769619e-08
"R2023" 3.78110010452436e-09 1.9698418112308e-08 -3.14257105869406e-08 -3.27050148354968e-09 3.01297473426817e-09 -1.21283080595859e-08 -3.87771810383574e-08 2.96221951330191e-09 3.48838949047502e-08 7.01873209976249e-10 2.07014001343976e-09 -6.57229179983706e-09 -1.34966929415319e-08 1.41984285418424e-08 -1.05533013394755e-09 1.25804785498591e-07 -2.3780917147716e-08 -6.9266598805117e-10 9.22109615266146e-09 6.01718539034766e-09 -1.5918099068725e-08 -3.29449724763943e-07 6.2623707654537e-08 -6.51756838303449e-08 -2.49917982192296e-08 6.21056561659576e-09 1.07964409918673e-07 9.05882076927097e-08 -1.16579028529371e-08 1.52396044444713e-08 1.75568178870604e-09 -1.8623637598817e-09 -1.49636731067031e-08 1.13369825319774e-08 1.37459065043263e-09 -4.74409220003249e-08 4.24165479608037e-08 -9.72501720292531e-08 -1.11071122360284e-08 9.72459833993768e-10 -9.08900075857364e-09 1.12237316183275e-08 -8.56825126037657e-08 -8.7331337129902e-09 -1.4333567277525e-08 -8.38080127374266e-10 -1.13359052728048e-08 -1.20755099346324e-08 3.82202867732163e-09 -2.26157622469791e-07 5.70143279941768e-08 -1.20182061505896e-09 -1.22311192945446e-08 1.10972378343024e-08 1.01586848458377e-07 4.50836714355464e-07 -1.77503986246719e-07 1.8006948774701e-07 5.56375907505589e-08 2.77902445890588e-08 -1.94307541365743e-07 4.67214896545922e-08 9.41138572594689e-09 -1.72832654310636e-08 3.16275991323722e-09 1.26055120527707e-08 9.47073876754039e-09 -3.52064992188233e-08
"R2024" 3.26706651944339e-09 4.34252950423413e-08 -2.12695967326112e-08 1.15117990566539e-08 -2.66171090079939e-09 1.10378447481536e-08 1.22747041421941e-08 4.76396793546973e-09 -5.80279243321057e-09 -1.7653680808514e-08 6.66262649021141e-09 7.9344681558492e-10 1.62825176786897e-08 -3.28443174434054e-09 1.34651244384894e-09 -7.89989117192915e-08 -1.418489739536e-09 -1.24911927376059e-08 7.65739756441726e-09 -3.70129654091671e-09 1.00742773849406e-08 1.24598440540408e-07 6.34581589795668e-08 1.90800109745201e-08 -8.82471205897012e-09 -9.86100157307849e-09 -7.93245698294884e-08 -3.60052256986845e-08 -1.10582126811246e-09 -2.21759006913045e-08 -3.11622883044854e-09 -2.21296058425885e-10 2.78454255330162e-09 -2.56854315485011e-08 2.05294632764284e-08 -3.55286740432591e-08 -2.83900235274065e-07 -3.23098047089806e-08 2.58982947155601e-08 1.99834824717124e-08 -6.85330844968926e-08 -3.18592145288723e-08 4.60112210869162e-08 1.48562742125766e-08 -4.62039655234121e-09 -1.27506247681731e-08 5.32903852231371e-10 4.59788296132692e-08 -2.23978809152562e-08 -9.65937636882778e-09 -3.84307204508792e-07 1.57273256732409e-08 1.25182064996563e-07 8.22775117099472e-09 -5.29639385074174e-07 -1.77503986246723e-07 1.12126048602366e-06 -9.00227019288942e-09 -2.50460683396271e-08 -1.19094275422241e-08 2.12465188862842e-07 8.89394664397682e-08 -5.76339091702027e-08 4.27016184241944e-08 1.86040501493805e-10 -1.19322081706236e-08 -5.59690644595557e-08 1.22665914652769e-07
"R2025" 9.0161753395333e-09 7.70519147059542e-09 -2.44570313493155e-10 2.27472787337644e-08 7.60551715725382e-09 -3.46253233044148e-09 -4.59794374037212e-08 6.07323224585803e-09 1.04854801638997e-07 -2.25318224173257e-09 1.45883253445272e-08 -2.30981850033307e-08 -1.15203259399197e-08 -1.01827697140368e-08 -2.04947909185208e-08 6.24808646938077e-08 1.26559151101952e-08 -1.13260521447315e-08 -5.40214838355927e-11 4.78817384535974e-09 3.73594673287774e-08 -1.13145141231045e-07 -3.90468660041316e-08 -1.1691081627439e-07 -8.69028295398348e-09 3.11023953430286e-09 2.90250630951552e-08 5.8801844966171e-08 9.00767714800211e-09 -2.4055832727781e-09 2.23627782780589e-09 -8.45533832323043e-09 8.38249331824065e-09 -3.38584230066869e-09 4.05957983741715e-09 -1.75784888161863e-08 1.54757092629945e-09 -2.52634335094454e-07 8.75664831005736e-09 -8.57305253251157e-10 2.76085226042512e-08 7.68784068285399e-09 -1.7168991426264e-07 3.66564703095703e-09 6.92619511485711e-09 -9.69103865185652e-09 -4.114183007458e-09 -1.27503777713146e-08 -8.29981413089109e-10 -1.52758494278635e-07 1.09255844567053e-08 -6.59558283217901e-09 -7.51068781519188e-09 1.74819422323568e-08 2.22942177888286e-08 1.8006948774701e-07 -9.00227019289123e-09 4.63906948971333e-07 1.81640944745217e-08 1.91219459271248e-08 -7.36388170823518e-08 -1.1159334220396e-07 2.15710440802466e-08 1.88544081983593e-08 1.2151819640942e-09 -1.34142538297178e-08 -1.81633739813155e-08 -4.52946064354064e-09
"R2026" 4.92167975316053e-09 -1.24809972742874e-08 -1.92158328782349e-08 -2.28649934695106e-09 7.35413631249979e-09 -4.07942816995808e-09 -4.58586908950967e-09 -8.89483496939805e-09 5.13038822014961e-09 -8.30486129221208e-11 3.07243629247617e-08 -1.31954777482446e-09 -2.78655529774684e-08 -2.45044736478613e-09 5.75945416239276e-09 2.9045654182294e-08 -7.03823475228785e-10 -2.20737595169402e-08 6.9944617432248e-09 5.22368861712793e-10 2.91090822489271e-09 -5.08164871997286e-08 1.32774687590948e-08 -8.33601243295812e-09 -8.97366417865896e-08 9.6878258099329e-09 1.39344864722628e-07 1.18733347682383e-08 -4.53291160595483e-09 5.2415420161108e-10 3.2478157346401e-08 4.17848158242944e-09 6.57863777899619e-09 -7.1028568436403e-09 -4.29399675349716e-09 4.92261354335513e-10 5.91909177702005e-08 -9.90932856148198e-09 -2.05497044296837e-08 2.66153265544056e-09 -2.72240134164678e-09 3.05094039870258e-09 -9.06320538541968e-09 -2.3523745702471e-09 -4.78829164537793e-08 -9.61946474077318e-10 -6.07665177912745e-08 -1.91443452787667e-09 5.2835292114876e-09 -3.07987119414076e-08 -7.991283538468e-09 1.74865279354602e-08 2.47221357299832e-08 1.88695227339908e-09 -7.77631685342215e-09 5.56375907505596e-08 -2.50460683396249e-08 1.81640944745209e-08 1.52968016696404e-07 -4.43071028224149e-08 -1.53854261597381e-07 1.31224614951599e-08 -1.85626898522444e-08 -4.23682730153427e-09 2.63211884650938e-08 3.58452867206186e-08 3.37680990663792e-09 1.49383450972043e-08
"R2027" -1.53553909300869e-09 -1.10178305460678e-08 4.10404197957375e-09 4.70294835410265e-09 -9.43489521676892e-09 -9.54061387277595e-09 -3.85268841583064e-09 1.34986776803995e-08 4.3627332228169e-09 -5.37467655204577e-09 4.54983848605754e-09 2.72058927565928e-09 1.57019446852474e-08 -2.83224788528984e-09 2.25605647249944e-09 1.32082438018913e-08 -8.06361355006689e-11 -1.42810735505841e-08 3.29509245990729e-09 -1.4803562776077e-09 1.50270847253078e-10 -1.97573732953499e-08 -1.89051007736134e-08 -8.9993584623143e-09 1.58450035217134e-08 -9.89349460316833e-09 -4.58185207406849e-09 2.71775581525299e-10 -5.7044832584194e-09 2.2416245786684e-09 -4.80855997646816e-08 5.22480823106598e-09 4.46807991450143e-09 2.49567631787848e-09 -3.61622111267247e-09 1.627535291042e-08 -3.49064832976862e-08 -1.42047933348707e-08 -1.08341768997917e-08 2.02936672964745e-08 -3.68965852447132e-09 -1.67200391698842e-08 -5.43469044298148e-09 -5.08016147035869e-10 -1.34595647046123e-08 -5.58607656051416e-09 1.91036414662129e-08 -4.5441733390916e-09 -4.27144880184042e-09 -1.4396682480258e-08 2.96281045869139e-08 -3.18815288751284e-08 -1.04369901522057e-07 2.37533680656015e-09 2.2267492970493e-09 2.77902445890591e-08 -1.19094275422162e-08 1.91219459271242e-08 -4.43071028224181e-08 2.79124449713376e-07 -2.92217262836726e-08 9.42364292256835e-09 3.72311899374139e-08 1.051578115726e-08 -1.48289637553349e-08 2.0958822869136e-08 -5.76065102136207e-09 -1.06875868260852e-08
"R2028" 2.11333254713094e-09 2.9091797828527e-08 6.8940028988443e-09 4.34916011057557e-09 -6.10213173657835e-09 1.05946439800151e-08 1.30005378267277e-08 2.00328378228268e-09 -2.54792421584085e-09 -1.28879951605962e-09 -8.67409568837539e-09 1.59441080452879e-10 4.24505381950255e-08 -9.09519452366071e-09 -5.95347450366807e-09 -9.756940075397e-08 -7.63262523810688e-09 4.23833033265632e-10 -3.72416272323832e-10 -7.62615546081199e-09 -1.26299703458339e-08 1.46046220326798e-07 2.20284822422741e-08 3.28535300446324e-08 5.63904528402634e-08 5.06722241975992e-08 -3.25737444492602e-07 -4.57473750760207e-08 2.70832307844343e-09 -9.42781482616723e-09 -1.46136439154179e-08 -5.66589620929395e-09 -4.44806373567677e-09 -4.44386551053809e-09 6.39603468338222e-09 -5.7415011824066e-08 -2.41503264355291e-07 3.45133682760788e-08 2.93636482671534e-08 -2.50649658949582e-09 5.48013576443524e-09 -7.24121433958444e-09 2.72631525718114e-08 5.43651076329947e-10 4.46097263094853e-08 9.4744800137245e-11 3.39996453636404e-08 1.1019167881216e-08 -1.30425111632669e-08 1.10148439026106e-07 -5.70564353964476e-08 -1.77087467370481e-08 4.12147165159502e-08 -2.76185143768644e-09 -7.74589639682373e-08 -1.94307541365744e-07 2.12465188862851e-07 -7.36388170823526e-08 -1.53854261597379e-07 -2.92217262836678e-08 6.51237626824461e-07 -1.46259480150292e-08 -2.14019928245119e-08 1.00477755911759e-08 -1.63536327283514e-08 -3.4135938110685e-08 -3.85666736554152e-08 5.51398441344625e-08
"R2029" 1.05053524402438e-08 1.21727022400069e-08 -6.98414620347167e-09 4.61265311081133e-09 -3.46471575680741e-09 2.37585862614823e-08 -3.78873554339841e-08 -9.7355001851442e-09 -4.04587187086487e-09 -6.20775671538267e-09 6.42210018111342e-09 -1.39106235554376e-08 -5.34884671570248e-09 1.49685115225706e-08 -6.41030160925932e-09 8.93706271267299e-08 -3.20617307527698e-08 -8.98143162636189e-09 7.90834915524416e-09 2.44741199930491e-09 -1.66022811639733e-07 -2.80353669435465e-08 8.26987886615429e-08 -4.02377297584359e-08 -4.91562202163462e-09 1.94778470793227e-10 -2.70332834887306e-09 3.66197841351531e-08 -2.09933431344377e-08 3.8130357924236e-08 -7.53112881263359e-10 3.07125112821199e-09 -9.39182216691636e-09 -2.51032470929846e-09 -9.69999872272064e-09 -1.01336354816894e-08 -9.06319524907105e-09 -1.6587786708111e-08 -6.02587451466265e-09 1.45582647372894e-08 -2.07912285020461e-07 -2.05609280592371e-08 5.00543922573081e-08 1.55228619054807e-09 -3.05579772648925e-09 4.40660135904982e-09 -5.11344041862919e-09 2.01359528475832e-08 2.52560476722226e-09 -1.38205791284958e-07 -2.46299705398097e-08 -2.22262555721779e-09 1.84834000805276e-08 9.99929909869965e-09 -1.85185489955418e-07 4.67214896545881e-08 8.89394664397767e-08 -1.11593342203957e-07 1.31224614951595e-08 9.42364292257055e-09 -1.46259480150335e-08 5.76325553499196e-07 -3.26008094482906e-08 4.20129057649647e-10 3.43742234907668e-09 1.20292396667912e-08 6.16957288079934e-08 5.26053585391669e-09
"R2030" 3.17934662388563e-10 1.25962950219505e-08 -1.02705724302096e-08 2.09674823693406e-09 -4.64211676046708e-09 1.98668050867294e-08 1.73505984773932e-08 -3.67933839272384e-09 -4.90694090460398e-10 -1.46077209413201e-08 -6.6838539317933e-10 3.32928641266774e-09 2.2068626675873e-09 -1.01070949189998e-08 -1.80316840253906e-08 3.99054822664164e-09 3.77347819974012e-09 7.44391533266635e-09 -1.47391479636418e-09 -2.73954490466208e-10 2.41361842174511e-08 -3.29861118991343e-09 -1.14890380975166e-08 6.70659764746301e-09 1.22673358102929e-08 -3.28191233760976e-09 -2.07678840814551e-08 -4.34712646962338e-08 4.69355554993008e-09 -4.90560036279286e-09 -1.51217185568889e-08 9.70900351998084e-09 1.23249043243744e-09 -3.3288076331783e-09 -3.87911368015208e-08 5.50524201946963e-09 1.76942072356112e-08 -1.72372151885822e-09 1.0046291631915e-07 4.58562744641957e-08 -2.78499391611757e-08 -2.50243733191241e-09 -9.15693984583427e-09 1.17668871579636e-08 -1.11950720003814e-08 -1.67757955666849e-08 2.66924690871866e-08 -2.49893733622555e-07 -2.12245378499585e-08 -1.05283062439911e-08 6.84790954028608e-08 -4.19420369464338e-08 -4.0033601372003e-08 1.10015715084668e-08 7.82024424774316e-08 9.411385725948e-09 -5.76339091702003e-08 2.15710440802518e-08 -1.85626898522446e-08 3.72311899374101e-08 -2.14019928245019e-08 -3.26008094482997e-08 5.45322541405163e-07 1.01524286625868e-07 7.16532411449041e-10 -1.7533498819225e-07 -1.22424940490422e-07 -7.67606700965732e-08
"R2031" 1.76192454586974e-10 5.1306750413314e-09 -4.49063884283681e-09 2.53276532588409e-09 -7.53916284269247e-10 5.75107018459065e-09 -5.83653630900995e-09 -3.77277642283785e-10 9.66438909558646e-09 -4.75895110554782e-09 4.07228450127749e-09 -2.96866876099251e-10 2.29996253086661e-10 -3.21556548564465e-09 -3.64145351071837e-09 -5.44536562359e-09 1.19725645896855e-08 4.77734009897188e-10 -4.58158721649107e-10 -1.27481944690194e-08 1.38238718398845e-08 8.39873289931592e-09 -1.20162021934412e-08 -1.47842822716595e-08 1.04812592645464e-09 -4.90056804941695e-09 -1.63505431152403e-09 1.80473088575763e-08 -2.04772768501392e-09 -2.51243533095729e-09 -9.01956553646426e-10 2.20692031952594e-09 5.55174408697631e-09 -7.43805513383892e-09 -5.54456578747516e-08 -2.07130381667847e-09 -4.42708451167845e-09 -2.35963880035002e-08 1.75837198699995e-08 -1.21842516472268e-08 -6.65520579251201e-08 2.4906329179136e-08 -8.87499435747453e-09 6.92387968958456e-09 6.67812276014546e-09 6.85506670909962e-09 1.72215611328886e-09 -4.23110194499755e-08 -3.42925003943439e-09 2.10684459618804e-08 2.23368166427976e-08 -3.13973432227547e-09 -1.55443459842724e-08 2.10919031719862e-09 -1.63155826123754e-07 -1.72832654310622e-08 4.2701618424199e-08 1.88544081983625e-08 -4.23682730153477e-09 1.05157811572625e-08 1.0047775591178e-08 4.20129057663412e-10 1.01524286625881e-07 2.29243611655204e-07 -5.53281676651919e-09 -3.27617352839018e-08 -1.84057591622074e-08 -1.11949027144384e-08
"R2032" -8.63183908861458e-10 3.27646625035301e-09 -7.05174489078194e-09 -2.37751784925007e-10 -6.92447291132171e-09 7.5644776434266e-09 7.17351892925734e-10 -3.81172271121972e-09 -4.65104224505739e-09 -6.88366417517836e-09 -5.42472205930565e-09 -5.69563721884832e-10 1.81686778619263e-08 -7.74220322467159e-09 -6.0484659271577e-10 7.91083642148617e-09 -4.76283804588268e-09 -1.63241664719412e-08 1.2768958063668e-08 3.11907662602956e-09 -6.30818491787665e-09 -4.15991951447944e-09 1.40755506319976e-08 -9.33829358927819e-10 -2.21284757536467e-08 -2.73330252797988e-09 8.01707622346867e-09 8.20672394597276e-10 1.34363438138481e-08 2.13674675680572e-09 6.31653917535844e-10 6.03030252532672e-09 -3.28737949527564e-09 -5.46069200408322e-09 -8.92309801493051e-10 -5.76211344919394e-10 7.34749499772960e-09 -3.78211026987896e-09 -4.73658181929774e-09 2.75958435263001e-09 -1.91502657770644e-09 -2.55192222141263e-09 4.75370364481314e-09 -2.67706937437625e-09 -1.78338183361766e-08 -3.9498218693444e-12 -1.88607819885375e-08 -2.32110477860264e-09 -7.73687276128004e-10 -6.10744939325478e-09 -6.9014979336227e-09 6.67774156104413e-10 1.24956328776031e-08 1.09146330338377e-09 2.74901215578106e-10 3.16275991323811e-09 1.86040501492213e-10 1.21518196409516e-09 2.6321188465094e-08 -1.48289637553295e-08 -1.63536327283523e-08 3.43742234908079e-09 7.16532411451069e-10 -5.53281676652258e-09 5.72395636199928e-08 1.14055058387976e-08 8.10958895343153e-10 4.83145070033215e-09
"R2033" -4.64043275909152e-09 -2.154606236521e-08 -1.87999788999618e-10 -4.61708569196938e-09 1.1199936084483e-08 -2.14678473087313e-08 -6.46473285766841e-09 4.48324273685564e-10 -2.9957576957431e-09 8.81675286693161e-09 -9.42383339870620e-09 4.01692641342974e-09 -2.84810233935014e-09 -1.52889888709566e-09 1.88552090565179e-08 7.06924890146908e-09 -2.22553938700541e-09 4.46540445452896e-09 4.5596412056783e-10 -3.1564900457146e-09 -1.50594800355252e-08 -1.12441683625407e-08 8.21717820116079e-09 -5.25580017549165e-09 -1.10061485657751e-08 -1.2024896450856e-09 5.02406430735667e-08 2.93315984088841e-08 6.42334376608012e-10 3.41287978151121e-09 3.19448764063394e-09 -4.48056187173651e-09 -4.2915999791288e-09 4.58593101906195e-09 1.60541569207851e-09 1.30955815040047e-08 2.90638762034285e-09 -9.93697373057894e-10 -1.4691380230197e-07 2.55728891285643e-08 1.20364091403124e-08 -2.33394887306861e-08 1.08563534869336e-08 -1.15867325399908e-08 -5.18738420244099e-08 -4.54090467352592e-09 -2.23454041805902e-08 5.22786395051712e-08 3.30520330583771e-08 -5.07643594410891e-09 7.74721570395836e-09 2.65394094094097e-08 -3.51578802147896e-08 9.98796813058197e-10 8.22622637976593e-10 1.26055120527707e-08 -1.1932208170624e-08 -1.3414253829717e-08 3.58452867206195e-08 2.09588228691348e-08 -3.41359381106863e-08 1.20292396667899e-08 -1.75334988192259e-07 -3.27617352839024e-08 1.14055058387964e-08 1.96192291074595e-07 2.22712780684411e-08 2.93012247800969e-08
"R2034" -9.39372496475264e-10 9.84417022097663e-09 -2.25107744740895e-08 1.23173780415455e-10 -4.29060347501057e-11 2.66671978149853e-09 -4.96959326269365e-09 -2.06309664345973e-10 -4.24322475546404e-09 3.04083730382217e-09 1.01144307726994e-09 -4.40076183724593e-09 -1.66119579225549e-08 -4.42666072718516e-09 2.16850671596806e-09 3.64821456915199e-09 -8.54353264464732e-09 -3.54700956018957e-09 -1.60313238508299e-09 5.82669088394148e-09 6.68354640431573e-10 -9.10636704880709e-09 2.28711703173089e-08 8.62798837037694e-09 8.38797956193684e-09 1.2074278041895e-09 4.53875374414072e-09 1.78306409553416e-09 3.32241632813697e-09 1.40420735597756e-09 6.42886171446736e-09 6.03703010869416e-09 -7.49552124452083e-09 5.81380128943683e-09 -4.03511685600018e-08 3.70272102006918e-09 5.14764674980861e-08 9.20704622735961e-09 -9.37309461979774e-09 -3.97421833656531e-08 -1.69397944147696e-08 2.12170094416211e-08 -9.89373266042108e-10 3.63843777986985e-09 1.2821790007356e-09 7.76498669203323e-09 1.51681664939065e-09 6.8922588821164e-08 2.31664893565496e-08 1.53471769484806e-08 -8.99723160644361e-09 1.8715346319024e-08 5.49777460761041e-08 -3.62245550625921e-09 -1.61653886565084e-07 9.47073876754142e-09 -5.59690644595538e-08 -1.81633739813152e-08 3.37680990663816e-09 -5.76065102135948e-09 -3.85666736554139e-08 6.1695728808001e-08 -1.22424940490427e-07 -1.84057591622122e-08 8.10958895343024e-10 2.22712780684426e-08 2.67349551313244e-07 -1.31277581214907e-07
"R2035" 2.96646536881949e-09 -2.06725296313142e-08 2.6086040371406e-08 -6.09326915128773e-10 1.87495578831673e-09 -5.18572874297304e-09 -1.2893753714227e-08 -5.17447095701098e-09 8.17467284942849e-09 6.67195460490439e-09 6.68988557031486e-09 -6.67765951767337e-10 1.28701536754349e-08 8.83850883150642e-09 3.32499590361193e-09 -1.81459678261475e-08 7.24906309006224e-09 -2.60595599792592e-09 -1.64540548286041e-09 -7.8305070476325e-09 -1.07255575267156e-08 2.45724197124116e-08 -1.59714841868064e-08 -1.27388986305364e-08 -2.65819677924235e-08 1.45903868115415e-09 1.22104632720952e-08 2.50539441975982e-08 -6.852608908356e-09 3.17477645273806e-09 -2.75126815379357e-10 -7.97607523065301e-09 5.86474567192447e-09 -4.09670841142699e-09 -2.37844388901591e-11 -7.84735134409557e-09 -4.43332297698811e-08 -7.61568561358201e-09 -5.84624519897225e-09 1.43370382237456e-08 2.03635148047762e-08 -2.28272925378146e-08 5.07553053821992e-09 1.35860710236504e-09 -1.45649720278342e-08 2.97694704874506e-09 -1.06457207996353e-08 5.37041740378666e-08 -2.47245634027659e-08 1.72411045870678e-08 -8.4349699698166e-08 3.23925962455342e-10 -1.76745429622503e-08 -2.02724734257896e-09 -6.88454419769604e-08 -3.52064992188235e-08 1.22665914652765e-07 -4.52946064354083e-09 1.49383450972044e-08 -1.06875868260885e-08 5.5139844134462e-08 5.26053585391638e-09 -7.67606700965764e-08 -1.11949027144408e-08 4.8314507003311e-09 2.93012247800986e-08 -1.31277581214905e-07 2.04561704088219e-07
