# Supplementary material for: NODDI and Tensor-Based Microstructural Indices as Predictors of Functional Connectivity
Source: PLoS One. 2016 Apr 14;11(4):e0153404. doi: 10.1371/journal.pone.0153404 (PMC4831788; doi:10.1371/journal.pone.0153404)
Supplement: S1 Data — a) Functional connectivity matrices, both fMRI and EEG connectomes across all subjects, in the form of precision matrices and b) structural brain connectivity matrices across all subjects and microstructural indices. Columns and rows are named according to the corresponding brain region that represent. (ZIP) [file pone.0153404.s001.zip › DATA/EEG/46/precShr_EEG_wholeTS8_13.txt]

"C1001" "C1002" "C1003" "C1005" "C1006" "C1007" "C1008" "C1009" "C1010" "C1011" "C1012" "C1013" "C1014" "C1015" "C1016" "C1017" "C1018" "C1019" "C1020" "C1021" "C1022" "C1023" "C1024" "C1025" "C1026" "C1027" "C1028" "C1029" "C1030" "C1031" "C1032" "C1033" "C1034" "C1035" "C2001" "C2002" "C2003" "C2005" "C2006" "C2007" "C2008" "C2009" "C2010" "C2011" "C2012" "C2013" "C2014" "C2015" "C2016" "C2017" "C2018" "C2019" "C2020" "C2021" "C2022" "C2023" "C2024" "C2025" "C2026" "C2027" "C2028" "C2029" "C2030" "C2031" "C2032" "C2033" "C2034" "C2035"
"R1001" 4.85813531742559e-08 2.69521143610644e-10 -1.10526883937206e-08 4.22338113521423e-09 2.40367940102981e-09 1.49329089766186e-08 -1.3201011435061e-08 -1.37823465236151e-08 4.22075659028308e-09 -1.14255697419664e-08 4.43928678898985e-09 2.4844663888864e-09 -2.49060038902384e-09 1.06795068806664e-08 -1.00685007484117e-08 2.10397967622987e-09 -1.48285632059078e-09 1.36960063214652e-09 -2.69475860236514e-09 -3.08439817503904e-09 3.71242067668189e-09 -5.6664070411235e-09 2.23377963333418e-08 -4.66780570053936e-09 -5.03810155543778e-09 -3.06985012391877e-09 1.22135204667062e-08 6.79243682046452e-09 -2.28101632484333e-08 -1.17147618846166e-08 -1.99751769849327e-09 -6.83164565127244e-10 -5.18554976546556e-09 6.47655478949328e-09 -5.14239298302002e-10 -4.2354553895047e-10 2.57857248083638e-09 -2.56512911139192e-09 -2.43166088347404e-09 -2.23446824282559e-09 1.44518781228757e-10 1.28950675922939e-09 -9.04777166197476e-10 2.50781539728903e-09 -2.97206250428964e-10 -1.08630767201247e-10 -2.76074217956608e-10 -5.80651431274194e-10 3.29071291144558e-09 1.1201682962911e-11 -7.32147227660974e-10 -2.24638575478963e-10 6.16174056436352e-10 -6.23414478748705e-10 -5.87877844252414e-09 2.91193773152873e-09 -4.90919804269604e-10 2.77208554020033e-09 4.06768685686684e-09 1.94641974837939e-10 -9.35173679669624e-09 7.35561441366162e-10 -1.27263337455924e-09 -8.44791049856979e-10 1.59499994698194e-09 1.34787384513339e-09 3.52558235936806e-09 -1.37599949387482e-09
"R1002" 2.69521143609645e-10 1.20997796519926e-07 1.3692774818188e-08 4.52783240970034e-09 1.73199594870126e-09 8.29763267541647e-09 -4.78479704698452e-09 -4.80529203867947e-10 1.45326007307689e-08 -1.25101739576071e-09 -3.25869920885529e-09 -3.75468668783892e-09 -1.8424433086177e-08 -5.30471946248926e-09 -6.64352978745663e-09 4.64245376597222e-08 -8.40238848204562e-09 -6.41142889582077e-09 9.28808865818669e-09 -1.32873991511565e-09 -7.54820955783266e-09 -7.19837827829765e-08 5.8509875608502e-09 -9.70381296446526e-09 2.80827352083949e-08 -1.02307994402321e-08 -1.40826682397088e-07 4.33698810729527e-09 6.18260503861999e-09 3.84298745604464e-10 1.23001996693593e-08 1.2265824711593e-09 -4.50359457718914e-09 8.11348256238566e-09 -1.60590850126981e-09 -7.76541370024367e-08 6.98225914884774e-09 -1.2507622308002e-08 3.47346806289322e-09 1.04146693403923e-08 -1.46656326071979e-08 -8.40628198028582e-09 -1.33139777663788e-08 4.63321172968934e-09 -1.79137018750471e-09 -2.67658304686269e-09 9.5105611422162e-09 -6.26405345894691e-09 -6.7036487823579e-09 -3.72213216853405e-08 8.09383502534806e-09 -3.3352787814966e-09 -1.833776570671e-09 8.93404781804368e-10 -3.06866631346701e-08 6.27812253961115e-08 1.60916693343345e-08 2.0009423106693e-08 -1.61348790836427e-08 -5.06691977767633e-09 6.80174149793255e-08 2.47523350290875e-08 1.08299317676349e-08 4.58353444807294e-09 5.58673235101734e-09 1.41635885182113e-09 8.47105371441178e-09 -1.01610542079326e-08
"R1003" -1.10526883937194e-08 1.36927748181839e-08 3.88958830889913e-07 -5.78355644406966e-09 -2.84416544639637e-09 -1.04427952372924e-08 -5.0136692479667e-09 3.94612954035102e-10 2.5053797724465e-09 3.52849441648815e-09 1.57983275049725e-08 4.87505106417959e-10 -5.35533626497538e-09 -7.59578821182481e-09 6.21640330020655e-09 6.97815783039873e-09 7.03745420211427e-08 -1.14066091443476e-08 -7.88521693508331e-09 -2.79080995696529e-10 4.88221262569943e-08 -7.32957310827748e-09 -4.34694609802772e-07 -2.42235411526829e-08 3.5610429977129e-08 -4.9995294887498e-08 -5.36485389922358e-08 4.7217436069183e-08 2.60360002494639e-10 -6.62422428099559e-09 -3.02654157752934e-09 2.77649238154869e-09 7.86583454295582e-08 -9.11878791894763e-09 -4.44282880425257e-09 -3.49809556328431e-08 2.32575867486974e-08 -1.19781835749242e-08 4.53647316706024e-09 -2.36587165750563e-09 -4.57134976891028e-09 1.24155440170862e-09 -5.35698810204293e-09 8.2766193624201e-09 1.8327843126665e-08 -6.57298516457957e-10 9.4295921415102e-09 9.18699882481307e-09 -4.16415839346221e-09 -1.07504312326818e-08 9.1672612253928e-09 -6.19495032120209e-09 -4.8247928361639e-09 1.21972696281725e-09 -1.24712213253473e-08 2.16811134455419e-08 -5.8712572617504e-09 1.76334522722179e-08 -3.93382326682797e-08 3.2140827638138e-09 6.70686536863405e-09 -7.55839448493247e-09 -5.35278126336128e-09 3.28963253727144e-09 9.00960478028339e-10 -4.8497572240617e-09 9.91508817810126e-10 9.16833186966095e-10
"R1005" 4.22338113521537e-09 4.52783240970023e-09 -5.78355644406953e-09 7.57608728004093e-08 1.85371444882799e-09 6.56997507781211e-09 1.26645990699456e-08 6.67565288874038e-10 1.68406240337528e-08 -1.3284872083562e-08 2.20668595536575e-09 9.56793094783196e-09 -2.84715069735042e-10 -4.3246635777859e-09 -1.12271485939302e-08 6.27427388083676e-09 -1.67049354108958e-09 -1.75967905962284e-09 1.80689565813674e-10 -2.17498392081728e-08 2.01328876378679e-08 -5.18908271871794e-09 2.15244842817525e-08 -1.16667154400468e-09 -1.84771492525514e-09 -3.88089075694603e-09 7.93907707461879e-10 -8.098137285877e-08 5.52869744092036e-09 -4.41556768550788e-09 -3.68655409223245e-10 -1.0623630201341e-09 -4.55003996204676e-09 -4.09250040974249e-09 3.89313631192894e-09 -3.86210304644599e-09 -3.51591348917356e-09 -3.02138755570554e-08 6.30709733768815e-10 -6.74715807965606e-09 -1.61867675641132e-08 4.85600664977045e-09 -6.35689167915236e-09 -4.56210836904583e-09 1.05742512010254e-09 1.14495880649019e-08 -1.27263252170466e-09 -2.79553372597665e-10 4.32534845771575e-10 -1.17495656762247e-08 -5.32764154570627e-09 8.29663617217469e-10 3.62140393388509e-09 -1.57280372300855e-08 -3.37185391418123e-09 1.85851465568598e-09 1.31890418420991e-08 2.50852612759418e-08 1.12562072613983e-09 -1.83991945078794e-09 9.59984173187277e-09 8.89915829745787e-09 -2.80984371102582e-09 -7.12335969136944e-10 1.40149696830375e-10 -3.03275771483546e-11 -1.52488479973065e-09 2.54997520432472e-11
"R1006" 2.40367940103022e-09 1.73199594870161e-09 -2.84416544639742e-09 1.85371444882775e-09 2.6988348523711e-08 -1.61271464489632e-08 1.21034143597088e-09 3.28810050722624e-11 3.09778500825875e-09 7.34913095620168e-09 1.49168148207901e-08 6.11398703695308e-09 -2.55786715494545e-08 -1.31787425811271e-09 -4.12361564655639e-10 -2.27911353510953e-09 -1.2520736128587e-09 -5.3634190030121e-09 2.11506983638255e-09 -3.19262713552236e-09 9.46388289586934e-09 2.1942851373188e-10 4.89250059673756e-09 -6.84776563464777e-10 1.76982760621165e-09 1.04251633619349e-09 -2.7111526037359e-09 -4.9060429555788e-09 -6.84128142759325e-09 -5.67701627655511e-10 3.96184247998091e-09 -1.48336092506643e-08 -1.40114365393764e-11 2.29540739225343e-09 -1.396781164203e-09 -3.56382756106425e-09 7.83958682181334e-10 1.79505688176478e-09 -5.26136789099213e-09 -1.79529178866204e-09 7.7088991080231e-10 2.62830953103055e-09 -4.19707543271526e-09 5.2964398640844e-10 2.01654538108073e-09 -4.30392824639229e-10 1.76105282342349e-09 2.85821424988999e-09 4.39423991741297e-09 1.94400905416691e-09 5.1267927819202e-10 -1.19734554030337e-09 3.84449537690393e-09 -2.31781831936782e-09 1.65834783113612e-10 -3.70868255711188e-10 -1.83606150475071e-09 4.50052013702042e-09 5.95471078701923e-09 -4.82807493468772e-09 2.48363122176771e-09 -4.98578523131333e-09 2.82570792426822e-09 1.31393233136509e-09 1.51488175481006e-10 -1.62207727361066e-09 -2.90316641028085e-09 3.44244175993156e-09
"R1007" 1.49329089766213e-08 8.29763267541897e-09 -1.04427952372939e-08 6.56997507781223e-09 -1.61271464489634e-08 1.65483038991498e-07 1.14428544126289e-09 -6.48026589834681e-08 3.15628018452858e-08 -6.07880752406631e-08 -4.83278704131934e-09 -2.98840648179837e-08 1.24158521701136e-08 2.2100847195477e-08 -7.14924471249234e-08 3.0830413224007e-09 2.95446419545872e-09 1.02483442827782e-08 -8.03086490748017e-09 -2.02648591018216e-09 -1.3289756096993e-09 -4.4931280691894e-09 5.25751422825081e-09 -1.40013217486461e-08 4.25456829110375e-10 3.61409327861903e-09 -3.92749042016952e-09 -1.05548365708524e-09 -2.06970843981465e-08 -2.21422548468496e-09 -2.63022762523376e-09 6.38360988487536e-09 -5.7752342643014e-09 3.52064178247215e-09 2.26627256836669e-10 6.17835490918978e-10 7.6892157880055e-09 -1.17901894162689e-08 5.58745056695163e-09 -1.82052982839612e-08 -5.654006289454e-09 3.24701239625842e-09 -1.61119688117348e-08 -3.81111556517445e-09 1.28435073122792e-09 1.17883305590027e-08 -7.29387852933908e-09 -1.04750781595598e-08 6.95405959938318e-09 4.33065195505557e-09 1.72520428438669e-09 -1.38550191499643e-09 -4.76472043000301e-10 7.09984933879559e-09 -8.84623093731503e-09 3.25087557358529e-09 -6.31184234295826e-10 3.80178584091283e-09 1.09536964858929e-09 5.90205792667478e-09 -1.29472846937748e-08 1.57559994292032e-08 6.28308240051508e-09 6.81461765746347e-09 1.78706526825563e-09 -1.96275188454189e-09 3.61966817745188e-09 -6.90649838599142e-09
"R1008" -1.32010114350653e-08 -4.78479704699076e-09 -5.01366924797895e-09 1.26645990699468e-08 1.21034143597047e-09 1.14428544126198e-09 2.56162127779132e-07 -7.20909202116513e-10 -2.49008011040131e-08 -2.23225604524933e-08 3.8863219860826e-09 -3.62702533916025e-09 -3.40631879817866e-09 5.49579778446187e-10 7.70906430977024e-09 -3.03344201881836e-08 -1.62534831741466e-08 -4.35058609337867e-09 6.17351761862861e-09 8.02394965012429e-09 7.16652298106203e-08 2.56764522117836e-08 2.98605269941393e-08 7.01662160763853e-08 3.59994767405372e-09 -3.76065728631639e-09 -2.91934366137914e-09 -3.02871669003101e-07 -7.13178455645602e-09 -5.58964035847717e-08 9.59807032876164e-10 -1.46085593295738e-09 2.31889484277092e-09 8.62685872141723e-10 -1.77863107840609e-09 -1.91424404373007e-09 2.27145986102994e-09 3.67001406140944e-08 -2.91984172742728e-10 1.53054370632349e-08 -1.67239344742527e-08 -5.31523432840911e-09 1.62546830541899e-08 -1.40484851605642e-09 4.13446265240429e-09 -7.65235745726571e-09 1.96582514033214e-11 8.85497474323617e-10 -4.06354671984292e-09 1.5532389987984e-08 -3.4874605685628e-09 -2.45089829920931e-09 1.36124884711069e-09 6.14020471332734e-09 3.15179154320782e-09 -2.45963744160232e-08 -1.9951110142572e-09 -2.66606965251126e-08 -4.36159184236563e-09 -1.3808614152251e-09 2.00812880473475e-08 -2.00039307105468e-08 9.76551690108146e-10 -2.21675260826744e-09 -3.35189597041685e-09 -1.32250896736865e-09 1.98342426204447e-09 -1.27107125223153e-09
"R1009" -1.37823465236149e-08 -4.80529203869976e-10 3.94612954034517e-10 6.67565288873723e-10 3.28810050726553e-11 -6.48026589834689e-08 -7.20909202121798e-10 6.3041611691583e-08 4.02071430502302e-10 1.43449596380605e-08 -2.1502633430121e-09 1.43330690905583e-08 2.80540143468499e-09 -2.55553644589262e-08 1.37716344008131e-08 1.60140712361282e-09 3.11031745422005e-10 6.01212759918371e-10 -3.17497827922451e-10 -1.25988981896219e-09 2.45991497743531e-09 -1.45050806392496e-09 6.77924890126066e-09 -4.19981996926304e-09 -1.29915690710982e-10 -3.8995283086727e-09 -1.39681165034921e-09 -1.60357059314341e-09 1.52262959360555e-08 -4.10850762004384e-09 -1.15653563249323e-09 -8.47703725375389e-10 -2.48735197860907e-09 -2.68280773855821e-09 5.49250416515946e-10 1.29240261905139e-10 -5.88106511772237e-09 -1.63213152817929e-09 1.81227269235027e-09 6.65149206335333e-09 2.70683282576701e-09 -2.56333360675868e-09 -6.16672254643364e-10 4.70614027218443e-09 -9.21730456570449e-11 -7.41276780101685e-09 2.27701331164521e-09 3.72833423773963e-09 -2.87098781615597e-09 -5.28353549423397e-09 -2.04186849313453e-09 9.07138762404061e-10 -2.83851670888533e-09 -1.83124753493809e-09 3.12452699995599e-09 2.01058279583403e-09 5.99376641906795e-09 6.36699832311198e-09 -1.60557274053911e-09 -1.30612849276114e-09 6.70978236785423e-09 4.07172311842948e-10 -2.09221470114377e-09 -3.39116735009997e-09 -2.20838987980387e-09 -1.75363042616164e-09 -3.6185887143485e-09 3.44415297724783e-09
"R1010" 4.22075659028315e-09 1.45326007307691e-08 2.50537977244816e-09 1.68406240337548e-08 3.09778500825878e-09 3.15628018452869e-08 -2.49008011040144e-08 4.02071430501588e-10 1.00533781757801e-07 6.27950388999876e-09 7.94790586824694e-09 -2.51308243941627e-08 -5.49125552040057e-09 -8.48674835927704e-09 -3.56644635665135e-08 2.44759431512866e-08 7.05381423762497e-10 -3.97644287440448e-09 -2.13301586962308e-09 -2.31320756248458e-08 2.34556403567129e-08 -5.1424854399895e-08 -5.77925159251663e-09 -5.97530020857515e-08 -3.38988899625386e-09 -9.76395099118452e-09 1.17028834229652e-08 1.50054752418656e-08 -4.27858473311153e-10 5.40822315725779e-10 5.3285910944009e-10 -9.49637567328702e-10 -1.84017575926431e-09 1.68328743984654e-09 -2.66657673020033e-09 -8.25361186632156e-09 8.22262770702165e-09 -3.31344645950096e-08 6.20548060995725e-10 -1.1418887603802e-10 1.04995845652011e-08 2.11686144409699e-09 -8.15831815641378e-08 1.39066200964215e-08 4.06479208631048e-10 -5.34656296763685e-09 -4.5961725897773e-10 -3.0750842056548e-09 1.94152128271632e-09 1.14068757995515e-09 8.06360642142659e-09 -8.96746842528218e-10 -5.81126679940345e-09 3.74232808118529e-10 -7.07487458736404e-09 4.19269098259214e-08 -1.73104356000837e-08 8.43812128226138e-08 5.26902690064032e-09 8.8978955021916e-10 -1.68571947234581e-08 -2.38511432300503e-10 4.01354592684107e-09 6.22519039423408e-09 2.15307015681588e-09 -2.51351432121396e-09 -8.60338508820774e-10 2.77175352218601e-09
"R1011" -1.14255697419643e-08 -1.25101739576207e-09 3.52849441648642e-09 -1.32848720835606e-08 7.34913095620231e-09 -6.07880752406632e-08 -2.23225604524892e-08 1.43449596380613e-08 6.2795038899977e-09 1.50671356137528e-07 5.45095955734768e-09 -5.50604738931835e-09 -6.87710653847717e-09 -7.7148949694084e-09 2.81556576904242e-08 -9.74593067256049e-09 -1.03001966293274e-09 -6.16735198079969e-09 1.43772270904898e-09 -1.36910521099326e-08 4.53465318138616e-09 5.01059191691223e-10 -9.32790468240138e-09 4.32632696904975e-09 -4.24830492736058e-09 -7.37951996546396e-09 7.04338025518143e-09 9.13042656301765e-09 9.53100260856828e-09 1.06112601780002e-08 2.39191243623533e-09 -2.63895605864883e-09 3.24122249396837e-09 -2.55087704476969e-10 -3.67353385978821e-09 -3.92172272866955e-09 -3.21952438183571e-09 1.16714600809844e-08 -3.751284315317e-09 -1.30963687412271e-08 1.53151321685283e-08 5.32546622144799e-09 -1.00435188875426e-08 -2.01071478775759e-08 -3.30903944604725e-09 1.26932027835607e-08 4.80925368575826e-09 9.80138832651053e-10 3.71388236149133e-09 1.14434008129242e-08 -4.11294360968262e-10 8.18864770034675e-10 -9.52561832708538e-10 -1.34488169151023e-08 9.40234062530888e-09 -3.5530298079907e-09 -3.09959144505467e-09 1.11142594221434e-10 1.99975077619309e-09 -7.92389832775866e-09 1.31047081591247e-08 -1.88360508309336e-08 4.33347113467283e-09 -5.49591795416168e-09 1.65086946080573e-10 1.33397026945804e-09 -5.02639973033958e-09 6.09044877486153e-09
"R1012" 4.43928678898958e-09 -3.25869920885451e-09 1.57983275049734e-08 2.20668595536671e-09 1.49168148207908e-08 -4.83278704131921e-09 3.88632198608203e-09 -2.15026334301309e-09 7.94790586824612e-09 5.45095955734843e-09 2.00135863746547e-07 -1.49501994697884e-09 -5.95000467775974e-08 6.36365900947721e-09 3.89892828519272e-09 -1.24421465728694e-08 4.23461016167079e-09 -1.4032389692838e-07 2.02326480456182e-08 -4.22132267448406e-09 1.14350705730129e-08 9.46586802149109e-09 -4.3581216403156e-09 4.55621965734283e-09 -6.89965024382784e-08 -1.4894295936536e-08 4.22771289499202e-08 -1.36673050026961e-08 -4.01790815656672e-08 -1.63377453454711e-09 -7.05588392471146e-09 -1.20406009818826e-08 3.61351709307517e-08 -3.87722378123216e-08 7.25224757799679e-10 2.50742372456239e-10 5.90720746797447e-09 4.9593304136029e-10 1.00174084907558e-08 -7.5428362146078e-09 4.97865161787684e-10 -5.84490033191013e-10 -6.04770485063608e-09 6.73147478259551e-09 9.26032448463582e-09 -2.73152914321135e-11 -3.15583094318644e-08 -2.2359696805965e-09 1.25729351877848e-10 1.2954199448016e-08 -8.38811116782393e-10 -5.34227002711489e-09 4.60728564457848e-10 -1.01260548022746e-09 -4.79520912642252e-09 -1.80199637276337e-08 2.1833774913676e-09 4.8815424694019e-09 6.77761927062446e-08 -1.27167785675179e-08 -7.33223474622132e-09 -1.01751578083741e-08 -1.51272942590885e-09 1.21726422451225e-09 1.8315209956759e-08 -7.0361078471528e-09 2.94443558091538e-09 1.17174387309496e-09
"R1013" 2.48446638888784e-09 -3.75468668783921e-09 4.87505106415667e-10 9.56793094783064e-09 6.11398703695225e-09 -2.98840648179849e-08 -3.62702533915658e-09 1.43330690905588e-08 -2.51308243941626e-08 -5.50604738931772e-09 -1.49501994697891e-09 5.39339803413172e-08 -2.93408498193587e-09 -8.19856260289771e-09 -2.70132552738117e-10 -4.68946383946208e-09 -1.31730663697212e-10 4.11210516140993e-09 -1.94305744001141e-09 -2.12075083722364e-08 1.73030585865993e-09 1.06617350190221e-08 1.91347007470874e-09 1.29434278005019e-08 4.19520693378271e-10 3.75616282341625e-10 3.64330514834437e-10 -1.1666884728126e-08 4.8622878117135e-09 -2.06847035242949e-09 -2.32585409529885e-10 -2.10552069657317e-09 -5.00867664659748e-10 1.40519440827381e-09 1.53030169687765e-09 -3.81021327672586e-11 -4.21865476589224e-09 7.10036523454601e-09 -6.6063400066816e-12 1.59552957608231e-08 4.32653518645789e-09 -6.40976440253759e-09 2.4721942294972e-08 7.77605575625338e-09 -8.00550311334722e-11 -1.53382713776637e-08 -1.78402682496874e-10 4.3137086889196e-09 -3.77283590644952e-09 -9.1794547607308e-09 -2.19867643965601e-09 5.96792195843871e-11 1.76582402981731e-09 -2.96091562202591e-09 -1.91249644563204e-09 -7.03857091249937e-09 7.45288499761341e-09 -1.23186814494099e-08 1.19462481323429e-09 1.18106818356559e-09 7.60047807472403e-09 -4.73145062553315e-09 -1.5886835190763e-09 1.46046314261248e-09 -2.02233466948052e-09 -1.42652593863442e-09 -2.14112913348938e-09 2.01486697236016e-09
"R1014" -2.49060038902394e-09 -1.84244330861763e-08 -5.35533626497573e-09 -2.8471506973486e-10 -2.55786715494559e-08 1.24158521701143e-08 -3.40631879817894e-09 2.80540143468431e-09 -5.4912555204003e-09 -6.87710653847714e-09 -5.9500046777593e-08 -2.9340849819358e-09 1.04532131647073e-07 1.12345819631725e-08 -5.89270440948943e-09 3.59747131121952e-10 1.88061025126736e-08 4.01949846969269e-08 -1.18160868955496e-08 5.07520784651259e-09 -1.49471107379057e-08 3.79161571824351e-09 1.11926358308445e-08 3.97976089177939e-09 8.82713100446153e-09 -1.64924703259869e-09 5.49987408115996e-09 -1.9883964997267e-09 7.61115939684648e-09 9.80011574855376e-09 -2.28887273833062e-08 1.17191017132215e-09 3.5898752709635e-09 -3.27890588799827e-08 -2.7655860881391e-09 1.90064907807548e-08 -2.09991997396767e-08 -6.57705647471516e-09 -1.35460986111741e-08 9.06247246377364e-09 1.98212910710344e-09 7.40762485669564e-09 2.86006528581362e-09 -4.47905952582571e-09 7.89294433785102e-10 -8.65909374701937e-10 -1.70229508672473e-08 1.25455633826958e-09 -6.81926134740535e-10 -3.94695381094951e-09 6.53489578816205e-09 2.54932944224748e-09 -1.17976840491345e-08 3.16780391402393e-09 6.23096019521071e-09 -5.2269144397552e-10 3.36486247975694e-09 2.32684999711961e-09 -3.55885325896299e-08 1.23909148677535e-08 1.83442027648887e-08 6.87025001507217e-09 -3.1681952395771e-09 1.4337153301939e-09 2.64936443980702e-09 4.90108575376568e-09 -1.4781821486568e-09 -3.25166741547002e-09
"R1015" 1.06795068806634e-08 -5.30471946248343e-09 -7.59578821182032e-09 -4.32466357778508e-09 -1.31787425811345e-09 2.21008471954771e-08 5.49579778449788e-10 -2.5555364458929e-08 -8.48674835927774e-09 -7.71489496940649e-09 6.36365900947616e-09 -8.19856260289909e-09 1.12345819631701e-08 9.47482069438486e-08 -7.32643629202571e-10 4.78920154435398e-09 -8.30594458592247e-09 3.46527133011771e-09 -8.91166740069367e-10 5.14939863928915e-09 -6.03704940481141e-09 -2.69649641957921e-10 -1.9787844543817e-08 1.87604414948445e-09 9.17158210191916e-10 -4.04020821962735e-09 9.29278725342941e-09 9.30335198835783e-09 -9.10272536828012e-08 2.01676943782921e-09 -3.7946048622214e-09 -7.63405766643319e-09 1.43181725369739e-08 1.95754078884916e-08 -6.93967172408168e-11 2.91237940726124e-09 -2.85617615141546e-09 2.9037068941261e-09 2.67937773982747e-09 -4.39544249581471e-09 -2.94637718749257e-09 2.54699011028547e-09 6.20171590222819e-09 -2.14330988352975e-09 4.70031297776847e-09 3.98811948046549e-09 -6.87062126375212e-09 -2.67660950245733e-09 -5.56540932354634e-10 1.15732829653509e-09 1.42295146954832e-09 -2.73129578065052e-09 1.13377681031302e-09 1.00778763842265e-09 5.71760476407428e-09 -1.52689420797056e-09 -3.42721344736218e-09 -9.59993598052575e-09 -7.003949521144e-09 -8.29948770313292e-10 9.80796509307986e-10 2.36579782940097e-09 9.27788613910663e-10 9.28819845231982e-10 3.14119545373094e-09 -3.19519709974386e-09 1.91463005683014e-09 -3.60970662580263e-09
"R1016" -1.00685007484113e-08 -6.64352978745575e-09 6.21640330020852e-09 -1.12271485939308e-08 -4.12361564654898e-10 -7.14924471249237e-08 7.70906430977074e-09 1.37716344008132e-08 -3.56644635665139e-08 2.8155657690424e-08 3.89892828519268e-09 -2.70132552740211e-10 -5.8927044094893e-09 -7.32643629205118e-10 5.39890228026575e-08 -3.60229207908119e-09 -3.20789707402067e-09 -1.02754269872011e-08 7.77327754545404e-09 1.1142657560239e-08 -1.35006759434077e-08 7.48621529439268e-09 -4.8214274581496e-09 2.11256232709239e-08 -2.67792974976636e-09 5.41442273778758e-11 4.24438677318084e-09 1.07380122569175e-09 5.22071205909473e-09 2.89062914237333e-09 2.79938322731689e-09 1.64287445300514e-09 5.38851633222317e-09 -1.42423236006978e-09 9.06080574883873e-10 1.1471822158551e-09 -2.24652546962234e-09 1.24980673928675e-08 -4.79178049501905e-09 6.48008785589172e-09 -1.3162380947031e-09 -5.39790913129501e-10 2.28634653437594e-08 -3.16489174050159e-09 -1.95729737947911e-09 -1.00646519085225e-09 4.56052441665216e-09 3.51980789295084e-09 -3.99892784781714e-09 -1.87462440930014e-10 -2.08813851955217e-09 1.07957761426591e-09 7.6621691421896e-10 -3.82993851671912e-10 7.08369557310567e-09 -6.58874902209062e-09 -1.67032538067286e-09 -2.16867200322103e-08 -6.67210294138481e-10 -1.81764571948494e-09 4.68179827280255e-09 -5.52124596924897e-09 -6.06688723031838e-09 -5.13937470668381e-09 -4.55447816005739e-10 5.06977379293464e-09 1.03258140807257e-10 2.69467352383318e-09
"R1017" 2.10397967623278e-09 4.64245376597241e-08 6.9781578303999e-09 6.27427388083475e-09 -2.27911353510947e-09 3.0830413224007e-09 -3.03344201881957e-08 1.60140712361401e-09 2.44759431512873e-08 -9.74593067256162e-09 -1.24421465728692e-08 -4.68946383946187e-09 3.59747131121994e-10 4.78920154435399e-09 -3.60229207908016e-09 2.62528664821751e-07 5.4955911840994e-09 6.53427252600257e-09 9.08290101032168e-10 -2.40953743728796e-09 -7.36506675653173e-08 -2.01355386807569e-07 -4.74449013710528e-08 -1.33276027753294e-07 -1.70779333588454e-09 1.29773429733555e-08 -2.26157850286632e-08 1.21475879144289e-07 -3.81894560743816e-09 2.01207521857826e-08 5.31754688498398e-09 7.01596047347485e-10 1.90744694489354e-09 7.86281271188947e-09 4.52588989670703e-09 -2.78743706450899e-09 4.54464932821706e-09 -4.58166088234271e-08 4.24076712913143e-09 4.9754011372021e-09 -3.43853798854075e-08 4.37624955006501e-09 4.66005614126631e-09 1.43690513946869e-08 -4.12391287474169e-09 -9.03338601020744e-09 6.16707041323858e-10 -1.82451181554045e-08 -7.94268186534177e-09 -1.46284777048064e-07 2.63270708996838e-08 1.60409826627923e-10 -1.84805682239239e-08 2.06317765711074e-09 6.28060752250125e-08 1.68692358304001e-07 -7.44925743257442e-08 4.84636194144403e-08 9.64790520402497e-09 1.67136665321183e-08 -8.75355777053361e-08 9.84348730677816e-08 1.54916908757544e-08 -7.51280828422479e-09 8.89095688606328e-09 -2.51745906077022e-09 -1.89195982698435e-09 -1.44960506235771e-08
"R1018" -1.48285632058963e-09 -8.40238848204683e-09 7.03745420211447e-08 -1.67049354108559e-09 -1.25207361285824e-09 2.95446419545905e-09 -1.62534831741463e-08 3.11031745420698e-10 7.05381423763387e-10 -1.03001966293655e-09 4.23461016167124e-09 -1.31730663695543e-10 1.88061025126739e-08 -8.30594458592002e-09 -3.20789707402049e-09 5.49559118410043e-09 1.8099211131914e-07 2.34377298586511e-08 -6.45369212324183e-08 2.52249355326511e-09 8.73366497092594e-08 -1.07436894775371e-08 -2.65792599587802e-07 -2.33457549943742e-08 -1.60117164653997e-08 -2.97974217751147e-08 3.97583407687017e-08 3.90136027798314e-08 7.83102816574839e-09 6.40840266472436e-09 -1.32994049527942e-08 -1.78597862429682e-09 3.31901763612904e-08 -2.04034167329095e-08 -3.28778801981723e-09 4.7649721885976e-09 5.562218760554e-09 -8.28259959836068e-09 -4.08955138563018e-09 -3.8846577527095e-09 1.09502343215622e-08 5.92798080743623e-09 -3.96316545569842e-09 -2.17990181273192e-09 2.41037548127207e-09 7.59550924196343e-10 -3.26551945306855e-09 9.03302477664386e-10 2.36467538869501e-09 1.28424072171313e-08 9.08769729799575e-09 1.01395749272377e-09 -3.48500043118953e-09 2.52391534482167e-10 -1.35907634135614e-10 3.65556154015108e-09 -8.7735761975613e-09 1.52922570442055e-08 4.88676925383436e-09 -6.7310355019397e-09 -1.71441616744883e-08 -2.65233478371271e-08 3.82151608234452e-09 5.51736890175879e-09 7.96743145962613e-09 -2.64394743458695e-09 -1.60446191198472e-09 -1.3345293160571e-09
"R1019" 1.36960063214551e-09 -6.4114288958223e-09 -1.14066091443501e-08 -1.75967905962214e-09 -5.36341900301205e-09 1.02483442827781e-08 -4.35058609338136e-09 6.01212759918573e-10 -3.97644287440374e-09 -6.16735198079825e-09 -1.40323896928373e-07 4.11210516140935e-09 4.01949846969283e-08 3.4652713301168e-09 -1.02754269872006e-08 6.53427252600385e-09 2.34377298586547e-08 1.68619847010433e-07 -7.95756601377937e-08 7.41212247248936e-10 2.37296339405275e-09 -6.60722237392501e-09 -3.67341338686142e-08 -6.01610004170989e-09 2.88076515457658e-08 -8.89875886821982e-09 1.83996633952112e-08 2.26282279132301e-08 -1.00066581451262e-08 -3.57023556970675e-09 -1.22672965528911e-08 4.78758250179577e-09 -2.24832610666537e-08 5.29190266203019e-08 -7.73597841188963e-10 -2.72519296549485e-09 -5.11181362478568e-10 5.07282580247462e-10 -5.60211768823062e-09 -2.832113280071e-09 1.09478205498942e-09 2.54351363908393e-09 4.08198005682335e-09 -2.77881788448135e-09 -5.64697757435191e-09 2.02197894769987e-09 1.71530148816329e-08 -1.43106318092984e-09 3.51001302314576e-09 -3.59561859896834e-09 5.76599329537607e-10 -4.94353192487499e-10 2.71364651073408e-09 -1.82894395628393e-09 4.96594594611737e-09 8.93352347196152e-09 -2.41709293098695e-09 -5.88698970536167e-09 -3.6545677889302e-08 2.71995753322727e-09 -9.72643224344647e-10 2.88622330520197e-09 5.46140182702656e-09 7.66036894917816e-10 -6.29394893908001e-09 2.81284369476603e-09 -1.54570442725466e-09 -2.61884054777586e-09
"R1020" -2.69475860236497e-09 9.2880886581886e-09 -7.88521693508871e-09 1.80689565811994e-10 2.11506983638225e-09 -8.03086490748066e-09 6.1735176186331e-09 -3.17497827919852e-10 -2.13301586962315e-09 1.43772270904874e-09 2.02326480456174e-08 -1.94305744001176e-09 -1.1816086895551e-08 -8.91166740069699e-10 7.77327754545384e-09 9.0829010103148e-10 -6.45369212323995e-08 -7.95756601377916e-08 1.12167757062275e-07 1.43132188023551e-09 -2.29049063287403e-08 7.05040351423493e-12 7.52867061016522e-08 9.14031466879793e-09 1.4332873429393e-08 1.385447032121e-08 -3.95087481329453e-08 -1.9580437884356e-08 4.10623469632492e-09 1.35531300295108e-09 1.58723562883344e-08 1.19037706008353e-09 1.5448988055862e-08 -3.4646259931173e-08 2.27837034979509e-10 -6.98722691199638e-10 5.91129306385002e-10 2.52938741368406e-10 -1.40237938291284e-09 6.68367141050757e-09 -3.46980527159043e-09 -2.06344347725956e-09 -1.32725555902377e-10 -2.44313963543488e-09 4.43189546067409e-09 -1.39384618865641e-09 -2.7375632250496e-09 3.68542420982069e-09 -2.78702939334929e-09 -7.2302207454133e-09 2.48608176336403e-09 -5.79086445568149e-10 -5.29234230661647e-09 1.49987096868274e-09 2.53317430150297e-09 4.3113508925058e-09 -5.5144624548158e-09 6.40260055851836e-10 1.79236285549676e-10 -1.61632182377209e-09 1.59692739549951e-09 6.48771727743162e-09 -6.60173926335275e-09 -1.37875229370037e-09 -9.59416338262970e-09 1.94063544376937e-09 6.30181696787028e-10 1.30717951881861e-09
"R1021" -3.08439817503808e-09 -1.32873991511591e-09 -2.79080995694805e-10 -2.17498392081725e-08 -3.1926271355224e-09 -2.02648591018301e-09 8.02394965012416e-09 -1.25988981896002e-09 -2.3132075624845e-08 -1.36910521099304e-08 -4.22132267448352e-09 -2.12075083722348e-08 5.07520784651296e-09 5.14939863928777e-09 1.11426575602398e-08 -2.40953743728838e-09 2.52249355326821e-09 7.41212247248485e-10 1.4313218802333e-09 4.40639966781188e-08 -4.05822479617501e-09 6.56341371342755e-09 -1.3256480344268e-09 6.30817863387794e-09 4.61635895975037e-09 5.02872510870492e-09 -8.83847962135931e-09 2.76729137338929e-09 1.09843672509227e-09 1.37711209795963e-09 -7.60024271780615e-10 4.57523820682568e-10 1.13107588072773e-09 -3.70175012116813e-09 1.09083828200828e-09 3.18499707389896e-09 5.23354981252065e-10 7.97271771114527e-09 2.23477800016181e-09 -6.91868457076404e-09 -6.78058362537557e-09 -1.2304113217135e-09 8.37820897506631e-09 -7.51969363255017e-09 2.41076945590547e-10 4.21556792288565e-09 2.79960477499592e-10 -1.51052116503161e-09 1.26261145827002e-09 2.59768156090807e-09 9.87430825849622e-10 -4.9725739550674e-10 2.1887588560621e-09 2.89637457280339e-09 9.68995096744474e-09 -2.8649893227979e-09 -4.62779428237914e-09 -9.04122476205012e-09 -5.79854840379294e-09 -2.82613072301633e-10 -2.09897267794477e-09 -4.04705726067656e-09 1.3258305759052e-09 -5.8742959216475e-09 3.31548141979437e-10 5.39746357425107e-10 3.20532578124721e-09 -6.42909948888820e-09
"R1022" 3.71242067668906e-09 -7.54820955783126e-09 4.88221262569946e-08 2.01328876378605e-08 9.46388289587011e-09 -1.3289756096979e-09 7.1665229810622e-08 2.45991497744114e-09 2.34556403567131e-08 4.53465318139398e-09 1.14350705730131e-08 1.7303058586598e-09 -1.49471107379053e-08 -6.03704940480743e-09 -1.35006759434086e-08 -7.36506675653215e-08 8.73366497092491e-08 2.37296339405246e-09 -2.29049063287428e-08 -4.05822479617057e-09 6.05123316693215e-07 -2.68927547396777e-08 -2.95703148217647e-07 -3.11718175740085e-09 -7.19015045774038e-09 -5.95181318347945e-08 6.22956570227231e-08 -2.22860490983955e-07 -1.04582751950333e-08 -1.03974858373625e-07 2.42808006086186e-10 -3.23721411126641e-09 4.02726512272785e-08 1.8956364743039e-08 -2.06068953656482e-09 4.16689268270186e-09 2.59237611691514e-08 3.06142576059486e-08 7.12391061563159e-09 1.60188787314361e-08 4.28650496983223e-08 -5.30057194505849e-09 -2.06267199752314e-08 1.0274245399182e-09 6.95101877068136e-09 -1.48344051967475e-08 6.15520926143751e-09 -4.51517238637099e-09 -8.90717187241596e-09 8.56074413214532e-08 1.43109496734561e-08 -5.48652370630531e-09 -1.56300128322078e-08 -4.69453930149915e-10 -1.72066719490284e-08 2.48273627696611e-09 -2.51440064770373e-08 2.66390015443568e-08 2.7330213706619e-09 1.1588457048934e-09 -4.37859092470192e-08 -1.55856173243435e-07 1.54368278350744e-08 5.02231483932183e-09 -2.92146656353384e-09 -1.14814503957329e-08 -8.69365045916123e-09 7.98981745799608e-09
"R1023" -5.66640704112268e-09 -7.19837827829765e-08 -7.32957310827875e-09 -5.18908271871636e-09 2.19428513731684e-10 -4.49312806918922e-09 2.56764522117836e-08 -1.45050806392565e-09 -5.14248543998945e-08 5.01059191691388e-10 9.46586802149109e-09 1.06617350190224e-08 3.79161571824363e-09 -2.69649641958309e-10 7.48621529439328e-09 -2.01355386807572e-07 -1.07436894775372e-08 -6.60722237392458e-09 7.05040351399671e-12 6.56341371342871e-09 -2.68927547396764e-08 3.61333627441184e-07 1.66571668603354e-08 8.38596571865045e-08 1.5977079514848e-08 2.0784857312563e-08 -8.04227975858343e-08 -7.21617813310958e-08 3.26879219840291e-09 2.89430323531735e-09 -2.82323164352889e-09 -2.03998501818417e-09 -1.77866261442033e-10 -5.25701989239327e-09 1.83900347530956e-09 2.90827094732403e-08 -4.32403497792745e-08 4.36885657437305e-08 -3.95505145394425e-10 -8.43042290454472e-09 1.56695945822251e-08 -2.9489574073386e-09 3.70289224855103e-08 -1.5721299145992e-08 2.17148482351346e-09 1.31313267737502e-08 -8.37116700796652e-09 1.3148127747676e-08 4.2312420917601e-09 1.38339446045936e-07 -4.72823336515376e-08 -1.57500126729722e-09 2.73435480063461e-08 -4.30101743346942e-09 -6.22363173724358e-08 -3.40386988947552e-07 1.48957961617738e-07 -7.35928851631992e-08 -1.11199497206767e-08 -1.21404805042645e-08 1.67334842906112e-07 -4.74036779198424e-08 -1.29715392867803e-08 3.25487652659268e-09 -8.13102089870886e-09 3.24893215711074e-09 -7.6590864483923e-09 1.24071232578981e-08
"R1024" 2.23377963333463e-08 5.85098756085013e-09 -4.34694609802776e-07 2.1524484281756e-08 4.89250059673668e-09 5.25751422825181e-09 2.98605269941438e-08 6.77924890126222e-09 -5.77925159251648e-09 -9.32790468240233e-09 -4.35812164031376e-09 1.9134700747058e-09 1.11926358308452e-08 -1.97878445438181e-08 -4.82142745814799e-09 -4.74449013710603e-08 -2.65792599587815e-07 -3.67341338686243e-08 7.52867061016532e-08 -1.32564803442896e-09 -2.95703148217673e-07 1.66571668603366e-08 1.12279305586785e-06 1.16041418197773e-07 -3.31858774469225e-09 6.66465810166359e-08 -2.22782443887252e-08 -1.92603846493849e-07 7.05371383223188e-08 -6.33398309516923e-10 5.58049001490695e-09 -5.88180513138462e-09 -1.7210349763639e-07 -6.46594764197202e-08 7.47286795613221e-09 1.29822733698013e-08 -2.89354754198142e-08 2.3665903948872e-08 -8.49486582031318e-09 9.70978432631843e-09 -2.19351387956945e-08 -6.31533083801393e-09 -2.40661605745904e-09 -9.12145423368107e-09 -1.28231617201163e-08 2.51105241631666e-09 -1.32687844542625e-08 2.11917184626931e-09 4.53023813661457e-09 -3.44288127711278e-08 -2.25129664510839e-08 4.88575773883217e-09 1.32601710214624e-08 -2.49363079337052e-09 9.10558016064739e-09 3.33150131460844e-10 2.25509356934613e-08 -2.76932513946017e-08 1.67050418302485e-08 -5.1865617670263e-09 2.60121701318378e-08 7.42658362299664e-08 -1.21426004646906e-08 -1.54022567554129e-08 -3.96794386437988e-09 1.07440760665881e-08 6.96996769583669e-09 3.95626843965118e-10
"R1025" -4.66780570053785e-09 -9.70381296446855e-09 -2.42235411526814e-08 -1.16667154400685e-09 -6.84776563464238e-10 -1.40013217486458e-08 7.01662160763853e-08 -4.1998199692633e-09 -5.97530020857521e-08 4.32632696904219e-09 4.55621965734301e-09 1.29434278005017e-08 3.97976089177999e-09 1.87604414948461e-09 2.11256232709242e-08 -1.33276027753297e-07 -2.33457549943742e-08 -6.0161000417108e-09 9.14031466879699e-09 6.30817863387936e-09 -3.11718175740657e-09 8.38596571865067e-08 1.16041418197756e-07 2.4527024607985e-07 -2.25830028792826e-09 -1.96939081622969e-09 1.48711348055531e-08 -2.41086709433398e-07 6.18955455765742e-09 -2.53324844456025e-09 -3.28539070615329e-09 2.82360508944495e-10 -8.964510608853e-09 -1.58636791143388e-08 3.51499928600311e-10 -1.27983927495281e-09 2.36298867671102e-09 5.46470500552014e-08 -5.55975139282928e-09 -4.88847702738751e-09 6.3771969531386e-10 -4.99257510719358e-09 1.89405070127704e-08 -2.12535775404066e-08 2.48195117489801e-09 1.301067395703e-08 -7.68310744432398e-10 5.92513551999238e-09 8.74832629721678e-09 3.95293244954265e-08 6.72984828422373e-09 -2.56074554443552e-09 3.21306888358331e-09 -1.06383663698847e-09 -2.84388590615239e-09 -6.96793072440849e-08 9.85570122218434e-09 -7.63197741611456e-08 -4.70045726689641e-09 -6.31589031294125e-09 3.79994062442538e-08 -4.03951833341139e-08 -2.69136294232068e-09 -6.21313372122321e-09 -4.21389102859707e-09 3.84455187518542e-09 6.79158802525696e-09 -9.60429694933862e-09
"R1026" -5.03810155543711e-09 2.80827352083952e-08 3.56104299771271e-08 -1.84771492525485e-09 1.76982760621201e-09 4.25456829110337e-10 3.59994767405156e-09 -1.29915690710879e-10 -3.38988899625358e-09 -4.24830492735989e-09 -6.89965024382789e-08 4.19520693378279e-10 8.82713100446186e-09 9.1715821018987e-10 -2.67792974976606e-09 -1.70779333588348e-09 -1.60117164654001e-08 2.88076515457669e-08 1.43328734293904e-08 4.61635895975162e-09 -7.19015045774049e-09 1.59770795148484e-08 -3.31858774469108e-09 -2.2583002879282e-09 1.86733486905924e-07 -4.5535422233228e-10 -2.09764800959166e-07 -3.07777891634739e-09 1.91727314072824e-08 5.67149735434964e-09 1.11471532938176e-08 -6.00615378239634e-10 -1.04121992348244e-08 9.17196962914027e-09 6.61995106958906e-10 -4.21368254554164e-08 -6.07079375693161e-10 -4.61907405003457e-09 6.27007710353559e-09 4.11758781149815e-09 -8.70533541951564e-09 -3.70736038191392e-09 -5.76217593322962e-09 -1.74838382682473e-09 4.024465744137e-08 5.93923315872163e-10 -1.81180956050042e-09 1.21951026774527e-08 -4.97671083332762e-09 -1.77323121308559e-08 1.28607405617627e-08 -1.49198532223383e-08 -1.6030517494409e-08 1.00416193738843e-09 5.59059868079881e-09 1.66262022325847e-08 -1.29884121991686e-08 1.13693916845555e-08 -1.27034961921381e-07 3.37442161859087e-08 1.08538855103313e-07 6.60398675120413e-09 -8.5381728597955e-09 2.02366007390859e-09 -2.592466954933e-08 -5.15833409765908e-09 1.37881715687859e-08 -2.50498653361149e-08
"R1027" -3.06985012391607e-09 -1.02307994402356e-08 -4.99952948874853e-08 -3.88089075694197e-09 1.04251633619249e-09 3.61409327862002e-09 -3.76065728631031e-09 -3.89952830867129e-09 -9.76395099118568e-09 -7.3795199654714e-09 -1.48942959365387e-08 3.75616282343036e-10 -1.64924703259730e-09 -4.040208219621e-09 5.41442273768226e-11 1.2977342973354e-08 -2.97974217751163e-08 -8.89875886822086e-09 1.38544703212071e-08 5.02872510870403e-09 -5.95181318348043e-08 2.07848573125609e-08 6.66465810166319e-08 -1.96939081622888e-09 -4.55354222334369e-10 2.2846773658228e-07 -1.7019599374627e-07 1.08657387806037e-08 1.53578558298108e-08 1.55101962327557e-08 -4.927209069788e-09 -2.58905645691595e-10 -1.6432626837694e-08 -4.5392718432962e-09 1.98839391396347e-10 2.62228209632406e-08 -2.60375126070525e-08 6.10687525115952e-09 2.76773261510526e-10 -4.91878313352337e-09 -7.99441077996001e-09 -4.66863847970218e-14 1.4818274550917e-09 -5.42543348507327e-09 -9.51913086367422e-09 4.06856972640895e-09 5.27241564346246e-09 -7.51880957958557e-10 1.70434654296629e-09 -9.16742080577426e-09 -4.08386944009694e-09 7.6271325901926e-09 8.19057316460348e-09 -9.76378735414123e-10 2.2727622367426e-08 -2.34161969781575e-09 -1.02678734219489e-08 -3.99455046343138e-09 1.47747069186129e-08 -8.47058341507798e-09 2.90845445288569e-08 1.20560838517555e-08 -2.76545265140209e-09 -2.15138746431115e-09 -1.16808684202638e-08 6.66417347580684e-10 -1.39980275846147e-09 7.4275900175113e-10
"R1028" 1.22135204667046e-08 -1.408266823971e-07 -5.36485389922232e-08 7.93907707458306e-10 -2.7111526037359e-09 -3.9274904201688e-09 -2.91934366137933e-09 -1.3968116503485e-09 1.17028834229658e-08 7.04338025518452e-09 4.22771289499206e-08 3.6433051483388e-10 5.49987408116201e-09 9.29278725342866e-09 4.244386773182e-09 -2.26157850286701e-08 3.97583407686983e-08 1.83996633952127e-08 -3.950874813295e-08 -8.838479621359e-09 6.22956570227298e-08 -8.04227975858287e-08 -2.22782443887275e-08 1.48711348055487e-08 -2.09764800959148e-07 -1.70195993746265e-07 8.27131166815493e-07 2.12044941491339e-09 -3.74904380386817e-08 -2.46774733807449e-08 -2.51789367439439e-08 7.18125895104761e-10 1.27964206186131e-08 9.01317407450095e-09 -5.19757476376504e-09 8.27055159838539e-08 9.32618446389709e-08 7.37366053622832e-09 -1.36576085804473e-08 -7.95085952547797e-09 2.82155059603372e-08 1.71481907993586e-08 9.05638150309769e-09 3.70368706733934e-09 -1.50458303597586e-08 -7.08043240609622e-09 -2.03323079346812e-08 -1.83247559180646e-09 1.10054546447661e-08 3.22577071128242e-08 -2.14135483524384e-10 5.90862426335758e-09 -1.06935845536826e-08 2.98992635265706e-10 -3.46155421216628e-09 2.47979090703201e-08 -4.44430148376757e-08 -2.13368772935254e-08 1.39477220168349e-07 1.80456502339835e-09 -4.65006307969285e-07 -3.20312587316145e-08 -1.15853504969041e-08 -2.46669694239102e-09 3.22407271842032e-09 3.58358690859936e-09 -1.28721066196226e-08 3.62189961404498e-08
"R1029" 6.79243682046445e-09 4.33698810729681e-09 4.721743606919e-08 -8.09813728587702e-08 -4.9060429555788e-09 -1.05548365708457e-09 -3.02871669003078e-07 -1.60357059314818e-09 1.50054752418653e-08 9.13042656302234e-09 -1.36673050026946e-08 -1.16668847281276e-08 -1.98839649972478e-09 9.30335198836033e-09 1.07380122569233e-09 1.21475879144284e-07 3.90136027798385e-08 2.26282279132305e-08 -1.9580437884364e-08 2.76729137339124e-09 -2.22860490983925e-07 -7.21617813310958e-08 -1.92603846493831e-07 -2.41086709433393e-07 -3.07777891635087e-09 1.08657387806045e-08 2.12044941490929e-09 8.4010866443366e-07 -1.78462512980032e-08 5.09560060779533e-08 -1.67743593458443e-09 4.07929508916009e-09 2.16778238531369e-08 2.80390641554526e-08 -3.55331292803863e-09 9.78188620607681e-09 -4.23188873000689e-09 -1.04900832257636e-07 2.27551185678749e-09 -3.72482344722168e-08 2.1983214047372e-08 1.64514812046035e-08 1.36714522214184e-08 1.04344309674812e-08 -1.18905891403585e-08 1.68812366285271e-08 6.06084749335918e-09 -6.42185100902558e-09 6.42140034978832e-09 -4.35121836711803e-08 -4.06988206389295e-09 4.15263132082708e-09 -2.4106642666759e-09 3.30830163651975e-09 -1.16363324487868e-08 6.52970768871988e-08 -1.578427377837e-10 3.37349848424597e-08 8.0925251977444e-09 1.05804774724468e-08 -6.60770300747391e-08 3.47614948060971e-08 1.92652518279005e-09 1.33936276337487e-08 4.35509002300094e-09 2.01601737263037e-09 -1.07768446749211e-10 6.28370666487562e-09
"R1030" -2.28101632484324e-08 6.18260503862095e-09 2.60360002497279e-10 5.52869744092227e-09 -6.84128142759399e-09 -2.0697084398147e-08 -7.13178455645656e-09 1.52262959360535e-08 -4.27858473310853e-10 9.53100260857035e-09 -4.01790815656682e-08 4.86228781171486e-09 7.61115939684699e-09 -9.10272536828021e-08 5.22071205909386e-09 -3.81894560743921e-09 7.8310281657492e-09 -1.00066581451234e-08 4.10623469632943e-09 1.09843672509077e-09 -1.04582751950312e-08 3.26879219840254e-09 7.05371383223116e-08 6.18955455765749e-09 1.91727314072831e-08 1.53578558298116e-08 -3.74904380386788e-08 -1.78462512980038e-08 1.99165190823003e-07 1.01693113358255e-08 1.14234336563356e-08 4.36978171587756e-09 -4.9806799034677e-08 -5.04795368525641e-08 -5.96288876526559e-11 4.35102542557092e-09 -4.30728263730495e-10 5.4125430607829e-10 8.16668149303823e-09 5.48055235857168e-09 -3.23216592872012e-10 -5.59641877135374e-09 -2.31996427708633e-09 2.53835267760312e-09 -1.09020170638155e-08 -2.2151477646048e-09 7.97464682234695e-09 4.355676558363e-09 -6.72809279425167e-09 -4.99787789511889e-09 1.64698635914789e-10 9.14807933110027e-09 -1.89318728558684e-09 -2.43830634178409e-09 4.33852104962384e-10 1.80527145391862e-09 -6.14219752463336e-09 8.22467414649912e-09 -4.32251943267106e-09 7.68947202348971e-09 -2.96116790153132e-09 -3.0242933620743e-09 -3.83875529691424e-10 -2.64203845609157e-09 -4.80171496783545e-09 -7.37895633380561e-10 -1.37168398655643e-09 3.07907562753381e-09
"R1031" -1.17147618846171e-08 3.84298745603839e-10 -6.62422428100006e-09 -4.41556768550594e-09 -5.6770162765528e-10 -2.21422548468519e-09 -5.5896403584767e-08 -4.10850762004699e-09 5.40822315726624e-10 1.06112601780012e-08 -1.6337745345489e-09 -2.0684703524282e-09 9.80011574855527e-09 2.01676943782917e-09 2.89062914237224e-09 2.01207521857818e-08 6.40840266472484e-09 -3.57023556970717e-09 1.35531300295111e-09 1.37711209795698e-09 -1.03974858373625e-07 2.89430323531705e-09 -6.33398309511631e-10 -2.53324844456143e-09 5.67149735434932e-09 1.5510196232751e-08 -2.46774733807412e-08 5.09560060779522e-08 1.01693113358248e-08 1.00349796160677e-07 -1.03251574814296e-09 -1.09746168564293e-09 -1.2745905227914e-08 -8.79122197581141e-09 2.32196363057755e-09 4.06358081457887e-09 -1.89708508320121e-09 3.84741195464705e-09 -6.65088399881578e-10 -8.74117737098800e-09 -5.61632329710079e-09 2.95211005254502e-09 -5.65268806128263e-09 -4.00346384648133e-09 -5.95361080091427e-10 6.8804857896843e-09 -5.29577620494103e-09 -1.04951227310842e-09 2.85436102481743e-09 -1.04974770675519e-08 5.54792926884745e-09 7.88233268786893e-10 -3.54000386874981e-09 -4.26738797072536e-09 8.05171768440121e-09 1.42028396977126e-09 -1.24315837876548e-08 -8.85274644012675e-09 -2.29068152881915e-09 4.2517629491929e-09 2.6162593197533e-09 2.36087481356106e-08 1.98862441670408e-09 -5.28130740484733e-09 2.28755112994181e-09 5.22233256789986e-10 1.84269003392776e-09 -5.37497016726302e-09
"R1032" -1.99751769849262e-09 1.23001996693595e-08 -3.02654157752494e-09 -3.68655409226796e-10 3.96184247998062e-09 -2.63022762523383e-09 9.59807032874254e-10 -1.15653563249251e-09 5.3285910944047e-10 2.39191243623637e-09 -7.05588392471148e-09 -2.32585409530818e-10 -2.28887273833072e-08 -3.79460486222426e-09 2.79938322731594e-09 5.31754688498381e-09 -1.32994049527941e-08 -1.22672965528945e-08 1.58723562883318e-08 -7.60024271779165e-10 2.42808006086522e-10 -2.82323164352874e-09 5.58049001490652e-09 -3.28539070615175e-09 1.11471532938124e-08 -4.92720906978875e-09 -2.51789367439422e-08 -1.67743593457933e-09 1.14234336563345e-08 -1.03251574814509e-09 7.53360025865925e-08 1.6825621977297e-09 -4.1813621078481e-09 8.62105033987163e-09 1.03750361197236e-09 -7.07062732406771e-09 4.49825721538415e-09 1.34987667055143e-09 -2.20654777372084e-09 1.51682784066777e-09 -4.27678221012957e-09 -3.36708364110507e-09 9.79034470019075e-12 -1.38768435152213e-10 7.47566672727377e-09 -1.00418260500004e-09 -1.58156629789917e-08 2.0560817713736e-09 -5.27354896519073e-10 -8.65070009190532e-10 1.85862110967277e-09 -4.12163459731623e-09 1.92030247972695e-09 1.31966306814961e-09 -3.36525863935176e-09 2.22589000451002e-09 -3.51944636466765e-09 -5.35983110132435e-10 1.32261662419892e-08 -2.01916955308085e-08 3.66440605089106e-09 4.49602444923571e-09 -8.96621242648592e-09 -2.23015018422415e-09 3.42200529361977e-09 5.98581113141224e-09 2.48951770195932e-09 4.17901930063934e-10
"R1033" -6.83164565127717e-10 1.22658247115834e-09 2.77649238154844e-09 -1.06236302013417e-09 -1.48336092506644e-08 6.38360988487533e-09 -1.46085593295814e-09 -8.47703725375498e-10 -9.496375673287e-10 -2.63895605864701e-09 -1.20406009818834e-08 -2.10552069657306e-09 1.17191017132172e-09 -7.6340576664352e-09 1.64287445300517e-09 7.01596047348197e-10 -1.78597862429672e-09 4.78758250179543e-09 1.19037706008457e-09 4.57523820682388e-10 -3.23721411126707e-09 -2.03998501818402e-09 -5.88180513138395e-09 2.82360508943925e-10 -6.00615378239581e-10 -2.5890564568981e-10 7.18125895104636e-10 4.07929508916056e-09 4.36978171587656e-09 -1.09746168564234e-09 1.68256219772962e-09 1.68904226591627e-08 -2.14163486044118e-10 4.72628158869839e-09 9.18953964240308e-10 -6.26977140323705e-10 5.57648169145665e-09 9.63480829654854e-10 -2.22873908341298e-10 -5.05796962233524e-12 -7.77199965658163e-10 -1.57121644139868e-09 1.82762494700744e-09 -9.86603223854905e-10 -3.63915536250782e-09 4.82683987205068e-10 4.0096437755812e-09 -3.35003569057646e-09 -2.68428105380128e-10 -4.40723839691216e-10 -1.77407158077229e-09 3.45028312711447e-10 -7.89757951814923e-10 6.51013973698922e-10 -2.13595145139474e-09 2.06618614762823e-09 -7.24850083546635e-10 -4.46080188709458e-09 1.61581771369242e-09 8.94585797623795e-10 -8.54631069304316e-09 1.95303620865117e-09 -6.27091524459009e-10 -5.27341806561082e-10 -2.02976170278516e-09 3.87792806169811e-09 2.86881824864833e-09 -2.68267428849106e-09
"R1034" -5.18554976546675e-09 -4.50359457718964e-09 7.86583454295518e-08 -4.55003996204894e-09 -1.40114365399997e-11 -5.77523426430161e-09 2.3188948427718e-09 -2.4873519786078e-09 -1.84017575926411e-09 3.24122249396956e-09 3.61351709307539e-08 -5.00867664659846e-10 3.58987527096403e-09 1.43181725369755e-08 5.38851633222319e-09 1.90744694489335e-09 3.31901763612937e-08 -2.24832610666531e-08 1.54489880558652e-08 1.13107588072873e-09 4.02726512272761e-08 -1.77866261441674e-10 -1.7210349763638e-07 -8.96451060885355e-09 -1.04121992348231e-08 -1.64326268376975e-08 1.27964206186135e-08 2.16778238531357e-08 -4.98067990346758e-08 -1.27459052279136e-08 -4.18136210784754e-09 -2.14163486044121e-10 8.76337309997553e-08 -3.48029854583848e-08 -6.33375923210888e-10 3.85015660890972e-09 3.24402921165249e-09 -8.91700876729358e-09 -4.45068420267154e-09 2.39712462734294e-09 3.96005558008793e-09 1.63683962754393e-09 -7.52893039292051e-11 -3.1869664049162e-09 5.67583271860657e-09 -1.23449439832579e-09 -9.82335972584041e-09 2.17237558128496e-09 -5.41735678942429e-10 2.83354255430726e-09 4.57150326023332e-09 -2.78589016974872e-09 -3.0825287613283e-09 2.27220754044018e-09 4.87659169900683e-09 -1.02007119978897e-09 -5.99978315298675e-09 1.0842464616038e-08 8.63131361426481e-09 -2.40010157450445e-09 -1.21941991429706e-08 -1.43198922039838e-08 -4.70177865844827e-09 2.85638367812523e-09 2.53553339661245e-09 1.88911709982885e-09 -3.87726927629589e-10 -6.17732643230481e-10
"R1035" 6.47655478949221e-09 8.11348256238746e-09 -9.11878791894948e-09 -4.09250040974185e-09 2.29540739225384e-09 3.52064178247243e-09 8.62685872141968e-10 -2.68280773855819e-09 1.68328743984696e-09 -2.5508770447672e-10 -3.87722378123229e-08 1.40519440827193e-09 -3.27890588799801e-08 1.95754078884904e-08 -1.42423236006843e-09 7.86281271188945e-09 -2.04034167329109e-08 5.29190266203006e-08 -3.46462599311711e-08 -3.70175012116827e-09 1.89563647430397e-08 -5.25701989239344e-09 -6.46594764197204e-08 -1.58636791143381e-08 9.17196962914027e-09 -4.53927184329873e-09 9.01317407449574e-09 2.80390641554537e-08 -5.04795368525657e-08 -8.79122197581101e-09 8.62105033986983e-09 4.72628158869871e-09 -3.48029854583828e-08 1.12524640010843e-07 1.77046512148345e-09 -1.99304718399093e-08 4.01718872023327e-09 8.07312452108780e-09 9.05841018821176e-09 -4.83432237709446e-09 -1.6670688891321e-09 -4.15299031560436e-09 5.90403964140578e-09 4.27556950055502e-09 1.05006244969141e-10 7.98005405228458e-10 2.29567899009034e-08 -4.84066272028178e-09 7.98135489226112e-12 4.67589609790304e-09 -5.47161128967766e-09 -4.32013490118764e-09 7.28077088982502e-09 -1.79782395696199e-09 -1.03390964796963e-08 4.83526707972529e-10 1.13740541527899e-08 -1.56035144976932e-08 -1.84090683221785e-08 3.03642346636214e-09 1.93567951252707e-08 1.15987594041513e-09 7.43208001370115e-09 -1.25186235408804e-09 -4.33616212356496e-09 -4.35170813573715e-09 3.41481506825983e-11 -6.79849869195191e-10
"R2001" -5.14239298301633e-10 -1.60590850126991e-09 -4.44282880425666e-09 3.89313631193087e-09 -1.39678116420341e-09 2.26627256836775e-10 -1.77863107840793e-09 5.4925041651577e-10 -2.66657673020018e-09 -3.67353385978964e-09 7.25224757799777e-10 1.53030169687832e-09 -2.76558608813842e-09 -6.93967172386099e-11 9.06080574883869e-10 4.52588989670576e-09 -3.28778801981356e-09 -7.73597841189334e-10 2.2783703497973e-10 1.09083828200749e-09 -2.06068953656399e-09 1.83900347530886e-09 7.47286795613103e-09 3.51499928600431e-10 6.61995106958812e-10 1.98839391397329e-10 -5.19757476376794e-09 -3.55331292803907e-09 -5.96288876519016e-11 2.32196363057517e-09 1.03750361197082e-09 9.18953964240554e-10 -6.3337592321235e-10 1.77046512148565e-09 4.34346625195781e-08 3.22179693531066e-09 -5.33763946771626e-09 -1.24482374695803e-09 2.58507124876033e-10 7.51342586738403e-09 -1.55310430856916e-09 -1.89350689354505e-08 5.80115062305707e-09 -3.26770693998591e-09 -6.96407944989869e-09 -4.3220818053998e-09 4.54862572539762e-10 -2.16871453920143e-08 -2.6030240517537e-10 -8.61620998687183e-09 7.35155819986017e-09 -4.884212275086e-10 1.51965036639908e-09 9.92664125747291e-10 3.6293620786417e-08 -9.22371044945005e-10 -6.47964185826408e-10 -3.63128182016046e-09 1.78585013993289e-09 5.87102881266205e-09 2.13675123727243e-09 2.80117237029979e-09 -4.20867164010244e-10 -2.22802825991455e-08 2.01938367129971e-09 7.94899202319637e-09 -1.48483372799354e-08 -6.95421061094791e-09
"R2002" -4.23545538948969e-10 -7.76541370024406e-08 -3.49809556328472e-08 -3.86210304645067e-09 -3.56382756106396e-09 6.17835490918012e-10 -1.91424404372901e-09 1.29240261904468e-10 -8.25361186632285e-09 -3.92172272867222e-09 2.50742372456505e-10 -3.81021327687699e-11 1.90064907807556e-08 2.91237940726259e-09 1.14718221585538e-09 -2.78743706451174e-09 4.76497218859525e-09 -2.72519296549651e-09 -6.9872269119667e-10 3.18499707390189e-09 4.16689268270242e-09 2.90827094732408e-08 1.29822733698025e-08 -1.27983927494835e-09 -4.21368254554168e-08 2.62228209632419e-08 8.2705515983847e-08 9.78188620607517e-09 4.35102542557146e-09 4.06358081457808e-09 -7.07062732406528e-09 -6.26977140324138e-10 3.85015660890929e-09 -1.99304718399089e-08 3.22179693530935e-09 1.413398222417e-07 -2.10095351791061e-08 8.9093094680912e-09 1.18671173235725e-09 -1.05649273642006e-08 5.76608398034062e-09 9.5515371885637e-09 5.37720192195473e-09 -3.65467482415879e-09 -8.01209896134784e-09 4.1773030582566e-09 -4.71776916422553e-09 -1.35672610029364e-08 4.58062632086969e-09 2.32990739642055e-08 3.13580814644059e-10 3.50890989004062e-09 -2.15933446678311e-09 -1.04290064485091e-09 3.38743713723032e-08 -3.65696787182153e-08 -1.03146472685504e-08 -1.08760658251338e-08 3.25449102695898e-08 2.43104885505657e-08 -2.04347437484183e-07 -1.40254365441215e-08 1.92358483046214e-08 -5.79921204004585e-10 7.28078215517986e-09 -5.75848453423015e-09 -1.07231299189358e-09 -1.72970278699872e-08
"R2003" 2.5785724808334e-09 6.98225914884189e-09 2.32575867486996e-08 -3.51591348917297e-09 7.83958682180733e-10 7.68921578800601e-09 2.27145986103191e-09 -5.88106511772009e-09 8.22262770702121e-09 -3.21952438183265e-09 5.9072074679771e-09 -4.21865476589272e-09 -2.09991997396765e-08 -2.85617615141321e-09 -2.24652546962262e-09 4.54464932821745e-09 5.5622187605557e-09 -5.11181362477716e-10 5.9112930638582e-10 5.23354981250962e-10 2.59237611691556e-08 -4.32403497792749e-08 -2.89354754198105e-08 2.36298867670844e-09 -6.07079375698674e-10 -2.60375126070516e-08 9.32618446389725e-08 -4.23188873001113e-09 -4.30728263731119e-10 -1.89708508319874e-09 4.49825721538469e-09 5.5764816914558e-09 3.24402921165206e-09 4.01718872023483e-09 -5.33763946771971e-09 -2.10095351791039e-08 2.20923008749542e-07 8.45639863881463e-09 -1.84142789863884e-09 -5.57328497771524e-09 7.28840919376036e-09 7.18536830387797e-09 -1.21435906125079e-08 4.20478219192104e-09 7.68582227836559e-09 -9.17570199557414e-10 -1.36369271764122e-08 -1.02180422308367e-08 3.82637228940755e-09 1.61577105735524e-08 9.11965361205364e-08 -1.1106035183532e-09 -4.68746949708582e-08 1.18252151246476e-09 9.63901842420874e-09 4.71973199681014e-08 -2.51057737448715e-07 -4.12773860325826e-09 3.80640325995797e-08 -5.64899842030486e-09 -2.00335594622854e-07 -1.16767802259891e-08 1.6194391956584e-08 3.32297365353354e-09 6.76313877423715e-09 -3.48000461664786e-09 2.45057081453699e-08 -1.76753464036967e-08
"R2005" -2.56512911139189e-09 -1.25076223080005e-08 -1.19781835749248e-08 -3.02138755570564e-08 1.7950568817653e-09 -1.17901894162681e-08 3.67001406140958e-08 -1.63213152817878e-09 -3.31344645950096e-08 1.16714600809836e-08 4.95933041360605e-10 7.10036523454612e-09 -6.57705647471757e-09 2.90370689412419e-09 1.24980673928666e-08 -4.58166088234283e-08 -8.28259959835571e-09 5.07282580248198e-10 2.52938741369581e-10 7.97271771114527e-09 3.06142576059501e-08 4.36885657437316e-08 2.36659039488754e-08 5.46470500552011e-08 -4.61907405003354e-09 6.10687525115655e-09 7.37366053622823e-09 -1.04900832257633e-07 5.41254306078979e-10 3.84741195464766e-09 1.34987667055371e-09 9.63480829655189e-10 -8.91700876729473e-09 8.07312452108893e-09 -1.2448237469568e-09 8.90930946809353e-09 8.45639863881492e-09 1.93686266016562e-07 -3.25833367948553e-09 -1.67074570250301e-09 -1.39755674881399e-08 -7.3505725977287e-09 2.12989393695061e-08 -5.71432125216436e-09 -4.88231059375496e-09 1.51535210655638e-09 3.42440201727518e-10 2.32296014757653e-09 5.72303261791093e-09 9.10287042697452e-08 1.10506325128929e-08 6.32773714101121e-10 -3.32566415929763e-09 -2.38965419369504e-08 1.60808279233623e-08 -6.09136541459194e-08 -3.20238184003327e-08 -1.6641022608484e-07 6.9013224499635e-09 -8.90714970392091e-11 4.73227954101299e-09 -1.10131571682958e-08 -1.93526910218157e-09 -1.51710531906684e-08 -3.39240566473916e-09 5.38457957655624e-09 4.08183212969821e-09 -1.71148159497836e-09
"R2006" -2.43166088347415e-09 3.47346806289349e-09 4.53647316705947e-09 6.30709733769081e-10 -5.26136789099221e-09 5.58745056695109e-09 -2.91984172742682e-10 1.81227269235041e-09 6.20548060995566e-10 -3.75128431531747e-09 1.00174084907551e-08 -6.60634000631553e-12 -1.35460986111733e-08 2.67937773982671e-09 -4.7917804950193e-09 4.24076712913162e-09 -4.08955138563036e-09 -5.60211768823014e-09 -1.40237938291338e-09 2.23477800016178e-09 7.12391061563124e-09 -3.95505145394533e-10 -8.49486582031365e-09 -5.5597513928286e-09 6.27007710353639e-09 2.76773261510742e-10 -1.3657608580447e-08 2.27551185678807e-09 8.16668149303842e-09 -6.65088399881688e-10 -2.20654777372137e-09 -2.22873908341024e-10 -4.45068420267179e-09 9.05841018821231e-09 2.58507124874787e-10 1.18671173235816e-09 -1.84142789863985e-09 -3.25833367948368e-09 6.10212237961897e-08 1.70297802024719e-09 3.19426970737702e-09 -1.10118780240128e-08 8.32338505896408e-10 1.20392293860815e-08 9.54529792152808e-09 -3.63451837088009e-09 1.09043288027257e-08 -1.20600922541786e-09 -2.96144129638794e-08 -6.40088274220157e-09 1.16967009416098e-09 -1.15237714374312e-09 8.50242326542398e-10 3.2164191941851e-10 6.18970848589153e-09 3.27501054605295e-10 3.66040328188434e-09 8.61721911755114e-09 -1.01814773615147e-08 -2.18420299769018e-10 3.21018444578361e-09 -9.55463688355792e-09 3.45234772979205e-08 4.90029280193144e-09 -3.47428561010797e-09 -5.01660158730316e-08 -4.42798027729228e-09 -9.11023732373247e-09
"R2007" -2.23446824282407e-09 1.04146693403934e-08 -2.36587165750654e-09 -6.74715807965748e-09 -1.79529178866214e-09 -1.82052982839608e-08 1.53054370632376e-08 6.65149206335292e-09 -1.14188876038231e-10 -1.30963687412264e-08 -7.54283621460739e-09 1.59552957608208e-08 9.06247246377321e-09 -4.39544249581491e-09 6.48008785589225e-09 4.97540113720275e-09 -3.88465775270925e-09 -2.83211328007107e-09 6.68367141050774e-09 -6.91868457076229e-09 1.60188787314389e-08 -8.43042290454436e-09 9.70978432631694e-09 -4.88847702738752e-09 4.11758781149711e-09 -4.91878313352262e-09 -7.95085952547709e-09 -3.72482344722167e-08 5.48055235857293e-09 -8.74117737098731e-09 1.51682784066681e-09 -5.05796962233897e-12 2.39712462734288e-09 -4.83432237709383e-09 7.51342586738368e-09 -1.05649273642024e-08 -5.57328497771633e-09 -1.67074570250472e-09 1.70297802024721e-09 2.27088630335073e-07 8.95829542735549e-09 -9.56919862953504e-08 1.94952271109471e-08 -9.88696525850994e-09 6.11480420822812e-09 -7.52057942685636e-08 -2.75603289041835e-09 2.04846558563099e-08 -7.34263836114859e-08 -1.54826119788641e-08 -1.57547676512318e-08 -1.84592382531065e-09 8.0592284874158e-09 3.60604263494273e-08 -1.14316154727815e-08 4.58049065554785e-09 2.78352924250888e-08 -1.20229319438879e-09 -9.36279798272333e-09 -5.26293820162902e-09 1.83540362304034e-08 -4.24337180464393e-09 9.5399852080746e-09 -1.6774725777399e-10 1.32857659266241e-09 -1.03084787955992e-08 -1.19665728265159e-08 1.0054277376932e-08
"R2008" 1.44518781228641e-10 -1.46656326071954e-08 -4.57134976890752e-09 -1.61867675641197e-08 7.70889910802208e-10 -5.65400628945354e-09 -1.67239344742523e-08 2.70683282576405e-09 1.04995845652015e-08 1.53151321685214e-08 4.97865161787879e-10 4.32653518646125e-09 1.98212910710344e-09 -2.9463771874936e-09 -1.31623809470365e-09 -3.43853798854102e-08 1.09502343215697e-08 1.09478205498539e-09 -3.46980527159363e-09 -6.7805836253732e-09 4.2865049698347e-08 1.56695945822213e-08 -2.19351387956998e-08 6.3771969531685e-10 -8.70533541951692e-09 -7.99441077995259e-09 2.82155059603311e-08 2.1983214047377e-08 -3.23216592872192e-10 -5.61632329710996e-09 -4.27678221013428e-09 -7.7719996565826e-10 3.96005558008901e-09 -1.66706888913324e-09 -1.55310430856982e-09 5.76608398034242e-09 7.28840919374845e-09 -1.39755674881371e-08 3.19426970737653e-09 8.95829542735068e-09 2.8134909673547e-07 4.42300320828413e-09 -9.86856045109203e-09 -1.74180986824114e-08 2.359645128629e-09 -1.39350749048889e-08 -1.58858017582959e-09 9.90867238891369e-10 -1.03977074125239e-08 5.35094727232458e-08 9.45049149511657e-09 3.24957715773745e-09 -1.60652873391645e-08 1.40667345657627e-08 5.76803938886508e-08 -2.18643938268978e-08 -6.68993402621668e-08 7.76784552662195e-09 6.96962785005068e-09 -4.66095228170044e-09 -3.7238465831664e-09 -1.42987600623054e-07 -1.71907443876238e-09 -5.07733379698501e-08 -4.92645133609567e-10 -4.6210466094113e-09 -1.05665776012188e-08 1.54329625117772e-08
"R2009" 1.28950675922956e-09 -8.40628198028577e-09 1.24155440170679e-09 4.85600664977063e-09 2.62830953103006e-09 3.24701239625912e-09 -5.31523432841062e-09 -2.5633336067599e-09 2.11686144409673e-09 5.32546622144638e-09 -5.84490033191964e-10 -6.40976440253714e-09 7.40762485669562e-09 2.54699011028712e-09 -5.39790913129598e-10 4.37624955006568e-09 5.92798080743694e-09 2.54351363908315e-09 -2.06344347725834e-09 -1.23041132171341e-09 -5.30057194505379e-09 -2.94895740733769e-09 -6.31533083801714e-09 -4.99257510719465e-09 -3.70736038191574e-09 -4.66863817415174e-14 1.71481907993609e-08 1.64514812046e-08 -5.59641877135274e-09 2.95211005254601e-09 -3.36708364110436e-09 -1.57121644139818e-09 1.63683962754489e-09 -4.15299031560643e-09 -1.89350689354523e-08 9.55153718856268e-09 7.18536830387915e-09 -7.350572597727e-09 -1.10118780240135e-08 -9.56919862953477e-08 4.42300320828804e-09 9.76171821771876e-08 -6.64418473079153e-09 3.23928036077211e-09 2.23032722101094e-08 3.20871888577241e-08 -4.17238436137397e-09 -3.40669879442512e-08 2.5956879803692e-08 2.58095209311229e-09 8.19921103424642e-09 -8.95828054732123e-09 -5.71327832494302e-09 -1.46472605500234e-08 9.50242437504414e-10 2.01250971840088e-09 -1.50139898108063e-08 5.79185849865304e-09 8.03271301989815e-10 -9.91123408990882e-09 -2.13948396084607e-08 4.79761452968844e-09 1.0270617757452e-08 4.33572028364784e-09 -3.09456347495542e-09 -1.38020295074687e-08 6.19257291711635e-09 -7.22523856243119e-09
"R2010" -9.04777166197854e-10 -1.33139777663791e-08 -5.35698810204178e-09 -6.35689167915203e-09 -4.19707543271496e-09 -1.61119688117359e-08 1.625468305419e-08 -6.16672254642712e-10 -8.15831815641369e-08 -1.00435188875407e-08 -6.04770485063566e-09 2.47219422949719e-08 2.86006528581330e-09 6.20171590222831e-09 2.28634653437599e-08 4.66005614126684e-09 -3.9631654556984e-09 4.081980056824e-09 -1.32725555903121e-10 8.37820897506622e-09 -2.06267199752315e-08 3.702892248551e-08 -2.40661605745991e-09 1.89405070127701e-08 -5.76217593322898e-09 1.4818274550925e-09 9.05638150309784e-09 1.36714522214184e-08 -2.31996427708441e-09 -5.65268806128172e-09 9.79034470111933e-12 1.82762494700753e-09 -7.52893039294801e-11 5.90403964140624e-09 5.80115062305631e-09 5.3772019219551e-09 -1.21435906125077e-08 2.12989393695056e-08 8.32338505896041e-10 1.9495227110947e-08 -9.86856045109068e-09 -6.64418473079054e-09 1.10036711481538e-07 1.35813565245434e-10 -3.13036250951827e-09 -9.79394030653608e-09 2.77543426803095e-10 4.59948429245202e-09 -1.18215550255676e-08 -1.12312986652124e-08 -2.06051823599886e-08 3.06071885897407e-09 9.7873288381169e-09 5.09511526674165e-09 -1.03336515613743e-08 -5.01641466463015e-08 4.72435904419835e-08 -1.15934303537519e-07 2.09945022678356e-09 -3.99944849156544e-09 1.91407484355318e-08 3.97395771782808e-08 -7.78190022695102e-09 -8.97111990641529e-09 -1.21241051468582e-09 2.18496784987249e-09 -1.1812229850643e-09 4.00498010264176e-09
"R2011" 2.50781539728818e-09 4.63321172969109e-09 8.27661936241501e-09 -4.5621083690454e-09 5.29643986409072e-10 -3.81111556517504e-09 -1.40484851605989e-09 4.70614027218481e-09 1.3906620096421e-08 -2.01071478775743e-08 6.73147478259437e-09 7.77605575625389e-09 -4.47905952582683e-09 -2.14330988352928e-09 -3.16489174050175e-09 1.43690513946899e-08 -2.17990181273033e-09 -2.77881788448206e-09 -2.44313963543456e-09 -7.51969363254933e-09 1.027424539917e-09 -1.57212991459911e-08 -9.12145423368132e-09 -2.12535775404098e-08 -1.74838382682465e-09 -5.42543348507371e-09 3.70368706733933e-09 1.04344309674891e-08 2.53835267760282e-09 -4.00346384647911e-09 -1.38768435151418e-10 -9.86603223854819e-10 -3.18696640491496e-09 4.27556950055314e-09 -3.26770693998834e-09 -3.65467482416047e-09 4.20478219192257e-09 -5.71432125216483e-09 1.20392293860826e-08 -9.88696525851469e-09 -1.74180986824264e-08 3.23928036077119e-09 1.3581356524454e-10 9.32086554710758e-08 2.58125162730542e-09 -2.47024222966752e-08 -1.35781103064542e-10 -2.4936949748358e-10 -7.770677919002e-09 -1.80446676225161e-08 5.68367362264602e-09 -2.18107651327236e-09 -4.46381543286658e-09 -7.82424084443901e-10 -4.43868804703678e-09 1.44835187015405e-08 -3.16884156039015e-10 1.82489501903422e-08 1.88201014912596e-09 2.41888922583182e-09 -8.00553379549927e-09 7.15547597395987e-09 1.30195036994242e-09 7.21436487705915e-09 -9.59783077550686e-10 -6.34852260441128e-09 -2.41723897439136e-09 1.620400297305e-09
"R2012" -2.97206250428781e-10 -1.79137018750576e-09 1.83278431266676e-08 1.05742512010263e-09 2.01654538108062e-09 1.28435073122764e-09 4.13446265240479e-09 -9.21730456571931e-11 4.06479208630828e-10 -3.3090394460459e-09 9.26032448463411e-09 -8.00550311341574e-11 7.89294433784627e-10 4.70031297776811e-09 -1.95729737947875e-09 -4.12391287474138e-09 2.41037548127362e-09 -5.64697757434996e-09 4.43189546067376e-09 2.41076945591292e-10 6.95101877068144e-09 2.17148482351416e-09 -1.28231617201165e-08 2.48195117489641e-09 4.02446574413694e-08 -9.51913086367289e-09 -1.50458303597553e-08 -1.18905891403595e-08 -1.09020170638144e-08 -5.95361080090059e-10 7.47566672727513e-09 -3.63915536250799e-09 5.67583271860571e-09 1.05006244971164e-10 -6.96407944990066e-09 -8.0120989613479e-09 7.68582227836454e-09 -4.88231059375708e-09 9.54529792152717e-09 6.11480420822862e-09 2.35964512862853e-09 2.23032722101096e-08 -3.13036250951798e-09 2.58125162730581e-09 9.91228512832345e-08 -3.85467764020672e-09 -1.30918183581632e-08 2.0414879298678e-08 -1.03617924192325e-08 2.38036705485154e-10 2.07215503820309e-08 -4.16085566301094e-08 -9.578014956385e-09 3.04649263677755e-09 -6.83144129104157e-09 1.89725147546158e-09 -7.40868839778065e-09 8.80171593862952e-09 -5.10673467933887e-08 -3.5475758843508e-08 2.67495948317465e-08 -3.55004903290421e-09 -2.4051592440704e-08 5.87341901782224e-09 -1.47580465013532e-08 -3.97100921462547e-08 1.53168241491115e-08 -2.24041221840352e-08
"R2013" -1.08630767201308e-10 -2.67658304686227e-09 -6.57298516460073e-10 1.14495880649011e-08 -4.30392824639258e-10 1.17883305590037e-08 -7.65235745726691e-09 -7.4127678010169e-09 -5.34656296763713e-09 1.26932027835609e-08 -2.73152914316319e-11 -1.53382713776649e-08 -8.65909374701814e-10 3.98811948046494e-09 -1.00646519085226e-09 -9.03338601020871e-09 7.59550924196052e-10 2.02197894769999e-09 -1.3938461886564e-09 4.21556792288491e-09 -1.48344051967476e-08 1.31313267737499e-08 2.51105241631645e-09 1.30106739570291e-08 5.9392331587254e-10 4.06856972640712e-09 -7.08043240609261e-09 1.68812366285297e-08 -2.21514776460451e-09 6.8804857896837e-09 -1.00418260499971e-09 4.8268398720467e-10 -1.23449439832603e-09 7.98005405228591e-10 -4.32208180539929e-09 4.17730305825509e-09 -9.17570199557807e-10 1.51535210655753e-09 -3.63451837087997e-09 -7.52057942685626e-08 -1.393507490489e-08 3.20871888577245e-08 -9.79394030653585e-09 -2.4702422296683e-08 -3.85467764020703e-09 5.62312353012763e-08 1.32569169075411e-09 -1.01554109738533e-08 2.35014390665602e-08 1.52175443720588e-08 1.39216059629278e-09 1.6028042513247e-09 -2.48581529208022e-09 -2.53063770626464e-08 -3.04322845067084e-09 -1.14576408460244e-08 -5.06919576676158e-09 -8.96548148933552e-09 7.94129623035187e-10 6.85148235970103e-10 2.40703621843519e-09 6.23373856478279e-09 -4.43172477158254e-10 -3.88116168391022e-10 -4.86339990157102e-10 5.96321054094721e-09 4.86132359494966e-09 -1.20313842463997e-09
"R2014" -2.76074217956867e-10 9.51056114221487e-09 9.42959214150996e-09 -1.27263252170428e-09 1.76105282342362e-09 -7.29387852933918e-09 1.96582514053332e-11 2.27701331164457e-09 -4.5961725897795e-10 4.80925368575886e-09 -3.15583094318642e-08 -1.78402682496454e-10 -1.70229508672477e-08 -6.87062126375159e-09 4.56052441665184e-09 6.16707041324756e-10 -3.26551945306775e-09 1.71530148816321e-08 -2.73756322504968e-09 2.79960477499952e-10 6.15520926143646e-09 -8.37116700796675e-09 -1.32687844542623e-08 -7.68310744432193e-10 -1.81180956050095e-09 5.27241564345946e-09 -2.03323079346787e-08 6.06084749335817e-09 7.97464682234675e-09 -5.29577620494022e-09 -1.58156629789925e-08 4.00964377558118e-09 -9.82335972584048e-09 2.29567899009055e-08 4.54862572539398e-10 -4.71776916422528e-09 -1.36369271764129e-08 3.42440201726548e-10 1.09043288027257e-08 -2.75603289041849e-09 -1.58858017583047e-09 -4.17238436137455e-09 2.77543426803068e-10 -1.35781103064716e-10 -1.3091818358163e-08 1.32569169075359e-09 7.30338906603725e-08 1.32200821725437e-09 -1.35802992263403e-09 -9.26462731451663e-09 -6.75117711492012e-09 3.17404927918766e-09 -1.97251042044898e-10 -1.69008694981816e-09 4.25230404044007e-10 1.25649370956289e-08 1.65786151740957e-08 7.44451014009015e-10 -4.93290990973964e-08 2.30282990082947e-08 2.04340774646088e-08 -1.46387548176035e-09 1.80900461534861e-08 1.15022956550421e-09 -2.0334243221975e-08 -1.2584772315842e-08 -1.00167801111083e-08 6.74811387712366e-09
"R2015" -5.80651431273726e-10 -6.26405345894985e-09 9.18699882481576e-09 -2.79553372597357e-10 2.85821424989069e-09 -1.04750781595609e-08 8.85497474325665e-10 3.72833423774034e-09 -3.07508420565353e-09 9.80138832649794e-10 -2.23596968059827e-09 4.31370868892015e-09 1.25455633826928e-09 -2.67660950245649e-09 3.5198078929512e-09 -1.82451181554091e-08 9.03302477663344e-10 -1.43106318093215e-09 3.68542420982163e-09 -1.5105211650326e-09 -4.51517238637189e-09 1.31481277476754e-08 2.11917184626928e-09 5.92513551999265e-09 1.2195102677451e-08 -7.51880957950351e-10 -1.83247559180899e-09 -6.42185100903287e-09 4.35567655836307e-09 -1.04951227310787e-09 2.05608177137185e-09 -3.35003569057748e-09 2.17237558128456e-09 -4.84066272028326e-09 -2.16871453920073e-08 -1.35672610029341e-08 -1.02180422308345e-08 2.32296014757969e-09 -1.20600922541703e-09 2.04846558563095e-08 9.90867238886182e-10 -3.40669879442522e-08 4.59948429245243e-09 -2.49369497479703e-10 2.0414879298678e-08 -1.01554109738531e-08 1.32200821725499e-09 2.00535011925782e-07 -1.06133320468182e-08 1.02392636445935e-08 -2.06944391339295e-08 1.75732363277632e-08 -1.31828910901079e-08 5.02366861976583e-09 -3.98785660313356e-08 -1.33527783076484e-08 2.89834473863491e-08 -5.73528580718573e-09 -2.29090375817095e-08 -1.37283934943376e-08 3.91635206482004e-08 -1.8756702575327e-09 -1.53951355012461e-07 -7.01156651917664e-09 -8.24140120408796e-09 9.01850079057006e-09 2.98498409843993e-08 2.84225289729265e-08
"R2016" 3.2907129114459e-09 -6.70364878235728e-09 -4.16415839346216e-09 4.32534845772854e-10 4.39423991741304e-09 6.95405959938302e-09 -4.06354671984412e-09 -2.8709878161567e-09 1.94152128271642e-09 3.71388236149086e-09 1.25729351877539e-10 -3.77283590644973e-09 -6.81926134740629e-10 -5.56540932354208e-10 -3.99892784781662e-09 -7.94268186534073e-09 2.36467538869444e-09 3.51001302314657e-09 -2.78702939334916e-09 1.26261145827016e-09 -8.90717187241822e-09 4.23124209176037e-09 4.53023813661503e-09 8.74832629721626e-09 -4.97671083332757e-09 1.70434654296595e-09 1.10054546447653e-08 6.42140034978737e-09 -6.72809279425132e-09 2.85436102481703e-09 -5.27354896519382e-10 -2.68428105379903e-10 -5.41735678943072e-10 7.98135489212353e-12 -2.60302405175647e-10 4.58062632086928e-09 3.82637228940889e-09 5.72303261790992e-09 -2.96144129638792e-08 -7.34263836114825e-08 -1.03977074125229e-08 2.59568798036925e-08 -1.18215550255679e-08 -7.7706779190005e-09 -1.03617924192322e-08 2.35014390665601e-08 -1.35802992263427e-09 -1.06133320468176e-08 4.98955408598618e-08 1.15178863123591e-08 7.25682474454349e-09 1.86157011481011e-09 1.05314731104656e-09 -1.05080125613186e-08 3.30173128642121e-09 -1.07429229870346e-09 -1.36180037942464e-08 -4.13456160810722e-09 9.39340543810407e-09 2.83581540225983e-09 -1.19336050982747e-08 4.28459338585312e-09 -1.12646447111943e-08 -1.77338567486247e-09 1.76815034013383e-09 2.57767531876751e-08 8.69991303954335e-09 -6.54893272432243e-09
"R2017" 1.12016829619516e-11 -3.72213216853401e-08 -1.07504312326872e-08 -1.1749565676225e-08 1.94400905416658e-09 4.33065195505576e-09 1.55323899879838e-08 -5.28353549423427e-09 1.14068757995597e-09 1.14434008129293e-08 1.29541994480164e-08 -9.17945476072935e-09 -3.94695381095066e-09 1.15732829653636e-09 -1.87462440931401e-10 -1.46284777048066e-07 1.28424072171286e-08 -3.59561859897059e-09 -7.23022074541243e-09 2.59768156090842e-09 8.56074413214573e-08 1.38339446045932e-07 -3.44288127711244e-08 3.95293244954284e-08 -1.77323121308545e-08 -9.16742080577746e-09 3.2257707112825e-08 -4.35121836711725e-08 -4.99787789512169e-09 -1.04974770675514e-08 -8.65070009189513e-10 -4.40723839689588e-10 2.83354255430928e-09 4.67589609790122e-09 -8.61620998687397e-09 2.3299073964202e-08 1.61577105735511e-08 9.10287042697446e-08 -6.40088274220147e-09 -1.54826119788648e-08 5.35094727232404e-08 2.58095209311143e-09 -1.12312986652129e-08 -1.80446676225147e-08 2.38036705484555e-10 1.52175443720586e-08 -9.26462731451633e-09 1.02392636445911e-08 1.15178863123604e-08 2.53061355605343e-07 1.49901600566792e-08 2.61806592062257e-09 -5.42447713738862e-09 -8.24365981863801e-09 -7.2363908642978e-08 -1.92781266364924e-07 -1.47777335423328e-08 -1.07675121976769e-07 2.1060914780125e-08 -1.45197181732576e-08 2.93158304655918e-08 -1.14012813099365e-07 -1.27136332594088e-08 1.04492799991438e-08 -4.27212918252786e-09 5.48488030424608e-09 1.70335938296218e-08 8.52410474174612e-09
"R2018" -7.3214722766187e-10 8.09383502534751e-09 9.16726122538913e-09 -5.32764154570673e-09 5.12679278192363e-10 1.72520428438783e-09 -3.48746056856689e-09 -2.04186849313537e-09 8.06360642142546e-09 -4.11294360969242e-10 -8.38811116783383e-10 -2.19867643965526e-09 6.53489578816185e-09 1.42295146955044e-09 -2.08813851955289e-09 2.63270708996826e-08 9.08769729799865e-09 5.76599329538658e-10 2.48608176336844e-09 9.87430825849429e-10 1.43109496734554e-08 -4.72823336515363e-08 -2.2512966451085e-08 6.72984828422313e-09 1.28607405617629e-08 -4.08386944010039e-09 -2.14135483520025e-10 -4.06988206389913e-09 1.64698635913383e-10 5.54792926885088e-09 1.85862110967204e-09 -1.77407158077263e-09 4.57150326023489e-09 -5.47161128967862e-09 7.35155819985717e-09 3.13580814645308e-10 9.11965361205418e-08 1.10506325128901e-08 1.16967009416064e-09 -1.57547676512299e-08 9.45049149512106e-09 8.19921103424545e-09 -2.06051823599892e-08 5.68367362264509e-09 2.07215503820319e-08 1.39216059629228e-09 -6.75117711492121e-09 -2.06944391339296e-08 7.25682474454356e-09 1.49901600566782e-08 2.496417855758e-07 -3.02032548212471e-08 -1.42107661439808e-07 -1.65547250633259e-10 1.12020818982712e-07 4.79753597260155e-08 -3.33529938052386e-07 5.79450316036751e-09 -6.94108938076395e-09 4.48308150216017e-08 -5.83343745630424e-08 -3.20316604669115e-08 5.0939089462561e-08 1.30025208014104e-08 2.47714616246961e-09 -1.09388921121207e-08 -2.40121383151731e-08 -4.05176664395269e-08
"R2019" -2.24638575480002e-10 -3.33527878149518e-09 -6.19495032120205e-09 8.29663617216242e-10 -1.19734554030362e-09 -1.38550191499733e-09 -2.45089829920743e-09 9.07138762401864e-10 -8.96746842527132e-10 8.18864770032871e-10 -5.34227002711472e-09 5.96792195857056e-11 2.54932944224709e-09 -2.73129578065016e-09 1.07957761426523e-09 1.60409826631634e-10 1.01395749272163e-09 -4.94353192487707e-10 -5.7908644556975e-10 -4.97257395507167e-10 -5.48652370629901e-09 -1.57500126729608e-09 4.8857577388315e-09 -2.56074554443707e-09 -1.49198532223369e-08 7.62713259019741e-09 5.90862426335308e-09 4.15263132082351e-09 9.14807933110073e-09 7.88233268784652e-10 -4.12163459731702e-09 3.45028312712214e-10 -2.78589016974877e-09 -4.32013490118721e-09 -4.88421227509913e-10 3.50890989004086e-09 -1.11060351835539e-09 6.32773714102367e-10 -1.15237714374305e-09 -1.84592382531062e-09 3.24957715773878e-09 -8.95828054731881e-09 3.06071885897523e-09 -2.18107651327464e-09 -4.16085566301066e-08 1.60280425132521e-09 3.17404927918876e-09 1.75732363277667e-08 1.86157011481034e-09 2.61806592062098e-09 -3.02032548212498e-08 7.28742258302451e-08 2.65240873749729e-09 -7.20500611294973e-10 -1.06688872955899e-08 -9.15724447445203e-10 1.58293328514275e-08 -5.4521648098623e-09 2.43935387171326e-08 -2.10455391235068e-08 -5.31481761722697e-09 2.81071021045676e-09 -2.42963463938989e-08 -4.74176809422404e-09 -6.79730632467611e-10 1.45917718306084e-08 2.85328921383767e-09 1.63694845075203e-08
"R2020" 6.16174056437848e-10 -1.83377657066922e-09 -4.82479283617048e-09 3.62140393388579e-09 3.84449537690365e-09 -4.76472043001454e-10 1.36124884711036e-09 -2.83851670888602e-09 -5.8112667994029e-09 -9.52561832704238e-10 4.60728564456439e-10 1.76582402981763e-09 -1.17976840491342e-08 1.13377681031226e-09 7.66216914218931e-10 -1.84805682239271e-08 -3.48500043118909e-09 2.71364651073339e-09 -5.29234230661559e-09 2.18875885606325e-09 -1.56300128321957e-08 2.73435480063461e-08 1.32601710214619e-08 3.21306888358159e-09 -1.6030517494408e-08 8.19057316460162e-09 -1.06935845536894e-08 -2.41066426666483e-09 -1.89318728558688e-09 -3.5400038687522e-09 1.92030247972603e-09 -7.89757951814242e-10 -3.0825287613287e-09 7.28077088982489e-09 1.51965036639579e-09 -2.15933446678537e-09 -4.68746949708528e-08 -3.32566415929817e-09 8.5024232654217e-10 8.0592284874174e-09 -1.60652873391608e-08 -5.71327832494192e-09 9.78732883811597e-09 -4.46381543286867e-09 -9.57801495638805e-09 -2.48581529207913e-09 -1.97251042045185e-10 -1.31828910901112e-08 1.053147311047e-09 -5.4244771373914e-09 -1.42107661439815e-07 2.65240873749826e-09 2.16750038982462e-07 1.04010982100521e-09 -3.8530943482772e-08 -2.49741770666983e-08 1.33898592976746e-07 -4.41779228669705e-09 1.62834631571298e-08 -1.10392993481406e-07 6.48704384244713e-08 9.86818836995866e-09 -4.87942969909462e-09 -6.39811165323917e-09 1.29228680485302e-08 2.8098528323872e-09 4.43287764819069e-08 -3.71369280866223e-08
"R2021" -6.23414478748697e-10 8.93404781804232e-10 1.21972696281692e-09 -1.57280372300851e-08 -2.31781831936767e-09 7.09984933879579e-09 6.14020471332772e-09 -1.83124753493993e-09 3.74232808118389e-10 -1.34488169151002e-08 -1.01260548022762e-09 -2.96091562202482e-09 3.16780391402389e-09 1.00778763842267e-09 -3.82993851671633e-10 2.06317765711018e-09 2.52391534480463e-10 -1.82894395628299e-09 1.4998709686826e-09 2.89637457280217e-09 -4.69453930148376e-10 -4.30101743347004e-09 -2.49363079336958e-09 -1.06383663698782e-09 1.00416193738847e-09 -9.76378735413276e-10 2.98992635264625e-10 3.30830163651866e-09 -2.43830634178326e-09 -4.26738797072568e-09 1.31966306815053e-09 6.51013973699145e-10 2.27220754044041e-09 -1.79782395696242e-09 9.92664125747783e-10 -1.04290064485053e-09 1.18252151246487e-09 -2.38965419369516e-08 3.21641919418506e-10 3.60604263494285e-08 1.40667345657619e-08 -1.46472605500236e-08 5.09511526674136e-09 -7.82424084443435e-10 3.04649263677762e-09 -2.53063770626466e-08 -1.69008694981857e-09 5.02366861976581e-09 -1.05080125613185e-08 -8.24365981863821e-09 -1.65547250634398e-10 -7.20500611294615e-10 1.04010982100537e-09 3.2361644295121e-08 1.90064027017359e-10 6.99695097148897e-09 -9.67292202295047e-11 4.99557754206691e-09 -1.44892319636467e-09 -1.36044323949735e-09 -3.47483221990312e-09 3.72013577550094e-09 -9.3334807532995e-10 2.35637619876464e-09 1.08131672640179e-09 -2.18819124452595e-09 -9.40180373830913e-10 7.25617312520284e-11
"R2022" -5.87877844252516e-09 -3.06866631346694e-08 -1.24712213253492e-08 -3.37185391418417e-09 1.6583478311483e-10 -8.84623093731365e-09 3.15179154320734e-09 3.12452699995659e-09 -7.07487458736421e-09 9.40234062531682e-09 -4.79520912642258e-09 -1.91249644563336e-09 6.23096019520782e-09 5.71760476406675e-09 7.08369557310499e-09 6.28060752250147e-08 -1.35907634137311e-10 4.96594594611778e-09 2.53317430149841e-09 9.68995096744562e-09 -1.72066719490329e-08 -6.22363173724363e-08 9.10558016064663e-09 -2.8438859061542e-09 5.59059868080241e-09 2.27276223674187e-08 -3.46155421216474e-09 -1.1636332448786e-08 4.33852104964203e-10 8.0517176843995e-09 -3.36525863934893e-09 -2.13595145139408e-09 4.87659169901018e-09 -1.03390964796975e-08 3.62936207864209e-08 3.38743713723022e-08 9.63901842420719e-09 1.60808279233578e-08 6.18970848588995e-09 -1.14316154727795e-08 5.76803938886558e-08 9.50242437509073e-10 -1.03336515613725e-08 -4.43868804704107e-09 -6.83144129104406e-09 -3.04322845066976e-09 4.25230404044632e-10 -3.98785660313351e-08 3.30173128641968e-09 -7.23639086429775e-08 1.12020818982709e-07 -1.06688872955903e-08 -3.85309434827675e-08 1.90064027018155e-10 6.17420240156794e-07 1.02648804475569e-07 -4.28356127668685e-07 1.80812557160554e-08 -3.47101648342402e-10 2.60713404721928e-08 -6.02006944918147e-08 -1.12561844733138e-07 4.48474177727192e-08 -8.57143371372809e-08 6.10593439636546e-09 -4.1947439001814e-09 -1.06804959320002e-07 -4.17000491301652e-08
"R2023" 2.91193773152796e-09 6.27812253961135e-08 2.16811134455407e-08 1.85851465568469e-09 -3.70868255711852e-10 3.25087557358547e-09 -2.45963744160227e-08 2.01058279583303e-09 4.19269098259225e-08 -3.55302980798913e-09 -1.80199637276343e-08 -7.03857091249979e-09 -5.2269144397611e-10 -1.52689420797079e-09 -6.58874902209123e-09 1.68692358304003e-07 3.65556154015052e-09 8.93352347196158e-09 4.31135089250651e-09 -2.86498932279868e-09 2.48273627696585e-09 -3.40386988947557e-07 3.33150131459043e-10 -6.96793072440805e-08 1.66262022325853e-08 -2.34161969781624e-09 2.47979090703213e-08 6.52970768872023e-08 1.80527145392006e-09 1.42028396977171e-09 2.22589000451007e-09 2.06618614762843e-09 -1.02007119978939e-09 4.83526707972503e-10 -9.22371044944501e-10 -3.65696787182163e-08 4.71973199681014e-08 -6.09136541459223e-08 3.275010546048e-10 4.58049065554792e-09 -2.18643938268935e-08 2.01250971840007e-09 -5.01641466463034e-08 1.44835187015401e-08 1.89725147546213e-09 -1.1457640846024e-08 1.25649370956286e-08 -1.33527783076496e-08 -1.07429229870301e-09 -1.9278126636493e-07 4.79753597260169e-08 -9.15724447445136e-10 -2.49741770666987e-08 6.99695097148932e-09 1.02648804475572e-07 3.9190366003802e-07 -1.8530703644231e-07 1.11732838147094e-07 -1.67471316578426e-08 2.00539482709043e-08 -1.50940099218904e-07 5.19475729999164e-08 1.47325135586167e-08 -6.32084028918721e-09 5.02877221773721e-09 -3.11827090902664e-09 3.2119907232781e-09 -1.51684692196625e-08
"R2024" -4.90919804271954e-10 1.60916693343356e-08 -5.87125726174537e-09 1.31890418421003e-08 -1.83606150475142e-09 -6.31184234295479e-10 -1.99511101425187e-09 5.99376641907191e-09 -1.73104356000813e-08 -3.0995914450559e-09 2.18337749136719e-09 7.45288499761199e-09 3.36486247976306e-09 -3.42721344735962e-09 -1.67032538067434e-09 -7.44925743257413e-08 -8.77357619756336e-09 -2.41709293099034e-09 -5.51446245481213e-09 -4.62779428237864e-09 -2.51440064770463e-08 1.48957961617738e-07 2.25509356934576e-08 9.85570122219223e-09 -1.29884121991694e-08 -1.02678734219571e-08 -4.44430148376764e-08 -1.57842737787999e-10 -6.14219752463733e-09 -1.24315837876538e-08 -3.51944636467124e-09 -7.24850083547297e-10 -5.99978315298698e-09 1.13740541527856e-08 -6.4796418581894e-10 -1.03146472685529e-08 -2.5105773744874e-07 -3.20238184003302e-08 3.66040328188169e-09 2.78352924250887e-08 -6.68993402621585e-08 -1.50139898108071e-08 4.72435904419835e-08 -3.16884156039267e-10 -7.40868839777843e-09 -5.06919576676082e-09 1.65786151740948e-08 2.8983447386343e-08 -1.36180037942461e-08 -1.47777335423344e-08 -3.3352993805237e-07 1.58293328514253e-08 1.33898592976751e-07 -9.67292202296828e-11 -4.28356127668683e-07 -1.85307036442309e-07 9.46003913818414e-07 -8.29709104663091e-09 -2.22793418787615e-08 -3.339661700277e-08 1.94399208569332e-07 9.09136561700735e-08 -4.76835811775522e-08 2.55415239540804e-08 -9.57282840248604e-09 1.53018637407488e-09 -1.65343797643456e-09 6.13526644927105e-08
"R2025" 2.77208554020088e-09 2.00094231066926e-08 1.76334522722125e-08 2.50852612759422e-08 4.50052013702035e-09 3.80178584091214e-09 -2.6660696525116e-08 6.36699832311441e-09 8.43812128226125e-08 1.11142594217401e-10 4.8815424694021e-09 -1.23186814494098e-08 2.3268499971211e-09 -9.59993598052674e-09 -2.16867200322099e-08 4.84636194144422e-08 1.52922570442075e-08 -5.88698970536274e-09 6.40260055852289e-10 -9.04122476204899e-09 2.66390015443573e-08 -7.35928851631975e-08 -2.76932513946025e-08 -7.63197741611496e-08 1.13693916845553e-08 -3.99455046342958e-09 -2.13368772935284e-08 3.37349848424593e-08 8.22467414649929e-09 -8.85274644012698e-09 -5.35983110130865e-10 -4.46080188709409e-09 1.08424646160375e-08 -1.56035144976918e-08 -3.63128182015991e-09 -1.08760658251369e-08 -4.12773860326061e-09 -1.6641022608483e-07 8.61721911755149e-09 -1.20229319438956e-09 7.76784552661838e-09 5.79185849865384e-09 -1.15934303537519e-07 1.82489501903413e-08 8.80171593863006e-09 -8.96548148933594e-09 7.44451014008336e-10 -5.73528580718491e-09 -4.134561608107e-09 -1.07675121976768e-07 5.79450316036683e-09 -5.45216480986395e-09 -4.41779228669671e-09 4.99557754206628e-09 1.80812557160556e-08 1.11732838147093e-07 -8.2970910466265e-09 3.1997617314307e-07 -1.03892583033518e-08 7.14249790455354e-09 -2.04771759131975e-08 -8.61577942629206e-08 1.56487814988558e-08 2.11787370316114e-08 3.70229314696963e-09 -1.31204177283529e-08 -1.33451496502483e-08 -4.38915273362355e-10
"R2026" 4.06768685686768e-09 -1.61348790836436e-08 -3.93382326682809e-08 1.12562072613922e-09 5.9547107870188e-09 1.09536964858905e-09 -4.36159184236492e-09 -1.60557274053876e-09 5.26902690063987e-09 1.99975077619397e-09 6.77761927062451e-08 1.19462481323430e-09 -3.55885325896298e-08 -7.00394952114443e-09 -6.67210294138177e-10 9.6479052040247e-09 4.8867692538339e-09 -3.65456778893014e-08 1.79236285551386e-10 -5.79854840379302e-09 2.73302137065971e-09 -1.11199497206765e-08 1.67050418302486e-08 -4.70045726689635e-09 -1.2703496192138e-07 1.47747069186114e-08 1.39477220168349e-07 8.09252519774424e-09 -4.32251943267131e-09 -2.29068152881868e-09 1.32261662419899e-08 1.61581771369243e-09 8.63131361426333e-09 -1.84090683221792e-08 1.7858501399333e-09 3.25449102695902e-08 3.80640325995789e-08 6.90132244996321e-09 -1.01814773615142e-08 -9.3627979827227e-09 6.96962785005237e-09 8.0327130198921e-10 2.09945022678441e-09 1.88201014912519e-09 -5.10673467933871e-08 7.94129623034847e-10 -4.93290990973938e-08 -2.29090375817085e-08 9.39340543810359e-09 2.10609147801252e-08 -6.94108938076332e-09 2.43935387171328e-08 1.6283463157129e-08 -1.44892319636485e-09 -3.47101648342009e-10 -1.67471316578426e-08 -2.22793418787591e-08 -1.0389258303352e-08 1.77813859306369e-07 -5.02663700921645e-08 -1.52593443853131e-07 -6.23110487017572e-09 9.00497316086943e-09 -3.72978731298829e-09 3.45627834391303e-08 1.87282751724736e-08 -5.11787273045262e-09 1.809754460496e-08
"R2027" 1.94641974837732e-10 -5.06691977767323e-09 3.21408276381766e-09 -1.83991945078716e-09 -4.82807493468742e-09 5.90205792667244e-09 -1.38086141522767e-09 -1.30612849276033e-09 8.89789550219672e-10 -7.92389832776219e-09 -1.27167785675147e-08 1.18106818356669e-09 1.23909148677512e-08 -8.29948770310559e-10 -1.81764571948737e-09 1.67136665321205e-08 -6.73103550193606e-09 2.71995753323167e-09 -1.61632182377674e-09 -2.82613072301468e-10 1.1588457049013e-09 -1.21404805042683e-08 -5.18656176702225e-09 -6.31589031294097e-09 3.37442161859121e-08 -8.47058341507744e-09 1.80456502339487e-09 1.05804774724328e-08 7.68947202348758e-09 4.25176294919888e-09 -2.01916955308069e-08 8.94585797622066e-10 -2.40010157450528e-09 3.03642346636094e-09 5.87102881266813e-09 2.43104885505683e-08 -5.64899842030215e-09 -8.90714970366386e-11 -2.18420299769625e-10 -5.26293820163113e-09 -4.66095228170669e-09 -9.91123408991282e-09 -3.99944849156544e-09 2.41888922583598e-09 -3.54757588435023e-08 6.85148235968675e-10 2.30282990082935e-08 -1.37283934943366e-08 2.8358154022586e-09 -1.45197181732543e-08 4.4830815021594e-08 -2.10455391235078e-08 -1.10392993481393e-07 -1.36044323949854e-09 2.60713404722072e-08 2.00539482709034e-08 -3.33966170027591e-08 7.14249790455445e-09 -5.02663700921667e-08 3.05353959565555e-07 -1.11140321795203e-07 3.64740261998055e-09 2.01842401066747e-08 3.46894022565355e-09 -2.81609091271102e-08 1.67753513981356e-08 -2.35387334251577e-08 1.07206972264198e-08
"R2028" -9.35173679669318e-09 6.80174149793177e-08 6.70686536862932e-09 9.59984173187426e-09 2.48363122176837e-09 -1.2947284693774e-08 2.00812880473379e-08 6.70978236785056e-09 -1.68571947234563e-08 1.31047081591238e-08 -7.33223474622122e-09 7.60047807472608e-09 1.8344202764888e-08 9.8079650930827e-10 4.68179827280191e-09 -8.75355777053306e-08 -1.71441616744891e-08 -9.72643224346327e-10 1.59692739550342e-09 -2.0989726779463e-09 -4.37859092470185e-08 1.6733484290611e-07 2.60121701318375e-08 3.79994062442506e-08 1.08538855103309e-07 2.90845445288508e-08 -4.65006307969309e-07 -6.60770300747322e-08 -2.96116790152739e-09 2.61625931974593e-09 3.66440605088131e-09 -8.54631069304353e-09 -1.21941991429688e-08 1.93567951252691e-08 2.13675123727051e-09 -2.04347437484174e-07 -2.00335594622874e-07 4.73227954101576e-09 3.21018444578349e-09 1.83540362304073e-08 -3.72384658316274e-09 -2.13948396084637e-08 1.91407484355335e-08 -8.00553379550292e-09 2.67495948317457e-08 2.40703621843342e-09 2.04340774646105e-08 3.91635206481959e-08 -1.1933605098272e-08 2.93158304655918e-08 -5.83343745630451e-08 -5.31481761722613e-09 6.48704384244636e-08 -3.47483221990436e-09 -6.02006944918155e-08 -1.50940099218902e-07 1.94399208569332e-07 -2.0477175913199e-08 -1.5259344385313e-07 -1.1114032179518e-07 9.48935061457787e-07 4.16708418834196e-09 -4.55840597981577e-08 -8.81157606804638e-09 -2.80973053461437e-08 4.40083053144323e-09 -6.30018052914854e-09 2.11053018383815e-08
"R2029" 7.35561441364384e-10 2.47523350290898e-08 -7.55839448492649e-09 8.89915829745799e-09 -4.98578523131227e-09 1.57559994292033e-08 -2.00039307105332e-08 4.07172311846376e-10 -2.38511432300036e-10 -1.88360508309289e-08 -1.01751578083749e-08 -4.73145062553406e-09 6.87025001507232e-09 2.36579782939636e-09 -5.52124596925334e-09 9.84348730677894e-08 -2.65233478371303e-08 2.8862233052087e-09 6.48771727743389e-09 -4.04705726067782e-09 -1.55856173243466e-07 -4.74036779198346e-08 7.4265836229963e-08 -4.03951833341042e-08 6.60398675120273e-09 1.20560838517548e-08 -3.20312587316023e-08 3.47614948060893e-08 -3.02429336207525e-09 2.36087481356141e-08 4.49602444923358e-09 1.95303620865252e-09 -1.43198922039804e-08 1.15987594041663e-09 2.80117237030199e-09 -1.40254365441218e-08 -1.16767802259737e-08 -1.10131571682954e-08 -9.55463688355703e-09 -4.24337180464577e-09 -1.42987600623042e-07 4.79761452968431e-09 3.97395771782842e-08 7.15547597396443e-09 -3.55004903290334e-09 6.23373856478336e-09 -1.4638754817595e-09 -1.87567025752462e-09 4.2845933858519e-09 -1.14012813099372e-07 -3.20316604669186e-08 2.81071021045902e-09 9.86818836996316e-09 3.72013577549987e-09 -1.12561844733137e-07 5.19475729999166e-08 9.09136561700786e-08 -8.61577942629175e-08 -6.23110487017567e-09 3.64740261997684e-09 4.16708418833965e-09 4.19032329315706e-07 -2.1599849835735e-08 -1.11069837191421e-08 3.48326613052552e-09 1.2850065126364e-08 3.44783216398591e-08 2.44584982000403e-10
"R2030" -1.27263337456169e-09 1.08299317676341e-08 -5.35278126336189e-09 -2.80984371102692e-09 2.82570792426724e-09 6.28308240051582e-09 9.76551690113461e-10 -2.09221470114277e-09 4.01354592684074e-09 4.33347113467428e-09 -1.51272942590753e-09 -1.58868351907755e-09 -3.16819523957666e-09 9.27788613911017e-10 -6.06688723031702e-09 1.54916908757558e-08 3.82151608234334e-09 5.46140182702692e-09 -6.60173926335199e-09 1.32583057590595e-09 1.54368278350735e-08 -1.29715392867812e-08 -1.2142600464691e-08 -2.69136294232005e-09 -8.53817285979744e-09 -2.76545265139622e-09 -1.15853504969073e-08 1.92652518279269e-09 -3.83875529689647e-10 1.98862441670465e-09 -8.96621242648632e-09 -6.27091524459118e-10 -4.70177865844843e-09 7.43208001370205e-09 -4.20867164011351e-10 1.92358483046232e-08 1.61943919565838e-08 -1.93526910218198e-09 3.45234772979202e-08 9.53998520807579e-09 -1.71907443876091e-09 1.02706177574515e-08 -7.78190022695177e-09 1.30195036994426e-09 -2.4051592440706e-08 -4.43172477158652e-10 1.80900461534868e-08 -1.53951355012462e-07 -1.12646447111942e-08 -1.27136332594103e-08 5.09390894625603e-08 -2.42963463938973e-08 -4.87942969909481e-09 -9.333480753305e-10 4.48474177727228e-08 1.47325135586156e-08 -4.76835811775558e-08 1.56487814988573e-08 9.00497316087086e-09 2.0184240106676e-08 -4.55840597981559e-08 -2.15998498357404e-08 2.53568049266584e-07 3.44951704133879e-08 9.83762911037427e-09 -6.21497584413157e-08 -6.0143791224623e-08 -4.09457511376316e-08
"R2031" -8.44791049855873e-10 4.58353444806955e-09 3.28963253726983e-09 -7.12335969138363e-10 1.31393233136432e-09 6.81461765746473e-09 -2.21675260826807e-09 -3.39116735009953e-09 6.22519039423435e-09 -5.49591795416001e-09 1.21726422451246e-09 1.4604631426111e-09 1.43371533019495e-09 9.28819845229652e-10 -5.13937470668314e-09 -7.51280828422423e-09 5.51736890175879e-09 7.66036894916576e-10 -1.37875229369687e-09 -5.87429592164712e-09 5.02231483931947e-09 3.25487652659357e-09 -1.54022567554122e-08 -6.21313372122369e-09 2.02366007390775e-09 -2.1513874643095e-09 -2.46669694239146e-09 1.33936276337562e-08 -2.64203845609181e-09 -5.28130740484873e-09 -2.2301501842244e-09 -5.27341806561653e-10 2.8563836781255e-09 -1.25186235408824e-09 -2.22802825991413e-08 -5.79921204008826e-10 3.32297365353347e-09 -1.51710531906698e-08 4.90029280193148e-09 -1.67747257774691e-10 -5.07733379698508e-08 4.33572028364638e-09 -8.97111990641405e-09 7.2143648770614e-09 5.87341901782186e-09 -3.88116168390526e-10 1.15022956550338e-09 -7.01156651917718e-09 -1.77338567486231e-09 1.04492799991482e-08 1.30025208014085e-08 -4.74176809422173e-09 -6.39811165323342e-09 2.35637619876506e-09 -8.57143371372795e-08 -6.32084028918806e-09 2.55415239540751e-08 2.11787370316123e-08 -3.72978731298795e-09 3.46894022565599e-09 -8.8115760680506e-09 -1.11069837191487e-08 3.44951704133883e-08 1.20171937665488e-07 -2.38741023444556e-09 -1.25355204288649e-08 -9.86865386471092e-09 -2.72994546739689e-09
"R2032" 1.5949999469813e-09 5.58673235101814e-09 9.00960478034208e-10 1.40149696829359e-10 1.51488175481157e-10 1.78706526825679e-09 -3.351895970421e-09 -2.20838987980506e-09 2.15307015681694e-09 1.6508694607744e-10 1.83152099567591e-08 -2.02233466948053e-09 2.64936443980627e-09 3.14119545373237e-09 -4.55447816004877e-10 8.89095688606419e-09 7.96743145963308e-09 -6.29394893907894e-09 -9.59416338262972e-09 3.31548141978822e-10 -2.92146656353539e-09 -8.13102089870959e-09 -3.96794386437758e-09 -4.21389102859837e-09 -2.59246695493286e-08 -1.16808684202542e-08 3.22407271842329e-09 4.35509002299984e-09 -4.8017149678357e-09 2.28755112994015e-09 3.42200529361801e-09 -2.02976170278502e-09 2.53553339661235e-09 -4.33616212356503e-09 2.01938367129834e-09 7.28078215518083e-09 6.76313877423612e-09 -3.3924056647391e-09 -3.47428561010726e-09 1.32857659266216e-09 -4.92645133606625e-10 -3.09456347495465e-09 -1.21241051468586e-09 -9.59783077547839e-10 -1.47580465013536e-08 -4.86339990156684e-10 -2.03342432219743e-08 -8.2414012040891e-09 1.76815034013411e-09 -4.27212918252796e-09 2.4771461624695e-09 -6.7973063246791e-10 1.29228680485312e-08 1.08131672640217e-09 6.10593439636229e-09 5.02877221773657e-09 -9.57282840249343e-09 3.70229314696971e-09 3.45627834391298e-08 -2.81609091271079e-08 -2.80973053461492e-08 3.48326613052212e-09 9.83762911037617e-09 -2.38741023444526e-09 6.10496912522689e-08 7.68190280804694e-09 1.21349335773258e-10 -2.69806740888105e-09
"R2033" 1.34787384513421e-09 1.41635885182136e-09 -4.84975722406313e-09 -3.03275771485342e-11 -1.62207727361117e-09 -1.96275188454184e-09 -1.3225089673686e-09 -1.75363042616167e-09 -2.51351432121307e-09 1.33397026945775e-09 -7.03610784715232e-09 -1.42652593863427e-09 4.90108575376557e-09 -3.19519709974348e-09 5.06977379293432e-09 -2.51745906077096e-09 -2.64394743458556e-09 2.81284369476651e-09 1.94063544376787e-09 5.39746357425304e-10 -1.14814503957344e-08 3.24893215711093e-09 1.0744076066589e-08 3.84455187518548e-09 -5.15833409765819e-09 6.66417347581068e-10 3.58358690859993e-09 2.01601737263095e-09 -7.37895633380527e-10 5.22233256790601e-10 5.98581113141235e-09 3.87792806169788e-09 1.88911709982917e-09 -4.35170813573692e-09 7.94899202319646e-09 -5.75848453423059e-09 -3.4800046166473e-09 5.38457957655673e-09 -5.01660158730332e-08 -1.03084787955998e-08 -4.62104660941118e-09 -1.38020295074697e-08 2.18496784987212e-09 -6.3485226044112e-09 -3.9710092146254e-08 5.96321054094672e-09 -1.25847723158418e-08 9.01850079056982e-09 2.57767531876762e-08 5.48488030424595e-09 -1.09388921121219e-08 1.45917718306084e-08 2.80985283238909e-09 -2.18819124452547e-09 -4.19474390018403e-09 -3.1182709090262e-09 1.53018637407575e-09 -1.3120417728352e-08 1.87282751724736e-08 1.67753513981359e-08 4.40083053144323e-09 1.28500651263646e-08 -6.21497584413169e-08 -1.2535520428866e-08 7.68190280804743e-09 7.70172711036857e-08 8.84493780692763e-09 1.56062026354648e-08
"R2034" 3.52558235936791e-09 8.47105371441201e-09 9.91508817808905e-10 -1.52488479973105e-09 -2.90316641028163e-09 3.61966817745173e-09 1.983424262042e-09 -3.61858871434784e-09 -8.60338508820558e-10 -5.02639973033807e-09 2.94443558091448e-09 -2.14112913348813e-09 -1.47818214865711e-09 1.91463005683069e-09 1.03258140806306e-10 -1.89195982698283e-09 -1.604461911983e-09 -1.54570442725457e-09 6.30181696785592e-10 3.20532578124648e-09 -8.69365045915878e-09 -7.65908644839255e-09 6.96996769583849e-09 6.79158802525873e-09 1.37881715687867e-08 -1.39980275846199e-09 -1.28721066196226e-08 -1.07768446755167e-10 -1.37168398655574e-09 1.842690033927e-09 2.48951770195836e-09 2.86881824864868e-09 -3.87726927627402e-10 3.41481506814559e-11 -1.48483372799357e-08 -1.07231299189388e-09 2.45057081453692e-08 4.0818321296983e-09 -4.4279802772924e-09 -1.19665728265151e-08 -1.05665776012215e-08 6.19257291711469e-09 -1.18122298506413e-09 -2.4172389743919e-09 1.53168241491116e-08 4.86132359494915e-09 -1.00167801111088e-08 2.98498409843975e-08 8.6999130395439e-09 1.70335938296254e-08 -2.40121383151733e-08 2.85328921383866e-09 4.43287764819058e-08 -9.40180373831096e-10 -1.06804959320003e-07 3.21199072327835e-09 -1.65343797643272e-09 -1.33451496502494e-08 -5.11787273045237e-09 -2.35387334251564e-08 -6.30018052915038e-09 3.44783216398585e-08 -6.01437912246211e-08 -9.86865386470393e-09 1.21349335774563e-10 8.8449378069272e-09 1.25399619913043e-07 -5.73787365112193e-08
"R2035" -1.37599949387406e-09 -1.01610542079315e-08 9.16833186970038e-10 2.54997520438316e-11 3.44244175993181e-09 -6.90649838599062e-09 -1.27107125223046e-09 3.44415297724716e-09 2.77175352218587e-09 6.09044877486189e-09 1.17174387309474e-09 2.01486697235928e-09 -3.25166741547028e-09 -3.6097066258037e-09 2.69467352383345e-09 -1.44960506235771e-08 -1.33452931605774e-09 -2.6188405477769e-09 1.3071795188192e-09 -6.42909948888682e-09 7.98981745799681e-09 1.24071232578984e-08 3.9562684396579e-10 -9.60429694933878e-09 -2.50498653361152e-08 7.4275900175017e-10 3.62189961404527e-08 6.28370666487585e-09 3.07907562753402e-09 -5.37497016726281e-09 4.17901930064246e-10 -2.68267428849104e-09 -6.17732643230556e-10 -6.79849869195329e-10 -6.95421061094986e-09 -1.72970278699875e-08 -1.76753464036952e-08 -1.71148159497852e-09 -9.11023732373273e-09 1.00542773769311e-08 1.54329625117742e-08 -7.22523856243206e-09 4.00498010264245e-09 1.62040029730296e-09 -2.24041221840358e-08 -1.20313842463986e-09 6.74811387712402e-09 2.84225289729243e-08 -6.54893272432229e-09 8.5241047417473e-09 -4.05176664395301e-08 1.63694845075182e-08 -3.71369280866175e-08 7.25617312516990e-11 -4.17000491301653e-08 -1.51684692196626e-08 6.13526644927157e-08 -4.3891527336149e-10 1.80975446049606e-08 1.07206972264135e-08 2.11053018383807e-08 2.44584981999551e-10 -4.09457511376279e-08 -2.72994546739387e-09 -2.69806740888114e-09 1.56062026354644e-08 -5.7378736511219e-08 1.08972934687128e-07
