# Supplementary material for: NODDI and Tensor-Based Microstructural Indices as Predictors of Functional Connectivity
Source: PLoS One. 2016 Apr 14;11(4):e0153404. doi: 10.1371/journal.pone.0153404 (PMC4831788; doi:10.1371/journal.pone.0153404)
Supplement: S1 Data — a) Functional connectivity matrices, both fMRI and EEG connectomes across all subjects, in the form of precision matrices and b) structural brain connectivity matrices across all subjects and microstructural indices. Columns and rows are named according to the corresponding brain region that represent. (ZIP) [file pone.0153404.s001.zip › DATA/EEG/47/precShr_EEG_wholeTS13_30.txt]

"C1001" "C1002" "C1003" "C1005" "C1006" "C1007" "C1008" "C1009" "C1010" "C1011" "C1012" "C1013" "C1014" "C1015" "C1016" "C1017" "C1018" "C1019" "C1020" "C1021" "C1022" "C1023" "C1024" "C1025" "C1026" "C1027" "C1028" "C1029" "C1030" "C1031" "C1032" "C1033" "C1034" "C1035" "C2001" "C2002" "C2003" "C2005" "C2006" "C2007" "C2008" "C2009" "C2010" "C2011" "C2012" "C2013" "C2014" "C2015" "C2016" "C2017" "C2018" "C2019" "C2020" "C2021" "C2022" "C2023" "C2024" "C2025" "C2026" "C2027" "C2028" "C2029" "C2030" "C2031" "C2032" "C2033" "C2034" "C2035"
"R1001" 1.3516926755015e-07 -4.44746806945282e-09 -9.55745234499176e-09 -4.62279026064416e-11 1.59925869233021e-09 -1.48918363444656e-08 -2.47594733697617e-08 6.36526071988389e-09 1.43047370158811e-08 2.1105974546452e-08 -1.38336648619124e-08 -1.4059915964674e-08 -1.79391749857507e-09 -1.19915819326433e-07 3.9066930206167e-09 -1.47120142681443e-08 3.11776628403187e-08 7.31199132069117e-09 -1.15168144658258e-08 -1.1875914304189e-09 -1.04379934074458e-08 1.03307400836426e-08 1.50355036421096e-08 -4.6931192449156e-09 3.53782164884196e-09 -2.05853054739706e-09 3.01794083056248e-09 6.00425557356673e-09 5.71405836649175e-08 2.29500606387492e-08 3.3591116629896e-10 2.63718802415995e-08 -7.720117612096e-08 -2.03630153692392e-08 -4.08140645253838e-09 2.16592326231897e-09 2.7023544132984e-09 -3.60684594725743e-09 9.39782964250306e-09 -2.15140606558851e-09 7.41851181100561e-09 2.46275828422228e-09 -1.1324230088442e-08 5.94997545228734e-09 9.13331951212442e-09 9.16610421817809e-09 6.08756004396103e-10 4.55973510985965e-09 -7.202510819633e-09 7.39255109516785e-09 4.0214222116888e-09 -8.13027079349803e-11 2.25267016628828e-10 -2.3686242988804e-10 5.61450721092505e-09 -4.37373578520665e-09 -6.22368649628576e-09 2.46193340317946e-09 3.5094872790385e-09 -4.8258904872159e-09 -1.1476213385796e-09 -7.71723258720869e-09 7.03890564593381e-09 -2.79521116339277e-09 -1.62584275025987e-09 -1.4277377441546e-08 -4.01839489065245e-09 -3.83149215169299e-09
"R1002" -4.44746806945339e-09 2.10225955718497e-07 2.25414280848019e-08 4.93727894722989e-09 1.19882000546015e-09 6.02329855256867e-09 -5.75930963293999e-09 1.18989854869328e-08 8.15112133888878e-09 -3.96520910961825e-09 2.58931504279181e-08 -2.48559372276754e-09 -1.49602000240763e-08 -1.64071483166437e-08 1.126029212079e-09 2.25246891396226e-08 8.04399480777777e-09 -9.7267032755792e-09 1.4665317502551e-08 4.60876109988361e-10 -1.1502487816527e-08 -5.81685727319669e-08 6.07006112386322e-09 -4.1279171202305e-09 -1.1854076038817e-07 -2.99725222083132e-08 -1.40627408221462e-07 2.04410083916217e-09 2.15100905340728e-08 1.30485048921358e-08 2.30471397074078e-08 -7.5652078425801e-09 3.69832522563552e-09 -4.21165750566465e-08 1.84352533270746e-09 -1.82645445844616e-07 3.24398321994213e-08 -1.05598945612856e-08 -2.31693980262093e-09 -3.3351945489062e-09 5.62274475049297e-09 -7.02217064693493e-10 -1.70073707772209e-08 8.56441620271886e-10 -3.39869771151051e-08 -4.7721269301441e-09 8.65802740668582e-08 3.73768862546261e-09 1.41170897541778e-08 -2.5159300384255e-08 3.48197148634563e-08 7.25264488598709e-09 -3.96816825233504e-09 7.28186587592922e-09 5.94736963070672e-08 1.44069319323664e-07 -9.21405416555833e-08 1.19251995620015e-08 1.64047929819561e-08 -1.50642612057559e-08 6.51970016761106e-08 -1.2659037335814e-09 1.30504849863505e-08 -3.01881231914153e-09 -1.3500746257432e-08 -1.24954782289267e-09 -2.76495342932753e-08 6.00379395486338e-09
"R1003" -9.55745234499337e-09 2.25414280848023e-08 1.2413870755967e-07 3.35441752085676e-09 2.68929177595834e-09 8.84839574014466e-09 -1.21762607626387e-09 1.88882820649162e-09 4.35230501418847e-09 -8.97595360103332e-09 -1.07562135079185e-09 -2.33472640839073e-10 9.49043856537994e-09 -1.36201439672893e-09 -7.91399965164987e-09 3.98856162395807e-08 -3.88197671733228e-08 -7.14808806154565e-09 2.58517410331589e-08 8.00601125913071e-10 2.66814992083173e-08 -4.9301120173017e-08 -9.39756808964986e-08 7.55775148364332e-10 2.69914482518498e-08 -3.89025766364123e-08 -9.67256158080836e-08 -6.19648287213038e-09 1.63628774479585e-08 1.78923963646142e-09 -5.22543872533922e-09 -1.36686304205742e-08 3.08710813157166e-09 1.60795504570509e-08 -1.07670224015192e-09 -2.62106140219531e-08 -7.11277701981197e-09 -6.3697595480848e-09 -3.74118303197503e-09 -5.46934012311453e-09 2.34159251997608e-09 -1.5314769918423e-09 8.58508316610362e-10 2.54547297804408e-09 1.87729163514691e-09 -4.49287604271975e-09 -2.43882504721659e-08 4.88522635205539e-09 4.62711838840885e-09 -1.13925564673136e-08 1.52784214872414e-08 1.86421313739895e-10 2.19514181992853e-10 1.00944163436585e-09 1.82518675289412e-08 5.14564462683219e-08 -2.51396012775346e-08 2.96971839562794e-09 6.25011642965232e-09 -2.03389320272104e-08 5.44340932689432e-08 1.22919412850434e-09 5.57234675063338e-09 -1.53897113875719e-09 1.60436080309346e-08 -4.92064635027088e-10 -9.55888296026297e-09 -2.99227068094536e-09
"R1005" -4.62279026063529e-11 4.93727894723086e-09 3.35441752085773e-09 2.01555157603033e-07 8.67744515743655e-10 -5.5009921773005e-09 5.43102304867449e-09 6.39590904143959e-09 -1.2289430401243e-08 -3.02063490158675e-08 -5.54461782716927e-09 3.87219883059266e-08 1.16308990771094e-08 -1.12549661270354e-08 -8.3381346105086e-09 1.17046736191881e-07 -2.87957215698001e-09 -6.69985553232837e-10 2.41510827411646e-09 -5.6743657633237e-08 -2.52136049425587e-08 -4.27194461078391e-08 1.34522472882519e-09 -2.43923837337923e-07 -5.38450104300709e-09 2.03407039824691e-09 -1.411200197896e-08 2.49202512105972e-08 5.60843215958746e-09 1.18072145956778e-08 2.76977696356064e-09 -9.47306034672328e-10 3.93047694089638e-09 2.72789866256886e-09 -6.38704152134086e-10 1.58209746875089e-08 1.1731044669611e-08 -2.1060802232557e-07 -8.13415268365227e-09 -3.6084136934747e-09 5.84366530606645e-09 2.23365658003529e-09 4.10084461123585e-08 6.07606332486969e-08 8.02804256576306e-10 -6.69446207528809e-08 4.69454373147673e-09 -9.40570540611584e-09 1.56153375101537e-08 -1.06151438168897e-08 -6.79267966827697e-11 1.16770592393543e-09 2.81635789851171e-10 8.73942197974451e-08 1.63975058572094e-08 -1.42080083806347e-08 -1.79248616243536e-08 9.72143438997587e-08 -3.54129147852532e-09 3.12421360494935e-10 -9.05970822357272e-09 -1.63663770477103e-08 9.59539313148649e-09 1.39842399966825e-10 -4.47383399031088e-09 1.11951497060748e-09 -4.82461588483528e-09 -4.03642085901273e-09
"R1006" 1.59925869232903e-09 1.19882000546047e-09 2.6892917759589e-09 8.67744515742764e-10 8.19435672459268e-08 -5.45900374787173e-08 -9.78730559184443e-11 8.32202338057448e-09 -1.91096998009103e-08 7.38947708282977e-09 3.04905478883031e-08 3.07835491220029e-08 -1.23441722563164e-07 1.4828169546073e-08 1.85902521294869e-08 -4.74065783261946e-09 1.12647729273808e-09 3.16647533363965e-11 1.86034002282831e-09 -8.65763400639273e-09 6.68444787250819e-09 6.35283758949739e-09 -1.09476503156253e-08 5.81144273710074e-09 3.39963895448692e-08 -4.85525496275218e-10 -4.96304513958254e-10 3.07797991210904e-10 -5.44243059989115e-09 -3.2313138636896e-09 -2.72873047542837e-09 -4.42850258074493e-08 -1.25040157906033e-08 2.42507452762915e-08 -1.5478223040063e-09 -1.32029604407862e-08 3.26562107740069e-09 -5.04782467879744e-09 -6.29966010856912e-09 -3.6447781080021e-08 -3.00563774810869e-09 -4.58422710514194e-09 1.08887914717028e-08 2.3641463740055e-08 2.02921389069427e-08 -1.45995280387417e-08 1.74625113661069e-08 1.82847481177487e-08 2.48300090480511e-08 -1.1997326249884e-09 1.70605866539047e-09 -5.43108158024451e-09 -1.50444866543479e-09 5.94719307902763e-11 9.5546500178935e-11 5.35903457211487e-09 -6.46222012828911e-09 6.61629399291979e-09 5.91363408422813e-09 -1.03136930860573e-08 4.84489329326794e-09 -2.2485725322605e-09 -8.72310926168919e-09 2.52098788720361e-09 4.33776428257442e-09 -1.01802981349517e-08 7.16209067601091e-10 4.31625130091232e-09
"R1007" -1.48918363444647e-08 6.02329855256952e-09 8.84839574014386e-09 -5.5009921772994e-09 -5.45900374787182e-08 5.526556618664e-07 3.26494716629752e-08 -2.30195602072516e-07 1.72856461282579e-07 -7.74240870462588e-08 -5.82965320839764e-08 -3.03430351009149e-07 5.93239522850446e-08 -7.97878148663507e-08 -8.59618697203671e-08 2.26700009215543e-08 -2.55547493663616e-08 4.58738584151392e-09 1.92892307346498e-08 7.3363513730822e-08 1.22027191332154e-09 -5.02680006783751e-08 2.08941146510891e-08 -8.05693138717023e-09 2.18513965866747e-09 -6.00530225981166e-10 -1.48988912187494e-08 -2.68799283358037e-08 3.36895492754962e-08 -1.67395578698893e-08 5.48284464912496e-09 5.40504228951187e-08 4.20556574881818e-08 -1.29075401910925e-08 -1.07818638632198e-08 8.66127159171665e-09 -4.56280754739225e-09 2.72831838047179e-08 2.91248923266397e-08 -2.80099534822875e-08 1.94397301553047e-09 -2.7685385240634e-08 -1.30755408198878e-07 -1.13708726000808e-08 1.87634963488445e-08 1.24944810013688e-07 -1.88203636538506e-08 2.68756097087942e-08 1.72678645452323e-08 -1.68342812896174e-08 -1.42474879904946e-08 2.33777241254916e-09 1.73883446984853e-09 -4.18100347598837e-08 2.83040332993535e-09 1.92306991893741e-08 6.53524290865584e-09 -4.58889869625004e-08 2.7762820554775e-09 -2.10173642743559e-09 -7.30440911545045e-09 4.50757525571162e-08 2.22329287592448e-09 -2.46070665555609e-09 -6.01452435045395e-09 -2.27276375384048e-08 2.89988931888361e-09 -5.75445012809447e-09
"R1008" -2.47594733697643e-08 -5.7593096329401e-09 -1.21762607626368e-09 5.43102304867326e-09 -9.78730559178684e-11 3.26494716629771e-08 1.47223773632873e-07 -2.10677359553712e-08 -4.0472711701937e-08 -2.84554315920757e-08 5.32356217885679e-09 -1.96734180839665e-08 -1.33582451449771e-08 -4.00933376855532e-09 -1.34801805786797e-09 5.86096951365031e-11 -8.04314699082699e-09 -2.05280433266527e-09 -1.21648457143843e-09 1.47640571465164e-08 6.50735581082556e-08 1.99717568771921e-08 -1.40919521830887e-08 3.84057417536302e-08 -3.18834681479148e-09 5.91924884536831e-09 5.35946074379394e-10 -1.03681251521348e-07 6.05859010693414e-09 -9.07574784285059e-08 2.21580929546498e-10 4.53736798162563e-09 4.24006601771694e-08 -9.53267569062285e-09 2.82668536982195e-11 1.02518083102901e-08 -2.0477589114121e-09 -1.54235405607774e-10 6.31366492444273e-09 -1.4230197472077e-08 -1.63246399202238e-08 8.11825739157028e-10 3.26619877164041e-08 -8.20898544108272e-10 2.74486427096899e-09 2.36195003332099e-08 1.57186140398326e-09 5.49522982720983e-09 -9.91281646409394e-09 -8.68636721694031e-09 -9.38479281247218e-09 7.15109768817129e-10 3.18342879708771e-10 -1.91714007550387e-08 3.45477655156115e-10 -1.34532519643101e-08 4.74419953500554e-09 2.92076188017177e-09 3.40402620110817e-09 1.0913450842411e-10 -1.50877168288541e-09 -4.47401496663621e-10 -1.79058628341574e-09 2.47382108569469e-09 1.34716442719402e-09 -4.15078600257488e-09 2.15270185159994e-09 -1.94133477604039e-09
"R1009" 6.36526071988212e-09 1.18989854869333e-08 1.88882820649173e-09 6.3959090414405e-09 8.32202338057455e-09 -2.30195602072513e-07 -2.10677359553702e-08 2.95018024603491e-07 -7.70728723732132e-08 2.16102585356828e-08 7.06106592032716e-08 1.40835337220457e-07 3.2192807112791e-08 -1.1148383692438e-07 -1.05813949621535e-08 -3.309647213895e-09 1.17329402046942e-08 -1.01357039969791e-08 -2.7999382488184e-09 -3.01263823883734e-08 -2.61078716482331e-08 1.90268928532905e-08 8.12700715623501e-09 -1.10526743959874e-08 -3.3788003224215e-08 -1.47665005345214e-08 -1.06195326185343e-08 2.40901350199037e-08 4.43174033275141e-08 3.32925804351584e-08 -4.98630481562558e-09 -1.2922304823382e-07 -3.344985972692e-08 -1.0775064305885e-09 9.25593225319914e-09 9.3270968768028e-09 -1.15970084671416e-08 -2.05832297853862e-08 9.45386714192806e-09 2.47622746126355e-10 1.85106734670178e-09 3.61091665523117e-10 6.35999469032787e-08 1.3410795786125e-08 -2.57138312456183e-08 -7.37591150578804e-08 -3.87823465925849e-09 -4.83909690615833e-09 2.27067745419861e-09 2.23587742741674e-09 9.41102855379414e-10 2.98863752851218e-09 3.14693833722469e-09 2.58968242609946e-08 -1.08303885489231e-09 -1.09194893080974e-08 1.69588605940614e-08 3.01058066679071e-08 -1.2111159408356e-08 1.05265348053967e-08 2.91577561823911e-09 -2.52282494525017e-08 -5.99914559478215e-09 -6.78545856931534e-09 1.19364588835113e-08 1.51685168900313e-08 5.65396912441173e-09 -9.97239164051647e-09
"R1010" 1.43047370158823e-08 8.15112133888878e-09 4.35230501418712e-09 -1.2289430401243e-08 -1.91096998009109e-08 1.72856461282578e-07 -4.04727117019385e-08 -7.70728723732131e-08 4.36437059817813e-07 4.50662397769795e-08 -1.18153886272779e-08 -1.93226338476579e-07 2.57345310027177e-08 1.0723039901103e-08 -1.60293761770926e-08 9.36348481754285e-08 1.22081837873948e-08 -1.38609911889071e-09 8.24583132659375e-09 2.23192699278696e-08 -5.23987105879387e-08 -1.61917804416309e-07 5.13364121269586e-08 -2.67084237324031e-07 -2.09749532454091e-09 -8.07335226569676e-09 -1.62176146760822e-08 1.33873290807135e-07 -1.28582233785948e-08 1.39044820469827e-08 5.5123680236164e-10 1.64697310819149e-08 -9.07757288843031e-09 -1.65211334006673e-08 -2.12222429605643e-08 1.88687809160186e-08 5.10660375699912e-09 5.90376623813465e-09 -1.12834451573457e-08 -2.53065360729741e-08 -3.22811962018715e-08 -5.64074075176622e-08 -4.32712342952599e-07 1.15130157192615e-08 -1.17655677876807e-08 8.53429150037915e-08 3.93844803062589e-09 2.62345889355191e-08 1.35483584246047e-07 2.66234072843869e-08 -1.13797698245877e-08 7.72508160503653e-10 -1.48284316794774e-09 -3.61482836992754e-08 -7.92672083147602e-09 5.06024187122977e-08 -1.22440181449882e-08 1.9516086415126e-07 -1.04933750355835e-08 1.32461621147668e-08 -2.90609426137545e-08 -8.14924050303971e-08 -1.05421486612395e-09 4.49830789894907e-08 -4.99926477304848e-09 1.23911061630081e-08 8.18057350876052e-09 1.11594646862589e-08
"R1011" 2.11059745464522e-08 -3.96520910961805e-09 -8.97595360103201e-09 -3.02063490158696e-08 7.38947708282853e-09 -7.74240870462527e-08 -2.84554315920834e-08 2.16102585356843e-08 4.50662397769808e-08 1.96121733344187e-07 1.33700615113382e-08 -2.982111709809e-08 -2.00159954579449e-08 3.19555699588313e-09 4.07523036918504e-08 -9.34345301407021e-09 1.12008200636989e-08 -2.43243986957602e-09 -6.41232184661675e-09 -5.55199230851734e-08 -8.6326874452732e-09 -2.16461170867719e-09 1.03836520673541e-08 6.74764691909196e-09 -4.5909734792665e-09 2.45432657981836e-09 8.97809486167551e-09 2.09132713680975e-09 -2.25808864884755e-09 1.10131690768857e-08 -1.81822410413559e-09 3.18535526767861e-09 -1.93830159700037e-08 -1.01630539365952e-08 4.64607720437723e-09 2.32491071530083e-09 -4.47033502167466e-09 7.79892121977918e-08 -1.07321344028404e-08 -3.30521248924215e-08 -1.05575478472788e-08 1.84640962150975e-08 -3.54730288740802e-08 3.01620194573056e-08 -1.16793909829409e-09 4.4901743309519e-08 6.77062615728851e-09 -1.8305335038593e-08 -2.36296155478994e-09 1.80475319141907e-08 5.13028621819082e-10 -2.25497446209128e-09 4.11255272307875e-10 -3.02442560494953e-08 -9.54502080129013e-09 -6.56321526520955e-09 6.22046033546355e-09 -4.97335552042664e-08 2.14213667802544e-09 -3.72564366911507e-10 -3.50066503003986e-09 9.94546715016804e-09 7.29021950824594e-09 6.34044340281305e-09 4.46069376297132e-10 2.6808753192294e-09 -5.95527675145855e-09 3.14839767157135e-09
"R1012" -1.38336648619115e-08 2.58931504279181e-08 -1.07562135079084e-09 -5.54461782716981e-09 3.04905478883028e-08 -5.82965320839775e-08 5.32356217885517e-09 7.06106592032718e-08 -1.18153886272776e-08 1.33700615113366e-08 2.10907369971462e-07 2.25451957533316e-08 -1.33519475386484e-07 1.50012909684945e-09 2.62931413431514e-08 -8.30330258945542e-09 3.82890405259525e-08 -1.17360794753214e-08 -6.86283476346433e-08 -5.89190744678089e-09 2.77584311080244e-09 9.30572993811672e-09 1.32739898229424e-09 9.38750388116089e-09 -1.93327337910004e-08 -7.75885056295897e-10 -1.66516966112524e-08 -3.31105492191129e-09 2.46873771903837e-08 1.08936174128033e-09 -1.45998348926838e-08 -8.94335456784536e-08 3.82345560987758e-09 -6.00231362399373e-08 1.12776517857554e-09 -5.30753355375204e-09 -1.34314541543517e-08 4.42753181197561e-09 1.27699526238041e-08 1.95593427166535e-09 4.65634605514984e-10 -9.51772723530145e-09 8.22500104804186e-09 -1.14039624281851e-09 1.45593599414793e-08 -1.34466839517526e-08 -1.05389877894501e-07 8.19561226864536e-09 -5.53783129555561e-09 3.49947349756923e-09 4.18315540948248e-10 -1.00369178402728e-08 -5.0749130317915e-10 5.62194925313962e-09 1.11293459182446e-09 -2.26255065372743e-09 3.96039589553602e-09 -6.43273570882407e-09 1.00350296208064e-08 1.77965039155233e-08 1.38539389641014e-08 -8.86724226270746e-10 2.34599364712749e-09 -3.46634293899076e-09 8.51741751220194e-08 -7.13195748286991e-09 -9.66972898779726e-09 1.52993212585614e-08
"R1013" -1.40599159646745e-08 -2.48559372276805e-09 -2.33472640837914e-10 3.87219883059279e-08 3.07835491220034e-08 -3.03430351009152e-07 -1.96734180839667e-08 1.40835337220456e-07 -1.93226338476578e-07 -2.9821117098093e-08 2.25451957533318e-08 2.66365897619922e-07 -1.17101412701619e-08 8.49024178174829e-09 1.01104959307313e-08 -8.30718062676659e-09 5.08779317016927e-09 -1.08490595336152e-09 -9.43930380865286e-09 -5.25458235985188e-08 -1.58782536844775e-09 5.31405938310835e-08 -2.63594153453431e-08 -1.43957541221943e-08 7.2062677565384e-10 3.19364547789825e-09 3.86873606410937e-09 3.44084972245129e-08 6.19757273109539e-09 8.69526025615554e-09 -3.32552533671326e-09 -3.23018844145485e-08 -4.48364761839599e-09 6.60382379301866e-09 4.43053195628388e-09 -3.97566768481328e-09 5.11033117164176e-09 -7.28637816427823e-08 -1.63580657054494e-08 3.94400863778304e-08 -1.81772211448241e-09 7.63788954673949e-09 1.6499080972621e-07 -1.56936184751636e-10 -6.19883956881124e-09 -1.77730275045033e-07 2.12157919810807e-09 -4.25336625561321e-09 -5.04971448273691e-10 6.39874292052572e-09 1.16486794711115e-08 4.16809429439659e-10 -1.50517899231301e-09 9.35968411825471e-08 -3.29272707096699e-09 -2.24107087741415e-08 -5.78692096324619e-09 3.80027723960988e-08 -1.65228481861384e-09 -1.42840096521278e-09 7.24910110015595e-09 -2.84220072590512e-08 -6.33654982252213e-09 3.57572998753564e-09 3.44722222387547e-09 1.01114351463482e-08 2.17906395334162e-09 -4.15507397301601e-09
"R1014" -1.79391749857406e-09 -1.49602000240774e-08 9.49043856537957e-09 1.16308990771093e-08 -1.23441722563162e-07 5.93239522850443e-08 -1.33582451449772e-08 3.21928071127891e-08 2.57345310027173e-08 -2.00159954579443e-08 -1.33519475386482e-07 -1.17101412701622e-08 5.16315267360927e-07 -5.33630814862006e-08 -5.52683654007364e-08 2.23825538453982e-08 3.80509666103339e-08 -1.65967804418552e-08 9.29601307821584e-08 3.37315040540585e-09 -2.12493958494201e-08 1.53486568831049e-09 -1.83457043810206e-08 -3.50838755117777e-08 -5.78500422175485e-08 -5.9936538851985e-08 1.07871071863846e-08 2.1069788573162e-08 3.51516272547542e-08 9.86149154161384e-09 6.93830535160488e-09 5.71777917414192e-08 6.63919958567959e-08 -2.10647027231587e-07 4.43382298603351e-09 5.24279252724565e-08 -1.91321597075077e-08 -1.06341499939903e-08 -7.53988524111816e-08 1.74583128491603e-09 1.06415593720572e-08 4.02180247854224e-08 -1.66391319860275e-08 1.18513141334286e-08 -6.37802080630642e-08 -8.38796853256822e-09 -8.19276830367265e-08 -4.20094332201095e-08 3.40853791362292e-08 -1.36906282835151e-09 -1.5783916302562e-08 2.2950449123282e-08 4.11476259854346e-09 5.08987556022976e-09 -2.06692273209666e-08 -3.69122127656287e-08 4.56332052046802e-08 6.69310105953976e-09 -6.62885638821627e-08 4.83628183721826e-08 -2.1194330625958e-08 -5.83807361927307e-09 1.48851971588216e-08 -4.016494164888e-09 -2.66433272589191e-08 3.58294479881645e-08 -1.39122754220445e-09 -3.57774731578373e-09
"R1015" -1.19915819326434e-07 -1.64071483166435e-08 -1.36201439672826e-09 -1.1254966127035e-08 1.48281695460728e-08 -7.97878148663487e-08 -4.00933376855464e-09 -1.11483836924378e-07 1.0723039901103e-08 3.19555699588784e-09 1.5001290968487e-09 8.49024178174764e-09 -5.33630814862004e-08 5.1135997590403e-07 3.28001518752962e-08 1.48803693975614e-08 -4.63631946309472e-09 -5.37453677200084e-09 1.99595837266961e-08 4.82646762086847e-09 2.22497429638118e-08 -2.06029753517795e-08 -3.40553178953819e-08 1.63448611643325e-08 3.45597227402662e-08 -1.96951212010801e-08 1.51689650614552e-08 -1.11865397294915e-08 -3.14302962163463e-07 -2.72375415643414e-08 3.29491552658315e-09 -5.92302299897867e-09 4.07068031671119e-08 1.27576272226624e-07 6.49048143306197e-09 -1.64947056703113e-09 1.18873361666713e-09 1.33177139011319e-08 -2.57152037583298e-08 2.42814856782165e-08 -6.02708486649161e-10 1.19318834053656e-08 -1.32467506648756e-08 -2.07101600990107e-08 -1.13777269619547e-08 2.20447824784626e-08 1.55862612717208e-08 -4.04024919683203e-08 -2.06253112527131e-09 -9.58719396475791e-10 7.20116806613486e-09 -3.46544973099478e-09 -1.2774828240729e-10 -1.80981679381634e-08 -7.33935631659366e-09 5.02882537952295e-09 -6.30935128208045e-09 -7.05304198818145e-09 -1.58093347221602e-08 2.12165016979436e-09 4.12796875878974e-09 6.43206256418154e-09 -3.10578044836243e-09 9.63836107396784e-09 -5.34042256968193e-09 3.02750387778718e-08 -3.17326032847399e-09 1.2392386368715e-08
"R1016" 3.90669302061966e-09 1.12602921207853e-09 -7.91399965164943e-09 -8.33813461050783e-09 1.85902521294863e-08 -8.5961869720365e-08 -1.34801805786958e-09 -1.05813949621528e-08 -1.60293761770921e-08 4.07523036918489e-08 2.62931413431514e-08 1.01104959307301e-08 -5.52683654007363e-08 3.28001518752952e-08 7.83361447197358e-08 -1.05865540866996e-08 1.64178556474978e-08 -2.13069522878691e-09 -1.13134299693811e-08 -1.00041389102479e-08 2.08839327822361e-09 8.22719972664638e-09 -2.27215867457091e-09 2.35919565342862e-08 -3.90249489927851e-09 5.84588646151537e-09 8.50201560591081e-09 -1.36519201806936e-08 3.24502594376696e-09 5.43567250303072e-09 2.70288626540917e-11 7.5513349623908e-09 -1.9206197803215e-08 -2.40173377498658e-08 5.75579186554431e-09 -1.36228288081017e-08 2.90278612100294e-09 1.29411545718026e-08 -2.82255010680823e-08 -3.57935790157538e-09 9.59674640851133e-10 3.03372092499122e-08 4.23529822773735e-09 2.82086930418652e-09 -3.29254664456328e-10 3.80280448937502e-08 7.66113266327065e-09 -2.60473396502765e-08 -3.23270108265404e-08 2.34151791902442e-09 -2.14686599183838e-09 -4.63507452477254e-09 -3.47002073369887e-09 -1.92644148879646e-08 -1.64985096281722e-10 8.08883440867715e-10 -4.40808733260674e-09 -4.33754825074355e-09 9.36675481600149e-09 -9.76161739095044e-10 6.31857328290477e-09 -1.85856902633369e-09 5.85737147432883e-09 -2.01261998809244e-09 4.66404491869131e-09 8.8933969206939e-09 -7.97449619321522e-09 2.1464120453169e-08
"R1017" -1.4712014268144e-08 2.25246891396212e-08 3.98856162395818e-08 1.17046736191883e-07 -4.74065783262074e-09 2.26700009215542e-08 5.86096951368308e-11 -3.30964721389457e-09 9.36348481754292e-08 -9.34345301406938e-09 -8.30330258945526e-09 -8.30718062676774e-09 2.23825538453974e-08 1.48803693975614e-08 -1.05865540866983e-08 3.65770710153811e-07 6.38092190096396e-09 -1.62307512852735e-09 1.35566078123817e-09 -1.06666049975684e-08 -6.77277452899703e-08 -2.76567757686514e-07 -4.65271487011664e-09 -2.81923030778287e-07 -8.05757085303791e-09 -8.49154833181861e-09 -6.18701780888426e-08 3.05184163148169e-08 -2.09424473526938e-08 3.57931367670511e-08 6.4565346035177e-09 -7.06411049137182e-09 5.08318111806648e-09 3.11689588522462e-08 -6.35218232362425e-09 3.01706530042191e-08 -1.07569717676002e-08 -1.1277395743269e-07 -5.51059430433302e-09 1.22694792569125e-08 -2.89615415460916e-08 3.3178384891675e-09 1.60634974836047e-08 3.46566827397363e-08 5.34427408031012e-10 -5.93551293757167e-08 1.86085169054391e-08 -7.71007178742567e-09 5.28474163350676e-09 -1.46300421436288e-07 -2.06473337868152e-08 8.38424300265077e-10 1.49069325041069e-09 2.41197446588398e-08 2.94456728372007e-08 7.80213841742604e-08 6.1804318771064e-09 1.01569566794217e-07 -2.25549558399653e-08 1.22685426677225e-08 -1.3134457343218e-08 6.48030417464023e-08 1.13687331935436e-08 9.6879196725028e-09 -1.38243131468992e-08 1.19693511778708e-09 -3.03912906403104e-09 -4.99801815867497e-09
"R1018" 3.11776628403171e-08 8.04399480777854e-09 -3.88197671733235e-08 -2.87957215698071e-09 1.12647729273922e-09 -2.5554749366362e-08 -8.04314699082579e-09 1.17329402046932e-08 1.22081837873946e-08 1.12008200636967e-08 3.8289040525952e-08 5.0877931701693e-09 3.80509666103343e-08 -4.63631946309451e-09 1.64178556474992e-08 6.3809219009635e-09 1.74289094033777e-07 6.3977732795747e-10 -2.53131188170664e-08 -1.61530884188281e-09 -1.63380754966096e-08 3.87315622804797e-09 -1.86247017271005e-08 -8.83442519771813e-09 -3.6782101161996e-09 -6.14417976515348e-08 4.01998793172931e-08 9.23264838102517e-09 1.58439532523301e-08 1.2966609822235e-08 6.24377085411762e-10 9.71021501068572e-09 -2.53634972036503e-08 -1.5956795055025e-07 -2.37073085607863e-09 -5.96728510137101e-09 5.60482147486634e-09 1.16988554528015e-09 -1.46458002185981e-08 1.57945546347242e-08 5.90562614534763e-10 -1.16141355802768e-10 -7.11596249268079e-09 -7.4151492279577e-09 -9.89379323076523e-09 -7.76775386499316e-09 -4.67523040381514e-08 -5.80123094192586e-09 3.64458246113017e-09 -6.90450260855422e-10 -5.88558333367986e-09 4.22614525827039e-10 4.54109198313795e-09 4.13531373407434e-09 -9.6166822791878e-09 -1.92603141159126e-08 1.16003607145157e-08 -9.52525353740514e-10 8.1887959390065e-09 1.12825409670099e-08 -2.20151963790375e-08 2.97348768831712e-09 4.34335679386835e-09 2.04873325492766e-09 1.9395021939784e-08 6.16689698841333e-09 -1.68491282102286e-10 4.06915739921647e-09
"R1019" 7.3119913206917e-09 -9.72670327557936e-09 -7.14808806154496e-09 -6.69985553232301e-10 3.1664753335649e-11 4.58738584151476e-09 -2.05280433266421e-09 -1.01357039969778e-08 -1.38609911889131e-09 -2.43243986957514e-09 -1.17360794753216e-08 -1.08490595336333e-09 -1.65967804418551e-08 -5.37453677200116e-09 -2.13069522878809e-09 -1.6230751285276e-09 6.39777327959732e-10 3.92415680173039e-08 -3.23943086880637e-08 1.15491401613403e-09 -5.05966146745798e-09 4.50093419541608e-09 -1.06977526327626e-10 1.84614637650561e-09 -3.65104513263023e-09 5.82140351860353e-09 1.36285516013103e-08 -1.85357696444858e-09 4.34235387136224e-09 2.53901497980367e-09 -6.28540510171061e-09 -8.50111525734815e-10 -1.892721840917e-08 4.01890898811125e-08 -3.15867592504164e-10 9.81223908937706e-10 1.03641639671327e-09 3.74626278121917e-09 2.22780442952172e-09 6.02777349286156e-09 -6.39674639936311e-10 -1.59598662072671e-09 -5.24036146811412e-10 -8.81473049889369e-09 -3.02364806985528e-09 4.50469429986574e-09 1.56528213491398e-08 -9.12515315442099e-10 -3.22611389617345e-09 7.25294260952392e-10 -9.34673813626413e-10 -6.02202183078933e-10 7.71960953286508e-10 -1.79631912746622e-09 5.22182219425856e-11 -6.14466044113975e-09 1.76818047052229e-09 -2.63992779528864e-09 1.61075153591201e-08 -4.17058518775699e-09 -4.08937033332915e-09 6.33810996424504e-10 -9.08407483133921e-10 7.92515801672799e-10 -5.48256846220295e-09 2.30174961427424e-09 2.46185946066697e-09 -3.42232100966245e-09
"R1020" -1.1516814465827e-08 1.46653175025509e-08 2.58517410331595e-08 2.41510827411641e-09 1.86034002282756e-09 1.928923073465e-08 -1.21648457143779e-09 -2.79993824881879e-09 8.24583132659359e-09 -6.41232184661798e-09 -6.86283476346422e-08 -9.43930380865143e-09 9.29601307821585e-08 1.99595837266979e-08 -1.13134299693815e-08 1.35566078123863e-09 -2.53131188170671e-08 -3.23943086880618e-08 1.14412756077302e-07 3.11260109804929e-09 9.8146221534683e-09 -3.93635670570785e-09 -1.64891661759154e-08 -4.22268912424412e-09 2.39091999392555e-08 -6.22960772488138e-08 -1.47384055933295e-08 3.46754477659026e-09 -1.81257329821317e-08 -4.93479660203962e-09 8.95843634185258e-09 6.36858966569522e-09 3.29004092273745e-08 -4.62810124689587e-08 9.52777094565779e-10 -1.3434436008474e-08 1.67524695673905e-09 -7.16353859323456e-09 -1.70794562175739e-08 -1.42221900615574e-08 2.86449555223907e-09 6.83844962759859e-09 -8.10530531646681e-09 1.34958221933572e-08 -3.13094519811662e-09 4.3914032229669e-09 1.14867136380376e-08 -3.43916414137934e-09 1.45424416336045e-08 1.58540429611792e-09 5.54999023194548e-09 3.61187662073851e-09 -2.89559649122514e-09 -2.98229743789303e-09 2.49850137501587e-09 7.44881498588642e-09 -7.57288086207794e-09 8.32229403198683e-09 -3.05701397445361e-08 -3.6148000788645e-09 1.40494831216837e-08 -5.9741194188718e-09 -1.68738930599696e-09 8.10656402551303e-10 -2.02898652817191e-08 5.07970315547202e-09 -2.55432363362013e-09 1.41121536543768e-09
"R1021" -1.18759143042150e-09 4.60876109988068e-10 8.00601125911751e-10 -5.67436576332341e-08 -8.65763400639155e-09 7.3363513730822e-08 1.47640571465188e-08 -3.01263823883732e-08 2.23192699278697e-08 -5.55199230851711e-08 -5.89190744678141e-09 -5.25458235985186e-08 3.37315040540635e-09 4.82646762086853e-09 -1.00041389102474e-08 -1.06666049975676e-08 -1.61530884188398e-09 1.15491401613442e-09 3.11260109804858e-09 1.09775983805898e-07 4.73926765475025e-09 -6.76235037186091e-09 2.36978722844122e-09 2.63715542825049e-08 2.02175494033575e-09 -2.53086686621833e-09 2.72502897057077e-09 -1.02237221356644e-09 -6.42052163893336e-09 -7.54217139680748e-09 1.25270460612108e-09 3.47789848065915e-09 4.64527324287126e-09 4.12507480897706e-09 -5.33693687722636e-09 -5.22632476265044e-09 -1.71059466651331e-09 -2.20651666387412e-08 1.22966372821514e-08 2.28020533606804e-08 -2.73224870907669e-08 -2.19255473277231e-08 -1.9753138923986e-08 -5.5715595798825e-08 1.30208111244489e-09 -1.17078140523885e-08 -1.63867352373456e-09 1.79360173056784e-08 8.55559241064706e-09 -2.06500090689962e-08 -5.17029626159335e-09 6.39077337069594e-10 -1.00797145822709e-09 -6.61011642628967e-09 -1.56204861705659e-09 1.08886145934088e-08 2.1661919956888e-09 7.93689567341501e-08 -1.66721223804232e-09 1.49731627858278e-09 3.54362851388077e-09 -1.69263116814633e-08 -2.72015839353951e-09 7.9123107752948e-09 -4.77291627127429e-10 -3.15225103795421e-09 1.78024045715196e-09 2.33801612580025e-09
"R1022" -1.04379934074484e-08 -1.1502487816527e-08 2.66814992083225e-08 -2.52136049425584e-08 6.68444787250911e-09 1.22027191331708e-09 6.50735581082575e-08 -2.61078716482343e-08 -5.23987105879377e-08 -8.63268744527413e-09 2.77584311080478e-09 -1.58782536844677e-09 -2.12493958494188e-08 2.22497429638104e-08 2.08839327822564e-09 -6.77277452899715e-08 -1.63380754966122e-08 -5.05966146745945e-09 9.81462215346725e-09 4.73926765475224e-09 2.866502300051e-07 1.51192483326173e-08 -1.56045686810276e-07 1.55824200698241e-07 2.1249570595775e-10 -4.77407539985918e-09 4.0030566938246e-09 -1.42419559146367e-07 -5.03116135204812e-09 -1.10175178911413e-07 -1.38559557120682e-09 9.25261168425113e-09 2.54794087195878e-08 -9.76530565755084e-09 3.15532152423472e-09 3.44753544353179e-09 -4.73867280129263e-09 1.33745517023472e-08 4.62878852220369e-09 -1.5409110091951e-08 1.54180456413e-08 -3.96080054565326e-09 2.72386880007618e-08 3.70886790805341e-09 -4.65783123207979e-09 3.76390755732527e-09 2.09598380168142e-09 3.72108845098917e-09 1.0138753784385e-09 2.30180534207585e-08 -2.95284334060373e-09 -5.79208959953492e-10 1.41921925930192e-09 -5.07158166370267e-09 1.77332208548563e-09 1.89581223831851e-08 -3.22083781411982e-09 -3.55526935667591e-08 1.25782072955502e-08 -1.61290316122445e-09 -4.75317328420266e-09 -7.13110674003282e-09 6.1876155784039e-10 -1.32894320712418e-08 5.2597221404938e-09 -3.60808435782862e-11 -3.18402830314199e-09 2.05452803919379e-09
"R1023" 1.03307400836441e-08 -5.81685727319675e-08 -4.93011201730177e-08 -4.27194461078383e-08 6.35283758949715e-09 -5.02680006783751e-08 1.99717568771913e-08 1.90268928532901e-08 -1.61917804416308e-07 -2.16461170867525e-09 9.30572993811648e-09 5.31405938310826e-08 1.53486568831039e-09 -2.06029753517791e-08 8.2271997266472e-09 -2.76567757686515e-07 3.87315622804869e-09 4.50093419541578e-09 -3.93635670570722e-09 -6.76235037186194e-09 1.51192483326184e-08 4.08121778312833e-07 -2.33254885014184e-08 1.77852097404081e-07 5.55510990262685e-09 8.64547423769343e-09 9.59557755014346e-08 -3.24025162101313e-08 3.05636354811156e-08 -4.06969060235312e-08 -4.57938694557232e-09 1.20230642673761e-10 1.16787558923478e-08 -4.03397220791702e-08 5.81274758052852e-09 2.65832496811382e-08 -8.65086560368919e-09 5.67204843679283e-08 -9.41425020608551e-10 -3.36661763151519e-09 2.87092525556828e-08 6.60464748255784e-10 3.96264484359706e-08 -4.63308207850529e-08 2.73499737629263e-08 4.82051665913147e-08 -3.58169793904623e-08 7.61652241229976e-09 -1.88848429831492e-08 6.99038422649652e-08 -8.08095460820499e-09 -2.89888170160261e-09 -2.75772213382439e-09 9.45378185232235e-09 -5.93584378726518e-08 -2.6158507531082e-07 9.50149418969158e-08 -1.10143511848986e-07 1.21801834431674e-08 -2.09255736512021e-08 3.73321797706963e-08 -2.13634171931708e-09 -7.22673304526408e-09 -1.87292519940356e-08 1.52237107645513e-08 -1.39415633626132e-08 4.31535627310128e-09 1.34612731270854e-08
"R1024" 1.50355036421083e-08 6.0700611238634e-09 -9.39756808965019e-08 1.34522472882859e-09 -1.09476503156227e-08 2.08941146510877e-08 -1.40919521830897e-08 8.12700715623419e-09 5.13364121269604e-08 1.0383652067352e-08 1.32739898229249e-09 -2.6359415345338e-08 -1.83457043810214e-08 -3.405531789538e-08 -2.27215867457203e-09 -4.6527148701158e-09 -1.86247017271018e-08 -1.06977526324886e-10 -1.64891661759137e-08 2.36978722844087e-09 -1.56045686810275e-07 -2.33254885014184e-08 2.94908526873706e-07 -6.64898987287337e-08 -2.51156163549176e-08 4.86322928877706e-08 -7.91156672347381e-09 5.5396264409e-08 -9.11184474495046e-09 2.15198961774188e-08 5.96360578206286e-09 1.20094786506598e-08 -8.46666384772761e-09 1.25091314737851e-08 4.11027477632963e-10 1.67421223756129e-08 -1.70438498475269e-08 7.86461639407763e-09 1.1709404714609e-08 1.80645758142578e-09 -2.23710852445529e-08 3.33432552683538e-09 -2.60044460580283e-08 7.1807934239563e-09 1.07482508664056e-08 1.43810376716464e-08 3.11408091782119e-08 -2.42420447595271e-09 -4.80396512370594e-09 1.41258703669977e-09 -1.00572011516484e-08 6.70644811866466e-10 -2.95534394690866e-09 -1.66345253033324e-08 -2.14389605460275e-08 5.04452097831071e-10 2.58872102610152e-08 2.43933095907174e-08 -1.8997430437407e-08 5.35946615827085e-09 4.13803023635977e-09 -5.59484224875850e-09 -7.0236608137242e-09 1.41474087893678e-08 -1.73109569940242e-08 -7.72916214469141e-09 1.21906659046258e-08 -3.23713546984865e-09
"R1025" -4.69311924491567e-09 -4.12791712023064e-09 7.5577514836544e-10 -2.4392383733792e-07 5.81144273709952e-09 -8.0569313871665e-09 3.84057417536277e-08 -1.10526743959862e-08 -2.67084237324033e-07 6.74764691908875e-09 9.38750388116109e-09 -1.43957541221962e-08 -3.50838755117781e-08 1.63448611643315e-08 2.35919565342864e-08 -2.81923030778285e-07 -8.83442519771762e-09 1.84614637650407e-09 -4.22268912424379e-09 2.63715542825004e-08 1.55824200698241e-07 1.7785209740408e-07 -6.64898987287308e-08 8.32865581103306e-07 1.07787130880849e-08 -1.66544051929306e-09 1.97737279136948e-08 -3.81760171069868e-07 1.61963137674807e-09 -4.42775653204096e-08 -4.75814468608556e-09 2.52732285897493e-09 -1.32756199822447e-09 -3.87125667603301e-09 1.4321158166389e-08 -5.78493643905488e-08 -3.57476331116852e-08 2.57395468155341e-07 1.20969805343629e-08 -7.15611564573256e-09 1.59777682469881e-07 1.48237066833021e-08 1.56274965064188e-07 -7.64709680041335e-08 -1.3358576882374e-09 5.85681881119611e-08 -1.13026123885078e-08 -7.87213546228128e-09 -6.03014246581459e-08 -4.34142039674208e-08 8.08436831346329e-09 -1.23348930535018e-09 1.08776303645312e-12 -3.73496065112466e-08 1.04635878074579e-08 3.21173257843284e-08 4.58088073049464e-08 -4.44388890115601e-07 2.15095368864306e-08 -1.3753125245998e-08 4.37375587791789e-08 1.58230841303966e-07 -6.96321001518196e-10 -9.6751676905977e-08 1.2197649833765e-08 -3.50995750182505e-09 -1.11271017529738e-08 5.9825975995919e-09
"R1026" 3.5378216488425e-09 -1.18540760388172e-07 2.69914482518503e-08 -5.38450104300682e-09 3.3996389544869e-08 2.18513965866676e-09 -3.18834681479223e-09 -3.37880032242159e-08 -2.09749532454103e-09 -4.59097347926697e-09 -1.93327337910002e-08 7.2062677565384e-10 -5.78500422175487e-08 3.45597227402651e-08 -3.902494899277e-09 -8.05757085303816e-09 -3.67821011620021e-09 -3.65104513263078e-09 2.3909199939255e-08 2.02175494033752e-09 2.12495705956525e-10 5.55510990262679e-09 -2.51156163549159e-08 1.07787130880861e-08 4.11535955461247e-07 -8.54797646664324e-08 4.6232491672788e-08 2.97811196877748e-09 -2.0038489453071e-08 -2.05851331752666e-10 -4.58988915637197e-08 1.12511680150267e-09 -1.68052751112914e-08 4.71404757947562e-08 -1.03919547708827e-09 -4.83257854211708e-09 -1.19107449615056e-08 1.6466157604672e-09 1.24094876733126e-08 -4.31709231285377e-09 -6.44027532072806e-09 -5.49737434462163e-09 2.37865052874573e-09 3.63770187739443e-09 1.56758647056481e-07 6.32389940573431e-09 -2.5622078056606e-07 1.56423926734769e-09 -3.45640938067094e-09 -6.45153547703984e-09 8.2415650731057e-09 -1.54779510144686e-08 -2.20722312887713e-08 -6.27403233767141e-09 1.8540775735223e-09 -4.12807218299859e-09 6.92172889486274e-09 2.26468006452863e-09 -1.25891771879169e-07 1.71619065110302e-08 2.82631542363283e-08 4.56938713157947e-09 -9.31182612862174e-09 1.32481970154743e-09 5.29867294198149e-08 -2.92296452539888e-08 1.19887595132663e-08 -2.26929041625952e-08
"R1027" -2.05853054740149e-09 -2.99725222083115e-08 -3.89025766364107e-08 2.0340703982455e-09 -4.85525496274697e-10 -6.00530225980536e-10 5.91924884537041e-09 -1.47665005345211e-08 -8.07335226569631e-09 2.45432657982043e-09 -7.75885056296137e-10 3.19364547790182e-09 -5.99365388519862e-08 -1.96951212010785e-08 5.84588646151519e-09 -8.49154833181877e-09 -6.14417976515399e-08 5.82140351860249e-09 -6.22960772488125e-08 -2.5308668662177e-09 -4.77407539985597e-09 8.64547423769268e-09 4.86322928877683e-08 -1.66544051929024e-09 -8.54797646664322e-08 1.95952239144481e-07 -8.17445720596774e-09 -4.0978205193846e-09 1.99852249487603e-08 -2.04968609001952e-09 7.7240813983838e-10 1.72457055192465e-08 -1.2260298991871e-09 4.36421465950495e-08 -6.11048237352215e-10 5.94409870541422e-08 1.53263791106894e-09 2.71457767994458e-09 1.38978055993459e-08 1.2708574210552e-09 -4.9887187415491e-09 8.85558037071969e-10 1.9654733566552e-09 -7.21542835604188e-09 1.48921115913966e-08 -7.2762667087101e-11 5.41733776187157e-08 3.50653205400005e-09 -9.40629093073162e-09 3.98395096831276e-11 -7.77201565805733e-09 -5.43798313182928e-09 -1.64554153012831e-09 1.63675862337908e-09 -1.15682488459236e-09 -2.2312910068645e-09 -4.75590057768747e-10 1.68689693219883e-09 2.32200077826332e-08 1.76423461967998e-09 -4.03516777830424e-08 1.22011251235172e-09 -1.42947288402113e-09 -1.91859334557610e-11 -1.80409887487731e-08 -1.24530449801035e-08 6.59624599538962e-09 -6.14458765979093e-09
"R1028" 3.01794083056253e-09 -1.40627408221463e-07 -9.67256158080796e-08 -1.41120019789594e-08 -4.96304513958594e-10 -1.48988912187502e-08 5.35946074379603e-10 -1.06195326185339e-08 -1.62176146760825e-08 8.97809486167871e-09 -1.66516966112518e-08 3.86873606411036e-09 1.07871071863839e-08 1.51689650614536e-08 8.50201560591114e-09 -6.18701780888417e-08 4.01998793172951e-08 1.36285516013118e-08 -1.47384055933282e-08 2.72502897056987e-09 4.00305669382709e-09 9.59557755014317e-08 -7.91156672347452e-09 1.97737279136953e-08 4.62324916727886e-08 -8.17445720596896e-09 2.92314669740182e-07 4.53480190980584e-10 -2.51664523390827e-08 -8.6418702532079e-09 -1.47947857408547e-08 1.2143564112911e-08 3.03883019870073e-09 7.58952956886028e-09 2.91126284575743e-09 8.69534384841899e-08 2.96940341473906e-08 1.96218715662948e-08 -7.66259253120016e-09 5.91433603176449e-09 4.55213607824567e-09 2.00689851952244e-09 2.59823187757415e-08 -2.3235126920249e-09 -2.12890580766291e-08 -9.54132648843668e-09 -2.15377893422235e-08 -1.53150642164427e-08 -1.20331805405762e-09 5.07479557450403e-08 -2.91644373094532e-08 1.87750080408088e-09 1.64574489459401e-09 -4.22490448890898e-09 -6.18549644418382e-08 -1.75107364915675e-07 7.66168681888134e-08 -2.54437385257188e-08 5.26132321737788e-09 3.75302502583326e-08 -1.35378666627764e-07 -1.07920157740327e-08 -1.11760195598232e-08 2.79218518307881e-09 -3.0428081688497e-09 2.03890869628071e-08 1.81876976618018e-08 1.07674059932295e-08
"R1029" 6.00425557356939e-09 2.04410083916283e-09 -6.1964828721312e-09 2.49202512105939e-08 3.07797991212622e-10 -2.68799283358027e-08 -1.03681251521354e-07 2.40901350199057e-08 1.33873290807136e-07 2.09132713680332e-09 -3.31105492191255e-09 3.44084972245144e-08 2.10697885731614e-08 -1.11865397294922e-08 -1.36519201806957e-08 3.05184163148207e-08 9.23264838102619e-09 -1.85357696444446e-09 3.46754477659193e-09 -1.02237221356547e-09 -1.42419559146366e-07 -3.24025162101313e-08 5.5396264409002e-08 -3.81760171069855e-07 2.97811196877781e-09 -4.097820519389e-09 4.53480190982896e-10 4.15912416373951e-07 -3.02131236665449e-09 5.1865440106874e-08 -8.42497496300019e-10 -5.83937275779152e-09 -1.00624926238819e-08 5.73973464169335e-09 -5.20708748678196e-09 1.10583390383245e-08 1.03803642392527e-08 -4.49142848175245e-08 -6.66358288501496e-09 1.82235409682031e-08 -9.25250952534518e-08 -3.84892992222165e-09 -9.01276994053819e-08 5.68545736610282e-09 -1.90234532360919e-09 -3.16134420602524e-08 -4.50429210415595e-10 3.59035534320632e-09 2.10037639337117e-08 5.32608687439683e-08 4.25019033579866e-10 9.56530419058737e-10 -1.13537080693979e-09 1.8079582738519e-08 -3.66185455395982e-08 -1.11481487824784e-08 -8.82207531120895e-09 1.72926385327473e-07 -1.32500895973774e-08 9.38340249133646e-09 -1.67049647798174e-08 -6.46804355397349e-08 -6.84837044513784e-09 5.66561843282391e-08 -4.51414776354752e-09 4.31011210205541e-09 1.27908895580896e-08 -1.63467158045193e-09
"R1030" 5.71405836649151e-08 2.15100905340726e-08 1.63628774479566e-08 5.60843215958822e-09 -5.44243059989118e-09 3.36895492754946e-08 6.05859010693424e-09 4.4317403327515e-08 -1.28582233785952e-08 -2.25808864885003e-09 2.4687377190384e-08 6.19757273109512e-09 3.5151627254753e-08 -3.14302962163465e-07 3.24502594376617e-09 -2.09424473526935e-08 1.58439532523288e-08 4.34235387136316e-09 -1.81257329821328e-08 -6.42052163893418e-09 -5.03116135204668e-09 3.05636354811148e-08 -9.11184474495053e-09 1.6196313767489e-09 -2.00384894530715e-08 1.99852249487591e-08 -2.51664523390839e-08 -3.02131236665275e-09 3.21226674081631e-07 2.24421134001176e-08 -1.26595918367061e-08 -6.12891889821737e-09 -2.40502666195054e-08 -2.1103167147915e-07 -1.24017192932576e-09 -5.16055662752928e-09 5.93827250898336e-09 -2.95419665303751e-09 6.23988423242847e-10 -1.31707455821097e-08 1.89493892860725e-09 -5.68048306006671e-09 7.92207048551654e-09 9.3514538565475e-09 5.52834680561157e-09 -2.09143476223496e-08 -5.4868995888887e-09 1.79856200608465e-08 6.50271688325932e-09 4.44354738537637e-09 -2.71397166530401e-09 -4.71221485034977e-10 -3.55092051650622e-09 1.32026880418304e-08 8.68085855060186e-09 -1.02774800439271e-09 -1.00885632808676e-08 -5.56248502986516e-09 5.94152909909977e-09 1.38000839128339e-09 -2.4634509860018e-09 -2.43834620221433e-09 4.50168091440515e-09 -5.97988346909163e-09 2.68620955238786e-09 -1.02344131015857e-08 -2.76281960739223e-09 -1.66846638030289e-09
"R1031" 2.29500606387489e-08 1.30485048921349e-08 1.78923963646116e-09 1.18072145956763e-08 -3.23131386369213e-09 -1.67395578698886e-08 -9.07574784285181e-08 3.32925804351598e-08 1.39044820469831e-08 1.1013169076888e-08 1.08936174127968e-09 8.69526025615227e-09 9.86149154161382e-09 -2.72375415643399e-08 5.43567250303014e-09 3.57931367670518e-08 1.29666098222334e-08 2.53901497980124e-09 -4.93479660203957e-09 -7.54217139680956e-09 -1.10175178911408e-07 -4.0696906023532e-08 2.15198961774167e-08 -4.42775653204104e-08 -2.05851331752538e-10 -2.04968609001982e-09 -8.64187025320679e-09 5.18654401068742e-08 2.2442113400118e-08 1.54410683388999e-07 -1.20161356689147e-09 -9.8228348356438e-09 -6.36198080703664e-08 -2.07380372285935e-09 4.98625344217566e-10 -1.20498420233894e-08 6.62428583869511e-09 -9.67364578198638e-09 -6.35474484994455e-09 9.28954468426754e-09 1.05997542746919e-08 7.18542259636645e-09 2.64675589222184e-09 7.78859376146509e-10 -2.53079637075817e-09 -8.67272956662439e-09 1.17676653239378e-09 -1.3007386762461e-08 -4.95969707137702e-09 -3.32566630091792e-09 9.8545173655533e-09 -8.50817489201857e-10 -9.8705428494665e-10 5.0322709463108e-09 7.10185008275573e-09 2.24848426374658e-08 -1.71321990810627e-08 2.86276100078969e-09 -4.54860094129015e-09 3.82288653137092e-10 8.44399932948188e-10 5.10855316310978e-10 3.910872300941e-09 -2.18556184436364e-09 -1.44922574439159e-09 4.30458234144633e-09 -6.84481881658301e-09 3.30226583672763e-09
"R1032" 3.35911166298885e-10 2.30471397074073e-08 -5.22543872533726e-09 2.76977696356083e-09 -2.72873047542819e-09 5.48284464912584e-09 2.21580929544714e-10 -4.98630481562615e-09 5.51236802360825e-10 -1.81822410413535e-09 -1.45998348926837e-08 -3.32552533671153e-09 6.93830535160444e-09 3.2949155265829e-09 2.70288626526927e-11 6.45653460351708e-09 6.24377085413044e-10 -6.28540510171025e-09 8.95843634185306e-09 1.25270460612061e-09 -1.38559557120762e-09 -4.57938694557304e-09 5.96360578206397e-09 -4.75814468608535e-09 -4.58988915637201e-08 7.72408139837482e-10 -1.47947857408535e-08 -8.4249749629986e-10 -1.26595918367044e-08 -1.20161356688894e-09 6.61842057528539e-08 1.04917997362956e-08 3.26714928629931e-10 9.1164621004834e-09 1.10750497724992e-09 5.85441181004913e-09 -5.00785708903902e-09 -3.27131697369609e-09 7.04534005351333e-10 -5.14029516601668e-09 2.17578439024782e-09 4.89898845504217e-09 6.57143718924826e-10 1.47032105700155e-09 1.86457748417337e-08 3.71919629591679e-09 4.7088340938152e-08 4.2784480818028e-09 -2.37412339863529e-09 -1.67194600145911e-09 1.55486322626383e-09 -7.25409795515007e-09 2.71345654698821e-09 -1.67283423851556e-09 2.6530320396573e-09 -5.92460245326815e-10 2.2548175203148e-09 5.4706800200394e-09 -2.17384055350161e-08 8.03521188513750e-09 2.67372799285168e-09 -4.78942845947431e-09 -2.31681691217648e-09 -1.7174632136952e-09 -5.1160304708032e-08 -1.22325147956182e-08 -4.53494922303314e-09 3.57486519834841e-09
"R1033" 2.63718802415994e-08 -7.56520784258054e-09 -1.36686304205731e-08 -9.47306034672432e-10 -4.42850258074496e-08 5.40504228951168e-08 4.53736798162556e-09 -1.29223048233822e-07 1.64697310819144e-08 3.18535526767909e-09 -8.94335456784534e-08 -3.23018844145476e-08 5.71777917414197e-08 -5.92302299897927e-09 7.55133496239088e-09 -7.06411049137239e-09 9.71021501068502e-09 -8.50111525734475e-10 6.36858966569479e-09 3.47789848065841e-09 9.25261168425079e-09 1.20230642673561e-10 1.20094786506607e-08 2.52732285897523e-09 1.1251168015026e-09 1.72457055192479e-08 1.21435641129109e-08 -5.83937275779035e-09 -6.12891889821707e-09 -9.82283483564423e-09 1.04917997362953e-08 1.4821512496746e-07 1.95941844804949e-08 -5.50322965319744e-08 -5.77919560671545e-09 -9.03725094533921e-09 1.19865042371981e-08 3.49895754955904e-09 -3.36900196385823e-09 1.27258645761149e-08 4.30257851702617e-10 5.26352831735999e-09 -1.65900424047826e-08 -7.81243663322332e-09 1.15967932749912e-08 1.76285997110556e-08 -1.06369916498827e-08 -3.58807393163001e-09 -9.57821840827308e-09 4.83567838884532e-09 1.16300137459998e-09 9.39117920921932e-10 1.06742528332633e-09 -2.06074033709514e-09 4.29673611615288e-09 2.97621513916891e-09 -1.42778804854607e-08 -3.23906523533811e-09 1.85264208205518e-08 -6.15761435936139e-09 -4.70269060394536e-09 5.3998619464006e-10 1.30499316804997e-08 3.41619999907089e-09 -1.26117709574913e-08 -1.41744969004787e-08 -4.65908139478306e-09 -2.18646889597109e-09
"R1034" -7.72011761209623e-08 3.69832522563582e-09 3.087108131574e-09 3.93047694089591e-09 -1.25040157906033e-08 4.20556574881801e-08 4.24006601771683e-08 -3.34498597269205e-08 -9.07757288843044e-09 -1.93830159700022e-08 3.82345560987766e-09 -4.48364761839777e-09 6.63919958567954e-08 4.07068031671127e-08 -1.92061978032147e-08 5.08318111806605e-09 -2.53634972036531e-08 -1.89272184091707e-08 3.29004092273773e-08 4.64527324287006e-09 2.54794087195879e-08 1.16787558923472e-08 -8.46666384773054e-09 -1.32756199822388e-09 -1.68052751112911e-08 -1.22602989918701e-09 3.03883019869931e-09 -1.00624926238826e-08 -2.40502666195041e-08 -6.36198080703628e-08 3.26714928629744e-10 1.95941844804959e-08 1.26156895585982e-07 -7.76251336451502e-08 -3.85879049481435e-10 2.18164561449973e-09 -3.08771839349464e-09 -4.77565001490751e-09 -6.40781221853195e-09 -4.96824584969578e-09 -1.10304213136531e-08 -2.45138597312098e-09 3.35207541309268e-09 3.65119031904877e-09 -3.30568803414658e-09 -4.99808234083165e-09 -3.89009579309378e-08 4.49089681350387e-09 1.10006172409283e-08 -7.21678382526277e-09 -1.00311744040338e-08 1.03005778386361e-09 2.98109973393899e-09 3.79023808648721e-09 -2.83209041803071e-09 -1.16888036387413e-08 1.18482332543959e-08 5.60582759740357e-09 4.91538575724683e-09 6.31760797190623e-09 -1.92146068569421e-09 4.49177980291832e-09 2.56500618839e-09 1.09202983510112e-09 1.3164921921056e-08 -1.976290880276e-09 6.45727775563011e-11 1.90079369555584e-09
"R1035" -2.036301536924e-08 -4.21165750566459e-08 1.60795504570513e-08 2.72789866256928e-09 2.42507452762918e-08 -1.29075401910927e-08 -9.53267569062298e-09 -1.07750643058853e-09 -1.6521133400667e-08 -1.01630539365943e-08 -6.00231362399358e-08 6.60382379301849e-09 -2.10647027231589e-07 1.27576272226625e-07 -2.40173377498664e-08 3.11689588522447e-08 -1.5956795055025e-07 4.01890898811101e-08 -4.6281012468957e-08 4.1250748089771e-09 -9.76530565755241e-09 -4.03397220791694e-08 1.25091314737867e-08 -3.87125667603185e-09 4.71404757947564e-08 4.364214659505e-08 7.5895295688595e-09 5.73973464169477e-09 -2.11031671479153e-07 -2.07380372285971e-09 9.11646210048311e-09 -5.50322965319753e-08 -7.76251336451514e-08 5.34472606579332e-07 1.07198930665315e-09 1.62502126139808e-08 -1.0293777524605e-08 -1.96285082748559e-09 5.14787736639816e-08 5.35457854808174e-09 -5.48051150986359e-09 -1.47672132728129e-08 2.35938334644528e-08 -1.22485826181778e-08 3.69022694377357e-09 1.15918722060913e-08 1.26333816255607e-07 1.46864269209104e-08 -2.77775090424542e-08 -1.60230881178067e-08 3.01403860010143e-09 8.01922529868274e-10 -1.80502463415234e-09 -7.39298686976466e-09 -5.80743647261472e-09 1.33628790266607e-08 1.55082409875961e-08 3.92078879089742e-09 -5.27119816115932e-09 -2.27011026055556e-08 6.72808118571296e-09 1.03901513533685e-08 -2.77599596302266e-08 5.01614563525222e-10 -4.27611360568737e-08 2.92345193342569e-09 1.99368335382122e-08 -1.03980426627423e-08
"R2001" -4.08140645253883e-09 1.84352533270656e-09 -1.07670224014981e-09 -6.38704152134597e-10 -1.54782230400516e-09 -1.07818638632207e-08 2.82668536988081e-11 9.25593225319956e-09 -2.12222429605639e-08 4.64607720436931e-09 1.12776517857576e-09 4.43053195628513e-09 4.43382298603362e-09 6.49048143306146e-09 5.75579186554445e-09 -6.35218232362417e-09 -2.37073085607759e-09 -3.15867592505499e-10 9.52777094565775e-10 -5.33693687722451e-09 3.15532152423465e-09 5.81274758052828e-09 4.11027477631667e-10 1.4321158166387e-08 -1.03919547708954e-09 -6.11048237353589e-10 2.91126284575747e-09 -5.2070874867826e-09 -1.24017192932677e-09 4.98625344219189e-10 1.10750497724992e-09 -5.77919560671487e-09 -3.85879049482202e-10 1.07198930665309e-09 7.46082844456508e-08 -8.35401617683952e-09 -1.33611816743793e-08 -5.78530707297558e-10 -2.21152418195251e-08 -2.07831359594974e-08 3.07850492315875e-08 8.60468413653697e-08 3.99654816729302e-08 3.2528226333233e-08 -7.52644945439768e-09 2.79052239757625e-09 -5.50512929186733e-09 -1.23396644365084e-07 -2.69418337648003e-08 -3.84227766772062e-09 -1.88519197630091e-09 -5.12379185552876e-09 7.2055501549919e-09 -6.92517013690595e-09 7.45204817298376e-11 -3.67150249295191e-09 2.33870555339028e-08 -2.06857834059189e-08 1.97665768592715e-09 -5.01759113243519e-09 9.46081603502115e-09 7.06531706256390e-09 2.12772579259433e-08 -4.77215982135795e-08 2.14714938801474e-09 1.79504279143287e-08 -2.80393133774072e-08 1.14129542609838e-08
"R2002" 2.16592326231897e-09 -1.82645445844616e-07 -2.62106140219544e-08 1.58209746875089e-08 -1.32029604407863e-08 8.66127159171699e-09 1.02518083102908e-08 9.32709687680324e-09 1.88687809160183e-08 2.32491071529976e-09 -5.30753355375192e-09 -3.9756676848135e-09 5.24279252724564e-08 -1.64947056703038e-09 -1.36228288081013e-08 3.01706530042182e-08 -5.96728510137063e-09 9.8122390893733e-10 -1.34344360084744e-08 -5.22632476265151e-09 3.44753544353228e-09 2.65832496811384e-08 1.67421223756121e-08 -5.7849364390548e-08 -4.83257854211763e-09 5.9440987054142e-08 8.69534384841901e-08 1.10583390383247e-08 -5.1605566275293e-09 -1.2049842023389e-08 5.85441181004901e-09 -9.03725094533886e-09 2.18164561449981e-09 1.62502126139812e-08 -8.35401617683833e-09 3.06848814885213e-07 -4.09102748565724e-08 6.40320610091553e-09 1.68041554997033e-08 7.83987439944819e-09 -4.35725765022754e-09 4.94096547909787e-09 -3.73535910312283e-10 -5.64620787907945e-09 3.32246419142651e-08 2.37838975432177e-08 -6.17875702175229e-10 5.93085535981129e-09 -3.35488319141283e-08 4.17514112577626e-08 -7.111148798684e-08 -1.57917268882768e-08 7.70401035149455e-09 -1.6810580879515e-08 -9.46748300470586e-08 -1.86338587811909e-07 1.37690468170295e-07 3.47993674251225e-09 -5.83253310643434e-08 6.18254088441208e-08 -1.53943159277214e-07 -1.36956934685834e-08 -1.6768486931626e-08 3.97493085053405e-09 -2.30277321368302e-08 -1.91112902404527e-08 3.94236267239848e-08 1.13889698665911e-08
"R2003" 2.70235441329814e-09 3.2439832199421e-08 -7.11277701980952e-09 1.17310446696127e-08 3.26562107739892e-09 -4.5628075473941e-09 -2.04775891141019e-09 -1.15970084671411e-08 5.10660375699969e-09 -4.47033502167332e-09 -1.34314541543511e-08 5.11033117164035e-09 -1.91321597075066e-08 1.1887336166688e-09 2.90278612100404e-09 -1.07569717676011e-08 5.60482147486395e-09 1.03641639671425e-09 1.67524695673914e-09 -1.71059466650945e-09 -4.73867280128965e-09 -8.65086560369054e-09 -1.7043849847523e-08 -3.57476331116867e-08 -1.19107449615068e-08 1.53263791106629e-09 2.96940341473885e-08 1.03803642392471e-08 5.9382725089834e-09 6.62428583869083e-09 -5.00785708904013e-09 1.1986504237199e-08 -3.08771839349382e-09 -1.02937775246029e-08 -1.33611816743837e-08 -4.09102748565725e-08 2.17257679434879e-07 2.00595861536982e-09 -7.24003872578448e-10 7.54738423525471e-09 3.79753761486155e-09 -5.82139521435273e-09 -3.16144163795965e-09 -5.48183242381029e-09 -6.07822535774073e-08 4.02353869107882e-09 4.07477455773107e-08 1.01390868018394e-09 -4.30579594238412e-09 6.32439269606267e-08 6.80823402501355e-09 2.4890900322119e-09 1.31711873210182e-08 -1.14298460357285e-08 7.60467514459981e-08 4.36018933300706e-08 -2.3755269774278e-07 1.83371392084274e-08 4.3986118522226e-08 9.99779328352967e-09 -1.34873511524757e-07 -3.83928544133638e-08 -3.58020474230762e-09 2.51275083787187e-08 -5.5018475840444e-09 2.63451014064524e-08 8.21454467721662e-09 1.80536940036395e-09
"R2005" -3.60684594725727e-09 -1.05598945612859e-08 -6.36975954808515e-09 -2.10608022325574e-07 -5.04782467879781e-09 2.72831838047193e-08 -1.54235405608714e-10 -2.05832297853854e-08 5.90376623813324e-09 7.79892121977899e-08 4.42753181197615e-09 -7.28637816427836e-08 -1.0634149993991e-08 1.33177139011309e-08 1.29411545718049e-08 -1.1277395743269e-07 1.16988554528159e-09 3.74626278121797e-09 -7.1635385932342e-09 -2.20651666387424e-08 1.3374551702348e-08 5.67204843679296e-08 7.86461639407564e-09 2.57395468155339e-07 1.64661576046789e-09 2.71457767994606e-09 1.96218715662951e-08 -4.49142848175265e-08 -2.95419665303812e-09 -9.67364578198326e-09 -3.27131697369652e-09 3.49895754955768e-09 -4.77565001490945e-09 -1.96285082748451e-09 -5.78530707298904e-10 6.40320610091646e-09 2.00595861537095e-09 6.59375986478579e-07 1.88777903718657e-08 -2.4748504406923e-08 9.31350408651591e-08 4.16671727664874e-08 2.7889328213584e-08 -1.15462223763221e-07 6.48996300405621e-09 3.08393530379171e-07 -2.54843482474362e-09 -4.01428588312501e-09 -1.21491925209065e-07 1.01046474522058e-07 -3.6575414743831e-09 -7.04308112298882e-09 5.29978241899559e-09 -4.1541437560965e-07 6.11857620664002e-09 -3.30693123231793e-08 9.81772597888363e-09 -5.09255491588152e-07 8.43240316537466e-10 -4.73976681209221e-10 -6.88505828582756e-09 8.12156298258348e-08 -1.59784565005336e-08 -5.26152463572379e-08 4.43998848849757e-09 -1.21427783485369e-08 1.37975046340745e-08 6.43828368775354e-09
"R2006" 9.39782964250221e-09 -2.31693980262095e-09 -3.74118303197487e-09 -8.13415268365236e-09 -6.29966010856997e-09 2.91248923266396e-08 6.31366492444311e-09 9.45386714192813e-09 -1.12834451573455e-08 -1.07321344028392e-08 1.27699526238048e-08 -1.635806570545e-08 -7.5398852411182e-08 -2.57152037583291e-08 -2.82255010680822e-08 -5.51059430433235e-09 -1.46458002185978e-08 2.22780442952142e-09 -1.70794562175732e-08 1.22966372821501e-08 4.62878852220413e-09 -9.41425020609314e-10 1.17094047146078e-08 1.2096980534363e-08 1.2409487673313e-08 1.38978055993454e-08 -7.66259253120042e-09 -6.66358288501385e-09 6.23988423243312e-10 -6.35474484994302e-09 7.04534005351143e-10 -3.36900196385778e-09 -6.40781221853252e-09 5.14787736639804e-08 -2.21152418195246e-08 1.6804155499703e-08 -7.24003872577779e-10 1.88777903718663e-08 1.41875882787215e-07 4.57146920252435e-08 -9.23637840037991e-09 -6.85957133633693e-08 2.13407083468276e-08 -6.74142769476759e-08 5.29607411413554e-08 3.13073347326821e-08 4.84835523199359e-08 9.11614970615602e-08 -8.13465600989267e-08 4.03735954955884e-09 4.26480207916986e-09 2.00678267438791e-09 3.93269101679334e-09 -1.10601143569374e-08 6.26372482527578e-09 -6.85561486730664e-12 -4.40601482792361e-09 -1.81107346026121e-08 -3.23816536023508e-08 -3.29943551939974e-09 -5.43007768289974e-09 3.0879491209626e-09 2.53270049101411e-08 3.83195443796901e-09 -1.7843361437359e-08 -1.09095081198202e-07 -1.18585167024333e-08 -1.2594763053841e-08
"R2007" -2.15140606558825e-09 -3.33519454890511e-09 -5.46934012311324e-09 -3.60841369347511e-09 -3.64477810800238e-08 -2.80099534822861e-08 -1.42301974720766e-08 2.47622746126393e-10 -2.53065360729755e-08 -3.30521248924123e-08 1.95593427166479e-09 3.94400863778286e-08 1.74583128491572e-09 2.42814856782181e-08 -3.57935790157506e-09 1.22694792569108e-08 1.57945546347239e-08 6.02777349286254e-09 -1.42221900615578e-08 2.28020533606784e-08 -1.54091100919538e-08 -3.36661763151598e-09 1.80645758142601e-09 -7.15611564573098e-09 -4.31709231285429e-09 1.27085742105434e-09 5.91433603176358e-09 1.82235409682067e-08 -1.31707455821099e-08 9.28954468426601e-09 -5.14029516601724e-09 1.27258645761143e-08 -4.96824584969578e-09 5.35457854808223e-09 -2.07831359595016e-08 7.83987439944868e-09 7.5473842352523e-09 -2.47485044069227e-08 4.57146920252432e-08 2.45946893700636e-07 -2.0124319777598e-08 -1.12612248340635e-08 5.42825461414514e-08 -1.91957142323701e-07 -7.17506031349717e-09 -1.26802604202813e-07 8.33239493996346e-09 -2.53560454323524e-08 -1.10223126591469e-07 -8.67985464155287e-09 -2.13726304943204e-08 2.79593678042239e-09 2.09910601628141e-10 1.22286499515933e-07 8.73544786305914e-10 -7.43026853162115e-09 1.99496701281567e-09 -3.29358843458385e-08 -2.28477244343397e-09 5.06911133861236e-09 -7.48702061502581e-09 4.38978870304919e-08 1.82568952977143e-08 -1.14061108555357e-09 -5.73105006108065e-10 -5.956210893188e-09 8.382910558197e-09 7.36856005580925e-09
"R2008" 7.4185118110076e-09 5.62274475049448e-09 2.34159251997359e-09 5.843665306068e-09 -3.00563774810982e-09 1.94397301553014e-09 -1.6324639920222e-08 1.85106734670237e-09 -3.22811962018699e-08 -1.05575478472758e-08 4.65634605514542e-10 -1.81772211448349e-09 1.06415593720585e-08 -6.02708486646975e-10 9.59674640853928e-10 -2.89615415460898e-08 5.90562614538502e-10 -6.39674639935846e-10 2.86449555223521e-09 -2.73224870907639e-08 1.54180456413044e-08 2.8709252555686e-08 -2.23710852445506e-08 1.59777682469881e-07 -6.44027532073223e-09 -4.98871874154526e-09 4.55213607824699e-09 -9.25250952534504e-08 1.89493892860619e-09 1.05997542746865e-08 2.17578439024894e-09 4.30257851702532e-10 -1.10304213136571e-08 -5.48051150986267e-09 3.07850492315847e-08 -4.35725765022972e-09 3.7975376148593e-09 9.31350408651593e-08 -9.23637840038006e-09 -2.01243197775949e-08 6.10677903176962e-07 6.05481873190012e-08 4.42066369662986e-08 -1.21853263116106e-08 6.04456232697215e-09 -1.00671122710471e-08 -5.78810802274187e-09 -7.67018078898614e-08 -2.10291949132131e-08 5.86682074390326e-08 -3.78231685637264e-09 -1.3308222806431e-08 8.66958120724668e-09 -1.57463266565841e-08 2.13113970357466e-07 -1.94758928335952e-08 -2.22163982182952e-08 -2.91094158212921e-07 -1.29984556485472e-09 3.99920007805693e-10 -3.38618396866179e-09 -1.26971908879564e-07 2.72050896408241e-08 -3.58344587777979e-07 2.6591021808057e-09 -7.5991444088466e-09 -4.06829368941943e-08 1.98955405495629e-08
"R2009" 2.46275828422171e-09 -7.02217064692429e-10 -1.53147699184236e-09 2.23365658003492e-09 -4.58422710514159e-09 -2.76853852406348e-08 8.11825739156701e-10 3.61091665522505e-10 -5.64074075176624e-08 1.84640962150963e-08 -9.51772723530163e-09 7.63788954673915e-09 4.0218024785423e-08 1.19318834053667e-08 3.03372092499125e-08 3.31783848916764e-09 -1.16141355802312e-10 -1.59598662072802e-09 6.83844962759908e-09 -2.19255473277244e-08 -3.96080054565316e-09 6.60464748255784e-10 3.33432552683648e-09 1.48237066833013e-08 -5.49737434462236e-09 8.85558037071812e-10 2.00689851952242e-09 -3.84892992222268e-09 -5.68048306006731e-09 7.18542259636731e-09 4.8989884550425e-09 5.26352831736027e-09 -2.45138597312089e-09 -1.47672132728124e-08 8.60468413653694e-08 4.9409654790979e-09 -5.82139521435119e-09 4.16671727664872e-08 -6.85957133633646e-08 -1.12612248340638e-08 6.05481873190012e-08 4.1753438289306e-07 1.28932500095289e-07 8.83385940284898e-08 5.25161626220754e-08 1.10290324482471e-07 -3.93384834350341e-08 -4.12128597727671e-07 -2.15189733688837e-07 3.11221316433485e-09 3.19127565514503e-09 -2.76720635007878e-08 2.46238501526769e-08 -9.94052359111997e-08 -9.54375071523398e-09 -1.33624176751462e-08 1.59010073986904e-08 -7.66094237429301e-08 2.8748752103431e-09 -8.81703374660078e-09 3.55439287491041e-09 1.38324100566891e-08 7.19459269451389e-08 -4.93865286134323e-08 9.44258076069206e-09 -3.37862766629193e-08 -1.63709181952964e-08 -9.111139728171e-09
"R2010" -1.1324230088442e-08 -1.70073707772206e-08 8.58508316610627e-10 4.10084461123594e-08 1.08887914717026e-08 -1.30755408198877e-07 3.2661987716404e-08 6.35999469032776e-08 -4.32712342952598e-07 -3.54730288740836e-08 8.22500104804163e-09 1.64990809726211e-07 -1.66391319860273e-08 -1.32467506648759e-08 4.23529822773737e-09 1.6063497483606e-08 -7.11596249268091e-09 -5.24036146811494e-10 -8.10530531646675e-09 -1.9753138923985e-08 2.72386880007634e-08 3.96264484359721e-08 -2.60044460580312e-08 1.56274965064188e-07 2.37865052874586e-09 1.96547335665567e-09 2.59823187757416e-08 -9.01276994053838e-08 7.92207048551695e-09 2.64675589222159e-09 6.57143718924604e-10 -1.65900424047817e-08 3.35207541309306e-09 2.35938334644532e-08 3.99654816729297e-08 -3.73535910311746e-10 -3.16144163796062e-09 2.78893282135831e-08 2.13407083468271e-08 5.42825461414532e-08 4.42066369662972e-08 1.28932500095289e-07 6.44926877001378e-07 2.70917768860376e-08 2.49170411811031e-08 -1.68066794382155e-07 1.07923073353354e-09 -7.866106403759e-08 -2.37414448166552e-07 -2.82793952174891e-08 1.76816456222435e-08 1.99162631924701e-09 3.44107664053316e-09 1.00931119584856e-08 1.98138949506869e-08 -4.76830546107367e-08 6.3746834940752e-09 -3.34989627910268e-07 2.74864194554361e-09 -1.4749739003587e-08 2.45541274382908e-08 1.58912208518045e-07 1.39017687153124e-08 -7.34730652665258e-08 -2.49058667871207e-09 -2.67143125490081e-08 -6.32944168036829e-09 -3.97031185967446e-08
"R2011" 5.94997545229076e-09 8.56441620272594e-10 2.54547297804885e-09 6.07606332487042e-08 2.36414637400549e-08 -1.13708726000808e-08 -8.20898544109002e-10 1.34107957861239e-08 1.15130157192582e-08 3.01620194573014e-08 -1.14039624281719e-09 -1.56936184751631e-10 1.18513141334284e-08 -2.07101600990084e-08 2.82086930418297e-09 3.46566827397386e-08 -7.4151492279552e-09 -8.81473049889598e-09 1.34958221933622e-08 -5.57155957988178e-08 3.70886790805354e-09 -4.63308207850551e-08 7.18079342395072e-09 -7.64709680041341e-08 3.63770187739211e-09 -7.21542835604039e-09 -2.32351269202419e-09 5.68545736609301e-09 9.35145385654762e-09 7.78859376146917e-10 1.47032105700359e-09 -7.8124366332235e-09 3.65119031904634e-09 -1.22485826181799e-08 3.25282263332335e-08 -5.64620787908065e-09 -5.48183242380911e-09 -1.15462223763213e-07 -6.74142769476773e-08 -1.91957142323718e-07 -1.21853263116081e-08 8.83385940284921e-08 2.70917768860363e-08 5.00629237148683e-07 -2.89492818303684e-09 -3.26020498096433e-08 -6.1841473989728e-09 -1.25033577267609e-07 1.02220599191311e-07 -1.20667979053794e-08 1.22216936067543e-08 8.34812334101599e-10 -1.03866578224815e-09 -5.99470639811735e-08 8.1000027695978e-09 1.84218009975954e-08 -8.31840621291519e-09 1.39657953275384e-07 3.03396473205579e-09 -1.08116710085778e-09 3.88119312982934e-09 -6.70451754764057e-08 5.13348553360831e-08 2.06889567313568e-10 -3.23051406255392e-09 1.95270986186152e-08 -3.13103076554453e-08 -1.4783378634503e-08
"R2012" 9.13331951212492e-09 -3.3986977115105e-08 1.87729163514665e-09 8.02804256576116e-10 2.0292138906943e-08 1.8763496348845e-08 2.7448642709693e-09 -2.57138312456172e-08 -1.17655677876807e-08 -1.16793909829456e-09 1.45593599414797e-08 -6.19883956881124e-09 -6.37802080630636e-08 -1.1377726961955e-08 -3.2925466445674e-10 5.34427408030787e-10 -9.89379323076551e-09 -3.02364806985515e-09 -3.13094519811683e-09 1.30208111244565e-09 -4.65783123207909e-09 2.73499737629265e-08 1.07482508664056e-08 -1.33585768823664e-09 1.56758647056481e-07 1.48921115913967e-08 -2.12890580766288e-08 -1.90234532360931e-09 5.52834680561152e-09 -2.53079637075924e-09 1.86457748417342e-08 1.15967932749911e-08 -3.30568803414643e-09 3.69022694377332e-09 -7.52644945439757e-09 3.32246419142652e-08 -6.07822535774075e-08 6.48996300405678e-09 5.29607411413551e-08 -7.17506031349676e-09 6.04456232697234e-09 5.25161626220754e-08 2.49170411811033e-08 -2.89492818303679e-09 4.6102476392572e-07 7.62620100679169e-09 -2.27110456121675e-07 1.24021361579206e-08 -4.43484510385589e-08 -7.22837102844772e-09 4.37592354127752e-08 -6.4831883810887e-08 -5.1937010292727e-08 -5.02570040439871e-09 1.82516015903524e-08 -5.49071948952821e-08 3.90736012553854e-08 -9.26939409914209e-09 -1.59531011011056e-07 -2.99807397470709e-08 1.03494893511391e-07 -1.91273062522879e-09 8.43750631200795e-08 -1.59396603669672e-08 4.76403499643278e-08 -2.65646839122059e-07 -3.42282091523409e-08 -6.80426306599702e-08
"R2013" 9.16610421817747e-09 -4.77212693014526e-09 -4.49287604272078e-09 -6.69446207528817e-08 -1.45995280387417e-08 1.2494481001369e-07 2.36195003332109e-08 -7.37591150578807e-08 8.53429150037927e-08 4.49017433095223e-08 -1.34466839517533e-08 -1.77730275045035e-07 -8.38796853256741e-09 2.20447824784646e-08 3.80280448937495e-08 -5.93551293757165e-08 -7.76775386499242e-09 4.50469429986346e-09 4.39140322296654e-09 -1.17078140523923e-08 3.76390755732658e-09 4.82051665913159e-08 1.43810376716485e-08 5.85681881119609e-08 6.32389940573314e-09 -7.27626670875406e-11 -9.54132648843715e-09 -3.1613442060258e-08 -2.09143476223491e-08 -8.67272956662432e-09 3.71919629591645e-09 1.76285997110553e-08 -4.99808234083177e-09 1.15918722060907e-08 2.79052239757546e-09 2.37838975432181e-08 4.02353869108146e-09 3.08393530379171e-07 3.13073347326815e-08 -1.26802604202811e-07 -1.00671122710468e-08 1.10290324482473e-07 -1.68066794382158e-07 -3.26020498096489e-08 7.6262010067921e-09 8.69731949393814e-07 -2.73545345769302e-09 -3.57627390192413e-08 -2.74103006647564e-07 3.33721104802392e-08 -1.93338549690246e-08 -1.0305396299476e-08 1.00823791665469e-08 -6.11100167818994e-07 -2.29554351956497e-09 -1.30048032832552e-08 -1.89789629054309e-09 -5.68039969059091e-08 1.51251531419867e-09 6.06249404280688e-09 -1.90569815349753e-08 -3.44364585505006e-08 -2.18212240743185e-08 -1.70742658799104e-09 1.62205832530838e-09 -1.97228769852214e-08 1.3048682252964e-08 3.19478204804949e-08
"R2014" 6.08756004396031e-10 8.65802740668584e-08 -2.43882504721662e-08 4.69454373147704e-09 1.74625113661068e-08 -1.882036365385e-08 1.57186140398378e-09 -3.87823465925861e-09 3.93844803062662e-09 6.77062615728866e-09 -1.05389877894501e-07 2.12157919810838e-09 -8.19276830367265e-08 1.55862612717213e-08 7.66113266327074e-09 1.86085169054387e-08 -4.67523040381522e-08 1.56528213491398e-08 1.14867136380374e-08 -1.63867352373441e-09 2.09598380168112e-09 -3.58169793904634e-08 3.11408091782114e-08 -1.13026123885085e-08 -2.5622078056606e-07 5.41733776187159e-08 -2.15377893422242e-08 -4.50429210415882e-10 -5.48689958888861e-09 1.17676653239288e-09 4.70883409381528e-08 -1.0636991649883e-08 -3.89009579309374e-08 1.26333816255608e-07 -5.50512929186694e-09 -6.17875702174856e-10 4.07477455773103e-08 -2.54843482474387e-09 4.84835523199361e-08 8.33239493996465e-09 -5.78810802274223e-09 -3.93384834350336e-08 1.07923073353413e-09 -6.18414739897214e-09 -2.27110456121676e-07 -2.73545345769323e-09 6.14710286932676e-07 3.7544687908658e-08 -1.2619608830912e-08 -1.10188662513125e-09 -2.43955246155127e-08 3.94174568074682e-08 2.40762641202802e-08 -1.2892649241528e-09 -9.30566843643022e-09 3.27857033769593e-08 -2.00511727532789e-08 3.74225977002454e-09 2.41015976408718e-08 -3.08853997776386e-08 -6.57502692975058e-08 6.13020059411476e-09 -1.97991785373844e-08 4.23970771971452e-09 -2.62007942567312e-07 3.59273745504713e-08 -4.88253521775976e-09 5.88595873531344e-08
"R2015" 4.55973510986076e-09 3.73768862546259e-09 4.88522635205754e-09 -9.40570540611775e-09 1.82847481177484e-08 2.68756097087948e-08 5.49522982720841e-09 -4.83909690615883e-09 2.62345889355205e-08 -1.83053350385929e-08 8.19561226864611e-09 -4.25336625561277e-09 -4.2009433220108e-08 -4.04024919683204e-08 -2.60473396502773e-08 -7.71007178742517e-09 -5.80123094192615e-09 -9.12515315441882e-10 -3.43916414137938e-09 1.793601730568e-08 3.72108845098675e-09 7.61652241230032e-09 -2.42420447595544e-09 -7.87213546228132e-09 1.56423926734867e-09 3.50653205399836e-09 -1.53150642164427e-08 3.59035534320772e-09 1.79856200608471e-08 -1.30073867624605e-08 4.27844808180258e-09 -3.58807393163006e-09 4.49089681350659e-09 1.46864269209101e-08 -1.23396644365083e-07 5.93085535981075e-09 1.01390868018195e-09 -4.01428588312657e-09 9.11614970615593e-08 -2.53560454323538e-08 -7.67018078898655e-08 -4.1212859772766e-07 -7.86610640375884e-08 -1.25033577267607e-07 1.24021361579196e-08 -3.57627390192405e-08 3.75446879086579e-08 6.10691510556212e-07 1.52782944407068e-07 4.04855724836914e-09 2.92384031796494e-08 8.88810380761656e-09 -1.71260809324067e-08 4.60629948168024e-08 1.29679490781007e-08 6.90424248017829e-09 -2.51416388914444e-08 4.54847580826397e-08 -2.08718675886612e-08 3.45110690350645e-09 2.45821840168219e-09 -1.47573565527459e-08 -2.10364949799874e-07 7.94062822529952e-08 -1.37854610367725e-08 -3.2459552737703e-08 7.82476418983987e-08 -1.28786188129167e-08
"R2016" -7.20251081963271e-09 1.41170897541782e-08 4.62711838840895e-09 1.56153375101531e-08 2.48300090480508e-08 1.72678645452327e-08 -9.91281646409256e-09 2.27067745419887e-09 1.35483584246047e-07 -2.36296155478989e-09 -5.5378312955561e-09 -5.04971448273185e-10 3.40853791362293e-08 -2.0625311252715e-09 -3.2327010826539e-08 5.28474163350648e-09 3.64458246112928e-09 -3.22611389617313e-09 1.45424416336068e-08 8.55559241064741e-09 1.01387537843762e-09 -1.888484298315e-08 -4.80396512370484e-09 -6.0301424658146e-08 -3.4564093806722e-09 -9.40629093073134e-09 -1.20331805405792e-09 2.10037639337119e-08 6.50271688325953e-09 -4.95969707137877e-09 -2.37412339863635e-09 -9.57821840827303e-09 1.10006172409287e-08 -2.77775090424542e-08 -2.69418337647995e-08 -3.35488319141292e-08 -4.30579594238373e-09 -1.21491925209066e-07 -8.13465600989255e-08 -1.10223126591474e-07 -2.10291949132123e-08 -2.15189733688838e-07 -2.37414448166549e-07 1.02220599191307e-07 -4.43484510385583e-08 -2.74103006647564e-07 -1.26196088309122e-08 1.52782944407069e-07 4.10466696150977e-07 -7.30013923196853e-09 2.00061613358162e-08 1.04209387468051e-08 -1.18393102952815e-08 1.83508390379919e-07 -3.82745206066961e-09 2.94053203540205e-08 -1.39668029740304e-09 1.80932612856884e-07 1.281361902058e-08 -4.66173598354674e-09 1.16054860145263e-08 -6.33894398119734e-08 -4.53496037400634e-08 3.54272145936087e-08 5.51132530915347e-09 7.96262833420459e-08 6.72905919179707e-09 -1.12873383749743e-08
"R2017" 7.39255109516555e-09 -2.51593003842556e-08 -1.13925564673108e-08 -1.06151438168896e-08 -1.19973262498852e-09 -1.68342812896175e-08 -8.68636721693843e-09 2.2358774274169e-09 2.66234072843882e-08 1.80475319141929e-08 3.49947349757011e-09 6.39874292052611e-09 -1.36906282835099e-09 -9.58719396476374e-10 2.34151791902406e-09 -1.46300421436294e-07 -6.90450260857925e-10 7.2529426095259e-10 1.58540429611772e-09 -2.06500090689964e-08 2.30180534207587e-08 6.99038422649654e-08 1.4125870367044e-09 -4.3414203967421e-08 -6.45153547704005e-09 3.98395096792345e-11 5.07479557450391e-08 5.32608687439725e-08 4.44354738537632e-09 -3.32566630091861e-09 -1.67194600145748e-09 4.83567838884521e-09 -7.21678382526715e-09 -1.60230881178049e-08 -3.84227766772214e-09 4.17514112577623e-08 6.32439269606242e-08 1.01046474522059e-07 4.03735954955855e-09 -8.67985464155216e-09 5.8668207439037e-08 3.11221316433482e-09 -2.82793952174882e-08 -1.20667979053795e-08 -7.2283710284485e-09 3.33721104802407e-08 -1.10188662513119e-09 4.04855724836834e-09 -7.30013923196936e-09 2.69459039763612e-07 2.37221863820001e-08 -3.24388298477625e-09 1.05125112146432e-09 -4.75011255900519e-08 -3.48826577010719e-08 -8.29805648567091e-08 -7.49949770573416e-08 -5.9807917275839e-08 7.37286215997788e-09 3.92945540345573e-09 -6.31128068899071e-08 -1.82644414497985e-07 -1.31451047344011e-08 1.30888702597706e-08 6.35163072391053e-09 -1.73467742145467e-09 1.43189933387344e-08 7.66282559480141e-09
"R2018" 4.02142221168927e-09 3.48197148634569e-08 1.52784214872442e-08 -6.79267966826369e-11 1.70605866539025e-09 -1.42474879904941e-08 -9.38479281246825e-09 9.41102855380222e-10 -1.13797698245878e-08 5.1302862181812e-10 4.18315540949215e-10 1.16486794711144e-08 -1.57839163025618e-08 7.2011680661318e-09 -2.14686599183893e-09 -2.06473337868171e-08 -5.88558333367798e-09 -9.34673813623629e-10 5.54999023194588e-09 -5.17029626159412e-09 -2.9528433406023e-09 -8.08095460820634e-09 -1.00572011516483e-08 8.08436831346303e-09 8.24156507310662e-09 -7.77201565806099e-09 -2.91644373094516e-08 4.25019033576033e-10 -2.71397166530394e-09 9.854517365553e-09 1.55486322626234e-09 1.16300137460034e-09 -1.00311744040311e-08 3.01403860010149e-09 -1.88519197629714e-09 -7.11114879868405e-08 6.80823402501404e-09 -3.65754147438427e-09 4.26480207916965e-09 -2.13726304943187e-08 -3.78231685637286e-09 3.19127565514623e-09 1.76816456222439e-08 1.22216936067524e-08 4.37592354127767e-08 -1.93338549690224e-08 -2.43955246155127e-08 2.9238403179651e-08 2.00061613358149e-08 2.37221863820005e-08 1.67819515290856e-07 7.55568926892127e-09 -1.52453104552117e-08 1.10829172876122e-08 1.51536076389454e-08 5.58012997991211e-08 -9.49207877130357e-08 -7.04036569063882e-09 1.19384770126035e-08 -7.55407701514554e-08 5.44468676565437e-08 -9.16223873686575e-09 2.18646731961146e-09 2.71557259224842e-08 2.34280972772e-08 -2.64391704597758e-08 -3.33951590761006e-08 -7.61967842741923e-08
"R2019" -8.13027079353927e-11 7.25264488598690e-09 1.86421313739091e-10 1.16770592393509e-09 -5.43108158024321e-09 2.33777241254958e-09 7.15109768819432e-10 2.98863752851252e-09 7.7250816050327e-10 -2.25497446209384e-09 -1.00369178402733e-08 4.16809429442298e-10 2.29504491232813e-08 -3.46544973099853e-09 -4.63507452477257e-09 8.38424300265992e-10 4.22614525828818e-10 -6.0220218307753e-10 3.6118766207382e-09 6.39077337069344e-10 -5.7920895995609e-10 -2.89888170160284e-09 6.7064481187127e-10 -1.23348930534945e-09 -1.54779510144692e-08 -5.43798313183072e-09 1.87750080407973e-09 9.56530419058272e-10 -4.7122148503591e-10 -8.50817489200972e-10 -7.25409795515039e-09 9.39117920922368e-10 1.03005778386455e-09 8.01922529868091e-10 -5.12379185552938e-09 -1.5791726888277e-08 2.48909003221157e-09 -7.04308112298889e-09 2.00678267438779e-09 2.79593678042265e-09 -1.33082228064274e-08 -2.76720635007874e-08 1.99162631924602e-09 8.34812334100848e-10 -6.48318838108867e-08 -1.03053962994759e-08 3.94174568074681e-08 8.88810380761628e-09 1.04209387468055e-08 -3.24388298477641e-09 7.55568926892345e-09 5.22949712787542e-08 -2.34922441890023e-08 9.54862695424254e-09 -2.19016466629198e-08 8.28753833989661e-09 1.14443889389775e-10 -1.75396594075343e-09 1.09143600520245e-08 -3.52654398839813e-09 3.62238895707065e-09 1.34877744216899e-08 1.86041553038457e-08 1.21317120329189e-08 -1.32339185707716e-08 2.60295606093417e-08 -2.98154458534738e-09 -7.60524016609867e-09
"R2020" 2.25267016629901e-10 -3.9681682523354e-09 2.19514181992061e-10 2.81635789851053e-10 -1.5044486654354e-09 1.73883446984904e-09 3.18342879707779e-10 3.14693833722451e-09 -1.48284316794779e-09 4.11255272308408e-10 -5.07491303178799e-10 -1.50517899231233e-09 4.11476259854373e-09 -1.27748282404749e-10 -3.47002073369862e-09 1.49069325041046e-09 4.5410919831376e-09 7.71960953287188e-10 -2.89559649122629e-09 -1.00797145822829e-09 1.41921925930248e-09 -2.75772213382399e-09 -2.95534394690965e-09 1.08776303728319e-12 -2.20722312887713e-08 -1.64554153012868e-09 1.64574489459519e-09 -1.13537080694011e-09 -3.55092051650594e-09 -9.87054284946693e-10 2.71345654698831e-09 1.06742528332613e-09 2.98109973393939e-09 -1.80502463415223e-09 7.20555015499105e-09 7.70401035149434e-09 1.31711873210162e-08 5.29978241899574e-09 3.93269101679137e-09 2.09910601630795e-10 8.66958120724352e-09 2.46238501526775e-08 3.44107664053327e-09 -1.0386657822469e-09 -5.19370102927268e-08 1.00823791665474e-08 2.40762641202802e-08 -1.71260809324075e-08 -1.18393102952814e-08 1.05125112146482e-09 -1.5245310455212e-08 -2.34922441890019e-08 6.25170925047275e-08 -9.86583417615037e-09 1.40856802698416e-08 2.2398692968986e-09 -9.58830224913901e-09 1.53333766874028e-10 3.77466351121314e-08 -1.96244743621655e-08 -1.64995763581635e-08 -7.54255479256102e-09 -3.12677948790606e-08 -6.52008679112456e-09 -2.06373677930098e-09 1.47441256291128e-08 1.17188042530828e-08 7.52757143914329e-09
"R2021" -2.36862429888479e-10 7.28186587592958e-09 1.00944163436549e-09 8.73942197974456e-08 5.94719307906365e-11 -4.18100347598837e-08 -1.91714007550392e-08 2.58968242609944e-08 -3.61482836992752e-08 -3.02442560494956e-08 5.62194925313993e-09 9.3596841182548e-08 5.08987556022982e-09 -1.8098167938165e-08 -1.92644148879636e-08 2.41197446588384e-08 4.13531373407483e-09 -1.7963191274665e-09 -2.98229743789356e-09 -6.61011642628725e-09 -5.07158166370155e-09 9.45378185232285e-09 -1.66345253033315e-08 -3.73496065112462e-08 -6.27403233767256e-09 1.63675862337886e-09 -4.22490448890788e-09 1.80795827385204e-08 1.32026880418301e-08 5.03227094631164e-09 -1.67283423851391e-09 -2.06074033709575e-09 3.79023808648718e-09 -7.3929868697623e-09 -6.92517013690454e-09 -1.68105808795154e-08 -1.14298460357265e-08 -4.15414375609656e-07 -1.10601143569374e-08 1.22286499515928e-07 -1.57463266565847e-08 -9.94052359111998e-08 1.00931119584871e-08 -5.99470639811679e-08 -5.02570040439849e-09 -6.11100167819e-07 -1.28926492415251e-09 4.60629948168055e-08 1.83508390379919e-07 -4.75011255900527e-08 1.10829172876129e-08 9.54862695424155e-09 -9.86583417615023e-09 6.67643988365169e-07 -3.41935662703709e-08 6.0362951865477e-09 2.18351318306388e-08 9.20161986662409e-08 3.29210422782922e-09 -4.46621605557338e-09 1.40595990339578e-08 7.91275350309971e-08 1.50402216798676e-08 3.20581714338209e-08 1.78174094326933e-09 9.08414535618926e-09 -9.76677172459174e-09 -1.25234645840072e-08
"R2022" 5.61450721092232e-09 5.94736963070684e-08 1.82518675289401e-08 1.63975058572096e-08 9.55465001796792e-11 2.8304033299362e-09 3.45477655154619e-10 -1.08303885489137e-09 -7.92672083147770e-09 -9.54502080128859e-09 1.11293459182499e-09 -3.29272707096549e-09 -2.06692273209661e-08 -7.33935631659522e-09 -1.6498509628739e-10 2.94456728372026e-08 -9.61668227918989e-09 5.22182219417326e-11 2.49850137501591e-09 -1.56204861705795e-09 1.77332208548933e-09 -5.93584378726528e-08 -2.14389605460274e-08 1.04635878074608e-08 1.85407757352228e-09 -1.15682488458879e-09 -6.18549644418375e-08 -3.66185455396029e-08 8.68085855060379e-09 7.10185008275717e-09 2.65303203965843e-09 4.2967361161521e-09 -2.83209041803e-09 -5.80743647261493e-09 7.45204817315055e-11 -9.4674830047061e-08 7.60467514459979e-08 6.11857620664031e-09 6.26372482527607e-09 8.73544786307828e-10 2.13113970357455e-07 -9.54375071523336e-09 1.98138949506863e-08 8.10000276959879e-09 1.82516015903516e-08 -2.29554351956109e-09 -9.30566843643e-09 1.2967949078097e-08 -3.82745206066878e-09 -3.48826577010679e-08 1.51536076389463e-08 -2.19016466629222e-08 1.40856802698401e-08 -3.41935662703711e-08 6.46016284268456e-07 1.43401462039755e-07 -3.4884882520064e-07 1.13881502273442e-08 1.94121582374305e-08 -1.34219845339023e-08 2.75003019780985e-08 -1.27793704466184e-07 4.35705056811197e-08 -2.74212219263327e-07 5.72290394234687e-09 -1.78466838012413e-08 -1.34797105637814e-07 1.20633285402505e-08
"R2023" -4.37373578520532e-09 1.44069319323664e-07 5.14564462683203e-08 -1.4208008380635e-08 5.35903457211556e-09 1.9230699189375e-08 -1.34532519643121e-08 -1.09194893080966e-08 5.06024187122979e-08 -6.56321526520909e-09 -2.26255065372771e-09 -2.24107087741409e-08 -3.69122127656288e-08 5.02882537952143e-09 8.08883440867288e-10 7.80213841742608e-08 -1.92603141159124e-08 -6.14466044113968e-09 7.4488149858874e-09 1.08886145934078e-08 1.89581223831849e-08 -2.61585075310815e-07 5.04452097832301e-10 3.21173257843284e-08 -4.12807218299879e-09 -2.23129100686482e-09 -1.75107364915672e-07 -1.11481487824771e-08 -1.02774800439332e-09 2.24848426374673e-08 -5.92460245327071e-10 2.976215139168e-09 -1.16888036387419e-08 1.33628790266604e-08 -3.67150249295117e-09 -1.8633858781191e-07 4.36018933300717e-08 -3.306931232318e-08 -6.85561486732959e-12 -7.43026853161958e-09 -1.94758928335949e-08 -1.33624176751465e-08 -4.76830546107376e-08 1.84218009975953e-08 -5.49071948952826e-08 -1.30048032832558e-08 3.27857033769594e-08 6.9042424801772e-09 2.94053203540203e-08 -8.29805648567092e-08 5.58012997991192e-08 8.28753833989657e-09 2.23986929689888e-09 6.03629518654731e-09 1.43401462039755e-07 3.9847387436744e-07 -2.3222916466008e-07 6.88256802625368e-08 2.96118895366999e-08 1.08142621776696e-09 1.79664971315594e-08 1.80218886235279e-08 8.31542000062562e-09 7.74823486434338e-09 -1.17526713296351e-09 2.86801285184105e-08 -2.31263992115576e-08 -2.66568128008083e-08
"R2024" -6.22368649628535e-09 -9.21405416555833e-08 -2.51396012775332e-08 -1.79248616243538e-08 -6.46222012828871e-09 6.53524290865503e-09 4.74419953500749e-09 1.69588605940609e-08 -1.22440181449883e-08 6.2204603354625e-09 3.96039589553773e-09 -5.7869209632463e-09 4.56332052046792e-08 -6.30935128208106e-09 -4.40808733260652e-09 6.18043187710701e-09 1.16003607145149e-08 1.76818047052207e-09 -7.57288086207902e-09 2.16619199568938e-09 -3.22083781411863e-09 9.50149418969153e-08 2.58872102610152e-08 4.58088073049457e-08 6.9217288948618e-09 -4.75590057767803e-10 7.66168681888122e-08 -8.82207531121587e-09 -1.00885632808686e-08 -1.71321990810641e-08 2.25481752031396e-09 -1.42778804854622e-08 1.18482332543966e-08 1.55082409875953e-08 2.33870555339048e-08 1.37690468170296e-07 -2.3755269774278e-07 9.81772597888343e-09 -4.40601482792392e-09 1.99496701281491e-09 -2.22163982182881e-08 1.59010073986909e-08 6.37468349407671e-09 -8.31840621291346e-09 3.90736012553864e-08 -1.8978962905419e-09 -2.00511727532787e-08 -2.5141638891445e-08 -1.39668029740065e-09 -7.49949770573407e-08 -9.49207877130362e-08 1.14443889389737e-10 -9.58830224913889e-09 2.18351318306393e-08 -3.48848825200637e-07 -2.32229164660082e-07 5.42811318604487e-07 -6.14142981250533e-08 -5.8337476775423e-08 3.0972420762401e-08 4.71607028535812e-08 9.30485857455183e-08 -1.45299633547491e-08 -3.99800934603843e-09 -1.15415230909172e-08 -1.17094012608922e-08 5.48648337955964e-08 2.09292272383637e-08
"R2025" 2.46193340317841e-09 1.19251995620023e-08 2.96971839562642e-09 9.72143438997559e-08 6.6162939929198e-09 -4.58889869624991e-08 2.92076188016964e-09 3.01058066679077e-08 1.95160864151261e-07 -4.97335552042685e-08 -6.43273570882375e-09 3.80027723960987e-08 6.69310105954008e-09 -7.05304198818102e-09 -4.33754825074309e-09 1.01569566794217e-07 -9.5252535373926e-10 -2.63992779528981e-09 8.32229403198568e-09 7.93689567341533e-08 -3.55526935667609e-08 -1.10143511848984e-07 2.4393309590718e-08 -4.44388890115596e-07 2.26468006452896e-09 1.68689693219783e-09 -2.54437385257164e-08 1.72926385327477e-07 -5.56248502986587e-09 2.86276100078876e-09 5.47068002003925e-09 -3.23906523533705e-09 5.6058275974044e-09 3.92078879089907e-09 -2.06857834059195e-08 3.47993674251225e-09 1.83371392084278e-08 -5.09255491588149e-07 -1.81107346026114e-08 -3.29358843458405e-08 -2.91094158212931e-07 -7.66094237429318e-08 -3.34989627910266e-07 1.39657953275388e-07 -9.26939409914255e-09 -5.68039969059056e-08 3.74225977002437e-09 4.54847580826395e-08 1.80932612856883e-07 -5.9807917275839e-08 -7.04036569063823e-09 -1.75396594075332e-09 1.53333766873459e-10 9.20161986662405e-08 1.13881502273427e-08 6.88256802625369e-08 -6.14142981250537e-08 1.0153714755751e-06 -6.89162823257546e-09 1.25998216113103e-08 -1.66087223950735e-08 -4.31986469397602e-07 -7.43850154366688e-09 1.5962827292404e-07 -6.52444894182283e-09 1.86750037005374e-08 -5.67664547764268e-09 6.87208168463566e-09
"R2026" 3.50948727904158e-09 1.64047929819569e-08 6.25011642965336e-09 -3.54129147852553e-09 5.91363408422686e-09 2.77628205547779e-09 3.40402620110926e-09 -1.21111594083576e-08 -1.04933750355836e-08 2.14213667802682e-09 1.00350296208062e-08 -1.65228481861479e-09 -6.62885638821637e-08 -1.58093347221596e-08 9.36675481600176e-09 -2.25549558399655e-08 8.18879593900652e-09 1.61075153591206e-08 -3.05701397445373e-08 -1.6672122380428e-09 1.25782072955522e-08 1.21801834431674e-08 -1.89974304374055e-08 2.15095368864321e-08 -1.25891771879169e-07 2.32200077826339e-08 5.26132321737837e-09 -1.32500895973767e-08 5.94152909910037e-09 -4.54860094129274e-09 -2.17384055350173e-08 1.85264208205513e-08 4.91538575724776e-09 -5.27119816115925e-09 1.97665768592773e-09 -5.8325331064344e-08 4.39861185222276e-08 8.43240316537301e-10 -3.23816536023508e-08 -2.28477244343574e-09 -1.29984556485155e-09 2.87487521034235e-09 2.74864194554315e-09 3.03396473205666e-09 -1.59531011011056e-07 1.5125153141992e-09 2.41015976408716e-08 -2.08718675886614e-08 1.2813619020581e-08 7.37286215997648e-09 1.19384770126026e-08 1.09143600520243e-08 3.7746635112131e-08 3.29210422782887e-09 1.94121582374303e-08 2.96118895366999e-08 -5.83374767754211e-08 -6.89162823257352e-09 2.30587413117741e-07 -6.51007490577508e-08 -6.51093977071721e-09 1.22960740352281e-09 2.50277446369702e-09 7.34270143462282e-09 6.04831647923959e-08 8.4641283262342e-08 9.43205024903923e-09 -2.54590004542911e-08
"R2027" -4.82589048721737e-09 -1.50642612057582e-08 -2.03389320272108e-08 3.12421360494848e-10 -1.03136930860586e-08 -2.10173642743451e-09 1.09134508422965e-10 1.05265348053959e-08 1.32461621147673e-08 -3.72564366912508e-10 1.77965039155232e-08 -1.42840096521465e-09 4.83628183721844e-08 2.1216501697944e-09 -9.76161739092612e-10 1.22685426677212e-08 1.12825409670107e-08 -4.17058518775821e-09 -3.61480007886577e-09 1.49731627858364e-09 -1.61290316123028e-09 -2.09255736512017e-08 5.3594661582698e-09 -1.37531252459968e-08 1.71619065110278e-08 1.76423461967961e-09 3.75302502583334e-08 9.38340249133719e-09 1.38000839128373e-09 3.82288653139531e-10 8.03521188513595e-09 -6.15761435936165e-09 6.31760797190499e-09 -2.27011026055524e-08 -5.0175911324343e-09 6.18254088441208e-08 9.99779328353097e-09 -4.73976681208418e-10 -3.2994355193991e-09 5.06911133860607e-09 3.99920007801522e-10 -8.81703374660163e-09 -1.47497390035861e-08 -1.08116710085281e-09 -2.99807397470723e-08 6.06249404280503e-09 -3.08853997776379e-08 3.4511069035052e-09 -4.66173598354821e-09 3.92945540345586e-09 -7.55407701514531e-08 -3.52654398839919e-09 -1.96244743621637e-08 -4.46621605557494e-09 -1.34219845339076e-08 1.08142621776744e-09 3.09724207623972e-08 1.25998216113099e-08 -6.51007490577519e-08 1.81713282261758e-07 -1.35629135050593e-07 -8.81899493845524e-09 -1.38326200456284e-08 -6.06162641933765e-09 -2.91126120970494e-08 3.03631968598256e-08 2.6914157506702e-08 2.99430275108476e-08
"R2028" -1.14762133857896e-09 6.51970016761109e-08 5.4434093268942e-08 -9.05970822357174e-09 4.84489329326672e-09 -7.30440911545035e-09 -1.50877168288467e-09 2.91577561823943e-09 -2.90609426137553e-08 -3.50066503004316e-09 1.38539389640994e-08 7.24910110015745e-09 -2.11943306259579e-08 4.12796875878864e-09 6.31857328290446e-09 -1.31344573432184e-08 -2.20151963790384e-08 -4.08937033332909e-09 1.40494831216843e-08 3.54362851387961e-09 -4.75317328420386e-09 3.73321797706969e-08 4.13803023636115e-09 4.3737558779179e-08 2.82631542363276e-08 -4.03516777830404e-08 -1.35378666627759e-07 -1.67049647798177e-08 -2.46345098600153e-09 8.44399932948196e-10 2.67372799285333e-09 -4.70269060394668e-09 -1.92146068569262e-09 6.72808118571347e-09 9.46081603502264e-09 -1.53943159277218e-07 -1.34873511524758e-07 -6.88505828582564e-09 -5.43007768289965e-09 -7.48702061502538e-09 -3.38618396866383e-09 3.55439287491145e-09 2.45541274382912e-08 3.88119312983487e-09 1.0349489351139e-07 -1.90569815349744e-08 -6.57502692975055e-08 2.45821840168292e-09 1.16054860145261e-08 -6.31128068899093e-08 5.44468676565427e-08 3.62238895706973e-09 -1.64995763581612e-08 1.4059599033959e-08 2.75003019780971e-08 1.79664971315576e-08 4.71607028535844e-08 -1.66087223950722e-08 -6.51093977071597e-09 -1.35629135050595e-07 3.64017645540198e-07 3.53115646365507e-08 2.09058035562918e-08 -1.24069200688873e-08 3.48962225575403e-08 -4.90665310326072e-08 -4.01964417351005e-08 -1.03097511378751e-08
"R2029" -7.71723258721091e-09 -1.26590373357933e-09 1.22919412850606e-09 -1.63663770477149e-08 -2.24857253225957e-09 4.5075752557114e-08 -4.47401496666191e-10 -2.52282494525027e-08 -8.14924050303969e-08 9.94546715016876e-09 -8.8672422627191e-10 -2.84220072590478e-08 -5.83807361927381e-09 6.43206256418045e-09 -1.85856902633699e-09 6.4803041746399e-08 2.97348768831745e-09 6.338109964221e-10 -5.97411941887032e-09 -1.69263116814646e-08 -7.13110674003452e-09 -2.13634171931995e-09 -5.5948422487678e-09 1.58230841303967e-07 4.56938713157924e-09 1.22011251235091e-09 -1.07920157740302e-08 -6.46804355397359e-08 -2.43834620221285e-09 5.10855316318596e-10 -4.78942845947584e-09 5.39986194639748e-10 4.49177980291897e-09 1.03901513533688e-08 7.06531706256119e-09 -1.36956934685836e-08 -3.83928544133614e-08 8.12156298258388e-08 3.08794912096361e-09 4.38978870304942e-08 -1.26971908879567e-07 1.38324100566886e-08 1.58912208518043e-07 -6.70451754763988e-08 -1.91273062522788e-09 -3.44364585505085e-08 6.13020059411324e-09 -1.47573565527474e-08 -6.33894398119721e-08 -1.82644414497991e-07 -9.16223873687203e-09 1.34877744216945e-08 -7.54255479256124e-09 7.91275350309934e-08 -1.27793704466186e-07 1.80218886235264e-08 9.30485857455224e-08 -4.31986469397584e-07 1.22960740352403e-09 -8.81899493846324e-09 3.53115646365504e-08 5.97234262386301e-07 9.69235913141495e-09 4.95832576787794e-08 -2.59939206497937e-09 2.18960082372163e-09 2.12295110684693e-08 -1.6611324936856e-08
"R2030" 7.0389056459341e-09 1.30504849863496e-08 5.57234675063275e-09 9.5953931314859e-09 -8.72310926168798e-09 2.22329287592322e-09 -1.79058628341529e-09 -5.99914559478131e-09 -1.0542148661238e-09 7.29021950824651e-09 2.34599364712759e-09 -6.3365498225239e-09 1.48851971588218e-08 -3.10578044836068e-09 5.85737147432879e-09 1.13687331935438e-08 4.3433567938675e-09 -9.08407483134014e-10 -1.68738930599623e-09 -2.72015839353906e-09 6.18761557841689e-10 -7.22673304526436e-09 -7.02366081372594e-09 -6.96321001517051e-10 -9.31182612862207e-09 -1.42947288402245e-09 -1.11760195598226e-08 -6.84837044513897e-09 4.50168091440436e-09 3.91087230093941e-09 -2.3168169121767e-09 1.30499316804991e-08 2.56500618839e-09 -2.7759959630227e-08 2.12772579259455e-08 -1.67684869316262e-08 -3.58020474230665e-09 -1.59784565005352e-08 2.53270049101426e-08 1.82568952977174e-08 2.72050896408248e-08 7.19459269451405e-08 1.39017687153117e-08 5.13348553360817e-08 8.43750631200788e-08 -2.18212240743186e-08 -1.97991785373845e-08 -2.10364949799873e-07 -4.5349603740064e-08 -1.31451047344006e-08 2.18646731961419e-09 1.86041553038447e-08 -3.12677948790596e-08 1.50402216798686e-08 4.35705056811205e-08 8.31542000062515e-09 -1.4529963354749e-08 -7.43850154366774e-09 2.50277446369648e-09 -1.38326200456301e-08 2.09058035562907e-08 9.69235913141858e-09 3.82703323111768e-07 -6.00876131911334e-08 5.49651629622878e-09 -1.33571914654966e-07 -2.03334437649001e-07 -9.53644429131745e-09
"R2031" -2.79521116339293e-09 -3.01881231914023e-09 -1.53897113875823e-09 1.39842399965539e-10 2.5209878872024e-09 -2.46070665555696e-09 2.47382108569413e-09 -6.78545856931635e-09 4.49830789894899e-08 6.34044340281808e-09 -3.4663429389905e-09 3.5757299875378e-09 -4.01649416488713e-09 9.63836107396871e-09 -2.01261998809334e-09 9.68791967250353e-09 2.04873325492682e-09 7.92515801674004e-10 8.10656402552001e-10 7.91231077529372e-09 -1.32894320712453e-08 -1.87292519940361e-08 1.41474087893682e-08 -9.67516769059762e-08 1.32481970154677e-09 -1.91859334574458e-11 2.79218518307744e-09 5.66561843282328e-08 -5.97988346909244e-09 -2.18556184436339e-09 -1.71746321369351e-09 3.41619999907044e-09 1.09202983510056e-09 5.0161456352732e-10 -4.77215982135731e-08 3.97493085053322e-09 2.51275083787186e-08 -5.26152463572393e-08 3.83195443796791e-09 -1.14061108555204e-09 -3.58344587777981e-07 -4.93865286134327e-08 -7.34730652665273e-08 2.06889567309431e-10 -1.59396603669657e-08 -1.70742658799194e-09 4.23970771971447e-09 7.94062822529965e-08 3.54272145936073e-08 1.30888702597692e-08 2.71557259224827e-08 1.21317120329182e-08 -6.52008679112481e-09 3.205817143382e-08 -2.74212219263321e-07 7.74823486434437e-09 -3.99800934603838e-09 1.59628272924041e-07 7.342701434623e-09 -6.06162641934125e-09 -1.24069200688866e-08 4.95832576787881e-08 -6.0087613191131e-08 3.5247981464882e-07 2.72646728250846e-09 1.49869584180615e-08 7.34699507423044e-08 -1.92687884420346e-08
"R2032" -1.62584275026016e-09 -1.35007462574322e-08 1.60436080309327e-08 -4.47383399031077e-09 4.33776428257465e-09 -6.01452435045349e-09 1.34716442719572e-09 1.19364588835113e-08 -4.99926477304873e-09 4.46069376297415e-10 8.51741751220192e-08 3.44722222387595e-09 -2.66433272589192e-08 -5.34042256968159e-09 4.66404491869094e-09 -1.3824313146899e-08 1.93950219397838e-08 -5.48256846220297e-09 -2.02898652817181e-08 -4.77291627127705e-10 5.25972214049406e-09 1.5223710764551e-08 -1.73109569940235e-08 1.21976498337647e-08 5.29867294198156e-08 -1.80409887487731e-08 -3.04280816885134e-09 -4.51414776354795e-09 2.68620955238791e-09 -1.44922574439222e-09 -5.11603047080317e-08 -1.26117709574913e-08 1.31649219210561e-08 -4.27611360568737e-08 2.14714938801417e-09 -2.30277321368302e-08 -5.50184758404471e-09 4.43998848849738e-09 -1.78433614373588e-08 -5.73105006107322e-10 2.65910218080556e-09 9.44258076069191e-09 -2.49058667871207e-09 -3.23051406255443e-09 4.76403499643275e-08 1.62205832530842e-09 -2.6200794256731e-07 -1.37854610367728e-08 5.51132530915313e-09 6.35163072391038e-09 2.34280972772004e-08 -1.32339185707708e-08 -2.06373677930141e-09 1.7817409432691e-09 5.72290394234675e-09 -1.17526713296374e-09 -1.1541523090917e-08 -6.52444894182283e-09 6.04831647923959e-08 -2.91126120970515e-08 3.48962225575399e-08 -2.59939206497997e-09 5.49651629622914e-09 2.72646728250848e-09 1.76670606409586e-07 3.43296091891803e-09 -1.29908506727316e-09 -2.0958173292166e-08
"R2033" -1.42773774415457e-08 -1.24954782289311e-09 -4.92064635027093e-10 1.11951497060758e-09 -1.01802981349513e-08 -2.27276375384044e-08 -4.15078600257499e-09 1.51685168900307e-08 1.23911061630082e-08 2.68087531922984e-09 -7.13195748286943e-09 1.01114351463487e-08 3.58294479881651e-08 3.02750387778723e-08 8.89339692069371e-09 1.19693511778723e-09 6.16689698841304e-09 2.30174961427425e-09 5.07970315547147e-09 -3.1522510379546e-09 -3.60808435776318e-11 -1.39415633626125e-08 -7.72916214469077e-09 -3.50995750182526e-09 -2.92296452539885e-08 -1.24530449801036e-08 2.03890869628082e-08 4.31011210205486e-09 -1.02344131015852e-08 4.30458234144671e-09 -1.22325147956187e-08 -1.41744969004788e-08 -1.97629088027637e-09 2.92345193342599e-09 1.79504279143292e-08 -1.9111290240453e-08 2.63451014064524e-08 -1.21427783485363e-08 -1.09095081198202e-07 -5.95621089318934e-09 -7.59914440884892e-09 -3.37862766629194e-08 -2.67143125490083e-08 1.9527098618615e-08 -2.65646839122061e-07 -1.97228769852211e-08 3.59273745504708e-08 -3.24595527377031e-08 7.96262833420464e-08 -1.73467742145458e-09 -2.6439170459777e-08 2.60295606093423e-08 1.47441256291142e-08 9.0841453561889e-09 -1.78466838012415e-08 2.86801285184104e-08 -1.17094012608935e-08 1.86750037005375e-08 8.46412832623423e-08 3.03631968598254e-08 -4.90665310326066e-08 2.18960082372149e-09 -1.33571914654966e-07 1.4986958418062e-08 3.43296091891784e-09 2.67072123925678e-07 7.59871697687217e-08 2.59898745849973e-08
"R2034" -4.01839489065311e-09 -2.76495342932762e-08 -9.55888296026304e-09 -4.82461588483595e-09 7.16209067600615e-10 2.8998893188853e-09 2.15270185159578e-09 5.65396912441146e-09 8.18057350875952e-09 -5.95527675145942e-09 -9.66972898779747e-09 2.17906395334303e-09 -1.39122754220532e-09 -3.17326032847479e-09 -7.97449619321809e-09 -3.0391290640304e-09 -1.68491282101409e-10 2.46185946066647e-09 -2.55432363362014e-09 1.78024045715254e-09 -3.18402830314356e-09 4.31535627310128e-09 1.21906659046262e-08 -1.11271017529745e-08 1.19887595132636e-08 6.59624599539027e-09 1.81876976618019e-08 1.2790889558092e-08 -2.76281960739278e-09 -6.84481881658260e-09 -4.53494922303085e-09 -4.65908139478367e-09 6.45727775567915e-11 1.99368335382114e-08 -2.80393133774059e-08 3.94236267239845e-08 8.21454467721354e-09 1.37975046340735e-08 -1.18585167024332e-08 8.38291055819625e-09 -4.06829368941952e-08 -1.63709181952982e-08 -6.32944168036865e-09 -3.13103076554506e-08 -3.42282091523416e-08 1.30486822529633e-08 -4.88253521775979e-09 7.82476418983967e-08 6.72905919179743e-09 1.4318993338733e-08 -3.33951590760931e-08 -2.98154458534857e-09 1.17188042530813e-08 -9.76677172459308e-09 -1.34797105637816e-07 -2.31263992115561e-08 5.48648337955944e-08 -5.67664547764321e-09 9.43205024903993e-09 2.69141575067024e-08 -4.01964417351017e-08 2.12295110684714e-08 -2.03334437648999e-07 7.3469950742306e-08 -1.29908506727374e-09 7.59871697687221e-08 2.18753101589216e-07 -5.40361181341838e-08
"R2035" -3.83149215169328e-09 6.00379395486378e-09 -2.99227068094449e-09 -4.03642085901134e-09 4.31625130091217e-09 -5.75445012809408e-09 -1.94133477603834e-09 -9.97239164051678e-09 1.11594646862583e-08 3.14839767156931e-09 1.52993212585608e-08 -4.15507397301695e-09 -3.5777473157834e-09 1.23923863687154e-08 2.14641204531692e-08 -4.99801815867482e-09 4.06915739921662e-09 -3.42232100966171e-09 1.41121536543826e-09 2.33801612579944e-09 2.05452803919384e-09 1.34612731270849e-08 -3.23713546984837e-09 5.98259759959245e-09 -2.26929041625953e-08 -6.14458765979202e-09 1.076740599323e-08 -1.63467158045501e-09 -1.66846638030341e-09 3.3022658367268e-09 3.57486519834936e-09 -2.18646889597e-09 1.90079369555454e-09 -1.03980426627422e-08 1.14129542609838e-08 1.13889698665918e-08 1.80536940036527e-09 6.43828368775206e-09 -1.25947630538412e-08 7.3685600558099e-09 1.9895540549565e-08 -9.1111397281709e-09 -3.97031185967448e-08 -1.47833786345028e-08 -6.80426306599698e-08 3.19478204804953e-08 5.88595873531346e-08 -1.28786188129168e-08 -1.1287338374974e-08 7.6628255948014e-09 -7.61967842741905e-08 -7.60524016609595e-09 7.52757143914189e-09 -1.25234645840064e-08 1.20633285402506e-08 -2.66568128008078e-08 2.09292272383677e-08 6.87208168463599e-09 -2.54590004542906e-08 2.99430275108479e-08 -1.03097511378745e-08 -1.66113249368559e-08 -9.53644429131784e-09 -1.92687884420379e-08 -2.09581732921655e-08 2.59898745849975e-08 -5.40361181341834e-08 1.4073345395422e-07
