# Supplementary material for: NODDI and Tensor-Based Microstructural Indices as Predictors of Functional Connectivity
Source: PLoS One. 2016 Apr 14;11(4):e0153404. doi: 10.1371/journal.pone.0153404 (PMC4831788; doi:10.1371/journal.pone.0153404)
Supplement: S1 Data — a) Functional connectivity matrices, both fMRI and EEG connectomes across all subjects, in the form of precision matrices and b) structural brain connectivity matrices across all subjects and microstructural indices. Columns and rows are named according to the corresponding brain region that represent. (ZIP) [file pone.0153404.s001.zip › DATA/EEG/47/precShr_EEG_wholeTS1_4.txt]

"C1001" "C1002" "C1003" "C1005" "C1006" "C1007" "C1008" "C1009" "C1010" "C1011" "C1012" "C1013" "C1014" "C1015" "C1016" "C1017" "C1018" "C1019" "C1020" "C1021" "C1022" "C1023" "C1024" "C1025" "C1026" "C1027" "C1028" "C1029" "C1030" "C1031" "C1032" "C1033" "C1034" "C1035" "C2001" "C2002" "C2003" "C2005" "C2006" "C2007" "C2008" "C2009" "C2010" "C2011" "C2012" "C2013" "C2014" "C2015" "C2016" "C2017" "C2018" "C2019" "C2020" "C2021" "C2022" "C2023" "C2024" "C2025" "C2026" "C2027" "C2028" "C2029" "C2030" "C2031" "C2032" "C2033" "C2034" "C2035"
"R1001" 2.57433063645537e-07 -4.77584634651336e-09 3.57705045783091e-09 -2.59795659056818e-08 8.12648603766401e-09 -1.54553231008094e-07 -5.22452363907804e-08 6.96580104145013e-08 -2.0845588660751e-09 6.61305568065883e-08 -1.30629150838969e-08 3.97270561503151e-08 1.70598800099512e-09 -2.53952011310359e-07 -9.00333821841211e-09 -8.46916287167049e-09 3.48001257348988e-09 -1.13961896507839e-09 -9.12835621661979e-09 -1.35612810441823e-08 -4.19059995496248e-08 3.60889195376781e-09 1.3376961438883e-08 2.86563914243082e-08 1.15946846128938e-08 3.52624753699355e-09 -4.01496671776567e-09 -1.99770078552675e-08 1.18280900201678e-07 7.11053768743473e-08 -3.50840540915978e-09 3.95936764342254e-08 -8.64798881314055e-08 -4.11613904532199e-09 -1.14344189474224e-08 -8.80092188296141e-10 -1.27186694942733e-09 3.11455990845885e-08 1.61424552322186e-08 5.53963887772701e-09 1.34742287784213e-08 -1.28101442124866e-08 1.29388891498919e-08 -1.36979012894437e-08 8.80751934649775e-09 6.94196736506566e-09 -1.19962110843308e-08 1.80795169390074e-08 -1.74834760200592e-08 -2.88799122428024e-09 -3.09183102954523e-09 -2.27490734034645e-09 -5.65300479788468e-10 -2.28602611367901e-08 1.38714579963213e-08 8.30333532863497e-10 1.74223841476042e-09 -1.60453845230524e-08 -7.48350425979152e-09 5.02336125800349e-09 4.9588617787446e-09 -1.04262250676539e-08 -7.36220308867492e-09 -8.56437269678674e-09 4.2197274006853e-09 -4.12224172491267e-09 6.01806209886812e-09 -2.40291150776898e-09
"R1002" -4.77584634651106e-09 2.1872166388711e-07 -1.97865668906961e-08 3.54072947377864e-09 -2.80681470249785e-09 2.35978294481961e-08 -8.34845389091936e-12 -2.25059960196122e-08 1.06656639111983e-08 -6.09962543208435e-09 -8.53000876257813e-09 -7.30514208658303e-09 2.02113029891172e-08 1.27542326329705e-08 -7.24371061454955e-09 2.75281010925963e-09 -5.43452132884135e-08 1.75865898243236e-09 2.36367710079063e-08 -3.2514615246423e-10 -6.07166818227202e-09 -4.36512858668478e-08 2.83536733751721e-08 6.02777751352646e-09 -3.52158231327295e-08 -1.67728486945157e-08 -3.07890196506522e-08 -6.70399648974758e-09 3.84923031720369e-08 1.22192057235242e-08 -2.85569347056602e-09 -8.6872116469777e-09 -1.52416582151368e-08 -1.90420020477844e-08 -9.89778508487326e-09 -2.11643207816331e-07 5.86186646589246e-08 -7.43675464187782e-09 4.14362489510024e-09 8.29879470220917e-09 8.61343376694318e-09 -5.50379921329225e-09 -1.12929971538451e-08 -5.04195093541289e-09 2.37416675602468e-08 -1.46991341664059e-08 9.6654077334977e-09 9.10627408122911e-09 2.79087102018504e-09 -1.81054309828201e-08 1.15548226172532e-08 2.2107024415262e-09 -9.56442346308803e-09 1.5455418408714e-08 2.96970030692434e-08 1.27451917401067e-07 -9.91249224779668e-08 -4.59301213714972e-09 -8.53800061018252e-09 2.23520035403063e-08 -9.5058851952966e-09 1.72373515862706e-08 5.75640618354333e-09 6.8282046631153e-09 -1.00759852865137e-08 -1.84996722788337e-08 -2.5854652015105e-09 4.33962181130449e-09
"R1003" 3.57705045783065e-09 -1.97865668906988e-08 1.18341839688318e-07 6.47785623271435e-09 1.20288455293011e-08 -8.3343301822211e-10 -7.29627201106108e-09 1.82710631572604e-08 -9.27180612224085e-10 4.70612424535428e-09 2.12044856900872e-08 4.49369274597911e-09 -3.11392801006989e-08 -2.237688127222e-08 -8.86939755036186e-09 4.9413442153054e-08 1.15920998564177e-08 -4.3201218594611e-09 1.65482861970966e-09 2.73841091629985e-09 1.20921509573053e-08 -1.68897747032804e-08 -1.21763263391537e-07 -3.83451257840434e-08 4.33334831903845e-08 -2.69060515212817e-08 -8.55094449790029e-08 2.3266499568655e-08 1.36258837654718e-08 1.67980047506445e-09 2.93131102674462e-09 -1.39171093412669e-08 1.31231119780346e-08 -3.71905141578662e-09 -5.81605741991007e-10 1.30323705133837e-08 -2.08958229850496e-08 8.18088521166911e-09 5.39934601258088e-09 8.10772410256515e-09 -1.77439869583272e-08 -1.47276877146239e-08 4.13645137676068e-09 -1.05485189157381e-08 1.78106949847146e-09 -8.97619102218523e-09 -3.39192799125513e-08 1.0527945176952e-08 5.75195031953154e-09 -8.70540477675935e-09 2.75470444835901e-09 2.53512991535085e-09 6.88800195728573e-10 6.55544498502425e-10 4.96323925755706e-09 4.40441409115709e-09 7.91512511643025e-09 -5.48978057279214e-09 2.25992048328595e-09 -1.01831514794984e-08 5.10739923310022e-08 1.44252415273149e-08 -1.09564136721518e-09 4.41101503102635e-09 1.40421975519069e-08 4.00155849244674e-09 -7.54801855130056e-09 -1.24772119719786e-09
"R1005" -2.59795659056841e-08 3.54072947377975e-09 6.47785623271228e-09 4.94895304687411e-07 -5.55897500767346e-09 5.73793199453884e-09 4.5346427904022e-08 1.21234275604383e-08 2.93875185594273e-08 -5.97061215706066e-08 -7.7394838477397e-09 6.68873561418889e-08 1.74639313554924e-08 -1.57308876217059e-08 -9.61067801280054e-09 1.51666670893485e-07 -1.41174833339583e-08 1.2568961138593e-09 2.14964131496884e-09 -1.71236276844355e-07 -2.55350826796379e-08 -4.1492806717684e-08 2.89530472456294e-09 -6.15276252660576e-07 -1.38443377161094e-08 1.19881721798839e-08 -3.2798996248597e-08 1.88594699787037e-07 1.63338464649014e-08 -2.59866921303298e-08 -2.87495467776451e-10 -1.84795698758212e-09 2.3771054980849e-08 -7.8483805424475e-09 6.13034481402811e-09 2.54786906931875e-08 2.1351035509355e-08 -3.49734987359739e-07 -1.37353547384614e-08 -1.94607638472455e-08 -3.58548023113111e-09 -4.40660557113484e-09 -1.06278881736039e-08 1.0813179979727e-07 -1.63667952039599e-08 -7.72874955596657e-08 1.08449647546962e-08 -1.07704456292657e-09 2.63968574383819e-08 7.80487850078374e-08 6.65995420177892e-09 5.98935913296079e-09 -3.67802256743373e-09 1.73382030681676e-07 4.92824635570405e-08 -4.16596752162656e-08 -6.81880809907077e-08 1.08718647027961e-07 1.96001291751949e-09 3.20125016625353e-09 -5.33024681243423e-09 1.63008276723657e-08 2.26033862602878e-09 -1.68223219498436e-08 -5.39362854619591e-09 1.19255589939315e-08 1.11322934426178e-09 6.71972348265159e-09
"R1006" 8.1264860376652e-09 -2.80681470249851e-09 1.20288455293011e-08 -5.55897500767113e-09 7.83047024871298e-08 -4.98834330882353e-08 -8.92551911052506e-09 1.35069740397194e-08 -5.57198286414949e-09 -1.29118198440739e-10 1.24963221309713e-08 3.33958439584031e-08 -1.141150727821e-07 4.60261423258259e-09 5.50527889252382e-09 4.65344291518974e-09 -4.55432570649727e-09 -6.33189537056018e-10 3.18496826847612e-09 -6.36610303930789e-10 4.54656670073864e-09 -3.24636120788099e-09 -1.47888546468847e-08 -9.46586733620237e-09 4.70810399107991e-08 -1.04697577539586e-08 -9.72689110102406e-09 9.67263258845107e-09 8.86768019089807e-09 6.36266205263497e-09 1.04535845040354e-08 -2.21670470720458e-08 -1.32746384151151e-08 1.78436873482456e-08 -1.19142365005658e-09 1.24659722357325e-08 3.04311511001679e-09 1.21233150437757e-08 -6.66401804443387e-09 -1.03117604653114e-08 2.70173896944697e-09 -1.02428947043864e-08 -2.49213678399089e-09 1.19175435254609e-09 5.66240900995528e-09 -5.81328028092684e-09 1.61841736663891e-08 7.70125333260074e-09 1.89987589413431e-08 5.96076602810439e-10 -6.20858911867931e-09 -8.62181965676872e-10 -1.4231244834485e-09 -1.50992892140929e-08 9.99581256570891e-10 1.29201777908779e-09 -3.93729462014014e-11 9.91213612119784e-10 -1.26100034898663e-08 -4.06347888965119e-09 -1.19440331995043e-08 -3.40324281237979e-09 3.74796350546053e-09 -2.11247611382414e-09 -4.80565114389955e-09 -5.11879939868133e-09 -1.32034001510991e-08 2.12203437971673e-08
"R1007" -1.5455323100809e-07 2.35978294481982e-08 -8.33433018220857e-10 5.73793199454221e-09 -4.98834330882355e-08 6.7123028446261e-07 7.72491876110957e-08 -3.31350531403388e-07 1.96602716856813e-07 -1.23640488963109e-07 -5.478348959671e-08 -3.53061026954956e-07 8.7476944517677e-08 5.6055362014561e-08 -7.93354377180798e-08 4.52960183539e-08 -1.71026345843093e-08 1.13159745149352e-09 3.16091041532864e-08 9.03919249498395e-08 -7.37993054182593e-09 -7.95489578059278e-08 3.4102876561352e-08 -3.93646767935903e-09 -2.88156169074374e-08 2.55326109861907e-09 -2.34758898085933e-08 -4.04692063915486e-08 -5.95431532351011e-08 -5.22961989924655e-08 -1.82437642474163e-09 5.94967313325034e-08 8.3744443964241e-08 -6.70207280906857e-09 -1.14513767452325e-08 -1.33636456047804e-08 -1.88969792372989e-08 -1.74978828516175e-08 4.25034017752995e-09 -4.951270371167e-08 1.02089797177074e-08 -3.56442773732487e-08 -1.28119003369906e-07 4.40799088911667e-09 -5.74213556506458e-09 7.70457626125377e-08 -2.92941794717317e-08 3.79454997152805e-08 6.46340501766012e-08 -4.52727997328289e-08 -1.47439624942745e-08 1.27853531182761e-09 3.5250360130861e-09 3.04080823955902e-09 2.15277605907136e-09 4.52258278860272e-08 2.50509885597693e-08 -1.72521533387829e-08 1.93825916243547e-08 -1.32407472234336e-09 -9.97242227940239e-10 5.07978074282676e-08 -1.09058929755775e-08 -6.38032053702842e-09 9.74974969139191e-09 1.23892865827904e-09 -2.18252212816203e-09 -3.52126795307577e-09
"R1008" -5.2245236390769e-08 -8.34845389353779e-12 -7.29627201105608e-09 4.53464279040219e-08 -8.92551911052726e-09 7.72491876110995e-08 3.21475252003281e-07 -4.56606940712119e-08 -1.0091828209247e-07 -9.12009446986211e-08 -1.52042447576789e-08 -3.3987196576288e-08 -1.90812474367837e-09 1.17052309744544e-08 -7.26385638569751e-09 2.96266728758689e-08 -1.34344476392246e-08 6.09248652648191e-10 9.4288312087204e-09 3.12294924144819e-08 4.02360884794561e-08 1.02317433414237e-08 3.4801968745518e-08 5.58783472420797e-08 -1.03725328856328e-09 8.90106651043676e-09 -1.23090115028586e-08 -1.83864300831514e-07 -3.70233880932279e-08 -1.77660629255598e-07 6.8834850390129e-10 1.73783154532878e-08 6.09984351775861e-08 1.87376661434369e-08 -5.01919683298019e-10 4.95022236648483e-09 5.89169910697948e-09 -2.70121834354567e-08 1.21664334529023e-08 -2.97578121328599e-08 -5.70336254655251e-08 9.16283024902763e-09 8.49514283461839e-08 2.61910268326174e-08 -5.32768538051082e-09 3.39290578154499e-08 8.74736270812082e-09 2.85590626577385e-09 -2.41154083866129e-08 -2.24929725041885e-08 -8.66511900742193e-09 -1.77237471701927e-09 6.04515661557929e-09 -3.71154431489034e-08 1.95456724778385e-08 -2.70538818503925e-09 -1.57914236853794e-08 3.01864963984019e-08 -2.7485277449152e-09 -3.84732045122712e-09 -3.62298000695691e-09 -8.96782779630006e-09 -3.82040742775357e-09 1.66890630929872e-08 -1.67754415382577e-09 9.78218882321843e-10 6.45406342036849e-09 -8.86528315241644e-09
"R1009" 6.96580104145082e-08 -2.25059960196093e-08 1.82710631572607e-08 1.21234275604384e-08 1.35069740397196e-08 -3.31350531403396e-07 -4.5660694071215e-08 3.87769124769793e-07 -1.13500261245778e-07 4.80166295359281e-08 6.8833832711479e-08 2.05147141171691e-07 -3.34631384071009e-08 -2.08197643993936e-07 -2.40163635033646e-09 -2.20451163809068e-08 4.98328143324448e-09 -4.04400123052266e-09 -1.54436935031053e-08 -5.1357248973324e-08 -1.63186868569108e-08 4.99630738461735e-08 -3.85111345010195e-08 4.73627004873708e-09 1.03974947864218e-08 -2.33305184583912e-08 1.08050902033369e-08 2.89470843300842e-08 8.75930629488958e-08 4.70180101488096e-08 7.88040718442149e-09 -1.31336274676394e-07 -2.8072234953217e-08 4.43899262824614e-09 6.06058330466103e-09 4.01449421968752e-09 -4.62778851068635e-09 -1.63922475506777e-08 1.92912671139546e-08 2.96184356445295e-09 8.93491519593833e-10 -1.16510286737152e-08 7.00961891710094e-08 2.84919549103765e-08 -3.65892380302266e-10 -1.02327796479693e-07 6.02717809273434e-09 5.6899722780107e-09 -8.52594825048918e-09 4.2784911746026e-09 6.6847676870066e-09 1.51618437196508e-09 -1.8152774266343e-11 3.698105503816e-08 9.90124768671685e-09 -2.36198925964956e-08 -1.08111689342732e-09 9.3783405619995e-09 -1.24942442544478e-08 3.55965868282881e-09 2.27265382933314e-08 -8.04528620382815e-09 1.39094098440534e-09 -1.08349423073426e-08 1.62728517330247e-10 6.00655803150907e-09 8.60533072262603e-09 -1.35337168120959e-08
"R1010" -2.08455886608012e-09 1.06656639112002e-08 -9.27180612225518e-10 2.93875185594289e-08 -5.57198286414793e-09 1.96602716856811e-07 -1.00918282092467e-07 -1.13500261245777e-07 7.55089198757142e-07 8.82539045068868e-08 -1.87137978929861e-08 -2.67965020584096e-07 1.86408137390042e-08 7.71324784990131e-08 -1.03345866392396e-08 1.18870910406369e-07 -8.59273161990494e-09 1.06106016916851e-10 8.81962981610304e-09 3.81543017793611e-09 -2.43894678249542e-08 -2.27931808942926e-07 2.11965967457298e-08 -6.58109183006908e-07 -1.58721560865623e-08 9.38129357446469e-09 1.37104713482159e-09 3.52828636582593e-07 -5.80835167020867e-08 -1.36602787918272e-08 -3.84601128164335e-09 1.471596989899e-08 -2.51404320758275e-09 2.08358837306003e-08 -3.12097304353837e-08 1.11043411100331e-08 1.7479923728812e-08 -8.24267235740173e-08 -4.16728015140221e-08 -5.7329645290444e-08 -9.21417390107342e-08 -5.93004927654547e-08 -6.66832058212997e-07 3.98223753599241e-08 -2.79849293965325e-08 5.707900993202e-08 7.63006906609405e-09 2.45262507522787e-08 2.38567748374129e-07 1.03897858671369e-07 1.98768964913683e-09 4.20440351176081e-09 1.72928490027051e-09 6.73678340978842e-08 8.78799339464291e-09 6.59759360459721e-08 -5.9802910028962e-08 3.29833849797522e-07 9.28162377243607e-09 2.20144297968894e-08 -5.95409716132888e-08 -7.00690484724992e-08 -1.44202659920307e-08 5.93578238221159e-08 -1.53815354171102e-09 3.63718193684815e-08 3.35926493402548e-08 -1.79767617281811e-08
"R1011" 6.61305568065773e-08 -6.09962543208299e-09 4.70612424535652e-09 -5.97061215706032e-08 -1.29118198439498e-10 -1.23640488963104e-07 -9.12009446986235e-08 4.8016629535924e-08 8.82539045068912e-08 2.80216979327821e-07 1.17985769212372e-08 -4.83426335061369e-08 -1.26746753879127e-08 -1.99741563105653e-08 3.76625182527744e-08 -6.02519641031586e-09 2.83121814433042e-09 -7.20087681156446e-10 -1.05370592967837e-08 -5.30481012956355e-08 4.02423057112094e-09 -9.17608594816724e-09 -1.12570217786798e-08 -3.3177473390835e-08 1.21474792735934e-08 -2.71029376965077e-09 1.66620724499952e-10 2.91524311370911e-08 -1.7544445852872e-09 3.6667451606626e-08 -2.44229485498799e-09 1.39835822638221e-09 -2.77705221539046e-08 8.72679423824132e-09 6.75543352650085e-09 7.24407333789587e-09 6.50359730481124e-09 1.10941227074034e-07 4.24537995095127e-09 -3.13383281240543e-08 -1.05709023871106e-09 1.31460184116014e-08 -4.28100886318572e-08 -3.21192656163766e-09 8.10041430224831e-09 8.46863395438693e-08 -1.38479336172357e-09 -1.56735146078307e-09 -2.25426764956685e-08 3.48150760156808e-08 -4.45290455780178e-09 -3.78179331254499e-09 -5.00510297965175e-10 -5.43348408238839e-08 1.43670628878602e-08 -1.4878028334489e-08 -1.24837291262997e-08 -5.67614805414277e-08 -1.17175199648768e-08 5.50933617577068e-09 2.23223026359649e-09 -5.75485464890402e-09 -8.05055027119575e-09 -1.47746342758226e-08 -4.42917803179794e-10 -2.3189325358668e-09 7.90901678837486e-09 2.35253721968347e-09
"R1012" -1.30629150838994e-08 -8.53000876257816e-09 2.12044856900862e-08 -7.73948384773875e-09 1.2496322130971e-08 -5.47834895967099e-08 -1.52042447576789e-08 6.88338327114802e-08 -1.87137978929864e-08 1.1798576921236e-08 9.92160104279346e-08 3.07016138610795e-08 -6.76316115740856e-08 2.04955872038864e-08 1.33459703782727e-08 -2.24907042600142e-08 1.88714708820792e-08 -2.747702749908e-10 -7.61834356074874e-09 -6.34559838592791e-10 -9.44414522643105e-09 2.63006787284604e-08 -1.52064783264042e-08 8.26337211650484e-09 1.44329082112374e-08 -4.0802042082804e-08 -1.83560262137901e-09 1.37107550257183e-08 4.08711866650328e-09 1.72693781089415e-08 7.60942738164073e-09 -7.72709710461755e-08 -1.34704619901161e-09 -3.66197143060932e-08 1.19701865820875e-09 3.34936193849505e-09 -3.58861586721823e-09 -3.11973505720531e-09 3.59255618231922e-09 2.86545939612688e-09 -9.02540686644362e-09 -4.86841800034659e-09 5.80064248814034e-09 1.12979658272346e-08 3.77920269373486e-09 -2.47354765631155e-08 2.35066784540699e-09 3.44849362467859e-09 6.82367461809444e-09 3.68179448712907e-09 -1.58125962474189e-09 3.10597241006824e-09 3.99745832007419e-09 5.13184587562435e-09 7.6642050209852e-09 -1.03862748824264e-08 -3.71266832897012e-09 8.98469154083358e-09 -2.14029182341206e-09 -9.07742784922304e-09 2.17262102370715e-08 -3.72567212655677e-09 -6.50263247410116e-09 3.80396442790849e-09 2.95664172476256e-09 -4.2618085501905e-09 3.06945662370651e-09 1.17996033185446e-09
"R1013" 3.9727056150312e-08 -7.30514208658283e-09 4.49369274598281e-09 6.68873561418862e-08 3.33958439584038e-08 -3.53061026954958e-07 -3.39871965762859e-08 2.05147141171692e-07 -2.67965020584093e-07 -4.83426335061376e-08 3.07016138610796e-08 3.48977199561267e-07 -4.0727232126287e-08 -8.65512576079126e-08 8.39881563710443e-09 -4.14829474870187e-08 9.80248779302913e-09 -1.72193193577346e-09 -1.41897106615671e-08 -8.05165752038567e-08 5.32448480463187e-09 9.97719762293217e-08 -3.61145088254688e-08 -1.08840893753937e-08 7.63336760182217e-09 -1.94019171336802e-09 7.39732436198616e-09 5.96943915405057e-08 8.90406355797366e-08 2.1568413737661e-08 4.1780538024031e-09 -4.25862325189268e-08 -2.34207275821481e-08 -2.60815050031903e-08 1.0110560072363e-08 7.80954608318132e-10 1.37975440733183e-08 -6.19590379050982e-08 -1.07823602936853e-08 6.27797951090647e-08 3.62150513262523e-09 7.98885520412883e-10 1.68831747087345e-07 5.48657147698752e-09 -1.56262221773192e-10 -1.93073003166685e-07 1.63537435753334e-08 -9.23292204221517e-09 -1.5626285956743e-08 2.77966280289494e-08 1.96692511583995e-08 -1.18125242995909e-10 -3.51825101511063e-09 8.9884695584033e-08 -1.33146721099282e-08 -3.82583011993527e-08 -2.31057714977261e-08 2.31984174038173e-08 -2.17213620880553e-09 -4.53990423411639e-09 9.29524146092795e-09 -3.64517496305315e-08 5.07134781005602e-09 1.78009675474109e-08 -6.21709020652159e-09 2.45090055404869e-09 -6.79489503875059e-09 3.11624374000628e-09
"R1014" 1.70598800099691e-09 2.02113029891159e-08 -3.11392801006994e-08 1.7463931355493e-08 -1.14115072782097e-07 8.74769445176753e-08 -1.90812474367689e-09 -3.34631384071036e-08 1.8640813739005e-08 -1.26746753879115e-08 -6.76316115740828e-08 -4.07272321262854e-08 3.51801591881758e-07 -6.16365494832379e-08 -2.38510808263419e-08 -7.82873622367763e-09 1.75743944939885e-08 -7.60291222984147e-10 2.71825688944455e-08 -1.26498743780219e-08 -9.46397392215816e-09 1.81984898089359e-08 1.40721631944274e-08 1.495105162389e-09 -1.18475022658175e-07 2.09440993015737e-08 2.45839116880569e-08 -3.8118787942459e-09 6.02328640648883e-08 2.85123900924682e-09 -3.61060599248969e-08 5.33330958149544e-08 2.27987495958154e-08 -1.33765478437535e-07 5.19283160558743e-09 -4.25740969783488e-08 -1.89948284857306e-08 -6.33284197699902e-09 -5.40831048719638e-08 -1.80750840104258e-08 5.24904387554432e-09 5.48158215865246e-08 -1.25331142079968e-08 1.76083224444748e-08 4.16771480687352e-09 1.07667332682302e-08 -7.5417988100642e-08 -4.34802642885021e-08 2.07878443046003e-08 4.22158977828497e-09 1.3737120439283e-08 1.49274376648449e-09 -6.38914770532393e-10 2.15796278835201e-08 -8.71768261826692e-09 -1.90342490141004e-08 1.14689711949014e-08 -2.25205393545974e-08 1.19994440303839e-08 9.77177952089054e-09 6.08847042222282e-08 1.25243883594897e-08 2.63402664395354e-08 4.92546665098282e-09 2.53362333247681e-08 -4.67300001493254e-09 -8.21141556961842e-09 -2.24026314141256e-08
"R1015" -2.53952011310362e-07 1.2754232632969e-08 -2.237688127222e-08 -1.57308876217105e-08 4.60261423258108e-09 5.60553620145543e-08 1.17052309744562e-08 -2.08197643993929e-07 7.71324784990159e-08 -1.99741563105649e-08 2.04955872038842e-08 -8.65512576079118e-08 -6.1636549483238e-08 7.90407979759304e-07 5.03654258848111e-08 -1.49034038578284e-08 1.00612796896713e-08 6.25182693351835e-09 1.48403353832322e-08 4.13978489625034e-08 7.99095025948708e-08 2.42846843646441e-09 -1.16680670497857e-08 -6.75658374829864e-08 1.59957410818941e-09 -2.4347005283096e-09 2.44737531511236e-08 4.19625248873043e-08 -4.09025181163849e-07 -8.79212225291795e-08 3.07605867477077e-09 -3.20335872927972e-08 3.96206841368684e-08 7.55296583132211e-08 1.51229991261098e-08 -2.62952153320014e-09 3.15290775237727e-08 -1.11701889471476e-08 -1.22676195450613e-08 2.47368063181097e-08 -2.17534589481246e-08 4.6463556648265e-08 -6.29820924175345e-08 -4.03455303278278e-08 -3.06532334316170e-09 1.06350442716873e-07 3.80064196761532e-08 -6.61683993447726e-08 -2.33376890978406e-08 4.81792180222682e-08 6.79498698638486e-09 3.34101689168269e-09 -4.60375497702798e-09 -3.79041513066008e-08 -2.30576277066889e-08 -1.72870975300323e-08 -2.59064398516953e-08 3.47758112850722e-08 5.92330796817937e-09 -1.42048726234106e-08 -2.94353160834976e-08 -1.6169030355249e-08 3.37905701785445e-08 1.95476185126668e-08 -1.39389687085478e-08 -1.07149495501678e-08 -1.69938169042901e-08 1.4522130987222e-08
"R1016" -9.00333821841237e-09 -7.24371061454909e-09 -8.86939755035917e-09 -9.61067801280194e-09 5.50527889252409e-09 -7.93354377180845e-08 -7.2638563856947e-09 -2.40163635033997e-09 -1.03345866392419e-08 3.76625182527754e-08 1.33459703782734e-08 8.39881563710395e-09 -2.38510808263426e-08 5.03654258848123e-08 6.49191042946005e-08 -3.25203330492539e-09 7.96634509996861e-09 1.09860687840988e-09 -1.21267174082003e-08 -6.65331270467024e-09 5.55673858225625e-10 -1.74917403201866e-09 1.06031431654644e-08 2.30264169153751e-08 7.78805129133185e-09 5.36124257043457e-09 7.05247915533799e-09 -1.750920380538e-08 -6.45377671083581e-09 1.37763910602897e-08 -2.51974842103967e-09 5.65279086102742e-10 -2.95757865398808e-08 -1.90925235504593e-09 8.01155143534759e-09 8.81852490812355e-09 4.48124283533407e-09 2.58366313295264e-09 -2.48470661218109e-08 1.00319423716685e-08 -4.91728938991715e-09 4.61475159613727e-08 5.93714121422278e-09 -5.50005452416243e-09 1.17941621251544e-09 3.00671015666265e-08 1.03068743539291e-08 -3.99552990537563e-08 -4.16177353539478e-08 4.45041495223093e-09 -8.24704052921688e-09 -9.60963860674114e-10 -1.70760762552502e-09 -6.65331018875302e-09 -1.31047673537013e-09 -6.85669453838128e-09 8.01457977930539e-11 4.62612599134534e-09 -7.13113749097756e-09 2.38413112993325e-09 -5.32139873956722e-09 -8.56837000095172e-09 1.28639679756451e-09 -1.48337196739666e-09 -3.91340734292230e-09 2.24796357763155e-09 1.53958293336421e-09 1.95935186584607e-08
"R1017" -8.46916287167088e-09 2.75281010925804e-09 4.94134421530552e-08 1.51666670893489e-07 4.65344291518942e-09 4.5296018353902e-08 2.9626672875869e-08 -2.20451163809066e-08 1.18870910406368e-07 -6.02519641031924e-09 -2.24907042600142e-08 -4.148294748702e-08 -7.82873622367718e-09 -1.49034038578277e-08 -3.25203330492546e-09 6.95026852259237e-07 -3.46960475857588e-08 -3.78160851462243e-10 3.46696147897586e-10 -7.79956338381064e-09 -1.58651821896008e-07 -4.89240747186458e-07 3.16074794090715e-08 -3.04561934960993e-07 -1.57835473893667e-09 1.93224860582376e-08 -9.62855500703704e-08 -7.21749851487512e-08 7.37039109635901e-09 4.32356718876042e-08 -2.09823303120613e-09 6.95918765678563e-09 1.97468314889053e-08 3.87285212293749e-08 1.27867182805166e-09 6.81897725901092e-08 -5.58314073562456e-08 -1.15435796607279e-07 1.84495317215139e-09 1.34257650097205e-08 -7.90909922950772e-08 -4.5537578722153e-09 6.7791066786695e-08 2.93172356937065e-08 -3.03551509088966e-08 -4.41674433562132e-08 2.61889694743021e-08 -4.0554029472834e-09 -8.38824499389682e-09 -3.59154897174551e-07 -3.04649402251401e-08 4.4998855398254e-09 7.99854930673488e-09 -2.65997530099062e-08 1.75667554542767e-08 1.14934739279459e-07 9.23753739724868e-08 9.33317140590506e-08 2.16455555412562e-11 5.25481840902808e-09 -2.35796567219396e-08 2.13249424636733e-07 3.43713767588312e-09 4.64526522103507e-08 -8.73331742264925e-09 1.25153111121722e-08 -2.28523624217234e-08 1.05827450470556e-08
"R1018" 3.48001257348894e-09 -5.434521328841e-08 1.15920998564275e-08 -1.41174833339581e-08 -4.55432570649469e-09 -1.71026345843035e-08 -1.34344476392185e-08 4.9832814332478e-09 -8.59273161990914e-09 2.83121814432099e-09 1.88714708820783e-08 9.80248779303276e-09 1.75743944939883e-08 1.00612796896734e-08 7.96634509996968e-09 -3.46960475857614e-08 1.23812942727179e-07 9.6733345324095e-09 -3.32835510005432e-08 5.31314714907935e-10 -2.63778779968793e-08 4.70716166309686e-08 -4.46635045672746e-08 1.81215920108637e-08 -7.52241208317731e-09 -1.5193031869682e-08 8.96900350497542e-09 1.67175080379991e-08 -1.01809802011316e-08 1.46126898209562e-08 1.11631963907031e-09 1.18310122390313e-08 2.31086568881915e-09 -7.07604607780482e-08 3.21199541315474e-09 3.57449113834423e-08 -5.94106604247154e-09 1.06172459694317e-08 -1.17405187953648e-08 8.74327183682705e-10 1.28131650148718e-08 1.01853299798598e-08 -1.28944835034345e-08 -7.53656431223783e-09 -8.49530344832125e-09 1.13483170105686e-09 -3.56192578311765e-09 -1.3803325240941e-08 6.48880092051491e-09 1.66905518262792e-08 -3.53950016239623e-10 2.92349901325729e-09 -1.39401544230641e-10 3.40571444461861e-09 -5.13870747197144e-09 -3.45254763316014e-08 6.81741847402752e-09 -8.20563086514089e-09 1.37511927703898e-08 -9.38497945321812e-09 1.33221685751949e-08 -7.1491696930056e-09 2.55273585995107e-09 -3.65269217145274e-09 1.99891845683027e-09 1.11736998813094e-09 -7.04305493146358e-09 8.67603790593193e-09
"R1019" -1.13961896507959e-09 1.75865898243203e-09 -4.32012185946021e-09 1.25689611385983e-09 -6.33189537055431e-10 1.13159745149317e-09 6.09248652648899e-10 -4.04400123052166e-09 1.06106016915767e-10 -7.20087681158558e-10 -2.74770274990434e-10 -1.72193193577266e-09 -7.60291222984214e-10 6.25182693351836e-09 1.09860687840953e-09 -3.78160851462194e-10 9.67333453240995e-09 1.59522476752844e-08 -1.59624322781126e-08 -2.08363351681105e-10 -1.20041263810432e-08 4.89997222464086e-09 1.16279931820887e-09 -2.12608669725958e-09 -1.1465239312416e-09 2.78837997269353e-09 6.64065751136816e-09 2.80948298616705e-09 -2.16737846918975e-09 -2.18154389537453e-10 -1.91927865742581e-09 -1.65720490558721e-09 -7.10158515730903e-10 3.77364541677533e-09 3.45171842332587e-09 -1.74452574072341e-09 4.39165297739786e-09 -1.93814212610458e-09 -5.22798376312376e-09 -5.85831003750884e-09 1.6825249669659e-09 4.93866144773033e-09 -1.88312913254993e-09 5.42518253702505e-09 2.15631785009589e-09 1.51469957894351e-09 4.6170178919093e-09 -5.46618130354914e-09 4.39826332726224e-09 -1.14421753281669e-09 -2.74823734078332e-09 -2.86067841753548e-09 -6.40985014309007e-10 -2.11373341140581e-09 -4.02668717698877e-09 -3.44987298876458e-09 2.49381910539229e-10 2.7471434852908e-09 -1.6548635181391e-09 -1.06894410593152e-09 -5.72196949917258e-09 -3.97765979111149e-10 -5.44992006898936e-09 1.7528846180374e-09 -4.61661197315487e-09 1.37656855287522e-09 -3.59476069112191e-10 5.99836649565056e-09
"R1020" -9.12835621662165e-09 2.36367710079067e-08 1.65482861970824e-09 2.1496413149692e-09 3.18496826847593e-09 3.16091041532854e-08 9.42883120871831e-09 -1.54436935031057e-08 8.81962981610465e-09 -1.05370592967836e-08 -7.61834356074964e-09 -1.41897106615667e-08 2.71825688944448e-08 1.48403353832348e-08 -1.21267174081997e-08 3.46696147898457e-10 -3.32835510005458e-08 -1.59624322781112e-08 6.16670394896438e-08 3.12749570750987e-09 2.72284387532185e-08 -1.19030593885255e-08 9.81580893799219e-09 4.10715858543455e-09 -1.99860292158954e-09 -3.18463425611574e-08 -5.99479684213063e-09 -1.00648007362551e-08 -3.90180943773905e-09 -1.02872735345629e-08 1.43474465449327e-09 -5.39320987089987e-09 5.74497106025916e-09 -2.26428600352833e-08 -6.75313122870551e-09 -2.02788920733965e-08 -1.82708854795107e-10 -3.96658379221609e-09 2.60370007919254e-09 7.97347397376289e-09 3.77236323713392e-09 -4.04994752889665e-09 -1.6529072711277e-10 -6.42389903373224e-09 3.20917719405782e-09 6.8432086202342e-10 -1.61153013352795e-08 4.42575880892882e-09 -1.10357863265638e-09 -1.79495478593605e-09 -1.44126203867227e-09 3.67898367225885e-09 3.40026742843149e-10 4.75140291057864e-09 8.89550063821438e-09 1.24074610240517e-08 -5.65058528679426e-09 -3.04448605883568e-09 -1.34060729205116e-09 2.48098045052593e-09 1.06777108486054e-08 -1.72817424730023e-09 8.31637900901184e-09 -1.03622050351298e-09 8.35577704702739e-09 -6.01231951261962e-09 1.01830820560842e-09 -6.24178133236177e-09
"R1021" -1.35612810441757e-08 -3.2514615246219e-10 2.73841091630068e-09 -1.71236276844325e-07 -6.36610303929881e-10 9.03919249498389e-08 3.12294924144917e-08 -5.1357248973321e-08 3.8154301779353e-09 -5.30481012956378e-08 -6.34559838593993e-10 -8.05165752038533e-08 -1.26498743780222e-08 4.13978489625041e-08 -6.65331270466692e-09 -7.79956338381103e-09 5.31314714904163e-10 -2.08363351680838e-10 3.12749570750958e-09 2.5061869473544e-07 -2.98558020059083e-09 -9.39888109807335e-09 1.54616373597088e-09 7.50394680056974e-08 4.79171851402431e-09 -4.53746835848988e-09 -5.31182208900886e-10 -2.13936194812795e-08 -3.262875181964e-08 -6.4583512676341e-09 2.73535001592952e-09 2.52329952300069e-09 6.66906549158652e-09 1.33266646853379e-08 -2.540564874636e-09 -9.39896889980673e-09 -1.00837398868368e-08 -5.88932173889333e-08 1.969761870197e-08 5.66529936528723e-08 -5.63478518152467e-08 -2.417864721531e-08 2.46010411214352e-08 -9.12020826948545e-08 6.46298551365795e-09 -5.63185635117986e-08 -8.51918587425443e-10 2.23417913085324e-08 -3.59797385742596e-09 -5.50173155827714e-08 -5.65996853425294e-09 -1.56092988701701e-09 5.30882515821439e-09 -3.42004595043843e-08 -1.19342089558346e-08 1.67247977248815e-08 2.18779092438868e-08 1.81704946228116e-07 2.01647613727565e-09 -1.17083838183042e-08 1.40510010365511e-08 -3.74555572861631e-08 -5.52399925968941e-09 2.94623092626455e-08 8.40344572688857e-10 -8.4022064680172e-09 -1.04139819640849e-08 -7.09398320601323e-10
"R1022" -4.19059995496183e-08 -6.07166818227112e-09 1.20921509573134e-08 -2.55350826796325e-08 4.54656670073571e-09 -7.3799305418276e-09 4.02360884794468e-08 -1.63186868569123e-08 -2.43894678249553e-08 4.0242305711237e-09 -9.44414522643116e-09 5.32448480462253e-09 -9.46397392215665e-09 7.99095025948683e-08 5.55673858227389e-10 -1.58651821895998e-07 -2.63778779968811e-08 -1.20041263810401e-08 2.72284387532187e-08 -2.98558020058586e-09 5.32495758159439e-07 -5.238880303083e-09 -2.84664672634054e-07 1.25517428442748e-07 -1.521691326885e-09 2.01026525336434e-09 3.7763999471318e-08 -8.21834893742145e-08 -1.10183998202089e-07 -1.28232174640939e-07 7.18185264720946e-09 2.244963281035e-08 2.7432026285545e-08 2.95480814061161e-08 2.20479477444714e-09 -7.0969057447515e-09 1.52082494989084e-08 -1.48797523869706e-08 -3.4204161312854e-09 -2.56309358569141e-08 -2.9663949161596e-08 -5.16805932253194e-09 -1.31521771060791e-08 2.84175349779666e-08 -1.1383048076381e-08 -1.25333659802435e-08 -1.30080573413013e-08 6.97302047613444e-09 2.52379522229231e-08 1.14387297326729e-07 2.92872793790097e-09 3.86320428561912e-10 1.45133052735849e-09 7.74231529880512e-09 -2.23740695130996e-08 6.17919909751832e-08 -4.00737881852763e-08 5.05913115725261e-08 2.28046622123549e-08 8.47455808724467e-09 -5.26929565461534e-08 -9.77890668771825e-08 -3.01973231790042e-09 1.8593683175553e-08 1.09850507370134e-08 7.75810547751685e-09 9.48153368496046e-09 -6.65958875459203e-09
"R1023" 3.60889195376949e-09 -4.36512858668485e-08 -1.68897747032812e-08 -4.14928067176829e-08 -3.24636120788091e-09 -7.95489578059274e-08 1.02317433414232e-08 4.99630738461739e-08 -2.27931808942926e-07 -9.17608594816497e-09 2.63006787284602e-08 9.97719762293216e-08 1.81984898089349e-08 2.4284684364645e-09 -1.74917403201885e-09 -4.89240747186462e-07 4.70716166309666e-08 4.8999722246401e-09 -1.1903059388526e-08 -9.3988810980745e-09 -5.23888030308521e-09 6.49206262371062e-07 -1.50324129682319e-08 1.55334690239952e-07 1.86811796700853e-09 -2.2516780833779e-08 5.92239882318648e-08 7.03041958411049e-08 1.16187128430646e-08 -9.6752339005544e-08 3.21005875336197e-10 -1.74582805474721e-08 1.33699580804859e-08 -4.53607803203135e-08 7.04025613025175e-09 2.83087878330068e-08 1.79517052625244e-08 5.552291383329e-08 3.54302294748081e-09 -8.72006130337441e-09 7.37337313434679e-08 -2.17930238704713e-09 7.36251581819823e-09 -3.91768024232517e-08 3.35605461332976e-08 3.65618453795606e-08 -1.61052741115141e-08 1.24213968940642e-08 -8.82704874070508e-09 2.07264787589017e-07 -1.22919890577163e-08 -2.03181802095479e-09 -5.15847610849073e-09 4.70689420615037e-08 -1.83610065915183e-08 -3.67604272963287e-07 5.84863520874778e-08 -9.79466095171761e-08 -3.37030007695844e-08 -3.5217591747692e-08 1.14992879068396e-07 -9.7587262836798e-08 -1.6829054689593e-08 -6.90484044436467e-08 6.41321951165184e-09 -1.7451940619722e-08 1.60734684179741e-08 1.76518158399635e-08
"R1024" 1.33769614388846e-08 2.83536733751721e-08 -1.21763263391524e-07 2.89530472456225e-09 -1.47888546468842e-08 3.41028765613626e-08 3.48019687455232e-08 -3.85111345010204e-08 2.11965967457252e-08 -1.12570217786905e-08 -1.52064783264035e-08 -3.61145088254674e-08 1.40721631944273e-08 -1.16680670497908e-08 1.06031431654647e-08 3.16074794090723e-08 -4.46635045672685e-08 1.16279931820777e-09 9.8158089379899e-09 1.54616373596637e-09 -2.84664672634064e-07 -1.50324129682303e-08 4.56374557613756e-07 3.22612685584038e-08 -1.63976373958678e-08 2.99959704803572e-08 -1.42306099596814e-08 -6.8971868446939e-08 2.54723265464273e-08 2.77606493509225e-08 -6.45453411698443e-09 1.49294864395852e-08 -2.33859250993288e-08 -1.24314503858759e-08 -6.12240069084311e-09 -2.20748161250057e-08 -4.9469074253368e-09 -9.74662292763446e-09 1.02754928327195e-08 -1.33001236910723e-10 1.23019632926968e-08 1.14905260448132e-08 1.63473535079091e-08 2.22842736210977e-08 1.18001584293069e-08 1.69874148426716e-08 3.24900404509913e-08 -5.74064962128483e-09 -2.47174281150944e-08 -9.274808487453e-08 2.06019184641932e-09 -6.49150608532934e-09 1.53512112401716e-09 -1.51803363118965e-08 8.11031134820722e-09 5.5372925716103e-09 1.57923006569115e-08 -1.68333712356893e-08 -2.63094513364902e-08 -2.84817799446455e-09 3.32254365753424e-08 5.46879589531669e-08 7.52148615937508e-10 9.03636626927151e-10 -1.9125453556853e-08 -1.02811235279551e-08 6.65006006284751e-09 -6.39143140410756e-09
"R1025" 2.86563914243043e-08 6.02777751352536e-09 -3.83451257840435e-08 -6.15276252660577e-07 -9.46586733620216e-09 -3.93646767935322e-09 5.58783472420731e-08 4.73627004873685e-09 -6.58109183006907e-07 -3.31774733908379e-08 8.26337211650509e-09 -1.0884089375396e-08 1.49510516239038e-09 -6.75658374829937e-08 2.30264169153762e-08 -3.04561934960992e-07 1.81215920108644e-08 -2.12608669725856e-09 4.10715858543397e-09 7.50394680056986e-08 1.25517428442748e-07 1.55334690239953e-07 3.22612685584033e-08 2.21507916148488e-06 2.51994476634894e-08 -2.01745886930488e-08 3.10950553273484e-08 -1.22641490353426e-06 8.83829530408852e-09 7.23282670221079e-08 2.16569520230833e-09 2.13567806451835e-08 -4.27747888461652e-08 -1.47777493281281e-08 -6.01725297341943e-09 -7.59622165700735e-08 -8.99112220267268e-08 4.78618353010247e-07 4.03623367334831e-08 1.87423936418504e-08 3.44923888228561e-07 3.65632864850279e-08 4.03228974356668e-07 -1.28288945264018e-07 4.57226571254429e-08 3.45217991745286e-08 -5.45475192604437e-08 -1.29769106336883e-08 -1.32610136985296e-07 -3.72316360897704e-07 -1.82516364066527e-08 -1.02003982481677e-08 -2.92702218070514e-09 -7.76234961716801e-08 -9.77947110947919e-08 1.36722684019775e-07 2.41440079669243e-07 -7.56413322830044e-07 5.44706870374961e-09 -1.62984710478902e-08 4.83225322952232e-08 1.61728391020725e-07 1.26758696199643e-08 -1.09557785645355e-07 2.25971121632818e-08 -4.26796007961611e-08 -1.23388359838521e-08 -1.68500511153706e-09
"R1026" 1.15946846128898e-08 -3.52158231327296e-08 4.33334831903876e-08 -1.38443377161099e-08 4.7081039910801e-08 -2.88156169074368e-08 -1.03725328856539e-09 1.03974947864201e-08 -1.58721560865623e-08 1.21474792735948e-08 1.44329082112367e-08 7.63336760182309e-09 -1.18475022658175e-07 1.5995741081865e-09 7.78805129133216e-09 -1.57835473893705e-09 -7.52241208317813e-09 -1.14652393124117e-09 -1.9986029215902e-09 4.7917185140237e-09 -1.52169132689089e-09 1.86811796700842e-09 -1.63976373958672e-08 2.51994476634903e-08 1.45408676398515e-07 -2.76717257132969e-08 -5.64779755715083e-08 -9.36235369550946e-09 -2.82194057087564e-08 -1.55935543740867e-09 -1.33568904473396e-09 -7.51008282147061e-09 -1.6870460330937e-09 5.38851766334529e-08 -5.16656935712687e-09 2.02319115649594e-08 -3.40202572945849e-08 4.49561017863986e-09 3.11424449501522e-08 8.23724481137995e-09 -5.03612514942076e-09 -1.59692392789748e-08 1.0739392096014e-08 -1.16326552524239e-08 7.61529793523133e-08 4.614339784978e-09 -7.64132812392715e-08 2.05376799530341e-08 -1.6400613476032e-08 -1.87819446355198e-08 1.41716277768784e-08 -1.2905356463294e-08 -8.09146841297353e-09 -3.9935512548071e-09 9.70965125247626e-09 1.33147482064946e-08 4.07615177541802e-09 -2.55747698590588e-09 -7.42246323653768e-08 -1.1125555470088e-09 6.38385945316892e-08 1.27074137359774e-09 -2.07331607824954e-09 2.72192979810952e-09 2.95530032008304e-08 -3.23866863112904e-08 -2.33795676818716e-09 -7.78559873909288e-09
"R1027" 3.52624753699358e-09 -1.67728486945169e-08 -2.69060515212808e-08 1.1988172179882e-08 -1.04697577539584e-08 2.55326109862141e-09 8.90106651043675e-09 -2.33305184583904e-08 9.38129357446243e-09 -2.71029376964364e-09 -4.08020420828061e-08 -1.94019171337048e-09 2.09440993015744e-08 -2.43470052830954e-09 5.36124257043549e-09 1.93224860582362e-08 -1.51930318696795e-08 2.78837997269269e-09 -3.18463425611555e-08 -4.53746835849063e-09 2.0102652533718e-09 -2.25167808337772e-08 2.99959704803499e-08 -2.01745886930498e-08 -2.76717257132969e-08 1.04447800189155e-07 -1.91147991257158e-08 -6.32124090130688e-09 9.6352127869798e-09 -7.4996236084076e-09 -1.23314072788309e-08 2.68474538247334e-08 -1.42873963654747e-08 2.91639059773832e-08 1.43470716597538e-09 3.36606638708568e-08 4.35429154977488e-09 -7.98011156826768e-09 -9.61901957564623e-09 -3.55190845608593e-09 -4.57329827135015e-09 5.13633022236835e-09 -6.44037177943383e-09 -3.12674071994317e-09 -9.83883695574091e-09 1.57531566142226e-08 3.25935598369288e-08 -8.16594683392107e-10 -1.78954361502487e-09 2.69125063196462e-09 -5.0468109691672e-09 -9.82958933057569e-09 2.38353980392099e-09 -6.82110354730293e-09 -1.00928141566155e-08 5.23142543268937e-09 4.50574954094028e-10 1.14131480005117e-08 6.71113008323116e-09 5.14497433327971e-09 -3.1809406442842e-08 1.38865086961366e-09 -1.07094873771481e-08 2.03729183583727e-09 -1.97639821359749e-08 1.22372470296282e-08 8.72076552251751e-09 3.1825480000832e-10
"R1028" -4.0149667177626e-09 -3.0789019650648e-08 -8.55094449789953e-08 -3.27989962485937e-08 -9.72689110102425e-09 -2.3475889808595e-08 -1.23090115028608e-08 1.0805090203341e-08 1.37104713482139e-09 1.66620724504357e-10 -1.83560262137814e-09 7.39732436198707e-09 2.45839116880573e-08 2.44737531511241e-08 7.05247915533534e-09 -9.62855500703726e-08 8.96900350497865e-09 6.6406575113684e-09 -5.99479684213286e-09 -5.31182208901296e-10 3.77639994713108e-08 5.92239882318624e-08 -1.42306099596772e-08 3.10950553273506e-08 -5.64779755715101e-08 -1.91147991257111e-08 2.88948973035829e-07 9.49863684014852e-09 -3.73558363601829e-08 -1.03579349999793e-08 -7.66415199481673e-10 -3.08571675714266e-10 1.57965700803851e-09 1.61729506650624e-08 7.73744305524786e-09 -5.3315963676936e-09 6.17297607585519e-08 2.46365483661449e-08 -8.48136071869724e-09 -1.04221557503912e-08 1.4789053207322e-08 1.05963533391109e-08 -6.65806542909969e-09 1.21235445663576e-09 -2.96365024968353e-08 9.77376627410539e-09 3.26084740675588e-08 -1.95327049221444e-08 -9.88414633725922e-10 8.88359936359179e-08 -2.87140120105238e-09 9.85437960471926e-09 -8.79656227209362e-09 -1.35725237942059e-08 -2.82473831075226e-08 -9.18176160466762e-08 6.68668182758483e-09 9.13719928572614e-09 2.3929418955297e-08 2.66791658441183e-08 -1.59983342857763e-07 -6.6446980079729e-08 2.97714365556476e-09 -7.98549324530434e-09 -2.47202423040882e-09 1.00633953390447e-08 6.07781881746999e-10 1.68726817545971e-08
"R1029" -1.99770078552744e-08 -6.7039964897524e-09 2.32664995686543e-08 1.88594699787028e-07 9.67263258845068e-09 -4.04692063915511e-08 -1.83864300831529e-07 2.89470843300849e-08 3.52828636582593e-07 2.91524311370676e-08 1.37107550257175e-08 5.96943915405103e-08 -3.81187879424291e-09 4.19625248873103e-08 -1.75092038053829e-08 -7.21749851487462e-08 1.67175080379931e-08 2.80948298616653e-09 -1.00648007362567e-08 -2.13936194812811e-08 -8.21834893742099e-08 7.03041958411107e-08 -6.89718684469385e-08 -1.22641490353429e-06 -9.36235369550966e-09 -6.32124090130693e-09 9.49863684015444e-09 1.05797267026924e-06 9.43932774274105e-09 -2.25930552508748e-08 -2.80081013049852e-09 -3.43821739071209e-08 2.07152320295395e-08 -5.26765405625316e-09 1.02241559637509e-08 1.61220506559721e-08 4.28663065246786e-08 -1.20416552110643e-07 -2.31721939567428e-08 3.12076832028661e-08 -1.37543616515238e-07 -2.44410524481804e-08 -2.35024061292151e-07 -1.06092631225622e-08 -1.89523499024422e-08 -4.68688437060657e-08 2.36450345765527e-08 5.88060392297342e-09 6.23188752241475e-08 2.80673211585407e-07 1.41875869327838e-08 8.87056676645275e-09 -2.73565315297879e-09 5.96394668017071e-08 1.03516032882863e-08 -8.74399415881985e-08 -1.07227736157729e-07 2.94087061471691e-07 2.19267606163255e-10 9.47070418195289e-09 -1.78859485532684e-08 -7.64158303195358e-08 -9.18258621012888e-09 3.75424474234445e-08 -1.27600321691695e-08 2.16890293145275e-08 5.85974879945629e-09 3.61261517716433e-09
"R1030" 1.18280900201668e-07 3.8492303172034e-08 1.36258837654759e-08 1.63338464649013e-08 8.86768019089766e-09 -5.95431532351009e-08 -3.7023388093228e-08 8.7593062948894e-08 -5.80835167020864e-08 -1.75444458528577e-09 4.08711866650248e-09 8.90406355797363e-08 6.02328640648881e-08 -4.09025181163852e-07 -6.45377671083506e-09 7.3703910963586e-09 -1.01809802011317e-08 -2.16737846919107e-09 -3.90180943773716e-09 -3.26287518196426e-08 -1.10183998202088e-07 1.16187128430637e-08 2.54723265464278e-08 8.83829530408709e-09 -2.82194057087562e-08 9.63521278697854e-09 -3.73558363601799e-08 9.43932774273758e-09 4.19812457422837e-07 1.28871417852971e-07 -1.02173503223841e-08 -1.44987894102896e-08 -9.40119852158266e-08 -1.77052452759867e-07 -3.28188925735609e-09 -1.92941518594215e-08 -8.12221349336523e-09 1.43905846373384e-08 -1.65985871741909e-08 1.02202513807507e-08 1.04068806148861e-08 -1.40855519619926e-08 3.61298271289176e-08 5.89741949128341e-09 2.47009287781104e-09 -8.69820130958531e-08 -1.03133281293963e-08 2.36954876483217e-08 1.5563971448525e-08 -1.952290259944e-08 -1.08562378754456e-08 -3.57235995903933e-09 2.62571307018254e-09 2.9859881046773e-08 2.87252985674796e-08 1.74067171997148e-08 -3.87858291244366e-09 -2.17599895682769e-08 2.66116035383461e-09 4.89076704097183e-09 1.45293672603195e-08 7.77468038976942e-09 -1.50536530105681e-08 -1.30327187738699e-08 1.23276068960129e-09 6.52242233039778e-09 6.1317989288583e-09 -3.14526479237265e-10
"R1031" 7.11053768743292e-08 1.22192057235257e-08 1.67980047505874e-09 -2.59866921303299e-08 6.36266205263329e-09 -5.22961989924783e-08 -1.776606292556e-07 4.70180101488053e-08 -1.36602787918233e-08 3.6667451606634e-08 1.72693781089466e-08 2.15684137376571e-08 2.85123900924655e-09 -8.79212225291839e-08 1.37763910602928e-08 4.32356718875981e-08 1.4612689820963e-08 -2.18154389535178e-10 -1.02872735345627e-08 -6.45835126763232e-09 -1.28232174640937e-07 -9.67523390055527e-08 2.776064935092e-08 7.23282670220959e-08 -1.55935543740979e-09 -7.49962360840752e-09 -1.03579349999806e-08 -2.25930552508904e-08 1.2887141785297e-07 3.05750982994032e-07 -3.40501350845107e-09 -2.06143560714947e-08 -1.16017953081674e-07 -5.82205545480103e-08 2.11138653627896e-09 -1.2210164672533e-08 -1.52491401123585e-08 2.30539986675127e-08 -7.54428338667489e-09 3.07647861718178e-08 1.66754887438816e-08 5.4945058383804e-09 3.85218195442298e-08 -3.09330254827919e-08 6.99783542136713e-10 -6.05635546309959e-11 -4.48873565011229e-10 -1.0232970331946e-08 -2.2809872376765e-08 -2.06029671989574e-08 4.00357407271626e-09 6.79303039469767e-11 -3.67897282653265e-09 -1.70889488042616e-08 -5.71030579623068e-09 5.54733176348205e-08 9.60604724837151e-09 -3.21650175100787e-08 3.13522976179851e-09 6.61097502317187e-09 1.94731068536645e-09 5.1860499772589e-09 6.66829304962863e-09 1.07975670514013e-09 -2.28279973020124e-09 4.01052253221121e-11 -1.82191288134501e-08 1.10644500038492e-08
"R1032" -3.50840540915922e-09 -2.85569347056677e-09 2.9313110267444e-09 -2.87495467775844e-10 1.0453584504035e-08 -1.82437642474217e-09 6.88348503899518e-10 7.8804071844204e-09 -3.84601128164416e-09 -2.44229485498611e-09 7.60942738164098e-09 4.17805380240333e-09 -3.61060599248994e-08 3.07605867476802e-09 -2.5197484210415e-09 -2.09823303120567e-09 1.11631963907147e-09 -1.91927865742554e-09 1.43474465449396e-09 2.73535001593027e-09 7.18185264721462e-09 3.21005875335017e-10 -6.4545341169839e-09 2.16569520230705e-09 -1.33568904473417e-09 -1.23314072788303e-08 -7.66415199481845e-10 -2.80081013050066e-09 -1.02173503223833e-08 -3.40501350844588e-09 2.68044665299269e-08 -4.96317523608562e-09 3.33282721572752e-09 1.13698637158839e-08 4.69438709413801e-09 -1.1710715685876e-09 7.45769270834066e-09 -2.00955398799728e-09 -3.23125915000998e-09 -3.20875267137537e-09 6.23596086993889e-09 -1.84315247276475e-09 1.21072767770242e-09 4.42858684512958e-09 -7.94639034279477e-10 -6.36976985115729e-09 1.01620162291116e-09 -5.18911989243524e-10 5.29332102935455e-09 -1.4926028630778e-09 1.41323407354874e-09 -1.07501567318192e-09 -4.38753719036161e-09 -1.83529258029548e-09 3.08072381452437e-09 5.54271993222739e-09 -1.58993821502955e-09 7.01568566504575e-09 2.15042323499377e-08 -8.24506503431187e-09 -1.31605037216986e-08 -4.41253229084289e-09 -2.32029236889665e-09 -7.98849942932291e-09 1.93514766320186e-09 4.51277802844485e-09 -9.91339745944141e-10 2.27672105078187e-09
"R1033" 3.95936764342253e-08 -8.68721164697793e-09 -1.39171093412658e-08 -1.84795698758291e-09 -2.21670470720456e-08 5.94967313325024e-08 1.73783154532856e-08 -1.3133627467639e-07 1.47159698989895e-08 1.39835822638231e-09 -7.72709710461723e-08 -4.25862325189273e-08 5.33330958149546e-08 -3.20335872927949e-08 5.65279086101695e-10 6.9591876567865e-09 1.18310122390309e-08 -1.65720490558764e-09 -5.39320987089932e-09 2.52329952300061e-09 2.24496328103491e-08 -1.7458280547472e-08 1.49294864395867e-08 2.13567806451839e-08 -7.51008282147172e-09 2.68474538247353e-08 -3.08571675716227e-10 -3.43821739071237e-08 -1.44987894102904e-08 -2.06143560714971e-08 -4.96317523608514e-09 1.2766292086471e-07 8.97493364757422e-09 1.73300752166409e-09 -7.61769046129047e-09 9.08600047240272e-09 1.01269138017731e-09 8.49611494263391e-09 1.02469915603799e-09 -7.23321847471091e-09 4.05618990999284e-09 2.59673123975769e-09 -7.62048112846693e-09 -4.12660521191853e-09 7.75873160481152e-10 3.01007386820481e-08 -2.19174939117815e-08 5.1751284584372e-09 -5.81692600249016e-09 2.17741874945164e-10 3.17935392646872e-10 -7.00703076225475e-10 -1.65989356372609e-09 -9.95633370956828e-09 -7.05060783689809e-09 5.37937792486451e-09 2.63994093437888e-09 -5.57860514789034e-09 1.27564211101429e-08 2.90842034370406e-09 -1.18750395473124e-08 -7.81346402114623e-09 1.94332104597292e-09 4.54924130395731e-09 7.15306651191909e-09 -5.73297727249907e-09 -6.58351620398911e-10 -1.65746877717732e-09
"R1034" -8.64798881314106e-08 -1.52416582151381e-08 1.31231119780326e-08 2.37710549808484e-08 -1.32746384151155e-08 8.37444439642471e-08 6.09984351775934e-08 -2.80722349532136e-08 -2.51404320758466e-09 -2.77705221539095e-08 -1.34704619901201e-09 -2.34207275821434e-08 2.27987495958155e-08 3.96206841368655e-08 -2.95757865398824e-08 1.97468314889024e-08 2.31086568881261e-09 -7.1015851573068e-10 5.74497106025666e-09 6.66906549158593e-09 2.74320262855494e-08 1.33699580804856e-08 -2.33859250993236e-08 -4.27747888461648e-08 -1.68704603309423e-09 -1.42873963654771e-08 1.5796570080413e-09 2.07152320295449e-08 -9.40119852158215e-08 -1.16017953081692e-07 3.33282721572688e-09 8.97493364757747e-09 1.36560652961313e-07 1.5492042962563e-08 -2.46787264672047e-10 1.10487743265104e-08 -8.14813365230189e-09 -2.56964791498046e-08 1.11026915320164e-08 -2.27187195862205e-08 -8.65251400301385e-09 -1.69830818783803e-08 -1.013712211891e-08 2.45150115546247e-08 -4.38786731635174e-10 -6.77022826896977e-09 -1.74940289708795e-08 1.87322380607399e-08 2.53144828003655e-08 -6.57105016640427e-09 1.59733302236925e-09 3.70686178229528e-09 2.71086130346698e-09 1.6137754002984e-08 -4.9042439839098e-09 -2.20001701472339e-08 1.79837229388344e-08 2.69569053330361e-08 3.9522932424764e-09 -4.88944066925574e-09 9.98661495824231e-09 -1.45499284665645e-10 -1.66693214375245e-09 -3.77262269196006e-09 9.3624148740729e-09 -4.74500892547891e-09 1.3965979528079e-10 -8.36228005547864e-09
"R1035" -4.11613904532082e-09 -1.90420020477858e-08 -3.71905141578752e-09 -7.84838054244801e-09 1.78436873482441e-08 -6.7020728090606e-09 1.87376661434369e-08 4.43899262824604e-09 2.08358837306012e-08 8.72679423824017e-09 -3.66197143060908e-08 -2.6081505003193e-08 -1.33765478437539e-07 7.55296583132188e-08 -1.90925235504459e-09 3.87285212293734e-08 -7.07604607780497e-08 3.77364541677557e-09 -2.26428600352826e-08 1.33266646853411e-08 2.95480814061085e-08 -4.53607803203142e-08 -1.24314503858805e-08 -1.47777493281296e-08 5.38851766334506e-08 2.91639059773829e-08 1.61729506650636e-08 -5.26765405625248e-09 -1.77052452759862e-07 -5.82205545480065e-08 1.13698637158832e-08 1.73300752166242e-09 1.5492042962564e-08 2.70616407312503e-07 2.95812465901703e-09 1.29786920585318e-08 2.99090822070654e-09 6.7510017482369e-09 3.43191286431248e-08 -1.20889728661123e-08 -8.20727251032139e-09 -1.75888182036846e-08 6.29838562428301e-09 -7.56549663870366e-10 -1.23522511626613e-08 3.62249102391665e-08 5.25365835429097e-08 9.88760752765059e-09 -2.19906531075322e-08 -1.63353057473822e-08 6.91117459145236e-09 -3.43278305971239e-09 -4.51777121229064e-09 -3.25268199479966e-08 -1.23456384810862e-08 1.53539102499032e-08 6.2314907741811e-09 3.81630531145321e-09 -2.59450747855117e-08 1.11888610402485e-08 -3.89954249801203e-08 1.18327379882539e-08 -1.4438184386827e-08 -7.52597127990982e-11 -2.0723272565692e-08 1.70170233331252e-08 7.04792279216742e-09 2.51797428548784e-09
"R2001" -1.14344189474194e-08 -9.89778508487315e-09 -5.81605741993528e-10 6.13034481402666e-09 -1.19142365005705e-09 -1.14513767452283e-08 -5.01919683300452e-10 6.06058330465905e-09 -3.12097304353834e-08 6.75543352650089e-09 1.19701865820969e-09 1.01105600723646e-08 5.19283160558637e-09 1.51229991261098e-08 8.01155143534834e-09 1.27867182804747e-09 3.21199541315795e-09 3.45171842332609e-09 -6.75313122870287e-09 -2.54056487464256e-09 2.20479477445062e-09 7.04025613025078e-09 -6.12240069085149e-09 -6.01725297341843e-09 -5.1665693571252e-09 1.43470716597675e-09 7.73744305524808e-09 1.02241559637507e-08 -3.28188925735641e-09 2.11138653628037e-09 4.6943870941381e-09 -7.61769046129247e-09 -2.46787264672244e-10 2.95812465901802e-09 1.56276293665645e-07 1.12536910735442e-08 -2.95373826558333e-08 -5.30062843061435e-09 -5.29901236638375e-08 -3.29879549117257e-08 3.04007947049945e-08 1.09569877017985e-07 5.56836595957765e-08 2.70097413779916e-08 -1.74992454700415e-08 -2.59097828465123e-08 -8.1487158403558e-11 -1.63506119434212e-07 -3.44990359366122e-09 -1.23358424858477e-09 -6.2930016450316e-09 -4.59135976279346e-10 -1.43715776975515e-09 1.12190290078417e-09 -8.11053308959348e-08 -1.66207677292663e-08 9.10630394490022e-08 -2.30293209850102e-08 3.12628103749502e-09 -2.83810458656664e-09 5.92528236872422e-11 2.90495562985471e-08 2.71426131121579e-08 -6.60309782836782e-08 1.85871107629916e-09 3.60200908003698e-08 -5.83443546310942e-08 2.87268856755531e-08
"R2002" -8.80092188294788e-10 -2.11643207816331e-07 1.30323705133818e-08 2.54786906931841e-08 1.24659722357327e-08 -1.33636456047814e-08 4.95022236648366e-09 4.01449421968642e-09 1.11043411100343e-08 7.24407333789523e-09 3.34936193849449e-09 7.80954608321171e-10 -4.25740969783473e-08 -2.62952153320391e-09 8.81852490812668e-09 6.81897725901093e-08 3.57449113834423e-08 -1.74452574072446e-09 -2.02788920733978e-08 -9.39896889980308e-09 -7.09690574474712e-09 2.83087878330072e-08 -2.20748161250064e-08 -7.59622165700725e-08 2.02319115649606e-08 3.36606638708589e-08 -5.33159636769218e-09 1.61220506559685e-08 -1.9294151859421e-08 -1.22101646725345e-08 -1.17107156858752e-09 9.08600047240262e-09 1.1048774326511e-08 1.29786920585316e-08 1.12536910735469e-08 3.160141947718e-07 -7.49280345771221e-08 3.4621907463031e-10 -1.46716466885697e-09 1.83217247676496e-09 -1.09990290414728e-08 2.00622464661459e-08 5.2389092848182e-09 -2.3064754031483e-09 -4.83823676341622e-08 3.24316864160929e-08 4.19751572930642e-08 -3.13822386338357e-08 -1.85964013221831e-08 1.83657444757864e-08 -5.23045744331347e-08 -2.30685473696092e-09 2.53735551876501e-08 -2.08712942769135e-08 -5.09126779344937e-08 -1.89946437486186e-07 1.599946357345e-07 1.04621370312988e-08 -1.15627351214302e-08 -1.57759609205949e-08 -3.98804561888001e-08 -1.53239365551176e-08 -3.5615108508574e-09 -1.28984146076858e-08 -5.26203085599605e-09 2.67224712073529e-08 2.00123223296124e-08 -4.18843032360511e-09
"R2003" -1.27186694943676e-09 5.86186646589228e-08 -2.08958229850521e-08 2.13510355093542e-08 3.04311511001771e-09 -1.88969792372997e-08 5.89169910697616e-09 -4.627788510688e-09 1.74799237288126e-08 6.5035973048174e-09 -3.58861586721833e-09 1.37975440733189e-08 -1.89948284857292e-08 3.15290775237695e-08 4.48124283533374e-09 -5.58314073562442e-08 -5.94106604247014e-09 4.39165297739798e-09 -1.8270885479569e-10 -1.00837398868377e-08 1.52082494989122e-08 1.79517052625241e-08 -4.94690742533618e-09 -8.99112220267292e-08 -3.40202572945836e-08 4.35429154977358e-09 6.17297607585505e-08 4.28663065246795e-08 -8.12221349336405e-09 -1.52491401123542e-08 7.45769270833918e-09 1.01269138017758e-09 -8.1481336523019e-09 2.99090822070735e-09 -2.95373826558337e-08 -7.49280345771228e-08 2.82870170705938e-07 6.22989872718225e-09 -9.71011872657456e-09 7.20847602797486e-09 -3.09572770550099e-08 -1.2970618168134e-08 -1.31540323848735e-08 1.15143626952391e-09 -3.62302508951235e-08 -1.28747922166225e-08 1.82586199696587e-08 1.33584385697287e-08 4.95274623371259e-09 1.42114387597614e-07 7.10359667030737e-10 7.74926602025295e-09 -9.03270227484099e-10 4.65126566247166e-09 7.85403292840098e-08 1.94509457595435e-08 -3.58075093611808e-07 6.15748398694275e-09 7.50108650808617e-08 2.30067425298532e-08 -1.91898062197226e-07 -4.1529487616719e-08 -4.59067652614714e-09 7.36383515530355e-08 -3.09559050011349e-09 1.84629645546608e-08 3.66092966076476e-08 2.2282406308249e-09
"R2005" 3.11455990845918e-08 -7.4367546418777e-09 8.18088521166781e-09 -3.49734987359739e-07 1.21233150437723e-08 -1.74978828516202e-08 -2.70121834354609e-08 -1.63922475506784e-08 -8.24267235740163e-08 1.1094122707404e-07 -3.11973505720579e-09 -6.19590379050944e-08 -6.33284197699821e-09 -1.11701889471509e-08 2.58366313294946e-09 -1.15435796607279e-07 1.06172459694297e-08 -1.93814212610263e-09 -3.96658379221737e-09 -5.88932173889301e-08 -1.48797523869764e-08 5.55229138332913e-08 -9.74662292763412e-09 4.78618353010249e-07 4.49561017864115e-09 -7.98011156827132e-09 2.46365483661441e-08 -1.20416552110645e-07 1.43905846373399e-08 2.30539986675186e-08 -2.00955398799598e-09 8.49611494263467e-09 -2.56964791498033e-08 6.75100174823918e-09 -5.30062843061071e-09 3.46219074631464e-10 6.22989872718090e-09 1.09673269074642e-06 1.09441002054175e-09 -6.63892490187013e-08 1.99495224659846e-07 3.94307033365297e-08 1.93591136503102e-07 -1.54336789328631e-07 -1.77468103084508e-09 3.48243449041724e-07 -7.40831103280325e-09 -1.99032235877348e-08 -7.88417562130881e-08 8.17751625048303e-08 2.16007949343769e-09 -5.2164178186709e-09 4.01451360214426e-09 -6.66024327367696e-07 -1.45639339154767e-08 -2.51817390880021e-08 2.27316996623249e-08 -8.73782911734817e-07 6.40836051386219e-09 1.16953207284799e-08 -2.11245846302781e-08 1.14180904757031e-07 4.59948644955841e-09 -1.00948597105187e-07 4.77637660911445e-09 1.13199464457932e-09 4.45278529313063e-09 -1.70015626000648e-08
"R2006" 1.61424552322202e-08 4.14362489510026e-09 5.39934601258153e-09 -1.37353547384624e-08 -6.66401804443389e-09 4.2503401775303e-09 1.21664334529013e-08 1.92912671139542e-08 -4.16728015140206e-08 4.24537995095059e-09 3.59255618231878e-09 -1.07823602936874e-08 -5.40831048719623e-08 -1.22676195450624e-08 -2.4847066121812e-08 1.84495317215091e-09 -1.1740518795364e-08 -5.22798376312464e-09 2.60370007919316e-09 1.96976187019702e-08 -3.4204161312836e-09 3.54302294747978e-09 1.02754928327195e-08 4.03623367334824e-08 3.11424449501527e-08 -9.619019575646e-09 -8.48136071869859e-09 -2.31721939567431e-08 -1.65985871741916e-08 -7.54428338667602e-09 -3.23125915001032e-09 1.02469915603858e-09 1.11026915320169e-08 3.43191286431256e-08 -5.29901236638403e-08 -1.46716466885666e-09 -9.7101187265729e-09 1.09441002054124e-09 1.81544800769531e-07 5.28226990278629e-08 -1.1239637196913e-08 -1.49528985673434e-07 5.73650125431293e-08 -8.08017189841343e-08 3.77945245311315e-08 1.03856211874081e-08 2.19737591887966e-08 1.9376861260524e-07 -9.40631900941623e-08 -1.75658480327393e-08 1.04984910491004e-08 -1.36585499404406e-09 6.09093639103122e-09 1.43324894805681e-09 2.79667519585183e-08 2.83901627039984e-10 -9.06975802043227e-09 -1.81970959342343e-08 -3.97820567395955e-08 5.10737143715936e-09 1.95593960078407e-08 8.1234729532131e-09 1.18942713183189e-08 3.37303704723894e-09 -9.40470746880409e-09 -1.01224117149999e-07 1.28744328661411e-09 -3.13534185660791e-08
"R2007" 5.53963887773006e-09 8.29879470220877e-09 8.10772410256504e-09 -1.94607638472368e-08 -1.0311760465309e-08 -4.95127037116661e-08 -2.97578121328546e-08 2.96184356445704e-09 -5.73296452904427e-08 -3.13383281240608e-08 2.86545939612578e-09 6.27797951090634e-08 -1.80750840104267e-08 2.47368063181133e-08 1.00319423716656e-08 1.34257650097247e-08 8.74327183680892e-10 -5.85831003750900e-09 7.97347397376626e-09 5.66529936528764e-08 -2.56309358569185e-08 -8.72006130337446e-09 -1.33001236904615e-10 1.87423936418514e-08 8.23724481137858e-09 -3.55190845608475e-09 -1.04221557503876e-08 3.1207683202864e-08 1.02202513807468e-08 3.07647861718203e-08 -3.20875267137257e-09 -7.23321847471192e-09 -2.27187195862122e-08 -1.20889728661117e-08 -3.29879549117292e-08 1.83217247676566e-09 7.20847602797822e-09 -6.63892490186925e-08 5.28226990278636e-08 4.17689108025865e-07 1.05577738177051e-08 -1.20175155140058e-08 1.22054992710405e-07 -2.85536193783607e-07 -1.40087637414569e-08 -3.52371618113726e-07 1.4101438454015e-08 -3.31520085206334e-08 -1.63217583655391e-07 -2.48995290053369e-08 -1.07197763754127e-08 1.45317825309465e-09 4.27363227875729e-09 2.7196693457424e-07 8.6482587911441e-09 5.66328024634457e-09 -1.89743943700015e-10 -7.33069399783818e-08 -4.90890721352484e-09 9.17015475867698e-09 -5.32514493103488e-09 6.85066513098064e-08 2.46111969557597e-08 5.87460516648374e-09 -5.66432739268785e-09 -2.63739162341436e-09 1.82479270532841e-09 -2.79059329511928e-09
"R2008" 1.34742287784167e-08 8.61343376695071e-09 -1.77439869583221e-08 -3.58548023113081e-09 2.70173896945177e-09 1.02089797177037e-08 -5.70336254655288e-08 8.93491519599859e-10 -9.21417390107382e-08 -1.0570902387051e-09 -9.02540686644409e-09 3.62150513262563e-09 5.24904387554245e-09 -2.17534589481224e-08 -4.91728938992103e-09 -7.90909922950765e-08 1.28131650148696e-08 1.68252496696501e-09 3.77236323713548e-09 -5.63478518152488e-08 -2.96639491615967e-08 7.3733731343469e-08 1.23019632926954e-08 3.44923888228563e-07 -5.03612514941711e-09 -4.5732982713505e-09 1.47890532073216e-08 -1.37543616515241e-07 1.04068806148828e-08 1.66754887438735e-08 6.23596086993632e-09 4.05618990999196e-09 -8.6525140030067e-09 -8.20727251031913e-09 3.04007947049968e-08 -1.09990290414766e-08 -3.09572770550085e-08 1.99495224659837e-07 -1.12396371969108e-08 1.0557773817704e-08 9.70934066721642e-07 3.89614878578139e-08 9.54437695334218e-08 -1.34868959202915e-07 -1.81281752220802e-09 -2.72540481682199e-08 -1.48447321459166e-08 -5.04258546868873e-08 -2.78950586644046e-08 -1.97441435160961e-08 -3.72564242606679e-08 3.95020705421128e-09 -7.39820324280397e-09 -4.12129010679884e-08 1.9646531113875e-07 -1.28086867967357e-08 8.82851639823714e-08 -4.60223914931177e-07 1.33447134796133e-08 -1.76715897241945e-09 4.02866711962985e-09 -1.22190179086796e-07 7.89584445168873e-09 -5.97270327955522e-07 4.76926414583813e-09 8.49288884185713e-10 5.24815731966154e-09 2.60827791424517e-08
"R2009" -1.28101442124825e-08 -5.50379921329091e-09 -1.47276877146209e-08 -4.40660557113609e-09 -1.02428947043864e-08 -3.56442773732481e-08 9.16283024902697e-09 -1.16510286737171e-08 -5.93004927654555e-08 1.31460184116022e-08 -4.86841800034699e-09 7.9888552041176e-10 5.48158215865249e-08 4.64635566482633e-08 4.61475159613739e-08 -4.55375787221377e-09 1.01853299798606e-08 4.93866144773076e-09 -4.0499475288968e-09 -2.4178647215315e-08 -5.16805932253332e-09 -2.17930238704626e-09 1.14905260448122e-08 3.65632864850312e-08 -1.59692392789736e-08 5.13633022236665e-09 1.0596353339111e-08 -2.44410524481828e-08 -1.40855519619934e-08 5.4945058383779e-09 -1.84315247276585e-09 2.59673123975762e-09 -1.69830818783786e-08 -1.75888182036844e-08 1.09569877017983e-07 2.00622464661445e-08 -1.29706181681327e-08 3.94307033365301e-08 -1.49528985673429e-07 -1.20175155140027e-08 3.89614878578136e-08 4.37006112860568e-07 1.34728755338856e-07 8.56046721560479e-08 1.69934095819978e-08 8.16161800645027e-08 -2.48385953962138e-08 -5.01599194316263e-07 -1.47823325277447e-07 -2.16684905237544e-09 -3.0535233973269e-08 -3.90298492304359e-09 -2.37656541087297e-09 -7.71521509750435e-08 -5.17581775970805e-08 -4.75524079542897e-09 4.79632117717508e-08 -7.25751109200455e-08 1.45903131510361e-09 3.60725146416509e-09 -1.31947284354201e-08 1.85805478141305e-08 1.41507242415155e-07 -4.4733115065425e-08 7.923491368708e-09 7.12772844497552e-09 -3.73810102191115e-08 2.41449983301181e-08
"R2010" 1.29388891498896e-08 -1.12929971538466e-08 4.13645137675904e-09 -1.06278881736022e-08 -2.49213678399031e-09 -1.28119003369903e-07 8.49514283461846e-08 7.00961891710097e-08 -6.66832058212997e-07 -4.28100886318626e-08 5.80064248814042e-09 1.68831747087343e-07 -1.2533114207997e-08 -6.29820924175345e-08 5.93714121422481e-09 6.77910667866928e-08 -1.28944835034348e-08 -1.88312913254969e-09 -1.65290727112078e-10 2.46010411214362e-08 -1.31521771060786e-08 7.36251581820029e-09 1.63473535079116e-08 4.03228974356666e-07 1.07393920960142e-08 -6.44037177943263e-09 -6.6580654291008e-09 -2.35024061292151e-07 3.6129827128919e-08 3.85218195442316e-08 1.21072767770275e-09 -7.62048112846777e-09 -1.01371221189093e-08 6.29838562428354e-09 5.56836595957728e-08 5.23890928481976e-09 -1.31540323848742e-08 1.93591136503104e-07 5.73650125431269e-08 1.22054992710406e-07 9.54437695334248e-08 1.34728755338857e-07 9.45242855423432e-07 -3.66305021145677e-08 2.1178938079889e-08 -7.77920042319445e-08 1.68839596367297e-09 -9.48732502456067e-08 -3.99472834940167e-07 -1.35918126371773e-07 1.34320655537692e-09 -3.76541479698977e-09 4.44999348648187e-09 -2.23457673198213e-07 5.43918654112129e-08 -1.93743456958838e-08 1.97618329841893e-08 -5.4179557195875e-07 -8.844843329199e-09 -1.18478623092594e-08 3.94938731195615e-08 2.27049538194867e-07 5.75533705326223e-08 -1.00135466675856e-07 -4.38840838268154e-09 -4.30004291808443e-08 -5.66688477890189e-08 -6.64413915269043e-09
"R2011" -1.36979012894565e-08 -5.04195093541506e-09 -1.05485189157412e-08 1.08131799797267e-07 1.19175435254335e-09 4.40799088912665e-09 2.61910268326255e-08 2.84919549103739e-08 3.9822375359918e-08 -3.21192656162596e-09 1.12979658272383e-08 5.48657147697468e-09 1.76083224444764e-08 -4.03455303278341e-08 -5.50005452415585e-09 2.93172356937137e-08 -7.536564312244e-09 5.42518253702487e-09 -6.42389903373597e-09 -9.12020826948568e-08 2.84175349779764e-08 -3.91768024232456e-08 2.22842736210921e-08 -1.28288945264026e-07 -1.16326552524264e-08 -3.12674071993813e-09 1.21235445664242e-09 -1.06092631225763e-08 5.89741949129455e-09 -3.09330254828049e-08 4.42858684512695e-09 -4.12660521191967e-09 2.45150115546196e-08 -7.56549663870049e-10 2.70097413779794e-08 -2.3064754031511e-09 1.15143626953134e-09 -1.54336789328618e-07 -8.08017189841307e-08 -2.8553619378357e-07 -1.34868959202904e-07 8.56046721560463e-08 -3.66305021145842e-08 6.26380158561885e-07 -4.15402294689075e-10 1.0580860122609e-08 -6.993498283547e-09 -1.28409882744723e-07 1.53384282327403e-07 5.35258457163189e-10 -2.36054949886009e-09 1.72091813835713e-09 -4.19802939950025e-09 -6.27108468438068e-08 3.31956734436271e-08 1.62376347530069e-08 -4.09592979379685e-08 2.19663369821177e-07 7.2661683518052e-09 -5.26903390367067e-09 3.75838859875263e-09 -6.43195699778421e-08 4.83931885161687e-08 5.15723301661844e-08 1.34598451961657e-10 2.48643159174492e-08 -1.5870771869065e-08 -5.91119065486372e-09
"R2012" 8.80751934649706e-09 2.37416675602459e-08 1.78106949847212e-09 -1.63667952039606e-08 5.66240900995437e-09 -5.74213556506499e-09 -5.32768538051004e-09 -3.6589238030172e-10 -2.79849293965325e-08 8.10041430225051e-09 3.77920269373473e-09 -1.56262221772662e-10 4.16771480687499e-09 -3.06532334316039e-09 1.17941621251568e-09 -3.03551509088984e-08 -8.49530344832054e-09 2.15631785009548e-09 3.20917719405837e-09 6.46298551365695e-09 -1.13830480763802e-08 3.35605461332976e-08 1.18001584293055e-08 4.57226571254421e-08 7.61529793523121e-08 -9.83883695574047e-09 -2.96365024968353e-08 -1.89523499024401e-08 2.47009287780979e-09 6.99783542136894e-10 -7.9463903427917e-10 7.75873160481002e-10 -4.38786731634616e-10 -1.23522511626624e-08 -1.74992454700411e-08 -4.83823676341612e-08 -3.62302508951242e-08 -1.77468103084523e-09 3.77945245311335e-08 -1.40087637414577e-08 -1.81281752220598e-09 1.69934095819957e-08 2.1178938079889e-08 -4.1540229468549e-10 2.2266722764747e-07 6.59897745786373e-10 -1.06191920490116e-07 5.1754086062593e-08 -1.90296991546906e-08 -1.82270016642126e-08 3.49081349902968e-08 -3.84506312639529e-08 -1.92041277730811e-08 1.33913163016378e-09 1.6715539919823e-08 7.62531953285799e-09 4.55154641130890e-09 1.00849423651797e-08 -9.29822395853441e-08 -1.66674897450717e-08 1.0953488207907e-07 -1.76028531705008e-08 5.42383119658748e-08 -4.06606765750721e-10 3.00670590491966e-08 -1.67080132332935e-07 -2.24439790652598e-08 -3.83219986105293e-08
"R2013" 6.94196736506783e-09 -1.4699134166404e-08 -8.97619102218593e-09 -7.72874955596716e-08 -5.8132802809242e-09 7.70457626125385e-08 3.39290578154469e-08 -1.02327796479694e-07 5.70790099320216e-08 8.468633954386e-08 -2.4735476563117e-08 -1.93073003166682e-07 1.07667332682308e-08 1.0635044271687e-07 3.00671015666247e-08 -4.41674433562076e-08 1.13483170105990e-09 1.5146995789445e-09 6.84320862022673e-10 -5.63185635118056e-08 -1.25333659802482e-08 3.65618453795625e-08 1.6987414842669e-08 3.45217991745302e-08 4.61433978497927e-09 1.57531566142223e-08 9.77376627411019e-09 -4.68688437060648e-08 -8.69820130958534e-08 -6.05635546375192e-11 -6.36976985115738e-09 3.01007386820479e-08 -6.77022826896826e-09 3.62249102391669e-08 -2.59097828465118e-08 3.24316864160948e-08 -1.28747922166205e-08 3.48243449041721e-07 1.03856211874087e-08 -3.52371618113717e-07 -2.72540481682312e-08 8.16161800645077e-08 -7.77920042319423e-08 1.05808601226187e-08 6.59897745786322e-10 1.08225552552537e-06 -2.73939379925157e-09 1.33404052852273e-08 -1.65703847522823e-07 6.79933953368716e-08 -3.90604519387975e-08 -2.44323075867819e-09 4.01964971132983e-09 -7.289476638121e-07 6.48931897653824e-09 -4.56180183166205e-08 3.63662847640829e-08 -6.54392058916844e-08 -1.29695973968508e-08 1.0611596311778e-08 -1.18190585868837e-08 -7.34924962051889e-08 -4.67621540564185e-08 -7.4512775156891e-08 4.01448043976604e-09 -5.85736057714799e-09 5.44430013011968e-08 2.55928888516915e-08
"R2014" -1.19962110843317e-08 9.66540773349548e-09 -3.39192799125524e-08 1.08449647546981e-08 1.61841736663882e-08 -2.92941794717319e-08 8.74736270812122e-09 6.02717809273493e-09 7.63006906609447e-09 -1.38479336172624e-09 2.35066784540737e-09 1.63537435753329e-08 -7.54179881006427e-08 3.80064196761528e-08 1.03068743539293e-08 2.61889694743023e-08 -3.56192578311724e-09 4.61701789190954e-09 -1.61153013352796e-08 -8.51918587425576e-10 -1.3008057341301e-08 -1.61052741115125e-08 3.24900404509935e-08 -5.45475192604443e-08 -7.64132812392731e-08 3.25935598369277e-08 3.26084740675583e-08 2.36450345765529e-08 -1.03133281293973e-08 -4.48873565012211e-10 1.016201622912e-09 -2.191749391178e-08 -1.74940289708779e-08 5.25365835429107e-08 -8.14871584025618e-11 4.19751572930647e-08 1.82586199696582e-08 -7.40831103280573e-09 2.19737591887961e-08 1.41014384540138e-08 -1.48447321459096e-08 -2.4838595396215e-08 1.68839596367306e-09 -6.99349828354745e-09 -1.06191920490115e-07 -2.73939379925093e-09 2.32524166879539e-07 1.38969230316726e-08 -1.92224735103845e-08 9.94750191099893e-09 -4.06234984007192e-08 1.6560775344225e-08 1.12751091815568e-08 -5.38141751112291e-09 -6.97367952508927e-09 -2.95495508851297e-08 1.24810822794751e-08 1.63401577317402e-08 -9.25893261256344e-09 1.85617340671469e-08 -8.1581315871452e-08 5.84998131236383e-09 -1.42963670509595e-08 2.378874408154e-10 -9.79106376072463e-08 2.67121787091417e-08 -1.44365225955234e-08 6.42662109938419e-08
"R2015" 1.80795169390095e-08 9.10627408122938e-09 1.05279451769521e-08 -1.07704456292926e-09 7.70125333260122e-09 3.79454997152816e-08 2.85590626578476e-09 5.68997227800971e-09 2.45262507522757e-08 -1.5673514607835e-09 3.44849362468092e-09 -9.23292204221924e-09 -4.34802642885036e-08 -6.61683993447741e-08 -3.99552990537576e-08 -4.05540294728291e-09 -1.38033252409425e-08 -5.46618130354945e-09 4.42575880892958e-09 2.23417913085355e-08 6.97302047612133e-09 1.24213968940642e-08 -5.7406496212864e-09 -1.29769106336883e-08 2.05376799530333e-08 -8.16594683389698e-10 -1.95327049221456e-08 5.88060392297373e-09 2.36954876483222e-08 -1.02329703319466e-08 -5.18911989242548e-10 5.17512845843854e-09 1.87322380607396e-08 9.88760752765265e-09 -1.63506119434212e-07 -3.13822386338398e-08 1.33584385697296e-08 -1.99032235877317e-08 1.93768612605239e-07 -3.31520085206278e-08 -5.0425854686887e-08 -5.01599194316261e-07 -9.48732502456079e-08 -1.28409882744713e-07 5.1754086062593e-08 1.33404052852315e-08 1.38969230316748e-08 7.73999955844354e-07 9.50602175828891e-08 -4.45771331255011e-09 4.84766283510798e-08 -1.13067082078095e-08 5.32430267165267e-09 3.03515055346385e-08 9.24031850013775e-08 9.1254434725407e-09 -7.03329181344894e-08 5.9334185555616e-08 -1.43332785073261e-08 -1.38104167763492e-08 3.4106796685903e-08 -3.08268921310343e-08 -2.62370109322289e-07 5.99386631328897e-08 -9.04663045954259e-09 -9.37091863059525e-08 7.57150750366974e-08 -2.64572391135184e-08
"R2016" -1.74834760200592e-08 2.79087102018277e-09 5.75195031953132e-09 2.63968574383866e-08 1.89987589413411e-08 6.46340501766004e-08 -2.41154083866125e-08 -8.52594825048706e-09 2.3856774837413e-07 -2.2542676495673e-08 6.82367461809499e-09 -1.56262859567422e-08 2.07878443046009e-08 -2.33376890978409e-08 -4.16177353539472e-08 -8.38824499389936e-09 6.48880092051495e-09 4.39826332726239e-09 -1.10357863265509e-09 -3.59797385742481e-09 2.52379522229233e-08 -8.82704874070481e-09 -2.47174281150946e-08 -1.32610136985293e-07 -1.64006134760308e-08 -1.78954361502546e-09 -9.884146337263e-10 6.23188752241571e-08 1.55639714485241e-08 -2.28098723767639e-08 5.29332102935346e-09 -5.81692600248951e-09 2.53144828003653e-08 -2.19906531075292e-08 -3.44990359366164e-09 -1.85964013221841e-08 4.95274623371029e-09 -7.88417562130857e-08 -9.40631900941584e-08 -1.63217583655394e-07 -2.78950586643955e-08 -1.47823325277453e-07 -3.99472834940164e-07 1.53384282327405e-07 -1.90296991546909e-08 -1.65703847522823e-07 -1.92224735103847e-08 9.50602175828866e-08 4.38420286728194e-07 3.97263141483127e-08 4.09418978987733e-08 -4.94685715901906e-11 -9.46296282553158e-10 9.84565415062521e-08 -4.67329820910676e-08 1.41627577347755e-08 -1.09644330684356e-08 2.25059818015256e-07 3.13123951673764e-08 -1.51557115239633e-08 4.08013244327256e-10 -8.34081534035177e-08 -5.73813273760416e-08 6.39511065529424e-08 8.11010253089413e-09 6.65864525360637e-08 -4.35963836479764e-09 -2.38937463241319e-08
"R2017" -2.88799122428533e-09 -1.81054309828205e-08 -8.70540477675709e-09 7.80487850078354e-08 5.96076602810924e-10 -4.52727997328266e-08 -2.24929725041893e-08 4.27849117460241e-09 1.03897858671367e-07 3.48150760156768e-08 3.68179448712794e-09 2.77966280289504e-08 4.22158977828643e-09 4.81792180222722e-08 4.45041495223115e-09 -3.59154897174555e-07 1.66905518262779e-08 -1.14421753281769e-09 -1.79495478593475e-09 -5.50173155827708e-08 1.14387297326729e-07 2.07264787589015e-07 -9.27480848745313e-08 -3.72316360897703e-07 -1.87819446355206e-08 2.69125063196384e-09 8.8835993635917e-08 2.80673211585414e-07 -1.95229025994374e-08 -2.06029671989575e-08 -1.49260286307829e-09 2.17741874942614e-10 -6.57105016640613e-09 -1.63353057473848e-08 -1.23358424858389e-09 1.83657444757866e-08 1.42114387597615e-07 8.17751625048338e-08 -1.75658480327394e-08 -2.48995290053325e-08 -1.97441435160931e-08 -2.16684905237939e-09 -1.35918126371773e-07 5.35258457160459e-10 -1.82270016642126e-08 6.79933953368722e-08 9.94750191099939e-09 -4.45771331254959e-09 3.97263141483121e-08 5.963566683306e-07 6.73086964163533e-08 3.56664705830974e-09 -4.0650629358365e-09 -2.701224487014e-08 -2.76215680027629e-08 -1.51718034667765e-07 -2.64865606605698e-07 -1.18881819479555e-08 1.63315502234513e-08 1.78483180178616e-08 -8.83276445343073e-08 -3.1276349869778e-07 -1.79927535547385e-09 3.31700726387621e-08 -5.58800564623037e-11 1.77306631693773e-08 3.41234749777277e-08 -1.85329975989598e-08
"R2018" -3.09183102954152e-09 1.15548226172543e-08 2.75470444835991e-09 6.65995420178251e-09 -6.20858911868004e-09 -1.47439624942677e-08 -8.66511900742043e-09 6.68476768700831e-09 1.98768964913219e-09 -4.45290455779807e-09 -1.58125962474059e-09 1.96692511584005e-08 1.37371204392824e-08 6.79498698638108e-09 -8.24704052921858e-09 -3.04649402251377e-08 -3.53950016238243e-10 -2.74823734078359e-09 -1.44126203866981e-09 -5.65996853425493e-09 2.92872793791075e-09 -1.22919890577157e-08 2.06019184642105e-09 -1.82516364066583e-08 1.41716277768777e-08 -5.04681096916903e-09 -2.87140120105272e-09 1.41875869327834e-08 -1.08562378754444e-08 4.0035740727099e-09 1.41323407354899e-09 3.17935392645202e-10 1.59733302237088e-09 6.91117459145182e-09 -6.29300164503381e-09 -5.23045744331365e-08 7.10359667026371e-10 2.16007949344347e-09 1.04984910491e-08 -1.0719776375411e-08 -3.72564242606771e-08 -3.05352339732715e-08 1.34320655537562e-09 -2.36054949885426e-09 3.49081349902961e-08 -3.90604519388012e-08 -4.06234984007199e-08 4.84766283510831e-08 4.0941897898773e-08 6.73086964163548e-08 1.88722380285535e-07 1.29919098003115e-09 -2.02110703403594e-08 1.98245153556895e-08 -9.97199287861872e-08 3.67042736943208e-08 -7.78461463519272e-08 -2.22643995757221e-08 3.97118139314537e-09 -2.01778094373457e-08 2.59707951174278e-08 8.38730502867734e-09 1.49538462693973e-08 8.88880217277971e-08 1.6199472028807e-08 -1.63479546083113e-08 -3.49520292526333e-08 -8.24714857114818e-08
"R2019" -2.27490734034303e-09 2.2107024415268e-09 2.53512991534932e-09 5.98935913296171e-09 -8.62181965676135e-10 1.27853531182772e-09 -1.77237471702008e-09 1.5161843719637e-09 4.20440351176117e-09 -3.78179331254792e-09 3.10597241006851e-09 -1.18125242997094e-10 1.49274376648483e-09 3.3410168916835e-09 -9.60963860675598e-10 4.49988553982507e-09 2.923499013256e-09 -2.86067841753599e-09 3.67898367225879e-09 -1.560929887019e-09 3.86320428560725e-10 -2.03181802095432e-09 -6.49150608533071e-09 -1.02003982481681e-08 -1.29053564632935e-08 -9.82958933057687e-09 9.85437960472111e-09 8.8705667664547e-09 -3.57235995904044e-09 6.79303039459001e-11 -1.07501567318163e-09 -7.00703076225577e-10 3.70686178229476e-09 -3.43278305971228e-09 -4.59135976278984e-10 -2.30685473695974e-09 7.74926602025208e-09 -5.21641781866839e-09 -1.36585499404358e-09 1.45317825309805e-09 3.95020705420812e-09 -3.90298492304246e-09 -3.7654147969909e-09 1.72091813835515e-09 -3.84506312639535e-08 -2.44323075867581e-09 1.65607753442249e-08 -1.13067082078097e-08 -4.94685715910798e-11 3.56664705830794e-09 1.29919098003285e-09 3.39732009180315e-08 -1.68896004204592e-08 6.58735755772757e-09 -4.93170932808261e-09 -4.2127662874226e-09 -9.86192124959011e-10 -1.61593533624601e-09 1.53402734957524e-08 1.73977181057976e-09 -1.212365993113e-08 1.01560216062474e-09 8.74294629428496e-09 -8.2570523004837e-10 -5.46562135811444e-09 1.78141566676337e-08 -5.59498023955921e-09 8.72808084955267e-09
"R2020" -5.65300479786162e-10 -9.56442346308708e-09 6.88800195729697e-10 -3.67802256743351e-09 -1.42312448344875e-09 3.52503601308521e-09 6.04515661557885e-09 -1.81527742661152e-11 1.7292849002714e-09 -5.0051029796394e-10 3.99745832007327e-09 -3.51825101510983e-09 -6.38914770531888e-10 -4.60375497702783e-09 -1.70760762552423e-09 7.9985493067358e-09 -1.39401544230959e-10 -6.40985014308571e-10 3.4002674284265e-10 5.30882515821525e-09 1.45133052735327e-09 -5.15847610849075e-09 1.5351211240177e-09 -2.92702218070562e-09 -8.09146841297173e-09 2.38353980391972e-09 -8.79656227209408e-09 -2.73565315298149e-09 2.62571307018214e-09 -3.67897282653285e-09 -4.38753719036194e-09 -1.65989356372609e-09 2.71086130346829e-09 -4.51777121228958e-09 -1.43715776975533e-09 2.53735551876486e-08 -9.03270227486238e-10 4.01451360214452e-09 6.09093639103034e-09 4.27363227875478e-09 -7.39820324280840e-09 -2.37656541087388e-09 4.44999348648409e-09 -4.19802939950147e-09 -1.92041277730818e-08 4.01964971132871e-09 1.12751091815569e-08 5.32430267165522e-09 -9.46296282552532e-10 -4.06506293583541e-09 -2.02110703403583e-08 -1.68896004204616e-08 4.0352634201089e-08 -9.37609729610724e-09 7.05772385729333e-09 -3.6341289195331e-09 3.32700839607692e-09 1.13033788548701e-09 1.13954593436357e-08 -7.59748452494978e-09 -6.81396635549427e-09 5.55101756662923e-09 -1.78920709350235e-08 -8.19555701008237e-11 -3.08132040440324e-09 1.0664017243617e-08 1.81648849784419e-08 -1.41680290091932e-08
"R2021" -2.2860261136792e-08 1.54554184087126e-08 6.55544498502985e-10 1.73382030681668e-07 -1.50992892140923e-08 3.04080823955689e-09 -3.71154431489008e-08 3.69810550381633e-08 6.73678340978843e-08 -5.43348408238775e-08 5.13184587562329e-09 8.98846955840368e-08 2.15796278835213e-08 -3.79041513066023e-08 -6.65331018875401e-09 -2.65997530099032e-08 3.40571444461891e-09 -2.11373341140645e-09 4.75140291057574e-09 -3.4200459504378e-08 7.74231529881007e-09 4.70689420615017e-08 -1.51803363118972e-08 -7.76234961716789e-08 -3.99355125481204e-09 -6.82110354730507e-09 -1.35725237942019e-08 5.96394668017039e-08 2.98598810467751e-08 -1.70889488042578e-08 -1.83529258029467e-09 -9.95633370956732e-09 1.6137754002986e-08 -3.25268199479968e-08 1.12190290078126e-09 -2.08712942769129e-08 4.65126566247414e-09 -6.6602432736769e-07 1.43324894805439e-09 2.71966934574249e-07 -4.12129010679946e-08 -7.71521509750427e-08 -2.23457673198203e-07 -6.27108468438003e-08 1.33913163016229e-09 -7.28947663812113e-07 -5.38141751112331e-09 3.03515055346351e-08 9.84565415062545e-08 -2.70122448701331e-08 1.98245153556888e-08 6.58735755772677e-09 -9.37609729610914e-09 1.01593824225567e-06 -5.50600075170248e-08 1.80253593600436e-08 1.21580071457232e-09 1.799871231914e-07 -9.25615952180748e-10 -1.96414172006622e-10 5.87432290334658e-09 1.11061163087296e-07 7.38854182724869e-09 1.00007081069457e-07 9.58568363026299e-10 -5.96771073566987e-10 -2.08555893148246e-09 3.38202165893356e-09
"R2022" 1.3871457996325e-08 2.96970030692414e-08 4.96323925755189e-09 4.92824635570349e-08 9.9958125657274e-10 2.15277605907492e-09 1.95456724778336e-08 9.90124768671782e-09 8.78799339464361e-09 1.43670628878645e-08 7.66420502098603e-09 -1.33146721099298e-08 -8.71768261826522e-09 -2.30576277066946e-08 -1.31047673536907e-09 1.75667554542781e-08 -5.13870747197297e-09 -4.02668717698921e-09 8.89550063821577e-09 -1.19342089558292e-08 -2.23740695130983e-08 -1.8361006591523e-08 8.11031134820982e-09 -9.77947110947825e-08 9.70965125247534e-09 -1.00928141566135e-08 -2.82473831075157e-08 1.03516032882845e-08 2.87252985674817e-08 -5.7103057962285e-09 3.08072381452762e-09 -7.05060783689711e-09 -4.90424398390962e-09 -1.23456384810884e-08 -8.11053308959428e-08 -5.09126779344888e-08 7.85403292840113e-08 -1.45639339154774e-08 2.7966751958517e-08 8.64825879113918e-09 1.96465311138722e-07 -5.17581775970833e-08 5.43918654112143e-08 3.31956734436321e-08 1.67155399198231e-08 6.4893189765391e-09 -6.97367952509206e-09 9.24031850013815e-08 -4.67329820910669e-08 -2.7621568002757e-08 -9.97199287861851e-08 -4.93170932808468e-09 7.0577238572918e-09 -5.50600075170339e-08 7.32408071150962e-07 6.12762294452517e-08 -3.77714331260224e-07 5.30944681366272e-08 -4.21477779007853e-09 9.90407232366914e-09 2.9833185856679e-08 -1.40373669291441e-07 -1.69340459120065e-08 -3.03295893509033e-07 -4.5834804408411e-09 -2.57487817977318e-08 -1.14039044684459e-08 5.35403579320914e-08
"R2023" 8.303335328642e-10 1.27451917401068e-07 4.40441409115754e-09 -4.16596752162656e-08 1.2920177790879e-09 4.52258278860266e-08 -2.70538818504006e-09 -2.36198925964961e-08 6.59759360459729e-08 -1.48780283344903e-08 -1.03862748824261e-08 -3.82583011993504e-08 -1.90342490140998e-08 -1.72870975300313e-08 -6.85669453838275e-09 1.14934739279459e-07 -3.4525476331604e-08 -3.44987298876475e-09 1.24074610240516e-08 1.67247977248818e-08 6.17919909751819e-08 -3.67604272963283e-07 5.53729257161081e-09 1.36722684019776e-07 1.3314748206495e-08 5.23142543268652e-09 -9.18176160466731e-08 -8.74399415882021e-08 1.74067171997151e-08 5.5473317634822e-08 5.54271993222783e-09 5.37937792486497e-09 -2.20001701472343e-08 1.53539102499034e-08 -1.66207677292664e-08 -1.89946437486192e-07 1.94509457595436e-08 -2.51817390880014e-08 2.83901627040646e-10 5.66328024634622e-09 -1.28086867967316e-08 -4.75524079542935e-09 -1.93743456958815e-08 1.62376347530024e-08 7.62531953285758e-09 -4.56180183166223e-08 -2.95495508851305e-08 9.1254434725386e-09 1.41627577347739e-08 -1.51718034667761e-07 3.67042736943176e-08 -4.2127662874219e-09 -3.63412891953354e-09 1.80253593600417e-08 6.12762294452548e-08 4.6390772067319e-07 -1.85039529299109e-07 2.7655266465347e-08 5.2283937705645e-08 3.25004529098476e-08 -7.80517469096167e-08 6.95365764736443e-08 1.52474491339245e-08 4.2739672225859e-08 4.07938858398805e-09 -2.31065703652896e-10 -6.90665932000834e-10 -3.51275566476138e-08
"R2024" 1.74223841476118e-09 -9.91249224779667e-08 7.91512511643213e-09 -6.81880809907078e-08 -3.93729462014065e-11 2.50509885597688e-08 -1.5791423685378e-08 -1.08111689342677e-09 -5.9802910028961e-08 -1.24837291262984e-08 -3.71266832897116e-09 -2.31057714977269e-08 1.1468971194901e-08 -2.59064398516938e-08 8.01457977926599e-11 9.23753739724879e-08 6.81741847402771e-09 2.49381910539371e-10 -5.65058528679611e-09 2.18779092438888e-08 -4.00737881852762e-08 5.84863520874783e-08 1.57923006569121e-08 2.4144007966924e-07 4.07615177541909e-09 4.50574954092556e-10 6.68668182758306e-09 -1.07227736157724e-07 -3.87858291244422e-09 9.60604724836669e-09 -1.58993821502908e-09 2.63994093437885e-09 1.7983722938836e-08 6.23149077418362e-09 9.10630394489961e-08 1.599946357345e-07 -3.58075093611803e-07 2.27316996623281e-08 -9.06975802043267e-09 -1.89743943699022e-10 8.82851639823683e-08 4.79632117717496e-08 1.97618329841895e-08 -4.09592979379738e-08 4.55154641130791e-09 3.63662847640829e-08 1.24810822794738e-08 -7.03329181344893e-08 -1.09644330684349e-08 -2.64865606605705e-07 -7.78461463519305e-08 -9.86192124958118e-10 3.32700839607513e-09 1.21580071457479e-09 -3.77714331260221e-07 -1.85039529299107e-07 8.44674780555253e-07 -6.99247191691677e-08 -5.4825566238524e-08 -3.67739406461995e-08 1.31450030098438e-07 1.24332290579306e-07 -1.69135913861858e-09 -1.47823709608007e-07 -5.44987379822741e-10 3.02804526224196e-09 -3.97708103119331e-08 2.75832321614916e-08
"R2025" -1.60453845230532e-08 -4.59301213715046e-09 -5.48978057278949e-09 1.08718647027961e-07 9.91213612118932e-10 -1.72521533387815e-08 3.01864963984021e-08 9.37834056199926e-09 3.29833849797524e-07 -5.67614805414257e-08 8.98469154083371e-09 2.31984174038173e-08 -2.25205393545975e-08 3.47758112850675e-08 4.62612599134497e-09 9.33317140590501e-08 -8.20563086514262e-09 2.7471434852913e-09 -3.04448605883577e-09 1.81704946228121e-07 5.05913115725276e-08 -9.79466095171757e-08 -1.68333712356872e-08 -7.56413322830041e-07 -2.55747698590454e-09 1.14131480005121e-08 9.13719928572631e-09 2.94087061471693e-07 -2.17599895682796e-08 -3.21650175100787e-08 7.01568566504457e-09 -5.57860514789073e-09 2.69569053330384e-08 3.81630531145309e-09 -2.30293209850107e-08 1.04621370312997e-08 6.15748398694076e-09 -8.73782911734843e-07 -1.81970959342347e-08 -7.33069399783801e-08 -4.60223914931172e-07 -7.2575110920046e-08 -5.41795571958753e-07 2.19663369821167e-07 1.00849423651789e-08 -6.54392058916819e-08 1.634015773174e-08 5.93341855556122e-08 2.25059818015256e-07 -1.18881819479569e-08 -2.22643995757251e-08 -1.61593533624688e-09 1.13033788548701e-09 1.79987123191406e-07 5.30944681366249e-08 2.76552664653483e-08 -6.99247191691644e-08 1.66838762564056e-06 -6.90408789960162e-09 -1.13730075298422e-08 -1.28993663775913e-09 -6.69525039655296e-07 -3.28557345769478e-08 2.19079547054307e-07 -5.96234381077897e-09 4.02984184410374e-09 -6.92323349885481e-10 2.35506684518846e-08
"R2026" -7.48350425979041e-09 -8.53800061018254e-09 2.25992048328748e-09 1.96001291751733e-09 -1.26100034898662e-08 1.93825916243543e-08 -2.74852774491522e-09 -1.24942442544483e-08 9.28162377243728e-09 -1.17175199648777e-08 -2.14029182341301e-09 -2.17213620880497e-09 1.19994440303832e-08 5.92330796817953e-09 -7.13113749097781e-09 2.16455555400631e-11 1.37511927703912e-08 -1.654863518139e-09 -1.34060729205184e-09 2.01647613727645e-09 2.28046622123557e-08 -3.3703000769585e-08 -2.63094513364909e-08 5.44706870374931e-09 -7.42246323653775e-08 6.71113008323091e-09 2.39294189552989e-08 2.19267606164142e-10 2.66116035383491e-09 3.1352297618e-09 2.15042323499381e-08 1.27564211101422e-08 3.95229324247809e-09 -2.59450747855116e-08 3.12628103749566e-09 -1.15627351214305e-08 7.50108650808629e-08 6.40836051386270e-09 -3.9782056739594e-08 -4.90890721352507e-09 1.33447134796057e-08 1.45903131510257e-09 -8.8448433291987e-09 7.26616835180287e-09 -9.29822395853425e-08 -1.29695973968514e-08 -9.25893261256443e-09 -1.43332785073254e-08 3.13123951673761e-08 1.63315502234528e-08 3.9711813931452e-09 1.53402734957529e-08 1.13954593436362e-08 -9.25615952180879e-10 -4.2147777900825e-09 5.22839377056462e-08 -5.48255662385207e-08 -6.90408789959855e-09 1.67303179138598e-07 -2.24052034980733e-08 -1.24574814535427e-07 -6.52257807407271e-11 -8.04271467550441e-09 -1.65026526830967e-10 9.33470562872257e-09 6.92092349654176e-08 2.65689379098363e-08 -3.13578629444243e-08
"R2027" 5.0233612580041e-09 2.23520035403079e-08 -1.01831514794989e-08 3.20125016625362e-09 -4.06347888965127e-09 -1.32407472234474e-09 -3.84732045122504e-09 3.55965868282535e-09 2.20144297968898e-08 5.50933617577667e-09 -9.07742784922274e-09 -4.53990423411953e-09 9.7717795208899e-09 -1.42048726234132e-08 2.38413112993666e-09 5.25481840902976e-09 -9.38497945321845e-09 -1.0689441059308e-09 2.48098045052667e-09 -1.17083838183034e-08 8.4745580872437e-09 -3.52175917476906e-08 -2.84817799446518e-09 -1.62984710478899e-08 -1.11255554700965e-09 5.14497433327955e-09 2.66791658441209e-08 9.47070418195158e-09 4.89076704097366e-09 6.61097502317448e-09 -8.24506503431472e-09 2.90842034370606e-09 -4.88944066925592e-09 1.11888610402474e-08 -2.83810458656271e-09 -1.57759609205964e-08 2.3006742529851e-08 1.16953207284768e-08 5.10737143716014e-09 9.17015475867341e-09 -1.76715897241498e-09 3.60725146416464e-09 -1.18478623092593e-08 -5.26903390366389e-09 -1.66674897450716e-08 1.06115963117804e-08 1.85617340671462e-08 -1.38104167763518e-08 -1.51557115239649e-08 1.78483180178621e-08 -2.01778094373462e-08 1.73977181057859e-09 -7.59748452495225e-09 -1.9641417200834e-10 9.90407232366818e-09 3.25004529098474e-08 -3.67739406461994e-08 -1.13730075298426e-08 -2.2405203498073e-08 7.37802565622697e-08 -7.5361564389609e-08 -1.23138529779691e-09 8.05060076218219e-09 2.90339283467342e-09 -1.05912781309262e-08 9.86852175908045e-09 1.43745625227672e-08 2.57638271435423e-10
"R2028" 4.95886177874241e-09 -9.50588519530552e-09 5.10739923310063e-08 -5.330246812434e-09 -1.19440331995031e-08 -9.97242227941873e-10 -3.62298000695776e-09 2.27265382933343e-08 -5.95409716132873e-08 2.23223026359013e-09 2.172621023707e-08 9.29524146092543e-09 6.08847042222269e-08 -2.94353160834907e-08 -5.32139873956927e-09 -2.35796567219422e-08 1.33221685751976e-08 -5.72196949917287e-09 1.06777108486065e-08 1.40510010365575e-08 -5.2692956546147e-08 1.14992879068397e-07 3.32254365753391e-08 4.83225322952225e-08 6.38385945316872e-08 -3.18094064428471e-08 -1.59983342857752e-07 -1.78859485532667e-08 1.45293672603163e-08 1.94731068537165e-09 -1.31605037217004e-08 -1.18750395473155e-08 9.986614958238e-09 -3.89954249801226e-08 5.92528236914172e-11 -3.9880456188803e-08 -1.91898062197233e-07 -2.11245846302804e-08 1.9559396007843e-08 -5.32514493103464e-09 4.02866711962284e-09 -1.31947284354213e-08 3.94938731195622e-08 3.75838859874379e-09 1.09534882079069e-07 -1.18190585868758e-08 -8.15813158714511e-08 3.4106796685896e-08 4.08013244327138e-10 -8.8327644534306e-08 2.59707951174336e-08 -1.21236599311293e-08 -6.81396635549631e-09 5.87432290334465e-09 2.98331858566831e-08 -7.80517469096121e-08 1.31450030098442e-07 -1.28993663776118e-09 -1.24574814535424e-07 -7.53615643896117e-08 4.59693466488603e-07 2.72191659734934e-08 -8.71934049809332e-09 -2.3841298335768e-08 1.46353768540141e-08 -5.90205121375513e-08 -4.05144888434709e-08 1.19465811174967e-08
"R2029" -1.04262250676533e-08 1.72373515862719e-08 1.4425241527311e-08 1.63008276723691e-08 -3.40324281237782e-09 5.07978074282669e-08 -8.96782779630038e-09 -8.04528620382589e-09 -7.00690484725014e-08 -5.75485464890081e-09 -3.72567212655672e-09 -3.64517496305283e-08 1.25243883594908e-08 -1.61690303552529e-08 -8.56837000095105e-09 2.13249424636731e-07 -7.14916969300249e-09 -3.97765979111557e-10 -1.72817424730062e-09 -3.74555572861627e-08 -9.77890668771949e-08 -9.75872628368041e-08 5.46879589531787e-08 1.61728391020721e-07 1.27074137359423e-09 1.38865086961128e-09 -6.64469800797203e-08 -7.64158303195428e-08 7.77468038976698e-09 5.18604997724575e-09 -4.41253229084669e-09 -7.81346402114698e-09 -1.45499284667568e-10 1.18327379882552e-08 2.90495562985489e-08 -1.53239365551162e-08 -4.15294876167154e-08 1.14180904757038e-07 8.12347295321492e-09 6.85066513098074e-08 -1.22190179086791e-07 1.85805478141318e-08 2.2704953819486e-07 -6.43195699778298e-08 -1.76028531705029e-08 -7.34924962051947e-08 5.84998131236323e-09 -3.08268921310369e-08 -8.34081534035163e-08 -3.1276349869775e-07 8.38730502867758e-09 1.01560216062027e-09 5.5510175666255e-09 1.11061163087305e-07 -1.40373669291454e-07 6.95365764736458e-08 1.24332290579309e-07 -6.6952503965532e-07 -6.52257807411957e-11 -1.23138529779454e-09 2.72191659734897e-08 8.56938532842381e-07 2.76333429104398e-08 6.99960516650244e-08 -3.88565216643696e-09 9.22356113561436e-09 -1.91350658790137e-08 -2.76524239356866e-08
"R2030" -7.36220308868246e-09 5.75640618354358e-09 -1.09564136721748e-09 2.26033862603038e-09 3.74796350546019e-09 -1.09058929755751e-08 -3.82040742775473e-09 1.39094098440675e-09 -1.44202659920312e-08 -8.05055027119096e-09 -6.50263247410073e-09 5.07134781005415e-09 2.63402664395357e-08 3.37905701785431e-08 1.28639679756139e-09 3.43713767588328e-09 2.55273585994614e-09 -5.4499200689905e-09 8.31637900901237e-09 -5.52399925969096e-09 -3.01973231790962e-09 -1.68290546895923e-08 7.52148615950099e-10 1.26758696199631e-08 -2.07331607824902e-09 -1.0709487377148e-08 2.97714365556125e-09 -9.18258621013276e-09 -1.50536530105688e-08 6.66829304963575e-09 -2.32029236889565e-09 1.94332104597257e-09 -1.66693214375313e-09 -1.44381843868297e-08 2.71426131121601e-08 -3.56151085085947e-09 -4.59067652614985e-09 4.59948644956204e-09 1.18942713183192e-08 2.46111969557586e-08 7.89584445169114e-09 1.41507242415159e-07 5.75533705326194e-08 4.83931885161712e-08 5.42383119658739e-08 -4.67621540564217e-08 -1.42963670509575e-08 -2.62370109322278e-07 -5.73813273760391e-08 -1.79927535547146e-09 1.49538462693889e-08 8.74294629428701e-09 -1.78920709350231e-08 7.3885418272451e-09 -1.69340459120141e-08 1.52474491339264e-08 -1.69135913861887e-09 -3.28557345769511e-08 -8.04271467550343e-09 8.05060076218398e-09 -8.7193404980889e-09 2.76333429104345e-08 3.82111159987072e-07 -3.33720096283619e-08 1.48961444892956e-09 -1.15285507981173e-07 -1.77981920660825e-07 -2.88455945078393e-08
"R2031" -8.56437269678348e-09 6.82820466311543e-09 4.41101503103078e-09 -1.68223219498472e-08 -2.1124761138263e-09 -6.38032053703085e-09 1.66890630929831e-08 -1.08349423073448e-08 5.93578238221189e-08 -1.47746342758215e-08 3.80396442790883e-09 1.7800967547412e-08 4.92546665098539e-09 1.95476185126598e-08 -1.48337196739285e-09 4.64526522103519e-08 -3.65269217145511e-09 1.75288461803776e-09 -1.03622050351468e-09 2.94623092626579e-08 1.85936831755492e-08 -6.90484044436446e-08 9.03636626924782e-10 -1.09557785645361e-07 2.72192979811026e-09 2.03729183583679e-09 -7.98549324531264e-09 3.75424474234481e-08 -1.30327187738734e-08 1.07975670513706e-09 -7.98849942932219e-09 4.54924130395675e-09 -3.77262269195808e-09 -7.52597127990637e-11 -6.60309782836772e-08 -1.28984146076884e-08 7.36383515530443e-08 -1.00948597105189e-07 3.37303704723337e-09 5.87460516648011e-09 -5.9727032795547e-07 -4.47331150654236e-08 -1.00135466675856e-07 5.15723301661888e-08 -4.06606765751088e-10 -7.45127751568919e-08 2.37887440817331e-10 5.99386631329e-08 6.39511065529452e-08 3.3170072638764e-08 8.88880217277928e-08 -8.25705230045142e-10 -8.19555701052968e-11 1.0000708106946e-07 -3.03295893509048e-07 4.27396722258591e-08 -1.4782370960801e-07 2.190795470543e-07 -1.6502652683207e-10 2.90339283467709e-09 -2.38412983357722e-08 6.99960516650207e-08 -3.33720096283643e-08 6.20898629017969e-07 2.61816656547119e-09 4.86529335382371e-09 2.28456049080948e-08 -3.75483768966854e-08
"R2032" 4.21972740068632e-09 -1.0075985286512e-08 1.4042197551905e-08 -5.39362854619645e-09 -4.80565114389854e-09 9.74974969139226e-09 -1.67754415382642e-09 1.62728517329931e-10 -1.53815354171243e-09 -4.42917803178397e-10 2.95664172476228e-09 -6.21709020652095e-09 2.53362333247685e-08 -1.3938968708548e-08 -3.91340734292235e-09 -8.73331742264897e-09 1.99891845682742e-09 -4.61661197315439e-09 8.35577704702732e-09 8.40344572687777e-10 1.09850507370176e-08 6.41321951165169e-09 -1.91254535568526e-08 2.25971121632817e-08 2.95530032008305e-08 -1.97639821359743e-08 -2.47202423040775e-09 -1.27600321691704e-08 1.23276068960097e-09 -2.28279973020037e-09 1.93514766320154e-09 7.15306651191917e-09 9.36241487407215e-09 -2.07232725656925e-08 1.8587110762971e-09 -5.26203085599622e-09 -3.09559050011357e-09 4.77637660911303e-09 -9.40470746880318e-09 -5.66432739268816e-09 4.76926414584031e-09 7.92349136870904e-09 -4.38840838268109e-09 1.34598451958083e-10 3.00670590491964e-08 4.01448043976705e-09 -9.79106376072451e-08 -9.04663045954037e-09 8.11010253089327e-09 -5.58800564615566e-11 1.61994720288083e-08 -5.4656213581148e-09 -3.08132040440201e-09 9.58568363027467e-10 -4.5834804408417e-09 4.07938858398755e-09 -5.44987379823579e-10 -5.96234381078002e-09 9.33470562872226e-09 -1.05912781309265e-08 1.46353768540103e-08 -3.88565216643699e-09 1.48961444892977e-09 2.61816656547149e-09 5.17295863467234e-08 -1.41847740273477e-10 5.48643923169487e-09 -2.1255799334336e-08
"R2033" -4.12224172491309e-09 -1.84996722788353e-08 4.00155849244682e-09 1.19255589939307e-08 -5.11879939868101e-09 1.23892865827852e-09 9.782188823221e-10 6.00655803150973e-09 3.63718193684818e-08 -2.31893253586565e-09 -4.26180855019005e-09 2.45090055404792e-09 -4.67300001493216e-09 -1.07149495501672e-08 2.24796357763181e-09 1.25153111121724e-08 1.11736998813169e-09 1.37656855287501e-09 -6.01231951261998e-09 -8.40220646801846e-09 7.75810547751993e-09 -1.7451940619721e-08 -1.02811235279548e-08 -4.26796007961611e-08 -3.23866863112906e-08 1.22372470296282e-08 1.0063395339044e-08 2.16890293145288e-08 6.52242233039746e-09 4.01052253220123e-11 4.51277802844512e-09 -5.73297727249891e-09 -4.74500892547913e-09 1.70170233331244e-08 3.60200908003701e-08 2.6722471207353e-08 1.84629645546628e-08 1.13199464457848e-09 -1.0122411715e-07 -2.63739162341425e-09 8.49288884187833e-10 7.12772844497481e-09 -4.30004291808447e-08 2.48643159174484e-08 -1.67080132332935e-07 -5.8573605771483e-09 2.67121787091419e-08 -9.37091863059554e-08 6.65864525360625e-08 1.77306631693771e-08 -1.63479546083132e-08 1.78141566676339e-08 1.06640172436169e-08 -5.96771073567133e-10 -2.57487817977326e-08 -2.31065703652202e-10 3.02804526224051e-09 4.02984184410429e-09 6.92092349654183e-08 9.86852175908018e-09 -5.90205121375505e-08 9.22356113561597e-09 -1.15285507981171e-07 4.86529335382411e-09 -1.41847740273803e-10 2.17634706124164e-07 6.81281428850832e-08 7.90179667083736e-09
"R2034" 6.01806209886523e-09 -2.58546520151125e-09 -7.54801855130072e-09 1.11322934425813e-09 -1.32034001511002e-08 -2.18252212816423e-09 6.45406342037530e-09 8.60533072262523e-09 3.35926493402573e-08 7.90901678837893e-09 3.06945662370682e-09 -6.79489503875639e-09 -8.21141556961859e-09 -1.69938169042879e-08 1.53958293336515e-09 -2.28523624217255e-08 -7.04305493146708e-09 -3.59476069113074e-10 1.01830820560935e-09 -1.04139819640851e-08 9.48153368495675e-09 1.60734684179737e-08 6.65006006284813e-09 -1.23388359838521e-08 -2.33795676818748e-09 8.72076552251779e-09 6.0778188174928e-10 5.85974879945945e-09 6.13179892885951e-09 -1.82191288134511e-08 -9.91339745944986e-10 -6.58351620398015e-10 1.39659795284753e-10 7.04792279216561e-09 -5.83443546310917e-08 2.00123223296138e-08 3.66092966076438e-08 4.45278529313992e-09 1.28744328661365e-09 1.82479270533112e-09 5.24815731966126e-09 -3.73810102191171e-08 -5.66688477890168e-08 -1.58707718690653e-08 -2.24439790652563e-08 5.44430013012005e-08 -1.44365225955226e-08 7.57150750366962e-08 -4.35963836480097e-09 3.41234749777308e-08 -3.49520292526369e-08 -5.5949802395605e-09 1.81648849784438e-08 -2.08555893148475e-09 -1.1403904468444e-08 -6.90665931997975e-10 -3.97708103119267e-08 -6.92323349880383e-10 2.65689379098343e-08 1.43745625227683e-08 -4.05144888434682e-08 -1.913506587903e-08 -1.77981920660833e-07 2.28456049080873e-08 5.48643923169711e-09 6.8128142885086e-08 2.58516416626183e-07 -8.51060682326133e-08
"R2035" -2.40291150776916e-09 4.33962181130555e-09 -1.24772119719887e-09 6.71972348265389e-09 2.12203437971665e-08 -3.52126795307646e-09 -8.86528315241513e-09 -1.35337168120964e-08 -1.79767617281837e-08 2.35253721968309e-09 1.1799603318545e-09 3.11624374001016e-09 -2.24026314141269e-08 1.45221309872218e-08 1.95935186584606e-08 1.05827450470547e-08 8.67603790592961e-09 5.99836649565107e-09 -6.24178133236224e-09 -7.09398320603054e-10 -6.65958875458656e-09 1.76518158399622e-08 -6.39143140410952e-09 -1.68500511153677e-09 -7.78559873909385e-09 3.18254800008062e-10 1.68726817545968e-08 3.61261517716392e-09 -3.14526479236412e-10 1.1064450003852e-08 2.2767210507821e-09 -1.65746877717684e-09 -8.36228005547928e-09 2.51797428548743e-09 2.87268856755536e-08 -4.18843032360294e-09 2.22824063082483e-09 -1.70015626000658e-08 -3.13534185660795e-08 -2.79059329511903e-09 2.60827791424537e-08 2.41449983301196e-08 -6.64413915269222e-09 -5.91119065487142e-09 -3.83219986105275e-08 2.55928888516913e-08 6.42662109938398e-08 -2.64572391135204e-08 -2.38937463241312e-08 -1.853299759896e-08 -8.24714857114756e-08 8.72808084955358e-09 -1.41680290091925e-08 3.38202165893173e-09 5.35403579320864e-08 -3.51275566476139e-08 2.75832321614941e-08 2.35506684518842e-08 -3.13578629444248e-08 2.57638271436097e-10 1.19465811174958e-08 -2.76524239356861e-08 -2.8845594507841e-08 -3.75483768966867e-08 -2.12557993343362e-08 7.90179667083723e-09 -8.51060682326171e-08 1.79539338371127e-07
