# Supplementary material for: NODDI and Tensor-Based Microstructural Indices as Predictors of Functional Connectivity
Source: PLoS One. 2016 Apr 14;11(4):e0153404. doi: 10.1371/journal.pone.0153404 (PMC4831788; doi:10.1371/journal.pone.0153404)
Supplement: S1 Data — a) Functional connectivity matrices, both fMRI and EEG connectomes across all subjects, in the form of precision matrices and b) structural brain connectivity matrices across all subjects and microstructural indices. Columns and rows are named according to the corresponding brain region that represent. (ZIP) [file pone.0153404.s001.zip › DATA/EEG/47/precShr_EEG_wholeTS30_70.txt]

"C1001" "C1002" "C1003" "C1005" "C1006" "C1007" "C1008" "C1009" "C1010" "C1011" "C1012" "C1013" "C1014" "C1015" "C1016" "C1017" "C1018" "C1019" "C1020" "C1021" "C1022" "C1023" "C1024" "C1025" "C1026" "C1027" "C1028" "C1029" "C1030" "C1031" "C1032" "C1033" "C1034" "C1035" "C2001" "C2002" "C2003" "C2005" "C2006" "C2007" "C2008" "C2009" "C2010" "C2011" "C2012" "C2013" "C2014" "C2015" "C2016" "C2017" "C2018" "C2019" "C2020" "C2021" "C2022" "C2023" "C2024" "C2025" "C2026" "C2027" "C2028" "C2029" "C2030" "C2031" "C2032" "C2033" "C2034" "C2035"
"R1001" 3.17362079339598e-07 -2.37720483683447e-08 -2.54234938492672e-08 -1.14033394111846e-08 1.15550686971025e-08 -1.4041243442411e-07 2.02421636447886e-08 1.14586142325244e-07 3.69685553058041e-09 2.32134602201526e-08 -7.1248043948247e-09 1.04236812227217e-07 -4.76233056270759e-08 -4.23122489517703e-07 -3.36195534643384e-08 -3.77555857575123e-08 3.44099850671329e-08 1.74283257744644e-08 -4.62658578693099e-08 -3.53473386901188e-08 6.66692775179618e-08 4.90165748929137e-08 -1.17677135183672e-08 1.30655485357991e-08 1.15395736403607e-08 8.44011175968918e-09 2.96255749177819e-08 -1.11434056494695e-08 2.64514857500308e-07 -6.9908168748879e-08 -6.18445460990036e-09 1.30860559886295e-08 -1.35966978251404e-07 -1.38683402597456e-08 -9.39041166472886e-10 1.34789549776001e-08 5.15980990935556e-09 -1.50238240828647e-08 -2.5288034663859e-08 -8.37258448450402e-09 -1.88611005072316e-09 -6.35458678399872e-09 -1.64250479778853e-08 1.92545967678934e-08 -3.76743774634828e-08 -3.81458340493194e-08 7.22682017580249e-08 -3.13786070458531e-09 4.09124922254925e-08 -3.90118799178006e-09 4.47336197599183e-09 -3.89262852731098e-09 5.77358578203591e-09 2.91138712802125e-08 1.51748001586943e-09 -9.20810516424649e-09 -1.29491150985023e-08 -1.23791991507285e-09 -1.51939184179772e-08 1.03136122680582e-08 -2.04338784860074e-08 8.25921561798454e-09 -3.59399519118105e-09 7.15333691128166e-09 -3.07608778829526e-08 3.37960077165167e-08 1.24222131123328e-09 2.44574776126045e-09
"R1002" -2.37720483683423e-08 8.91176189824201e-07 4.85100755330701e-09 5.0468763457434e-08 2.19623153221428e-08 6.49421448584802e-08 -2.68880568690247e-08 -1.6427503232781e-08 7.01578217945454e-08 -4.31269534274062e-08 5.87312432885536e-08 -2.22289068870147e-08 5.90818975362354e-08 1.60345641769692e-08 -2.97159781822033e-08 8.47687262010982e-08 -1.70569995641939e-07 -5.56342914645565e-08 1.18827752140413e-07 -4.97113086210711e-10 -1.3488882061107e-07 -1.60063956720669e-07 1.58449783567953e-07 -1.01745103605962e-07 -2.00673809531964e-07 -8.57892674480625e-08 -4.21425493388789e-07 4.2388929914375e-08 4.40657126518112e-08 7.34900451081099e-08 2.53092087381694e-09 -8.67950614320294e-08 -1.02884520772164e-08 1.60468169084233e-08 -1.42248841931423e-08 -7.90410447222551e-07 1.71110999863426e-07 -2.88130845715956e-08 -1.7429572463475e-08 -3.13970698699189e-08 4.2253843798914e-08 1.27664656846284e-08 -1.12119840842661e-07 -1.827265095948e-08 -5.98542156793754e-08 6.48509813870909e-08 1.75819896144257e-08 -6.73149678755959e-09 3.36679564063861e-08 -5.90910053345031e-08 3.62929643397903e-08 1.02983802060085e-08 4.83797821812168e-09 -1.18159989810398e-08 1.46704467676913e-07 4.16517777948215e-07 -2.21724289385946e-07 5.77701063475847e-08 3.6482299915084e-08 -2.03331941743991e-08 1.14484264566254e-07 -4.62754184843144e-08 -2.04610873605744e-09 -2.47527462820839e-08 4.94530396552667e-08 2.65173111424534e-08 2.66067958878815e-08 -2.67999216003748e-08
"R1003" -2.54234938492653e-08 4.85100755330805e-09 4.59956488864602e-07 4.36593171414831e-08 2.9422988930821e-08 6.90403881425853e-08 -3.50963165268379e-08 -3.5654199163263e-08 -1.55749449240751e-08 -1.5742194337143e-08 5.02521646464024e-09 -2.261198474742e-08 -3.2809787241366e-08 9.57698604976259e-09 -2.16987188106251e-08 1.4798631905289e-07 -8.85214147550646e-08 -8.43141144201976e-09 3.4832064769341e-08 3.70652126971525e-09 1.67698680330818e-07 -9.91279964907753e-08 -4.73501707642265e-07 -2.44093411597951e-08 1.12340293119675e-07 -6.66172718480568e-08 -3.35752880574394e-07 -1.52586937590678e-08 5.47934414674031e-08 6.40374996633891e-08 1.8535940830099e-08 -5.20779162275266e-08 -2.85829129100636e-08 8.15199346562844e-08 -1.7552726098662e-09 -2.20648617846014e-08 -3.59487011355618e-08 -5.70213198833196e-08 -1.51314361134944e-08 -4.50207607153602e-08 8.71008265502891e-09 3.01797412969456e-08 7.0415064427898e-09 -3.33867755434226e-09 4.51545198257321e-08 1.04013818370721e-08 -2.77903244745459e-08 -1.36350032015361e-08 1.51927861561365e-08 -3.25884486982749e-08 1.49548580938421e-08 7.85679294527895e-11 5.04975276222087e-09 2.7621259409713e-08 9.2222763226415e-09 1.14483581481209e-07 -5.62524005368413e-08 1.25417254175574e-08 -3.650755335911e-08 -6.16259073654261e-08 2.07281581874949e-07 1.31961034742216e-08 -7.17956419962233e-09 9.30590441061289e-09 -4.38604166354122e-09 -1.47658786831605e-08 4.74363901712181e-09 -4.1683562045203e-09
"R1005" -1.14033394111885e-08 5.04687634574343e-08 4.36593171414881e-08 1.49000262539574e-06 4.52782936597708e-08 -1.09023512991525e-08 9.36416587034349e-08 -2.69332194971472e-08 -4.53717387150281e-07 -2.60418660949927e-07 2.05409976784738e-08 1.91994695682085e-07 -4.1067990219579e-08 4.82192806092732e-08 -5.8751205699815e-09 5.1692688032159e-07 -3.77763388628857e-08 -9.29318194866969e-10 -7.74698877609904e-09 -2.35769503132355e-07 -5.01202355045225e-08 -1.32672454589067e-07 1.22850840596369e-08 -1.0195215612087e-06 -1.45127182728921e-08 1.44432037567122e-08 -1.04763536787871e-07 -1.23787894434881e-07 -1.67205320417376e-08 -1.31927624060405e-08 1.47958496663626e-08 -3.04649890166844e-08 1.89576637099189e-08 6.27820440887601e-08 5.69920434498113e-09 1.45190313563985e-08 3.76988160810499e-08 -1.50433244237631e-06 -2.24573712004879e-08 -7.20512265945373e-08 -3.64926010198309e-08 1.93118725411224e-08 4.0626228773292e-07 2.58135733645529e-07 1.57284835089742e-09 -2.90688027962854e-07 2.08971707825933e-09 7.06296720426819e-09 5.23884924121389e-09 -1.21252734196052e-08 -1.72690440635654e-08 -5.88124651132638e-09 8.50738788041323e-09 5.8971000000963e-07 3.38043529886469e-08 -5.42183142427584e-08 -7.75897224347008e-08 5.21425680259034e-07 5.40476321676837e-09 -1.15963308319536e-08 1.46028114585335e-08 -6.84539721699885e-09 -5.28135852043159e-08 3.05351489422337e-08 4.83620409227273e-09 1.49109673993697e-08 3.38412321654935e-08 2.43007823843977e-08
"R1006" 1.15550686971031e-08 2.1962315322141e-08 2.94229889308239e-08 4.52782936597705e-08 3.56521302417234e-07 -9.87988951186516e-08 1.41506745762327e-09 -1.78581139567138e-07 -9.08314270022995e-08 -1.28395430942866e-08 1.45212608918225e-07 7.00260231590296e-08 -5.60971851972051e-07 1.9038069833207e-07 5.47914992734871e-08 9.21526195814608e-09 -7.39966993963832e-08 -1.86192853978845e-09 -2.97885003773419e-09 -1.8697939917297e-08 6.88897355959628e-08 -1.48064345197315e-09 -4.20254321512142e-08 4.70427389978414e-10 1.1490098686885e-07 6.07275049779308e-09 -3.63773055086461e-08 -6.11036696437e-09 -8.73987672047304e-08 -6.59173368936567e-08 2.72547393990022e-09 -1.53671613247112e-07 -4.59687465923024e-08 2.36774672133197e-07 -1.37333681027377e-08 2.85947681357097e-08 1.83394505563003e-08 -6.93170411934113e-08 -2.83241974586416e-09 -6.75479664851017e-08 2.12398428932507e-09 2.11765051334121e-08 2.78017088376504e-08 2.76536765814083e-08 -2.3810002786765e-09 -3.61134818785592e-08 1.83697819560785e-07 1.18798907343626e-08 1.75787429073683e-08 1.15512204846476e-08 2.11805562316763e-08 -7.72426945836183e-09 -4.77186987730393e-10 5.08412887181933e-08 1.47547574695443e-08 1.28991555090405e-08 -3.11252208102568e-08 6.77338090085188e-08 -2.52395628748875e-08 -1.19234788035851e-08 -4.63062249214397e-08 -3.93829832786932e-08 -5.85201193611217e-09 7.49162610796438e-09 -3.29105300104266e-08 -9.07968085466729e-09 -3.01260900475633e-09 6.74972618539762e-09
"R1007" -1.40412434424112e-07 6.49421448584823e-08 6.90403881425844e-08 -1.09023512991532e-08 -9.87988951186514e-08 2.03950861679046e-06 8.30670652232274e-11 -5.61870536381607e-07 7.00327176483469e-07 -1.49507754150672e-08 -3.90019633636174e-08 -1.45530948562111e-06 6.05389825198443e-09 -4.19395218829917e-07 -2.55611279086095e-07 1.18881371178388e-07 -1.32822093843792e-07 6.90818723515061e-09 1.83286866992936e-08 3.33227772600304e-07 -2.30016282842864e-08 -2.4883571886865e-07 -2.11966928384183e-08 -8.00264126853109e-08 6.19156867259543e-08 3.28458587222828e-09 -3.01152522277834e-08 -1.76465329767559e-08 4.45322102677769e-07 9.61622638248668e-08 7.53831564588238e-09 -9.54637361645645e-08 3.34639012632935e-09 1.46379930878795e-09 -1.02832246482784e-09 -5.32034860250152e-08 -3.10045688077782e-09 9.44722885061028e-08 1.39938859959137e-08 -2.89007189783053e-07 6.27659293640744e-09 -1.91594717522256e-08 -4.00640016974114e-07 -2.21564477595122e-07 6.73241350227452e-08 5.21097286963211e-07 -2.42558177509654e-08 -1.5735241770815e-08 1.75792558637403e-07 -3.04491052904443e-08 2.32575525884112e-08 7.13392889623162e-09 -1.0786922542168e-08 -5.65959634944739e-08 9.31672888827065e-09 1.0045414903701e-07 -2.11764654775284e-08 -2.70686514447785e-07 -6.98282792576171e-08 2.28545150151701e-08 1.17019879091551e-09 1.83296192284708e-07 5.54575870653303e-08 -7.51933815698723e-09 -9.66613558820933e-09 -6.95795935844545e-08 -7.60464869257161e-08 3.46705547262747e-09
"R1008" 2.02421636447945e-08 -2.68880568690269e-08 -3.50963165268287e-08 9.36416587034393e-08 1.41506745762515e-09 8.30670652172433e-11 6.15852472101837e-07 2.21607764757468e-08 -1.88075907849892e-07 -5.29182873145878e-08 2.05989367732087e-08 -7.19551565389888e-08 -3.148915860144e-08 -1.93942875348986e-07 3.72455942743186e-08 -4.34408100031668e-08 1.37390938491083e-08 1.48188859242959e-09 -2.66949603094869e-08 8.08472875769973e-08 2.57462782946288e-07 3.54146506537197e-08 7.1128119847293e-09 3.64465993912977e-07 1.30130802129855e-08 7.05138326749657e-09 2.64982604661443e-08 -5.65968970220761e-07 1.83278226431858e-07 -4.09348890156114e-07 -2.416952814724e-09 -4.63469664037918e-10 5.28806003890727e-09 -6.7961306909948e-08 -2.05372137529117e-08 1.53125388242156e-08 -1.7463626408869e-08 -1.05525719863953e-07 1.61260019222606e-08 1.38023497039404e-08 -8.68574614462892e-08 1.78510234369387e-09 1.11491339712532e-07 -4.18928101324858e-08 9.11888577991193e-09 3.90991386559363e-08 -4.5795268578635e-09 3.42950693993689e-08 -6.07851894539295e-08 -6.08837902463675e-08 -1.50258017545124e-08 -4.90904783319368e-09 9.33687977574318e-10 -1.74214723166843e-08 2.93584653290451e-08 8.2223368972691e-09 8.80474670466848e-09 4.03273367548388e-08 8.10580084614694e-09 1.07764170967507e-10 -1.16387960087289e-09 3.97378252309704e-09 -1.88112704752254e-08 2.36652656711887e-08 -2.86788244759651e-10 -9.33565486792725e-09 1.48872458438101e-08 -2.00185320580931e-09
"R1009" 1.14586142325244e-07 -1.64275032327805e-08 -3.56541991632646e-08 -2.69332194971473e-08 -1.78581139567135e-07 -5.61870536381606e-07 2.21607764757456e-08 8.708126148355e-07 -1.20851003672057e-07 -2.31123885196278e-08 1.29706043050207e-07 4.64295105495161e-07 2.5727728138133e-07 -5.95278790517282e-07 -1.66437344076028e-07 -1.69103597337873e-08 8.63850418908325e-08 -2.10422171405074e-08 -1.75595640613826e-08 -7.9264665541878e-08 -7.36239084600831e-08 5.10307138415338e-08 6.25499109107901e-08 -2.74803612865579e-08 -1.19634357452165e-07 -2.30518526820922e-08 7.52632697153259e-10 2.57607424347718e-08 2.70540864661374e-07 4.47245952971997e-09 -5.90719324430435e-10 -2.11749562287425e-07 4.79483397213557e-08 -2.2503694648489e-07 7.28988505849305e-09 4.33502083698091e-08 -3.05137901668664e-08 -2.18425953075746e-08 3.5748376450795e-08 1.26763027785015e-07 2.61615127676057e-09 -6.52712870832463e-08 1.1818435302207e-07 4.50112229118728e-08 -9.2526170030602e-08 -2.08730358279422e-07 -6.13946673553499e-08 1.76039718132488e-08 1.01702543183496e-08 -1.3168954766115e-09 -3.59883085560281e-08 4.02434836788826e-09 2.41893993741304e-08 1.57898431387074e-08 5.78260812868057e-09 -4.27425455279728e-08 4.90038984272571e-08 8.34427342693471e-08 8.78943575512165e-08 -1.1583996213897e-08 6.0665614957011e-09 -6.22703387931364e-08 -4.6982041714355e-08 -2.07085503119533e-08 6.57636541891902e-09 8.70244080474574e-08 6.83017518895879e-08 -4.93829281826092e-08
"R1010" 3.6968555305777e-09 7.01578217945456e-08 -1.5574944924075e-08 -4.53717387150282e-07 -9.08314270022994e-08 7.00327176483472e-07 -1.88075907849886e-07 -1.20851003672056e-07 1.78658905884565e-06 2.38359692090249e-07 -1.53660481494496e-08 -9.21827257490963e-07 -1.20176340206296e-08 -1.49746734495113e-07 -8.12707131190813e-08 3.75175577465865e-07 5.07311902905599e-08 2.89891981734915e-09 1.33151555278812e-08 1.21080639179381e-07 -2.35640139620643e-07 -7.203624743188e-07 1.86616593294257e-07 -8.56914578574802e-07 1.14162031183732e-08 -1.20661340102668e-08 -7.56546161371068e-08 4.5816222189444e-07 8.80886804812216e-08 1.54535296840706e-07 8.14603571508327e-09 1.46451222456051e-08 -4.89677564245141e-09 -1.0822536605818e-07 -9.24749114314384e-08 5.94337640164826e-09 2.32031005950375e-08 3.89714117149007e-07 -8.68473096656352e-09 -1.86045227638163e-07 -6.4070396636013e-08 -1.98506589055025e-07 -1.40390732543667e-06 -1.05681105865122e-07 -4.35425460847193e-08 6.18495064076595e-07 1.15666019992626e-08 1.1063459151749e-07 3.86063727364253e-07 1.21138828484769e-07 -1.16448425596606e-08 3.06793231187872e-09 -8.55662274472646e-09 -3.08125153149688e-07 -5.52242094204799e-09 2.51973380395571e-07 -8.00738384772354e-08 3.43398477174885e-07 8.08402758850518e-09 3.59409730588156e-08 -8.45328361554924e-08 -1.2069913441624e-07 3.39433691696215e-08 1.03235936315268e-07 -9.78191262709564e-09 4.08256944939325e-08 -7.68777806082139e-09 4.72512975900864e-09
"R1011" 2.32134602201445e-08 -4.31269534274074e-08 -1.57421943371347e-08 -2.60418660949933e-07 -1.28395430942886e-08 -1.49507754150607e-08 -5.29182873145886e-08 -2.31123885196245e-08 2.38359692090251e-07 8.43707257140457e-07 -6.26620073783201e-09 -2.18289562680785e-07 -9.5287942599085e-08 -1.43292124568255e-07 5.89129901979512e-08 -1.09538790944117e-07 1.35910117184226e-10 -5.99092570376826e-09 9.24513189771889e-09 -3.68641342817139e-07 5.31358955857845e-08 6.05975647920968e-08 2.37554429868016e-09 1.27820245555163e-07 4.92285808209502e-08 -5.13478063453892e-09 2.88707172236088e-08 -2.90730332852554e-09 8.62316053644847e-08 -8.97161469667696e-08 1.16803595254174e-09 7.34234643796587e-08 4.73312638526731e-08 -6.69325839852251e-08 -1.36355517074264e-09 4.77846113491876e-08 -3.68037381474312e-09 4.77924799806452e-07 -2.05116760150408e-08 -1.93881910302977e-07 -3.84411760908778e-08 1.9549619688271e-08 -2.20588516675551e-07 7.91632167787844e-08 2.62586652253583e-08 2.64880946637139e-07 2.06260067813737e-08 -1.94086748978047e-08 6.72679383879674e-08 7.64942147246935e-08 3.51325370914672e-09 -3.21645478685664e-09 -2.59537455713119e-10 -1.18403670341114e-07 -2.18009931815539e-08 -4.01373160482134e-08 6.70382705198181e-09 -2.77026275451967e-07 1.50330343772285e-09 -3.51410284090425e-09 -2.77458151448821e-08 3.31633276954212e-08 3.32850942084841e-08 2.01729973323702e-08 -1.63156141883911e-08 -1.95388932040453e-08 -1.70177888180223e-08 -3.78260699189752e-09
"R1012" -7.12480439482846e-09 5.87312432885544e-08 5.02521646463852e-09 2.0540997678472e-08 1.45212608918227e-07 -3.9001963363617e-08 2.0598936773208e-08 1.29706043050208e-07 -1.53660481494492e-08 -6.26620073783084e-09 6.59301435230586e-07 -5.64799654402116e-09 -5.15336431222987e-07 -8.99779281280114e-08 2.49199327966686e-08 1.33232805602472e-08 2.32398917780496e-08 -3.94451842756907e-08 -1.67753502796551e-07 1.7851577103724e-08 4.62217112479072e-08 3.77152598765341e-09 -2.18415729612345e-08 1.41844774675455e-08 -3.75999694480653e-08 4.50194549222136e-09 -6.28319677065274e-08 -3.3824316597761e-08 1.4964217538572e-07 -2.20653634011691e-08 -2.68549157832233e-09 -3.22728462144843e-07 -9.56867645308516e-09 -1.64085453655726e-08 1.51830647659652e-08 4.54666742603115e-08 -7.17808536575802e-08 -4.61031427032379e-08 -8.55991619690405e-09 -1.44229576717689e-08 1.39230112918637e-08 -4.0546758564834e-08 4.53707757952504e-09 3.43415359995413e-08 -3.75144171240615e-08 -8.48342458777221e-08 -2.22781064375383e-07 1.08690654639103e-08 7.48778850749118e-08 -1.04836347673475e-08 3.03638721624995e-08 -8.54267351097172e-09 1.89576440847872e-08 4.52026887618922e-08 2.92137604416737e-08 -2.73626256864875e-08 4.6451560106186e-08 3.51037330615547e-08 6.38980444918679e-08 -9.94929905815975e-09 3.70720448491128e-08 -2.93464270565719e-08 -8.48212850463652e-09 -2.66318414942406e-08 1.85267249129625e-07 4.56018834617087e-08 -1.5771739419127e-08 1.72972906535119e-09
"R1013" 1.04236812227221e-07 -2.22289068870154e-08 -2.26119847474186e-08 1.91994695682089e-07 7.00260231590325e-08 -1.45530948562111e-06 -7.19551565389824e-08 4.6429510549516e-07 -9.21827257490956e-07 -2.18289562680804e-07 -5.64799654402154e-09 1.43953170827185e-06 1.24219084200468e-07 2.02558776352606e-07 5.33392938679366e-08 -8.05433991450799e-08 5.94837564548687e-08 6.46119203749675e-10 -1.7904930589515e-08 -3.05476507153625e-07 -2.85574697318128e-08 2.86377327722027e-07 -1.30358746655043e-08 -5.01300750734244e-08 -6.53796765747672e-08 2.45420723967503e-09 -3.22301290335215e-10 1.39202627754262e-07 -2.34514052646232e-07 6.17464393633949e-09 -7.26407772801413e-09 1.44248733540616e-08 -3.01072032811934e-08 5.18364154029068e-08 -6.15595711656478e-09 1.64818730049132e-08 1.29574564684921e-08 -2.62217772488856e-07 4.80395619131278e-09 3.05599914670941e-07 -4.49125094878964e-08 -3.21254510158752e-09 6.29083612239716e-07 1.62605840858837e-07 -4.11803846634723e-08 -7.15666671155925e-07 4.19188906909258e-09 2.08317508432559e-08 -1.38244846603331e-07 2.92212810321695e-08 -2.26631946635687e-08 -2.01408975490034e-09 6.13733030655693e-09 2.53184617507974e-07 -3.29970875308994e-08 -1.16252900118402e-07 1.49491762558664e-08 2.36446715660056e-07 2.09256121271629e-08 -5.61902654144083e-09 1.60617888895541e-08 -1.35628570558216e-07 -4.09937248622776e-08 3.45799993168285e-08 3.0105699735381e-09 4.38812083171133e-08 6.36598060066541e-08 -2.22710315759569e-08
"R1014" -4.76233056270749e-08 5.90818975362336e-08 -3.28097872413653e-08 -4.10679902195804e-08 -5.60971851972054e-07 6.05389825198402e-09 -3.14891586014371e-08 2.5727728138133e-07 -1.20176340206288e-08 -9.52879425990841e-08 -5.15336431222988e-07 1.24219084200466e-07 2.08179037571582e-06 -8.76277307891084e-08 -1.87530513966552e-07 -6.71553155233497e-08 1.37823442453187e-07 -1.04345363747094e-08 2.41930749675229e-07 -4.92836010139942e-09 1.19498074493831e-08 1.45778665765153e-07 -5.76461897551363e-08 7.95810314356619e-08 -3.63046606179325e-07 -1.10787946518302e-07 1.245772162976e-07 -4.8735723112844e-08 1.65569046684275e-07 6.50169261793507e-08 -5.77690116333605e-08 8.89691203675768e-08 1.63734798315134e-07 -7.90326445668082e-07 -4.56471152584215e-08 -3.14019462714642e-07 -4.50666442964826e-08 4.15319101825712e-08 6.81708695032457e-08 1.04619542911458e-07 -1.67920624823154e-08 2.02200131765517e-08 2.42704929343763e-08 -7.96395756576925e-08 9.21283319244559e-08 1.06696119068162e-07 -4.98846736961411e-07 4.34390268134819e-08 -1.6078685338439e-07 -1.11247545450752e-07 -1.20985207693676e-07 -1.50572333992825e-08 1.56729659354618e-08 -7.94691804608585e-08 -9.97752874535032e-09 -3.24397810828812e-08 9.09614940281484e-08 -5.60544889035354e-08 -1.72966580093899e-07 8.10294916736778e-08 2.69148019076355e-07 8.51948341390081e-08 -7.36558450498107e-08 -2.48661560134331e-08 8.81147400973565e-08 -7.08165058090341e-08 4.99925379437456e-08 3.48060181034617e-08
"R1015" -4.23122489517701e-07 1.603456417697e-08 9.57698604976335e-09 4.8219280609271e-08 1.90380698332073e-07 -4.19395218829916e-07 -1.93942875348979e-07 -5.95278790517276e-07 -1.49746734495114e-07 -1.43292124568252e-07 -8.99779281280107e-08 2.02558776352608e-07 -8.76277307891077e-08 2.08860992093965e-06 2.42483084564357e-07 2.595602112359e-08 -2.72486152651302e-09 -3.88422028533244e-08 1.48662005599857e-07 1.87740018102399e-08 3.65527883919752e-08 -1.50035118053816e-08 -1.70986591836216e-08 -8.8887474494676e-08 -3.80263858797482e-09 -1.27071701999082e-08 -5.2602352308083e-08 1.35879372553336e-07 -1.57938421683833e-06 -2.08173251308137e-08 1.63739737991939e-08 1.46929223693564e-07 1.19922119919282e-07 4.52350174337121e-07 1.75700771281025e-08 -4.02738918108466e-08 3.02084551119763e-09 -6.14768907957063e-08 -1.65032648934668e-08 -5.78024535606771e-09 1.26181655043158e-08 6.90304230233332e-08 6.56131016014888e-08 5.02339732664001e-08 2.89789551247591e-08 3.69748397941538e-08 6.44581675278444e-08 -6.07480400801698e-08 -9.20123934794329e-08 7.84377852406972e-09 1.51801705785338e-08 2.09177392744451e-09 -1.25514323938932e-08 -8.07403161695904e-08 -3.48842197646933e-08 8.88850799429609e-09 9.93877536933655e-09 1.15938091222152e-07 -8.24739479316724e-08 6.12753613062629e-09 6.01670627045197e-08 -3.82730807708442e-08 1.61969974545089e-08 -2.9963344459284e-09 4.36682195701479e-09 -1.88793061325904e-08 -7.95288016570401e-09 2.12107830061913e-08
"R1016" -3.36195534643353e-08 -2.97159781822035e-08 -2.16987188106254e-08 -5.87512056998054e-09 5.47914992734861e-08 -2.55611279086098e-07 3.72455942743189e-08 -1.66437344076028e-07 -8.12707131190805e-08 5.89129901979585e-08 2.49199327966691e-08 5.33392938679298e-08 -1.87530513966552e-07 2.42483084564357e-07 2.32386867329801e-07 -5.57576704194431e-08 4.73637007628441e-08 8.25863312575677e-09 -2.164631516953e-08 -3.13086784619573e-08 9.0741034692858e-11 6.91048065667215e-08 1.42744651098615e-08 1.05532237483043e-07 2.79619676260348e-08 7.70104824662371e-09 3.4747791247619e-09 -7.78013417144171e-08 -1.41388675560995e-07 5.56491752908751e-09 3.09600378484136e-09 1.16448222832817e-07 -2.08214582039117e-08 -1.74083867146748e-08 1.98222905170353e-08 2.96159945181643e-08 2.25673735646251e-09 2.33007752770003e-08 -4.28561614545222e-08 6.00733061114743e-08 1.82616761301633e-08 6.93236217459055e-08 4.96759339780332e-09 2.92212032560158e-08 1.13393940064168e-08 5.3138950142025e-09 1.75807738492516e-09 -4.69535189163136e-08 -1.03566393519176e-07 7.01587315451518e-09 1.22025161483364e-08 -1.78107146328942e-09 -7.1694680522827e-09 -2.00807269951074e-08 3.40616893729463e-09 -2.16336899529096e-08 -6.79182715667892e-09 4.71354114009358e-09 4.14961046733948e-08 -2.18265415007956e-08 -7.59916325945045e-09 -2.55267493757205e-08 1.72513836236039e-08 -4.48090729853189e-09 1.8087452996202e-08 -6.23668959387196e-09 -2.49083322772923e-08 4.16392198626567e-08
"R1017" -3.77555857575124e-08 8.47687262010981e-08 1.47986319052892e-07 5.16926880321593e-07 9.21526195814587e-09 1.18881371178391e-07 -4.34408100031608e-08 -1.69103597337874e-08 3.75175577465866e-07 -1.09538790944119e-07 1.33232805602465e-08 -8.05433991450802e-08 -6.71553155233508e-08 2.59560211235929e-08 -5.57576704194471e-08 1.43329794192108e-06 4.10504431454495e-08 -8.34917346341733e-09 -1.00271439432027e-08 3.04700121928566e-08 -1.97742909499468e-07 -1.25078800975726e-06 -1.78803208875528e-08 -1.13411958521987e-06 1.04278993973468e-08 -2.41878694457564e-08 -2.67662839299693e-07 1.34447687095277e-07 -7.06674773479201e-08 1.51380389871567e-07 2.76380840136272e-08 -3.13567500071458e-08 2.24351766643703e-08 1.15099619685273e-07 -5.48934973486442e-08 4.35981643840522e-08 -3.01552246931001e-08 -5.66622048469338e-07 -4.60548600324992e-09 1.88466783453637e-08 -9.80659382264405e-08 1.43149879308664e-08 1.50715387109206e-07 1.9463466999382e-07 1.71122529122136e-08 -2.12660664550944e-07 1.56416824185202e-08 -9.63819682703986e-09 7.35063424761971e-09 -4.01049558591075e-07 -4.77144458528629e-08 -6.16449262940084e-09 9.31873136577998e-09 5.69825685424068e-08 6.03606216492383e-08 3.67348277352656e-07 -5.17116481944291e-08 4.60805609412707e-07 2.091644002941e-08 -4.9177786993868e-09 1.19487153203178e-08 1.45112284437146e-07 -1.43760482725245e-09 9.00120713536701e-08 -1.19389913460843e-08 -3.79077280582191e-09 2.64725494621622e-08 -2.33581307034396e-08
"R1018" 3.44099850671343e-08 -1.70569995641938e-07 -8.85214147550613e-08 -3.77763388628844e-08 -7.39966993963841e-08 -1.32822093843792e-07 1.37390938491042e-08 8.63850418908316e-08 5.0731190290562e-08 1.35910117186136e-10 2.32398917780502e-08 5.94837564548705e-08 1.37823442453187e-07 -2.72486152651612e-09 4.73637007628425e-08 4.10504431454498e-08 3.7470222163699e-07 1.97496339359139e-08 -7.94231314076916e-08 -2.7482314745203e-09 -7.23148799528484e-08 -5.59548779621625e-08 5.22933342590348e-09 -5.32185211327711e-08 -1.66677102415815e-08 -2.82123754418542e-08 4.66289435803864e-08 7.81622471964956e-08 -4.00762848313221e-10 2.26903834360493e-08 3.82194210500138e-09 7.34508832541634e-08 2.01345104077145e-08 -3.60164021105032e-07 -5.38151824332448e-09 1.11568010499283e-07 -1.48233314782084e-08 -2.92695714785258e-09 1.47299969491508e-08 6.48432850796259e-08 -2.1776332005925e-08 -3.51117081852473e-08 2.72583669294082e-08 1.63840237163315e-08 6.10527678543846e-10 -7.60836045138913e-08 -4.29360407003143e-08 2.91484869320166e-08 -2.3923359919136e-08 -1.62981401473342e-08 -9.70580346407727e-09 -4.80792104453076e-10 -3.74036726368342e-09 1.00477083552877e-08 -1.49526319819509e-08 -1.80415606619767e-08 1.44663139743244e-08 4.09492199271316e-09 6.54961059233535e-09 2.02396831540938e-08 -2.80763863510693e-09 2.26874762269741e-08 7.56278612471074e-09 1.68656241215105e-08 2.88900419784547e-09 -2.17502722267773e-08 -2.73826564680591e-08 2.98905630928125e-08
"R1019" 1.74283257744622e-08 -5.56342914645586e-08 -8.4314114420205e-09 -9.29318194869101e-10 -1.86192853978828e-09 6.90818723514969e-09 1.48188859243596e-09 -2.10422171405061e-08 2.89891981734908e-09 -5.99092570376335e-09 -3.9445184275693e-08 6.46119203749999e-10 -1.043453637471e-08 -3.88422028533231e-08 8.2586331257555e-09 -8.34917346341839e-09 1.97496339359132e-08 6.24255457943718e-08 -5.82512839087509e-08 1.66233189477588e-09 -4.30853804183242e-08 2.47834886004231e-08 1.20414388128793e-08 -1.85186695860053e-08 -2.53083968562557e-08 8.94811313522964e-09 3.05001301830711e-08 1.7034617516493e-08 3.1457751034186e-08 2.14420491175736e-08 -5.15327286693323e-09 2.16417058906669e-08 -2.87044963465493e-08 1.85546768684638e-08 -5.02015527039771e-09 4.23754394905137e-08 -1.31194354791888e-09 3.39885038245598e-09 -1.9610429931912e-09 6.30139634040701e-09 -6.0468748717014e-09 -6.6694899336833e-09 -1.57462818046791e-09 -8.0827060366426e-09 -1.03596123439049e-08 -8.35545243786415e-09 4.75932070896072e-08 4.70239040894185e-09 2.76045372806343e-09 9.09232442362442e-09 -6.28115650479977e-09 3.76243799170945e-09 -3.81545941532204e-09 6.80248713538275e-09 -1.16077443207697e-08 -3.25597990839187e-08 5.29474355771949e-09 -6.7686087209368e-09 4.59821504802719e-08 -1.02131272249318e-08 -6.33238708088114e-09 6.39464514004604e-09 1.3483761769117e-08 8.02871893549053e-09 -2.25863821979938e-08 -6.13332441623699e-09 -5.72572690710106e-09 4.43313019242666e-09
"R1020" -4.62658578693137e-08 1.18827752140412e-07 3.48320647693428e-08 -7.74698877609739e-09 -2.97885003773447e-09 1.8328686699294e-08 -2.66949603094828e-08 -1.75595640613827e-08 1.33151555278814e-08 9.24513189772025e-09 -1.67753502796549e-07 -1.79049305895172e-08 2.41930749675229e-07 1.48662005599857e-07 -2.16463151695291e-08 -1.00271439432012e-08 -7.94231314076886e-08 -5.82512839087567e-08 2.51144076769345e-07 -2.14834384364372e-09 6.35276062098292e-08 3.02200427005918e-09 -3.14331239482744e-08 1.89613894896494e-08 1.74018771636892e-08 -9.96562943003967e-08 -3.65235977794129e-08 -1.13787158572919e-08 -1.04733910880904e-07 -3.45464912747036e-08 1.66169344167237e-08 7.89089731388007e-09 8.46648795801334e-08 -1.14007910885814e-07 -3.95004759602041e-09 -1.00877362505552e-07 2.74111101019212e-08 1.17190173672068e-08 6.69905095787247e-09 -1.59752022127126e-08 1.31387031757353e-08 2.66396155919529e-08 -1.87041158734817e-08 -1.2408634166889e-08 3.20996059338567e-08 6.35236712850187e-08 -2.58684666814252e-08 -7.74752616699605e-09 -3.07742160417863e-08 -4.71607105518489e-10 -1.03097115692527e-08 -3.86267469136208e-09 2.33266994075551e-09 -2.70411736047208e-08 7.8965163330308e-10 3.84326225889947e-08 -2.15886444600301e-08 -2.90914890208834e-09 -4.3551481470518e-08 2.72828532992304e-09 -2.00905007467836e-09 -8.53818327408806e-09 -1.96041779528582e-08 -3.58575206660919e-09 -2.08845929569811e-08 -1.21576073216872e-08 1.34171781715206e-08 -7.23592769655062e-10
"R1021" -3.53473386901168e-08 -4.97113086210951e-10 3.70652126971157e-09 -2.35769503132367e-07 -1.86979399172984e-08 3.33227772600302e-07 8.08472875769908e-08 -7.92646655418809e-08 1.21080639179374e-07 -3.68641342817114e-07 1.78515771037238e-08 -3.0547650715362e-07 -4.92836010139918e-09 1.87740018102378e-08 -3.13086784619564e-08 3.04700121928619e-08 -2.74823147451609e-09 1.66233189477351e-09 -2.14834384364403e-09 7.17121026777498e-07 1.2125845798472e-08 -1.13444561586004e-07 -2.22706449734343e-09 4.35198293615873e-08 -2.83741777356138e-09 -4.90271814043607e-09 2.42316058367431e-08 8.12646358468116e-09 2.3539618475941e-09 -1.82369075555577e-08 -5.36823268545669e-09 -3.7627620672423e-08 2.26762899372316e-09 1.5753006953333e-08 8.12634607746809e-09 -2.99105384215729e-08 -1.64958086934944e-08 -3.73151001650945e-07 3.31686205817484e-08 2.12247180018081e-07 -5.83577911569807e-08 -4.44617600995003e-08 2.24264282122104e-08 -2.01978526700761e-07 -4.0399532001043e-09 -2.05539091513594e-07 -1.06984464919919e-08 -1.42643167133354e-08 -1.71345924299193e-08 -1.40958785958901e-07 2.16108759434171e-08 7.24160153439078e-09 -7.33098050328206e-09 1.56037049773175e-08 8.47491419451456e-09 6.36756328499739e-08 9.10238902702766e-09 4.85033175717177e-07 7.25404121803505e-10 -8.06446889724867e-09 2.45460231734595e-08 -7.39115773061564e-08 5.33565804429216e-08 1.89262991752098e-08 1.19385213255799e-08 -9.94003187591961e-09 -4.79106064728557e-08 -5.71373129154439e-09
"R1022" 6.66692775179623e-08 -1.3488882061107e-07 1.67698680330821e-07 -5.01202355045132e-08 6.88897355959632e-08 -2.30016282842846e-08 2.57462782946301e-07 -7.36239084600819e-08 -2.35640139620645e-07 5.31358955857729e-08 4.62217112479083e-08 -2.85574697318141e-08 1.19498074493831e-08 3.65527883919753e-08 9.0741034693987e-11 -1.97742909499474e-07 -7.23148799528455e-08 -4.30853804183185e-08 6.3527606209832e-08 1.2125845798468e-08 1.49694105580301e-06 1.33694835956114e-07 -1.07490131859429e-06 8.01031158068352e-07 5.96702670684557e-08 -5.71972500510707e-08 1.9741765681706e-07 -7.51414674120712e-07 8.66765788106395e-08 -6.54028785685123e-07 1.64986338190149e-09 -7.67997082412603e-08 -4.25439406653123e-08 4.6656165904172e-08 -9.73376054268819e-10 2.95943799543219e-08 1.80387825957501e-08 -2.57951231143313e-08 -2.70569377033185e-08 -5.69342453651875e-08 4.35413600997635e-08 3.73091880041235e-08 6.0237177621722e-08 2.06395868245077e-09 8.49207099974999e-10 2.48542166740374e-08 -7.30009334808977e-08 -5.47774229064588e-08 1.38473851436422e-08 2.58865047459787e-08 6.436537883904e-09 -3.04058404963384e-09 4.50513905935645e-09 2.62145442603094e-08 -3.78499610614188e-09 -3.10238679477442e-08 -2.48508034789114e-08 -7.22079344629702e-08 -8.71009817157540e-09 1.25965660075536e-08 -3.61833153961098e-08 -4.92125171857779e-08 1.32743896458835e-08 -2.62957419663111e-09 1.8675317554596e-08 1.46106532893848e-08 -1.03945247878174e-08 1.51105688134238e-08
"R1023" 4.90165748929132e-08 -1.60063956720671e-07 -9.91279964907739e-08 -1.32672454589063e-07 -1.48064345197372e-09 -2.4883571886865e-07 3.54146506537193e-08 5.10307138415347e-08 -7.20362474318801e-07 6.05975647920987e-08 3.77152598765299e-09 2.86377327722029e-07 1.45778665765153e-07 -1.50035118053809e-08 6.91048065667207e-08 -1.25078800975726e-06 -5.59548779621617e-08 2.47834886004227e-08 3.0220042700585e-09 -1.13444561586005e-07 1.33694835956115e-07 1.69424928072521e-06 -3.65215254084152e-08 8.23918493218001e-07 -5.40617206753322e-08 2.99264914164153e-08 2.73230652448239e-07 -2.10435637130371e-07 1.29192802598708e-07 -1.23893038713866e-07 -2.08488210654707e-08 8.52586538897356e-09 -2.78905676366661e-08 -1.93486095509775e-07 6.13981721797587e-08 1.1638685894056e-07 -4.54872980176785e-08 3.03313580723136e-07 1.38087320581642e-08 -7.92443053621961e-09 1.2899604486195e-07 6.39824990155576e-09 8.14558513568611e-08 -1.85836948472272e-07 6.69892731114368e-08 1.17131159425745e-07 -7.54514857191189e-08 6.50367230945457e-09 -5.45779782499539e-08 2.38812788439189e-07 -1.37406695892045e-09 -3.82602489102188e-09 -6.76145881642188e-09 7.9512091370984e-08 -1.22216422500514e-07 -8.43296570251457e-07 3.0687356886354e-07 -4.79857291655334e-07 -2.23531342046248e-08 -2.49262427234829e-08 6.24999055036299e-08 1.39849935385802e-08 1.26876404877252e-08 -1.32449148318981e-07 2.64747802372698e-08 -5.18238181005924e-08 -4.68660125903672e-08 3.24985353099113e-08
"R1024" -1.17677135183677e-08 1.58449783567953e-07 -4.73501707642267e-07 1.22850840596297e-08 -4.20254321512147e-08 -2.11966928384175e-08 7.11281198472577e-09 6.25499109107878e-08 1.86616593294253e-07 2.37554429867927e-09 -2.1841572961235e-08 -1.30358746655057e-08 -5.76461897551367e-08 -1.70986591836228e-08 1.42744651098627e-08 -1.78803208875503e-08 5.22933342590574e-09 1.20414388128802e-08 -3.14331239482715e-08 -2.22706449734233e-09 -1.0749013185943e-06 -3.65215254084156e-08 1.41113391745863e-06 -4.67340726489692e-07 -7.99964632148311e-08 1.01191009536619e-07 -7.68696933624686e-08 4.12165133263922e-07 -1.41257663054445e-07 8.97518758856587e-08 -7.64746432575783e-09 8.42732806974229e-08 7.51101685171782e-08 -2.92494621199534e-08 -1.15846850204365e-08 -3.30423040228711e-08 -3.66027760080131e-08 5.74240590059914e-08 3.11746835824594e-08 7.07018567853597e-08 -6.80500740004343e-08 -4.83358251595107e-08 -8.11203955481924e-08 -9.07110619866896e-09 -1.25152076022825e-08 2.47178469569373e-08 6.55265956559942e-08 5.68627667117638e-08 -3.06055640121863e-08 -1.09953041136057e-08 -1.70475900042913e-08 -1.71306618062677e-09 -1.02179743113867e-09 -6.3136343632095e-08 -3.41827049042263e-09 1.09452085258032e-08 7.09039939028284e-08 7.12613408884553e-08 1.52911237382859e-08 5.00533490920189e-09 -2.53891923339883e-08 1.38067686571481e-08 -4.49376328125342e-09 1.08912909683262e-08 -1.02714313223501e-08 1.53721794463708e-09 1.44677158448678e-08 -2.45439833013078e-08
"R1025" 1.30655485357985e-08 -1.0174510360596e-07 -2.44093411598009e-08 -1.0195215612087e-06 4.70427389981148e-10 -8.00264126853127e-08 3.64465993912988e-07 -2.74803612865573e-08 -8.56914578574807e-07 1.2782024555517e-07 1.41844774675414e-08 -5.01300750734319e-08 7.95810314356596e-08 -8.88874744946752e-08 1.05532237483043e-07 -1.13411958521987e-06 -5.32185211327742e-08 -1.85186695860048e-08 1.89613894896462e-08 4.35198293615873e-08 8.01031158068361e-07 8.23918493217993e-07 -4.67340726489698e-07 3.48203960405399e-06 3.38325076193747e-08 -2.09747860220497e-08 2.40960578874525e-07 -1.81359789286412e-06 1.49109259518729e-07 -2.2202091545228e-07 -2.61024496692191e-08 -1.97022051242015e-08 -1.16784107281874e-07 -5.76935782682825e-09 4.58250735737958e-08 -1.24558833039963e-07 -1.06950007058208e-07 1.00891077236825e-06 -8.14533439743959e-09 1.78309045719123e-08 5.0220787874318e-07 1.08258076663417e-07 2.91712384935597e-07 -3.40490883807775e-07 2.04411094241213e-08 1.15615336811401e-07 -9.34084017497958e-08 -7.4246503486193e-08 -1.52812440972562e-07 -3.84138304736157e-07 4.36177442400464e-08 1.39022639949055e-09 -8.61685182866174e-10 -1.30096063394377e-08 5.88696511498383e-08 2.73594772596388e-08 2.02820126793413e-07 -1.49907820398534e-06 -2.73119777604941e-09 -1.40254630798892e-08 8.1785068384306e-08 4.81182456844166e-07 1.17012911143069e-08 -2.80627822508781e-07 3.39243763117565e-08 -1.71251699286068e-08 -5.30145085872517e-08 -5.91776270111886e-09
"R1026" 1.15395736403609e-08 -2.00673809531963e-07 1.12340293119673e-07 -1.45127182728918e-08 1.1490098686885e-07 6.1915686725955e-08 1.30130802129874e-08 -1.19634357452166e-07 1.14162031183736e-08 4.9228580820947e-08 -3.75999694480646e-08 -6.53796765747657e-08 -3.63046606179323e-07 -3.80263858797555e-09 2.79619676260345e-08 1.04278993973488e-08 -1.66677102415811e-08 -2.5308396856256e-08 1.74018771636895e-08 -2.83741777356102e-09 5.96702670684576e-08 -5.40617206753318e-08 -7.99964632148311e-08 3.38325076193717e-08 5.44015579772944e-07 -2.19538778995041e-08 -5.52469570424846e-08 -8.73973840946052e-09 4.32818721447591e-08 -2.53773505372019e-08 7.29391376192554e-09 7.37512321449007e-08 -9.77088712045526e-09 2.33340859878918e-08 9.92918438611712e-09 1.40587002482419e-07 1.75680339303321e-08 1.31590590517523e-08 5.03657532819575e-09 -2.53825004578743e-08 5.25594893902078e-09 3.34942196311509e-08 3.94185864593943e-09 9.49310195178003e-09 2.93298213573683e-07 2.53352586658023e-08 -8.39852739491635e-08 -2.35349797642461e-08 -1.34743695040706e-08 3.27826089788019e-09 1.0927986881962e-08 -3.16440120363039e-08 -3.25633870335081e-08 -3.421126992444e-09 2.89059646936954e-08 6.86902540968236e-08 -6.84732356730848e-08 -2.59719872588289e-08 -2.56443852636612e-07 4.64014382948544e-08 -5.46265096658945e-08 1.24162515161193e-08 -1.80155665079386e-09 7.14354669409673e-09 -6.6547643199487e-08 -9.63616400346923e-08 2.21682723536051e-08 -4.09832735210812e-08
"R1027" 8.44011175969469e-09 -8.57892674480619e-08 -6.66172718480587e-08 1.44432037567123e-08 6.07275049779565e-09 3.28458587222554e-09 7.05138326750268e-09 -2.3051852682091e-08 -1.20661340102677e-08 -5.13478063453734e-09 4.50194549222059e-09 2.45420723967697e-09 -1.10787946518299e-07 -1.27071701999057e-08 7.70104824662369e-09 -2.41878694457551e-08 -2.8212375441854e-08 8.94811313522455e-09 -9.96562943003964e-08 -4.90271814043584e-09 -5.71972500510635e-08 2.99264914164158e-08 1.01191009536622e-07 -2.09747860220591e-08 -2.19538778995057e-08 2.13168870620024e-07 2.02651989784625e-08 8.66958656809883e-09 -2.31115057331274e-08 -3.11534628831215e-09 -4.67293778756931e-08 4.20435493361529e-08 -1.55585798763674e-08 1.01143872073034e-07 7.15314928082163e-09 8.47632982425293e-08 -1.49316034337795e-08 5.14389243567528e-09 -2.1382506014786e-08 -1.22448142922173e-08 -1.41995880647982e-08 1.21685130998874e-08 -2.40987289096154e-09 -3.90861400676935e-09 -3.01172535094931e-08 1.26377517677859e-08 -1.72750056284608e-08 -2.0019074224225e-08 8.90077276708693e-09 3.47503299604361e-09 1.54275719162741e-08 -1.071529660062e-09 4.92454746912364e-10 -4.60523418736319e-09 -1.88453587427426e-08 -2.19964906201266e-08 1.39339755198247e-08 -3.06427013535526e-09 2.06737291695138e-08 -2.37911600403001e-09 -2.54926866288033e-08 1.12639285966038e-08 1.96392202209891e-08 1.16915232743066e-08 5.6805957918651e-08 3.03153887770562e-08 -5.79646601421322e-09 -1.39319394378743e-08
"R1028" 2.9625574917781e-08 -4.21425493388789e-07 -3.35752880574403e-07 -1.04763536787873e-07 -3.63773055086486e-08 -3.01152522277873e-08 2.64982604661415e-08 7.52632697151454e-10 -7.56546161371012e-08 2.88707172235923e-08 -6.28319677065281e-08 -3.22301290337715e-10 1.24577216297599e-07 -5.26023523080823e-08 3.47477912476254e-09 -2.67662839299696e-07 4.66289435803888e-08 3.05001301830715e-08 -3.6523597779414e-08 2.42316058367385e-08 1.97417656817061e-07 2.73230652448241e-07 -7.68696933624709e-08 2.40960578874527e-07 -5.5246957042486e-08 2.02651989784616e-08 9.81548975742262e-07 -1.21744339681401e-07 2.14662439185663e-08 -9.17002475458995e-08 -4.20050853252771e-08 4.38570706265664e-08 1.7175619952482e-08 -1.98378353169273e-08 1.11783882257654e-08 3.01200155392114e-07 6.57905339600477e-08 6.7669540594016e-08 1.78537867183459e-08 1.57841165717627e-08 9.78313334349133e-09 -3.28932154225009e-08 1.08262918953178e-07 2.81820652825875e-08 -6.35269907397337e-08 -8.02784101225443e-08 1.21149007959547e-08 6.24785469782498e-09 8.45450712141608e-09 1.60071627061554e-07 -3.78309715938235e-08 2.56598996402192e-09 -1.43392787296049e-08 -4.59021998486745e-09 -8.85214862442285e-08 -5.10687150179145e-07 1.95878070809227e-07 -6.04619911810768e-08 3.32547267385117e-08 1.1219342989375e-07 -4.50810099150833e-07 -7.30759019308901e-08 -3.60146198949337e-09 -2.33604272219679e-08 -1.47064955746078e-08 2.48625794147944e-08 -1.19101130458201e-08 3.0044708260534e-08
"R1029" -1.11434056494655e-08 4.23889299143752e-08 -1.52586937590774e-08 -1.23787894434882e-07 -6.1103669643698e-09 -1.76465329767505e-08 -5.65968970220737e-07 2.57607424347715e-08 4.58162221894442e-07 -2.90730332851811e-09 -3.38243165977629e-08 1.39202627754259e-07 -4.87357231128442e-08 1.35879372553331e-07 -7.78013417144073e-08 1.34447687095278e-07 7.81622471964966e-08 1.70346175164995e-08 -1.13787158572864e-08 8.12646358468485e-09 -7.51414674120704e-07 -2.10435637130377e-07 4.12165133263936e-07 -1.81359789286409e-06 -8.73973840945686e-09 8.66958656810405e-09 -1.21744339681406e-07 2.14912180784459e-06 -2.03093122807396e-07 2.48109199270954e-07 4.57857820949814e-09 5.57182798122713e-08 1.08993552030718e-07 -1.18583035189684e-08 1.25636166424211e-08 3.80027006730786e-08 2.32636008897566e-08 8.67188138016719e-08 2.34706364873415e-08 5.3332265880113e-08 -3.227366389045e-07 -5.40586566333771e-08 -1.47206280242646e-07 3.50230479115711e-08 -1.63526989181514e-08 -7.10238462197605e-08 9.43218043796911e-08 1.72386050944504e-08 4.20122403224654e-08 3.10819531563382e-07 6.17535136949021e-10 9.91393310906638e-09 -1.07539900817853e-08 -6.51055256262703e-08 -1.38765059962421e-07 1.00672231409862e-08 -3.1248417387494e-08 4.47400083614823e-07 -1.14574016649907e-08 1.47115617994278e-08 -3.21080018248169e-08 -1.7272951756206e-07 2.98354467734372e-08 1.44454913802427e-07 -3.87843094159077e-08 -5.50689806843589e-09 1.67296531249894e-08 -1.98389316880849e-08
"R1030" 2.64514857500306e-07 4.40657126518111e-08 5.47934414674009e-08 -1.67205320417381e-08 -8.73987672047289e-08 4.45322102677767e-07 1.83278226431861e-07 2.70540864661375e-07 8.80886804812196e-08 8.6231605364485e-08 1.4964217538572e-07 -2.34514052646232e-07 1.65569046684275e-07 -1.57938421683833e-06 -1.41388675560994e-07 -7.0667477347921e-08 -4.00762848308923e-10 3.1457751034184e-08 -1.04733910880905e-07 2.35396184759561e-09 8.66765788106415e-08 1.29192802598707e-07 -1.41257663054442e-07 1.49109259518728e-07 4.32818721447591e-08 -2.31115057331285e-08 2.14662439185669e-08 -2.03093122807396e-07 1.60690679269913e-06 3.91275009297614e-08 -2.06859815830063e-08 -1.91139681225242e-07 -1.06271277393068e-07 -7.35753151106573e-07 -2.62539956278198e-08 -5.6971019101111e-09 2.70611587161143e-08 4.67821436121264e-08 2.30099653972398e-08 -1.1802800064064e-08 1.31302269612918e-08 -6.40088267522737e-08 -5.96140428719991e-08 -4.7595343258954e-08 3.64533930902817e-08 -2.23782923562291e-08 -2.02222389074818e-07 5.2481996797285e-08 7.41017773415524e-08 -3.47812583262601e-09 -1.60932937168453e-08 -3.51901149750277e-09 1.77601016385164e-09 9.02586730265919e-08 1.50099013312057e-08 -2.81456975166299e-08 -3.68400046989947e-08 -1.53661526657827e-07 6.31976712401676e-08 1.87144610068436e-09 -6.09163759541866e-08 5.30478856703473e-08 2.17805831004615e-08 -3.2647139188133e-10 4.60117458038478e-08 -2.85939889280271e-08 -1.64556963497331e-08 -7.0659105364756e-09
"R1031" -6.99081687488748e-08 7.34900451081098e-08 6.40374996634025e-08 -1.31927624060392e-08 -6.59173368936568e-08 9.61622638248675e-08 -4.09348890156133e-07 4.47245952971814e-09 1.54535296840707e-07 -8.9716146966767e-08 -2.20653634011682e-08 6.17464393634229e-09 6.50169261793506e-08 -2.081732513081e-08 5.56491752909151e-09 1.5138038987157e-07 2.26903834360529e-08 2.14420491175766e-08 -3.4546491274702e-08 -1.82369075555589e-08 -6.54028785685126e-07 -1.23893038713868e-07 8.97518758856531e-08 -2.22020915452285e-07 -2.53773505372039e-08 -3.11534628831722e-09 -9.17002475458944e-08 2.48109199270938e-07 3.91275009297604e-08 8.70947425073567e-07 -5.79575728433812e-09 -6.55951011022689e-09 -1.40262420718346e-07 3.57901359780645e-08 2.28525823020934e-08 -3.87366751255419e-08 7.01324804863764e-09 3.29352393365505e-08 -2.70604296867416e-08 1.44765650348483e-08 8.653623866654e-08 8.2189196556313e-09 -4.04415155677483e-08 4.12206186652743e-08 -1.90336472774639e-08 -6.90693261885745e-08 1.31355942877136e-08 -2.12528381139248e-08 2.76961016207243e-08 -3.18969478061669e-08 8.68138557519984e-09 5.51658833628663e-09 -5.98099682920053e-09 2.17703990115148e-08 6.10976524335131e-09 5.06495162012067e-08 -1.09541332685202e-08 -7.89964570687956e-08 -2.1912733191003e-08 5.15522240773219e-09 1.526050584909e-08 5.81575287375353e-08 2.65481353833461e-09 -4.75924846317847e-08 5.17805366475122e-09 2.30509236223043e-08 -7.28696799821873e-09 2.55604759778141e-09
"R1032" -6.18445460989723e-09 2.53092087381767e-09 1.85359408300968e-08 1.47958496663607e-08 2.72547393990008e-09 7.53831564588347e-09 -2.41695281472781e-09 -5.90719324429894e-10 8.14603571508211e-09 1.16803595254091e-09 -2.68549157832249e-09 -7.26407772801372e-09 -5.77690116333601e-08 1.63739737991942e-08 3.09600378484212e-09 2.76380840136281e-08 3.82194210499892e-09 -5.15327286693431e-09 1.66169344167248e-08 -5.36823268545806e-09 1.64986338189902e-09 -2.08488210654703e-08 -7.6474643257566e-09 -2.61024496692222e-08 7.29391376192729e-09 -4.6729377875692e-08 -4.20050853252754e-08 4.57857820950006e-09 -2.06859815830089e-08 -5.79575728433626e-09 1.29204474699335e-07 9.34213633183205e-09 8.66177866186617e-09 4.29475008423289e-09 -1.97389535578513e-09 4.63168750933282e-08 -2.09237081842528e-09 -6.88923216760622e-09 -9.92236203521509e-09 -1.97244044507758e-08 6.30326215521336e-09 8.34373761958442e-09 -5.71252957282783e-09 4.23460795982024e-09 -1.30024403431589e-08 1.15337250362939e-08 1.03860697799647e-07 6.66487436209216e-09 1.08847207352516e-08 5.45772516451574e-09 -1.17589833263514e-08 2.93455519139267e-09 1.90289296895199e-08 -2.8208921769289e-10 -7.89337828383007e-09 3.75525226028365e-09 1.00425193745326e-08 7.35156088053492e-09 4.69404154505331e-08 4.0595625624511e-09 -4.28498193588631e-08 -1.06310287442276e-08 -5.97178305424278e-09 -6.20173685035782e-09 -1.53623546938622e-07 -4.29978477360917e-11 7.11105195690119e-09 -1.36630127461372e-08
"R1033" 1.3086055988628e-08 -8.67950614320297e-08 -5.20779162275258e-08 -3.04649890166823e-08 -1.53671613247112e-07 -9.5463736164566e-08 -4.63469664037054e-10 -2.11749562287424e-07 1.46451222456055e-08 7.34234643796613e-08 -3.22728462144844e-07 1.44248733540605e-08 8.89691203675756e-08 1.46929223693563e-07 1.16448222832818e-07 -3.13567500071472e-08 7.34508832541636e-08 2.16417058906678e-08 7.89089731387878e-09 -3.76276206724257e-08 -7.67997082412593e-08 8.52586538897456e-09 8.42732806974215e-08 -1.97022051242034e-08 7.37512321449012e-08 4.20435493361523e-08 4.38570706265672e-08 5.57182798122762e-08 -1.91139681225243e-07 -6.5595101102265e-09 9.34213633183027e-09 4.55363531603174e-07 3.92932681533579e-08 -6.44842772821706e-08 1.40342803817466e-09 3.74120753963892e-08 3.98292519695137e-08 5.71585441544211e-08 -1.48148339522741e-08 3.0458735023443e-08 -6.30548252171442e-09 3.24325893279503e-08 -8.38191511672348e-09 1.71881613462664e-10 6.86115379285792e-08 2.90549282318979e-08 7.73351270599416e-09 -2.06642014163703e-08 -5.37954145481715e-08 4.18516788921769e-08 4.42013449973086e-09 2.79731057155203e-09 -1.83084878804041e-08 -2.70624768899722e-08 -2.69468581041967e-08 -6.4288605040096e-09 -3.99746985087123e-08 -3.67634769927258e-08 -1.84218038690642e-08 1.6138116110563e-08 -3.83839365464574e-08 3.13515350644201e-09 4.15306592378468e-08 3.41802694848865e-08 -3.98378033519415e-08 -5.91795295518677e-08 -2.53180701700794e-08 9.46628843240133e-09
"R1034" -1.35966978251405e-07 -1.02884520772174e-08 -2.85829129100578e-08 1.89576637099194e-08 -4.59687465923043e-08 3.3463901263284e-09 5.28806003890649e-09 4.79483397213563e-08 -4.89677564245085e-09 4.73312638526746e-08 -9.56867645308518e-09 -3.01072032811923e-08 1.63734798315133e-07 1.19922119919282e-07 -2.08214582039105e-08 2.24351766643722e-08 2.01345104077144e-08 -2.87044963465498e-08 8.46648795801348e-08 2.26762899372677e-09 -4.25439406653173e-08 -2.78905676366683e-08 7.51101685171814e-08 -1.1678410728187e-07 -9.77088712045531e-09 -1.55585798763666e-08 1.71756199524828e-08 1.08993552030723e-07 -1.0627127739307e-07 -1.40262420718351e-07 8.66177866186439e-09 3.92932681533591e-08 2.6361368101118e-07 -2.45573496727659e-07 -5.36047865742914e-09 9.64605524824251e-09 7.67988753941222e-09 4.24788298865272e-09 1.90050515686529e-08 -2.91141447879761e-08 -1.69050447546745e-08 2.90620449718699e-08 2.08665143185894e-08 -2.38005159765584e-08 4.3225870331953e-08 7.61393667744529e-08 -1.37281284208836e-07 -1.14316108667182e-08 -3.26101846483146e-08 4.59346922892398e-08 -1.49774762670943e-08 2.26965020910148e-09 2.95142671379697e-09 -4.60776635838578e-08 -2.61567468124857e-08 -1.77555841111093e-08 6.88080503571018e-10 5.00205711962345e-08 3.03320309654844e-08 -1.18963972031723e-09 -2.79268684041248e-09 -5.07612935153995e-08 -4.07561174555362e-09 2.32412459122454e-08 3.18379535955027e-08 -4.02631280075593e-08 5.02767065265954e-09 -9.55679200316185e-10
"R1035" -1.38683402597492e-08 1.60468169084229e-08 8.1519934656286e-08 6.27820440887597e-08 2.36774672133196e-07 1.46379930878858e-09 -6.79613069099442e-08 -2.25036946484889e-07 -1.0822536605818e-07 -6.69325839852246e-08 -1.64085453655737e-08 5.18364154029075e-08 -7.90326445668083e-07 4.52350174337121e-07 -1.74083867146748e-08 1.15099619685273e-07 -3.60164021105034e-07 1.85546768684641e-08 -1.14007910885813e-07 1.57530069533343e-08 4.6656165904171e-08 -1.93486095509775e-07 -2.92494621199545e-08 -5.76935782682684e-09 2.3334085987892e-08 1.01143872073037e-07 -1.98378353169271e-08 -1.18583035189674e-08 -7.35753151106573e-07 3.57901359780631e-08 4.29475008423413e-09 -6.44842772821705e-08 -2.45573496727658e-07 1.4112223368564e-06 3.14913955623162e-08 -6.48924126247493e-09 -2.88252390486428e-08 -7.210303366703e-08 -3.81784517364579e-08 -6.10144054179199e-08 -1.86460272754139e-08 5.87538893404126e-09 3.68371028057091e-08 4.44338523254416e-08 -1.29053548096163e-07 -2.9402337018581e-08 5.17188422554577e-07 -1.74879691464276e-08 7.32181662282573e-08 -2.63171385609692e-08 5.83944940100123e-08 6.67519539517326e-09 -1.88501903440972e-09 3.48900811337965e-09 4.90621006380657e-08 7.98325672085778e-08 1.68722589349683e-08 1.12532076040558e-07 -4.1085906188562e-08 -3.86515835420427e-08 1.00604743752986e-08 -2.44559139763105e-08 -2.96572371908937e-08 -2.4861715149102e-08 -1.20723504544871e-07 1.01634193418642e-07 2.54655600048616e-08 -2.63566863296276e-08
"R2001" -9.39041166469555e-10 -1.42248841931421e-08 -1.75527260986369e-09 5.69920434497808e-09 -1.37333681027355e-08 -1.02832246482812e-09 -2.05372137529259e-08 7.2898850584941e-09 -9.24749114314351e-08 -1.36355517075549e-09 1.51830647659652e-08 -6.15595711656999e-09 -4.56471152584206e-08 1.75700771281076e-08 1.98222905170343e-08 -5.48934973486442e-08 -5.3815182433287e-09 -5.02015527040457e-09 -3.95004759602158e-09 8.12634607746383e-09 -9.73376054264405e-10 6.13981721797569e-08 -1.1584685020435e-08 4.5825073573796e-08 9.9291843861156e-09 7.15314928081906e-09 1.11783882257633e-08 1.25636166424216e-08 -2.62539956278193e-08 2.28525823020989e-08 -1.97389535578151e-09 1.40342803817619e-09 -5.36047865742706e-09 3.1491395562316e-08 3.30137558679598e-07 3.45710918149615e-08 -5.59489115618855e-08 -1.74482488120184e-08 -8.72571969210435e-08 -1.22096336196599e-08 1.55558551987328e-07 2.65986608098789e-07 1.37552813412388e-07 -4.40323781714172e-08 -3.92447908911743e-08 -1.75402171170618e-08 2.43524299061747e-08 -3.76824762525031e-07 -7.56778487605448e-08 4.25380474469012e-08 1.5164865347797e-08 -7.52327256163942e-09 2.39957552940949e-08 2.21885309462107e-08 -7.70900574608995e-08 -7.36415476044168e-08 1.38764092906095e-07 -8.90976838395541e-08 -2.82576573321927e-08 -1.14762946690972e-08 1.0686944421072e-08 -2.7667339488522e-08 4.8007083047546e-08 -2.03755202763048e-07 3.96301085218704e-10 7.15520450408134e-08 -1.06396795949367e-07 4.97444273467142e-08
"R2002" 1.34789549775998e-08 -7.90410447222551e-07 -2.20648617845969e-08 1.45190313563963e-08 2.85947681357111e-08 -5.32034860250149e-08 1.5312538824216e-08 4.33502083698088e-08 5.94337640164697e-09 4.77846113491897e-08 4.54666742603115e-08 1.64818730049124e-08 -3.14019462714642e-07 -4.02738918108483e-08 2.96159945181628e-08 4.35981643840511e-08 1.11568010499284e-07 4.2375439490514e-08 -1.00877362505552e-07 -2.99105384215778e-08 2.95943799543203e-08 1.1638685894056e-07 -3.30423040228727e-08 -1.24558833039964e-07 1.40587002482417e-07 8.47632982425303e-08 3.01200155392114e-07 3.80027006730783e-08 -5.69710191011021e-09 -3.87366751255386e-08 4.63168750933297e-08 3.74120753963904e-08 9.64605524824352e-09 -6.48924126247535e-09 3.45710918149621e-08 1.05383982210913e-06 -1.70066685575912e-07 3.80888204608762e-08 1.30206043578644e-08 5.14622006723297e-08 -4.13866487291031e-08 1.63081710287494e-08 8.0614742071455e-08 2.17011383923821e-08 3.97244497165837e-08 -4.10895812672907e-08 1.30273890473916e-08 -5.03033131085598e-08 -6.5560867685252e-08 1.55829983005404e-07 -7.90938540785605e-08 -1.96338322279135e-08 -1.82737389428775e-09 1.06957327234739e-09 -2.93262364364886e-07 -5.58126433250338e-07 3.27586790106479e-07 -4.95235035320651e-08 5.83192120920948e-08 7.42569689543784e-08 -3.78861066843206e-07 1.36541386163794e-08 6.53938049713276e-08 3.65681324001532e-08 -4.64759977499668e-08 -2.20180646347561e-08 -3.73683268049381e-08 2.18859584034005e-08
"R2003" 5.15980990935534e-09 1.71110999863427e-07 -3.59487011355573e-08 3.76988160810555e-08 1.8339450556296e-08 -3.10045688078019e-09 -1.74636264088829e-08 -3.05137901668649e-08 2.32031005950394e-08 -3.68037381473422e-09 -7.17808536575783e-08 1.29574564684906e-08 -4.50666442964826e-08 3.02084551119809e-09 2.25673735645997e-09 -3.01552246930974e-08 -1.48233314782124e-08 -1.31194354792504e-09 2.74111101019206e-08 -1.64958086934958e-08 1.80387825957454e-08 -4.54872980176779e-08 -3.66027760080107e-08 -1.06950007058198e-07 1.75680339303325e-08 -1.49316034337763e-08 6.57905339600524e-08 2.32636008897513e-08 2.70611587161138e-08 7.01324804864213e-09 -2.09237081842607e-09 3.98292519695147e-08 7.67988753941216e-09 -2.88252390486445e-08 -5.59489115618856e-08 -1.70066685575909e-07 5.45345304510795e-07 1.7143015798627e-08 -1.0878334005391e-08 6.54792257877758e-09 1.52798432789036e-08 -7.61836441412628e-09 -2.24846760761328e-08 1.26328047983958e-08 -1.16294070537483e-07 1.21029185730877e-08 7.07011657539593e-08 -2.92911308903242e-09 -4.06691948103773e-09 2.18855180076277e-07 -3.16691834050776e-08 -4.83737747032e-09 2.14640750920842e-08 -2.2247463439242e-08 8.18394819551862e-08 1.33453433674868e-07 -5.73457129038899e-07 1.64288329912866e-08 7.92552910784202e-08 6.16816150306143e-08 -3.61128477768517e-07 -8.09323960459853e-08 -2.77378247374089e-08 8.82325789998886e-08 -2.01968006916532e-08 7.19016818456832e-08 9.3294154011683e-08 9.62068681358782e-09
"R2005" -1.50238240828607e-08 -2.88130845715958e-08 -5.7021319883316e-08 -1.50433244237633e-06 -6.93170411934132e-08 9.44722885061019e-08 -1.05525719863966e-07 -2.18425953075739e-08 3.89714117149013e-07 4.77924799806436e-07 -4.6103142703238e-08 -2.6221777248885e-07 4.15319101825717e-08 -6.14768907957054e-08 2.33007752769992e-08 -5.66622048469337e-07 -2.926957147853e-09 3.39885038245554e-09 1.1719017367205e-08 -3.73151001650938e-07 -2.57951231143295e-08 3.03313580723135e-07 5.74240590059892e-08 1.00891077236825e-06 1.31590590517517e-08 5.14389243568386e-09 6.76695405940134e-08 8.67188138016699e-08 4.67821436121249e-08 3.29352393365561e-08 -6.88923216760759e-09 5.71585441544216e-08 4.24788298865189e-09 -7.21030336670302e-08 -1.74482488120189e-08 3.80888204608766e-08 1.71430157986326e-08 3.80751012653257e-06 2.71518674284593e-08 -1.48103367140145e-07 4.57702312707877e-07 1.55598162662144e-07 -3.77337670676741e-07 -1.46606417152666e-07 1.90767381442552e-08 1.35719803470851e-06 3.53045150416798e-08 -1.38665990697349e-07 -2.57683352095349e-07 4.46418773672301e-07 -3.14544763818009e-08 -1.03309776716194e-08 1.11591902762679e-08 -2.0341281645276e-06 6.35230650451506e-08 -1.11218409718335e-07 1.44872748354075e-08 -2.27833751115984e-06 -2.75132495871792e-08 2.73282832118693e-08 -6.35504877361408e-08 1.36701916559291e-07 7.37796845484338e-08 -3.13754415107813e-07 -2.99932529891119e-08 -4.66663326976502e-08 5.66917141995748e-09 2.63255193470793e-09
"R2006" -2.52880346638596e-08 -1.74295724634748e-08 -1.51314361134944e-08 -2.2457371200487e-08 -2.83241974586386e-09 1.39938859959144e-08 1.61260019222617e-08 3.57483764507962e-08 -8.68473096656571e-09 -2.0511676015039e-08 -8.55991619690411e-09 4.80395619131399e-09 6.81708695032463e-08 -1.65032648934674e-08 -4.28561614545202e-08 -4.60548600325056e-09 1.47299969491515e-08 -1.9610429931927e-09 6.69905095787311e-09 3.31686205817481e-08 -2.70569377033204e-08 1.3808732058163e-08 3.11746835824565e-08 -8.14533439744061e-09 5.03657532819487e-09 -2.13825060147849e-08 1.78537867183461e-08 2.34706364873439e-08 2.30099653972385e-08 -2.70604296867421e-08 -9.92236203521398e-09 -1.48148339522742e-08 1.90050515686519e-08 -3.81784517364583e-08 -8.72571969210411e-08 1.30206043578641e-08 -1.08783340053902e-08 2.71518674284615e-08 2.5284226721769e-07 1.57422697379601e-07 -5.29733754684805e-08 -2.05531327429062e-07 2.44498080096244e-08 -1.34934075829599e-07 9.44535696432818e-08 1.28617761444506e-08 4.95928481689203e-08 2.16913399183554e-07 -1.27905654115234e-07 -1.1419899191985e-08 -1.43224165191983e-09 3.7218079933813e-09 -5.72656432898403e-09 -1.09535633820335e-08 -7.98300922292599e-09 -1.75311625714065e-08 1.73484541638681e-08 -1.73923868322125e-08 -6.79891863798852e-08 1.35807461695443e-08 9.11951895060621e-09 2.54356450385694e-08 9.68755112943867e-08 3.18653692309623e-08 -2.73574677724865e-08 -2.24748950866323e-07 -7.2413557409657e-09 -4.95098235649493e-08
"R2007" -8.37258448450749e-09 -3.13970698699171e-08 -4.50207607153593e-08 -7.20512265945278e-08 -6.75479664851023e-08 -2.89007189783054e-07 1.38023497039426e-08 1.26763027785015e-07 -1.8604522763816e-07 -1.93881910302987e-07 -1.44229576717694e-08 3.05599914670945e-07 1.04619542911458e-07 -5.78024535606762e-09 6.00733061114743e-08 1.88466783453673e-08 6.48432850796262e-08 6.3013963404068e-09 -1.59752022127139e-08 2.12247180018083e-07 -5.69342453651881e-08 -7.92443053621874e-09 7.07018567853563e-08 1.78309045719112e-08 -2.5382500457873e-08 -1.22448142922143e-08 1.57841165717599e-08 5.33322658801165e-08 -1.18028000640637e-08 1.44765650348512e-08 -1.97244044507752e-08 3.04587350234444e-08 -2.91141447879753e-08 -6.10144054179208e-08 -1.22096336196514e-08 5.14622006723336e-08 6.547922578775e-09 -1.48103367140139e-07 1.574226973796e-07 1.32158229934167e-06 -1.51315132519847e-07 -1.62137057045693e-07 4.35870032751013e-07 -6.57336503619302e-07 -6.70083461260291e-08 -1.09012479630756e-06 2.78768116700935e-08 -5.06818775380809e-08 -5.11570373688532e-07 -3.20214009624401e-08 -1.5014090680962e-08 2.25361930964913e-08 -1.61126661103527e-08 6.35561238704762e-07 -7.27849015929876e-08 -2.61795693227395e-08 1.51325909264277e-08 -2.80882433135451e-07 -7.0694685755244e-09 2.01677158408249e-08 -3.188190369637e-08 2.63529247903031e-07 1.54742923489503e-07 1.06178640706591e-07 -1.996988098743e-09 -6.31494123050368e-09 -3.85269336967288e-08 -4.08736959139444e-09
"R2008" -1.88611005071832e-09 4.22538437989119e-08 8.71008265502717e-09 -3.64926010198334e-08 2.12398428932584e-09 6.27659293641135e-09 -8.6857461446297e-08 2.61615127676184e-09 -6.40703966360238e-08 -3.84411760909041e-08 1.39230112918672e-08 -4.49125094878918e-08 -1.67920624823136e-08 1.26181655043053e-08 1.82616761301646e-08 -9.80659382264322e-08 -2.17763320059292e-08 -6.04687487170062e-09 1.31387031757382e-08 -5.83577911569663e-08 4.35413600997661e-08 1.28996044861946e-07 -6.80500740004257e-08 5.022078787432e-07 5.25594893901894e-09 -1.41995880647944e-08 9.78313334349059e-09 -3.22736638904473e-07 1.31302269612895e-08 8.65362386665407e-08 6.30326215521321e-09 -6.30548252171402e-09 -1.69050447546726e-08 -1.86460272754184e-08 1.55558551987333e-07 -4.13866487291042e-08 1.52798432789128e-08 4.57702312707864e-07 -5.29733754684808e-08 -1.51315132519844e-07 1.23502125055819e-06 1.99855186292689e-07 6.89764888696511e-08 5.91744170947255e-08 5.63127717979645e-09 9.23537019074986e-08 -4.55631186336025e-09 -2.42464682344412e-07 -1.87419750403009e-08 1.40255217358376e-07 6.8174514142132e-09 -1.60133155339213e-08 2.179333560681e-08 -1.89385829364933e-07 2.43242287204221e-07 -7.96264099845866e-08 2.41296069939137e-08 -7.82134470796169e-07 -2.00080099347977e-08 -5.88960235795019e-09 3.51239066100630e-09 -2.40687447928733e-07 2.64505835832278e-08 -7.50957231789044e-07 4.10108782547657e-09 8.90086502005750e-09 -5.17403956891346e-08 5.45922650613783e-08
"R2009" -6.35458678400023e-09 1.27664656846292e-08 3.01797412969431e-08 1.93118725411226e-08 2.11765051334115e-08 -1.91594717522258e-08 1.78510234369465e-09 -6.52712870832487e-08 -1.98506589055025e-07 1.95496196882676e-08 -4.0546758564834e-08 -3.21254510158733e-09 2.02200131765515e-08 6.90304230233307e-08 6.93236217459059e-08 1.43149879308657e-08 -3.51117081852469e-08 -6.66948993368359e-09 2.66396155919543e-08 -4.44617600995007e-08 3.73091880041221e-08 6.39824990155406e-09 -4.83358251595116e-08 1.08258076663418e-07 3.34942196311505e-08 1.2168513099886e-08 -3.28932154225018e-08 -5.40586566333805e-08 -6.40088267522725e-08 8.21891965563136e-09 8.34373761958537e-09 3.24325893279506e-08 2.90620449718681e-08 5.87538893404248e-09 2.6598660809879e-07 1.63081710287511e-08 -7.6183644141263e-09 1.55598162662143e-07 -2.05531327429061e-07 -1.62137057045697e-07 1.99855186292692e-07 9.95620261661418e-07 3.00787055065535e-07 1.85553876865545e-07 1.55396676021546e-07 2.62400329644899e-07 -6.20830598109174e-08 -9.03483533745413e-07 -3.9755451492924e-07 2.37420039152142e-09 -2.46664068286085e-08 -5.33346666311828e-08 5.9228328487946e-08 -2.86820602226108e-07 -6.83900354908739e-08 -1.76563932605548e-08 4.29430250847499e-08 -1.96319761600866e-07 -3.96657048156416e-08 -2.27136654040727e-08 1.52690063033734e-08 -7.81330416537383e-09 3.67644775808157e-08 -1.09873747519068e-07 1.20921928118429e-08 -8.33730745555391e-08 6.97706923767809e-09 3.16287117077058e-08
"R2010" -1.64250479778833e-08 -1.12119840842662e-07 7.04150644279163e-09 4.06262287732921e-07 2.78017088376505e-08 -4.00640016974116e-07 1.1149133971253e-07 1.1818435302207e-07 -1.40390732543667e-06 -2.20588516675555e-07 4.53707757952524e-09 6.29083612239713e-07 2.42704929343763e-08 6.56131016014894e-08 4.96759339780269e-09 1.50715387109208e-07 2.72583669294077e-08 -1.57462818046772e-09 -1.8704115873483e-08 2.24264282122063e-08 6.02371776217285e-08 8.14558513568642e-08 -8.11203955481947e-08 2.91712384935594e-07 3.94185864593913e-09 -2.40987289096168e-09 1.08262918953175e-07 -1.47206280242651e-07 -5.96140428719972e-08 -4.04415155677449e-08 -5.71252957282772e-09 -8.38191511672275e-09 2.08665143185928e-08 3.68371028057092e-08 1.37552813412389e-07 8.06147420714553e-08 -2.2484676076129e-08 -3.7733767067674e-07 2.44498080096244e-08 4.35870032751011e-07 6.89764888696526e-08 3.00787055065535e-07 1.88196115476151e-06 2.65340816242784e-07 5.40443442597505e-08 -1.10528085792513e-06 2.24178083060686e-08 -2.16759606790212e-07 -5.68497695304971e-07 -1.48922801799992e-07 -2.11317245076783e-09 1.88372943821407e-10 1.29371440521569e-08 3.65387331139692e-07 -3.75971599998916e-09 -1.85647268818668e-07 7.49460612967879e-08 -6.90886039111407e-07 -2.96374888045608e-08 -1.8991950118296e-08 2.51911027678547e-08 3.5769114177745e-07 -2.36467434724947e-08 -1.34296628851745e-07 -1.86404007772611e-08 -6.24685230718279e-08 3.23595920891757e-08 -3.59157183944969e-08
"R2011" 1.92545967678646e-08 -1.82726509594832e-08 -3.33867755435964e-09 2.58135733645542e-07 2.76536765814107e-08 -2.21564477595126e-07 -4.18928101324946e-08 4.50112229118796e-08 -1.05681105865127e-07 7.91632167787616e-08 3.4341535999535e-08 1.62605840858827e-07 -7.96395756576892e-08 5.02339732663974e-08 2.92212032560206e-08 1.94634669993809e-07 1.63840237163276e-08 -8.08270603664149e-09 -1.24086341668857e-08 -2.01978526700737e-07 2.06395868246547e-09 -1.85836948472269e-07 -9.07110619866274e-09 -3.40490883807747e-07 9.49310195178179e-09 -3.90861400678607e-09 2.81820652825719e-08 3.50230479115924e-08 -4.75953432589514e-08 4.12206186652821e-08 4.2346079598261e-09 1.71881613457397e-10 -2.38005159765536e-08 4.44338523254331e-08 -4.40323781714399e-08 2.17011383923866e-08 1.26328047983959e-08 -1.46606417152661e-07 -1.34934075829599e-07 -6.57336503619285e-07 5.91744170947342e-08 1.85553876865543e-07 2.653408162428e-07 1.82754145298227e-06 1.88459005949323e-08 4.70356748792085e-08 -3.68195906439499e-10 -2.1905063877005e-07 2.47846480354554e-07 7.3980308810559e-09 -2.5906311597637e-08 -3.80166263653582e-09 -4.05130785798947e-09 -6.40300067449703e-07 4.4894398187715e-08 5.0054088500209e-09 -2.30229382283977e-08 4.39506458047201e-07 7.66032938317691e-09 1.51828303440364e-08 -2.5462339307232e-08 -2.79182404441711e-07 5.65482297213918e-08 -5.9197186041388e-08 -2.63035269628526e-09 5.41141439122942e-08 6.35252471826227e-08 -5.7560454950569e-08
"R2012" -3.76743774634826e-08 -5.98542156793749e-08 4.51545198257321e-08 1.57284835089647e-09 -2.38100027867662e-09 6.73241350227453e-08 9.11888577991265e-09 -9.25261700306009e-08 -4.35425460847177e-08 2.62586652253628e-08 -3.75144171240611e-08 -4.11803846634741e-08 9.21283319244559e-08 2.89789551247597e-08 1.13393940064166e-08 1.71122529122128e-08 6.10527678543549e-10 -1.03596123439052e-08 3.20996059338564e-08 -4.03995320010471e-09 8.49207099976009e-10 6.69892731114391e-08 -1.25152076022841e-08 2.04411094241213e-08 2.93298213573684e-07 -3.01172535094917e-08 -6.35269907397346e-08 -1.63526989181513e-08 3.64533930902824e-08 -1.90336472774637e-08 -1.30024403431595e-08 6.86115379285787e-08 4.32258703319528e-08 -1.29053548096165e-07 -3.92447908911732e-08 3.97244497165835e-08 -1.16294070537482e-07 1.90767381442562e-08 9.44535696432823e-08 -6.70083461260298e-08 5.63127717979355e-09 1.55396676021545e-07 5.40443442597513e-08 1.88459005949325e-08 9.3858175619749e-07 9.59748877709444e-08 -5.92237968737922e-07 -1.71956687028108e-08 -8.86931943972247e-08 -6.98599392484803e-08 -4.0217102319039e-08 -1.39647872831883e-07 -5.41198236153952e-08 -5.72051938331482e-08 3.5482426643089e-08 -8.55979890464361e-08 1.17425046754787e-07 -7.14583550853656e-09 -2.68131529579332e-07 -1.98330348075725e-08 1.9919859897022e-07 1.30020212758791e-08 1.49763880344349e-07 -4.13638032717137e-08 1.9782901001321e-07 -5.92110578861792e-07 1.92051552975177e-08 -1.20494576534036e-07
"R2013" -3.81458340493193e-08 6.48509813870908e-08 1.04013818370703e-08 -2.90688027962857e-07 -3.61134818785572e-08 5.21097286963216e-07 3.90991386559367e-08 -2.08730358279422e-07 6.18495064076593e-07 2.64880946637138e-07 -8.48342458777217e-08 -7.15666671155924e-07 1.06696119068161e-07 3.69748397941534e-08 5.31389501420344e-09 -2.12660664550944e-07 -7.608360451389e-08 -8.35545243786358e-09 6.3523671285018e-08 -2.05539091513595e-07 2.48542166740332e-08 1.1713115942574e-07 2.47178469569361e-08 1.15615336811401e-07 2.53352586658025e-08 1.26377517677827e-08 -8.0278410122544e-08 -7.10238462197559e-08 -2.23782923562287e-08 -6.90693261885723e-08 1.15337250362934e-08 2.90549282318987e-08 7.61393667744542e-08 -2.94023370185794e-08 -1.75402171170618e-08 -4.10895812672904e-08 1.21029185730862e-08 1.35719803470851e-06 1.28617761444509e-08 -1.09012479630756e-06 9.23537019074854e-08 2.62400329644899e-07 -1.10528085792513e-06 4.70356748792023e-08 9.59748877709448e-08 2.86298075303932e-06 -2.07383354559283e-08 1.70878900359934e-08 -1.43653403521044e-07 1.28448728113543e-07 -2.60116316074499e-08 -3.70253208139891e-08 3.6910338729373e-08 -2.05945855625128e-06 1.43954243856009e-07 7.67445144997199e-08 -1.10684056418113e-07 -7.3763174328069e-10 -6.67747692026185e-08 1.19535368265823e-08 1.7234463846481e-08 -2.74440431675284e-07 -1.38903791957236e-07 -1.34158731498156e-07 -1.93016938587908e-08 -1.16971044173324e-07 1.7127375064862e-08 1.05665555445272e-07
"R2014" 7.22682017580267e-08 1.75819896144258e-08 -2.77903244745451e-08 2.08971707825849e-09 1.83697819560785e-07 -2.42558177509645e-08 -4.57952685786347e-09 -6.13946673553504e-08 1.15666019992626e-08 2.06260067813709e-08 -2.22781064375383e-07 4.19188906909348e-09 -4.98846736961411e-07 6.44581675278442e-08 1.75807738492473e-09 1.56416824185202e-08 -4.29360407003147e-08 4.75932070896072e-08 -2.58684666814251e-08 -1.06984464919924e-08 -7.30009334808975e-08 -7.54514857191193e-08 6.55265956559949e-08 -9.34084017497955e-08 -8.39852739491627e-08 -1.72750056284587e-08 1.21149007959536e-08 9.43218043796916e-08 -2.02222389074817e-07 1.31355942877132e-08 1.03860697799645e-07 7.73351270599421e-09 -1.37281284208835e-07 5.17188422554577e-07 2.43524299061751e-08 1.30273890473911e-08 7.070116575396e-08 3.53045150416788e-08 4.95928481689208e-08 2.78768116700929e-08 -4.55631186336036e-09 -6.20830598109174e-08 2.24178083060685e-08 -3.68195906439846e-10 -5.92237968737924e-07 -2.07383354559282e-08 1.77941470285686e-06 9.05154839928998e-09 -2.22272266814404e-08 1.11103132732415e-07 9.91444231645369e-08 1.00187013846875e-07 1.90077298400405e-08 -8.04413930091612e-09 -3.38411810761629e-08 7.56796307060841e-09 -1.10187129997566e-07 -2.87919776814146e-08 -3.05559491882765e-07 3.1503494327692e-08 -4.84945536110283e-08 -3.40555468956334e-08 4.99177380486739e-08 5.1380006054313e-08 -8.86299001774647e-07 1.60846911949136e-07 -1.02163821088525e-07 7.19741721622893e-08
"R2015" -3.13786070458686e-09 -6.73149678755892e-09 -1.3635003201534e-08 7.06296720426166e-09 1.18798907343635e-08 -1.57352417708156e-08 3.42950693993725e-08 1.76039718132491e-08 1.10634591517487e-07 -1.94086748978067e-08 1.08690654639092e-08 2.08317508432577e-08 4.3439026813481e-08 -6.07480400801677e-08 -4.69535189163137e-08 -9.63819682703784e-09 2.91484869320192e-08 4.70239040894e-09 -7.74752616699419e-09 -1.42643167133377e-08 -5.47774229064546e-08 6.5036723094531e-09 5.68627667117634e-08 -7.4246503486193e-08 -2.35349797642458e-08 -2.00190742242257e-08 6.24785469782486e-09 1.72386050944489e-08 5.24819967972846e-08 -2.12528381139257e-08 6.6648743620905e-09 -2.06642014163699e-08 -1.14316108667164e-08 -1.74879691464271e-08 -3.7682476252502e-07 -5.03033131085583e-08 -2.92911308903414e-09 -1.38665990697349e-07 2.16913399183552e-07 -5.06818775380782e-08 -2.42464682344411e-07 -9.03483533745419e-07 -2.16759606790207e-07 -2.19050638770056e-07 -1.71956687028106e-08 1.70878900359938e-08 9.05154839928931e-09 1.41993341579969e-06 2.40284816604595e-07 -5.65867436795586e-08 4.85703107165079e-08 8.71297069855604e-09 -2.13585826009197e-08 1.88830728516769e-07 2.38750310026201e-07 4.84363677651537e-08 -1.20802356130483e-07 1.9981639047759e-07 1.95695398062361e-08 -5.98455791052091e-09 4.2749719745532e-08 5.27397933636214e-10 -5.41676482539198e-07 1.42540454839112e-07 -1.07387042536921e-08 -7.12968325009288e-08 1.31050996851817e-07 3.45734148528365e-08
"R2016" 4.09124922254931e-08 3.3667956406384e-08 1.51927861561411e-08 5.23884924121759e-09 1.75787429073694e-08 1.75792558637401e-07 -6.0785189453928e-08 1.01702543183498e-08 3.86063727364252e-07 6.72679383879623e-08 7.48778850749125e-08 -1.38244846603332e-07 -1.6078685338439e-07 -9.20123934794336e-08 -1.03566393519174e-07 7.35063424761734e-09 -2.39233599191351e-08 2.76045372806348e-09 -3.07742160417856e-08 -1.71345924299174e-08 1.38473851436398e-08 -5.45779782499513e-08 -3.06055640121852e-08 -1.52812440972563e-07 -1.34743695040707e-08 8.90077276708926e-09 8.45450712141484e-09 4.20122403224689e-08 7.41017773415513e-08 2.76961016207257e-08 1.088472073525e-08 -5.37954145481721e-08 -3.26101846483132e-08 7.32181662282579e-08 -7.56778487605419e-08 -6.55608676852512e-08 -4.06691948103664e-09 -2.57683352095349e-07 -1.27905654115231e-07 -5.11570373688534e-07 -1.87419750403022e-08 -3.97554514929238e-07 -5.68497695304972e-07 2.47846480354547e-07 -8.86931943972252e-08 -1.43653403521043e-07 -2.2227226681441e-08 2.4028481660459e-07 8.33839751987753e-07 1.57415420231447e-08 3.77999584341083e-08 2.15867422780267e-08 -2.74064512490187e-08 2.62945163510211e-07 4.37560933320016e-09 4.42686395181463e-08 2.27016970475355e-08 4.25590693254154e-07 9.16765597780427e-08 -2.24282823008767e-08 9.32819747191024e-09 -1.61323394944218e-07 -1.6667433718964e-09 2.85221609846223e-08 2.31271314324401e-08 1.85655826833451e-07 -1.71675426779432e-08 -6.92545645754138e-08
"R2017" -3.90118799178332e-09 -5.90910053345034e-08 -3.25884486982677e-08 -1.21252734196093e-08 1.1551220484645e-08 -3.04491052904386e-08 -6.08837902463627e-08 -1.31689547660789e-09 1.21138828484769e-07 7.64942147246916e-08 -1.04836347673484e-08 2.92212810321647e-08 -1.11247545450754e-07 7.84377852407249e-09 7.01587315451094e-09 -4.01049558591074e-07 -1.62981401473355e-08 9.09232442362495e-09 -4.71607105519103e-10 -1.40958785958895e-07 2.58865047459784e-08 2.38812788439193e-07 -1.09953041136125e-08 -3.84138304736166e-07 3.27826089787934e-09 3.47503299603996e-09 1.60071627061559e-07 3.10819531563388e-07 -3.47812583262779e-09 -3.1896947806168e-08 5.45772516451616e-09 4.18516788921781e-08 4.59346922892359e-08 -2.6317138560972e-08 4.25380474469024e-08 1.55829983005403e-07 2.18855180076284e-07 4.46418773672311e-07 -1.14198991919848e-08 -3.20214009624401e-08 1.40255217358373e-07 2.37420039152208e-09 -1.48922801799995e-07 7.39803088105785e-09 -6.98599392484802e-08 1.28448728113538e-07 1.11103132732417e-07 -5.65867436795561e-08 1.57415420231428e-08 9.66437536189801e-07 2.07656321151309e-08 4.18200785548275e-09 -9.01213625545484e-09 -1.76335692775097e-07 -1.21830447956723e-07 -3.2353087725415e-07 -2.4846742027316e-07 -1.64591047082999e-07 -1.48150063589043e-08 4.40287516556594e-08 -2.39647548747493e-07 -6.61918629540781e-07 6.94021498619054e-09 4.25559655559736e-09 -2.99349545722096e-08 3.44767396275933e-08 2.49313822007798e-08 7.88929283398194e-08
"R2018" 4.47336197599116e-09 3.62929643397925e-08 1.49548580938386e-08 -1.72690440635663e-08 2.1180556231677e-08 2.32575525884099e-08 -1.50258017545189e-08 -3.59883085560268e-08 -1.16448425596602e-08 3.51325370915048e-09 3.03638721624984e-08 -2.266319466357e-08 -1.20985207693675e-07 1.51801705785353e-08 1.22025161483363e-08 -4.7714445852863e-08 -9.70580346407341e-09 -6.28115650480299e-09 -1.03097115692511e-08 2.16108759434132e-08 6.43653788390039e-09 -1.3740669589178e-09 -1.70475900042961e-08 4.36177442400471e-08 1.0927986881962e-08 1.54275719162706e-08 -3.78309715938221e-08 6.17535136956634e-10 -1.60932937168451e-08 8.68138557520226e-09 -1.17589833263502e-08 4.42013449973121e-09 -1.49774762670935e-08 5.83944940100128e-08 1.51648653477937e-08 -7.90938540785599e-08 -3.16691834050783e-08 -3.14544763818032e-08 -1.43224165191758e-09 -1.50140906809615e-08 6.81745141422264e-09 -2.46664068286092e-08 -2.11317245076929e-09 -2.59063115976371e-08 -4.02171023190387e-08 -2.60116316074503e-08 9.9144423164538e-08 4.85703107165052e-08 3.77999584341073e-08 2.076563211513e-08 1.6693964916826e-07 4.3804606203676e-08 -3.58227629507933e-08 3.52254153556753e-08 -9.36540608874383e-09 5.98524020055476e-08 -3.39927330398203e-08 1.79625992389006e-08 -6.21247715505862e-08 -6.61441955169456e-08 9.069212000252e-08 -4.18767618323685e-08 -2.85202391523067e-08 3.80414514479339e-08 -1.87369092725798e-09 2.61456239427971e-09 -5.78658068210784e-08 -7.44854585290054e-10
"R2019" -3.8926285273113e-09 1.02983802060065e-08 7.85679294530681e-11 -5.88124651132501e-09 -7.72426945836186e-09 7.13392889623053e-09 -4.90904783319157e-09 4.0243483678888e-09 3.06793231187561e-09 -3.21645478685076e-09 -8.54267351097237e-09 -2.01408975490331e-09 -1.50572333992827e-08 2.09177392744286e-09 -1.78107146328989e-09 -6.16449262940017e-09 -4.80792104452123e-10 3.76243799170907e-09 -3.86267469136283e-09 7.24160153439007e-09 -3.04058404963618e-09 -3.82602489102305e-09 -1.71306618062703e-09 1.3902263994907e-09 -3.16440120363032e-08 -1.07152966006214e-09 2.56598996402311e-09 9.91393310905695e-09 -3.51901149750151e-09 5.51658833628966e-09 2.93455519139319e-09 2.79731057155109e-09 2.26965020910031e-09 6.67519539517376e-09 -7.52327256164175e-09 -1.96338322279134e-08 -4.83737747032052e-09 -1.03309776716207e-08 3.72180799338125e-09 2.25361930964935e-08 -1.60133155339242e-08 -5.33346666311816e-08 1.88372943820741e-10 -3.80166263653494e-09 -1.39647872831883e-07 -3.70253208139874e-08 1.00187013846875e-07 8.71297069855329e-09 2.1586742278027e-08 4.18200785548702e-09 4.3804606203676e-08 1.24093190708477e-07 -7.78663051030819e-08 2.45367474627753e-08 -7.27985034484202e-08 1.16554777091063e-08 2.49333854565238e-08 -6.82565155943848e-09 5.93790542220754e-08 -1.54841437023616e-08 -4.09118467910263e-09 1.7520312419932e-08 4.7887613848891e-08 2.83259609685687e-08 -5.26326143779615e-08 5.47580442414375e-08 -9.79014148086724e-09 -2.41976040419535e-08
"R2020" 5.77358578203495e-09 4.8379782181218e-09 5.04975276222499e-09 8.50738788040806e-09 -4.77186987731003e-10 -1.07869225421682e-08 9.33687977574193e-10 2.41893993741292e-08 -8.55662274472609e-09 -2.59537455714459e-10 1.89576440847865e-08 6.13733030655907e-09 1.5672965935461e-08 -1.25514323938922e-08 -7.16946805228317e-09 9.31873136577769e-09 -3.740367263684e-09 -3.81545941532203e-09 2.33266994075606e-09 -7.33098050328192e-09 4.50513905935434e-09 -6.76145881642237e-09 -1.02179743113852e-09 -8.61685182870587e-10 -3.25633870335075e-08 4.92454746909814e-10 -1.43392787296037e-08 -1.07539900817774e-08 1.77601016385293e-09 -5.98099682919865e-09 1.90289296895202e-08 -1.83084878804035e-08 2.95142671379568e-09 -1.88501903441053e-09 2.39957552940942e-08 -1.82737389428673e-09 2.14640750920853e-08 1.11591902762717e-08 -5.72656432898173e-09 -1.61126661103494e-08 2.17933356068099e-08 5.92283284879468e-08 1.29371440521588e-08 -4.05130785798925e-09 -5.41198236153965e-08 3.6910338729373e-08 1.90077298400408e-08 -2.135858260092e-08 -2.74064512490186e-08 -9.01213625545714e-09 -3.58227629507939e-08 -7.78663051030824e-08 1.38564115136195e-07 -2.61170987289747e-08 8.76857879708298e-08 1.49531714571227e-08 -5.91514809046639e-08 -2.44657015759405e-09 3.30024315647612e-08 -4.49572353323947e-08 8.73846087532452e-09 -1.01458729462422e-08 -1.13868722750818e-07 -2.91586321123994e-08 -1.05726650433859e-08 3.71696184324113e-08 2.54779850875605e-08 2.97417433293809e-08
"R2021" 2.91138712802166e-08 -1.18159989810385e-08 2.76212594097114e-08 5.89710000009625e-07 5.08412887181922e-08 -5.65959634944691e-08 -1.74214723166977e-08 1.57898431387054e-08 -3.08125153149684e-07 -1.18403670341097e-07 4.5202688761893e-08 2.5318461750798e-07 -7.9469180460858e-08 -8.0740316169593e-08 -2.00807269951092e-08 5.69825685424021e-08 1.00477083552864e-08 6.80248713538055e-09 -2.70411736047219e-08 1.56037049773152e-08 2.62145442603108e-08 7.95120913709828e-08 -6.3136343632092e-08 -1.30096063394405e-08 -3.42112699244279e-09 -4.60523418736369e-09 -4.59021998487403e-09 -6.51055256262807e-08 9.02586730265915e-08 2.17703990115123e-08 -2.82089217695114e-10 -2.70624768899718e-08 -4.60776635838596e-08 3.48900811338259e-09 2.21885309462062e-08 1.06957327234646e-09 -2.22474634392355e-08 -2.0341281645276e-06 -1.09535633820313e-08 6.35561238704767e-07 -1.89385829364929e-07 -2.86820602226109e-07 3.65387331139692e-07 -6.40300067449682e-07 -5.72051938331453e-08 -2.0594585562513e-06 -8.04413930091533e-09 1.88830728516769e-07 2.62945163510209e-07 -1.76335692775101e-07 3.52254153556749e-08 2.4536747462774e-08 -2.61170987289751e-08 2.676247020377e-06 -1.9643985798299e-07 -3.4066063692388e-08 1.11154948365414e-07 1.07151069403805e-07 4.93420641713061e-08 -1.36701641616409e-08 7.06634186594879e-09 4.82320174975089e-07 -3.33632734519662e-08 2.40944072348868e-07 2.01769767190033e-08 6.84603761990609e-08 1.05126072036872e-09 -3.12740851192978e-08
"R2022" 1.51748001587477e-09 1.46704467676913e-07 9.22227632264077e-09 3.38043529886398e-08 1.47547574695432e-08 9.3167288882661e-09 2.93584653290445e-08 5.78260812867698e-09 -5.52242094204614e-09 -2.18009931815431e-08 2.92137604416746e-08 -3.29970875308949e-08 -9.97752874535138e-09 -3.48842197646881e-08 3.40616893729144e-09 6.03606216492315e-08 -1.49526319819529e-08 -1.16077443207663e-08 7.89651633300841e-10 8.47491419450518e-09 -3.78499610614492e-09 -1.2221642250052e-07 -3.41827049042014e-09 5.88696511498451e-08 2.89059646936955e-08 -1.88453587427413e-08 -8.85214862442221e-08 -1.38765059962428e-07 1.50099013312068e-08 6.10976524334675e-09 -7.89337828383265e-09 -2.69468581041959e-08 -2.61567468124835e-08 4.90621006380653e-08 -7.70900574608836e-08 -2.93262364364883e-07 8.18394819551874e-08 6.3523065045154e-08 -7.9830092229208e-09 -7.27849015929918e-08 2.43242287204215e-07 -6.83900354908747e-08 -3.75971599998678e-09 4.48943981877211e-08 3.54824266430916e-08 1.43954243856012e-07 -3.3841181076162e-08 2.38750310026202e-07 4.37560933319962e-09 -1.21830447956727e-07 -9.36540608875252e-09 -7.2798503448413e-08 8.76857879708321e-08 -1.96439857982986e-07 1.09346929894779e-06 2.95162405593357e-07 -5.86436226316809e-07 6.88870093996446e-08 -5.49447507662492e-08 -3.97470007592809e-08 1.53813564333373e-07 -1.85767945129162e-07 -2.40362766473498e-07 -4.13005497128949e-07 2.78658262425535e-08 4.27966194063731e-09 -6.31548529097745e-08 9.87043169430889e-08
"R2023" -9.20810516424737e-09 4.16517777948214e-07 1.1448358148121e-07 -5.42183142427577e-08 1.28991555090414e-08 1.00454149037011e-07 8.22233689727404e-09 -4.27425455279724e-08 2.51973380395569e-07 -4.01373160482122e-08 -2.73626256864872e-08 -1.16252900118401e-07 -3.24397810828803e-08 8.88850799429519e-09 -2.16336899529113e-08 3.67348277352655e-07 -1.80415606619758e-08 -3.25597990839195e-08 3.84326225889949e-08 6.36756328499765e-08 -3.10238679477455e-08 -8.43296570251464e-07 1.0945208525806e-08 2.73594772596423e-08 6.86902540968237e-08 -2.19964906201298e-08 -5.10687150179144e-07 1.00672231409856e-08 -2.81456975166306e-08 5.06495162012089e-08 3.75525226028284e-09 -6.42886050400961e-09 -1.77555841111114e-08 7.9832567208577e-08 -7.36415476044164e-08 -5.58126433250336e-07 1.33453433674867e-07 -1.11218409718329e-07 -1.7531162571406e-08 -2.61795693227407e-08 -7.96264099845885e-08 -1.76563932605559e-08 -1.85647268818669e-07 5.00540885002179e-09 -8.55979890464369e-08 7.67445144997183e-08 7.56796307060820e-09 4.84363677651553e-08 4.42686395181458e-08 -3.23530877254149e-07 5.98524020055468e-08 1.16554777091063e-08 1.49531714571221e-08 -3.40660636923895e-08 2.95162405593358e-07 1.07525161973535e-06 -5.69531164208112e-07 2.05688542786202e-07 2.86002655971486e-08 -1.47066586344122e-08 1.40450790282704e-07 1.26938928899772e-07 -5.11972425125751e-08 9.17643629220617e-08 1.58130779284851e-09 6.92768229499139e-08 7.15870446661181e-08 -6.23238035178349e-08
"R2024" -1.2949115098506e-08 -2.21724289385948e-07 -5.62524005368391e-08 -7.75897224347031e-08 -3.11252208102585e-08 -2.11764654775258e-08 8.80474670466999e-09 4.90038984272591e-08 -8.00738384772309e-08 6.70382705197879e-09 4.64515601061894e-08 1.49491762558677e-08 9.09614940281486e-08 9.93877536933996e-09 -6.79182715668021e-09 -5.17116481944291e-08 1.44663139743233e-08 5.29474355771999e-09 -2.15886444600299e-08 9.10238902702722e-09 -2.48508034789161e-08 3.06873568863538e-07 7.09039939028261e-08 2.02820126793413e-07 -6.84732356730867e-08 1.39339755198245e-08 1.95878070809226e-07 -3.12484173874915e-08 -3.68400046989944e-08 -1.09541332685198e-08 1.0042519374527e-08 -3.99746985087096e-08 6.88080503573606e-10 1.68722589349692e-08 1.3876409290609e-07 3.27586790106478e-07 -5.734571290389e-07 1.44872748354076e-08 1.73484541638668e-08 1.51325909264239e-08 2.41296069939089e-08 4.29430250847497e-08 7.49460612967874e-08 -2.30229382283923e-08 1.17425046754787e-07 -1.10684056418114e-07 -1.10187129997565e-07 -1.20802356130486e-07 2.2701697047536e-08 -2.48467420273157e-07 -3.39927330398207e-08 2.49333854565238e-08 -5.91514809046615e-08 1.11154948365417e-07 -5.86436226316781e-07 -5.69531164208107e-07 1.28228802386942e-06 -1.55731264908629e-07 1.35724256655216e-08 8.78600521479219e-09 8.82346421921957e-08 1.61127529828858e-07 1.78892419952912e-07 -1.59512298915668e-07 1.44353726382482e-08 -8.31203328392088e-08 -1.19336201062681e-07 -8.0819383780674e-08
"R2025" -1.23791991506988e-09 5.77701063475867e-08 1.25417254175614e-08 5.2142568025903e-07 6.77338090085174e-08 -2.70686514447787e-07 4.0327336754833e-08 8.34427342693469e-08 3.43398477174883e-07 -2.77026275451964e-07 3.5103733061553e-08 2.36446715660054e-07 -5.60544889035364e-08 1.15938091222157e-07 4.71354114009627e-09 4.60805609412712e-07 4.09492199271449e-09 -6.76860872093826e-09 -2.90914890208693e-09 4.85033175717171e-07 -7.22079344629699e-08 -4.79857291655336e-07 7.1261340888453e-08 -1.49907820398534e-06 -2.59719872588281e-08 -3.06427013535759e-09 -6.04619911810757e-08 4.47400083614832e-07 -1.53661526657826e-07 -7.89964570688009e-08 7.35156088053312e-09 -3.67634769927273e-08 5.0020571196233e-08 1.12532076040556e-07 -8.90976838395568e-08 -4.95235035320684e-08 1.6428832991286e-08 -2.27833751115982e-06 -1.73923868322136e-08 -2.80882433135448e-07 -7.82134470796161e-07 -1.96319761600869e-07 -6.90886039111407e-07 4.39506458047207e-07 -7.14583550853597e-09 -7.37631743280018e-10 -2.87919776814134e-08 1.99816390477589e-07 4.25590693254153e-07 -1.64591047082999e-07 1.79625992388991e-08 -6.82565155943849e-09 -2.44657015759531e-09 1.07151069403818e-07 6.88870093996482e-08 2.05688542786199e-07 -1.55731264908622e-07 3.76073317676148e-06 2.90157726208039e-08 -1.93650695753816e-08 2.89203143198773e-08 -1.43338479960443e-06 -5.54512518814933e-08 4.58436171820499e-07 3.40195793727091e-08 3.6410239158069e-08 -3.88414173459565e-08 7.33744334116633e-09
"R2026" -1.51939184179768e-08 3.64822999150852e-08 -3.65075533591083e-08 5.40476321676959e-09 -2.52395628748884e-08 -6.98282792576166e-08 8.10580084614734e-09 8.78943575512164e-08 8.0840275885063e-09 1.50330343772399e-09 6.38980444918676e-08 2.09256121271644e-08 -1.72966580093903e-07 -8.24739479316723e-08 4.1496104673395e-08 2.09164400294104e-08 6.54961059233529e-09 4.59821504802729e-08 -4.35514814705173e-08 7.25404121803553e-10 -8.71009817157738e-09 -2.23531342046258e-08 1.52911237382864e-08 -2.7311977760499e-09 -2.56443852636612e-07 2.06737291695142e-08 3.32547267385105e-08 -1.14574016649849e-08 6.3197671240169e-08 -2.19127331910026e-08 4.69404154505322e-08 -1.84218038690647e-08 3.03320309654851e-08 -4.10859061885621e-08 -2.82576573321934e-08 5.83192120920959e-08 7.92552910784201e-08 -2.75132495871768e-08 -6.79891863798855e-08 -7.069468575525e-09 -2.00080099347981e-08 -3.96657048156428e-08 -2.96374888045598e-08 7.66032938317888e-09 -2.68131529579329e-07 -6.67747692026187e-08 -3.05559491882766e-07 1.95695398062374e-08 9.1676559778041e-08 -1.48150063589026e-08 -6.21247715505866e-08 5.9379054222075e-08 3.30024315647609e-08 4.93420641713052e-08 -5.49447507662491e-08 2.86002655971477e-08 1.35724256655207e-08 2.90157726208022e-08 7.59969380416233e-07 -1.59656502503691e-07 -2.35181560407671e-07 2.29683498708876e-08 -1.89079895288364e-08 1.11071876378877e-08 1.80382511630969e-07 1.51079956503144e-07 5.70297652331079e-08 -2.29612073376127e-08
"R2027" 1.03136122680591e-08 -2.03331941743991e-08 -6.16259073654262e-08 -1.15963308319478e-08 -1.1923478803585e-08 2.28545150151689e-08 1.07764170966496e-10 -1.15839962138979e-08 3.59409730588136e-08 -3.51410284090977e-09 -9.94929905816045e-09 -5.61902654144116e-09 8.10294916736787e-08 6.1275361306296e-09 -2.18265415007953e-08 -4.91777869938982e-09 2.0239683154092e-08 -1.02131272249302e-08 2.72828532992174e-09 -8.06446889724442e-09 1.25965660075526e-08 -2.49262427234836e-08 5.00533490920059e-09 -1.40254630798922e-08 4.64014382948552e-08 -2.37911600402915e-09 1.12193429893748e-07 1.47115617994314e-08 1.87144610068643e-09 5.15522240772944e-09 4.0595625624517e-09 1.61381161105621e-08 -1.18963972031824e-09 -3.86515835420427e-08 -1.14762946690941e-08 7.42569689543776e-08 6.16816150306143e-08 2.73282832118707e-08 1.35807461695469e-08 2.0167715840828e-08 -5.88960235794833e-09 -2.27136654040712e-08 -1.89919501182978e-08 1.51828303440334e-08 -1.98330348075731e-08 1.19535368265828e-08 3.15034943276933e-08 -5.98455791051793e-09 -2.24282823008771e-08 4.40287516556622e-08 -6.61441955169432e-08 -1.54841437023619e-08 -4.49572353323955e-08 -1.36701641616417e-08 -3.97470007592839e-08 -1.47066586344118e-08 8.78600521479853e-09 -1.93650695753832e-08 -1.59656502503693e-07 2.74124808206092e-07 -2.44691987119375e-07 -4.88281570860237e-09 4.80380817706221e-08 2.79506412420575e-09 -6.60108727951393e-08 3.42152879038966e-08 1.17943603000222e-08 -4.18734743398743e-09
"R2028" -2.04338784860056e-08 1.14484264566251e-07 2.07281581874954e-07 1.46028114585337e-08 -4.63062249214397e-08 1.17019879091737e-09 -1.16387960087343e-09 6.06656149569926e-09 -8.45328361554934e-08 -2.77458151448822e-08 3.70720448491141e-08 1.606178888955e-08 2.69148019076353e-07 6.01670627045193e-08 -7.59916325944795e-09 1.19487153203143e-08 -2.80763863510474e-09 -6.33238708088281e-09 -2.00905007467865e-09 2.45460231734639e-08 -3.61833153961085e-08 6.24999055036302e-08 -2.53891923339881e-08 8.17850683843004e-08 -5.46265096658949e-08 -2.54926866288022e-08 -4.50810099150841e-07 -3.2108001824819e-08 -6.09163759541894e-08 1.52605058490955e-08 -4.28498193588603e-08 -3.8383936546458e-08 -2.79268684041436e-09 1.00604743752992e-08 1.0686944421069e-08 -3.78861066843203e-07 -3.61128477768526e-07 -6.35504877361407e-08 9.11951895060659e-09 -3.18819036963723e-08 3.51239066101313e-09 1.52690063033731e-08 2.51911027678554e-08 -2.54623393072255e-08 1.99198598970219e-07 1.72344638464847e-08 -4.84945536110291e-08 4.27497197455331e-08 9.32819747191205e-09 -2.39647548747503e-07 9.06921200025219e-08 -4.09118467910442e-09 8.73846087532423e-09 7.06634186595024e-09 1.53813564333365e-07 1.40450790282705e-07 8.82346421921938e-08 2.89203143198763e-08 -2.35181560407669e-07 -2.44691987119373e-07 9.69066858002321e-07 7.28761520824575e-08 -5.09596835810102e-08 -4.48221071233573e-08 5.26490177148081e-08 -1.23642248217258e-07 -5.03673995116024e-08 2.04501162520379e-08
"R2029" 8.25921561798075e-09 -4.62754184843127e-08 1.31961034742182e-08 -6.84539721698506e-09 -3.93829832786895e-08 1.83296192284706e-07 3.97378252308833e-09 -6.2270338793136e-08 -1.20699134416247e-07 3.31633276953774e-08 -2.93464270565731e-08 -1.35628570558212e-07 8.51948341390098e-08 -3.82730807708478e-08 -2.55267493757177e-08 1.45112284437137e-07 2.26874762269773e-08 6.39464514004461e-09 -8.53818327408962e-09 -7.39115773061493e-08 -4.92125171857714e-08 1.39849935385742e-08 1.38067686571455e-08 4.81182456844157e-07 1.24162515161182e-08 1.12639285965989e-08 -7.30759019308853e-08 -1.72729517562048e-07 5.30478856703478e-08 5.81575287375347e-08 -1.06310287442304e-08 3.13515350644527e-09 -5.07612935153989e-08 -2.44559139763153e-08 -2.76673394885181e-08 1.36541386163786e-08 -8.09323960459964e-08 1.36701916559289e-07 2.54356450385757e-08 2.63529247903029e-07 -2.40687447928736e-07 -7.81330416537303e-09 3.57691141777455e-07 -2.7918240444172e-07 1.30020212758781e-08 -2.74440431675278e-07 -3.40555468956337e-08 5.27397933630028e-10 -1.61323394944218e-07 -6.61918629540756e-07 -4.18767618323654e-08 1.75203124199303e-08 -1.01458729462503e-08 4.82320174975074e-07 -1.85767945129171e-07 1.2693892889977e-07 1.61127529828858e-07 -1.43338479960442e-06 2.29683498708867e-08 -4.88281570860394e-09 7.28761520824563e-08 1.76297171764181e-06 4.5809211711547e-08 1.07054512049511e-07 -6.10198379246307e-09 -1.17748854649022e-08 6.2008484011683e-08 -8.52228240588643e-08
"R2030" -3.5939951911827e-09 -2.0461087360566e-09 -7.17956419962072e-09 -5.28135852043201e-08 -5.85201193611179e-09 5.54575870653278e-08 -1.88112704752246e-08 -4.69820417143553e-08 3.39433691696215e-08 3.32850942084824e-08 -8.48212850463533e-09 -4.09937248622773e-08 -7.36558450498085e-08 1.61969974545087e-08 1.72513836236053e-08 -1.43760482724872e-09 7.56278612470959e-09 1.34837617691169e-08 -1.9604177952858e-08 5.33565804429226e-08 1.32743896458855e-08 1.26876404877255e-08 -4.49376328125623e-09 1.17012911143033e-08 -1.80155665079357e-09 1.96392202209876e-08 -3.6014619894911e-09 2.98354467734343e-08 2.17805831004605e-08 2.65481353832986e-09 -5.97178305424327e-09 4.15306592378476e-08 -4.075611745553e-09 -2.96572371908924e-08 4.8007083047545e-08 6.5393804971327e-08 -2.77378247374079e-08 7.3779684548436e-08 9.6875511294388e-08 1.54742923489501e-07 2.64505835832239e-08 3.67644775808163e-08 -2.36467434724969e-08 5.65482297213974e-08 1.49763880344349e-07 -1.38903791957237e-07 4.99177380486737e-08 -5.41676482539196e-07 -1.66674337189612e-09 6.94021498619136e-09 -2.8520239152307e-08 4.78876138488942e-08 -1.13868722750818e-07 -3.33632734519705e-08 -2.4036276647349e-07 -5.11972425125768e-08 1.78892419952917e-07 -5.54512518814936e-08 -1.8907989528836e-08 4.80380817706204e-08 -5.09596835810093e-08 4.5809211711543e-08 1.0208842142689e-06 -3.37096712106801e-08 -2.20498827144709e-08 -2.43249250748383e-07 -3.58671454961124e-07 -1.62128432990254e-07
"R2031" 7.15333691128505e-09 -2.47527462820847e-08 9.3059044106102e-09 3.05351489422401e-08 7.49162610796527e-09 -7.51933815698687e-09 2.36652656712012e-08 -2.07085503119564e-08 1.03235936315273e-07 2.01729973323682e-08 -2.66318414942418e-08 3.45799993168326e-08 -2.4866156013433e-08 -2.99633444592584e-09 -4.48090729853321e-09 9.00120713536704e-08 1.68656241215049e-08 8.028718935492e-09 -3.58575206660882e-09 1.89262991752049e-08 -2.62957419662963e-09 -1.32449148318983e-07 1.08912909683222e-08 -2.80627822508791e-07 7.14354669409628e-09 1.16915232743075e-08 -2.33604272219667e-08 1.44454913802444e-07 -3.26471391880974e-10 -4.75924846317837e-08 -6.20173685035289e-09 3.41802694848865e-08 2.32412459122497e-08 -2.48617151491005e-08 -2.03755202763071e-07 3.65681324001525e-08 8.82325789998859e-08 -3.13754415107805e-07 3.18653692309647e-08 1.0617864070659e-07 -7.50957231789032e-07 -1.09873747519066e-07 -1.34296628851746e-07 -5.91971860413942e-08 -4.1363803271713e-08 -1.34158731498161e-07 5.13800060543129e-08 1.42540454839114e-07 2.85221609846214e-08 4.25559655559088e-09 3.8041451447937e-08 2.83259609685651e-08 -2.91586321123975e-08 2.40944072348871e-07 -4.13005497128976e-07 9.17643629220624e-08 -1.5951229891568e-07 4.58436171820501e-07 1.11071876378873e-08 2.79506412420508e-09 -4.48221071233546e-08 1.07054512049511e-07 -3.37096712106826e-08 8.3566511242181e-07 -1.21792135143896e-08 5.68424322761450e-09 8.78179625632908e-08 -3.42853837056908e-08
"R2032" -3.07608778829521e-08 4.9453039655267e-08 -4.38604166354241e-09 4.83620409227335e-09 -3.2910530010426e-08 -9.6661355882087e-09 -2.86788244759678e-10 6.57636541891835e-09 -9.78191262709545e-09 -1.63156141883945e-08 1.85267249129624e-07 3.010569973539e-09 8.81147400973569e-08 4.3668219570138e-09 1.80874529962024e-08 -1.19389913460835e-08 2.88900419784443e-09 -2.25863821979939e-08 -2.08845929569803e-08 1.19385213255799e-08 1.86753175545958e-08 2.64747802372696e-08 -1.0271431322346e-08 3.39243763117586e-08 -6.65476431994866e-08 5.6805957918652e-08 -1.47064955746085e-08 -3.87843094159069e-08 4.6011745803847e-08 5.17805366474978e-09 -1.53623546938622e-07 -3.98378033519421e-08 3.18379535955034e-08 -1.20723504544871e-07 3.96301085217262e-10 -4.64759977499669e-08 -2.01968006916533e-08 -2.99932529891128e-08 -2.73574677724863e-08 -1.99698809874342e-09 4.1010878254769e-09 1.20921928118431e-08 -1.86404007772617e-08 -2.630352696288e-09 1.97829010013209e-07 -1.93016938587913e-08 -8.86299001774646e-07 -1.07387042536914e-08 2.31271314324406e-08 -2.99349545722105e-08 -1.87369092725786e-09 -5.26326143779603e-08 -1.05726650433868e-08 2.01769767190032e-08 2.78658262425541e-08 1.58130779284847e-09 1.44353726382474e-08 3.4019579372708e-08 1.8038251163097e-07 -6.60108727951406e-08 5.26490177148075e-08 -6.10198379246212e-09 -2.20498827144712e-08 -1.21792135143895e-08 6.28404013141928e-07 -3.13996422482145e-08 1.60593866742801e-08 2.94685943082666e-09
"R2033" 3.37960077165175e-08 2.65173111424537e-08 -1.47658786831611e-08 1.49109673993686e-08 -9.07968085466706e-09 -6.95795935844549e-08 -9.33565486792732e-09 8.7024408047458e-08 4.08256944939345e-08 -1.9538893204042e-08 4.56018834617091e-08 4.38812083171141e-08 -7.08165058090341e-08 -1.88793061325905e-08 -6.23668959387284e-09 -3.79077280582052e-09 -2.17502722267772e-08 -6.13332441623797e-09 -1.21576073216868e-08 -9.94003187592149e-09 1.4610653289387e-08 -5.18238181005909e-08 1.53721794463876e-09 -1.71251699286103e-08 -9.63616400346925e-08 3.03153887770559e-08 2.48625794147916e-08 -5.50689806843773e-09 -2.85939889280258e-08 2.3050923622303e-08 -4.29978477357807e-11 -5.91795295518677e-08 -4.02631280075595e-08 1.01634193418642e-07 7.15520450408145e-08 -2.20180646347568e-08 7.19016818456854e-08 -4.66663326976509e-08 -2.24748950866321e-07 -6.31494123050486e-09 8.90086502005938e-09 -8.33730745555411e-08 -6.24685230718266e-08 5.41141439122909e-08 -5.92110578861791e-07 -1.16971044173322e-07 1.60846911949136e-07 -7.12968325009272e-08 1.85655826833452e-07 3.44767396275937e-08 2.61456239427941e-09 5.47580442414382e-08 3.71696184324113e-08 6.84603761990609e-08 4.27966194063947e-09 6.92768229499132e-08 -8.31203328392083e-08 3.64102391580698e-08 1.51079956503144e-07 3.42152879038967e-08 -1.23642248217258e-07 -1.17748854649066e-08 -2.43249250748385e-07 5.68424322761308e-09 -3.13996422482147e-08 6.05647312774421e-07 6.87200048341932e-08 7.79110821784046e-08
"R2034" 1.24222131123585e-09 2.66067958878833e-08 4.74363901712344e-09 3.38412321654877e-08 -3.01260900475854e-09 -7.60464869257159e-08 1.48872458438114e-08 6.83017518895887e-08 -7.6877780608281e-09 -1.70177888180123e-08 -1.57717394191273e-08 6.36598060066564e-08 4.99925379437451e-08 -7.95288016570111e-09 -2.49083322772932e-08 2.64725494621652e-08 -2.73826564680581e-08 -5.72572690709998e-09 1.34171781715189e-08 -4.79106064728558e-08 -1.03945247878151e-08 -4.68660125903659e-08 1.44677158448714e-08 -5.30145085872579e-08 2.21682723536056e-08 -5.79646601420553e-09 -1.19101130458202e-08 1.67296531249838e-08 -1.64556963497315e-08 -7.28696799822498e-09 7.11105195689755e-09 -2.53180701700802e-08 5.02767065265551e-09 2.54655600048602e-08 -1.06396795949373e-07 -3.7368326804939e-08 9.32941540116796e-08 5.66917141995524e-09 -7.24135574096352e-09 -3.85269336967315e-08 -5.17403956891296e-08 6.97706923767932e-09 3.23595920891763e-08 6.35252471826301e-08 1.9205155297515e-08 1.71273750648659e-08 -1.02163821088526e-07 1.31050996851814e-07 -1.71675426779455e-08 2.49313822007829e-08 -5.78658068210763e-08 -9.79014148086681e-09 2.54779850875597e-08 1.0512607203674e-09 -6.31548529097787e-08 7.15870446661185e-08 -1.1933620106268e-07 -3.88414173459568e-08 5.70297652331081e-08 1.17943603000233e-08 -5.03673995116089e-08 6.20084840116828e-08 -3.58671454961122e-07 8.78179625632946e-08 1.60593866742784e-08 6.87200048341938e-08 4.20239050550292e-07 -8.03342961372719e-08
"R2035" 2.44574776126279e-09 -2.67999216003755e-08 -4.16835620452115e-09 2.43007823844006e-08 6.74972618539977e-09 3.46705547262672e-09 -2.00185320580987e-09 -4.93829281826085e-08 4.72512975901318e-09 -3.78260699189141e-09 1.72972906535232e-09 -2.22710315759604e-08 3.48060181034618e-08 2.12107830061881e-08 4.16392198626574e-08 -2.3358130703442e-08 2.98905630928101e-08 4.433130192427e-09 -7.23592769655599e-10 -5.7137312915384e-09 1.51105688134251e-08 3.24985353099101e-08 -2.45439833013076e-08 -5.91776270111515e-09 -4.09832735210812e-08 -1.39319394378689e-08 3.00447082605367e-08 -1.98389316880791e-08 -7.06591053647712e-09 2.55604759778037e-09 -1.36630127461398e-08 9.46628843240183e-09 -9.55679200314329e-10 -2.63566863296292e-08 4.97444273467138e-08 2.18859584033983e-08 9.62068681358657e-09 2.63255193470971e-09 -4.95098235649468e-08 -4.08736959139361e-09 5.45922650613776e-08 3.1628711707706e-08 -3.59157183944955e-08 -5.75604549505722e-08 -1.20494576534034e-07 1.0566555544527e-07 7.19741721622891e-08 3.45734148528347e-08 -6.92545645754145e-08 7.88929283398189e-08 -7.44854585286982e-10 -2.41976040419541e-08 2.97417433293783e-08 -3.12740851192948e-08 9.87043169430872e-08 -6.23238035178326e-08 -8.0819383780673e-08 7.33744334116593e-09 -2.29612073376112e-08 -4.18734743398629e-09 2.04501162520365e-08 -8.52228240588644e-08 -1.62128432990254e-07 -3.42853837056914e-08 2.94685943082519e-09 7.79110821784071e-08 -8.03342961372619e-08 2.08086757886724e-07
