# Supplementary material for: NODDI and Tensor-Based Microstructural Indices as Predictors of Functional Connectivity
Source: PLoS One. 2016 Apr 14;11(4):e0153404. doi: 10.1371/journal.pone.0153404 (PMC4831788; doi:10.1371/journal.pone.0153404)
Supplement: S1 Data — a) Functional connectivity matrices, both fMRI and EEG connectomes across all subjects, in the form of precision matrices and b) structural brain connectivity matrices across all subjects and microstructural indices. Columns and rows are named according to the corresponding brain region that represent. (ZIP) [file pone.0153404.s001.zip › DATA/EEG/47/precShr_EEG_wholeTS4_8.txt]

"C1001" "C1002" "C1003" "C1005" "C1006" "C1007" "C1008" "C1009" "C1010" "C1011" "C1012" "C1013" "C1014" "C1015" "C1016" "C1017" "C1018" "C1019" "C1020" "C1021" "C1022" "C1023" "C1024" "C1025" "C1026" "C1027" "C1028" "C1029" "C1030" "C1031" "C1032" "C1033" "C1034" "C1035" "C2001" "C2002" "C2003" "C2005" "C2006" "C2007" "C2008" "C2009" "C2010" "C2011" "C2012" "C2013" "C2014" "C2015" "C2016" "C2017" "C2018" "C2019" "C2020" "C2021" "C2022" "C2023" "C2024" "C2025" "C2026" "C2027" "C2028" "C2029" "C2030" "C2031" "C2032" "C2033" "C2034" "C2035"
"R1001" 4.42302167817099e-07 1.35954821079536e-09 -2.08431018717412e-08 -1.71122920575755e-08 3.24974650682373e-08 -1.87495776064319e-07 -1.04779852933012e-07 4.13647653699586e-08 4.781934334362e-08 1.25164347198907e-07 -3.23166424131254e-08 1.40264969655005e-08 -2.76511342334437e-09 -3.98132946820238e-07 -1.55934815118801e-08 -2.41832962525655e-08 -2.688658038617e-09 -6.80154589687246e-10 -2.26484956486277e-08 -4.45339728051994e-08 -2.29202592484731e-08 1.63368316365047e-08 2.98094212102614e-08 -2.61215848851135e-09 4.06091362304853e-09 4.01342845692428e-08 1.33862198779491e-08 2.38878262026724e-08 2.01609217068201e-07 1.06454021253078e-07 -3.93392004091764e-09 6.88408218092465e-08 -1.91842652437565e-07 8.53709349409216e-09 -4.84956530993729e-09 2.52669763545798e-09 -3.47126363746198e-09 3.60482248408463e-08 8.13525474593424e-09 -3.03397738073066e-08 2.21265095403992e-08 1.27541956676154e-08 -4.92336427801227e-08 3.3150684722206e-08 1.45547275695986e-08 3.5558177743201e-08 -5.77202676966424e-09 -1.65147239789323e-08 2.54478777254268e-09 2.00725524947342e-08 1.76352758835127e-09 4.8056877084176e-09 -1.08930649705688e-08 -1.99411310891304e-08 1.29125652243004e-08 -1.15962564308977e-08 -3.28621148280635e-09 -1.18844712191683e-08 -9.25254908832409e-09 8.19022004827078e-09 -3.51995447529366e-09 -2.25540892388891e-08 2.56830458637516e-08 -7.86281585119433e-09 6.07841330004546e-10 -1.83949571843584e-08 -1.27493518895486e-08 4.47936423115633e-09
"R1002" 1.3595482107903e-09 4.90026878352036e-07 2.67789042948391e-09 -5.51549030627512e-09 1.90736565064164e-09 3.21390740112252e-08 1.27984521475626e-08 -1.23165778905148e-08 3.12025372032806e-08 -9.5807186349767e-09 9.11106563486885e-10 -1.34252664843475e-08 3.80329417108456e-08 1.02929006017352e-08 -3.34392385848427e-08 1.52672075567893e-08 -6.51095594674986e-08 -1.4551185606866e-08 6.27616436627231e-08 8.91424553110104e-09 3.50144966791454e-09 -9.74139204161602e-08 6.57612033572178e-08 2.14488814548012e-08 -5.06663675260478e-08 -1.11196721123603e-07 -1.25323757340193e-07 -3.63959604383898e-08 4.02505215785367e-08 7.04121179686953e-09 1.80442530941656e-08 -2.39559238333998e-08 -4.20167535416357e-08 -1.18137584020232e-08 -9.07171126685801e-09 -4.25551858421838e-07 5.30546218592276e-08 -2.33249997137531e-08 2.54274108643371e-08 5.56407364017303e-09 -1.6467815503056e-08 -2.20301751499463e-08 -1.66973098458809e-08 -1.44347864830597e-08 7.91984770111288e-08 -6.67083056782759e-09 -5.77547291480323e-08 1.81561550946243e-08 -6.36906625579117e-10 -3.85943387878564e-08 2.76956387681077e-08 -7.7349064769389e-09 -2.63356588488196e-08 4.30828327208165e-09 2.03252293175326e-08 2.16420420196651e-07 -1.28960377180992e-07 1.36596191481348e-08 -5.52416002316046e-08 6.3414756522411e-08 6.48028295354894e-08 2.71639797479901e-08 3.61491221944982e-08 3.05427503240398e-08 2.56581737060359e-08 -5.31756998889252e-08 -3.84927185717175e-08 1.47579458305101e-08
"R1003" -2.08431018717423e-08 2.67789042947719e-09 1.99809111197447e-07 6.59210414835558e-09 1.28960019294302e-08 -4.94783975563124e-09 -2.57807145146975e-09 1.76031599962993e-08 -4.43479280763911e-09 -1.82140985741374e-08 4.17997453541454e-08 1.63505173778886e-08 -2.87562703934944e-08 1.77769172941611e-08 -2.63305873121713e-09 6.48144943850984e-08 -6.93629439184988e-10 -2.9952636297757e-09 1.77015202227895e-08 2.91922970976802e-09 4.03997628954981e-08 -3.3574445267597e-08 -1.95067485081809e-07 -2.81671718483849e-08 4.26239414734841e-08 -8.81051780038352e-08 -1.2674092071782e-07 1.83702753135454e-08 -4.65493436523479e-09 -6.98275477861135e-09 9.3021994555476e-09 -3.53400877676167e-08 2.27397925921962e-08 5.57959795542412e-09 2.92904773851902e-09 -4.63884582679154e-09 -2.39952016549995e-08 -1.85526921744293e-08 -4.17683222563133e-09 3.14216166938292e-09 -2.15235034889381e-08 5.64050082664699e-09 5.28031791257945e-09 -1.70059570307522e-09 5.67077537731041e-09 -1.58280172228739e-08 -2.21817933897566e-08 -1.62417448812273e-08 3.66505777558186e-09 -1.35929693990774e-08 9.72904282771812e-10 -7.56868599917923e-11 1.82028261577842e-09 8.51500979584564e-09 6.91460690743489e-09 1.21887298586024e-08 -6.84070120880736e-09 2.39915993268089e-08 -1.13146804819328e-08 -1.93595848739269e-08 1.03430600459627e-07 -6.74594034881291e-09 7.16938137812679e-09 1.81332857968272e-08 1.39895793763641e-08 -3.86132754982585e-09 -1.86551588288353e-08 1.8289117721894e-08
"R1005" -1.71122920575895e-08 -5.51549030628213e-09 6.59210414835828e-09 6.89483773991806e-07 2.7547099315038e-09 2.71001468072034e-08 1.05350393022666e-07 -7.3735550593216e-09 -8.77884797457302e-08 -1.13850876021527e-07 -2.07965669789163e-08 7.34244646973075e-08 9.91739040917219e-09 -3.67231757293554e-08 -1.43265920140445e-08 3.21877463227662e-07 -1.07536032682847e-08 4.68198893710015e-09 -7.38277763773372e-10 -1.68739353910143e-07 -9.41750285087631e-08 -1.08655478119757e-07 3.22071640661757e-08 -7.11991303702098e-07 -5.82439881472756e-09 1.27935242098719e-08 -3.8686828625585e-08 4.62388946498793e-08 1.22730609738679e-08 1.72726138935133e-08 -2.58550820861113e-09 9.11458980857615e-09 3.86265586863851e-08 1.20070315811434e-08 4.64510953122149e-09 6.28236659012035e-08 4.05444695084895e-08 -6.81750022304287e-07 -1.89380457468828e-08 2.88784253948372e-09 4.75352714076162e-08 1.41257425136253e-08 1.58475629328994e-07 1.4762516341365e-07 -1.83588422100797e-08 -1.6121315608953e-07 4.0495493371488e-09 -3.38620145102877e-08 1.1028431043456e-09 -1.33396917554548e-08 -1.17007909971429e-08 5.61412364561765e-09 -1.14789278997341e-09 2.95180275752051e-07 7.5844468437104e-08 -5.4815839952406e-08 -7.33195552349956e-08 2.37328340383891e-07 2.00120873851571e-09 -3.04001505122912e-09 -2.98906651432818e-08 -1.94951570659364e-08 3.28591985028183e-08 -2.32119182172071e-08 1.51936442533569e-10 1.0434763328087e-08 3.57128330979974e-09 -4.36495174809474e-09
"R1006" 3.24974650682369e-08 1.90736565064097e-09 1.28960019294288e-08 2.75470993149792e-09 1.39740572648777e-07 -4.32442602414006e-09 -1.35633496101436e-08 -6.32595964527952e-08 2.0451120947332e-08 -1.41457885046295e-09 3.59169633071904e-08 1.36141343644243e-08 -1.7680644303277e-07 -1.80332882275146e-08 -6.73263138833366e-09 1.01595369997626e-08 -2.21734586317869e-09 -2.56342430705534e-09 1.10787129041966e-08 -8.71639564402727e-09 -3.39464643593822e-09 -4.94092977251655e-09 -1.5196118805289e-08 -2.95436990509327e-08 7.96824423772128e-08 -2.62111663867598e-08 -1.44649498818972e-08 2.42110375915088e-08 4.63208481206165e-08 6.12900063618039e-09 1.32871162154182e-08 -2.66181196140825e-08 -2.73198195503813e-08 7.58875130371564e-09 -7.4332947013653e-10 3.63619735157538e-08 -2.45505273996513e-11 4.94706485236388e-09 -2.22265120482247e-08 -3.71589078854306e-08 1.1025496881733e-08 -1.24890917094239e-08 -1.97841781387092e-08 3.17528306244819e-08 2.47353207292696e-08 -1.55773795804507e-08 1.83700132842989e-08 1.12343878937973e-08 5.26578640303574e-08 7.43403795729274e-10 -1.33269787159164e-08 -9.29948740099796e-09 -1.17605614472816e-09 -1.13209572774792e-09 5.78669182773379e-09 -4.15560963714496e-09 3.14142958674766e-09 -9.42211321365286e-09 -3.85143042626084e-08 6.52986152112354e-09 -2.63631460843033e-08 8.79026397307141e-09 -5.96867773527228e-10 -1.22033133043807e-08 -1.27514155171318e-08 -1.73489763463226e-08 -1.65991161592675e-08 2.93971080971674e-08
"R1007" -1.87495776064334e-07 3.21390740112174e-08 -4.94783975562726e-09 2.71001468071979e-08 -4.32442602413622e-09 1.28917879391396e-06 1.25067604864749e-07 -6.79646727751673e-07 2.85832902684601e-07 -3.00884124521476e-07 -6.94338603512442e-08 -6.19553525212963e-07 4.06767830287428e-08 4.25386760042702e-08 -1.68617172289967e-07 2.05039961767251e-08 -1.4861608752157e-08 5.08812975843679e-09 2.91296400391089e-08 1.78173033181363e-07 -3.18331187869872e-08 -1.01841246031171e-07 4.41937136407987e-08 3.4401066653146e-08 -9.01712660903301e-09 2.68502723417851e-08 -1.70807085444788e-08 -1.20649916634284e-07 -1.29148474584443e-08 -2.22189124851682e-09 -1.30566638569075e-08 9.37763560118755e-08 8.29422188838614e-08 -6.7193925508108e-08 -3.23232295672255e-09 1.22488209284695e-08 1.63987264883588e-08 -1.99258189220349e-08 2.66657580935559e-08 -5.65760162504882e-08 4.37403228130106e-08 -2.72730191727513e-08 -1.3819522627844e-07 -4.79066733585024e-08 3.69119415318024e-09 1.3469376885449e-07 -1.70909633473719e-08 4.39951467526393e-08 4.00659124035804e-08 -2.28864961883563e-08 -1.82165557035387e-08 3.49367149545021e-09 1.37885530524113e-08 1.61951180447313e-08 3.23317456997525e-08 6.83549901253211e-08 -3.30939291264216e-08 -1.5047329426287e-07 8.30939147746343e-11 1.04070829550367e-08 -6.86980628920894e-08 1.25935879648627e-07 -8.9888647095529e-09 -3.66925132215478e-08 1.88007427556172e-09 -2.97824960802414e-08 -1.09224851357323e-08 3.66644860424844e-09
"R1008" -1.04779852933002e-07 1.27984521475608e-08 -2.57807145145625e-09 1.05350393022669e-07 -1.35633496101482e-08 1.25067604864733e-07 5.5823385680844e-07 -6.63541981150364e-08 -1.63082537446375e-07 -1.67524735530645e-07 -2.1714834865127e-08 -6.03339745524196e-08 -7.391087003999e-10 4.26295086335887e-08 -1.17195401651222e-08 3.66469625007263e-08 -8.5282289962466e-09 1.60018661724532e-09 1.02221897858586e-08 7.19261591242891e-08 6.6327091609675e-08 4.259808074797e-08 8.2819097430036e-09 6.59399788143303e-08 -4.60934940978792e-09 9.67372900093383e-09 -8.75571646306868e-09 -3.51061393816744e-07 -4.50535676152632e-08 -2.61094100246477e-07 -1.85239520825404e-09 2.28278545481445e-08 1.05748999023758e-07 1.5379928397056e-09 9.80228163744255e-09 1.25497361884461e-09 1.33220938187923e-08 -1.0153843889175e-07 2.476212437535e-08 -4.57456108419889e-08 -7.30803788694219e-08 9.90641149832631e-10 1.39186591921022e-07 1.77701350453462e-08 3.47730461199611e-09 2.5641803263485e-08 9.00613823412216e-09 2.17764007714192e-08 -2.03482604359732e-08 -2.73390639703763e-08 -6.26366776420882e-10 -2.90785620782705e-09 5.68412254126567e-09 -1.71693492754851e-08 -8.74488768549155e-09 -2.05021916550871e-08 -1.70574835008123e-08 4.33356345911462e-08 -4.56950455157302e-09 2.81185378201599e-09 -1.11238681202923e-08 3.21957107227803e-09 -5.75788753530263e-10 3.69988886023086e-08 -3.61065293778643e-09 -1.05335082124398e-08 1.07588157970379e-08 -2.66334612793955e-08
"R1009" 4.13647653699564e-08 -1.23165778905123e-08 1.76031599963e-08 -7.37355505931964e-09 -6.32595964527933e-08 -6.79646727751684e-07 -6.63541981150192e-08 7.24594310633672e-07 -1.74684544112148e-07 1.49362568385588e-07 7.74468140479715e-08 3.47053230495724e-07 1.20237738320324e-08 -1.72350870544519e-07 4.82166871278908e-08 -8.61446180765894e-10 -1.52378470581233e-08 -1.60405290834573e-08 -1.83086411416828e-08 -9.80598681543337e-08 -1.11347498079188e-08 4.84086684398727e-08 -5.00623131711257e-08 -5.77100685081552e-09 -2.10820771856282e-08 -3.95851754234201e-08 1.37483452506444e-08 4.9009658480385e-08 3.61350857741037e-08 3.71002773572801e-08 1.54349443809788e-08 -2.32626052902156e-07 -4.99532804015314e-08 1.14085675763529e-07 8.10354603708155e-09 -3.71154971818411e-08 -1.31007533748708e-08 4.27610457977735e-09 3.1712837029548e-08 1.57265046623463e-08 -2.95263667758519e-08 -2.83637715923886e-08 9.0746124803491e-08 4.24947247661467e-08 -2.58053257260365e-08 -1.24427800339969e-07 2.82516968484652e-08 -4.00431842784525e-09 -3.65064038706204e-10 -4.80778791150585e-10 2.07972661317946e-08 4.91321242436359e-09 -6.40106263609756e-09 5.2260457950619e-09 -3.64218004314227e-08 -2.01262486788781e-08 1.55698587916908e-08 9.19427550178812e-08 2.71873711107466e-09 -1.43765657714156e-09 6.44878688646484e-08 -6.80973995748971e-08 -5.84466628968067e-10 2.89639441573268e-08 -4.44526553148722e-09 3.58131031597714e-08 2.2205329959932e-08 -3.18778792508071e-08
"R1010" 4.78193433436206e-08 3.12025372032817e-08 -4.43479280763918e-09 -8.77884797457394e-08 2.04511209473333e-08 2.85832902684599e-07 -1.63082537446382e-07 -1.74684544112151e-07 1.12187521933852e-06 1.84572026275946e-07 -1.94581470642337e-08 -4.21107300012819e-07 -3.59650442156733e-08 4.07698777652451e-08 -5.2547503168969e-09 2.33877282500984e-07 -1.19001879769702e-08 -6.26833226139467e-09 1.9106012937427e-08 3.79905451911538e-08 -8.28354264346077e-08 -4.27198942620556e-07 8.2722653848713e-08 -7.90546255974468e-07 1.74981170353877e-08 1.43335328306018e-08 -1.87164626793963e-08 4.65547778050494e-07 -2.67259272745618e-08 3.32200740109595e-08 -5.18116506350078e-09 2.14962718355788e-08 -3.45975772842188e-08 2.60200425261394e-09 -6.639600946591e-08 1.82885683939578e-08 2.14978771228517e-08 6.33099439899829e-08 -5.56956594788342e-08 -1.04912821314584e-07 -6.10025889386439e-08 -8.40933603821876e-08 -9.98919077112896e-07 7.64616450238311e-08 -2.05072738142129e-08 1.96916097965383e-07 1.87370539203354e-08 4.17061868747936e-08 3.3610313489047e-07 7.38495339555099e-08 -8.82400579246583e-09 -1.64344685066534e-09 5.45456372662374e-09 -1.28514327574886e-07 5.78316936741315e-09 1.58948616925377e-07 -6.76083977039268e-08 4.57185381043555e-07 -8.04358758360398e-09 4.36543619646708e-08 -1.20958529641892e-07 -1.43019117893567e-07 -7.49297670417529e-09 6.97892412198269e-08 -1.41950798294413e-08 2.86493214001016e-08 2.25890610952054e-08 3.79391860140723e-10
"R1011" 1.25164347198921e-07 -9.58071863496493e-09 -1.82140985741584e-08 -1.13850876021546e-07 -1.4145788504555e-09 -3.00884124521479e-07 -1.67524735530606e-07 1.493625683856e-07 1.84572026275951e-07 6.04476419730267e-07 1.41147551184639e-08 -5.35923495214015e-08 -2.231373335415e-08 -5.82569087840568e-08 8.52119013606831e-08 -1.8703418544347e-08 -4.361662398572e-09 -3.87305418665099e-09 -7.68685131684009e-09 -2.01051158384435e-07 -7.43226619161845e-09 -2.11520193175713e-08 2.57245892595168e-08 -2.28882322418196e-09 7.26117559616576e-09 -3.49513139053233e-09 1.23906861500747e-08 4.52573990565601e-08 1.42430245840353e-08 4.50607173002333e-08 1.69844944259748e-09 -1.25153924994986e-08 -6.71662463323798e-08 2.7155814526594e-08 8.23609780825008e-09 -2.17407517946184e-09 -1.3946621367221e-08 2.70590868843385e-07 -2.16090310763285e-08 -8.7645312916086e-08 -4.01812471116562e-08 4.35246185879097e-08 -1.41642389614898e-07 1.00819341607037e-07 4.8656145841184e-09 1.16489027458183e-07 1.21306484932494e-08 -4.80177019518994e-08 1.60909810657662e-08 5.93356788861195e-08 9.75690131405969e-09 6.7168982506743e-10 -6.52572320153653e-09 -8.41993018246577e-08 -8.78578113627759e-09 -2.00192684893038e-08 1.00942746695262e-08 -1.49286656239344e-07 -7.76266967058765e-09 -5.04307667048064e-09 1.74075580704533e-08 2.38455365302562e-08 2.29656528894334e-08 1.61879789261208e-08 -8.177840354823e-09 3.70228524673316e-09 -9.90066354383716e-09 3.74099471348395e-09
"R1012" -3.23166424131323e-08 9.11106563484521e-10 4.17997453541416e-08 -2.07965669789137e-08 3.59169633071922e-08 -6.94338603512457e-08 -2.17148348651267e-08 7.74468140479732e-08 -1.94581470642335e-08 1.41147551184652e-08 1.43168624197854e-07 3.54504179542404e-08 -1.35406229960206e-07 6.04609834910746e-08 1.96728954500408e-08 -5.50484279059789e-09 9.02533889237704e-09 -5.78001501232603e-09 6.56355391595028e-11 -1.54165994857005e-09 -7.65295447320818e-09 1.09762795624709e-08 -3.98067734187465e-08 2.27445726128768e-08 3.43225200766005e-08 -7.566446627417e-08 -2.5316733960096e-08 9.82150187009019e-09 -3.49768847899899e-09 1.56143785049356e-08 1.49336094483565e-08 -1.15891798462355e-07 -7.00442257950408e-09 -6.28523694914581e-09 -2.62920074305357e-09 6.94410514982269e-10 -2.20941889063014e-08 7.41466777833917e-09 1.22951483744608e-08 4.96510207642529e-09 -7.06361602104646e-09 -1.30375872367089e-08 5.74134633640531e-09 -3.01318554497957e-09 1.68106933505144e-08 -2.00993341863796e-08 -5.49357138226312e-10 1.84178688972332e-08 2.83312187322906e-09 -1.11049929833817e-08 2.81015382905338e-09 -7.49659967789092e-09 6.34542199170731e-09 3.79421779675572e-09 4.80188013168957e-09 2.92724927476809e-09 1.02111000939822e-08 1.12743384835809e-08 -9.529399062631e-09 -8.6171467954398e-09 4.69709062130678e-08 -1.25568612816745e-08 -9.85827408909126e-09 -7.38065260991903e-10 9.8768639045111e-09 -1.15531774249766e-08 -5.23360480778006e-09 4.47060014032935e-09
"R1013" 1.40264969654935e-08 -1.34252664843461e-08 1.63505173778857e-08 7.34244646973026e-08 1.36141343644182e-08 -6.19553525212943e-07 -6.03339745524133e-08 3.47053230495722e-07 -4.21107300012824e-07 -5.35923495213883e-08 3.54504179542389e-08 5.61775560254338e-07 -7.61297945673821e-10 -7.64067607853839e-08 1.09197173917486e-08 -2.00700381372445e-08 8.77930526139962e-09 -3.20986658673947e-10 -1.72005686736495e-08 -1.05370977373892e-07 1.15625075314234e-08 1.28791929614024e-07 -5.9694172303644e-08 -4.64998888022222e-08 -4.94447964346583e-09 -2.00127049892808e-08 5.1658499773915e-09 1.30832478343572e-07 7.55063474931891e-08 2.33859250528542e-09 9.43006124528946e-09 -5.05796222004575e-08 1.19922332801734e-09 9.07872968519456e-10 1.39040476790838e-08 -8.21297867215876e-09 -2.34180227766458e-09 -1.18938293828338e-07 -1.64109416445789e-08 1.18249627421204e-07 5.26450617594355e-09 -1.4922165450005e-08 2.92972563872985e-07 -1.34760611209419e-08 -9.14257142038797e-09 -3.22870130516869e-07 -7.87274919889791e-09 -8.70708943610821e-09 -2.07454288451692e-08 3.10623248349957e-09 1.85339439632197e-08 4.5504466960198e-09 -9.98468357217832e-09 1.4354753286823e-07 -2.06527934693584e-08 -5.96429546238125e-08 1.21918535889202e-08 1.11211917721767e-07 1.24977383940386e-08 -1.31255032058326e-08 4.46905198185718e-08 -9.21389779201768e-08 -4.92153134642401e-09 1.55716272305974e-08 1.04885366644094e-08 2.3900777178921e-08 1.8279198919666e-09 -8.27120583615511e-09
"R1014" -2.7651134233446e-09 3.80329417108443e-08 -2.87562703934934e-08 9.91739040917508e-09 -1.76806443032766e-07 4.0676783028733e-08 -7.39108700407442e-10 1.20237738320351e-08 -3.59650442156734e-08 -2.23137333541512e-08 -1.35406229960208e-07 -7.6129794567498e-10 5.34772571651125e-07 -7.51762130358764e-08 -2.56267283396875e-08 -2.18963227492475e-08 1.50314380758968e-08 -7.25764895533153e-09 3.72943094358229e-08 -7.09744194006183e-10 -1.2179724723731e-08 4.2104425057612e-08 9.83695876282831e-09 9.23864221530391e-09 -1.79521630107708e-07 3.29476756120369e-08 3.73233679306022e-08 6.7994379733308e-09 9.12033834750567e-08 8.18056342689547e-09 -5.2571338367343e-08 9.23702405842436e-08 4.41644807076714e-08 -2.06534480249923e-07 4.6064887675434e-09 -1.34944471196492e-07 -1.62133741086464e-08 1.07073684436981e-08 -7.78395971055184e-08 -6.55242028807531e-09 3.59496303661514e-09 6.77126637414117e-08 3.78498134411685e-08 -6.08460276024303e-09 -4.57057419232468e-08 1.4441502990629e-08 -8.50277944831616e-08 -6.06832099900945e-08 9.40711729484476e-10 2.4489563727412e-09 2.54477301582831e-08 1.68824309932599e-08 -4.00669311853969e-09 -4.45657715991945e-09 -1.53694899102098e-08 -1.58334101374191e-08 -7.04113741552338e-10 -4.02497724934001e-08 3.22008323207272e-08 -2.76332476269962e-09 1.30436431670653e-07 2.26264362731654e-08 1.73833828794576e-08 2.02451622780868e-08 5.38632537365523e-08 4.04943967099778e-08 9.38587936473614e-09 -2.60822026667524e-08
"R1015" -3.9813294682024e-07 1.02929006017373e-08 1.77769172941782e-08 -3.67231757293608e-08 -1.80332882275136e-08 4.25386760042487e-08 4.26295086336125e-08 -1.72350870544518e-07 4.07698777652409e-08 -5.82569087840892e-08 6.04609834910716e-08 -7.64067607853678e-08 -7.51762130358818e-08 1.10258882308944e-06 7.24045600013418e-08 -2.92623236535605e-08 1.53752553886228e-08 7.63159222580032e-09 5.3549441129245e-08 7.0950412722978e-08 1.15230627993436e-07 6.43966582048141e-09 -4.41750487378883e-08 3.01706215237751e-08 2.82819807035592e-08 -6.28551627909775e-08 -2.82159261700971e-08 3.11563463607095e-09 -7.05234175841243e-07 -1.98126644629904e-07 -2.30472146801770e-09 -7.47429005071384e-08 1.68835524707081e-07 1.28884014775864e-07 -9.23031885764754e-09 5.11846019521785e-09 3.44187666501876e-10 5.33203056894038e-10 -2.32498792950233e-08 5.7422051145417e-08 -2.98686956062157e-08 2.52460762041596e-08 -4.50496310436713e-08 -9.38772623168735e-08 2.87307366675349e-09 1.23639518808917e-07 3.21785281110289e-08 -1.99574163244573e-08 -4.74144539231597e-08 2.85348950474068e-09 -1.03902633343731e-08 -1.80141517249286e-08 1.38078081886943e-08 -5.38680126833038e-08 1.17711935229896e-08 4.41768948122235e-09 1.32642542398251e-09 2.53937193615736e-08 -1.55771424530913e-08 -5.36347181527698e-10 -3.04160352654816e-09 -7.83858534094066e-09 -2.07537340124833e-08 5.06217666470012e-09 -1.78883611910041e-08 1.23569540267637e-08 2.84733511175048e-09 1.69720026705798e-08
"R1016" -1.55934815118793e-08 -3.34392385848449e-08 -2.63305873121955e-09 -1.43265920140389e-08 -6.7326313883372e-09 -1.6861717228996e-07 -1.17195401651199e-08 4.82166871278907e-08 -5.25475031688872e-09 8.52119013606654e-08 1.96728954500415e-08 1.0919717391746e-08 -2.56267283396856e-08 7.24045600013492e-08 1.28176773527054e-07 8.00856864824143e-09 1.42566542061995e-08 -3.51092290965866e-10 -1.23940863697353e-08 -1.23835146643731e-08 1.16617611280111e-08 -8.63250633419832e-09 -1.51181035629703e-09 3.03385464259485e-08 1.10251752692898e-08 3.81973091416337e-09 4.40894927005618e-09 -3.49813781236831e-08 -4.38044529048368e-08 -5.40161688767933e-10 -2.03324522944267e-09 3.32473141997387e-10 -1.20612495790974e-08 2.97127261848614e-09 2.51523705043575e-09 1.72006927578116e-08 -6.4544074578232e-09 -2.61769641028528e-09 -4.41316100035609e-08 1.02404798095677e-08 -3.44548995332984e-09 7.12777454162756e-08 -1.57971112250887e-08 -2.59650781896945e-09 -1.72614981988422e-09 5.42859093988569e-08 5.95566712196757e-09 -5.37253677054887e-08 -6.30276264348914e-08 1.67237058944656e-09 -1.18526982033639e-08 -2.78272969556635e-09 -3.08938652875225e-09 -8.82176309412609e-09 -1.02207068298934e-09 -1.33556123021439e-08 1.42185405885831e-08 3.40884379391966e-08 5.14388126942777e-09 -7.84456695267672e-09 1.28241692604771e-08 -2.74212832564886e-08 -1.01078904917665e-09 -8.35345973708559e-10 -3.74593606009203e-09 1.02723532810881e-08 7.36085538988973e-09 3.04314888288379e-08
"R1017" -2.41832962525713e-08 1.52672075567909e-08 6.4814494385085e-08 3.21877463227658e-07 1.01595369997614e-08 2.05039961767239e-08 3.66469625007309e-08 -8.61446180764576e-10 2.33877282500989e-07 -1.87034185443487e-08 -5.50484279059965e-09 -2.00700381372461e-08 -2.18963227492425e-08 -2.92623236535619e-08 8.00856864824239e-09 8.98890444360631e-07 -5.26900386508793e-09 3.86657538952458e-09 -1.28467382521542e-08 -1.65436035535264e-08 -2.1866944158966e-07 -6.50005523918905e-07 1.23229600465117e-08 -7.5559148634853e-07 -3.07000746730317e-09 2.17290002859451e-08 -1.26555304747189e-07 6.81410705364599e-08 1.64639998914156e-08 9.50423306444788e-08 -6.78599173733948e-09 -1.15090300488653e-08 5.02566828339436e-08 2.69954701824199e-08 -1.71526877126578e-08 8.5797142869093e-08 -1.89248892526917e-08 -2.75916188221491e-07 -2.05235082713841e-08 1.13074140589885e-08 -7.03234904272224e-08 -5.97760916936549e-09 2.65957108388115e-08 8.81346211249484e-08 -2.23470987914489e-08 -8.21586525726503e-08 2.03574600613006e-08 -5.04257522310245e-09 1.89714214193496e-08 -4.1263567752962e-07 -2.86188367618523e-08 -3.41790498531073e-09 1.0485576011393e-08 -9.1973653442631e-09 5.92217074168143e-08 1.71121661436606e-07 2.24768912167808e-08 2.64012934228276e-07 3.14000941343983e-09 9.20706364745334e-09 -6.80379239323207e-08 2.2775310989787e-07 1.08904847576674e-08 5.22795363748192e-08 -3.75617472437787e-09 1.70413979327546e-08 -6.71376898029108e-09 2.05807529006206e-10
"R1018" -2.68865803861611e-09 -6.51095594675007e-08 -6.93629439186758e-10 -1.07536032682833e-08 -2.21734586317437e-09 -1.48616087521613e-08 -8.52822899623821e-09 -1.52378470581276e-08 -1.19001879769705e-08 -4.36166239857412e-09 9.02533889238034e-09 8.77930526140634e-09 1.50314380758929e-08 1.53752553886215e-08 1.42566542061976e-08 -5.26900386508577e-09 1.45355824030491e-07 1.5777366514335e-08 -4.27666648091912e-08 6.96043913034472e-09 -4.26095090750514e-08 3.1367239809872e-08 -4.77379139917859e-08 -7.07433366220338e-09 6.73982903356783e-09 -1.47361380063463e-08 2.40373363107808e-08 3.67506223774584e-08 6.84051535216844e-09 8.87764716038292e-09 -3.98871926496994e-09 3.76949589444909e-08 1.45077115431289e-08 -1.10016305667174e-07 3.91519319997839e-10 1.92890890942318e-08 -2.84324539315053e-09 7.96520761450438e-09 -6.54179473208902e-09 1.3336037194441e-08 1.21916856481348e-08 7.59412494124120e-09 6.38343942976822e-09 -1.70244295312109e-08 -9.63911513383222e-09 4.98460893856749e-09 -7.52454148165256e-09 -3.50680075904758e-09 -1.11619108116641e-08 -1.309975489664e-08 1.98125025204046e-09 -1.54061536303182e-09 4.30960264613258e-09 5.35008280327025e-11 1.51266646932883e-08 -1.58127899992495e-08 -6.19869388469481e-09 -1.53372183378575e-08 1.33109569560279e-08 -5.74822015869086e-09 1.37531660491665e-08 1.73237714821663e-08 -9.33185082051009e-09 -1.08055791255036e-08 4.24476142631052e-09 4.9791506418715e-09 5.40701848671059e-10 5.41893313005053e-09
"R1019" -6.80154589692041e-10 -1.45511856068667e-08 -2.99526362977559e-09 4.6819889370991e-09 -2.56342430705477e-09 5.0881297584435e-09 1.6001866172475e-09 -1.60405290834567e-08 -6.26833226139262e-09 -3.87305418665326e-09 -5.78001501232464e-09 -3.20986658671435e-10 -7.25764895533376e-09 7.63159222579522e-09 -3.51092290964217e-10 3.866575389522e-09 1.5777366514335e-08 4.14538398623445e-08 -3.56739377907515e-08 -1.3905396136453e-09 -5.69692657286867e-09 1.41078320960077e-09 -7.60457858470658e-09 -4.09893385588797e-09 2.05909201672871e-09 1.27588534326762e-09 1.9337383094058e-08 9.15470144039599e-10 -1.644010824071e-08 -4.43235016315451e-10 1.68481871993355e-10 9.18782169578696e-09 4.12681955204422e-09 2.1635218750642e-08 5.98343925667048e-09 7.91117622778473e-09 1.29923920926155e-08 9.81414167051251e-09 -2.93657295387973e-09 -9.70858695666418e-09 4.29421479052356e-09 7.53005843275425e-09 6.76684647660817e-09 7.27079037434491e-09 -5.78455835125261e-09 1.27857448238232e-08 7.95149864288504e-09 -3.11734750328258e-09 -3.63998143485137e-09 3.11383684673212e-09 -2.00726172076173e-09 -3.71753493549576e-09 1.78137060915565e-11 -1.65964555010127e-08 3.38210041902012e-09 -6.50455702086913e-09 -6.57967207151347e-09 -6.67641271068588e-09 4.11778337005159e-09 -2.99960685447233e-09 -2.46240676221358e-08 -1.23295365204692e-09 -2.74076643611697e-08 -7.26508787962073e-10 -7.70733440143557e-09 9.59262784904957e-09 5.62712695057983e-09 1.21628922195304e-08
"R1020" -2.26484956486245e-08 6.27616436627226e-08 1.77015202227741e-08 -7.38277763766619e-10 1.10787129042025e-08 2.91296400391053e-08 1.02221897858559e-08 -1.8308641141681e-08 1.91060129374242e-08 -7.68685131683981e-09 6.56355391581072e-11 -1.72005686736503e-08 3.72943094358254e-08 5.35494411292455e-08 -1.23940863697356e-08 -1.28467382521581e-08 -4.27666648091898e-08 -3.56739377907562e-08 1.20082941058485e-07 5.32923428713254e-09 2.399620489355e-08 -3.84489362490816e-09 3.61409774925532e-09 -4.47863469178209e-09 6.36024046803138e-09 -9.45602238847787e-08 -6.10450060061627e-09 -2.49811950112593e-09 1.26142651308857e-09 -1.13241625673389e-08 2.48875440786081e-09 -3.1600446444737e-08 -5.89771210939891e-10 -3.82028933001569e-08 1.60827187390654e-09 -5.26959975719026e-08 -6.53554148845158e-09 -1.54679832140175e-08 -7.32768187093285e-09 -1.75040165091448e-09 -4.40061137629662e-09 2.77320299329823e-09 -1.07004381427074e-08 3.37391507529159e-09 2.04316676632526e-09 6.10150621681107e-09 -1.66542906069157e-08 -1.005931585538e-08 7.01091748362677e-09 1.25581697418193e-08 1.91714463714465e-09 6.08625338355487e-10 6.81369105222249e-10 4.72360081256191e-09 -8.75384743901521e-09 7.33362868366644e-09 8.41409405583311e-10 1.41156011965127e-08 -2.28960814764224e-08 6.63853558479399e-09 2.96481219740099e-08 -1.11690906048606e-08 4.00492818937578e-09 8.55959615343437e-09 1.51827010221616e-08 2.20423828315078e-10 -2.39824422595914e-09 3.62117203377478e-09
"R1021" -4.45339728051966e-08 8.91424553109648e-09 2.9192297097783e-09 -1.68739353910123e-07 -8.71639564403437e-09 1.78173033181366e-07 7.19261591242925e-08 -9.80598681543321e-08 3.7990545191157e-08 -2.01051158384412e-07 -1.54165994856876e-09 -1.05370977373895e-07 -7.09744194011178e-10 7.09504127229737e-08 -1.2383514664374e-08 -1.65436035535363e-08 6.96043913034659e-09 -1.39053961364692e-09 5.32923428713401e-09 3.57444132424037e-07 -3.07260523606719e-10 -1.16080672835747e-08 -4.46781688977546e-09 4.53209574420296e-08 -5.30562734386738e-10 7.73037012214013e-10 2.99406741072496e-09 2.56511342142015e-09 -4.1018961318948e-08 -3.05031616788192e-08 -2.03087228229738e-09 5.61130916947608e-09 2.36080448177492e-08 -6.57944723436838e-09 -1.29473252549773e-08 -1.62332585222716e-08 -5.01045813090347e-09 -1.49443026184754e-07 3.36435795622581e-08 9.84135220002196e-08 -4.36474826199527e-08 -4.98586867617218e-08 -2.37329551070868e-08 -1.72769119598407e-07 1.02503691429615e-08 -7.58506190972899e-08 -8.16394286339257e-09 5.34223719641098e-08 -2.4145886614731e-10 -6.69083796237792e-08 2.06247470648597e-09 -5.32292171853034e-09 4.53854165910462e-09 -1.63955210840012e-08 -3.820080871839e-09 2.99859581815001e-08 1.01905121126099e-08 2.87336241801913e-07 2.61961762016878e-09 1.27810527263728e-10 -2.28893673736622e-09 -5.50372091738025e-08 -1.27447250520257e-08 1.83465349619121e-08 6.55350638465783e-09 -1.55947452777919e-08 -5.99380750436611e-09 -5.32238833284652e-09
"R1022" -2.29202592484784e-08 3.50144966791251e-09 4.03997628954837e-08 -9.41750285087588e-08 -3.39464643593295e-09 -3.18331187870028e-08 6.63270916096542e-08 -1.11347498079281e-08 -8.28354264346052e-08 -7.4322661916224e-09 -7.65295447320561e-09 1.15625075314149e-08 -1.21797247237327e-08 1.15230627993436e-07 1.16617611280149e-08 -2.18669441589667e-07 -4.26095090750445e-08 -5.69692657286664e-09 2.39962048935468e-08 -3.07260523603319e-10 5.67202541968304e-07 3.87072378666061e-08 -2.75405576845472e-07 3.65589167080708e-07 3.847295050535e-09 1.60089759343986e-10 3.20383140721091e-08 -2.0250087683016e-07 -1.28960741189172e-07 -2.07756920092683e-07 2.6301535398506e-09 1.36644711518503e-08 -1.76901752785796e-09 5.4085903805771e-08 1.47687016462393e-08 -1.86749315064731e-08 2.03853978599688e-08 5.04619778402405e-08 7.65513717877581e-09 -1.66669526555543e-08 -1.19451250565891e-08 -1.56008933364364e-08 1.35644332205948e-08 1.03703445465051e-08 -2.80549315402429e-09 -3.44411389387005e-09 -8.59261036575043e-09 2.93274704900414e-08 1.01685019593457e-08 1.18676674286238e-07 -7.46677833549765e-10 -1.19794168925764e-09 -1.82838685754596e-09 -8.82089459303101e-09 -3.44850719233215e-08 5.13637415358749e-08 -2.36703873893455e-08 -2.51270483081696e-08 1.09946777500596e-08 2.27086122948429e-08 -5.28640900180377e-08 -9.673058168802e-08 -1.85207186019571e-08 1.00282265427852e-08 7.72845043741667e-09 1.80758519304377e-10 5.02635726164074e-09 -2.85941765429129e-09
"R1023" 1.63368316365042e-08 -9.74139204161657e-08 -3.35744452675996e-08 -1.08655478119749e-07 -4.94092977251505e-09 -1.01841246031167e-07 4.25980807479608e-08 4.8408668439877e-08 -4.27198942620566e-07 -2.11520193175814e-08 1.09762795624704e-08 1.28791929614018e-07 4.21044250576127e-08 6.43966582047445e-09 -8.63250633419696e-09 -6.50005523918908e-07 3.13672398098706e-08 1.41078320960295e-09 -3.84489362490548e-09 -1.1608067283573e-08 3.87072378666025e-08 9.12711677108517e-07 -3.25472756510064e-08 4.56392641998036e-07 7.01416785548198e-09 -2.88039866985824e-08 9.78298427204802e-08 -6.01552836172996e-08 9.11676872368993e-09 -1.45865228392996e-07 5.55422237974249e-09 2.31094854121199e-09 3.24610017508724e-09 -4.15805770125266e-08 2.63474211926093e-08 3.82581791223702e-08 -3.25312584852687e-08 1.17165126351364e-07 1.48613952106013e-08 -9.80972427476043e-09 8.2384904078491e-08 4.5708544752948e-09 1.04993373490835e-07 -1.20944399461177e-07 2.59724322035109e-08 6.58875786984993e-08 -1.18637956834753e-08 5.09736370809013e-09 -3.75228940994705e-08 2.09764697460253e-07 1.31682183046676e-09 8.91333612003174e-09 -9.57643195807208e-09 7.96093542892337e-08 -5.45056385510365e-08 -5.21602389300266e-07 1.54846488591751e-07 -2.33057187845894e-07 -4.73450575718459e-08 -6.47317668790188e-08 2.38383435347889e-07 -7.54803104345992e-08 -4.84239231229208e-09 -8.8541884049981e-08 8.57902070529111e-09 -2.02083850323311e-08 -4.36012838993182e-09 1.19946104604915e-08
"R1024" 2.98094212102526e-08 6.5761203357214e-08 -1.950674850818e-07 3.22071640661765e-08 -1.51961188052946e-08 4.41937136408063e-08 8.28190974299982e-09 -5.00623131711265e-08 8.27226538487126e-08 2.5724589259517e-08 -3.98067734187477e-08 -5.96941723036569e-08 9.83695876282096e-09 -4.4175048737874e-08 -1.51181035629145e-09 1.23229600465032e-08 -4.7737913991776e-08 -7.60457858469949e-09 3.61409774924108e-09 -4.46781688977414e-09 -2.75405576845479e-07 -3.25472756510036e-08 5.56296285811784e-07 -7.01785347092332e-08 -3.46796546725056e-08 9.32850646293305e-08 -1.91267097640235e-08 -4.48295811378224e-08 1.89454774242232e-08 6.70127672807851e-08 -9.33028719083303e-09 4.82985160899469e-08 -2.30952534622472e-08 -1.61113998282804e-08 -1.50356838476376e-08 -2.59523797981057e-08 -5.44308249010994e-09 -2.02195607563458e-09 4.82382277964091e-09 -4.77354056333231e-09 1.65572178692774e-08 1.41545206085899e-08 -3.31109855164537e-08 2.23804796235164e-08 1.51017971036047e-08 2.69615270981002e-08 2.76981240268465e-08 -1.91973327300473e-08 -1.69503753707782e-09 -4.89822759442418e-08 5.15395188945056e-09 -2.09773894511625e-09 -2.32769502619187e-09 -1.94020832970627e-08 -9.90675605775035e-09 2.19344702878508e-08 2.02313057752096e-08 -1.43135439341398e-08 -1.48565891014034e-08 -2.74075091366661e-09 -7.99445365359831e-09 5.492431306919e-08 2.06950043530489e-08 -7.21363566381022e-09 -2.03266685652102e-08 -8.28842866074327e-09 6.44340776017392e-09 -2.20932844761722e-08
"R1025" -2.61215848851388e-09 2.14488814547968e-08 -2.81671718483852e-08 -7.11991303702077e-07 -2.95436990509312e-08 3.44010666531451e-08 6.5939978814319e-08 -5.77100685081823e-09 -7.90546255974487e-07 -2.28882322419986e-09 2.27445726128777e-08 -4.64998888022142e-08 9.2386422153047e-09 3.01706215237667e-08 3.03385464259491e-08 -7.55591486348528e-07 -7.07433366220229e-09 -4.09893385588943e-09 -4.47863469178186e-09 4.53209574420249e-08 3.65589167080713e-07 4.56392641998036e-07 -7.01785347092303e-08 2.67572968044536e-06 -1.15251928736818e-08 -3.983769350228e-10 4.74467490870833e-08 -1.45463098513513e-06 -3.77468148807046e-08 -4.00162092181567e-08 6.62611404233485e-09 4.06128416450792e-09 -7.0509800967588e-08 7.75871666286865e-09 2.85813947862877e-08 -1.43301612859551e-07 -8.93253419405154e-08 7.13217492926446e-07 3.51602234193529e-08 -4.76518558735986e-08 4.20816611142878e-07 2.05496158353422e-08 4.34187145539039e-07 -1.85300590222617e-07 2.29858215030898e-08 7.52092624778883e-08 -1.80352314502591e-08 2.31186364302645e-08 -1.08153901175633e-07 -1.60816266999631e-07 4.47531803039696e-09 -7.48285214729724e-09 -4.69121195051206e-09 -5.90987763579696e-08 -8.02356797270036e-08 9.97876648451167e-08 1.92386712441774e-07 -1.1603189390558e-06 1.67047518991344e-08 -2.75267284047362e-10 8.51644887201476e-08 3.02298186705791e-07 -3.02265333698703e-08 -1.97204297760867e-07 3.70801471557199e-09 -1.10655682010365e-08 -2.6810319317128e-08 4.6975500132855e-09
"R1026" 4.06091362304681e-09 -5.06663675260497e-08 4.26239414734809e-08 -5.82439881472406e-09 7.96824423772151e-08 -9.01712660902845e-09 -4.60934940979326e-09 -2.10820771856258e-08 1.74981170353891e-08 7.26117559616208e-09 3.43225200765966e-08 -4.94447964346298e-09 -1.79521630107718e-07 2.82819807035611e-08 1.10251752692889e-08 -3.07000746730251e-09 6.73982903357049e-09 2.05909201672841e-09 6.36024046803418e-09 -5.30562734380672e-10 3.84729505053174e-09 7.01416785547977e-09 -3.46796546725068e-08 -1.15251928736831e-08 2.29530993720166e-07 -9.04900947499348e-08 -7.53912309243551e-09 1.45580738289969e-08 -4.71225775273104e-08 -9.24632328112225e-09 -5.24474550866789e-09 -2.01143800228848e-08 -4.27864200302549e-09 7.96979666637067e-08 -3.92405142890371e-10 5.08579087150377e-08 -2.13025896865453e-08 -4.43853429417114e-09 3.25714675000322e-08 8.24463832634849e-09 2.78367525991271e-09 -1.2700058730151e-08 -1.77439854889301e-08 -4.0092141232587e-09 1.12309658393147e-07 -2.04897206241147e-09 -7.44008237200336e-08 1.1445804196683e-08 -1.33007585738055e-08 -4.11461665057686e-09 2.19916103103222e-09 -2.42619295126316e-08 -2.43316744636998e-08 1.21341818265141e-08 1.04950528775601e-08 -9.30698900414977e-09 1.23537564702723e-08 1.28419918205907e-09 -1.39339967551396e-07 1.20835173120094e-08 4.93357073319989e-09 9.86353604553506e-09 8.74993771575374e-09 -1.7039793112376e-08 1.8098595571366e-08 -5.25675654499879e-08 -1.14820344402045e-08 1.00063711000914e-08
"R1027" 4.01342845692383e-08 -1.1119672112359e-07 -8.81051780038251e-08 1.27935242098613e-08 -2.62111663867597e-08 2.68502723417878e-08 9.67372900093763e-09 -3.95851754234225e-08 1.43335328306046e-08 -3.4951313905297e-09 -7.56644662741804e-08 -2.00127049892801e-08 3.29476756120359e-08 -6.28551627909667e-08 3.81973091417575e-09 2.17290002859414e-08 -1.47361380063405e-08 1.27588534327072e-09 -9.45602238847831e-08 7.73037012210362e-10 1.60089759360267e-10 -2.88039866985812e-08 9.32850646292946e-08 -3.98376935028871e-10 -9.04900947499307e-08 3.233211047807e-07 -3.74853759479887e-08 -3.10664886321951e-08 1.74650680645668e-08 -2.72710062105578e-09 -2.67220269911358e-08 7.85072301430168e-08 -1.44109569477837e-08 1.41689306497009e-08 -6.08624866070451e-09 1.33720954623586e-07 1.06008096930625e-08 1.36299966112869e-08 -1.52284074594542e-08 1.40328809599823e-09 3.1328690308164e-09 4.39293987922223e-09 -1.59688289592992e-08 -1.21475040052794e-08 -2.20720063197968e-08 1.67102820240284e-08 4.97466590784126e-08 6.85148788175923e-09 3.97265412092117e-09 -6.63210027032108e-09 -1.14422832796248e-08 2.66304087155108e-09 -1.20287613246769e-10 -1.06550916038112e-08 8.95495711272875e-09 3.96325118628876e-09 3.00753209992322e-09 -1.42392769954729e-08 7.58513590280429e-08 -1.26212689465271e-08 -8.62007013969724e-08 1.14357410852848e-08 -5.75329722716422e-09 -9.85975931754707e-09 -4.11493485859785e-08 1.5590966278321e-08 2.58986383348712e-08 -2.64693450862927e-08
"R1028" 1.33862198779325e-08 -1.25323757340187e-07 -1.26740920717818e-07 -3.86868286255795e-08 -1.4464949881894e-08 -1.70807085444728e-08 -8.75571646305524e-09 1.3748345250641e-08 -1.87164626794028e-08 1.2390686150072e-08 -2.5316733960102e-08 5.16584997739132e-09 3.73233679306009e-08 -2.82159261700937e-08 4.40894927004886e-09 -1.26555304747179e-07 2.40373363107777e-08 1.93373830940497e-08 -6.10450060061608e-09 2.99406741072782e-09 3.20383140721284e-08 9.78298427204758e-08 -1.91267097640167e-08 4.74467490870721e-08 -7.53912309244054e-09 -3.74853759480079e-08 4.66696418687366e-07 3.08706352024112e-08 1.00357517430615e-08 -9.82111543824608e-09 -7.70348243398545e-09 1.23536280893082e-08 -1.26001033459594e-08 2.98568197395983e-09 5.58608037733181e-09 1.45464069847971e-08 7.62472721944252e-08 3.64362617937038e-08 -5.9908561932195e-09 1.74699408820118e-09 1.53516416392533e-08 -1.77247307150981e-08 3.72668495264026e-08 1.1427890473215e-08 -2.96601241873272e-08 -3.35750209173983e-08 1.66988720369668e-08 2.61643952198353e-08 8.01043430421997e-09 1.06190332024996e-07 8.55572341423928e-09 1.05473754754436e-08 -1.11172801322491e-08 -5.55270491049700e-09 -4.38982413386079e-08 -1.53357697945972e-07 3.56081057549144e-08 -1.53743173024356e-08 1.68179572096503e-08 3.16533543064254e-08 -2.3238868110371e-07 -5.7594856264583e-08 -4.03152464781181e-08 -6.14672424012173e-09 -4.21421886399019e-09 2.43163451931977e-08 1.48160973604405e-08 7.94449364023771e-09
"R1029" 2.38878262026597e-08 -3.63959604384084e-08 1.83702753135585e-08 4.62388946498618e-08 2.42110375915136e-08 -1.20649916634281e-07 -3.51061393816686e-07 4.90096584803833e-08 4.6554777805049e-07 4.52573990565685e-08 9.82150187009053e-09 1.3083247834358e-07 6.79943797334085e-09 3.11563463605956e-09 -3.49813781236838e-08 6.81410705364492e-08 3.67506223774562e-08 9.15470144036475e-10 -2.49811950112802e-09 2.56511342141038e-09 -2.02500876830151e-07 -6.01552836172967e-08 -4.48295811378295e-08 -1.45463098513511e-06 1.45580738289776e-08 -3.10664886321854e-08 3.0870635202398e-08 1.6036052906661e-06 3.08968772388992e-08 4.61725880644438e-08 -9.66949205959693e-10 -2.13191577174175e-08 1.5038256349053e-08 -3.0390063537523e-08 -1.61517142311794e-08 3.15649574755349e-08 6.47227686120946e-09 -7.1517954704708e-08 -1.65420672847599e-08 1.01181772016912e-07 -2.83944051016766e-07 -3.15474802962497e-08 -2.96553803268875e-07 -2.34183361798802e-08 -3.00075059682386e-09 -7.22811224242012e-08 -4.7717645310434e-09 4.32757831338833e-09 4.63797020454452e-08 2.06827981252536e-07 1.24612860297773e-08 7.82598887971402e-09 -3.89362254019054e-09 3.17142475260738e-08 -4.09048543477484e-08 -6.15557372045197e-08 -2.15059426208227e-08 4.55560673667593e-07 1.32095483401916e-09 -5.97971990907997e-09 -1.11380679298724e-08 -1.37407485870846e-07 -7.55124092884548e-09 1.05960910155237e-07 8.53646605080007e-10 6.69412673656338e-09 1.95862726829004e-08 -1.15694276659896e-09
"R1030" 2.01609217068208e-07 4.02505215785413e-08 -4.65493436523235e-09 1.22730609738655e-08 4.63208481206186e-08 -1.29148474584416e-08 -4.50535676152807e-08 3.61350857741086e-08 -2.67259272745612e-08 1.42430245840416e-08 -3.49768847899677e-09 7.55063474931858e-08 9.12033834750545e-08 -7.0523417584125e-07 -4.38044529048366e-08 1.64639998914266e-08 6.8405153521683e-09 -1.64401082407083e-08 1.26142651308469e-09 -4.10189613189493e-08 -1.28960741189171e-07 9.11676872368969e-09 1.89454774242089e-08 -3.77468148807119e-08 -4.71225775273138e-08 1.74650680645617e-08 1.00357517430535e-08 3.0896877238918e-08 8.79729343780547e-07 2.15037718256889e-07 -1.44108934445606e-08 1.76122212093078e-08 -2.06018732536738e-07 -4.05639993483978e-07 1.15741968252255e-08 -3.31273999962958e-08 5.66517603054106e-10 -6.31335341069104e-09 -1.22568554446883e-08 -2.4680519150146e-08 1.16079815142249e-08 -3.23529330653659e-08 2.73454579174204e-08 4.33245824291636e-08 -1.63566212356786e-08 -1.14845063710361e-07 -4.6818437727465e-08 4.16289308584357e-11 5.81021637321175e-08 -1.84744590274635e-09 8.60118634394197e-09 6.79916320360721e-09 -3.3450964880414e-09 5.37297481288058e-08 -2.45481572792705e-09 -4.53564311546344e-09 -2.4431975840671e-09 -1.1538310974919e-08 2.79607092716188e-08 -1.4813386887367e-08 1.74081749886187e-08 5.79336974713927e-09 -2.06479314270506e-09 -1.00039402295016e-09 3.07176764990948e-08 2.20911967115795e-08 8.77810327844564e-09 -8.57415348827338e-09
"R1031" 1.06454021253083e-07 7.04121179687049e-09 -6.98275477860647e-09 1.72726138935194e-08 6.12900063618203e-09 -2.22189124851152e-09 -2.61094100246426e-07 3.71002773572757e-08 3.32200740109576e-08 4.50607173002423e-08 1.56143785049365e-08 2.33859250527732e-09 8.18056342690016e-09 -1.98126644629876e-07 -5.4016168876838e-10 9.50423306444857e-08 8.87764716038541e-09 -4.43235016314494e-10 -1.13241625673374e-08 -3.05031616788283e-08 -2.07756920092712e-07 -1.45865228392991e-07 6.70127672808059e-08 -4.00162092181534e-08 -9.24632328112062e-09 -2.72710062104027e-09 -9.82111543823618e-09 4.61725880644442e-08 2.15037718256903e-07 4.25894149509142e-07 -6.98742006464278e-09 -2.27835686644711e-08 -1.487141329957e-07 -6.04587169205545e-08 -1.38011026208684e-09 4.79058567891567e-09 -5.44783710008498e-09 7.54445883737714e-09 -1.05628315878586e-08 2.42384021609351e-08 5.78928337774534e-08 2.12840786872369e-08 2.50805944232567e-08 -1.0602627009934e-08 -1.18896145341145e-08 2.0549490297105e-08 -4.73289411450283e-09 -4.39551575030309e-08 -3.83366106114339e-08 -1.25697318606376e-08 2.61460747059436e-09 2.08191383871306e-09 -3.4943380475716e-10 -1.80623193248529e-08 2.03058527367637e-08 5.42243464182297e-08 -7.8117686761653e-09 -2.7692172834598e-08 1.21320618277352e-08 -7.87432054912297e-09 -1.1513167842315e-08 -2.03949838648899e-09 1.30196816847399e-08 -2.62845910585208e-08 1.454192051081e-09 1.12924817792361e-08 -1.54861548317904e-08 2.37262437999077e-08
"R1032" -3.93392004092993e-09 1.80442530941632e-08 9.30219945554032e-09 -2.58550820861298e-09 1.32871162154184e-08 -1.30566638569039e-08 -1.85239520825129e-09 1.54349443809806e-08 -5.18116506350128e-09 1.69844944259744e-09 1.49336094483568e-08 9.43006124529035e-09 -5.25713383673428e-08 -2.30472146802679e-09 -2.03324522944022e-09 -6.78599173734053e-09 -3.98871926497383e-09 1.68481871994956e-10 2.48875440786461e-09 -2.03087228229469e-09 2.63015353985069e-09 5.55422237974268e-09 -9.33028719083687e-09 6.62611404233543e-09 -5.24474550866991e-09 -2.67220269911299e-08 -7.7034824339836e-09 -9.66949205974338e-10 -1.44108934445603e-08 -6.98742006463732e-09 5.83595374828582e-08 -1.66329885012598e-08 2.45974622081135e-09 3.31769059193524e-08 1.97997319991203e-09 -7.96220904167916e-09 7.11579777308072e-10 -5.82472619596588e-09 1.24177417344645e-08 1.89944128240562e-10 -1.35796986576597e-09 -1.12659847462178e-08 2.39806685481106e-09 3.30711211789106e-10 -3.77765789724523e-09 -1.62304831358604e-08 3.78990294710302e-08 7.56557687720972e-09 9.08138526559894e-10 5.29816101050591e-09 -4.70487146964821e-09 3.9906673931716e-10 7.30774644005408e-10 9.11566353122919e-09 -7.24997525816397e-10 4.54452857090145e-10 -1.55307302678275e-09 9.57832266021851e-09 -4.89589832050046e-10 1.6172481154949e-09 8.350452019074e-10 -1.58935740706925e-08 2.73582387895295e-10 9.34104843543704e-10 -2.46205888422668e-08 -5.19623706689516e-09 -7.23906805706417e-09 1.15090839533321e-08
"R1033" 6.8840821809241e-08 -2.39559238333973e-08 -3.53400877676163e-08 9.11458980857392e-09 -2.66181196140854e-08 9.37763560118694e-08 2.28278545481443e-08 -2.32626052902158e-07 2.14962718355782e-08 -1.25153924995008e-08 -1.15891798462348e-07 -5.05796222004559e-08 9.23702405842493e-08 -7.47429005071412e-08 3.32473141998412e-10 -1.15090300488626e-08 3.76949589444914e-08 9.18782169578652e-09 -3.16004464447358e-08 5.61130916947051e-09 1.36644711518477e-08 2.31094854121319e-09 4.82985160899471e-08 4.06128416450602e-09 -2.01143800228822e-08 7.85072301430153e-08 1.23536280893054e-08 -2.13191577174038e-08 1.76122212093018e-08 -2.27835686644715e-08 -1.663298850126e-08 2.2581226244003e-07 2.64122524049671e-08 -8.33042079772528e-08 -4.97174996813448e-09 2.48056795729834e-08 1.17621612545651e-08 -3.85577486503457e-09 -5.91025865153098e-09 4.50647844167243e-09 1.40054934779168e-08 1.65320395945685e-08 -1.76985872857725e-08 -7.63257959139911e-09 6.57710366286929e-09 2.93314845247706e-08 -3.66143317790788e-08 -7.49507045152504e-09 -1.5127298862575e-08 1.25319823850899e-08 -4.90254578520678e-09 4.82649549074955e-09 -2.83855023224373e-09 1.69233765953973e-09 4.37163768082858e-09 -1.14890605832453e-08 -4.26121071700481e-09 -1.11582626594755e-08 2.31581311088906e-08 -1.94480972820247e-09 -3.25289059674356e-08 1.41162142280285e-09 2.60547327206129e-08 -6.10229926149247e-09 1.15403346559371e-08 -1.91407588421322e-08 -1.22266906301288e-08 2.00602233186597e-09
"R1034" -1.9184265243758e-07 -4.20167535416423e-08 2.27397925922015e-08 3.86265586863779e-08 -2.73198195503814e-08 8.29422188838485e-08 1.05748999023781e-07 -4.99532804015303e-08 -3.45975772842185e-08 -6.71662463323811e-08 -7.00442257950912e-09 1.19922332800222e-09 4.41644807076722e-08 1.68835524707079e-07 -1.20612495790875e-08 5.02566828339399e-08 1.45077115431314e-08 4.1268195520388e-09 -5.8977121094071e-10 2.36080448177651e-08 -1.76901752785868e-09 3.24610017508999e-09 -2.30952534622539e-08 -7.05098009675916e-08 -4.2786420030264e-09 -1.44109569477839e-08 -1.26001033459674e-08 1.5038256349039e-08 -2.0601873253673e-07 -1.48714132995703e-07 2.45974622080919e-09 2.64122524049652e-08 2.31366297664373e-07 3.8281955158639e-09 -6.00279497451604e-09 2.98686893935404e-08 -7.36719768852377e-09 -5.179321882781e-08 8.11250852995224e-09 1.25551201685225e-09 -3.5773293125785e-08 -1.2998853038553e-08 2.37697273864145e-08 1.17501610441942e-09 5.20853273720497e-09 -3.1961796396533e-08 -1.58034612669695e-08 3.28409901882005e-08 9.63047082582954e-09 -2.82421089959086e-08 3.91397772625652e-10 1.17809324547146e-09 6.41192436203661e-09 2.63944323417117e-08 -9.98547650657466e-09 -2.14466431891682e-08 1.58290570046621e-08 4.68045955353638e-08 5.48212395931327e-09 -1.00525042216726e-08 2.04894997711591e-08 1.64564143919056e-08 -2.91428571698572e-09 1.47792146233092e-08 1.13136921224148e-08 -1.46377565883829e-08 1.94975394066497e-09 -1.19856381141162e-08
"R1035" 8.53709349409762e-09 -1.18137584020211e-08 5.57959795542301e-09 1.20070315811397e-08 7.58875130371147e-09 -6.71939255081034e-08 1.53799283970831e-09 1.1408567576353e-07 2.60200425261828e-09 2.71558145266084e-08 -6.28523694914445e-09 9.07872968510652e-10 -2.06534480249928e-07 1.28884014775877e-07 2.97127261848349e-09 2.69954701824182e-08 -1.10016305667195e-07 2.16352187506425e-08 -3.82028933001499e-08 -6.57944723437972e-09 5.40859038057578e-08 -4.15805770125277e-08 -1.61113998282865e-08 7.75871666286234e-09 7.96979666637049e-08 1.41689306497021e-08 2.98568197395836e-09 -3.03900635375251e-08 -4.05639993483992e-07 -6.04587169205527e-08 3.31769059193532e-08 -8.33042079772513e-08 3.82819551586854e-09 5.20917195768055e-07 4.34140636669971e-09 3.77113956671084e-08 1.15926488192228e-08 -3.20333693292701e-09 4.9457790007598e-08 -2.01529278594405e-08 -4.84105143519217e-09 -1.56020630061715e-08 3.98206352172485e-09 2.2516419921192e-08 4.29581879492152e-09 1.69764104406923e-08 9.18880036842305e-08 2.53307038645881e-08 -1.70824869541109e-08 -6.66848502358975e-09 -1.04844855318077e-08 -8.36160353918298e-10 -9.8427835159611e-09 -2.23457646490723e-08 -1.08249927425547e-09 2.09027957741943e-08 3.27372004019277e-10 1.30980558498931e-08 -5.09271812170386e-08 3.03190938625692e-08 -7.46655203063184e-08 -4.32128136771033e-09 -1.08779346839277e-08 -4.11903784980108e-09 -5.92902777557283e-08 -6.94454573920661e-09 -1.55077155491193e-09 6.58611011516498e-09
"R2001" -4.84956530993217e-09 -9.07171126685152e-09 2.92904773852667e-09 4.64510953120648e-09 -7.43329470136919e-10 -3.23232295672009e-09 9.80228163743935e-09 8.10354603708155e-09 -6.63960094659082e-08 8.23609780825198e-09 -2.62920074305125e-09 1.39040476790841e-08 4.60648876754507e-09 -9.23031885764458e-09 2.51523705043913e-09 -1.71526877126591e-08 3.91519320000754e-10 5.98343925666921e-09 1.60827187391463e-09 -1.2947325254979e-08 1.47687016462348e-08 2.6347421192613e-08 -1.50356838476497e-08 2.85813947862906e-08 -3.92405142890133e-10 -6.08624866071129e-09 5.58608037733129e-09 -1.61517142312044e-08 1.15741968252179e-08 -1.38011026205896e-09 1.97997319990181e-09 -4.97174996813566e-09 -6.00279497450973e-09 4.34140636669736e-09 2.50098583153543e-07 1.30471328666838e-08 -2.52769474599373e-08 4.30378176054251e-08 -5.93097922265702e-08 -5.15655683976227e-08 8.6420688735716e-08 1.73033747394276e-07 1.21824494341166e-07 4.73079488862318e-08 -2.69386669905996e-08 -8.89725921851034e-09 3.85771350167481e-09 -2.79533234583013e-07 -3.36040291570763e-08 1.44323079159235e-08 -1.61535301177713e-08 2.31460164127034e-09 3.44570448447775e-09 -4.68995415847348e-08 -4.47746161579564e-08 -3.63007818430696e-08 9.48060646340054e-08 -9.72098502669597e-08 -1.6108921531858e-09 -5.88829529476624e-09 6.43575896432926e-09 3.53618549654236e-08 3.50641040125831e-08 -1.55891631288497e-07 7.44730906109646e-10 5.26199953777116e-08 -8.08948836685461e-08 4.02379554756899e-08
"R2002" 2.52669763545607e-09 -4.2555185842184e-07 -4.63884582679426e-09 6.28236659012041e-08 3.6361973515754e-08 1.2248820928471e-08 1.25497361884451e-09 -3.71154971818383e-08 1.82885683939542e-08 -2.17407517946296e-09 6.94410514983834e-10 -8.21297867216096e-09 -1.34944471196488e-07 5.11846019521863e-09 1.72006927578183e-08 8.57971428690933e-08 1.92890890942312e-08 7.91117622778345e-09 -5.26959975718987e-08 -1.62332585222654e-08 -1.86749315064721e-08 3.82581791223708e-08 -2.59523797980996e-08 -1.43301612859565e-07 5.08579087150342e-08 1.3372095462359e-07 1.45464069847933e-08 3.15649574755301e-08 -3.31273999962971e-08 4.7905856789188e-09 -7.96220904167476e-09 2.48056795729835e-08 2.98686893935391e-08 3.77113956671029e-08 1.30471328666815e-08 5.99405862412141e-07 -3.95990123049868e-08 -1.2588419320711e-08 -1.63075796799175e-08 4.88668271745306e-09 1.9504865173246e-08 2.94116014553525e-08 -1.23619169524865e-08 2.47849944816649e-09 -1.00727462313506e-07 3.44443967755332e-08 9.47194903611287e-08 -3.63055984595979e-08 -1.04266746992083e-08 5.64001487086083e-08 -8.39448712057946e-08 5.86482223544386e-09 5.25812663242644e-08 -3.15247443130634e-09 -3.72375626842707e-08 -2.60596777594578e-07 1.80357238958737e-07 2.55304843070418e-08 2.90660233636124e-08 -4.20505778295057e-08 -2.18809284806304e-07 -5.78784097418568e-08 -3.12487461574344e-08 -4.72487356661473e-08 -3.47315643787886e-08 6.40394308796038e-08 6.28703770979047e-08 -2.64713715719447e-08
"R2003" -3.47126363745866e-09 5.30546218592304e-08 -2.39952016549876e-08 4.05444695085e-08 -2.45505274009997e-11 1.63987264883536e-08 1.33220938187931e-08 -1.3100753374868e-08 2.14978771228508e-08 -1.39466213672133e-08 -2.20941889062999e-08 -2.34180227766671e-09 -1.62133741086483e-08 3.44187666506983e-10 -6.45440745782704e-09 -1.89248892526933e-08 -2.84324539315056e-09 1.29923920926181e-08 -6.53554148844957e-09 -5.01045813089696e-09 2.0385397859967e-08 -3.25312584852772e-08 -5.44308249010785e-09 -8.93253419405108e-08 -2.13025896865464e-08 1.06008096930718e-08 7.62472721944128e-08 6.47227686122397e-09 5.66517603045945e-10 -5.44783710008986e-09 7.11579777303525e-10 1.17621612545668e-08 -7.36719768852262e-09 1.15926488192229e-08 -2.52769474599445e-08 -3.95990123049799e-08 3.51539228556672e-07 -7.47194209196474e-09 -1.16148540372191e-08 4.43750927368424e-09 -1.02858020842278e-08 -3.73118193566981e-09 6.70995693891932e-09 5.62379575278278e-09 -3.68771095548148e-08 -1.1377770173199e-08 -6.5764884967811e-09 8.85253245628872e-09 -3.63507734520238e-09 1.4794254074567e-07 -1.85731394915544e-08 2.99494158135369e-09 1.31410418741565e-08 -8.63740861307961e-09 1.17089479524502e-07 5.00553258996345e-08 -4.34599195772438e-07 8.98746667486535e-09 9.32405585216681e-08 3.38165037037526e-08 -3.08751221167504e-07 -4.61111300390433e-08 -2.11275882249942e-08 7.28509551616883e-08 3.85291059941006e-09 2.46244748927274e-08 6.36334886069727e-08 -4.36866082969051e-09
"R2005" 3.6048224840846e-08 -2.33249997137566e-08 -1.85526921744382e-08 -6.81750022304279e-07 4.94706485236399e-09 -1.99258189220429e-08 -1.01538438891754e-07 4.27610457976578e-09 6.33099439899817e-08 2.70590868843383e-07 7.41466777834295e-09 -1.1893829382835e-07 1.07073684436951e-08 5.33203056906151e-10 -2.61769641027432e-09 -2.759161882215e-07 7.96520761450291e-09 9.81414167051354e-09 -1.54679832140278e-08 -1.49443026184757e-07 5.04619778402317e-08 1.17165126351372e-07 -2.02195607561542e-09 7.13217492926464e-07 -4.43853429417055e-09 1.36299966113007e-08 3.64362617936826e-08 -7.15179547047052e-08 -6.31335341069386e-09 7.54445883739225e-09 -5.82472619596253e-09 -3.8557748650366e-09 -5.17932188278142e-08 -3.20333693293006e-09 4.30378176054072e-08 -1.25884193207196e-08 -7.47194209196119e-09 2.14562123223256e-06 1.73236172313136e-08 -2.49764710608221e-07 7.92806363306371e-08 1.08567790252911e-07 8.11539903917553e-08 -1.80435825300818e-07 8.52849517547757e-09 7.55000854616579e-07 2.21145683477569e-08 -4.07528281548565e-08 -1.45386939107301e-07 2.25693929819911e-07 -1.73553070144345e-08 -2.19153131469908e-08 2.22250009180262e-08 -1.20612830690288e-06 -2.55704979961343e-08 -4.39721049439324e-08 2.79780403844806e-08 -1.5740489430803e-06 -1.92884567160837e-08 5.03776019232531e-09 3.78695805404638e-08 3.25618111658939e-07 -6.14272526886051e-08 -9.70543503307307e-08 -1.63476078365321e-08 -1.02203901437803e-08 1.84974464531649e-08 3.46165465663865e-08
"R2006" 8.13525474593315e-09 2.54274108643383e-08 -4.17683222563347e-09 -1.89380457468848e-08 -2.22265120482248e-08 2.66657580935541e-08 2.47621243753529e-08 3.17128370295455e-08 -5.56956594788347e-08 -2.16090310763268e-08 1.22951483744634e-08 -1.6410941644581e-08 -7.7839597105514e-08 -2.32498792950203e-08 -4.41316100035678e-08 -2.05235082713833e-08 -6.54179473209004e-09 -2.93657295387735e-09 -7.32768187093234e-09 3.3643579562258e-08 7.6551371787779e-09 1.48613952106003e-08 4.82382277964629e-09 3.51602234193623e-08 3.25714675000313e-08 -1.5228407459455e-08 -5.99085619322265e-09 -1.65420672847577e-08 -1.22568554446951e-08 -1.05628315878597e-08 1.24177417344642e-08 -5.91025865153079e-09 8.11250852995366e-09 4.94577900075994e-08 -5.93097922265717e-08 -1.63075796799162e-08 -1.16148540372164e-08 1.73236172313194e-08 2.70393152672855e-07 5.07199992224761e-08 -7.04210374333497e-08 -2.08164844056794e-07 6.51387897884084e-08 -1.01760132112092e-07 6.33055147644954e-08 7.40075738346821e-08 4.36273432211889e-08 2.67438138558678e-07 -1.33403831924933e-07 -1.85868600954336e-09 1.32013349110439e-08 -8.53535613001811e-10 2.62265025570161e-09 -4.54183458733602e-08 2.77995468107695e-09 5.13004618591671e-09 1.90680679698116e-09 -8.5475417258317e-10 -6.64723688512136e-08 1.4508762467272e-08 1.72530493095195e-08 -2.74155177290363e-09 5.24333152529237e-08 2.72345115628632e-08 -2.53984634780463e-08 -1.62002193765221e-07 -2.656563028291e-08 -3.52769951151799e-08
"R2007" -3.03397738073099e-08 5.56407364016833e-09 3.14216166939423e-09 2.88784253949349e-09 -3.71589078854282e-08 -5.65760162504892e-08 -4.5745610842013e-08 1.57265046623499e-08 -1.04912821314573e-07 -8.76453129161277e-08 4.96510207642266e-09 1.18249627421201e-07 -6.55242028806599e-09 5.74220511454169e-08 1.02404798095659e-08 1.13074140589818e-08 1.33360371944369e-08 -9.7085869566586e-09 -1.7504016509155e-09 9.84135220002192e-08 -1.66669526555584e-08 -9.80972427475953e-09 -4.77354056332648e-09 -4.7651855873605e-08 8.24463832634909e-09 1.4032880959932e-09 1.74699408818021e-09 1.01181772016925e-07 -2.46805191501396e-08 2.4238402160936e-08 1.89944128245581e-10 4.50647844167053e-09 1.25551201685862e-09 -2.01529278594452e-08 -5.15655683976147e-08 4.88668271745644e-09 4.43750927369462e-09 -2.49764710608219e-07 5.07199992224779e-08 6.79330839680363e-07 -1.79306645862773e-08 -1.925016848575e-08 2.08927850253407e-07 -4.39840050240934e-07 -6.43446250676788e-09 -6.97014497869766e-07 -5.46602915234297e-09 -7.13948926255103e-08 -1.93304310908888e-07 -1.4611304999868e-08 6.43743118639454e-10 1.40294041243268e-08 -8.98836487310054e-09 5.81184196141844e-07 8.87978742662213e-10 8.13794405102327e-09 -6.55933890718941e-09 5.42656254021855e-10 -1.97607748902141e-09 2.56464569226203e-09 -1.73624512429039e-08 5.50242187560794e-08 4.93238418787788e-08 2.36826256416849e-08 7.21340816257539e-09 1.54349711247880e-09 -2.42138838358955e-09 -1.8137938609046e-08
"R2008" 2.21265095403871e-08 -1.64678155030678e-08 -2.15235034889404e-08 4.75352714076414e-08 1.1025496881735e-08 4.37403228130156e-08 -7.30803788693927e-08 -2.9526366775859e-08 -6.10025889386595e-08 -4.01812471116512e-08 -7.06361602104687e-09 5.26450617592312e-09 3.59496303663174e-09 -2.98686956062267e-08 -3.44548995332372e-09 -7.03234904272117e-08 1.21916856481356e-08 4.29421479051665e-09 -4.40061137628946e-09 -4.36474826199568e-08 -1.1945125056559e-08 8.23849040784975e-08 1.6557217869244e-08 4.20816611142902e-07 2.78367525990294e-09 3.13286903083016e-09 1.53516416392537e-08 -2.83944051016771e-07 1.16079815142193e-08 5.78928337774424e-08 -1.35796986576838e-09 1.40054934779167e-08 -3.5773293125783e-08 -4.84105143519888e-09 8.64206887356971e-08 1.95048651732385e-08 -1.02858020842396e-08 7.92806363306318e-08 -7.04210374333528e-08 -1.79306645862951e-08 1.75873956319201e-06 1.00067386178159e-07 4.48332818783112e-08 -1.60744548902484e-07 -2.30077474441644e-08 -2.78785382196754e-07 -9.33720478778912e-09 -1.82282833703296e-07 6.64810926279811e-08 3.73539108239812e-08 -8.3799287341962e-08 1.11221906262292e-08 -5.73608107530219e-09 1.63043398561324e-07 4.36991886923138e-07 -5.04227002068121e-08 3.64714268141161e-08 -4.79607217519457e-07 7.88391421438826e-09 1.69965863421356e-08 -3.21657463822268e-09 -4.54622244506151e-07 3.52681093639469e-08 -1.00654211310367e-06 1.80267134210701e-09 3.33515144748872e-08 -2.36336162162387e-08 6.54805091724291e-08
"R2009" 1.27541956676135e-08 -2.20301751499385e-08 5.64050082664336e-09 1.41257425136262e-08 -1.24890917094252e-08 -2.72730191727496e-08 9.90641149835256e-10 -2.8363771592393e-08 -8.40933603821913e-08 4.35246185879049e-08 -1.30375872367092e-08 -1.49221654500076e-08 6.77126637414062e-08 2.52460762041559e-08 7.1277745416277e-08 -5.97760916936379e-09 7.59412494124334e-09 7.53005843275486e-09 2.77320299329369e-09 -4.98586867617196e-08 -1.56008933364457e-08 4.57085447529752e-09 1.4154520608595e-08 2.05496158353318e-08 -1.27000587301495e-08 4.39293987922373e-09 -1.77247307150977e-08 -3.15474802962273e-08 -3.23529330653654e-08 2.1284078687238e-08 -1.12659847462169e-08 1.65320395945681e-08 -1.29988530385549e-08 -1.56020630061693e-08 1.73033747394269e-07 2.94116014553533e-08 -3.73118193566938e-09 1.08567790252905e-07 -2.08164844056785e-07 -1.9250168485747e-08 1.0006738617816e-07 7.79109930447159e-07 2.37362748071417e-07 1.62618229202311e-07 5.84704847916376e-08 2.34077187802729e-07 -4.37505663381916e-08 -8.66590961294367e-07 -3.35662363630997e-07 2.58649678040087e-08 -3.62561335280727e-08 -1.73617811737414e-08 1.09208075771387e-08 -2.1016599009039e-07 -2.11458083184884e-08 -2.25339805129866e-08 5.80299477230332e-09 -1.69253235950122e-07 1.26083572760688e-08 -2.16049474761118e-08 2.3398156340725e-08 2.15928802454008e-08 2.1104084181483e-07 -1.05217225419596e-07 1.76168795526443e-08 -2.99676124781615e-08 -4.3751598717303e-08 4.51418897170667e-08
"R2010" -4.92336427801172e-08 -1.66973098458878e-08 5.28031791257152e-09 1.58475629328985e-07 -1.97841781387069e-08 -1.38195226278448e-07 1.39186591921016e-07 9.07461248034861e-08 -9.98919077112896e-07 -1.4164238961491e-07 5.74134633640738e-09 2.9297256387299e-07 3.78498134411672e-08 -4.5049631043665e-08 -1.57971112250854e-08 2.65957108388098e-08 6.38343942976727e-09 6.76684647660817e-09 -1.07004381427077e-08 -2.37329551070799e-08 1.35644332206026e-08 1.04993373490838e-07 -3.31109855164478e-08 4.34187145539029e-07 -1.77439854889295e-08 -1.59688289592949e-08 3.72668495264207e-08 -2.96553803268875e-07 2.73454579174185e-08 2.50805944232623e-08 2.39806685481178e-09 -1.76985872857738e-08 2.37697273864072e-08 3.98206352172466e-09 1.21824494341168e-07 -1.23619169524897e-08 6.70995693891379e-09 8.11539903917712e-08 6.51387897884079e-08 2.08927850253408e-07 4.4833281878324e-08 2.37362748071414e-07 1.45255316776949e-06 -6.4395447877171e-09 2.62855596791126e-08 -3.39782957895013e-07 -3.07175790172056e-09 -1.85848533641923e-07 -5.80461023052889e-07 -8.48566591182104e-08 1.18707481653576e-08 -2.00636794585958e-09 4.13987267811744e-09 1.0437615672209e-10 5.34886841153669e-08 -1.03101658994761e-07 4.28732944386054e-09 -8.80545817623527e-07 -1.4712930196279e-09 -4.21193197420272e-08 7.85697166498531e-08 4.32612138203379e-07 5.82489254492058e-08 -1.13881751005505e-07 4.40991047128792e-09 -4.55515236082602e-08 -3.72822367490122e-08 -2.36315741042238e-08
"R2011" 3.31506847222031e-08 -1.44347864830609e-08 -1.70059570309171e-09 1.47625163413622e-07 3.17528306244823e-08 -4.79066733585013e-08 1.77701350453157e-08 4.24947247661552e-08 7.64616450238276e-08 1.00819341607023e-07 -3.01318554496666e-09 -1.34760611209439e-08 -6.08460276024356e-09 -9.38772623168876e-08 -2.59650781894592e-09 8.81346211249484e-08 -1.70244295312094e-08 7.27079037433588e-09 3.37391507527418e-09 -1.72769119598382e-07 1.03703445465164e-08 -1.20944399461182e-07 2.23804796234909e-08 -1.85300590222628e-07 -4.00921412324594e-09 -1.21475040052693e-08 1.14278904732586e-08 -2.3418336179851e-08 4.33245824291558e-08 -1.06026270099105e-08 3.30711211778223e-10 -7.6325795913974e-09 1.1750161044329e-09 2.25164199211949e-08 4.73079488862516e-08 2.47849944815479e-09 5.62379575278365e-09 -1.80435825300814e-07 -1.0176013211209e-07 -4.39840050240999e-07 -1.60744548902392e-07 1.62618229202305e-07 -6.43954478772777e-09 1.07483164063377e-06 -1.46876417594355e-08 1.14153901447762e-07 1.48613639696886e-08 -2.60888098404143e-07 1.86674997208237e-07 -2.69127439620351e-08 -9.69729352115641e-09 2.63268510885228e-09 1.80097801387577e-09 -2.7209612600743e-07 2.01979714139542e-08 3.43153645650509e-08 -3.74822720860185e-08 3.18653404398789e-07 1.48166734114939e-08 -7.55676380777925e-09 -2.19781736939435e-09 -8.59621965565922e-08 1.07064994588541e-07 5.3469546729776e-08 -1.34434048617914e-08 3.21559616637662e-08 -3.32424665033616e-08 -6.51409418865781e-09
"R2012" 1.45547275695971e-08 7.91984770111307e-08 5.67077537731454e-09 -1.83588422100814e-08 2.4735320729274e-08 3.69119415318769e-09 3.47730461199461e-09 -2.58053257260373e-08 -2.0507273814216e-08 4.86561458411311e-09 1.68106933505146e-08 -9.14257142038738e-09 -4.57057419232483e-08 2.8730736667524e-09 -1.72614981988425e-09 -2.23470987914479e-08 -9.63911513383378e-09 -5.78455835125331e-09 2.04316676632545e-09 1.02503691429613e-08 -2.80549315402033e-09 2.59724322035126e-08 1.5101797103594e-08 2.29858215030854e-08 1.12309658393146e-07 -2.20720063197927e-08 -2.96601241873222e-08 -3.00075059682454e-09 -1.6356621235673e-08 -1.18896145341153e-08 -3.77765789724959e-09 6.57710366286991e-09 5.20853273720356e-09 4.29581879491767e-09 -2.69386669906019e-08 -1.00727462313509e-07 -3.68771095548154e-08 8.5284951754792e-09 6.33055147644926e-08 -6.43446250676655e-09 -2.30077474441585e-08 5.84704847916422e-08 2.62855596791116e-08 -1.46876417594465e-08 4.0189644713348e-07 1.39105136802133e-08 -1.44432245466755e-07 4.32846901407641e-08 -4.71387563594019e-08 -2.56658253795661e-08 6.63433769094887e-08 -7.52472189992313e-08 -5.18691313826462e-08 -8.87074506980853e-09 -6.92098535954559e-09 1.46067338807743e-08 -5.82067436302782e-09 1.9439555998576e-09 -1.55792618086287e-07 -2.91945848038545e-08 1.44339001686144e-07 1.42894669161166e-08 1.58470279691392e-07 1.03386021116535e-08 3.70004811309858e-08 -3.07741716742824e-07 -5.66920026436862e-08 -7.58268936594945e-08
"R2013" 3.55581777432108e-08 -6.67083056782615e-09 -1.58280172228638e-08 -1.61213156089524e-07 -1.55773795804525e-08 1.34693768854486e-07 2.56418032634893e-08 -1.24427800339962e-07 1.96916097965377e-07 1.16489027458196e-07 -2.00993341863803e-08 -3.22870130516878e-07 1.44415029906259e-08 1.23639518808914e-07 5.42859093988582e-08 -8.21586525726442e-08 4.98460893856665e-09 1.27857448238212e-08 6.10150621681609e-09 -7.58506190972842e-08 -3.44411389387689e-09 6.58875786985015e-08 2.69615270980986e-08 7.52092624778685e-08 -2.04897206241006e-09 1.67102820240263e-08 -3.3575020917399e-08 -7.22811224242267e-08 -1.14845063710353e-07 2.05494902970987e-08 -1.62304831358642e-08 2.93314845247672e-08 -3.1961796396536e-08 1.69764104406985e-08 -8.89725921850878e-09 3.44443967755291e-08 -1.13777701731943e-08 7.55000854616585e-07 7.40075738346884e-08 -6.97014497869785e-07 -2.78785382196763e-07 2.34077187802736e-07 -3.39782957895015e-07 1.14153901447756e-07 1.39105136802103e-08 2.195296780954e-06 3.48493019781557e-09 -7.84757235030217e-09 -4.44493716330063e-07 7.36515276165494e-08 -7.57939615086565e-08 -1.52552593461011e-08 1.72460611645386e-08 -1.52031375356951e-06 1.37287877609816e-08 -3.99911667955917e-08 4.27840258956737e-09 -1.02962430289621e-07 -2.2862290862153e-08 9.61180834433997e-09 2.96160683591294e-08 -2.61017693229991e-08 -8.48084943790212e-08 1.28043075320485e-08 -4.01283140350873e-09 -6.94448322839359e-08 4.16557066627233e-08 1.38957627746199e-07
"R2014" -5.77202676966021e-09 -5.77547291480341e-08 -2.21817933897559e-08 4.04954933715011e-09 1.83700132842977e-08 -1.70909633473718e-08 9.00613823412502e-09 2.82516968484663e-08 1.87370539203362e-08 1.21306484932524e-08 -5.49357138226733e-10 -7.87274919889473e-09 -8.50277944831586e-08 3.21785281110282e-08 5.95566712196742e-09 2.03574600613038e-08 -7.52454148165158e-09 7.9514986428837e-09 -1.66542906069147e-08 -8.16394286339521e-09 -8.59261036574656e-09 -1.18637956834739e-08 2.76981240268429e-08 -1.80352314502613e-08 -7.44008237200388e-08 4.97466590784179e-08 1.6698872036966e-08 -4.77176453104423e-09 -4.68184377274652e-08 -4.73289411450457e-09 3.78990294710268e-08 -3.661433177908e-08 -1.58034612669695e-08 9.18880036842335e-08 3.85771350167535e-09 9.4719490361129e-08 -6.57648849678155e-09 2.21145683477533e-08 4.36273432211862e-08 -5.46602915234598e-09 -9.33720478779133e-09 -4.37505663381954e-08 -3.07175790171659e-09 1.48613639696933e-08 -1.44432245466747e-07 3.48493019781573e-09 3.36824215511145e-07 3.47697298508255e-08 -7.20775423453844e-09 1.1338536394842e-08 -6.36249286307415e-08 3.21617148408228e-08 1.61420225082549e-08 -1.51620359331626e-08 -1.29046648233609e-08 -4.44418267141917e-08 4.555486812766e-08 -2.11126961474184e-08 -4.56032888039389e-08 4.05308268599908e-08 -5.83341705976361e-08 3.23301639052978e-10 -3.8746112610141e-08 -3.1660139197294e-09 -1.75012732132736e-07 3.14830546473096e-08 -1.94813024519105e-08 8.78645684062045e-08
"R2015" -1.65147239789343e-08 1.81561550946193e-08 -1.62417448812276e-08 -3.386201451028e-08 1.12343878937978e-08 4.3995146752643e-08 2.17764007714159e-08 -4.00431842784785e-09 4.17061868747987e-08 -4.80177019519016e-08 1.84178688972348e-08 -8.70708943610747e-09 -6.06832099900911e-08 -1.99574163244521e-08 -5.37253677054868e-08 -5.04257522310706e-09 -3.50680075904936e-09 -3.11734750327949e-09 -1.00593158553846e-08 5.3422371964108e-08 2.93274704900594e-08 5.09736370808538e-09 -1.91973327300481e-08 2.31186364302762e-08 1.14458041966799e-08 6.85148788175102e-09 2.61643952198288e-08 4.32757831340148e-09 4.16289308573893e-11 -4.39551575030354e-08 7.56557687721251e-09 -7.49507045152501e-09 3.28409901881905e-08 2.533070386459e-08 -2.79533234583036e-07 -3.63055984596022e-08 8.85253245628105e-09 -4.0752828154866e-08 2.67438138558678e-07 -7.13948926255056e-08 -1.82282833703284e-07 -8.6659096129437e-07 -1.85848533641917e-07 -2.60888098404142e-07 4.32846901407613e-08 -7.84757235029333e-09 3.47697298508216e-08 1.40823004925112e-06 2.14015433140143e-07 -3.28788555810337e-08 5.98935546354623e-08 -1.80120408101947e-08 -7.3472677406412e-09 1.04249617530879e-07 3.37155407785117e-08 3.61114678492395e-08 -2.25773928760546e-08 1.09261906935847e-07 -2.39518528705224e-08 1.42608161134501e-08 -3.88133485776121e-08 4.59557149372847e-09 -4.88631797098942e-07 1.87042434379424e-07 -1.75108586966455e-08 -1.10018373489114e-07 1.52592474263138e-07 -3.44521106199036e-08
"R2016" 2.54478777254762e-09 -6.36906625583377e-10 3.66505777558468e-09 1.10284310433881e-09 5.26578640303593e-08 4.0065912403574e-08 -2.03482604359708e-08 -3.65064038699847e-10 3.36103134890469e-07 1.60909810657736e-08 2.83312187322664e-09 -2.07454288451662e-08 9.40711729484145e-10 -4.74144539231529e-08 -6.30276264348934e-08 1.89714214193478e-08 -1.1161910811669e-08 -3.63998143484565e-09 7.01091748362546e-09 -2.41458866135292e-10 1.01685019593397e-08 -3.75228940994748e-08 -1.69503753707248e-09 -1.0815390117564e-07 -1.33007585738012e-08 3.97265412092375e-09 8.01043430422928e-09 4.63797020454189e-08 5.8102163732127e-08 -3.83366106114212e-08 9.08138526561051e-10 -1.51272988625751e-08 9.6304708258303e-09 -1.70824869541137e-08 -3.36040291570709e-08 -1.04266746992072e-08 -3.63507734521043e-09 -1.45386939107291e-07 -1.33403831924938e-07 -1.93304310908911e-07 6.64810926279799e-08 -3.35662363630995e-07 -5.804610230529e-07 1.86674997208224e-07 -4.71387563594007e-08 -4.44493716330078e-07 -7.20775423453763e-09 2.14015433140143e-07 7.56879977280156e-07 -1.17883123415456e-08 5.16590387346239e-08 -6.70057374513925e-09 4.50939688989037e-09 2.61554735256917e-07 -6.11377019169067e-08 3.19113230374981e-08 2.82248776782884e-08 3.37325756663767e-07 3.94612435590496e-08 2.58646289875432e-09 -3.01430860303867e-08 -1.11654239860638e-07 -8.19262100715489e-08 4.88685717736613e-08 4.4417109811547e-09 1.26825320916605e-07 1.02668062211243e-08 -8.15228515842157e-08
"R2017" 2.0072552494734e-08 -3.85943387878543e-08 -1.35929693990739e-08 -1.33396917554594e-08 7.43403795731256e-10 -2.28864961883589e-08 -2.733906397038e-08 -4.80778791145586e-10 7.38495339555111e-08 5.93356788861152e-08 -1.11049929833825e-08 3.10623248349716e-09 2.44895637274135e-09 2.8534895047411e-09 1.67237058944445e-09 -4.12635677529632e-07 -1.30997548966361e-08 3.11383684673604e-09 1.25581697418169e-08 -6.69083796237641e-08 1.18676674286241e-07 2.0976469746025e-07 -4.89822759442348e-08 -1.60816266999645e-07 -4.11461665057539e-09 -6.6321002703326e-09 1.06190332024995e-07 2.06827981252543e-07 -1.84744590275106e-09 -1.256973186063e-08 5.29816101050678e-09 1.25319823850882e-08 -2.82421089959073e-08 -6.66848502358866e-09 1.44323079159231e-08 5.64001487086045e-08 1.47942540745672e-07 2.25693929819932e-07 -1.8586860095433e-09 -1.46113049998663e-08 3.73539108239556e-08 2.58649678040048e-08 -8.48566591182076e-08 -2.69127439620272e-08 -2.56658253795691e-08 7.36515276165489e-08 1.13385363948415e-08 -3.28788555810368e-08 -1.1788312341544e-08 6.83367208473186e-07 4.46825340563462e-08 6.81396506911188e-09 2.61659270641294e-09 -6.60437314627754e-08 -6.25157171044371e-08 -1.78274006090236e-07 -2.42056230332807e-07 -1.17821443397174e-07 8.39026459867433e-09 1.79568928076506e-09 -1.11760220540347e-07 -4.64112992659122e-07 -2.67492129598697e-08 4.26450660411441e-08 -2.80699596132653e-09 1.5565852190627e-08 4.92185275475328e-08 6.06774579219395e-09
"R2018" 1.76352758834549e-09 2.76956387681041e-08 9.7290428277276e-10 -1.17007909971444e-08 -1.33269787159176e-08 -1.82165557035536e-08 -6.26366776424187e-10 2.07972661317889e-08 -8.82400579246551e-09 9.75690131406394e-09 2.81015382904848e-09 1.85339439632242e-08 2.54477301582792e-08 -1.03902633343681e-08 -1.18526982033512e-08 -2.86188367618455e-08 1.98125025203851e-09 -2.00726172076334e-09 1.91714463714662e-09 2.06247470649675e-09 -7.4667783355255e-10 1.31682183046859e-09 5.15395188944667e-09 4.47531803039503e-09 2.19916103102733e-09 -1.14422832796291e-08 8.55572341424962e-09 1.24612860297651e-08 8.60118634394539e-09 2.61460747058295e-09 -4.70487146965186e-09 -4.90254578520535e-09 3.91397772621767e-10 -1.04844855318052e-08 -1.61535301177726e-08 -8.39448712057885e-08 -1.85731394915463e-08 -1.73553070144301e-08 1.32013349110481e-08 6.43743118644314e-10 -8.37992873419751e-08 -3.62561335280734e-08 1.18707481653515e-08 -9.69729352117322e-09 6.63433769094868e-08 -7.5793961508674e-08 -6.36249286307429e-08 5.98935546354561e-08 5.16590387346229e-08 4.46825340563369e-08 2.42151034674103e-07 -1.2858132342923e-08 -1.24317142805359e-08 6.03658342563142e-08 -1.99025288924457e-07 2.0775911117476e-08 -2.90678143553203e-08 -1.53848175271908e-08 2.18003550012377e-08 -8.30295255737075e-08 7.63551463985202e-08 5.20630669994121e-08 2.85220460739947e-08 1.45669885142678e-07 3.38020304376424e-08 -3.34452394416861e-08 -5.74388568669604e-08 -1.08853790317196e-07
"R2019" 4.80568770841806e-09 -7.734906476936e-09 -7.56868599908595e-11 5.61412364561937e-09 -9.29948740099414e-09 3.49367149545664e-09 -2.90785620783036e-09 4.91321242436269e-09 -1.64344685066348e-09 6.7168982506163e-10 -7.49659967788901e-09 4.55044669602016e-09 1.68824309932599e-08 -1.80141517249264e-08 -2.78272969557339e-09 -3.41790498531211e-09 -1.540615363033e-09 -3.71753493549694e-09 6.08625338356091e-10 -5.32292171853642e-09 -1.19794168925049e-09 8.91333612002949e-09 -2.09773894512215e-09 -7.48285214729563e-09 -2.42619295126308e-08 2.66304087155702e-09 1.05473754754442e-08 7.82598887970656e-09 6.79916320360605e-09 2.08191383871059e-09 3.99066739316214e-10 4.8264954907479e-09 1.17809324547413e-09 -8.36160353919579e-10 2.31460164126948e-09 5.86482223544227e-09 2.99494158135367e-09 -2.1915313146992e-08 -8.53535613001759e-10 1.40294041243297e-08 1.11221906262278e-08 -1.73617811737414e-08 -2.00636794586082e-09 2.63268510884983e-09 -7.52472189992293e-08 -1.52552593461005e-08 3.21617148408216e-08 -1.8012040810196e-08 -6.70057374514091e-09 6.81396506911069e-09 -1.2858132342919e-08 8.0622545164077e-08 -3.35315067900536e-08 2.82933943162996e-08 -1.38483048713734e-08 -1.72068857439611e-08 2.15235951542995e-08 5.72146714104469e-09 2.7994452406978e-08 -5.80410308875748e-09 -1.01431193657789e-08 -7.8142489590461e-09 2.39743419550918e-08 -9.43652765200551e-09 -1.25433181617626e-08 3.80100039111087e-08 -1.51776349547232e-08 1.91565770836372e-08
"R2020" -1.089306497056e-08 -2.63356588488241e-08 1.82028261577462e-09 -1.14789278997242e-09 -1.17605614472527e-09 1.37885530524098e-08 5.68412254125918e-09 -6.40106263609512e-09 5.4545637266236e-09 -6.52572320152159e-09 6.34542199170648e-09 -9.984683572179e-09 -4.00669311854137e-09 1.38078081886926e-08 -3.08938652875203e-09 1.04855760113939e-08 4.30960264613315e-09 1.78137060898219e-11 6.81369105220515e-10 4.53854165910792e-09 -1.82838685755521e-09 -9.57643195807274e-09 -2.32769502619055e-09 -4.69121195051190e-09 -2.4331674463698e-08 -1.20287613249149e-10 -1.11172801322486e-08 -3.89362254018938e-09 -3.34509648804399e-09 -3.49433804760726e-10 7.30774644007887e-10 -2.83855023224351e-09 6.41192436203424e-09 -9.84278351595858e-09 3.44570448446684e-09 5.25812663242564e-08 1.3141041874157e-08 2.22250009180262e-08 2.62265025569533e-09 -8.98836487310317e-09 -5.73608107529867e-09 1.09208075771409e-08 4.13987267812193e-09 1.80097801388814e-09 -5.18691313826471e-08 1.72460611645374e-08 1.61420225082549e-08 -7.34726774064111e-09 4.50939688988697e-09 2.61659270641446e-09 -1.24317142805367e-08 -3.35315067900501e-08 8.41336862554593e-08 -2.97545796743519e-08 5.29025771855882e-09 -3.07246814243034e-09 -1.08337629443468e-08 -5.44793515003451e-09 4.29873317954806e-08 -1.86239992031544e-08 -3.23386398302424e-08 1.56302901333376e-10 -4.21318824474405e-08 8.03357808551099e-09 3.96414144183552e-10 2.79898917622968e-08 3.15563296135347e-08 -1.98863558352089e-08
"R2021" -1.9941131089127e-08 4.30828327208062e-09 8.51500979585162e-09 2.95180275752037e-07 -1.13209572775061e-09 1.61951180447353e-08 -1.71693492754966e-08 5.22604579507007e-09 -1.28514327574878e-07 -8.41993018246945e-08 3.79421779675931e-09 1.43547532868223e-07 -4.45657715991616e-09 -5.38680126833e-08 -8.82176309412012e-09 -9.19736534425538e-09 5.35008280349708e-11 -1.65964555010128e-08 4.72360081256071e-09 -1.63955210839956e-08 -8.82089459303809e-09 7.96093542892353e-08 -1.94020832970522e-08 -5.90987763579618e-08 1.21341818265193e-08 -1.06550916038109e-08 -5.55270491050375e-09 3.17142475260799e-08 5.37297481288097e-08 -1.8062319324839e-08 9.11566353122173e-09 1.69233765954449e-09 2.63944323417134e-08 -2.2345764649081e-08 -4.68995415847281e-08 -3.15247443131081e-09 -8.63740861307447e-09 -1.2061283069029e-06 -4.54183458733614e-08 5.81184196141802e-07 1.63043398561318e-07 -2.10165990090397e-07 1.04376156735827e-10 -2.72096126007443e-07 -8.87074506980777e-09 -1.52031375356954e-06 -1.51620359331622e-08 1.04249617530882e-07 2.61554735256911e-07 -6.60437314627617e-08 6.03658342563096e-08 2.82933943163051e-08 -2.97545796743527e-08 1.79128271063521e-06 -7.18548768954665e-08 9.31308754478868e-09 2.98603884415636e-08 2.62328588512669e-07 1.08124375214899e-08 -5.55482052595689e-09 -3.24285200905193e-08 7.8268595705577e-08 4.09582389726563e-08 5.6778037184069e-08 8.86107374689093e-09 3.8789661636665e-08 1.95516185046173e-09 -9.11710821769464e-08
"R2022" 1.29125652243021e-08 2.03252293175221e-08 6.91460690743242e-09 7.5844468437103e-08 5.78669182772957e-09 3.23317456997556e-08 -8.74488768548263e-09 -3.64218004314273e-08 5.78316936741535e-09 -8.78578113627832e-09 4.80188013170102e-09 -2.06527934693639e-08 -1.5369489910201e-08 1.17711935229879e-08 -1.022070682985e-09 5.92217074168277e-08 1.51266646932787e-08 3.3821004190204e-09 -8.75384743901381e-09 -3.82008087183975e-09 -3.44850719233395e-08 -5.45056385510329e-08 -9.90675605774726e-09 -8.02356797269954e-08 1.04950528775511e-08 8.95495711273421e-09 -4.38982413386074e-08 -4.09048543477572e-08 -2.45481572793039e-09 2.03058527367331e-08 -7.24997525816385e-10 4.37163768083103e-09 -9.98547650656461e-09 -1.08249927425376e-09 -4.47746161579841e-08 -3.72375626842641e-08 1.17089479524505e-07 -2.55704979961217e-08 2.77995468107198e-09 8.87978742640461e-10 4.36991886923102e-07 -2.11458083184947e-08 5.34886841153602e-08 2.01979714139364e-08 -6.92098535954203e-09 1.3728787760984e-08 -1.29046648233634e-08 3.37155407785068e-08 -6.11377019169012e-08 -6.25157171044392e-08 -1.99025288924474e-07 -1.38483048713698e-08 5.2902577185585e-09 -7.18548768954496e-08 1.17288156680338e-06 1.02103400491696e-07 -5.48130931920894e-07 5.68586657472016e-08 -3.01500068490751e-09 5.68493495447412e-08 3.60012645916732e-08 -2.50346279081194e-07 -7.11718563211357e-09 -5.43547236965511e-07 -2.523756560559e-09 -1.03616696540101e-09 -4.18543832581937e-08 1.193176811165e-07
"R2023" -1.15962564308912e-08 2.16420420196645e-07 1.21887298586018e-08 -5.48158399524049e-08 -4.15560963714508e-09 6.83549901253194e-08 -2.05021916550881e-08 -2.01262486788747e-08 1.58948616925378e-07 -2.00192684892993e-08 2.92724927476748e-09 -5.96429546238146e-08 -1.58334101374195e-08 4.41768948121535e-09 -1.33556123021433e-08 1.7112166143659e-07 -1.58127899992435e-08 -6.50455702087e-09 7.33362868366443e-09 2.99859581814967e-08 5.13637415358707e-08 -5.21602389300277e-07 2.19344702878464e-08 9.97876648451375e-08 -9.30698900415317e-09 3.963251186291e-09 -1.5335769794597e-07 -6.15557372045313e-08 -4.53564311545899e-09 5.42243464182266e-08 4.54452857091589e-10 -1.14890605832457e-08 -2.14466431891715e-08 2.09027957741941e-08 -3.63007818430691e-08 -2.6059677759457e-07 5.0055325899635e-08 -4.3972104943933e-08 5.13004618591484e-09 8.13794405102327e-09 -5.04227002068091e-08 -2.25339805129811e-08 -1.03101658994757e-07 3.43153645650432e-08 1.4606733880775e-08 -3.99911667956033e-08 -4.44418267141906e-08 3.61114678492403e-08 3.19113230374974e-08 -1.78274006090236e-07 2.07759111174776e-08 -1.72068857439628e-08 -3.07246814243067e-09 9.31308754478466e-09 1.02103400491706e-07 6.36721564750224e-07 -2.78414782588505e-07 8.39371259032802e-08 7.44691673088921e-08 8.72366795753773e-08 -1.66383459953111e-07 9.24347662934083e-08 1.22939491169889e-08 6.65089657480194e-08 8.04589169412969e-09 -7.38937261896507e-09 4.44953463198815e-09 -2.91924620741628e-08
"R2024" -3.28621148280326e-09 -1.28960377180994e-07 -6.84070120879132e-09 -7.33195552349816e-08 3.14142958674902e-09 -3.30939291264264e-08 -1.70574835008077e-08 1.55698587916904e-08 -6.76083977039268e-08 1.00942746695231e-08 1.02111000939803e-08 1.21918535889196e-08 -7.04113741546486e-10 1.32642542399586e-09 1.42185405885838e-08 2.24768912167704e-08 -6.19869388469827e-09 -6.57967207151399e-09 8.41409405583185e-10 1.01905121126038e-08 -2.36703873893451e-08 1.54846488591742e-07 2.02313057751906e-08 1.92386712441772e-07 1.23537564702774e-08 3.00753209991341e-09 3.560810575492e-08 -2.15059426208418e-08 -2.44319758406927e-09 -7.81176867616576e-09 -1.5530730267925e-09 -4.26121071700777e-09 1.58290570046723e-08 3.2737200400964e-10 9.48060646339883e-08 1.8035723895874e-07 -4.34599195772444e-07 2.79780403844838e-08 1.90680679698175e-09 -6.55933890719829e-09 3.64714268141507e-08 5.8029947722971e-09 4.28732944385176e-09 -3.74822720860009e-08 -5.82067436302683e-09 4.27840258958159e-09 4.55548681276618e-08 -2.25773928760624e-08 2.82248776782881e-08 -2.42056230332809e-07 -2.90678143553153e-08 2.1523595154305e-08 -1.08337629443424e-08 2.98603884415722e-08 -5.48130931920871e-07 -2.78414782588515e-07 1.04462520914707e-06 -7.43034066540543e-08 -8.08469107291564e-08 -4.09573832043579e-08 1.57916523756341e-07 1.37379438522911e-07 -1.148913171674e-08 -1.40709809599826e-07 -1.50079515180173e-08 3.51720356371691e-09 -5.94755303881075e-08 8.96040423124809e-09
"R2025" -1.1884471219166e-08 1.3659619148136e-08 2.3991599326804e-08 2.37328340383889e-07 -9.42211321364802e-09 -1.50473294262889e-07 4.33356345911457e-08 9.19427550178895e-08 4.5718538104356e-07 -1.49286656239318e-07 1.12743384835842e-08 1.11211917721763e-07 -4.02497724934114e-08 2.53937193615686e-08 3.40884379392022e-08 2.64012934228274e-07 -1.53372183378604e-08 -6.67641271068078e-09 1.41156011965063e-08 2.87336241801902e-07 -2.51270483081778e-08 -2.33057187845889e-07 -1.4313543934135e-08 -1.16031893905581e-06 1.28419918205511e-09 -1.42392769954617e-08 -1.53743173024356e-08 4.55560673667589e-07 -1.15383109749156e-08 -2.76921728345994e-08 9.57832266021871e-09 -1.11582626594743e-08 4.68045955353696e-08 1.30980558499079e-08 -9.72098502669714e-08 2.55304843070388e-08 8.98746667488528e-09 -1.57404894308036e-06 -8.54754172580459e-10 5.42656254031275e-10 -4.79607217519444e-07 -1.69253235950127e-07 -8.80545817623554e-07 3.18653404398788e-07 1.94395559985801e-09 -1.02962430289623e-07 -2.11126961474142e-08 1.0926190693585e-07 3.37325756663763e-07 -1.1782144339718e-07 -1.5384817527196e-08 5.72146714104221e-09 -5.44793515003408e-09 2.62328588512664e-07 5.68586657472316e-08 8.39371259032849e-08 -7.43034066540548e-08 2.83201133038996e-06 2.27677937110629e-08 8.07284679626627e-09 -4.6952760324369e-08 -1.25700103665429e-06 1.69288142568809e-08 3.02654189864646e-07 1.69356605721065e-08 -1.89680761980777e-09 -1.0258294328076e-08 7.92632016057083e-09
"R2026" -9.25254908831412e-09 -5.52416002316015e-08 -1.13146804819346e-08 2.00120873851891e-09 -3.85143042626079e-08 8.3093914767329e-11 -4.56950455156713e-09 2.71873711107432e-09 -8.04358758360508e-09 -7.76266967058526e-09 -9.52939906262918e-09 1.24977383940389e-08 3.22008323207298e-08 -1.5577142453095e-08 5.14388126942803e-09 3.1400094134399e-09 1.33109569560244e-08 4.11778337005206e-09 -2.28960814764229e-08 2.6196176201609e-09 1.09946777500497e-08 -4.73450575718413e-08 -1.4856589101398e-08 1.67047518991275e-08 -1.393399675514e-07 7.58513590280418e-08 1.68179572096473e-08 1.32095483401937e-09 2.79607092716258e-08 1.21320618277416e-08 -4.89589832044132e-10 2.31581311088909e-08 5.48212395930607e-09 -5.09271812170375e-08 -1.61089215318248e-09 2.9066023363613e-08 9.32405585216651e-08 -1.92884567160899e-08 -6.64723688512113e-08 -1.97607748901586e-09 7.88391421438983e-09 1.260835727607e-08 -1.47129301963235e-09 1.48166734114892e-08 -1.55792618086285e-07 -2.28622908621442e-08 -4.56032888039399e-08 -2.39518528705266e-08 3.94612435590457e-08 8.39026459866939e-09 2.1800355001235e-08 2.79944524069808e-08 4.29873317954773e-08 1.08124375214977e-08 -3.01500068490034e-09 7.4469167308886e-08 -8.08469107291563e-08 2.27677937110556e-08 3.03759916082912e-07 -6.16202759774501e-08 -1.72508043860783e-07 -8.18873565010456e-09 -3.8655158895737e-08 2.11929648985304e-08 3.98350218553021e-08 1.17985292788192e-07 5.10097966903783e-08 -5.44528613438261e-08
"R2027" 8.19022004828046e-09 6.34147565224242e-08 -1.93595848739285e-08 -3.04001505121285e-09 6.52986152111968e-09 1.04070829550359e-08 2.81185378201047e-09 -1.43765657713873e-09 4.3654361964671e-08 -5.04307667049047e-09 -8.6171467954322e-09 -1.31255032058269e-08 -2.76332476269875e-09 -5.3634718152916e-10 -7.84456695267187e-09 9.20706364745449e-09 -5.74822015869236e-09 -2.99960685447092e-09 6.63853558478673e-09 1.27810527260412e-10 2.27086122948535e-08 -6.47317668790197e-08 -2.74075091368442e-09 -2.75267284043133e-10 1.20835173120066e-08 -1.26212689465366e-08 3.16533543064099e-08 -5.97971990907886e-09 -1.48133868873745e-08 -7.87432054912671e-09 1.6172481154967e-09 -1.94480972820344e-09 -1.00525042216775e-08 3.03190938625717e-08 -5.88829529475431e-09 -4.20505778295015e-08 3.38165037037577e-08 5.0377601923233e-09 1.45087624672733e-08 2.56464569226179e-09 1.69965863421495e-08 -2.16049474761106e-08 -4.21193197420254e-08 -7.55676380777477e-09 -2.91945848038488e-08 9.6118083443371e-09 4.05308268599913e-08 1.42608161134582e-08 2.58646289875474e-09 1.79568928076603e-09 -8.30295255737242e-08 -5.80410308875385e-09 -1.86239992031553e-08 -5.55482052595283e-09 5.68493495447433e-08 8.72366795753761e-08 -4.09573832043533e-08 8.07284679626718e-09 -6.16202759774542e-08 2.01057250910299e-07 -1.68949312297543e-07 -1.7543294741302e-08 -1.53740083181595e-08 -2.56514035199937e-08 -3.47999348421345e-08 2.24257379550777e-08 3.77230839712639e-08 1.23260861399814e-08
"R2028" -3.51995447530089e-09 6.48028295354809e-08 1.03430600459616e-07 -2.98906651433107e-08 -2.63631460842984e-08 -6.86980628920818e-08 -1.1123868120294e-08 6.44878688646534e-08 -1.20958529641892e-07 1.74075580704542e-08 4.69709062130662e-08 4.46905198185673e-08 1.30436431670664e-07 -3.0416035265425e-09 1.28241692604783e-08 -6.80379239323217e-08 1.375316604917e-08 -2.46240676221426e-08 2.96481219740097e-08 -2.28893673737503e-09 -5.28640900180374e-08 2.38383435347898e-07 -7.99445365358361e-09 8.51644887201465e-08 4.93357073319794e-09 -8.62007013969746e-08 -2.323886811037e-07 -1.11380679298556e-08 1.74081749886228e-08 -1.15131678423162e-08 8.3504520191222e-10 -3.25289059674358e-08 2.04894997711609e-08 -7.46655203063153e-08 6.4357589643193e-09 -2.18809284806292e-07 -3.08751221167536e-07 3.78695805404622e-08 1.72530493095191e-08 -1.73624512428995e-08 -3.21657463823579e-09 2.3398156340719e-08 7.85697166498446e-08 -2.19781736939575e-09 1.44339001686147e-07 2.96160683591365e-08 -5.83341705976393e-08 -3.88133485776216e-08 -3.01430860303921e-08 -1.1176022054037e-07 7.63551463985329e-08 -1.01431193657842e-08 -3.23386398302431e-08 -3.24285200905241e-08 3.60012645916928e-08 -1.66383459953105e-07 1.57916523756338e-07 -4.69527603243778e-08 -1.7250804386079e-07 -1.68949312297563e-07 9.33884849475742e-07 5.11631316802348e-08 7.59075781329051e-08 -2.39260076708344e-08 2.71675932791518e-08 -9.61173435485261e-08 -1.01686024027249e-07 3.40349429524852e-08
"R2029" -2.25540892388892e-08 2.71639797479939e-08 -6.74594034880888e-09 -1.94951570659392e-08 8.79026397306753e-09 1.25935879648636e-07 3.21957107228593e-09 -6.80973995748946e-08 -1.43019117893571e-07 2.38455365302401e-08 -1.25568612816728e-08 -9.21389779201624e-08 2.26264362731638e-08 -7.83858534092654e-09 -2.74212832564923e-08 2.27753109897872e-07 1.73237714821468e-08 -1.23295365204724e-09 -1.11690906048432e-08 -5.50372091738101e-08 -9.67305816880141e-08 -7.5480310434593e-08 5.49243130691817e-08 3.02298186705807e-07 9.86353604553405e-09 1.143574108526e-08 -5.75948562645898e-08 -1.37407485870864e-07 5.79336974715126e-09 -2.03949838648299e-09 -1.58935740706931e-08 1.41162142280508e-09 1.64564143919028e-08 -4.3212813676986e-09 3.53618549653858e-08 -5.78784097418509e-08 -4.61111300390526e-08 3.25618111658941e-07 -2.74155177290804e-09 5.50242187560916e-08 -4.54622244506115e-07 2.15928802454064e-08 4.32612138203391e-07 -8.59621965565636e-08 1.42894669161237e-08 -2.61017693230457e-08 3.23301639052795e-10 4.59557149373578e-09 -1.11654239860639e-07 -4.6411299265912e-07 5.2063066999404e-08 -7.81424895904082e-09 1.56302901326793e-10 7.82685957055563e-08 -2.50346279081176e-07 9.24347662934033e-08 1.37379438522917e-07 -1.25700103665427e-06 -8.18873565010303e-09 -1.75432947412973e-08 5.11631316802475e-08 1.66367084140507e-06 2.54170312014216e-08 1.83343899527194e-07 -3.61177165049059e-09 1.13351199229921e-09 -1.17922873184514e-08 -7.72147062378895e-08
"R2030" 2.56830458637546e-08 3.61491221944991e-08 7.16938137813826e-09 3.28591985028238e-08 -5.96867773530283e-10 -8.98886470955776e-09 -5.75788753544392e-10 -5.8446662896663e-10 -7.49297670417788e-09 2.2965652889436e-08 -9.85827408908881e-09 -4.92153134642181e-09 1.73833828794642e-08 -2.07537340124759e-08 -1.0107890491733e-09 1.08904847576712e-08 -9.33185082050628e-09 -2.74076643611702e-08 4.00492818936812e-09 -1.27447250520228e-08 -1.8520718601968e-08 -4.84239231229088e-09 2.06950043530407e-08 -3.0226533369861e-08 8.74993771575866e-09 -5.7532972271686e-09 -4.03152464781227e-08 -7.55124092887026e-09 -2.06479314270923e-09 1.3019681684736e-08 2.73582387890898e-10 2.60547327206145e-08 -2.91428571697798e-09 -1.08779346839274e-08 3.5064104012581e-08 -3.12487461574311e-08 -2.11275882249935e-08 -6.14272526885996e-08 5.24333152529236e-08 4.9323841878792e-08 3.5268109363903e-08 2.11040841814827e-07 5.8248925449198e-08 1.07064994588534e-07 1.58470279691384e-07 -8.48084943790281e-08 -3.87461126101372e-08 -4.88631797098943e-07 -8.19262100715626e-08 -2.67492129598705e-08 2.85220460740078e-08 2.39743419550918e-08 -4.21318824474319e-08 4.09582389726409e-08 -7.11718563210969e-09 1.22939491169915e-08 -1.14891317167535e-08 1.69288142568857e-08 -3.86551588957388e-08 -1.53740083181702e-08 7.59075781329093e-08 2.54170312014176e-08 8.13771818548255e-07 -8.38793070277087e-08 3.01307738794127e-09 -2.51513804584805e-07 -3.85300601165019e-07 -7.69857255309666e-08
"R2031" -7.86281585119819e-09 3.05427503240472e-08 1.81332857968278e-08 -2.32119182172185e-08 -1.22033133043769e-08 -3.66925132215672e-08 3.69988886022995e-08 2.89639441573239e-08 6.97892412198325e-08 1.61879789261072e-08 -7.38065260991656e-10 1.55716272306106e-08 2.02451622780781e-08 5.06217666469597e-09 -8.35345973701165e-10 5.22795363748196e-08 -1.08055791255003e-08 -7.265087879631e-10 8.55959615343061e-09 1.83465349619096e-08 1.00282265427668e-08 -8.85418840499754e-08 -7.21363566377327e-09 -1.97204297760875e-07 -1.70397931123658e-08 -9.85975931754251e-09 -6.14672424013026e-09 1.05960910155254e-07 -1.00039402294002e-09 -2.62845910585463e-08 9.34104843545885e-10 -6.10229926148800e-09 1.47792146233079e-08 -4.11903784980851e-09 -1.55891631288476e-07 -4.72487356661495e-08 7.28509551616876e-08 -9.70543503307443e-08 2.72345115628623e-08 2.36826256416942e-08 -1.00654211310364e-06 -1.05217225419593e-07 -1.13881751005506e-07 5.34695467298017e-08 1.03386021116511e-08 1.28043075320369e-08 -3.16601391972841e-09 1.87042434379411e-07 4.88685717736652e-08 4.26450660411266e-08 1.456698851427e-07 -9.4365276520028e-09 8.03357808551576e-09 5.67780371840751e-08 -5.43547236965518e-07 6.65089657480216e-08 -1.40709809599828e-07 3.02654189864631e-07 2.11929648985288e-08 -2.56514035199828e-08 -2.39260076708232e-08 1.83343899527231e-07 -8.38793070277088e-08 9.64584390639661e-07 7.43372139220255e-09 -7.60405315798972e-09 7.22370967223907e-08 -7.85661154447397e-08
"R2032" 6.07841330002948e-10 2.56581737060364e-08 1.39895793763628e-08 1.5193644253623e-10 -1.2751415517132e-08 1.88007427556629e-09 -3.6106529377836e-09 -4.4452655314881e-09 -1.41950798294425e-08 -8.17784035481839e-09 9.87686390451178e-09 1.04885366644092e-08 5.38632537365559e-08 -1.78883611910073e-08 -3.74593606008897e-09 -3.75617472437552e-09 4.2447614263085e-09 -7.70733440143883e-09 1.51827010221633e-08 6.55350638465827e-09 7.72845043741011e-09 8.57902070529209e-09 -2.03266685652048e-08 3.70801471557465e-09 1.80985955713645e-08 -4.11493485859814e-08 -4.21421886399265e-09 8.53646605066967e-10 3.07176764990976e-08 1.45419205108763e-09 -2.46205888422627e-08 1.15403346559391e-08 1.13136921224141e-08 -5.92902777557294e-08 7.44730906111111e-10 -3.47315643787842e-08 3.85291059940593e-09 -1.6347607836525e-08 -2.53984634780463e-08 7.21340816257663e-09 1.80267134210725e-09 1.76168795526452e-08 4.40991047128624e-09 -1.34434048617817e-08 3.70004811309847e-08 -4.01283140351079e-09 -1.75012732132737e-07 -1.75108586966435e-08 4.44171098115365e-09 -2.80699596132743e-09 3.38020304376432e-08 -1.25433181617598e-08 3.96414144182483e-10 8.86107374689437e-09 -2.52375656056006e-09 8.04589169413047e-09 -1.5007951518014e-08 1.69356605721083e-08 3.9835021855303e-08 -3.47999348421368e-08 2.71675932791579e-08 -3.61177165049023e-09 3.01307738793694e-09 7.43372139220123e-09 1.19202883957931e-07 7.90597642783431e-09 8.69185208289249e-09 -3.44549242745929e-08
"R2033" -1.83949571843558e-08 -5.31756998889297e-08 -3.86132754982105e-09 1.04347633280853e-08 -1.7348976346323e-08 -2.97824960802406e-08 -1.05335082124403e-08 3.58131031597697e-08 2.86493214001016e-08 3.70228524673237e-09 -1.15531774249765e-08 2.39007771789216e-08 4.04943967099781e-08 1.23569540267603e-08 1.02723532810875e-08 1.70413979327531e-08 4.97915064187025e-09 9.5926278490485e-09 2.20423828319571e-10 -1.55947452777912e-08 1.80758519301521e-10 -2.02083850323299e-08 -8.28842866074583e-09 -1.10655682010388e-08 -5.25675654499849e-08 1.55909662783159e-08 2.43163451931998e-08 6.69412673656656e-09 2.2091196711581e-08 1.12924817792366e-08 -5.19623706689529e-09 -1.91407588421317e-08 -1.46377565883801e-08 -6.94454573920749e-09 5.26199953777177e-08 6.40394308796075e-08 2.46244748927252e-08 -1.02203901437789e-08 -1.62002193765219e-07 1.54349711247885e-09 3.33515144748857e-08 -2.99676124781647e-08 -4.5551523608262e-08 3.21559616637631e-08 -3.0774171674282e-07 -6.94448322839345e-08 3.14830546473111e-08 -1.10018373489113e-07 1.26825320916607e-07 1.55658521906298e-08 -3.34452394416862e-08 3.80100039111112e-08 2.79898917623006e-08 3.87896616366615e-08 -1.03616696540267e-09 -7.38937261896356e-09 3.51720356372391e-09 -1.89680761980699e-09 1.17985292788189e-07 2.24257379550795e-08 -9.6117343548526e-08 1.13351199229758e-09 -2.51513804584805e-07 -7.60405315799258e-09 7.90597642783311e-09 3.82773004715949e-07 1.35694631144993e-07 1.96030777056804e-08
"R2034" -1.27493518895345e-08 -3.8492718571718e-08 -1.86551588288473e-08 3.57128330979858e-09 -1.65991161592619e-08 -1.0922485135731e-08 1.07588157970361e-08 2.22053299599362e-08 2.25890610952095e-08 -9.90066354383507e-09 -5.23360480778274e-09 1.82791989196452e-09 9.38587936473439e-09 2.8473351117531e-09 7.36085538987671e-09 -6.71376898029236e-09 5.4070184867742e-10 5.62712695058504e-09 -2.39824422596333e-09 -5.99380750438088e-09 5.02635726164556e-09 -4.36012838992811e-09 6.44340776016515e-09 -2.68103193171264e-08 -1.14820344402048e-08 2.58986383348857e-08 1.48160973604369e-08 1.95862726829082e-08 8.77810327844532e-09 -1.54861548317855e-08 -7.23906805706782e-09 -1.22266906301231e-08 1.94975394066411e-09 -1.55077155491637e-09 -8.08948836685418e-08 6.28703770979014e-08 6.36334886069693e-08 1.84974464531617e-08 -2.65656302829151e-08 -2.42138838358145e-09 -2.3633616216224e-08 -4.37515987173022e-08 -3.72822367490154e-08 -3.32424665033339e-08 -5.6692002643687e-08 4.16557066627289e-08 -1.94813024519088e-08 1.52592474263119e-07 1.02668062211307e-08 4.92185275475369e-08 -5.74388568669609e-08 -1.51776349547227e-08 3.15563296135213e-08 1.95516185046996e-09 -4.18543832582097e-08 4.4495346319885e-09 -5.94755303881078e-08 -1.0258294328097e-08 5.10097966903759e-08 3.77230839712645e-08 -1.01686024027243e-07 -1.17922873184477e-08 -3.85300601165032e-07 7.22370967224117e-08 8.69185208289216e-09 1.35694631144992e-07 4.75820167879637e-07 -1.22587537587385e-07
"R2035" 4.47936423115543e-09 1.47579458305085e-08 1.82891177218971e-08 -4.36495174808883e-09 2.93971080971661e-08 3.66644860425625e-09 -2.66334612793945e-08 -3.18778792508086e-08 3.7939186013961e-10 3.74099471347869e-09 4.47060014032598e-09 -8.27120583615637e-09 -2.60822026667536e-08 1.69720026705704e-08 3.0431488828838e-08 2.05807529001445e-10 5.41893313004726e-09 1.21628922195329e-08 3.62117203377301e-09 -5.32238833284712e-09 -2.85941765428636e-09 1.19946104604894e-08 -2.20932844761669e-08 4.69755001328410e-09 1.00063711000907e-08 -2.64693450862917e-08 7.94449364023137e-09 -1.15694276660902e-09 -8.57415348827344e-09 2.37262437999112e-08 1.15090839533285e-08 2.00602233186636e-09 -1.19856381141148e-08 6.58611011517244e-09 4.02379554756964e-08 -2.64713715719411e-08 -4.36866082968909e-09 3.46165465663848e-08 -3.52769951151851e-08 -1.81379386090449e-08 6.54805091724202e-08 4.51418897170691e-08 -2.36315741042207e-08 -6.51409418864191e-09 -7.58268936594935e-08 1.38957627746197e-07 8.78645684062043e-08 -3.44521106199087e-08 -8.15228515842204e-08 6.06774579218822e-09 -1.08853790317205e-07 1.91565770836363e-08 -1.98863558352052e-08 -9.11710821769461e-08 1.19317681116503e-07 -2.9192462074161e-08 8.96040423125557e-09 7.92632016056773e-09 -5.44528613438218e-08 1.23260861399777e-08 3.40349429524819e-08 -7.72147062378881e-08 -7.69857255309565e-08 -7.85661154447313e-08 -3.44549242745926e-08 1.96030777056784e-08 -1.22587537587397e-07 2.7998154091657e-07
