# Supplementary material for: NODDI and Tensor-Based Microstructural Indices as Predictors of Functional Connectivity
Source: PLoS One. 2016 Apr 14;11(4):e0153404. doi: 10.1371/journal.pone.0153404 (PMC4831788; doi:10.1371/journal.pone.0153404)
Supplement: S1 Data — a) Functional connectivity matrices, both fMRI and EEG connectomes across all subjects, in the form of precision matrices and b) structural brain connectivity matrices across all subjects and microstructural indices. Columns and rows are named according to the corresponding brain region that represent. (ZIP) [file pone.0153404.s001.zip › DATA/EEG/47/precShr_EEG_wholeTS8_13.txt]

"C1001" "C1002" "C1003" "C1005" "C1006" "C1007" "C1008" "C1009" "C1010" "C1011" "C1012" "C1013" "C1014" "C1015" "C1016" "C1017" "C1018" "C1019" "C1020" "C1021" "C1022" "C1023" "C1024" "C1025" "C1026" "C1027" "C1028" "C1029" "C1030" "C1031" "C1032" "C1033" "C1034" "C1035" "C2001" "C2002" "C2003" "C2005" "C2006" "C2007" "C2008" "C2009" "C2010" "C2011" "C2012" "C2013" "C2014" "C2015" "C2016" "C2017" "C2018" "C2019" "C2020" "C2021" "C2022" "C2023" "C2024" "C2025" "C2026" "C2027" "C2028" "C2029" "C2030" "C2031" "C2032" "C2033" "C2034" "C2035"
"R1001" 3.46946246670317e-07 -8.7839711144878e-09 -1.02091485167323e-08 -9.18843934643787e-09 1.08466323303313e-08 -9.14477249892656e-08 -9.67915382151042e-08 5.30874533221227e-08 5.92012579820085e-08 7.47729259657877e-08 -1.74757578052033e-08 -9.57356822854757e-09 6.4507726656017e-09 -3.35009753716049e-07 -9.42151252150549e-11 -3.81063712479158e-08 2.99829316663149e-08 1.50567610160892e-08 -3.92118342957762e-08 -7.13176191178064e-09 -4.66993835080502e-08 2.4239308780246e-08 2.99684766334068e-08 -2.28651853875811e-08 9.27763605322634e-09 2.72460882732536e-08 -8.90572183254532e-09 6.40339335015682e-08 1.78400542339123e-07 9.21930372584058e-08 -5.33491621569445e-09 3.45613400998286e-08 -1.82283524857456e-07 -1.22795705186524e-09 -1.31178276021856e-09 1.12315625769343e-08 8.12211881014997e-09 5.25096635036165e-10 1.66931187227754e-08 -2.75104949024076e-08 3.23571003115076e-09 3.32110701664346e-09 -5.75969900087285e-08 2.15026238416772e-10 1.58279509368808e-08 4.06938083143248e-08 -1.04488243688143e-08 2.96221411585797e-09 -4.26098461238522e-09 2.31799250982199e-08 -4.52173644569803e-11 -2.59916256095311e-09 -4.0294167382422e-09 -3.61985051485457e-09 7.20523211316966e-09 -9.83395055069033e-09 -9.76402215583156e-09 5.28825153852139e-09 -8.54869008469657e-09 3.18358182194471e-09 -1.04546819792076e-08 -1.0837558340796e-08 8.86240357167917e-09 -4.94030040495748e-10 6.26113636021127e-09 -1.89316249883158e-08 -5.21797768968781e-09 3.60279372619369e-09
"R1002" -8.78397111448745e-09 2.65077759572801e-07 1.24033193282635e-07 -9.78623211204752e-09 2.62809269613359e-09 -1.45132959104167e-09 -1.24039325912017e-08 -1.17966453967146e-08 -2.39930488508579e-08 1.3511257065523e-09 -9.74172702604058e-09 2.47425341987848e-09 -2.08771704940037e-08 -2.01139751285067e-08 9.76062594651222e-09 -2.38919587748511e-08 -9.20129301154205e-08 7.53711720729247e-10 2.08149427948886e-08 -2.07729470570276e-09 7.69467752617558e-09 -2.98579969573489e-08 -6.08169989923071e-08 4.83679451045608e-08 -6.74726698623175e-08 -3.78465869968277e-08 -1.89186689685834e-07 2.11687461965037e-09 3.57057156120047e-08 1.31649532711947e-08 1.74803760037586e-08 7.05651807390689e-09 8.08777073611938e-09 1.11520649161206e-08 -5.77462044856997e-09 -2.19792928181167e-07 3.64998328379842e-08 -4.2978492116814e-09 9.91987676505626e-09 1.76565766410061e-08 1.4468087331034e-08 8.12031454361207e-09 5.03353199124575e-10 -2.24707113896604e-09 -1.31688215825736e-08 -5.878501469415e-09 1.19958594121768e-07 -1.34717043958523e-08 -1.14919465187258e-08 -3.91790673422566e-08 -3.30306346697972e-09 3.48866578217282e-09 1.11875280112071e-08 1.7017795321296e-08 9.6479865171556e-08 1.99909342309926e-07 -1.36075922253608e-07 -1.12923965355552e-08 -7.82425877222682e-08 2.68341651583439e-10 1.22593681875836e-07 1.08632944433631e-08 2.04766318978328e-08 -8.86445554424545e-09 -3.14973998998829e-08 -6.7571557799206e-09 -1.13430961377226e-08 -4.57510605215793e-10
"R1003" -1.02091485167361e-08 1.24033193282629e-07 4.39690866508727e-07 -2.05076206534692e-08 1.58101072090911e-09 1.28387407050987e-09 -1.3085485197776e-08 3.06444335040786e-08 5.75833038900141e-08 -3.35664405663206e-10 2.82014795113484e-08 -1.00782001052513e-08 2.08139232627443e-08 8.67693662628389e-09 -5.09057709541698e-09 9.97324788345e-08 -1.13346281633749e-07 -1.22241542910718e-08 6.97698110978454e-08 7.30060943032854e-09 4.26352394952102e-08 -1.75303545704965e-07 -2.21812320305399e-07 -2.36005276636785e-09 1.99766965606318e-08 -1.66664152014295e-07 -2.92427921756819e-07 1.44828509008119e-08 3.37236403759257e-08 6.91618981878594e-09 6.9308716338731e-09 -4.96139476065616e-08 -1.79760507932434e-08 1.06435794608478e-08 2.52586702031744e-09 -4.5282670013876e-08 -1.19720893025701e-08 -5.40584258152019e-09 -1.5667771168294e-09 1.02166769449368e-09 -1.79745386451228e-08 1.11046251615887e-08 -2.9067844741548e-08 1.32294990564658e-08 -2.63325560537208e-08 -1.17210477348127e-08 -3.82617076392502e-09 -1.3499646496075e-08 -9.70406603405459e-09 -3.35016661893665e-08 -1.56829640389146e-08 2.01227955158014e-09 1.72713611858662e-08 8.13690539242003e-10 4.19808659139696e-08 1.55914620931713e-07 -4.42103685895313e-08 3.33977749219773e-08 -3.81394973991479e-08 6.30365561364039e-09 9.31206239783275e-08 3.37979328043448e-09 6.00506197913745e-09 1.33539471882084e-09 2.45437610304756e-08 1.19450916084255e-08 -1.23697074334513e-08 1.79142756088116e-08
"R1005" -9.18843934643557e-09 -9.78623211204998e-09 -2.05076206534679e-08 4.35887704786289e-07 5.9551274363894e-09 1.89370447721081e-08 3.63834239986516e-08 -7.05550218644067e-09 -3.39135580272856e-08 -4.89759739238594e-08 -1.29251318041308e-08 6.4852307961957e-08 1.17917538311838e-08 -4.28944039953862e-08 -1.47067397780507e-08 2.41941665484223e-07 -1.47187079618869e-08 -1.14492171623184e-09 -6.15106193048601e-10 -1.36151888769978e-07 -5.75925583057172e-08 -7.5978037250417e-08 3.63117009075942e-08 -4.9014479821453e-07 -4.28536958796578e-09 2.35077160142735e-08 -1.53146127702483e-08 2.341740246891e-08 2.92587439768704e-08 1.99135818005703e-08 -7.86851802883576e-10 1.10007888955773e-08 1.28242252299087e-08 2.06251955416339e-09 9.40691894562276e-09 7.53718939165893e-08 2.47696031829546e-08 -3.57158244756787e-07 -6.51257235330663e-09 -5.11819182117216e-08 5.13874742884817e-08 1.48800330513832e-08 8.42915052738622e-08 1.85277291661202e-07 -5.18685944797678e-09 -8.68939108399632e-08 7.5520873873836e-09 -3.64532830966378e-08 1.46231210122042e-08 9.13471204927611e-09 -7.03521862873102e-09 1.14373304466897e-09 4.25865649767487e-09 1.18416312381468e-07 5.63970815089305e-08 -6.70955729711969e-08 -4.1939763408462e-08 1.27226898348706e-07 -1.94357489094204e-08 7.73183937722749e-09 -3.55909390955609e-08 -4.23739142223138e-08 4.11947651487094e-08 -3.03865230920094e-08 -4.60167854251844e-09 -3.5864521529661e-09 -3.04159965721676e-08 7.59810478904581e-09
"R1006" 1.08466323303315e-08 2.62809269613307e-09 1.58101072090965e-09 5.95512743638977e-09 1.5973474687762e-07 -1.29484521114971e-08 -3.07312604685351e-09 -2.67769832531185e-08 1.14932193063856e-08 -7.27505259616105e-09 3.38294354055294e-08 2.38533160290293e-08 -2.33127634575345e-07 1.64947481261956e-09 -1.63630762528372e-08 1.43072881028226e-09 -1.51165636408845e-08 -2.45473828523338e-09 -8.3239824128084e-09 -8.26885574916218e-09 1.07549038920677e-08 -3.11720304627972e-09 -5.31328865398888e-09 -1.48833667885175e-08 8.47609968148863e-08 6.42295337313391e-09 -2.54881360276358e-08 1.96852209880657e-08 7.04417254814141e-10 -1.0115354055353e-08 1.1194206143134e-08 -5.10383344470497e-08 -2.25755712380521e-08 7.85165127335891e-08 4.18093462650519e-10 1.75906850725901e-08 6.09900341857841e-09 5.45391480249272e-10 -2.98132170813815e-08 -2.07109445158166e-08 1.44832287957129e-08 -1.46178107774471e-08 -3.04105472220393e-08 6.61099897662488e-09 6.36175203383729e-09 1.58161606807466e-09 4.59080257375393e-08 1.25015724892821e-08 5.29131799222694e-08 6.2334292050601e-09 3.97448571698378e-09 -4.38173596519821e-09 -6.68569673454019e-09 -7.28992684153727e-09 5.97532813762837e-09 1.06631865368865e-08 -1.5460650020108e-08 -2.90098407397834e-09 -2.41060953436784e-08 -1.39078877314766e-08 -1.98360930382045e-08 4.72360979518024e-10 -6.4247026183065e-09 -5.36762290785282e-09 -1.09298016519439e-08 2.26178090364149e-09 -1.6010162554604e-08 3.62192197519868e-08
"R1007" -9.1447724989267e-08 -1.45132959104271e-09 1.28387407051051e-09 1.89370447721097e-08 -1.2948452111498e-08 8.58812090019296e-07 1.17401576281212e-07 -4.55369855094342e-07 2.68000729372953e-07 -2.06824403548019e-07 -6.05773814771584e-08 -4.60735854627918e-07 3.56804102446611e-08 -3.09213904970197e-08 -1.12842664181295e-07 1.93901386021757e-08 -4.02236520483102e-08 3.64788207618629e-09 2.96114187310372e-08 9.43675283513312e-08 2.59697010678713e-08 -7.2282999974919e-08 5.22310696521839e-08 5.41136705071058e-08 2.2467165686172e-08 3.881431529238e-08 -2.21194491544762e-08 -1.19092705175787e-07 2.70670429631864e-08 -4.08856551517934e-08 -1.80679367518852e-08 7.44009548775669e-08 6.71664321268662e-08 -3.66237489838048e-08 -1.93217618561304e-08 3.33534312145976e-08 -3.20044827602531e-08 -3.93990439209262e-08 3.4629280205794e-08 -3.43630359713345e-08 3.20013451338588e-08 -5.22584092406878e-08 -1.83158467513422e-07 -3.85296731182444e-08 4.59007794614174e-08 1.2797199629863e-07 -3.38554935665761e-08 5.68945737007386e-08 5.36715809367945e-08 -3.85529715877828e-08 -1.21650107480403e-08 -4.75164862196271e-09 2.56175050361261e-10 3.84901993736576e-08 -4.64364228815446e-09 2.62521761633724e-08 2.86050419434425e-08 -8.94099949071239e-08 -3.39497181177778e-08 -4.63501035216694e-09 8.18122783103302e-09 7.73071997504771e-08 -1.79561925993684e-08 -2.05331674590474e-08 8.75077011018389e-09 -4.14092915760817e-08 9.18660109352883e-09 6.48065234764242e-09
"R1008" -9.67915382151112e-08 -1.24039325912013e-08 -1.30854851977771e-08 3.63834239986524e-08 -3.07312604685178e-09 1.17401576281214e-07 4.34511995477066e-07 -9.17465091940207e-08 -1.55332200735596e-07 -9.41272771920709e-08 5.72082770431636e-10 -6.13171019889361e-08 -2.42821472205768e-08 5.76328059110092e-08 3.57836170238125e-09 -8.88066267539372e-09 1.78736493324587e-10 -1.17098480617629e-08 1.15536512259687e-08 3.59271709725078e-08 1.63434109552548e-07 8.61930574091401e-08 -2.58888970581797e-08 7.48203084528017e-08 1.8588478266023e-08 2.83446498243643e-09 6.15245038669019e-09 -2.85696011515879e-07 -3.52652143858482e-08 -2.76080459299696e-07 3.06952025122565e-09 2.61110377347622e-08 1.22373955915219e-07 -3.24517878900315e-08 -2.9118030250877e-09 1.55142979591322e-08 -5.28016855103845e-09 -3.7232193458661e-08 1.38596067727359e-08 -2.19146068413521e-08 -4.14402921062981e-08 -9.26801844858707e-09 1.3095926778792e-07 2.15569340177788e-08 1.48731579199881e-08 1.3123031447888e-08 -1.1522787494565e-08 1.57387918902481e-08 -1.11987107423093e-08 -1.38987073091133e-08 -6.51228979642038e-10 -1.27822601015056e-09 2.10670368390052e-09 -4.32513323023642e-09 -6.3244853498318e-09 -5.21776463699877e-08 8.92064510418001e-09 2.27138667497006e-08 -9.37562908065664e-09 -3.06881051802384e-09 7.60608870764326e-09 -3.50177580379899e-09 -1.13131732111351e-10 1.34631632986707e-08 7.62368705862803e-09 -1.01333818966597e-08 -9.27335555064444e-09 -9.4584394471796e-09
"R1009" 5.308745332212e-08 -1.17966453967145e-08 3.06444335040748e-08 -7.05550218644185e-09 -2.67769832531183e-08 -4.55369855094343e-07 -9.17465091940214e-08 6.22773086417531e-07 -1.448750095944e-07 9.18058917920582e-08 9.45532939784288e-08 2.6501063564879e-07 3.47489998957799e-08 -2.31070538707941e-07 -3.80071634158213e-09 -1.32953929663272e-10 -4.08588591486208e-10 -1.36208017584302e-08 2.10766414971132e-11 -5.65111666897755e-08 -5.54354835838798e-08 2.17686855809111e-08 -2.96472133246182e-08 -3.53575144307229e-08 -4.33053848021878e-08 -6.94379421272105e-08 -5.81743245019644e-10 6.98571087667418e-08 9.93480895569913e-08 9.49134305699964e-08 1.92341774209738e-08 -2.30237486053283e-07 -9.4484199919296e-08 5.29542191924316e-08 2.05741708684845e-08 -5.77167620695906e-09 -2.96558643296749e-09 9.41318454784256e-09 2.75815015084339e-08 -4.78999581091084e-08 -3.06002160938543e-08 1.71760337160271e-08 1.24491244642241e-07 7.86483784173583e-08 -3.54914069706999e-08 -1.04814890450313e-07 -1.2921638652152e-09 -1.90545517055698e-08 -3.83609152881222e-08 1.04224759575777e-08 -2.89682421347435e-09 7.99515073490583e-09 6.0024780938592e-09 -2.26106801983478e-09 6.65528816501206e-09 -1.06469399859447e-08 5.18317676055468e-09 4.71809329086698e-08 2.80682456531514e-08 8.77358360684781e-09 1.01522229128443e-08 -2.90759194357279e-08 -1.82652259938133e-08 6.04510206017491e-09 6.32992896380442e-09 3.12175853331958e-08 1.7969656397479e-08 -2.20418365651365e-08
"R1010" 5.92012579820059e-08 -2.39930488508587e-08 5.75833038900135e-08 -3.39135580272864e-08 1.14932193063849e-08 2.68000729372951e-07 -1.55332200735598e-07 -1.44875009594399e-07 1.29389273235158e-06 1.03494678782382e-07 -2.5791126044156e-09 -3.80994721205287e-07 -1.93650004738263e-08 4.02902218801156e-08 -3.43504701704685e-09 3.11251923396438e-07 1.38501976934004e-08 2.42851484653704e-09 1.18607565488794e-08 4.12950397879796e-08 -1.13768016232838e-07 -4.99517865893911e-07 8.96558331567597e-08 -7.02329312841306e-07 3.11388609019191e-08 -1.46776002415986e-08 -6.54600958109762e-08 3.47555163263314e-07 -2.90331476916385e-08 4.09426527605718e-08 -7.67359843921637e-09 1.21062422247972e-08 -5.56213758244674e-08 -8.0361396657768e-09 -4.03204993329994e-08 7.46386366321428e-08 -2.40419197499011e-09 -8.17437428336495e-08 -7.55406118279818e-08 -7.22191443210306e-08 -1.40163022695939e-07 -6.91271789627526e-08 -1.29227860772077e-06 1.89007219629028e-08 -1.50042798961006e-08 9.29193631713829e-08 1.66913730819549e-08 3.47488686074904e-08 3.92201735895219e-07 1.03908489642987e-08 -3.5483385884566e-08 1.0191297611067e-08 -1.54192302221361e-08 6.81654649891989e-08 -3.06210397921927e-08 1.46590602016225e-07 -1.83066435584184e-08 5.62957294144939e-07 -2.27124313643611e-08 3.12264060881614e-08 -5.38920456974632e-08 -1.38906339533898e-07 -1.69970978036101e-08 1.28904800691015e-07 -9.98855476424996e-09 1.45557014117249e-08 3.09360456156312e-08 5.52538530468164e-08
"R1011" 7.47729259657896e-08 1.35112570655456e-09 -3.35664405671303e-10 -4.89759739238607e-08 -7.27505259615979e-09 -2.0682440354802e-07 -9.41272771920725e-08 9.18058917920594e-08 1.03494678782383e-07 2.92479728754023e-07 1.33088156447719e-08 -9.84148900259746e-09 -2.43966632743397e-08 -1.38266538704956e-08 6.62426884689404e-08 6.42901533523611e-09 2.00524687994726e-08 1.47425565637169e-10 -8.68103134844768e-09 -6.82125026415544e-08 -1.79356230869679e-08 -3.04722757718603e-08 1.61995209475526e-09 -1.9423673039793e-08 4.94283024649262e-09 -1.7239564393619e-08 -2.34327726243093e-09 4.57316329081001e-08 -1.33720109737063e-08 2.86042291317401e-08 4.41381055907326e-09 -8.8932345067692e-12 -4.05840536537953e-08 1.53704600813463e-08 -8.6577402108568e-09 -8.83280921899104e-09 1.34402966118949e-08 8.20819651174611e-08 7.89659080791682e-09 -1.45563583254828e-08 -3.80674546579605e-08 4.09541112400449e-10 -9.49893876897777e-08 -1.92869696325894e-08 -1.26959087866812e-08 3.47042667770862e-08 1.28874487629651e-08 -9.2048424709124e-09 -1.02160843300775e-08 1.89000482005481e-08 -1.84083251198498e-09 1.86738245898743e-09 -3.0032163383837e-09 1.0000596705942e-08 -2.07983205453948e-09 1.13206980088782e-08 -1.54065778743578e-08 -4.01610550317832e-08 4.4753978745805e-09 7.40556160614714e-09 -1.09611805407497e-08 2.15468473835756e-08 1.23650455283503e-08 2.45598412245896e-08 -6.06086681113247e-09 7.37297091593578e-09 -1.69222675860406e-09 1.23427530364595e-09
"R1012" -1.74757578052025e-08 -9.74172702604133e-09 2.82014795113484e-08 -1.29251318041314e-08 3.382943540553e-08 -6.05773814771591e-08 5.72082770434213e-10 9.45532939784295e-08 -2.57911260441559e-09 1.33088156447741e-08 1.57523692293071e-07 2.50299268756715e-08 -1.52892721899646e-07 2.1705277669471e-08 1.83111026075158e-08 -7.54178403182174e-09 2.65202926679402e-08 -1.87700764751795e-08 -2.04874043223625e-08 -1.5251149978877e-09 1.15452635740387e-08 3.74889179204519e-10 -6.92331192603763e-09 6.85347872624751e-09 6.30111445855696e-09 -7.93637348177542e-08 -1.27361576336802e-08 -4.59872351522896e-09 1.49029995364705e-08 -5.94203785727388e-10 2.53117883214076e-08 -1.01336259967377e-07 -7.68717346433203e-09 -2.91760052663622e-08 -2.83817639566232e-09 3.10872120452011e-09 -5.11422776655615e-09 -4.54889898161453e-10 1.88361030463823e-09 3.49350356442921e-09 -1.81116071668394e-08 -4.48747784813134e-09 2.58057864426636e-09 7.55235508253815e-09 -1.09132752030914e-09 -2.84095408044403e-09 -1.07390096725043e-08 5.87968872836572e-09 -9.87307256347767e-09 -2.60075952194626e-09 5.5055975543594e-09 -4.0122343313194e-09 4.17640657309112e-09 -4.45435055675597e-09 7.15465605893776e-09 2.45579645844587e-10 -4.39358089638011e-09 1.61501733781522e-08 4.26774597216384e-08 -2.03697597415345e-08 2.55463109702785e-08 -3.93990384117302e-10 4.43486766198729e-09 3.11426215523839e-09 2.2771807681568e-08 -3.0186631856921e-09 -1.10532644545651e-08 9.62747373630216e-09
"R1013" -9.57356822854844e-09 2.47425341987857e-09 -1.00782001052491e-08 6.48523079619584e-08 2.38533160290281e-08 -4.60735854627916e-07 -6.13171019889343e-08 2.65010635648791e-07 -3.80994721205287e-07 -9.84148900259823e-09 2.5029926875673e-08 4.39315195561391e-07 9.30994405423086e-09 -6.13105653809852e-08 5.94869320769784e-10 -1.72142085722409e-08 1.83693630151932e-09 -3.66484813650042e-09 -1.61794662397331e-08 -8.55050699117495e-08 -2.2980617366946e-08 1.07772515045068e-07 -4.65185259737537e-08 -7.92498561226171e-08 -2.92401491965846e-08 1.36551708338915e-09 2.48701197058263e-08 1.16400144714125e-07 5.49088831724094e-08 2.82616789403631e-08 1.20576664245038e-08 -4.75890365091887e-08 -2.76873420085405e-09 6.50181057118641e-09 1.97314705952308e-08 -7.75212708122198e-09 1.89842123638364e-08 -6.23341425027117e-08 -3.7185678270687e-08 5.64986855511799e-08 -1.10446351292838e-08 3.66591113962618e-08 3.09950915169634e-07 5.54944383716353e-08 -1.922797080341e-08 -2.60313982928561e-07 7.13706956131389e-09 -3.76716342088357e-08 -2.66872265552585e-08 3.36778605046543e-08 8.2546802291784e-09 3.29122219090464e-09 5.71770631164835e-10 6.47625179633216e-08 -8.21078339993165e-09 -4.91680251536723e-08 -1.42715115984866e-08 8.52190750037943e-08 2.02954331919479e-08 -1.57898567744952e-09 -8.48059882023828e-09 -7.67468275940545e-08 5.03902304148457e-09 1.12182881026364e-08 -1.96093008162087e-09 2.06608887193906e-08 -1.25850755277135e-09 -5.29463594388529e-09
"R1014" 6.45077266560125e-09 -2.08771704940036e-08 2.08139232627422e-08 1.17917538311839e-08 -2.33127634575345e-07 3.56804102446631e-08 -2.42821472205781e-08 3.47489998957797e-08 -1.93650004738268e-08 -2.43966632743396e-08 -1.52892721899646e-07 9.30994405423045e-09 7.99775217763162e-07 -1.11386528736069e-07 -3.77710525010047e-08 1.51469363906346e-08 4.03707790700122e-08 1.2182476746365e-08 9.51704365366934e-08 4.95852061915114e-09 -7.07085267346911e-08 6.18820821514221e-08 -6.25818581488471e-08 -2.54471191828674e-08 -2.21988589867985e-07 -3.26187490092819e-08 9.18695144769813e-08 2.79273908201387e-08 1.38985294119949e-07 4.34433428027387e-08 -6.57733370973429e-08 8.30188105490219e-08 8.65363148280967e-08 -3.60343991407109e-07 8.29503024062779e-09 -1.19182042688058e-08 -5.29143477407193e-08 -1.98940334634237e-08 -9.67208223118471e-08 -9.87702735310834e-09 -1.1532634116679e-08 7.94769051075712e-08 2.37310933671287e-08 3.00161303056821e-08 -6.13012052900128e-08 -6.06008483152537e-08 -1.48772149947613e-07 -8.02144340922753e-08 4.11645946145646e-08 -2.42901823419829e-08 -5.46446505278955e-08 1.73147913035034e-08 7.97508211299562e-09 2.95114363566474e-08 -3.38596168450076e-08 -9.84990557833549e-08 9.79241796789161e-08 1.69659148059136e-08 -3.61884297570006e-08 9.39445268414603e-08 6.26229838087056e-08 -4.32759246002002e-09 -7.87011301630896e-09 1.07735581153121e-08 4.91562868090917e-08 5.4803477832657e-08 4.03086425117144e-08 -2.40297717627307e-08
"R1015" -3.35009753716042e-07 -2.01139751285071e-08 8.67693662628468e-09 -4.28944039953863e-08 1.649474812619e-09 -3.09213904970226e-08 5.76328059110067e-08 -2.31070538707941e-07 4.02902218801151e-08 -1.38266538704963e-08 2.17052776694714e-08 -6.13105653809837e-08 -1.11386528736069e-07 1.13186735210279e-06 5.18986575567668e-08 6.79816677700754e-09 4.12928806696949e-08 -1.75241789321252e-09 4.96080627160391e-08 3.38767486739999e-08 9.01970459322613e-08 -2.96614538910138e-08 -6.89082933796193e-08 8.69977192232862e-08 5.08212736060651e-08 -1.03037294441864e-07 4.19298663834422e-08 -1.0935657628228e-07 -7.6535512669781e-07 -1.23954252753181e-07 -7.55216532700343e-09 -1.95012570904909e-08 1.48874631508506e-07 1.88275067420727e-07 -1.3469856080635e-09 -1.50953995588084e-08 1.72825409992537e-08 7.85214972066149e-08 -2.46901453323482e-08 9.38593368060188e-08 2.42670531971448e-08 -8.98290254733497e-09 -3.84552833090886e-08 -9.65242864952054e-08 -3.64290220576586e-08 8.99071191023943e-08 5.68326012105248e-08 -2.90886862693028e-08 -1.51459514026319e-08 4.8011827604922e-09 1.0257117368824e-08 1.10155606619663e-09 -6.98262826039415e-09 -8.17879738960245e-08 -9.87360529153829e-09 3.99706427238564e-09 -1.90684349311676e-08 -5.00499699681048e-08 -2.24968450800037e-09 -2.12345517397422e-09 -4.45701263977958e-09 3.80176552733769e-09 5.0806598900743e-09 1.00912839801789e-09 -1.71335267267059e-08 4.09575368339925e-08 -1.20717536396894e-08 1.48770084471945e-08
"R1016" -9.42151252178226e-11 9.76062594651121e-09 -5.09057709541547e-09 -1.47067397780511e-08 -1.63630762528369e-08 -1.128426641813e-07 3.57836170237939e-09 -3.8007163415824e-09 -3.43504701704798e-09 6.62426884689425e-08 1.83111026075154e-08 5.94869320771753e-10 -3.77710525010045e-08 5.1898657556768e-08 1.25478550537063e-07 2.10047919523142e-09 3.13940919792321e-08 -3.84995229915529e-09 -9.36061265272355e-09 -3.50540625028104e-09 5.86882358448081e-09 -9.22027050874543e-09 -1.03597580662435e-08 1.7611334869137e-08 4.42666229409891e-09 -1.21272782031891e-08 3.97098444964132e-09 -1.38870577393445e-08 -2.37812392124488e-09 -8.41585683849929e-09 -2.25069855178982e-09 2.85188844276894e-08 -9.3768309060949e-09 -4.80757530107592e-08 2.62627495404971e-09 -3.31365707470236e-08 1.59905883366714e-08 9.69586796034529e-09 -2.93142930651581e-08 2.22863174772893e-08 -8.2405666875751e-09 3.2874249526909e-08 -1.92889402724589e-08 -2.35515962092053e-08 -1.18707529186089e-08 5.61524829330686e-08 1.38836030051005e-08 -2.9643548387229e-08 -5.67492971475546e-08 6.95772760422451e-10 2.30052609456201e-09 -6.32940547715955e-09 1.86464630073475e-09 -1.26607463933325e-08 1.22952215897917e-10 1.27094897004509e-08 -1.37151962642224e-08 1.5840865649211e-08 1.37142029440325e-08 -3.47379845188791e-09 8.81785177001228e-09 -5.52498974809916e-09 1.21782408765577e-08 5.60871147043393e-09 -1.74996316980027e-09 1.29201264724359e-08 -9.89517993344775e-09 1.91630732677367e-08
"R1017" -3.81063712479167e-08 -2.38919587748499e-08 9.97324788345004e-08 2.41941665484226e-07 1.43072881028193e-09 1.93901386021774e-08 -8.88066267539343e-09 -1.32953929663943e-10 3.11251923396437e-07 6.42901533523331e-09 -7.54178403182228e-09 -1.72142085722407e-08 1.5146936390634e-08 6.79816677700907e-09 2.10047919523189e-09 9.46203379069572e-07 -2.71076209682464e-08 1.66233545935449e-09 -3.79786824703673e-09 -3.1258762128253e-08 -1.86969841552353e-07 -7.16880461136824e-07 2.35338360925813e-08 -6.83130052558188e-07 1.87019905764729e-08 1.11337013869831e-08 -1.54373161301473e-07 9.43844826321461e-08 -2.3051527763485e-08 6.78897220352873e-08 7.52908395746355e-10 -1.65928162413014e-08 2.71461446424453e-08 6.82085371657951e-08 -7.88084074198073e-09 1.65528254160545e-07 -6.11568596518763e-08 -2.35454411201935e-07 -1.30124515053907e-08 7.153723334167e-09 -1.78953877718314e-07 1.62903513649711e-08 -6.25770351775562e-08 1.13184012923811e-07 -1.1338545369659e-08 -1.00784628377887e-07 4.64854307998793e-09 -3.1643428635273e-08 1.3119743963593e-08 -4.05976066051871e-07 -4.90883099259767e-08 -5.26675926807430e-09 1.55716937194113e-08 3.44729314290412e-08 5.79769979368118e-09 1.58617400630516e-07 6.08553531602866e-08 2.9929263173354e-07 -3.53858918255168e-08 1.85832072833029e-08 -2.88023669845745e-08 1.83975821207819e-07 3.95085967650526e-08 1.03422816156307e-07 -6.13332234642913e-09 4.5633934402891e-09 -1.96721154314071e-08 3.31051198349296e-09
"R1018" 2.99829316663158e-08 -9.20129301154177e-08 -1.13346281633755e-07 -1.47187079618867e-08 -1.51165636408853e-08 -4.02236520483111e-08 1.78736493321698e-10 -4.08588591488835e-10 1.38501976934e-08 2.00524687994759e-08 2.65202926679414e-08 1.83693630152056e-09 4.03707790700121e-08 4.12928806696957e-08 3.13940919792299e-08 -2.71076209682471e-08 2.09773858575728e-07 3.57581333283974e-08 -5.73738167594407e-08 4.64135625603555e-09 -2.96057549639554e-08 5.69620205325498e-08 1.66611214002626e-08 5.0679643270357e-09 3.28867665301019e-10 -3.71790373392826e-08 1.10951648608459e-07 1.00786388708823e-08 -3.05132908734743e-08 -2.74269604423499e-09 -5.57634415470583e-09 2.65169611073951e-08 -1.51500776792424e-08 -1.40511478636111e-07 -2.86258550121888e-09 4.46711209498493e-08 -1.52821182122604e-08 1.08528409235627e-08 -1.33846596472987e-08 9.99377375669993e-09 2.64759871966692e-09 -3.57735443338255e-09 -2.98077443124697e-08 -2.29055776682039e-08 -3.54327944312772e-09 2.1089558288841e-08 -4.05202279761726e-08 8.28276586972888e-09 1.16462459372211e-09 -1.77838537765413e-09 -4.55805777602494e-09 -3.2689350489524e-09 -1.68592209397181e-10 -1.16254160021362e-08 -3.07201016774304e-08 -6.72637599735927e-08 4.37679839550689e-08 6.94130701444585e-09 2.36224518286817e-08 1.0601820625767e-08 -3.10534086150437e-08 -3.73012348824781e-09 -1.12044232776244e-08 2.99950016591911e-09 1.92329021905907e-08 1.25610339800044e-09 5.80866328884963e-09 1.14836720019605e-08
"R1019" 1.50567610160902e-08 7.53711720729553e-10 -1.22241542910683e-08 -1.14492171623161e-09 -2.45473828523191e-09 3.64788207618644e-09 -1.17098480617641e-08 -1.3620801758429e-08 2.4285148465361e-09 1.47425565636038e-10 -1.87700764751802e-08 -3.66484813649933e-09 1.21824767463639e-08 -1.75241789321286e-09 -3.84995229915526e-09 1.66233545935578e-09 3.57581333284006e-08 8.05155263618744e-08 -6.31631151986567e-08 2.37532907956768e-10 -2.67194426243149e-08 4.63426411714702e-09 4.31231112317519e-09 -2.92454787661008e-09 -3.17850919243188e-09 -6.01953747800463e-09 2.09895469220529e-08 1.06614174506082e-08 -1.39174699103914e-08 1.3667032908574e-08 -2.99554603615841e-09 9.02832374004686e-09 -2.3531086785937e-08 3.5101708195834e-08 1.86082867091983e-09 -7.62063330979635e-09 1.52532200980908e-09 7.34822554577978e-09 1.90020601458175e-09 -1.87379086889248e-09 3.14420543585046e-09 2.29268730053239e-09 -3.63430026373269e-09 -2.6480448351855e-09 -5.64034256614344e-09 1.73936963543818e-08 4.16928170104204e-09 -2.55112431557435e-09 -5.40188710133378e-10 1.96526444909408e-10 -2.02193184754375e-09 -6.91709827493863e-10 -1.95511591412388e-09 -1.3817448367024e-08 -6.83764052505801e-09 -6.76736005946715e-09 8.49548982583756e-09 -6.84276390102696e-09 -5.88601901392875e-10 -1.9560415563701e-09 -1.28681884698746e-08 3.43029921474457e-09 -7.79567859564811e-09 2.5009343513359e-10 -2.62713294442633e-09 2.29427025442668e-09 8.08186396545888e-10 5.55941246638724e-09
"R1020" -3.92118342957773e-08 2.08149427948878e-08 6.97698110978439e-08 -6.15106193049809e-10 -8.32398241280663e-09 2.96114187310363e-08 1.15536512259675e-08 2.10766414987312e-11 1.18607565488794e-08 -8.68103134844608e-09 -2.04874043223648e-08 -1.61794662397335e-08 9.51704365366938e-08 4.9608062716039e-08 -9.36061265272404e-09 -3.79786824703761e-09 -5.73738167594418e-08 -6.31631151986613e-08 1.57963748184711e-07 5.75652072202554e-09 3.48216417450652e-08 3.73401974550023e-09 -5.36301304192012e-08 5.61244364024029e-09 -1.47244938633106e-08 -1.05044491598667e-07 -6.92609675264149e-09 -1.08827408937124e-08 -1.20935820713476e-08 -1.79138164351018e-08 -7.19946582396761e-09 -1.44019950808374e-08 5.42119874828354e-08 -8.37887260883983e-08 2.62719345177734e-09 -1.67535863087141e-09 -8.47955095154197e-09 -4.02970750083182e-09 -1.83118448819874e-08 6.03874981539254e-09 1.49648363784929e-08 7.3627143671382e-09 -4.87999261872302e-09 -1.54628817883146e-09 -1.34928225981351e-08 -1.63551448918464e-08 -1.96145292768534e-08 -6.2244943794875e-09 1.03021868603702e-08 9.56290504677176e-09 -1.93464359472651e-09 6.5980891820231e-10 4.68407059505802e-09 1.10551198348437e-08 1.10483195361646e-08 -1.99181598998294e-08 -1.27425298473395e-09 1.26803202098662e-09 -1.76465893682773e-08 -4.12885405399724e-09 4.73137917409599e-08 -1.26989452403968e-08 -9.86861776831553e-09 -7.05337268873306e-09 1.88801616274902e-08 1.43499323427342e-08 1.74783807082407e-09 4.98220395923427e-09
"R1021" -7.13176191178005e-09 -2.07729470570373e-09 7.30060943032385e-09 -1.36151888769978e-07 -8.26885574916184e-09 9.43675283513307e-08 3.59271709725053e-08 -5.65111666897761e-08 4.12950397879807e-08 -6.82125026415528e-08 -1.52511499788847e-09 -8.5505069911748e-08 4.95852061915185e-09 3.38767486740006e-08 -3.50540625028231e-09 -3.12587621282525e-08 4.64135625603434e-09 2.37532907958455e-10 5.75652072202659e-09 2.00344115691301e-07 1.43197164216805e-08 -7.01910844425056e-09 2.44660883879858e-09 4.62636288293749e-08 1.90654158454232e-09 -2.59661865884847e-09 3.64698769783968e-09 -1.04336065132193e-09 -1.93981835849994e-08 -2.16453159308314e-08 7.79234196635841e-10 5.50199852528419e-09 9.17780155662734e-09 -1.4506178118804e-08 -1.13454688963049e-08 -1.82660541375214e-08 -1.1555451839981e-08 -5.93940651955832e-08 4.85214214721298e-09 5.57319616290075e-08 -5.49388396073385e-08 -3.2746489726198e-08 -3.4967343416318e-08 -1.17259288199092e-07 6.32378773895739e-09 -3.9918411163729e-08 -1.01536147855036e-08 3.22659255624948e-08 3.14974112852896e-08 -4.51973578885205e-08 -3.51039179127932e-09 1.08160884392007e-09 -2.50653775132691e-09 -1.73818165352454e-08 -1.25899338838847e-08 2.55679105409192e-08 1.17234166880172e-08 1.99606569054513e-07 8.88722351206137e-09 -6.50999444774196e-09 1.84418909822652e-08 -4.00058166479584e-08 -1.70358359423986e-08 1.78573333475999e-08 2.70419280209191e-09 -3.25132149773085e-09 8.06401269040444e-09 1.65154392976201e-10
"R1022" -4.66993835080447e-08 7.69467752617934e-09 4.26352394952013e-08 -5.75925583057181e-08 1.07549038920673e-08 2.59697010678688e-08 1.63434109552534e-07 -5.54354835838787e-08 -1.13768016232838e-07 -1.79356230869577e-08 1.15452635740362e-08 -2.29806173669484e-08 -7.07085267346916e-08 9.01970459322655e-08 5.86882358448451e-09 -1.86969841552356e-07 -2.96057549639594e-08 -2.67194426243131e-08 3.48216417450696e-08 1.43197164216784e-08 6.73847177827263e-07 5.42837759035401e-09 -3.17135277080115e-07 3.60647980538799e-07 2.16998048535281e-08 -2.13014208399388e-08 3.94639247596496e-08 -3.27998364872343e-07 -6.61884554132288e-08 -2.64750454293005e-07 1.92529701813794e-10 2.06496889083235e-08 6.49838022121692e-08 -1.69107310320682e-08 4.76430799602258e-09 -4.66442023145704e-08 1.92557739176625e-08 2.40705092849123e-08 3.0845796310049e-08 -3.54839014700491e-08 1.86803256108153e-08 -3.52756771592642e-08 6.68727663736385e-08 3.24477332034926e-08 1.89887284006729e-09 -3.50967584330768e-08 5.92540852067674e-09 2.46158601857243e-08 1.77659525190076e-08 6.7362287507079e-08 1.2511937994364e-08 1.53050757894485e-09 -3.53129349761906e-09 1.12062591825832e-08 3.79225855913904e-08 1.03493768606331e-07 -6.42977851601898e-08 -8.34229505367101e-08 8.42318629750921e-09 1.80580989363003e-09 -3.55313315890164e-08 -4.28758544805085e-09 1.7195898095123e-09 -1.99239988459431e-08 5.75416645110157e-09 -4.88429121742883e-09 -1.23481628437348e-08 -3.17045925389695e-09
"R1023" 2.42393087802456e-08 -2.98579969573496e-08 -1.75303545704964e-07 -7.59780372504177e-08 -3.11720304627959e-09 -7.2282999974919e-08 8.61930574091396e-08 2.17686855809106e-08 -4.99517865893911e-07 -3.04722757718627e-08 3.74889179204716e-10 1.07772515045069e-07 6.18820821514222e-08 -2.96614538910137e-08 -9.22027050874609e-09 -7.16880461136817e-07 5.69620205325505e-08 4.63426411714683e-09 3.73401974549985e-09 -7.01910844425238e-09 5.42837759035318e-09 1.08124014056393e-06 -2.22653675082641e-08 4.45382627811268e-07 -4.30396067901021e-08 -1.33288010904015e-08 2.19882020364824e-07 -1.14454296733533e-07 5.45706505321136e-08 -1.05953523283545e-07 3.51741600809373e-09 1.39141775483715e-08 2.57413009206856e-08 -1.03147156152409e-07 9.95046461844455e-09 8.70420485866291e-09 -1.76288068754425e-08 1.46226595562126e-07 -1.1853976188319e-08 -1.00831569560235e-08 1.78089156734282e-07 3.16743560981091e-09 2.1119351747174e-07 -1.065453870158e-07 3.97192951297006e-08 8.69546631216116e-08 -3.62465553566671e-08 2.655773508327e-08 -3.45707309016162e-08 2.18605220257452e-07 3.26861444309945e-10 -5.57171336757347e-09 -1.24823358272662e-08 -8.31365010402495e-09 -1.01403549572874e-07 -6.73085340947086e-07 2.3059028838833e-07 -2.98995891910459e-07 -1.38366726031266e-08 -5.26814243084622e-08 1.13086238945144e-07 -7.9267861646468e-08 -4.03160196490118e-08 -1.20694866700184e-07 2.06224125805741e-08 -1.62417395776326e-08 2.21184980514533e-08 2.29466693909023e-08
"R1024" 2.99684766334076e-08 -6.08169989923066e-08 -2.21812320305402e-07 3.63117009075929e-08 -5.31328865398666e-09 5.22310696521834e-08 -2.5888897058171e-08 -2.96472133246209e-08 8.96558331567571e-08 1.61995209475397e-09 -6.92331192603792e-09 -4.65185259737542e-08 -6.25818581488471e-08 -6.89082933796242e-08 -1.03597580662452e-08 2.35338360925823e-08 1.66611214002629e-08 4.31231112317574e-09 -5.36301304192059e-08 2.44660883880143e-09 -3.17135277080107e-07 -2.22653675082617e-08 6.2494232780729e-07 -1.65270888398334e-07 3.94093345814375e-08 1.26680295887972e-07 -1.0351682211487e-07 9.6995397685714e-08 -6.96393506354246e-09 5.52787770797157e-08 -3.14543068351166e-09 3.91053720472854e-08 -1.53742453282126e-08 2.42144274101461e-08 -6.46918019399008e-09 6.96374638296844e-08 -7.76905493767059e-08 -2.43382291741402e-08 9.65048939687448e-09 2.06533836617527e-08 -2.97089395420825e-08 1.70688895247354e-09 -3.99687517549064e-08 -2.10086453977433e-08 3.52294648408404e-08 4.11770317379978e-08 -2.36024834515576e-08 1.44568109135041e-10 -2.42695475700656e-09 -1.03926217477623e-08 3.83429694457142e-09 -7.85719377914756e-09 -1.39279292917328e-09 -1.52560321319797e-08 -8.58915523719247e-08 -3.92658989894165e-08 9.95191240851378e-08 5.17466168755883e-08 1.19544705535969e-08 -3.30220502062664e-08 9.48886537146183e-08 -4.27150078936145e-09 -1.08020126909707e-08 2.53257567226998e-08 -8.85420000900717e-09 -3.69864447176593e-09 2.86314160276463e-08 -3.49299088103746e-08
"R1025" -2.28651853875809e-08 4.83679451045604e-08 -2.36005276636866e-09 -4.9014479821453e-07 -1.48833667885179e-08 5.4113670507111e-08 7.48203084528079e-08 -3.53575144307214e-08 -7.02329312841306e-07 -1.94236730397908e-08 6.85347872624824e-09 -7.92498561226139e-08 -2.54471191828674e-08 8.6997719223286e-08 1.76113348691371e-08 -6.83130052558189e-07 5.06796432703515e-09 -2.92454787661051e-09 5.6124436402386e-09 4.62636288293761e-08 3.60647980538797e-07 4.4538262781127e-07 -1.65270888398337e-07 2.0214069729075e-06 5.48768223508807e-09 -3.33617742930928e-08 4.94442695131464e-08 -9.85424200096188e-07 -6.27339859660669e-08 -7.23483421561761e-08 -4.63348276203003e-09 1.75717824539741e-09 6.4413328590011e-09 -5.06243554191801e-09 1.06356202579214e-08 -2.18755590925293e-07 -5.87834432150236e-08 5.59736062519918e-07 3.91463596802453e-08 3.64650797577517e-09 4.79406014439747e-07 -1.09907954924858e-08 4.66215027398636e-07 -1.70201379129832e-07 1.30880218179529e-08 1.12921901666382e-07 -2.36345742446576e-08 2.19796305171663e-08 -1.0728022810294e-07 -1.31973439503557e-07 4.67864296169859e-08 -3.47951453266585e-09 -3.93780870457959e-10 -1.06875718185204e-07 8.89851606223136e-08 1.23459137199051e-07 6.61517795002241e-08 -1.09171545774771e-06 4.48227934756792e-08 -4.70649125846266e-08 1.20011155857592e-07 2.90733053313898e-07 -3.10970685843272e-08 -2.43494168535063e-07 2.02053763770922e-08 7.49169477295398e-09 -1.94643205307319e-08 -3.14633250925055e-08
"R1026" 9.27763605322829e-09 -6.74726698623171e-08 1.99766965606299e-08 -4.28536958796553e-09 8.47609968148857e-08 2.24671656861726e-08 1.85884782660224e-08 -4.33053848021891e-08 3.1138860901918e-08 4.94283024649096e-09 6.30111445855719e-09 -2.92401491965848e-08 -2.21988589867985e-07 5.08212736060643e-08 4.42666229409795e-09 1.87019905764739e-08 3.28867665299479e-10 -3.17850919243311e-09 -1.47244938633105e-08 1.90654158454338e-09 2.16998048535301e-08 -4.30396067901024e-08 3.94093345814383e-08 5.48768223508773e-09 3.0781034635107e-07 -2.91099041095183e-08 -1.04810405752311e-07 -1.27069347153224e-08 -8.64697290616922e-08 -2.17876051792916e-08 -5.88001293127954e-08 -2.89359630832292e-09 -3.47827755396346e-08 1.42374278058922e-07 3.30419163201568e-09 7.64547379053048e-08 -3.24896573998353e-08 1.30136133623013e-08 3.52930037813917e-08 7.50801395194212e-09 2.15507187369974e-08 -3.07640298029961e-08 -2.56268349348431e-08 -2.11023423191402e-08 1.19956923661964e-07 3.34505311427524e-08 -1.71673282401151e-07 2.69407167946121e-08 -1.25041922014488e-08 -4.35154473546566e-09 3.74980782715072e-08 -2.15734562880808e-08 -4.16234433160026e-08 -1.3391180782652e-08 1.60271267660533e-08 2.41940521730817e-08 -1.78856917774378e-09 -1.14716213003823e-08 -1.15816491281899e-07 1.55147836713794e-08 2.34632352306314e-08 4.64720919496677e-09 1.26170794545977e-09 -1.87531291600602e-08 8.49077083760731e-08 -2.63221244002597e-08 -2.065103236294e-08 -9.99664081659831e-09
"R1027" 2.72460882732506e-08 -3.78465869968261e-08 -1.66664152014294e-07 2.35077160142723e-08 6.42295337313359e-09 3.88143152923796e-08 2.83446498243504e-09 -6.94379421272106e-08 -1.46776002415971e-08 -1.72395643936191e-08 -7.93637348177525e-08 1.36551708338717e-09 -3.26187490092839e-08 -1.03037294441861e-07 -1.21272782031891e-08 1.1133701386985e-08 -3.71790373392876e-08 -6.01953747800179e-09 -1.05044491598665e-07 -2.59661865884851e-09 -2.13014208399384e-08 -1.33288010904016e-08 1.26680295887972e-07 -3.33617742930944e-08 -2.91099041095224e-08 3.96799610297437e-07 -3.96180101523917e-08 5.26631478872311e-09 9.91392253782268e-08 1.10674340277675e-08 -3.12949630945964e-09 7.50842388133932e-08 -2.48515589613563e-08 2.65540828580654e-08 -5.99762658756947e-09 3.97085484799569e-08 2.59750369703264e-08 5.61945401537061e-09 5.31342376151007e-09 -5.02475184750952e-09 -5.62326273535901e-09 -9.9898966397118e-09 2.38473045228639e-09 -9.03691851725871e-09 2.45710907615819e-08 -1.98360070108172e-10 3.66727013854084e-08 7.36361015497380e-09 1.74548279825359e-08 2.9866403997923e-09 1.40995917450619e-08 2.77128713406944e-09 -1.81999945973484e-08 -2.46836423285826e-09 -4.78730881983779e-09 4.59726921370456e-08 -2.40892235865133e-08 -4.06154748670086e-09 5.76943831424306e-08 3.4036428717953e-09 -1.17757318987785e-07 -5.13421655631369e-09 1.14316894766492e-08 5.73600490029519e-09 -7.21557938173982e-08 -1.24703838284557e-08 9.96979863009143e-09 -3.67161948976837e-08
"R1028" -8.90572183254512e-09 -1.89186689685832e-07 -2.92427921756828e-07 -1.53146127702462e-08 -2.54881360276367e-08 -2.21194491544766e-08 6.15245038669439e-09 -5.81743245020354e-10 -6.54600958109756e-08 -2.34327726242976e-09 -1.27361576336783e-08 2.48701197058255e-08 9.18695144769822e-08 4.19298663834419e-08 3.97098444964155e-09 -1.54373161301474e-07 1.10951648608457e-07 2.09895469220527e-08 -6.92609675264496e-09 3.64698769783724e-09 3.94639247596406e-08 2.19882020364826e-07 -1.03516822114864e-07 4.94442695131435e-08 -1.04810405752314e-07 -3.96180101523907e-08 9.22711582782251e-07 -2.35453013323557e-08 -5.78077293059672e-08 -1.86213649132233e-08 -2.24487404941167e-08 8.78928448289162e-09 3.24460150255696e-08 -1.92223568248184e-08 2.08881081301498e-08 -5.96095688691786e-08 1.62091700348046e-07 4.11377119486753e-08 -1.75009950305053e-08 -8.60417842937774e-09 4.28541086941144e-08 5.96689139872332e-09 8.01658841298623e-08 1.6458368913306e-09 -4.017821028882e-08 -2.74854126054558e-09 1.66137541635204e-08 -1.77162013035087e-08 -5.09399293787509e-09 1.27283289818896e-07 -2.28818112784533e-08 2.15278017852157e-08 -2.44694726083074e-08 -4.01163599988033e-08 -6.22239885506369e-08 -3.49196631793233e-07 7.8809825256903e-08 -6.53726674313231e-08 7.75582969861517e-08 3.8876965494866e-08 -3.51022798405762e-07 -3.83603494823554e-08 -1.29140435255335e-08 -1.95405430058798e-08 6.6053787239085e-10 8.65892915993124e-09 -7.22256089743864e-09 5.77321992062512e-08
"R1029" 6.40339335015773e-08 2.11687461964715e-09 1.4482850900816e-08 2.34174024689117e-08 1.9685220988065e-08 -1.19092705175784e-07 -2.85696011515874e-07 6.98571087667389e-08 3.47555163263313e-07 4.57316329081002e-08 -4.59872351522885e-09 1.16400144714119e-07 2.7927390820138e-08 -1.09356576282281e-07 -1.38870577393433e-08 9.43844826321458e-08 1.00786388708823e-08 1.0661417450609e-08 -1.0882740893714e-08 -1.04336065132121e-09 -3.2799836487234e-07 -1.14454296733532e-07 9.69953976857216e-08 -9.85424200096197e-07 -1.27069347153228e-08 5.26631478872152e-09 -2.3545301332359e-08 1.09300695971189e-06 7.08988286107722e-08 1.20512774217738e-07 3.99078574357925e-09 -1.06021097304742e-08 -5.11234524556854e-08 7.36817863113265e-09 -8.21727632858388e-09 3.42732198336072e-08 7.49528090933057e-09 -1.08395291319078e-07 -2.65113467314441e-08 4.11023108778924e-08 -2.65426589504825e-07 1.94507075477605e-08 -2.49890848764835e-07 -1.69104451054797e-08 -5.51187314684155e-09 -2.62693982105031e-08 1.88399688201263e-08 -1.21721001643937e-08 6.78023353588222e-09 1.36859597962851e-07 -3.1199928657598e-08 -5.75764352152142e-10 1.65986316983901e-09 4.17184163839415e-08 -1.08816042976685e-07 -9.01971730019643e-09 1.12602205261641e-08 4.4372649954957e-07 -1.17280181893016e-08 3.24597739020316e-08 -4.55653111028313e-08 -1.18745268272233e-07 -2.93137266572904e-09 1.33672214559037e-07 -2.0943693088473e-08 -2.85748370730155e-09 3.93146029108559e-08 1.72262116513097e-08
"R1030" 1.78400542339122e-07 3.57057156120041e-08 3.37236403759253e-08 2.92587439768715e-08 7.04417254814958e-10 2.70670429631854e-08 -3.52652143858503e-08 9.9348089556989e-08 -2.90331476916384e-08 -1.33720109737081e-08 1.49029995364716e-08 5.49088831724088e-08 1.3898529411995e-07 -7.65355126697812e-07 -2.37812392124475e-09 -2.30515277634846e-08 -3.05132908734748e-08 -1.39174699103912e-08 -1.20935820713468e-08 -1.93981835849994e-08 -6.61884554132298e-08 5.45706505321143e-08 -6.96393506354536e-09 -6.27339859660677e-08 -8.64697290616922e-08 9.91392253782288e-08 -5.78077293059654e-08 7.08988286107734e-08 8.67340567210734e-07 1.1714105619483e-07 -6.3592430045617e-10 1.07196017628714e-08 -1.14996936035518e-07 -4.7643206992629e-07 -1.42796649718714e-09 1.20527897164137e-08 9.78134399454754e-09 -4.37962022736568e-08 -3.03786170556371e-08 -1.98214936146086e-08 6.31919973265819e-10 2.85428275247094e-08 1.59532297429109e-08 5.23579946647682e-08 3.14429030789246e-09 -1.01569665444721e-07 -5.39722283796397e-08 -2.01447984556168e-08 2.29715203266779e-08 1.68653882405058e-08 3.94220503751485e-09 -5.05894293299529e-09 7.87226642747526e-09 6.68188615090976e-08 2.90217576259228e-08 -1.07550927049863e-08 -2.83728543089747e-08 3.16666269502735e-08 3.55292952842205e-08 -1.17190332863026e-08 2.43351417351252e-09 -2.45341251840667e-08 1.69792340322286e-08 -2.84814700042252e-09 1.55873392417548e-08 -3.41615097181095e-09 -1.07992866923668e-09 -1.48235923753487e-08
"R1031" 9.21930372584092e-08 1.31649532711943e-08 6.91618981878233e-09 1.99135818005727e-08 -1.01153540553508e-08 -4.08856551517902e-08 -2.76080459299671e-07 9.49134305699979e-08 4.09426527605728e-08 2.8604229131731e-08 -5.94203785726563e-10 2.82616789403649e-08 4.34433428027393e-08 -1.23954252753183e-07 -8.41585683849564e-09 6.78897220352854e-08 -2.74269604423469e-09 1.36670329085752e-08 -1.79138164351034e-08 -2.16453159308308e-08 -2.64750454293002e-07 -1.05953523283546e-07 5.52787770797137e-08 -7.2348342156177e-08 -2.17876051792927e-08 1.10674340277658e-08 -1.86213649132251e-08 1.20512774217735e-07 1.17141056194827e-07 4.38463542040225e-07 -7.29329661275068e-09 -3.56907447588169e-08 -1.79280620490281e-07 5.10096985000181e-09 5.8651444440743e-09 2.93088030007182e-09 1.77125908236841e-08 6.84982694754132e-09 -1.44207545844121e-08 2.19780446775428e-08 3.85893495482952e-08 2.65408112107158e-08 -7.56308136444551e-09 -1.10841038593326e-08 -1.18271800987567e-08 2.28234347875405e-08 7.37993889978393e-10 -3.90259503297708e-08 -2.30284800883416e-08 6.09754965253566e-09 6.50408953441111e-09 3.11918447858125e-10 -1.74497828329296e-09 -2.44538352470754e-08 2.55128714214516e-08 4.7695864535981e-08 -4.4879402949401e-08 -6.62952662244375e-09 3.91116159986597e-09 -4.11814020064068e-09 -4.1981982531506e-09 -1.54204247692755e-08 3.79076932300725e-09 -9.05747798832946e-09 -2.50381581609053e-09 1.29454477703713e-08 -7.05132855223496e-09 1.12363352063572e-08
"R1032" -5.33491621569191e-09 1.74803760037575e-08 6.93087163387125e-09 -7.86851802883402e-10 1.11942061431344e-08 -1.80679367518868e-08 3.06952025122339e-09 1.92341774209732e-08 -7.67359843921544e-09 4.41381055907432e-09 2.53117883214076e-08 1.20576664245051e-08 -6.57733370973419e-08 -7.55216532700585e-09 -2.25069855179159e-09 7.52908395749555e-10 -5.57634415470677e-09 -2.99554603615753e-09 -7.19946582396787e-09 7.79234196639794e-10 1.92529701812951e-10 3.51741600809486e-09 -3.14543068351602e-09 -4.63348276203094e-09 -5.88001293127971e-08 -3.12949630946192e-09 -2.24487404941163e-08 3.99078574357772e-09 -6.35924300455304e-10 -7.2932966127487e-09 1.14013042821756e-07 -1.49036002848116e-08 3.01307893422115e-09 2.267606727917e-08 1.108939137353e-09 -2.71429603824489e-09 3.84840156406935e-09 -1.1171059780059e-08 4.90505338651407e-09 -1.08549735053687e-08 -1.86073907870529e-08 4.09878386822128e-09 3.58645221203534e-09 2.22671124540826e-09 -5.42579619552218e-10 -2.40691674695136e-09 5.28128491142708e-08 -2.79972303530201e-10 -6.96132843088835e-09 -7.64837793035306e-09 -6.97545516679868e-09 -3.73216343949424e-09 8.13345846158118e-09 3.77808796931708e-09 8.91573898954245e-09 7.43755484389909e-09 -7.34035135167977e-09 2.2252538293514e-08 5.58157964881329e-08 -2.14727663818807e-08 4.9732439244684e-09 -5.32853307039426e-09 8.18047127259235e-09 5.58707243096357e-09 -5.41249028926307e-08 -8.89862634318941e-09 2.29421330163915e-09 -4.40022593282443e-09
"R1033" 3.456134009983e-08 7.05651807390762e-09 -4.96139476065609e-08 1.10007888955771e-08 -5.10383344470492e-08 7.44009548775658e-08 2.61110377347651e-08 -2.30237486053282e-07 1.21062422247969e-08 -8.8932345071213e-12 -1.01336259967376e-07 -4.75890365091905e-08 8.3018810549023e-08 -1.95012570904907e-08 2.85188844276893e-08 -1.6592816241301e-08 2.65169611073942e-08 9.02832374004659e-09 -1.44019950808367e-08 5.50199852528496e-09 2.0649688908325e-08 1.39141775483718e-08 3.91053720472859e-08 1.75717824539761e-09 -2.89359630832329e-09 7.50842388133903e-08 8.78928448289254e-09 -1.06021097304715e-08 1.0719601762871e-08 -3.56907447588169e-08 -1.49036002848127e-08 2.06564953765846e-07 4.0884854090001e-08 -9.5296834350129e-08 -6.03253892629262e-09 -2.28317156948751e-09 2.33529059478283e-09 -1.18449338039018e-08 9.94273924125087e-10 9.0788813353345e-09 1.47994506046978e-08 4.84875494196464e-09 -2.31284907260651e-08 -1.75214335466796e-08 2.55998926085884e-08 2.30497037362968e-08 -2.91919291439676e-08 8.23999091812364e-10 -1.40547977207078e-09 9.06489458602339e-09 1.77316372052531e-09 -3.79697463087646e-09 -9.40691184088625e-10 8.40259822874626e-09 -9.71867190705948e-09 -2.47890957772915e-09 -6.82467226326491e-10 -1.99860123536949e-09 -1.02514823039695e-08 5.54577128914985e-09 -7.49651311173337e-09 -4.41018869653979e-09 1.53126442377875e-08 -1.04052842977524e-09 2.64487042857893e-09 -2.54269003905354e-08 -4.56227241488707e-09 -1.48381620405585e-09
"R1034" -1.82283524857463e-07 8.08777073611821e-09 -1.7976050793244e-08 1.28242252299084e-08 -2.25755712380528e-08 6.71664321268664e-08 1.22373955915224e-07 -9.44841999192957e-08 -5.56213758244678e-08 -4.05840536537925e-08 -7.6871734643328e-09 -2.76873420085531e-09 8.65363148280975e-08 1.48874631508507e-07 -9.37683090609362e-09 2.71461446424445e-08 -1.51500776792434e-08 -2.35310867859367e-08 5.42119874828364e-08 9.17780155662929e-09 6.49838022121689e-08 2.57413009206852e-08 -1.53742453282079e-08 6.44133285900252e-09 -3.47827755396352e-08 -2.48515589613563e-08 3.24460150255713e-08 -5.1123452455683e-08 -1.14996936035517e-07 -1.7928062049028e-07 3.01307893422101e-09 4.08848540900013e-08 2.48783061866846e-07 -9.26791968220644e-08 -5.5485116618164e-09 -1.21610516076372e-08 -2.23718300827215e-08 -2.35270542319753e-08 -9.3268384652251e-09 5.47548430705271e-10 -3.62541787962886e-08 -6.19032937349005e-09 4.41144991442974e-08 1.29093450470045e-08 1.6499258244633e-09 -3.85367358232053e-08 -2.87799657655353e-08 1.6016404899619e-08 1.41574427723733e-08 -4.39415531212343e-08 -2.0106270312484e-08 1.75633654823031e-09 7.714695191058e-09 2.14588086982698e-08 -2.21699347646011e-08 -2.59748270127722e-08 5.25153125880251e-08 2.13886044258724e-08 2.20353674676664e-09 8.79028344443978e-09 1.62974239445536e-08 1.94089904379677e-08 -2.77405043416179e-09 5.44569430916372e-09 1.041280663295e-08 -5.30567627237505e-09 1.19807527669576e-08 -4.04077889289355e-09
"R1035" -1.22795705186902e-09 1.11520649161204e-08 1.06435794608467e-08 2.06251955416352e-09 7.85165127335896e-08 -3.66237489838037e-08 -3.24517878900334e-08 5.29542191924334e-08 -8.03613966577745e-09 1.5370460081345e-08 -2.91760052663625e-08 6.50181057118646e-09 -3.60343991407107e-07 1.88275067420724e-07 -4.8075753010758e-08 6.82085371657949e-08 -1.40511478636112e-07 3.51017081958344e-08 -8.37887260883982e-08 -1.45061781188044e-08 -1.69107310320652e-08 -1.03147156152408e-07 2.42144274101459e-08 -5.06243554191848e-09 1.42374278058921e-07 2.6554082858064e-08 -1.92223568248165e-08 7.36817863113098e-09 -4.7643206992629e-07 5.10096985000265e-09 2.26760672791702e-08 -9.52968343501284e-08 -9.26791968220641e-08 7.83097488959428e-07 8.77053215939678e-09 -1.58477099759817e-08 1.21596837377267e-08 1.71278068003438e-08 9.57564270328639e-08 -4.69420421806692e-08 -2.1033156909396e-08 -4.49388311645628e-08 3.62607012740566e-08 1.53697616022081e-08 1.94114163266682e-08 6.58740172684656e-08 1.53432698155654e-07 4.95353645463779e-08 -4.16441197314009e-08 -2.32143495390719e-08 -1.4650564290802e-09 8.01877291831548e-09 -1.46777916877881e-08 -4.33492546744323e-08 -6.88881826294677e-09 6.93430200019168e-08 4.92497177111894e-10 -2.58000945319397e-08 -6.63193375040512e-08 5.28932765203355e-10 -5.61631806033002e-08 4.14667519154791e-08 -1.77994199907581e-08 1.08494100352909e-09 -6.61131230789743e-08 -2.37307792609133e-08 -2.44354318278439e-10 1.06151026960552e-08
"R2001" -1.31178276021641e-09 -5.7746204485705e-09 2.52586702031772e-09 9.40691894562294e-09 4.18093462649454e-10 -1.93217618561286e-08 -2.91180302508468e-09 2.05741708684834e-08 -4.03204993330009e-08 -8.65774021085922e-09 -2.8381763956627e-09 1.97314705952308e-08 8.29503024062888e-09 -1.34698560806283e-09 2.62627495404937e-09 -7.880840741982e-09 -2.86258550121895e-09 1.86082867091917e-09 2.62719345177796e-09 -1.13454688963026e-08 4.7643079960177e-09 9.95046461844549e-09 -6.46918019399301e-09 1.06356202579187e-08 3.30419163201587e-09 -5.99762658756889e-09 2.08881081301506e-08 -8.2172763285854e-09 -1.4279664971871e-09 5.86514444406997e-09 1.10893913735156e-09 -6.03253892629198e-09 -5.54851166181663e-09 8.77053215939579e-09 1.65403312786899e-07 -1.54403017652644e-08 -1.72649902425848e-08 -1.20005447631647e-08 -3.20481428328668e-08 -5.93348088913104e-08 5.63118829935549e-08 1.46375315015648e-07 6.66831205033248e-08 6.08619880470705e-08 -1.37247822871959e-08 1.88542808323063e-08 -2.10879848664368e-08 -2.21857770100773e-07 -5.29547986182322e-08 1.80145936399475e-09 2.19313524010391e-09 -8.66643525090956e-09 4.09776519575197e-09 -8.0509480813935e-09 -1.08615841762263e-08 -1.19701337424212e-08 4.96688471905943e-08 -3.07659791681571e-08 1.17302675053067e-08 -1.14668998265775e-08 7.41469491923102e-09 1.79309100840774e-08 4.15173942619828e-08 -9.85573220652458e-08 1.15118132092904e-08 2.79637874979517e-08 -5.37206733655936e-08 3.11126485818469e-08
"R2002" 1.12315625769341e-08 -2.19792928181165e-07 -4.52826700138764e-08 7.53718939165861e-08 1.75906850725904e-08 3.33534312145976e-08 1.55142979591325e-08 -5.77167620695885e-09 7.46386366321424e-08 -8.83280921899089e-09 3.10872120451979e-09 -7.75212708122217e-09 -1.19182042688054e-08 -1.50953995588087e-08 -3.31365707470246e-08 1.65528254160548e-07 4.46711209498501e-08 -7.62063330979521e-09 -1.67535863087103e-09 -1.82660541375184e-08 -4.66442023145696e-08 8.70420485866228e-09 6.96374638296837e-08 -2.18755590925295e-07 7.64547379053053e-08 3.97085484799531e-08 -5.9609568869169e-08 3.42732198336091e-08 1.20527897164138e-08 2.93088030007435e-09 -2.71429603824531e-09 -2.28317156948761e-09 -1.21610516076394e-08 -1.58477099759827e-08 -1.54403017652647e-08 5.82253855294993e-07 -8.64074688965976e-08 -1.04168246341623e-08 1.20230462583337e-08 9.6804925630058e-09 -2.51387176876992e-08 -1.04984354345e-08 -1.69447456181677e-08 -1.06196779216422e-08 -4.72202837577935e-09 8.05400172994023e-09 -5.81619417640528e-08 2.47287182718209e-08 -1.80991606564898e-08 9.28443916064068e-08 -5.57219801459457e-08 -3.28576240113179e-08 2.40381377404341e-08 -3.4333342865964e-09 -1.59783114478558e-07 -3.76821466520822e-07 2.20368553621781e-07 2.33489623283212e-08 -6.98672809031856e-08 5.54692467196997e-08 -2.29254785883796e-07 -3.30618294922951e-08 -3.14981558464293e-08 2.6632261245182e-08 2.19280791943077e-08 1.33891337585006e-08 5.96509772523386e-08 5.07709975032302e-10
"R2003" 8.12211881015147e-09 3.64998328379834e-08 -1.19720893025675e-08 2.47696031829497e-08 6.09900341857907e-09 -3.200448276025e-08 -5.28016855103331e-09 -2.96558643296641e-09 -2.40419197499116e-09 1.34402966118942e-08 -5.11422776655434e-09 1.89842123638358e-08 -5.29143477407195e-08 1.72825409992523e-08 1.59905883366743e-08 -6.11568596518752e-08 -1.52821182122623e-08 1.52532200980723e-09 -8.47955095154069e-09 -1.15554518399817e-08 1.92557739176668e-08 -1.76288068754424e-08 -7.76905493767035e-08 -5.87834432150251e-08 -3.24896573998358e-08 2.59750369703297e-08 1.62091700348046e-07 7.4952809093335e-09 9.78134399454615e-09 1.77125908236794e-08 3.84840156406988e-09 2.33529059478195e-09 -2.23718300827213e-08 1.21596837377259e-08 -1.72649902425858e-08 -8.64074688966007e-08 5.68685160665028e-07 9.08848203877456e-09 -1.67877127613835e-09 1.21053637259479e-08 2.67531524432765e-08 -3.21136308833774e-09 8.13252352673027e-09 1.30603004959273e-08 -8.98987767551176e-08 -1.83471202272685e-08 7.68189808913259e-08 -1.11139857547414e-08 -8.5965534480469e-09 1.86383309807601e-07 7.41579854487509e-09 2.6100160818989e-09 1.73890791869381e-08 -1.16272063735044e-08 2.00996638675985e-07 1.16496422815049e-07 -6.25049365445219e-07 7.6531262699312e-09 8.39928940975117e-08 8.72158150994591e-08 -4.48969155592459e-07 -7.69974107896525e-08 1.63814878711815e-08 5.06044105017179e-08 -3.46631793817952e-08 3.04378000339981e-08 -4.16665532701805e-09 1.87755350103775e-08
"R2005" 5.25096635038767e-10 -4.29784921168314e-09 -5.40584258151893e-09 -3.57158244756787e-07 5.45391480249016e-10 -3.93990439209258e-08 -3.72321934586608e-08 9.41318454784637e-09 -8.17437428336513e-08 8.20819651174563e-08 -4.54889898161573e-10 -6.23341425027142e-08 -1.98940334634233e-08 7.85214972066161e-08 9.69586796034332e-09 -2.35454411201933e-07 1.08528409235621e-08 7.34822554577867e-09 -4.02970750083123e-09 -5.93940651955827e-08 2.40705092849108e-08 1.46226595562126e-07 -2.43382291741387e-08 5.59736062519921e-07 1.30136133623012e-08 5.61945401537085e-09 4.11377119486759e-08 -1.08395291319081e-07 -4.37962022736564e-08 6.84982694754119e-09 -1.1171059780058e-08 -1.18449338039015e-08 -2.35270542319751e-08 1.71278068003454e-08 -1.20005447631645e-08 -1.04168246341635e-08 9.08848203877395e-09 1.33382234272369e-06 5.17927289107381e-08 -3.10385928022155e-09 2.70752780841359e-07 3.86315638418181e-08 2.22600452745067e-07 -2.73889810183137e-07 4.41385681716026e-09 5.2145774177872e-07 1.18767577405854e-08 2.91344039562886e-08 -2.3325601070384e-07 2.2031674649449e-07 2.81584451257961e-10 -1.86423915276869e-08 7.99873112731174e-09 -7.89484295290526e-07 1.2571188590123e-08 -8.24508045498656e-08 2.50947373649398e-08 -1.26423985835635e-06 -1.59823097865898e-08 2.44661252641731e-09 -1.35896934521304e-08 2.31044436207845e-07 -6.21204700280958e-08 -1.55407769442652e-07 2.45533975691194e-09 -2.39667131035019e-09 5.1734530306497e-08 -1.28550971156149e-08
"R2006" 1.66931187227774e-08 9.91987676505608e-09 -1.56677711682991e-09 -6.51257235330617e-09 -2.9813217081379e-08 3.46292802057947e-08 1.38596067727351e-08 2.75815015084335e-08 -7.55406118279819e-08 7.89659080791751e-09 1.88361030463799e-09 -3.71856782706864e-08 -9.67208223118468e-08 -2.46901453323482e-08 -2.93142930651563e-08 -1.30124515053922e-08 -1.33846596472984e-08 1.90020601458208e-09 -1.8311844881986e-08 4.85214214721285e-09 3.0845796310049e-08 -1.18539761883194e-08 9.65048939687423e-09 3.91463596802454e-08 3.52930037813913e-08 5.3134237615093e-09 -1.75009950305051e-08 -2.65113467314429e-08 -3.03786170556382e-08 -1.44207545844108e-08 4.90505338651401e-09 9.94273924125043e-10 -9.32683846522485e-09 9.57564270328634e-08 -3.20481428328671e-08 1.20230462583345e-08 -1.67877127613821e-09 5.17927289107376e-08 2.5819390658227e-07 -1.31925495853434e-08 -9.15027671683991e-10 -1.09026231879115e-07 1.56468536878688e-07 -4.42291949118e-08 8.69624462405457e-08 1.11909387267804e-07 4.22733512058084e-08 1.66459083905563e-07 -2.03597352857158e-07 1.37460443945016e-08 1.93014702443711e-08 -2.00756807751932e-09 1.25446426930727e-08 -7.54640951204145e-08 1.90395025087315e-08 1.20814444810329e-08 -2.20819705078272e-08 -8.48859223256047e-08 -6.18964926513434e-08 5.76710052601869e-09 -3.20578807498815e-09 7.03841854480106e-09 6.03544164444966e-08 -6.51665549250951e-09 -1.20522875688794e-08 -1.61193140303922e-07 -2.28133442606807e-08 -6.07596063187801e-08
"R2007" -2.75104949024112e-08 1.76565766410051e-08 1.02166769449325e-09 -5.11819182117197e-08 -2.07109445158147e-08 -3.43630359713348e-08 -2.19146068413505e-08 -4.78999581091064e-08 -7.2219144321032e-08 -1.45563583254772e-08 3.4935035644296e-09 5.64986855511798e-08 -9.87702735310723e-09 9.38593368060161e-08 2.22863174772889e-08 7.15372333416781e-09 9.99377375670213e-09 -1.87379086889286e-09 6.03874981539067e-09 5.5731961628994e-08 -3.5483901470052e-08 -1.00831569560232e-08 2.06533836617472e-08 3.6465079757769e-09 7.50801395194353e-09 -5.02475184750736e-09 -8.60417842938164e-09 4.11023108778883e-08 -1.98214936146072e-08 2.19780446775446e-08 -1.08549735053633e-08 9.07888133533526e-09 5.47548430709828e-10 -4.69420421806695e-08 -5.93348088913031e-08 9.68049256300389e-09 1.2105363725949e-08 -3.10385928022407e-09 -1.31925495853437e-08 4.87575129126735e-07 9.46333534116155e-09 -4.79149853645253e-09 1.67166435058566e-07 -2.96580634660083e-07 2.54894382443767e-09 -4.46137546683204e-07 5.79745096707612e-09 -4.69628688061037e-08 -8.07276020213263e-08 1.86906852169728e-09 -4.10310319119459e-08 -7.04684669019064e-09 9.35513257519746e-09 2.4680838953023e-07 4.54119054493916e-08 -1.99842582402657e-09 -2.38910803568095e-08 -2.96865439140171e-08 -1.60752724538277e-08 1.95613130276067e-08 -5.27299923171425e-09 -7.31824588806005e-09 2.58449549959342e-08 -1.0564250571003e-08 -4.01116938629074e-09 9.26438379564814e-09 2.03952912115047e-08 -9.50419721312018e-09
"R2008" 3.23571003114571e-09 1.44680873310363e-08 -1.79745386451218e-08 5.13874742884794e-08 1.44832287957134e-08 3.20013451338578e-08 -4.14402921062979e-08 -3.06002160938581e-08 -1.4016302269594e-07 -3.80674546579549e-08 -1.81116071668395e-08 -1.10446351292791e-08 -1.15326341166782e-08 2.42670531971474e-08 -8.24056668757288e-09 -1.78953877718317e-07 2.6475987196659e-09 3.1442054358435e-09 1.49648363784949e-08 -5.49388396073359e-08 1.86803256108216e-08 1.78089156734284e-07 -2.9708939542087e-08 4.79406014439741e-07 2.15507187369973e-08 -5.62326273535877e-09 4.28541086941195e-08 -2.65426589504822e-07 6.31919973265799e-10 3.85893495482928e-08 -1.86073907870554e-08 1.47994506046976e-08 -3.62541787962892e-08 -2.1033156909398e-08 5.63118829935538e-08 -2.51387176876959e-08 2.67531524432722e-08 2.70752780841362e-07 -9.15027671686352e-10 9.4633353411537e-09 1.79466815507037e-06 9.07660447900385e-08 1.7322002442278e-07 -1.31597901962965e-07 1.08140402732366e-08 -4.18821513123365e-08 -8.80081012903117e-09 -1.36336048561079e-07 -7.21263507376295e-08 2.09261658562835e-07 -1.08537977229564e-08 -1.96980900302914e-08 2.53149018698556e-09 -5.60925707475485e-08 6.71883921688901e-07 -8.19273492071762e-08 -1.19635627566568e-07 -8.87443804888741e-07 -2.34241336415961e-08 1.73148989472776e-08 -2.0964828886263e-08 -4.14957764598464e-07 7.77688143137648e-08 -1.02407179974255e-06 8.09367911177032e-09 -1.12729293563061e-08 -1.30807487667236e-07 3.93135260037491e-08
"R2009" 3.32110701664245e-09 8.12031454361181e-09 1.11046251615912e-08 1.4880033051383e-08 -1.46178107774472e-08 -5.22584092406872e-08 -9.26801844858832e-09 1.71760337160286e-08 -6.91271789627533e-08 4.09541112400132e-10 -4.48747784813102e-09 3.66591113962631e-08 7.94769051075716e-08 -8.98290254733404e-09 3.28742495269096e-08 1.62903513649718e-08 -3.57735443338246e-09 2.29268730053289e-09 7.3627143671385e-09 -3.27464897261997e-08 -3.52756771592625e-08 3.16743560981133e-09 1.70688895247245e-09 -1.09907954924857e-08 -3.07640298029966e-08 -9.98989663971118e-09 5.96689139872306e-09 1.94507075477569e-08 2.85428275247097e-08 2.65408112107139e-08 4.09878386822288e-09 4.84875494196394e-09 -6.19032937348935e-09 -4.49388311645614e-08 1.46375315015646e-07 -1.04984354344994e-08 -3.21136308834091e-09 3.86315638418186e-08 -1.09026231879116e-07 -4.79149853645274e-09 9.07660447900437e-08 6.44403036572244e-07 1.74818080825804e-07 9.79264567204157e-08 4.66713885486403e-08 1.82861869287486e-07 -5.67539461715231e-08 -7.16800890956594e-07 -3.35246454577089e-07 1.65826664248462e-08 6.90034464360737e-09 -5.50879160658086e-08 5.0529526928667e-08 -1.26314039922144e-07 -3.95147425116668e-08 -2.60008888392613e-08 2.41129245783748e-08 -1.00605262061453e-07 2.79914460583649e-08 -2.22553220277909e-08 1.8082637463647e-08 1.27962715277616e-08 1.91954287250782e-07 -7.14156188533661e-08 2.43013641303283e-08 -3.34005978924524e-08 -5.28188504211772e-08 -6.80845315811629e-09
"R2010" -5.75969900087283e-08 5.03353199123381e-10 -2.90678447415479e-08 8.42915052738618e-08 -3.0410547222039e-08 -1.83158467513423e-07 1.30959267787919e-07 1.24491244642241e-07 -1.29227860772077e-06 -9.49893876897811e-08 2.58057864426624e-09 3.09950915169634e-07 2.37310933671286e-08 -3.84552833090868e-08 -1.92889402724582e-08 -6.25770351775564e-08 -2.98077443124691e-08 -3.63430026373249e-09 -4.87999261872348e-09 -3.49673434163165e-08 6.68727663736402e-08 2.1119351747174e-07 -3.99687517549047e-08 4.66215027398636e-07 -2.56268349348426e-08 2.38473045228569e-09 8.01658841298629e-08 -2.49890848764832e-07 1.59532297429109e-08 -7.56308136444587e-09 3.58645221203423e-09 -2.31284907260654e-08 4.41144991442963e-08 3.62607012740573e-08 6.66831205033262e-08 -1.69447456181683e-08 8.13252352673114e-09 2.22600452745067e-07 1.56468536878687e-07 1.67166435058564e-07 1.73220024422781e-07 1.74818080825804e-07 1.81990282058953e-06 -8.87414699779062e-09 3.41728487341054e-08 -1.57098298805723e-07 -2.51785328954751e-08 -1.19226896283303e-07 -7.1781160033949e-07 1.7383341102189e-08 4.20028345644996e-08 -1.36112356110227e-08 2.71456775216066e-08 -1.94458868617873e-07 4.58292108499054e-08 -1.42599351727066e-07 -2.62249089323929e-09 -9.74699708170384e-07 1.20765001294148e-08 -2.89238481840512e-08 3.19610293403903e-08 3.36863888589605e-07 8.3208420310804e-08 -1.95988089363884e-07 1.49863923273109e-08 -4.51852108486532e-08 -3.83618879926549e-08 -1.21166999508297e-07
"R2011" 2.15026238420342e-10 -2.24707113896753e-09 1.32294990564633e-08 1.85277291661199e-07 6.61099897662425e-09 -3.85296731182472e-08 2.15569340177784e-08 7.86483784173576e-08 1.89007219628994e-08 -1.92869696325909e-08 7.55235508253837e-09 5.54944383716347e-08 3.00161303056836e-08 -9.6524286495203e-08 -2.35515962092041e-08 1.13184012923808e-07 -2.29055776682076e-08 -2.64804483518744e-09 -1.5462881788333e-09 -1.17259288199091e-07 3.24477332034996e-08 -1.065453870158e-07 -2.10086453977382e-08 -1.70201379129832e-07 -2.11023423191351e-08 -9.03691851725748e-09 1.64583689132993e-09 -1.69104451054672e-08 5.23579946647683e-08 -1.10841038593268e-08 2.22671124540448e-09 -1.75214335466812e-08 1.29093450469994e-08 1.53697616022083e-08 6.08619880470828e-08 -1.06196779216446e-08 1.30603004959235e-08 -2.73889810183134e-07 -4.42291949118009e-08 -2.96580634660089e-07 -1.31597901962972e-07 9.792645672042e-08 -8.87414699779795e-09 7.20664284058263e-07 -2.04096594140086e-08 -7.76766772081746e-08 1.0126480176687e-11 -1.86476991309545e-07 1.32622143187883e-07 -4.769298336392e-08 1.18259002051757e-08 1.91593157481564e-09 5.89285297035703e-09 2.73270010062141e-08 -3.04136985253643e-08 4.32663321379173e-08 -1.52884000952817e-08 2.43154732945434e-07 1.77754350147844e-08 -9.66060951394762e-09 -5.31860914576746e-09 -1.11296225624211e-08 9.44036662901301e-08 5.48773026171548e-08 2.45492629780956e-09 1.39766754030651e-08 -5.57441757506222e-08 9.18177560308548e-09
"R2012" 1.58279509368814e-08 -1.31688215825727e-08 -2.6332556053722e-08 -5.18685944797585e-09 6.36175203383711e-09 4.59007794614166e-08 1.48731579199885e-08 -3.54914069706997e-08 -1.50042798961001e-08 -1.26959087866809e-08 -1.09132752030893e-09 -1.92279708034104e-08 -6.13012052900127e-08 -3.6429022057659e-08 -1.18707529186098e-08 -1.133854536966e-08 -3.54327944312761e-09 -5.64034256614373e-09 -1.34928225981357e-08 6.32378773895635e-09 1.89887284006769e-09 3.97192951297013e-08 3.52294648408413e-08 1.30880218179528e-08 1.19956923661964e-07 2.45710907615807e-08 -4.01782102888198e-08 -5.51187314684161e-09 3.14429030789324e-09 -1.18271800987563e-08 -5.42579619552863e-10 2.55998926085885e-08 1.64992582446178e-09 1.94114163266683e-08 -1.37247822871949e-08 -4.72202837578003e-09 -8.98987767551172e-08 4.41385681715992e-09 8.69624462405472e-08 2.54894382443744e-09 1.08140402732349e-08 4.66713885486405e-08 3.4172848734105e-08 -2.04096594140077e-08 4.28436359184382e-07 2.80079647942613e-08 -1.81228952496189e-07 1.30517042988814e-08 -7.7465574380356e-08 -3.22587712605974e-08 7.47727592615535e-08 -6.79493392742664e-08 -6.20539124262114e-08 -9.35445039196136e-09 1.83574645829863e-08 -4.83120057445413e-08 6.71775928663924e-08 -3.20012223565383e-09 -1.09338058316956e-07 -9.01684544258196e-08 1.78993071912666e-07 -4.1511485177271e-09 1.70685780814779e-07 -3.66688038780472e-08 6.29203682159684e-08 -2.89306006390926e-07 -6.85364490300816e-08 -1.16256601404737e-07
"R2013" 4.06938083143252e-08 -5.87850146941357e-09 -1.17210477348101e-08 -8.68939108399629e-08 1.58161606807623e-09 1.27971996298629e-07 1.31230314478874e-08 -1.04814890450317e-07 9.29193631713816e-08 3.47042667770898e-08 -2.8409540804454e-09 -2.60313982928566e-07 -6.0600848315254e-08 8.99071191023922e-08 5.61524829330692e-08 -1.00784628377886e-07 2.10895582888417e-08 1.73936963543808e-08 -1.63551448918459e-08 -3.99184111637279e-08 -3.50967584330742e-08 8.69546631216105e-08 4.11770317379986e-08 1.1292190166638e-07 3.3450531142754e-08 -1.98360070107261e-10 -2.74854126054616e-09 -2.62693982105036e-08 -1.01569665444722e-07 2.28234347875418e-08 -2.40691674695049e-09 2.30497037362964e-08 -3.85367358232049e-08 6.58740172684641e-08 1.88542808323046e-08 8.05400172994153e-09 -1.8347120227267e-08 5.21457741778715e-07 1.11909387267803e-07 -4.46137546683208e-07 -4.18821513123399e-08 1.82861869287485e-07 -1.57098298805724e-07 -7.76766772081811e-08 2.80079647942608e-08 1.87055833430234e-06 4.82689578864247e-09 -6.23048293524452e-08 -5.34897591452867e-07 5.50618936129866e-08 7.16956871887029e-10 -1.4001451022891e-08 1.29449295471867e-09 -1.18833686844392e-06 -2.57884818510154e-08 -5.22766093861886e-08 4.43607924346136e-08 -2.76168789047945e-07 -2.51677090966512e-08 7.19587738292518e-09 1.07097968597483e-08 6.24641668085537e-08 3.36444241256553e-09 -3.67510574414283e-08 6.63586281610348e-09 -4.27253755823847e-08 1.47880790760205e-09 5.92193657031008e-09
"R2014" -1.0448824368815e-08 1.19958594121769e-07 -3.82617076392407e-09 7.55208738738328e-09 4.59080257375388e-08 -3.38554935665755e-08 -1.15227874945655e-08 -1.29216386521662e-09 1.66913730819553e-08 1.28874487629665e-08 -1.07390096725033e-08 7.13706956131301e-09 -1.48772149947612e-07 5.68326012105245e-08 1.38836030051003e-08 4.64854307998697e-09 -4.05202279761728e-08 4.16928170104205e-09 -1.96145292768532e-08 -1.01536147855039e-08 5.92540852067531e-09 -3.6246555356667e-08 -2.36024834515577e-08 -2.36345742446575e-08 -1.71673282401153e-07 3.66727013854086e-08 1.66137541635206e-08 1.8839968820129e-08 -5.39722283796398e-08 7.37993889978962e-10 5.28128491142717e-08 -2.91919291439685e-08 -2.87799657655351e-08 1.53432698155655e-07 -2.10879848664373e-08 -5.81619417640532e-08 7.68189808913255e-08 1.18767577405853e-08 4.2273351205808e-08 5.79745096707562e-09 -8.80081012903118e-09 -5.6753946171523e-08 -2.5178532895476e-08 1.012648017842e-11 -1.81228952496189e-07 4.82689578864266e-09 5.37608553953211e-07 6.26595072010139e-08 -4.40897162240159e-10 2.84767689184351e-08 -6.09926495630444e-08 3.30179149238807e-08 2.80788988668409e-08 -9.1236448489966e-09 4.83310490965796e-09 6.25292901124617e-08 -7.71519927660665e-08 -6.47541585750196e-09 -9.25508673401607e-08 5.16652269856447e-08 -1.1257934000537e-07 -1.07420053839535e-09 -2.67146180567395e-08 1.76826465274432e-08 -2.31088004912647e-07 1.20910871272527e-08 -7.7605133211754e-09 1.17554973399502e-07
"R2015" 2.96221411585864e-09 -1.34717043958524e-08 -1.34996464960722e-08 -3.64532830966363e-08 1.25015724892822e-08 5.68945737007346e-08 1.57387918902464e-08 -1.90545517055688e-08 3.47488686074891e-08 -9.20484247091584e-09 5.87968872836533e-09 -3.76716342088357e-08 -8.02144340922755e-08 -2.90886862693009e-08 -2.9643548387229e-08 -3.16434286352718e-08 8.28276586972903e-09 -2.55112431557619e-09 -6.22449437948614e-09 3.22659255624971e-08 2.46158601857174e-08 2.6557735083269e-08 1.44568109134587e-10 2.19796305171665e-08 2.69407167946112e-08 7.36361015497288e-09 -1.77162013035073e-08 -1.21721001643977e-08 -2.01447984556174e-08 -3.90259503297672e-08 -2.79972303530826e-10 8.23999091813737e-10 1.60164048996194e-08 4.9535364546378e-08 -2.21857770100774e-07 2.4728718271821e-08 -1.11139857547386e-08 2.91344039562863e-08 1.66459083905564e-07 -4.69628688061036e-08 -1.3633604856108e-07 -7.16800890956585e-07 -1.19226896283305e-07 -1.86476991309542e-07 1.30517042988823e-08 -6.23048293524443e-08 6.2659507201014e-08 1.1417316380609e-06 2.47459694733102e-07 -7.13250143727039e-09 2.89413173446565e-08 3.16485250248967e-08 -4.20741958601879e-08 4.51039546335789e-08 3.89140388808353e-08 1.82416408268289e-09 -2.53250190565824e-08 6.24175596469168e-08 -4.2303102628546e-08 6.31269684218986e-09 2.68142185727669e-09 -2.26956689811792e-08 -4.52480427046988e-07 1.25973672559906e-07 -2.56122933031214e-08 -4.71531975039669e-08 1.62098450435376e-07 -8.56678241621205e-09
"R2016" -4.26098461238428e-09 -1.14919465187254e-08 -9.70406603405566e-09 1.46231210122025e-08 5.29131799222709e-08 5.36715809367961e-08 -1.11987107423094e-08 -3.83609152881226e-08 3.92201735895218e-07 -1.02160843300781e-08 -9.87307256347742e-09 -2.66872265552578e-08 4.11645946145654e-08 -1.5145951402632e-08 -5.67492971475555e-08 1.31197439635933e-08 1.16462459372383e-09 -5.40188710133857e-10 1.03021868603718e-08 3.14974112852889e-08 1.7765952519011e-08 -3.45707309016174e-08 -2.42695475700753e-09 -1.0728022810294e-07 -1.25041922014483e-08 1.74548279825339e-08 -5.09399293787263e-09 6.78023353588316e-09 2.29715203266772e-08 -2.30284800883391e-08 -6.96132843088763e-09 -1.4054797720724e-09 1.41574427723733e-08 -4.16441197314011e-08 -5.29547986182294e-08 -1.80991606564905e-08 -8.59655344804439e-09 -2.33256010703839e-07 -2.03597352857158e-07 -8.07276020213217e-08 -7.212635073763e-08 -3.35246454577088e-07 -7.1781160033949e-07 1.32622143187885e-07 -7.74655743803562e-08 -5.34897591452864e-07 -4.40897162239421e-10 2.47459694733099e-07 8.45528226341808e-07 -5.21560696663868e-08 2.69952448143298e-08 2.56923929810815e-08 -2.85230389988296e-08 3.62729488878104e-07 -5.7650948579847e-10 6.32433847224094e-08 7.82680026630201e-09 4.47928531696152e-07 3.71935947097534e-08 -1.0884680992916e-08 -6.51082961357523e-09 -1.05276108830433e-07 -1.64138782774877e-07 8.67288437950825e-08 -9.27894128454891e-09 1.34038163741639e-07 3.37767910296155e-08 2.87654968543906e-08
"R2017" 2.31799250982178e-08 -3.91790673422568e-08 -3.35016661893675e-08 9.13471204927684e-09 6.23342920506083e-09 -3.85529715877823e-08 -1.38987073091138e-08 1.04224759575762e-08 1.03908489642981e-08 1.89000482005474e-08 -2.60075952194514e-09 3.36778605046517e-08 -2.42901823419829e-08 4.80118276049148e-09 6.95772760421234e-10 -4.05976066051876e-07 -1.77838537765534e-09 1.96526444909585e-10 9.56290504677287e-09 -4.51973578885197e-08 6.73622875070756e-08 2.18605220257449e-07 -1.03926217477647e-08 -1.31973439503554e-07 -4.35154473546646e-09 2.98664039979269e-09 1.27283289818897e-07 1.36859597962862e-07 1.68653882405052e-08 6.09754965253799e-09 -7.6483779303527e-09 9.06489458602393e-09 -4.39415531212351e-08 -2.32143495390723e-08 1.8014593639953e-09 9.2844391606406e-08 1.86383309807599e-07 2.20316746494487e-07 1.37460443945018e-08 1.86906852169734e-09 2.09261658562836e-07 1.65826664248452e-08 1.7383341102191e-08 -4.76929833639237e-08 -3.22587712605963e-08 5.50618936129872e-08 2.84767689184354e-08 -7.13250143727291e-09 -5.21560696663864e-08 7.1571238961698e-07 3.58593237793306e-08 6.7648065501045e-09 3.14433572031105e-10 -8.36592496686914e-08 -7.32712855759952e-08 -2.20612780394379e-07 -2.23212689592183e-07 -2.36337246314468e-07 -3.76330979584787e-09 2.85646699537572e-08 -1.88577268758201e-07 -3.89622233220806e-07 -2.89705354644199e-08 -2.74658462994705e-08 -2.24318670680092e-09 5.45603503782186e-09 5.40339833794769e-08 1.71951878964335e-08
"R2018" -4.52173644554192e-11 -3.30306346698083e-09 -1.56829640389155e-08 -7.03521862873121e-09 3.97448571698422e-09 -1.21650107480404e-08 -6.51228979643594e-10 -2.89682421347376e-09 -3.54833858845662e-08 -1.84083251198186e-09 5.50559755436014e-09 8.25468022917631e-09 -5.46446505278953e-08 1.02571173688236e-08 2.30052609456169e-09 -4.90883099259755e-08 -4.55805777602619e-09 -2.02193184754201e-09 -1.93464359472586e-09 -3.51039179127978e-09 1.25119379943616e-08 3.26861444311912e-10 3.83429694456871e-09 4.6786429616987e-08 3.74980782715075e-08 1.40995917450612e-08 -2.28818112784546e-08 -3.11999286576062e-08 3.942205037514e-09 6.50408953440977e-09 -6.97545516680217e-09 1.77316372052531e-09 -2.01062703124834e-08 -1.46505642908136e-09 2.19313524010066e-09 -5.57219801459464e-08 7.41579854487777e-09 2.81584451256511e-10 1.9301470244373e-08 -4.10310319119435e-08 -1.08537977229584e-08 6.90034464360575e-09 4.20028345644991e-08 1.18259002051783e-08 7.47727592615537e-08 7.16956871887569e-10 -6.09926495630433e-08 2.89413173446574e-08 2.69952448143282e-08 3.58593237793277e-08 3.40012411906903e-07 2.47819825103999e-08 -4.32919346605715e-08 1.69751757304089e-08 9.38499307393747e-09 7.79519723792293e-08 -1.56672046937385e-07 -3.87511052646687e-08 6.21280609145338e-08 -1.54018183986888e-07 6.96983562349133e-08 1.28623682171504e-08 2.92672741207679e-08 4.34500382733114e-08 3.37136471329696e-08 -2.89742712556557e-08 -5.26034891270459e-08 -2.22002775793019e-07
"R2019" -2.59916256095453e-09 3.48866578217271e-09 2.01227955158271e-09 1.14373304466963e-09 -4.38173596519926e-09 -4.75164862196293e-09 -1.27822601014936e-09 7.99515073490465e-09 1.01912976110678e-08 1.86738245898565e-09 -4.01223433131935e-09 3.29122219090631e-09 1.73147913035032e-08 1.10155606619714e-09 -6.32940547715683e-09 -5.26675926807402e-09 -3.26893504895155e-09 -6.91709827494742e-10 6.59808918203245e-10 1.08160884392032e-09 1.53050757894547e-09 -5.57171336757299e-09 -7.8571937791492e-09 -3.47951453266627e-09 -2.15734562880808e-08 2.77128713406874e-09 2.15278017852169e-08 -5.75764352154229e-10 -5.05894293299453e-09 3.11918447858455e-10 -3.7321634394927e-09 -3.79697463087682e-09 1.75633654822809e-09 8.01877291831668e-09 -8.66643525090885e-09 -3.28576240113178e-08 2.61001608189722e-09 -1.86423915276874e-08 -2.00756807751891e-09 -7.04684669019062e-09 -1.9698090030291e-08 -5.50879160658079e-08 -1.36112356110232e-08 1.91593157481866e-09 -6.79493392742675e-08 -1.40014510228913e-08 3.30179149238803e-08 3.16485250248983e-08 2.56923929810817e-08 6.76480655010023e-09 2.47819825103994e-08 1.07815317562755e-07 -7.41785256317817e-08 2.15219885439146e-08 -4.16268333002075e-08 7.90651663442532e-09 -3.45756847119764e-10 7.71090674180475e-09 1.97407202739121e-08 -1.20718625153862e-08 1.23384721998168e-08 1.33885713689872e-08 8.26910588649175e-09 2.24084773349109e-08 -1.49338868260996e-08 4.10479024916497e-08 -4.21730065900712e-09 -3.61506469844099e-09
"R2020" -4.02941673824655e-09 1.11875280112074e-08 1.72713611858616e-08 4.25865649767204e-09 -6.68569673453833e-09 2.56175050362303e-10 2.1067036839051e-09 6.00247809386079e-09 -1.54192302221359e-08 -3.00321633838092e-09 4.17640657309074e-09 5.71770631165157e-10 7.9750821129956e-09 -6.98262826039443e-09 1.86464630073616e-09 1.55716937194112e-08 -1.68592209399185e-10 -1.9551159141232e-09 4.68407059505651e-09 -2.50653775132807e-09 -3.53129349761450e-09 -1.24823358272678e-08 -1.39279292916607e-09 -3.93780870458257e-10 -4.16234433160031e-08 -1.81999945973463e-08 -2.4469472608307e-08 1.65986316983566e-09 7.87226642747431e-09 -1.74497828329581e-09 8.13345846158263e-09 -9.40691184088926e-10 7.71469519106207e-09 -1.46777916877882e-08 4.09776519575155e-09 2.40381377404346e-08 1.73890791869375e-08 7.99873112731085e-09 1.25446426930732e-08 9.35513257519903e-09 2.53149018697968e-09 5.05295269286679e-08 2.71456775216068e-08 5.89285297035435e-09 -6.20539124262122e-08 1.29449295471834e-09 2.80788988668411e-08 -4.20741958601872e-08 -2.85230389988306e-08 3.1443357203356e-10 -4.32919346605751e-08 -7.41785256317829e-08 1.63044473013278e-07 -1.21240655304436e-08 1.13271928747443e-09 7.40712270597906e-09 -1.20124674467114e-08 -9.92409275659894e-09 5.24424751283425e-08 -2.05860931928605e-08 -2.82031972809148e-08 -1.07429946295172e-09 -3.45489535192574e-08 8.16803089963855e-09 -3.11510364318951e-09 8.19564552369731e-09 2.91620951779453e-08 6.75369504569809e-09
"R2021" -3.61985051485186e-09 1.70177953212958e-08 8.1369053924336e-10 1.18416312381468e-07 -7.28992684153664e-09 3.84901993736566e-08 -4.32513323023459e-09 -2.26106801983297e-09 6.81654649892007e-08 1.00005967059386e-08 -4.45435055675765e-09 6.47625179633186e-08 2.95114363566479e-08 -8.17879738960242e-08 -1.26607463933344e-08 3.44729314290414e-08 -1.16254160021345e-08 -1.3817448367026e-08 1.10551198348447e-08 -1.73818165352422e-08 1.120625918258e-08 -8.31365010402792e-09 -1.52560321319804e-08 -1.06875718185202e-07 -1.33911807826524e-08 -2.46836423285475e-09 -4.01163599988062e-08 4.17184163839347e-08 6.68188615090985e-08 -2.44538352470761e-08 3.77808796931708e-09 8.40259822874712e-09 2.1458808698271e-08 -4.33492546744339e-08 -8.05094808139327e-09 -3.43333428659569e-09 -1.16272063735063e-08 -7.89484295290523e-07 -7.54640951204144e-08 2.46808389530229e-07 -5.60925707475547e-08 -1.26314039922144e-07 -1.94458868617873e-07 2.73270010062224e-08 -9.35445039196293e-09 -1.18833686844392e-06 -9.12364484899653e-09 4.51039546335792e-08 3.62729488878101e-07 -8.36592496686914e-08 1.697517573041e-08 2.15219885439143e-08 -1.21240655304444e-08 1.28361337162843e-06 -4.11563723010746e-08 5.6435482116183e-08 -6.00603824305645e-09 4.21500162112501e-07 1.60901298654259e-08 -2.4535590102825e-09 -2.8340738026403e-09 -1.09904194944643e-08 2.36317210679106e-08 1.16529544273854e-07 -4.95429245118197e-09 1.98589830299926e-08 -1.79757616543204e-08 -6.76491215119361e-09
"R2022" 7.20523211317003e-09 9.64798651715554e-08 4.1980865913978e-08 5.63970815089325e-08 5.9753281376274e-09 -4.64364228815621e-09 -6.32448534984016e-09 6.65528816501011e-09 -3.06210397921953e-08 -2.07983205453926e-09 7.15465605893447e-09 -8.21078339993524e-09 -3.38596168450093e-08 -9.87360529153598e-09 1.22952215901193e-10 5.79769979368435e-09 -3.0720101677432e-08 -6.83764052505917e-09 1.10483195361637e-08 -1.25899338838886e-08 3.79225855913985e-08 -1.01403549572875e-07 -8.58915523719333e-08 8.89851606223117e-08 1.60271267660556e-08 -4.78730881984333e-09 -6.22239885506431e-08 -1.08816042976683e-07 2.90217576259259e-08 2.55128714214573e-08 8.91573898954242e-09 -9.71867190706027e-09 -2.2169934764606e-08 -6.88881826294712e-09 -1.08615841762206e-08 -1.59783114478558e-07 2.00996638675968e-07 1.25711885901249e-08 1.90395025087323e-08 4.54119054493969e-08 6.71883921688901e-07 -3.95147425116664e-08 4.58292108499036e-08 -3.04136985253659e-08 1.83574645829866e-08 -2.57884818510176e-08 4.83310490965795e-09 3.89140388808323e-08 -5.76509485795738e-10 -7.32712855759932e-08 9.38499307393872e-09 -4.16268333002047e-08 1.13271928747214e-09 -4.11563723010819e-08 1.75581224660606e-06 3.33415972168971e-07 -8.93235311786445e-07 -6.40757449153163e-08 -5.93270155830336e-09 6.99494706123363e-08 -7.00615820550364e-08 -3.06962769677097e-07 1.37705155949487e-07 -7.81450462514481e-07 -9.42090771152214e-09 -3.09168982047489e-08 -3.95966238171795e-07 2.85086375641308e-08
"R2023" -9.83395055068899e-09 1.99909342309929e-07 1.55914620931713e-07 -6.70955729711971e-08 1.06631865368872e-08 2.62521761633711e-08 -5.21776463699881e-08 -1.06469399859453e-08 1.46590602016226e-07 1.13206980088754e-08 2.45579645843826e-10 -4.91680251536722e-08 -9.84990557833559e-08 3.99706427238408e-09 1.27094897004497e-08 1.58617400630515e-07 -6.72637599735923e-08 -6.7673600594668e-09 -1.99181598998297e-08 2.55679105409177e-08 1.03493768606335e-07 -6.73085340947091e-07 -3.92658989894164e-08 1.23459137199048e-07 2.41940521730805e-08 4.59726921370448e-08 -3.4919663179323e-07 -9.01971730019436e-09 -1.07550927049863e-08 4.76958645359814e-08 7.4375548438984e-09 -2.47890957772843e-09 -2.59748270127731e-08 6.93430200019175e-08 -1.19701337424207e-08 -3.76821466520821e-07 1.16496422815052e-07 -8.2450804549866e-08 1.20814444810327e-08 -1.99842582402611e-09 -8.19273492071788e-08 -2.60008888392612e-08 -1.42599351727064e-07 4.32663321379184e-08 -4.83120057445418e-08 -5.22766093861905e-08 6.25292901124616e-08 1.82416408268144e-09 6.32433847224087e-08 -2.20612780394377e-07 7.7951972379228e-08 7.90651663442514e-09 7.40712270597887e-09 5.64354821161824e-08 3.33415972168972e-07 1.00578231871577e-06 -5.57193232250878e-07 1.54241543297814e-07 7.99526584400159e-08 5.40219163363859e-08 -5.02375578449261e-08 7.92099551384717e-08 4.24174682297275e-08 4.38523844909082e-08 -3.88955202667095e-08 2.45743404031094e-08 -5.82183288574628e-08 -6.87480392547736e-08
"R2024" -9.76402215583369e-09 -1.36075922253605e-07 -4.42103685895319e-08 -4.19397634084621e-08 -1.54606500201072e-08 2.86050419434466e-08 8.9206451041825e-09 5.18317676055352e-09 -1.83066435584186e-08 -1.54065778743623e-08 -4.39358089637946e-09 -1.42715115984886e-08 9.79241796789169e-08 -1.90684349311688e-08 -1.37151962642239e-08 6.0855353160284e-08 4.37679839550684e-08 8.49548982583844e-09 -1.27425298473438e-09 1.17234166880192e-08 -6.42977851601863e-08 2.30590288388329e-07 9.95191240851406e-08 6.61517795002228e-08 -1.7885691777424e-09 -2.40892235865145e-08 7.88098252569e-08 1.1260220526162e-08 -2.83728543089722e-08 -4.48794029494002e-08 -7.34035135167972e-09 -6.82467226325786e-10 5.25153125880266e-08 4.92497177110323e-10 4.96688471905972e-08 2.20368553621779e-07 -6.25049365445227e-07 2.50947373649409e-08 -2.20819705078283e-08 -2.38910803568092e-08 -1.19635627566564e-07 2.41129245783767e-08 -2.62249089323823e-09 -1.52884000952766e-08 6.71775928663931e-08 4.43607924346121e-08 -7.7151992766067e-08 -2.5325019056581e-08 7.82680026630457e-09 -2.23212689592194e-07 -1.56672046937387e-07 -3.4575684712037e-10 -1.20124674467125e-08 -6.00603824305785e-09 -8.93235311786452e-07 -5.57193232250878e-07 1.35819791180088e-06 -5.0389424371105e-08 -7.32859135262298e-08 -7.39313395905105e-08 3.25977623432978e-07 1.70400930035355e-07 -8.00106034223923e-08 3.24003365596189e-08 3.61047161527707e-08 -6.74988408353031e-09 1.61943782528658e-07 4.33819072272255e-08
"R2025" 5.28825153852181e-09 -1.12923965355535e-08 3.33977749219781e-08 1.27226898348707e-07 -2.90098407397889e-09 -8.94099949071248e-08 2.27138667497017e-08 4.718093290867e-08 5.62957294144939e-07 -4.01610550317835e-08 1.61501733781522e-08 8.52190750037958e-08 1.69659148059131e-08 -5.00499699681042e-08 1.58408656492114e-08 2.99292631733543e-07 6.94130701444483e-09 -6.84276390102731e-09 1.26803202098576e-09 1.99606569054516e-07 -8.34229505367109e-08 -2.9899589191046e-07 5.17466168755924e-08 -1.09171545774771e-06 -1.14716213003815e-08 -4.06154748670146e-09 -6.53726674313226e-08 4.4372649954957e-07 3.16666269502734e-08 -6.62952662244505e-09 2.22525382935155e-08 -1.99860123536956e-09 2.13886044258735e-08 -2.58000945319403e-08 -3.07659791681599e-08 2.33489623283209e-08 7.65312626992862e-09 -1.26423985835634e-06 -8.4885922325606e-08 -2.96865439140163e-08 -8.87443804888756e-07 -1.00605262061451e-07 -9.74699708170381e-07 2.43154732945431e-07 -3.20012223565312e-09 -2.76168789047943e-07 -6.4754158575014e-09 6.24175596469164e-08 4.47928531696152e-07 -2.3633724631447e-07 -3.8751105264669e-08 7.71090674180517e-09 -9.92409275659989e-09 4.215001621125e-07 -6.40757449153219e-08 1.54241543297814e-07 -5.03894243711048e-08 2.57251566017572e-06 1.9865401385903e-08 1.76203332454086e-08 -4.09326476220081e-10 -8.23604944657937e-07 -1.74203921400666e-08 4.44232038926479e-07 -1.21576205963074e-08 1.84194391841668e-09 -1.24443976581926e-08 6.48088053891883e-08
"R2026" -8.54869008469722e-09 -7.82425877222709e-08 -3.81394973991476e-08 -1.94357489094211e-08 -2.41060953436785e-08 -3.39497181177776e-08 -9.37562908065625e-09 2.80682456531508e-08 -2.27124313643609e-08 4.47539787457954e-09 4.26774597216389e-08 2.0295433191947e-08 -3.6188429757002e-08 -2.2496845080008e-09 1.37142029440324e-08 -3.53858918255174e-08 2.36224518286821e-08 -5.88601901393175e-10 -1.76465893682779e-08 8.88722351206171e-09 8.42318629750923e-09 -1.38366726031267e-08 1.19544705535992e-08 4.48227934756785e-08 -1.15816491281898e-07 5.76943831424309e-08 7.75582969861548e-08 -1.17280181893012e-08 3.55292952842205e-08 3.91116159986641e-09 5.58157964881309e-08 -1.02514823039692e-08 2.20353674676632e-09 -6.6319337504052e-08 1.17302675053062e-08 -6.98672809031858e-08 8.3992894097513e-08 -1.59823097865906e-08 -6.18964926513439e-08 -1.60752724538269e-08 -2.34241336415953e-08 2.79914460583653e-08 1.20765001294152e-08 1.77754350147858e-08 -1.09338058316957e-07 -2.51677090966518e-08 -9.25508673401619e-08 -4.23031026285463e-08 3.71935947097536e-08 -3.76330979584637e-09 6.21280609145334e-08 1.97407202739116e-08 5.24424751283424e-08 1.60901298654257e-08 -5.93270155830414e-09 7.99526584400166e-08 -7.328591352623e-08 1.98654013859043e-08 4.10622396698001e-07 -1.51988079128326e-07 -8.40322695310203e-08 8.87499095469454e-09 -4.23696510297792e-09 2.37101117664637e-08 4.28767389902496e-09 7.92620642635867e-08 1.88385500973063e-08 -7.68274087814244e-08
"R2027" 3.18358182195139e-09 2.68341651582937e-10 6.30365561363845e-09 7.73183937722647e-09 -1.3907887731476e-08 -4.63501035216866e-09 -3.06881051802566e-09 8.77358360684907e-09 3.12264060881624e-08 7.4055616061481e-09 -2.03697597415332e-08 -1.57898567745038e-09 9.39445268414617e-08 -2.12345517397601e-09 -3.47379845188674e-09 1.85832072833008e-08 1.06018206257675e-08 -1.95604155637346e-09 -4.12885405399758e-09 -6.50999444774165e-09 1.80580989362782e-09 -5.26814243084613e-08 -3.30220502062696e-08 -4.70649125846293e-08 1.55147836713835e-08 3.40364287179295e-09 3.88769654948618e-08 3.24597739020254e-08 -1.17190332863023e-08 -4.11814020064304e-09 -2.14727663818866e-08 5.54577128914877e-09 8.79028344444258e-09 5.28932765205021e-10 -1.14668998265802e-08 5.54692467196997e-08 8.721581509946e-08 2.44661252641687e-09 5.76710052601851e-09 1.95613130276044e-08 1.73148989472773e-08 -2.22553220277887e-08 -2.89238481840504e-08 -9.66060951394037e-09 -9.01684544258231e-08 7.19587738292017e-09 5.16652269856464e-08 6.3126968421937e-09 -1.08846809929182e-08 2.85646699537556e-08 -1.5401818398689e-07 -1.20718625153862e-08 -2.05860931928582e-08 -2.45355901028358e-09 6.99494706123338e-08 5.40219163363872e-08 -7.39313395905069e-08 1.76203332454073e-08 -1.51988079128329e-07 3.42855386953332e-07 -2.62715737208335e-07 -3.14314984418356e-08 -2.8331340053471e-08 -1.80044057694705e-08 -3.99092541214498e-08 5.58239881774587e-08 4.23289934810269e-08 7.30416435491773e-08
"R2028" -1.04546819792007e-08 1.22593681875837e-07 9.31206239783325e-08 -3.55909390955589e-08 -1.98360930382056e-08 8.18122783103106e-09 7.60608870764673e-09 1.01522229128427e-08 -5.38920456974636e-08 -1.09611805407528e-08 2.55463109702769e-08 -8.48059882024094e-09 6.26229838087041e-08 -4.45701263977593e-09 8.81785177001154e-09 -2.88023669845755e-08 -3.10534086150428e-08 -1.28681884698754e-08 4.73137917409557e-08 1.84418909822666e-08 -3.55313315890221e-08 1.13086238945144e-07 9.48886537146115e-08 1.20011155857594e-07 2.34632352306283e-08 -1.17757318987775e-07 -3.51022798405764e-07 -4.55653111028234e-08 2.43351417351229e-09 -4.19819825314935e-09 4.97324392446455e-09 -7.49651311173129e-09 1.62974239445522e-08 -5.61631806033019e-08 7.41469491922739e-09 -2.292547858838e-07 -4.48969155592453e-07 -1.35896934521321e-08 -3.20578807498541e-09 -5.2729992317176e-09 -2.09648288862585e-08 1.80826374636523e-08 3.1961029340389e-08 -5.31860914577049e-09 1.78993071912664e-07 1.07097968597464e-08 -1.12579340005369e-07 2.6814218572794e-09 -6.51082961357528e-09 -1.88577268758199e-07 6.96983562349185e-08 1.23384721998189e-08 -2.8203197280918e-08 -2.83407380263823e-09 -7.00615820550357e-08 -5.02375578449255e-08 3.25977623432978e-07 -4.09326476219336e-10 -8.40322695310187e-08 -2.62715737208338e-07 9.84044930232973e-07 7.23140750947929e-08 1.11194061675225e-08 -2.29006624966736e-08 5.61945357159135e-08 -8.07158080451956e-08 -3.74055397007396e-08 -2.34374850903641e-08
"R2029" -1.08375583408005e-08 1.08632944433627e-08 3.37979328042747e-09 -4.23739142223107e-08 4.72360979519651e-10 7.730719975048e-08 -3.50177580379728e-09 -2.90759194357275e-08 -1.38906339533898e-07 2.15468473835869e-08 -3.93990384116517e-10 -7.67468275940544e-08 -4.32759246001905e-09 3.80176552733625e-09 -5.52498974809741e-09 1.83975821207822e-07 -3.73012348824731e-09 3.4302992147444e-09 -1.2698945240397e-08 -4.00058166479601e-08 -4.28758544804647e-09 -7.92678616464688e-08 -4.27150078936016e-09 2.90733053313895e-07 4.64720919496697e-09 -5.13421655631796e-09 -3.83603494823639e-08 -1.18745268272247e-07 -2.45341251840667e-08 -1.54204247692685e-08 -5.32853307038858e-09 -4.41018869654061e-09 1.94089904379687e-08 4.1466751915479e-08 1.79309100840845e-08 -3.30618294922952e-08 -7.69974107896501e-08 2.31044436207848e-07 7.03841854480078e-09 -7.31824588805969e-09 -4.14957764598474e-07 1.27962715277603e-08 3.36863888589607e-07 -1.11296225624301e-08 -4.15114851772962e-09 6.24641668085521e-08 -1.07420053839485e-09 -2.26956689811764e-08 -1.05276108830435e-07 -3.89622233220811e-07 1.28623682171554e-08 1.33885713689874e-08 -1.07429946295154e-09 -1.09904194944661e-08 -3.0696276967711e-07 7.92099551384734e-08 1.70400930035355e-07 -8.2360494465794e-07 8.87499095469484e-09 -3.14314984418335e-08 7.23140750947999e-08 1.17072731130195e-06 2.19337087334719e-08 2.0311862151514e-07 1.95792536378287e-09 1.58866350224686e-08 4.28051425880583e-08 -5.51084000915321e-08
"R2030" 8.8624035716798e-09 2.04766318978346e-08 6.0050619791374e-09 4.11947651487049e-08 -6.4247026183061e-09 -1.79561925993683e-08 -1.13131732110719e-10 -1.82652259938135e-08 -1.69970978036101e-08 1.23650455283484e-08 4.43486766198629e-09 5.03902304148226e-09 -7.87011301630886e-09 5.08065989007633e-09 1.21782408765579e-08 3.95085967650489e-08 -1.12044232776257e-08 -7.79567859564826e-09 -9.86861776831506e-09 -1.70358359423933e-08 1.71958980950644e-09 -4.03160196490124e-08 -1.08020126909669e-08 -3.10970685843319e-08 1.26170794546182e-09 1.14316894766478e-08 -1.29140435255316e-08 -2.93137266572545e-09 1.69792340322291e-08 3.79076932301132e-09 8.18047127259164e-09 1.53126442377869e-08 -2.77405043416336e-09 -1.77994199907584e-08 4.15173942619806e-08 -3.14981558464278e-08 1.6381487871183e-08 -6.21204700280968e-08 6.0354416444498e-08 2.58449549959342e-08 7.77688143137557e-08 1.9195428725078e-07 8.32084203108056e-08 9.44036662901347e-08 1.70685780814777e-07 3.36444241256519e-09 -2.67146180567398e-08 -4.52480427046988e-07 -1.64138782774874e-07 -2.8970535464416e-08 2.92672741207675e-08 8.26910588649624e-09 -3.45489535192584e-08 2.36317210679081e-08 1.37705155949484e-07 4.24174682297258e-08 -8.00106034223891e-08 -1.74203921400638e-08 -4.23696510297761e-09 -2.83313400534693e-08 1.11194061675294e-08 2.19337087334778e-08 7.48455858876497e-07 -1.43615529391794e-07 -1.7016591533037e-10 -2.33889474753169e-07 -3.79027534608269e-07 -6.6761891542824e-08
"R2031" -4.94030040498564e-10 -8.86445554424556e-09 1.33539471882099e-09 -3.03865230920108e-08 -5.36762290785487e-09 -2.05331674590498e-08 1.34631632986709e-08 6.04510206017429e-09 1.28904800691015e-07 2.45598412245845e-08 3.11426215523905e-09 1.12182881026371e-08 1.07735581153117e-08 1.00912839802013e-09 5.60871147043472e-09 1.03422816156313e-07 2.99950016592004e-09 2.50093435133571e-10 -7.05337268873173e-09 1.78573333476009e-08 -1.99239988459406e-08 -1.20694866700182e-07 2.53257567226988e-08 -2.43494168535064e-07 -1.87531291600629e-08 5.73600490030044e-09 -1.95405430058829e-08 1.33672214559039e-07 -2.84814700042279e-09 -9.05747798832453e-09 5.58707243096338e-09 -1.04052842977556e-09 5.44569430916503e-09 1.08494100352811e-09 -9.85573220652474e-08 2.6632261245179e-08 5.06044105017142e-08 -1.55407769442649e-07 -6.51665549250628e-09 -1.05642505710035e-08 -1.02407179974255e-06 -7.14156188533674e-08 -1.95988089363886e-07 5.48773026171468e-08 -3.66688038780485e-08 -3.67510574414293e-08 1.76826465274424e-08 1.25973672559907e-07 8.6728843795078e-08 -2.74658462994707e-08 4.3450038273312e-08 2.24084773349099e-08 8.16803089963848e-09 1.16529544273857e-07 -7.81450462514502e-07 4.38523844909101e-08 3.24003365596156e-08 4.4423203892648e-07 2.37101117664633e-08 -1.80044057694728e-08 -2.29006624966693e-08 2.03118621515163e-07 -1.43615529391794e-07 9.53597775467269e-07 -5.16233637993635e-09 3.00366196038684e-08 1.99204055450181e-07 -2.68673855906826e-08
"R2032" 6.26113636020835e-09 -3.14973998998835e-08 2.45437610304754e-08 -4.60167854251765e-09 -1.09298016519443e-08 8.7507701101835e-09 7.62368705863147e-09 6.32992896380576e-09 -9.98855476424994e-09 -6.06086681112905e-09 2.2771807681568e-08 -1.96093008162136e-09 4.91562868090906e-08 -1.7133526726706e-08 -1.74996316979895e-09 -6.1333223464291e-09 1.92329021905904e-08 -2.62713294442659e-09 1.88801616274907e-08 2.70419280209005e-09 5.75416645110244e-09 2.06224125805739e-08 -8.8542000090055e-09 2.02053763770913e-08 8.49077083760736e-08 -7.21557938173986e-08 6.60537872391153e-10 -2.09436930884731e-08 1.55873392417544e-08 -2.50381581609097e-09 -5.41249028926281e-08 2.64487042857894e-09 1.04128066329494e-08 -6.61131230789741e-08 1.1511813209292e-08 2.1928079194307e-08 -3.46631793817959e-08 2.45533975691238e-09 -1.20522875688796e-08 -4.01116938629143e-09 8.09367911176918e-09 2.43013641303285e-08 1.4986392327311e-08 2.4549262978094e-09 6.29203682159692e-08 6.6358628161034e-09 -2.31088004912646e-07 -2.56122933031213e-08 -9.2789412845492e-09 -2.24318670679982e-09 3.37136471329711e-08 -1.49338868260977e-08 -3.11510364319041e-09 -4.95429245118156e-09 -9.42090771151926e-09 -3.889552026671e-08 3.61047161527703e-08 -1.21576205963072e-08 4.2876738990253e-09 -3.99092541214498e-08 5.61945357159126e-08 1.95792536378343e-09 -1.70165915330814e-10 -5.16233637993695e-09 1.49647199675578e-07 -2.29585790948834e-09 -6.56401718413618e-09 -2.739492410617e-08
"R2033" -1.89316249883159e-08 -6.75715577992006e-09 1.19450916084247e-08 -3.58645215296579e-09 2.26178090364185e-09 -4.14092915760815e-08 -1.01333818966589e-08 3.12175853331949e-08 1.45557014117245e-08 7.37297091593744e-09 -3.01866318569225e-09 2.06608887193905e-08 5.48034778326567e-08 4.09575368339917e-08 1.29201264724363e-08 4.563393440288e-09 1.2561033980012e-09 2.29427025442665e-09 1.43499323427343e-08 -3.25132149773006e-09 -4.88429121742964e-09 -1.62417395776331e-08 -3.69864447176487e-09 7.49169477295453e-09 -2.63221244002587e-08 -1.24703838284549e-08 8.65892915992977e-09 -2.85748370730007e-09 -3.41615097181011e-09 1.29454477703713e-08 -8.89862634319093e-09 -2.54269003905351e-08 -5.30567627237475e-09 -2.37307792609134e-08 2.79637874979513e-08 1.33891337585004e-08 3.04378000339986e-08 -2.39667131034885e-09 -1.61193140303922e-07 9.26438379564715e-09 -1.12729293563046e-08 -3.34005978924526e-08 -4.51852108486536e-08 1.39766754030643e-08 -2.89306006390925e-07 -4.27253755823845e-08 1.20910871272524e-08 -4.71531975039698e-08 1.34038163741641e-07 5.45603503782227e-09 -2.89742712556564e-08 4.10479024916502e-08 8.19564552369587e-09 1.98589830299917e-08 -3.09168982047479e-08 2.45743404031088e-08 -6.74988408353017e-09 1.84194391841689e-09 7.92620642635866e-08 5.58239881774586e-08 -8.07158080451957e-08 1.58866350224697e-08 -2.3388947475317e-07 3.00366196038685e-08 -2.29585790948922e-09 3.31237606811364e-07 1.31180713438243e-07 3.20512324297242e-08
"R2034" -5.21797768968721e-09 -1.13430961377211e-08 -1.23697074334502e-08 -3.0415996572167e-08 -1.60101625546034e-08 9.18660109352893e-09 -9.27335555064463e-09 1.796965639748e-08 3.09360456156329e-08 -1.69222675860435e-09 -1.10532644545653e-08 -1.25850755277255e-09 4.03086425117146e-08 -1.20717536396883e-08 -9.89517993344603e-09 -1.96721154314054e-08 5.8086632888499e-09 8.08186396545383e-10 1.7478380708239e-09 8.06401269040339e-09 -1.23481628437373e-08 2.2118498051454e-08 2.863141602765e-08 -1.94643205307299e-08 -2.06510323629394e-08 9.96979863009108e-09 -7.22256089744052e-09 3.93146029108626e-08 -1.07992866923782e-09 -7.0513285522346e-09 2.29421330164258e-09 -4.56227241488693e-09 1.19807527669559e-08 -2.44354318280571e-10 -5.37206733655918e-08 5.96509772523383e-08 -4.1666553270197e-09 5.17345303064963e-08 -2.28133442606812e-08 2.03952912115055e-08 -1.30807487667234e-07 -5.28188504211755e-08 -3.83618879926553e-08 -5.57441757506148e-08 -6.85364490300803e-08 1.47880790760139e-09 -7.76051332117563e-09 1.62098450435375e-07 3.37767910296138e-08 5.40339833794769e-08 -5.26034891270471e-08 -4.21730065900792e-09 2.91620951779462e-08 -1.79757616543189e-08 -3.95966238171797e-07 -5.82183288574632e-08 1.61943782528657e-07 -1.24443976581912e-08 1.88385500973063e-08 4.23289934810281e-08 -3.74055397007399e-08 4.28051425880534e-08 -3.79027534608259e-07 1.99204055450183e-07 -6.56401718413736e-09 1.31180713438243e-07 4.30458546530254e-07 -9.16285622725436e-08
"R2035" 3.60279372619358e-09 -4.57510605214065e-10 1.79142756088127e-08 7.59810478904553e-09 3.62192197519874e-08 6.48065234764157e-09 -9.45843944718032e-09 -2.20418365651364e-08 5.52538530468161e-08 1.23427530364739e-09 9.62747373630163e-09 -5.29463594388603e-09 -2.40297717627311e-08 1.48770084471912e-08 1.91630732677358e-08 3.31051198349253e-09 1.14836720019597e-08 5.55941246638684e-09 4.98220395923392e-09 1.65154392974207e-10 -3.17045925389168e-09 2.29466693909026e-08 -3.49299088103744e-08 -3.14633250925054e-08 -9.99664081659836e-09 -3.67161948976829e-08 5.7732199206251e-08 1.72262116513097e-08 -1.48235923753496e-08 1.12363352063551e-08 -4.40022593282401e-09 -1.48381620405531e-09 -4.04077889289363e-09 1.06151026960546e-08 3.11126485818451e-08 5.07709975033931e-10 1.87755350103788e-08 -1.28550971156169e-08 -6.07596063187798e-08 -9.5041972131231e-09 3.93135260037468e-08 -6.8084531581164e-09 -1.21166999508297e-07 9.18177560308187e-09 -1.16256601404739e-07 5.92193657030942e-09 1.17554973399501e-07 -8.56678241621211e-09 2.87654968543917e-08 1.71951878964357e-08 -2.22002775793021e-07 -3.61506469844173e-09 6.75369504569776e-09 -6.7649121511929e-09 2.85086375641324e-08 -6.87480392547725e-08 4.33819072272276e-08 6.48088053891872e-08 -7.6827408781423e-08 7.30416435491792e-08 -2.34374850903704e-08 -5.5108400091534e-08 -6.67618915428223e-08 -2.6867385590684e-08 -2.739492410617e-08 3.20512324297251e-08 -9.16285622725428e-08 3.66033232655895e-07
