# Supplementary material for: NODDI and Tensor-Based Microstructural Indices as Predictors of Functional Connectivity
Source: PLoS One. 2016 Apr 14;11(4):e0153404. doi: 10.1371/journal.pone.0153404 (PMC4831788; doi:10.1371/journal.pone.0153404)
Supplement: S1 Data — a) Functional connectivity matrices, both fMRI and EEG connectomes across all subjects, in the form of precision matrices and b) structural brain connectivity matrices across all subjects and microstructural indices. Columns and rows are named according to the corresponding brain region that represent. (ZIP) [file pone.0153404.s001.zip › DATA/EEG/48/precShr_EEG_wholeTS13_30.txt]

"C1001" "C1002" "C1003" "C1005" "C1006" "C1007" "C1008" "C1009" "C1010" "C1011" "C1012" "C1013" "C1014" "C1015" "C1016" "C1017" "C1018" "C1019" "C1020" "C1021" "C1022" "C1023" "C1024" "C1025" "C1026" "C1027" "C1028" "C1029" "C1030" "C1031" "C1032" "C1033" "C1034" "C1035" "C2001" "C2002" "C2003" "C2005" "C2006" "C2007" "C2008" "C2009" "C2010" "C2011" "C2012" "C2013" "C2014" "C2015" "C2016" "C2017" "C2018" "C2019" "C2020" "C2021" "C2022" "C2023" "C2024" "C2025" "C2026" "C2027" "C2028" "C2029" "C2030" "C2031" "C2032" "C2033" "C2034" "C2035"
"R1001" 1.14390331836769e-07 1.37321515700767e-09 -4.23363580325828e-11 1.59117229603172e-08 2.74626147295613e-09 -1.75502985291856e-08 -1.18400120425566e-08 -3.74196650818035e-08 -4.12582777935744e-08 -2.77843176175319e-08 -4.89934579388355e-09 2.11030266237552e-08 4.21684785013517e-11 8.90236868013562e-09 1.81381055339215e-08 -8.57042691920344e-09 -4.10981525541492e-09 -1.30521245396756e-09 1.28796592016121e-08 -7.62974514275752e-09 6.44894121763376e-08 1.11605377079413e-08 -1.69765751282745e-08 9.07081801951961e-09 2.80133215568696e-09 -4.31452703655498e-09 3.12575866865634e-11 9.47647858029078e-09 -6.52805491146641e-08 -6.60653613121084e-08 2.14131753753753e-09 6.45898693187815e-09 -4.51464417711532e-08 2.65838826081617e-08 2.62831687249437e-09 -4.22421247288484e-09 9.04629502820443e-10 5.85055797643004e-10 -6.18363601850458e-09 -1.16261246136245e-10 -3.63325649373337e-09 6.87043524679183e-09 1.51478676997772e-08 1.33833846537371e-08 -1.76007396900021e-09 -3.80694612696616e-09 -3.02586007138597e-09 -9.16487529622575e-10 -3.29637931380763e-09 -4.19372410342682e-09 2.29610716560019e-09 2.97215980903773e-09 -4.42225326514301e-11 -8.44878848215965e-09 6.49730944901e-09 3.84332945783503e-09 -5.8614509281135e-09 5.3682637388996e-09 3.34994117453142e-10 -9.29146386353469e-10 1.04962561755374e-09 -4.28724309213818e-09 3.52489794861358e-09 3.02528284506318e-11 1.91050092148206e-10 2.31738738139605e-09 -3.86352133687878e-09 1.82261374931959e-09
"R1002" 1.37321515700777e-09 1.0173763211316e-07 -3.57707728388519e-08 4.17696154872503e-09 3.34928814504186e-09 -5.57521392360301e-10 2.57915069406782e-09 2.463410917456e-09 -1.14265263128118e-08 -1.65213130125749e-09 4.05686351841861e-09 3.70640766515125e-09 2.62978145277921e-09 -4.11251489686575e-09 -6.5543096645268e-10 -5.81392018588915e-11 -2.79229989515863e-09 4.61172651693055e-10 2.70216257448018e-09 -8.47663367405492e-10 -6.86708748166353e-09 9.28781558232322e-09 3.53739157890176e-08 3.25727124141542e-10 -2.69143655129971e-08 -7.77104552700631e-09 -4.01998983985163e-08 -9.58636221540132e-09 -3.96354091399517e-10 1.90709891156795e-09 1.13818354904002e-08 -4.52680801137208e-09 -2.1759527811887e-09 -1.83306539644842e-09 -2.084791936196e-09 -5.98344432936847e-08 1.42778504268942e-08 3.54742857137598e-09 1.71818523132617e-09 1.86843300306012e-09 2.62325914035297e-09 5.67250287345288e-11 5.09898604276217e-09 1.79786496917944e-09 1.39712299227506e-08 -2.50068735309381e-09 1.57994413729305e-08 4.22632866551081e-09 -1.87995755011439e-09 4.91647530083644e-09 -7.69828145288051e-10 -1.89502020690605e-09 -4.60354463612545e-10 -2.65145728801893e-09 3.78619682541034e-09 2.64502011077675e-09 -7.82214295624727e-09 3.09090028190551e-09 -2.07605536360604e-08 7.82330989664248e-09 -1.22850054786652e-09 -8.68702344106692e-09 -7.66725271557957e-09 6.42832241227452e-11 -9.60539064988864e-09 -6.06750397086917e-09 3.74443883977983e-09 3.77570486679729e-09
"R1003" -4.23363580326865e-11 -3.57707728388521e-08 8.23172635858984e-08 1.68623517644801e-09 -4.45701952583614e-10 1.38948488278549e-09 1.78557971960429e-09 -7.80947006659586e-10 1.1343382812751e-09 6.18041291489898e-10 -3.16752156702844e-09 2.94125984190892e-11 -2.05516743457513e-09 -3.65631483863912e-09 4.07374084278028e-11 -8.50742317790792e-09 3.96865767146677e-09 4.63550441474174e-09 -1.70442634800468e-10 -3.34166870452631e-10 1.35718196104758e-08 1.99755600590072e-08 -7.77259985500614e-08 -1.6144736786331e-08 1.68423711218618e-08 -2.23565481159118e-08 -1.6516175991765e-08 1.67754589212725e-08 1.15024784793973e-08 2.65365597253101e-10 5.51212353840362e-10 8.32194179901569e-10 -8.98726254318406e-09 7.76709034599343e-09 1.09606829484191e-09 1.31053863363389e-08 -3.3650210556382e-09 -2.71258561872931e-09 -1.52934363133672e-10 -2.09924175683863e-10 -3.28509991984117e-09 4.69806232216925e-10 -1.73540256009809e-09 3.71876373171591e-10 -2.7353078964161e-09 7.55840741995763e-10 -6.41656976750947e-09 -7.57415278926103e-10 -6.13931399554611e-10 1.54227842938253e-10 1.29035496283798e-09 1.09249178063324e-09 -2.26357061312166e-09 1.84060594683303e-09 -1.78212150437307e-09 -5.68221906189183e-09 5.27828043117962e-10 2.65249731512233e-09 4.37954657504774e-09 -5.12740352960541e-09 2.04514690493848e-08 2.69096771494929e-09 -2.46649793469084e-09 8.85150440058935e-10 1.63420430343414e-09 1.70336496400031e-09 1.0984363610739e-09 2.27630708075098e-09
"R1005" 1.59117229603176e-08 4.17696154872509e-09 1.68623517644752e-09 4.95551008888365e-07 6.39313778750643e-09 -5.40515843197962e-08 -2.38085775222695e-08 1.2664241368433e-08 -7.64203976752743e-08 -1.06702198060085e-08 -2.55508060195326e-09 1.66523451046444e-07 3.93000857147099e-09 3.18574041330228e-09 6.14709208014885e-09 6.90755957555552e-08 5.7241842116074e-10 -1.79902901556803e-09 5.57632590429443e-09 -2.82630479696986e-07 2.95135240209789e-09 -8.05395547369624e-09 -9.32029197493277e-09 -2.69272027766703e-07 4.50309355681332e-09 -3.50733259337251e-09 -1.22309500462235e-08 1.42757397631299e-08 -2.61543014741098e-08 1.91101954651018e-08 -2.4661556180349e-09 -5.41799912253002e-10 -7.26135524427626e-09 1.0842834843417e-08 5.64906209864562e-09 -5.4573618947543e-09 -1.05872889360346e-09 -1.11006438976743e-07 -2.9316893880832e-09 -8.1876540257925e-09 1.66826590150093e-08 7.65700494314104e-09 -2.80682291464592e-08 -4.46219388223645e-08 -3.08223595206794e-09 1.18025772671061e-08 -3.43295892099447e-09 -6.49238624548602e-09 -3.80895131986762e-09 -2.74660234435861e-08 1.50166175071491e-09 9.1610280299221e-10 7.63203417012986e-10 1.90848980864341e-09 2.71237335581598e-08 2.65618751404915e-08 -1.43788334401919e-08 1.82621530982573e-07 4.44330361722296e-10 -8.93574254206576e-10 -3.36008746283388e-09 -1.20050485156566e-07 7.74133303390052e-11 -1.32193662391671e-08 1.85544173474757e-09 6.06259607022097e-10 1.55362332367109e-09 4.85771046650265e-09
"R1006" 2.7462614729561e-09 3.3492881450419e-09 -4.45701952583358e-10 6.39313778750643e-09 3.91230459536939e-08 -3.7765712052142e-09 -2.56027573936106e-09 4.40670130618009e-09 1.7594456685267e-09 -4.77568074534239e-09 8.81262897522446e-09 1.2107378294181e-08 4.29740931315469e-09 3.62606715569819e-09 -1.86192606901583e-08 -8.17370208791675e-10 -9.97607799749395e-10 3.61343729667321e-09 3.51977137424378e-09 -7.48574820371188e-09 -1.81911406164514e-09 -3.51520574544659e-10 1.5750292237244e-09 -6.60574729317696e-09 6.33414086017012e-10 -5.16001720214439e-09 -3.0490505471112e-09 6.94957033210899e-09 -9.96559532626017e-11 -7.56110394584707e-10 1.33428601644221e-09 -3.41008018015268e-08 8.47899418897281e-10 5.09793550122557e-09 4.26078911874856e-10 -2.22680091797291e-10 6.20366875832196e-10 -2.19787451219494e-10 -1.48800691119243e-08 -8.86489843654408e-10 3.88485859538789e-09 -3.93945833087269e-09 -6.24591906234648e-09 2.49021734892474e-09 6.91488263106317e-09 2.77017391932247e-09 -1.7200176837771e-08 -1.86973243831896e-09 7.25770019980136e-09 1.8459804588357e-09 -3.46094689527009e-09 8.89892325495411e-10 -3.09161570959837e-09 -5.5805232831378e-09 -2.59945273953109e-10 -7.6266061148095e-10 2.81021805760208e-09 5.54530956333224e-09 2.71297848530637e-09 -1.48881974372722e-09 -9.34769909664213e-10 -4.5899967946245e-09 1.01928273749623e-08 6.84233387180857e-10 4.58659905693313e-10 6.96499163827325e-09 -6.68825671735663e-09 2.34914723810011e-09
"R1007" -1.75502985291856e-08 -5.57521392360328e-10 1.38948488278587e-09 -5.40515843197963e-08 -3.77657120521429e-09 1.18570378027107e-07 1.10988072626343e-09 -6.9165478496446e-08 2.3218587383788e-08 -4.41951543778585e-09 -1.12142775237086e-08 -1.17906889294837e-07 1.14821006012614e-08 3.14388369765431e-08 -1.89287058883675e-08 2.07117578610764e-09 6.55679083029472e-09 8.45330214892937e-09 -6.62514452040921e-09 7.59516712435314e-08 -1.38259595281924e-08 -5.19415892777237e-09 1.95624253865401e-09 8.94225243869216e-09 -3.5320820244799e-09 8.80975530263916e-10 2.08966870715263e-09 -1.42861722780482e-09 2.75296934107795e-08 1.55544880289107e-09 -1.24934882219808e-09 -1.29763893420832e-09 2.26008568540964e-08 -2.52868758034875e-08 -2.38675608445629e-09 -9.44478832750498e-11 -5.35356899351274e-10 5.47750857461182e-09 -9.6750071642426e-10 -3.75472922551246e-09 5.51282503136485e-09 1.14392031256475e-08 -4.32782481363438e-09 -1.33176154910069e-08 8.66513589202158e-10 2.70359250929159e-08 -6.12898394591383e-10 -6.29201062340939e-10 -1.0002256871506e-08 -4.73250714042729e-09 -6.80906170180622e-09 -2.07481761138472e-09 2.67617726644137e-09 -7.34173778002742e-09 -2.7569388627665e-09 5.69776852513241e-09 1.46032961999874e-09 -8.21608005690249e-09 1.79168937383685e-09 2.30262425387932e-09 -2.02262919403536e-09 9.26301254230689e-10 1.23391403875714e-09 -5.09224254341766e-10 -1.29776639394884e-09 -2.477661745187e-09 4.7777518594859e-10 7.48583655807859e-09
"R1008" -1.18400120425565e-08 2.57915069406783e-09 1.78557971960434e-09 -2.38085775222691e-08 -2.56027573936114e-09 1.10988072626317e-09 1.11890717647816e-07 6.78944898182524e-09 -2.87462664008623e-08 -1.12116741553542e-08 5.56155748588655e-09 -1.25450642539501e-08 -4.87732349631719e-09 -2.21147799172837e-08 5.0226426867826e-10 7.22619523269741e-09 -2.25820611755115e-09 -4.98216244201905e-09 4.96062861523605e-09 9.34450578994669e-09 -1.60468559885735e-09 5.4450215911764e-09 -4.21859449027849e-09 8.27698625121849e-09 -1.14390821591529e-10 5.99504686666127e-10 -6.04535734441925e-09 -3.81326008453421e-08 3.33227395975522e-09 -1.71535450968849e-08 1.50571845130349e-09 8.03745931798454e-10 1.27624567693563e-08 1.41423281632876e-10 -6.28014254100876e-09 -4.67751106299427e-10 -8.62648912739844e-10 1.364257567288e-08 7.90231520803472e-09 -4.34076118813227e-09 -8.34247335311096e-10 -3.86247155327621e-09 1.37294050987834e-08 5.80884470177898e-09 5.0385423872279e-09 1.87174614305277e-08 7.39263113838446e-10 5.09673272520125e-09 1.94724890192717e-09 -4.3984301989234e-09 2.92092025911646e-09 -2.15614722418585e-09 2.36678371633691e-10 -1.5048126995724e-08 9.61634364592153e-09 2.31357305458869e-09 -5.39711828323991e-09 -1.28626709823664e-08 -2.67610450263521e-09 5.83582826784562e-10 2.85475193046272e-10 8.06220914377221e-09 -7.28802241900907e-09 -1.84476251863577e-09 -2.86255406094925e-10 -4.23377128560631e-09 3.66537454904163e-09 -1.78326723047882e-09
"R1009" -3.74196650818034e-08 2.46341091745605e-09 -7.80947006659795e-10 1.26642413684327e-08 4.40670130618009e-09 -6.91654784964461e-08 6.78944898182538e-09 1.31933949724428e-07 7.37813580057564e-09 3.30602608756601e-09 1.78745073118421e-08 5.48864803040474e-08 -1.79295302696157e-08 -9.80491093212619e-08 -1.99793257568095e-08 -3.38343357995305e-09 -2.09102231075194e-08 -1.3653500259492e-08 2.42507827874331e-09 -2.94495335194969e-08 -1.46554593519578e-08 7.71446512888129e-09 8.4889101795281e-09 5.23893819556473e-10 -4.1845124660411e-09 9.8777637854956e-09 -5.02271258268598e-09 -8.2713111614951e-09 4.61696104544935e-08 2.35502652384673e-08 4.56501619604946e-09 -6.29009823461781e-09 -1.93933975681987e-08 3.49669881900817e-08 3.6611929533557e-10 1.69839379685372e-09 1.47783716802957e-09 -8.49910626796436e-10 5.79059920569755e-09 1.20566495526057e-08 3.02245523273516e-09 -2.27696246586544e-08 -9.74118681370101e-09 -3.86204642128293e-09 -1.51527663200358e-09 -1.54444096948561e-08 5.22402507484694e-09 3.90299334745884e-09 6.57499663466611e-09 3.71029940808776e-09 4.84123015317521e-09 4.53610249299595e-10 -5.65091072475052e-09 9.84203439023019e-09 3.97606582818071e-10 -8.30517455402758e-09 -4.25470434984893e-09 4.07890104010152e-09 2.27063543291389e-09 9.14098163357074e-10 8.32322654471713e-10 -4.07967719841255e-09 -8.48935710866275e-09 4.09059069550726e-10 -2.0760180132775e-09 4.90612736815173e-09 5.10615318176059e-09 -3.25549648184636e-09
"R1010" -4.12582777935743e-08 -1.14265263128115e-08 1.13433828127514e-09 -7.64203976752745e-08 1.75944566852677e-09 2.32185873837881e-08 -2.87462664008626e-08 7.37813580057581e-09 2.33333160473784e-07 3.55679730173837e-08 3.88114676990858e-09 -1.04473155207606e-07 -2.1245061103669e-10 1.38088232601294e-08 -1.63128287198724e-08 -1.34548771770488e-08 5.28973229304923e-09 9.2652103273671e-10 -6.69508227176848e-09 5.55649833040688e-08 1.82224747685863e-08 -4.15034577157891e-08 -1.37053170754374e-08 -1.11150490322779e-07 -8.97623813815798e-09 3.68373029973932e-09 2.85235903455296e-08 1.09300960308455e-07 3.58949355232875e-08 -1.28693027975479e-08 -4.04940073105946e-09 -6.52912053831332e-09 2.97129387945186e-10 -1.93818492576131e-08 1.39656508582854e-08 1.74782634650292e-08 -5.79601411752909e-09 -3.25005738779884e-08 9.58280636163691e-10 1.08153032891919e-08 -4.6975616633531e-09 -1.26575535699411e-08 -9.16131093084727e-08 -2.27335180366529e-08 -6.91651155528144e-09 -1.79944678366107e-09 8.54592403508029e-09 -1.86629051378598e-09 9.55390064685387e-09 5.76250666215647e-08 -2.32531347151888e-09 4.60413831612407e-09 -4.4773636134964e-09 6.82374592657534e-08 -1.91420599039131e-08 -3.24288522722618e-08 2.24704200003518e-08 -4.24495626198124e-09 7.62865839777787e-11 -1.06854809583622e-09 -8.11680153504518e-09 1.44206575146804e-08 -7.90995929064328e-09 6.63120949997658e-09 3.32995682419735e-09 5.8847874997861e-10 -2.5236448639421e-09 7.84875460866751e-10
"R1011" -2.77843176175323e-08 -1.65213130125745e-09 6.18041291490007e-10 -1.06702198060086e-08 -4.77568074534229e-09 -4.41951543778596e-09 -1.1211674155353e-08 3.30602608756614e-09 3.55679730173838e-08 1.00476065890613e-07 2.77584452978911e-09 -4.00593398041296e-08 -1.68921702330135e-09 -1.26179681252345e-08 9.30467925246986e-09 -3.40491581425573e-09 2.36430756380844e-09 -2.97218368880782e-09 -3.65211790631547e-10 1.29906466297702e-08 7.8856135451291e-09 2.95848903822812e-09 -3.08604633484368e-09 -4.91564502185899e-09 -1.86725911846710e-10 1.74370807556619e-09 2.32353785551299e-09 -2.95145653522738e-09 3.61519568265983e-08 -1.3209135225669e-08 -1.94328220806351e-09 6.79483767813212e-10 1.50472173234272e-09 -1.76896297956688e-08 -2.46187536384669e-09 3.49828278612317e-09 -2.77384898959662e-10 -1.63211529638305e-08 2.37583915750018e-09 -4.96966931916615e-09 -6.85994410970475e-10 2.24331938497615e-09 5.98358645718671e-09 -8.36311189353077e-09 -8.60156809785197e-10 8.74602492875062e-09 2.6915453441784e-09 -5.98373904113937e-09 3.84566263570126e-09 5.66483137310983e-09 -1.42899158544857e-11 2.6429349940924e-09 -1.90535011863363e-09 1.24319624906842e-09 -1.20619785371647e-08 -1.021981719129e-08 6.28252501797267e-09 -2.93356197611234e-08 -1.91630404589418e-09 -4.13336709935883e-10 -2.45913221832738e-09 2.91907794887379e-08 9.29938436008958e-10 1.47268108054489e-09 1.79073302720841e-09 -2.6050442774321e-09 -2.09113822190826e-10 -2.39548129671509e-10
"R1012" -4.89934579388353e-09 4.05686351841863e-09 -3.16752156702835e-09 -2.55508060195324e-09 8.81262897522449e-09 -1.12142775237086e-08 5.56155748588653e-09 1.78745073118421e-08 3.88114676990851e-09 2.77584452978920e-09 1.59508433772737e-07 4.37700576492233e-09 -1.46405504221389e-07 4.0957194733781e-09 1.15580543112876e-09 9.20629569127593e-12 -1.03859010587734e-08 -4.31611693818596e-08 -5.11952644675582e-09 -3.27868226640102e-09 4.50906926678865e-10 -8.10807205472984e-09 5.92960426496354e-09 1.76080871647266e-10 -4.19719842815077e-09 1.70037268132978e-08 -8.10662439201006e-09 -1.5158473111626e-09 -3.80755912765645e-08 3.18155493711373e-10 8.79960447667976e-10 -3.62838315745544e-08 1.91426353739616e-08 4.91856571051134e-09 1.34558401054117e-09 4.31454554147482e-09 2.08045790855458e-09 6.70646861403721e-09 -9.93576311560904e-10 -5.68223714996508e-09 2.29350449978853e-09 -4.01225295618136e-09 -1.07375292107718e-08 -2.13757517662971e-09 -6.50817862128432e-09 7.86563789057623e-09 4.52326384188158e-08 -1.98823865063327e-10 8.48388745974935e-09 4.01832404085628e-09 -1.37326693158823e-09 -3.16179334106306e-10 1.67057936475215e-09 -4.98437094978561e-09 1.42241018664086e-09 4.59901284080143e-09 -4.25158730255744e-10 2.15850878196527e-09 7.00741173873996e-09 -1.1185247282537e-08 -3.43788031399428e-09 -3.9868601580337e-09 1.08675901921943e-08 -1.45846575239296e-09 8.66250271596115e-09 1.56773637972986e-10 -8.09848565100879e-09 7.34262588346343e-09
"R1013" 2.11030266237552e-08 3.70640766515116e-09 2.94125984190853e-11 1.66523451046443e-07 1.2107378294181e-08 -1.17906889294837e-07 -1.25450642539501e-08 5.48864803040477e-08 -1.04473155207605e-07 -4.00593398041301e-08 4.37700576492243e-09 2.29830853590828e-07 -5.96980346894195e-09 -1.47174854470792e-08 7.37373003763327e-09 1.01191990971767e-08 -6.64412739033042e-09 -3.26449680257674e-09 4.79626439829477e-09 -1.71122700757933e-07 -4.68565727983162e-09 1.3724243652779e-08 1.7113915086755e-09 -3.30761814713015e-08 8.47566409110236e-09 -3.58941278465542e-09 -1.32323275939157e-08 7.54118731879857e-10 -4.17784607504865e-08 1.65576632001386e-08 1.31957543217727e-09 -7.25517125259547e-10 -1.12740904043271e-08 3.18062775604744e-08 5.99287966931783e-09 -6.56311067431225e-09 2.13551829017402e-09 -1.4800379307334e-09 -2.49500532114607e-10 1.10397909107194e-08 -3.17527411469196e-09 -1.13569308436656e-08 8.01882205004628e-09 8.42968352589072e-09 1.3702382074274e-09 -4.75004065930694e-08 -5.04337199037266e-09 2.88697660123042e-09 -3.72730096113583e-10 -1.46428644534649e-08 4.52827784537108e-09 -1.73096229935615e-09 1.41011397147695e-09 -1.5000768948552e-09 1.38291671436116e-08 1.15797714609781e-08 -1.35826985342274e-08 5.33739976310706e-08 -2.17786124087647e-09 -2.22419296211215e-09 4.84661336129011e-09 -3.54680467746846e-08 -3.71755299851903e-10 1.99784929098373e-10 5.41462642648664e-10 3.23471942894275e-09 4.29637545505678e-10 -2.02319258260237e-09
"R1014" 4.21684785013162e-11 2.62978145277925e-09 -2.05516743457505e-09 3.93000857147111e-09 4.29740931315469e-09 1.14821006012615e-08 -4.87732349631727e-09 -1.79295302696157e-08 -2.12450611036636e-10 -1.68921702330133e-09 -1.46405504221389e-07 -5.96980346894202e-09 2.55309333179997e-07 1.58259479579463e-08 -4.00838488847296e-09 3.73092585272091e-09 1.18974431755912e-09 6.67439459261145e-09 2.78704072801902e-08 1.92808530586335e-09 4.71369764607528e-09 -5.03693479327435e-09 1.2001692559806e-09 4.02218039863454e-09 -3.8786777811036e-08 7.5964825138222e-09 6.20412678551806e-09 -5.55825921756207e-09 3.30067447956322e-08 -2.71580909461382e-09 -2.85091351453848e-08 1.73449331481634e-08 -8.62587770093667e-09 -3.04697734078144e-08 -1.13796049823094e-08 -1.09443786778982e-08 5.0462057830596e-10 -1.06736658393058e-08 -3.24007183525112e-09 8.57591770108503e-09 -8.75350315405404e-09 8.00054194221575e-09 1.10795207797528e-08 -3.25162273765099e-09 3.1018273880783e-08 -9.88374089298583e-09 -1.38000250139726e-07 -1.10413134583598e-09 -1.12014119205906e-08 -6.171397439366e-09 1.39298444274544e-08 -3.1428256296601e-09 -3.71160190513782e-09 1.21711343270656e-08 -1.46104404360171e-08 6.67132211497684e-09 1.16655340452296e-08 -2.61367418680746e-09 3.3522046169795e-08 1.60649356898869e-09 4.61096219824811e-09 1.09675760074834e-08 6.90551943133627e-09 7.1627338230848e-09 1.56588392383704e-08 1.50211939819956e-09 2.29430159441556e-08 -6.88735523536487e-08
"R1015" 8.90236868013585e-09 -4.11251489686564e-09 -3.65631483863927e-09 3.18574041330233e-09 3.6260671556982e-09 3.14388369765429e-08 -2.21147799172843e-08 -9.80491093212617e-08 1.38088232601295e-08 -1.26179681252346e-08 4.09571947337821e-09 -1.47174854470792e-08 1.58259479579464e-08 3.37717662636039e-07 2.18118184854895e-09 1.52767717353426e-08 3.1619687859659e-08 9.12836874983922e-09 1.71396286847283e-08 4.47211330694397e-09 2.80768772450751e-09 -2.18784316857742e-08 -2.20596490700126e-08 -1.745922780141e-08 -5.47685896779197e-10 -1.47968255179222e-08 1.65960261020451e-08 9.17005223307875e-09 -3.77123276062679e-07 7.38912649008173e-09 -1.10343607791239e-08 -1.56770031540441e-08 1.13477110575506e-07 8.8371534238647e-10 -9.36413164869477e-10 -3.85109239367323e-09 5.47495260994412e-10 6.68312055866872e-09 -1.73960514971479e-09 -1.03910192620416e-08 -2.32000229052563e-09 9.94181536020697e-09 -1.05355475560356e-08 -2.69453695689188e-09 -2.59980465562359e-09 1.04293099370042e-08 -1.39433510136646e-09 -7.65650265709193e-09 5.36747765009635e-09 -7.84704572445842e-10 -6.45847871304746e-09 2.98361328592641e-09 2.54019655884597e-09 -6.14769815171162e-09 4.78655658509635e-09 8.0122246495714e-09 3.18702834163604e-09 1.38145338895879e-08 -3.8483560306666e-09 1.01160710053052e-09 8.84003433069292e-10 -1.02596623568025e-08 8.84980524728666e-09 -2.96698070772197e-09 5.700436199771e-09 -3.1657565266375e-09 -3.39431144702774e-09 2.0547412520421e-09
"R1016" 1.81381055339215e-08 -6.55430966452546e-10 4.07374084279417e-11 6.14709208014888e-09 -1.86192606901584e-08 -1.89287058883676e-08 5.02264268678496e-10 -1.99793257568095e-08 -1.63128287198725e-08 9.30467925246996e-09 1.1558054311287e-09 7.37373003763318e-09 -4.00838488847298e-09 2.18118184854905e-09 3.92567339441884e-08 -7.02393891657646e-10 1.04107580183579e-08 -8.90510621068873e-10 -1.26512780322782e-09 -7.5152413177702e-09 2.76453610194615e-08 3.24971675899599e-09 -1.06653853026898e-08 9.05336028295314e-09 3.84015286250583e-09 -3.71842111177755e-09 -1.906576665533e-10 -9.74652676433619e-09 -5.05903930538651e-09 -6.40047559743997e-09 -1.51214786042242e-09 1.55311180271948e-08 -2.17471701388608e-08 -1.36309542153717e-08 -1.07701434950139e-09 -2.55971162582238e-10 -6.38084646615892e-10 1.55355519999993e-10 -2.37098460834861e-09 -1.13724587203518e-08 -4.43881477677156e-09 1.70381131709347e-08 1.50031691389563e-08 9.79840122569454e-09 9.8360162925533e-10 -2.97468463354637e-09 1.56572715091679e-09 -9.19993117422027e-09 5.6192221213695e-10 -2.40998551838835e-09 2.22254532847362e-09 2.21559890881938e-09 -9.21582885769983e-11 5.37169264751531e-10 5.57224716098448e-10 -5.83958082511673e-11 6.5720559556932e-10 -3.96299542244553e-09 -2.39564518030999e-09 -1.30294450400574e-09 1.07772811010742e-09 2.29567466964327e-09 6.28416871163337e-09 -7.35953303937815e-10 2.19272102592886e-09 -5.01082022858389e-09 -1.951414016717e-09 -2.58504655741015e-09
"R1017" -8.57042691920334e-09 -5.81392018590387e-11 -8.50742317790785e-09 6.90755957555554e-08 -8.17370208791506e-10 2.07117578610754e-09 7.22619523269703e-09 -3.38343357995304e-09 -1.34548771770487e-08 -3.40491581425586e-09 9.2062956910416e-12 1.01191990971763e-08 3.73092585272097e-09 1.52767717353426e-08 -7.02393891657573e-10 1.91051198791737e-07 6.16659918700439e-10 3.35731482502954e-09 -2.65318019612874e-09 -2.68099932614754e-08 -4.26646371893043e-09 -1.06747970725725e-07 -9.11893005919599e-11 -2.98976396849786e-08 -6.65083540093697e-09 -2.02107901388885e-10 2.55538765592788e-08 -7.41773814623935e-08 -1.79178076836539e-08 2.3244913419978e-08 -1.86730732292975e-09 -1.31648901410516e-09 9.68519894327452e-09 -1.62101773361372e-09 2.27122968833503e-09 -1.40070875165557e-08 5.87989485464129e-09 -2.24920299747118e-08 2.70917338216152e-10 -3.21648531408268e-09 -4.99874392004683e-09 -6.40158322861848e-10 -2.76070400280258e-08 -5.77874909067939e-09 -7.26696968042086e-09 1.06568153030458e-08 -6.84464840993359e-10 -4.2851319787521e-09 3.28413748858476e-09 -1.70910883874034e-07 1.46384252808084e-09 -1.2145060187949e-09 4.56545675143873e-09 1.64959358436418e-09 1.22958240012853e-09 9.78194508285927e-08 -8.75905810231439e-09 3.77872156446763e-08 1.44476227683078e-08 -3.44925837291969e-09 -1.29910290434976e-09 1.6246854620081e-08 1.1392758853356e-08 9.62198316451045e-10 -1.12853396415812e-09 4.93230823870508e-10 -7.60446314052628e-09 -2.4662033411871e-09
"R1018" -4.10981525541473e-09 -2.79229989515874e-09 3.96865767146648e-09 5.72418421160797e-10 -9.97607799749362e-10 6.55679083029469e-09 -2.25820611755125e-09 -2.09102231075192e-08 5.2897322930493e-09 2.36430756380828e-09 -1.03859010587735e-08 -6.64412739033026e-09 1.18974431755907e-09 3.16196878596589e-08 1.04107580183578e-08 6.16659918700523e-10 1.21620181603694e-07 3.97950302430378e-08 -3.31096614618358e-08 9.40082674890619e-10 3.74153860816908e-08 1.94074308875545e-09 -6.55149206589486e-08 -7.42007030477503e-09 6.27947738826576e-09 -6.6593036753103e-08 2.01655045448032e-08 2.39508559266839e-09 -6.40353023694773e-09 1.86077347074017e-09 1.12536938735283e-08 -2.86690451595474e-09 1.41304503597651e-08 -8.52829277982663e-08 3.70810774266435e-10 -1.18927287060992e-09 -9.9560004052554e-10 -1.00522302876471e-09 -5.83437735479084e-09 -5.06095758905346e-09 1.45825153428185e-09 -3.31818971095622e-09 3.34717007790349e-09 1.60441705076878e-09 9.75515855751492e-09 -2.52642343353815e-09 -6.07685796005431e-09 -2.02514458343213e-09 1.17006101074931e-08 -4.49014389723398e-09 -4.32251345721224e-10 -1.24074376841189e-09 -2.18475674857682e-09 3.17985723900613e-09 9.36335299416855e-09 -5.67503686325153e-10 -5.55688191481069e-10 6.11679585633987e-09 -9.62584273832058e-09 7.72750289751421e-09 2.51452261948812e-09 -8.58729545742007e-09 -2.30635743234831e-09 -4.90893634999648e-09 -5.70196051350411e-09 3.28266877899214e-09 -3.31468110072492e-09 3.66801686068173e-09
"R1019" -1.30521245396754e-09 4.61172651693093e-10 4.6355044147418e-09 -1.79902901556802e-09 3.61343729667319e-09 8.45330214892932e-09 -4.98216244201898e-09 -1.36535002594921e-08 9.26521032736649e-10 -2.97218368880761e-09 -4.31611693818594e-08 -3.2644968025768e-09 6.6743945926115e-09 9.12836874983918e-09 -8.90510621068877e-10 3.3573148250297e-09 3.9795030243038e-08 1.12874586866447e-07 -8.7225123817818e-08 4.28129545235329e-09 7.81043864152229e-09 6.97112251067827e-09 -1.86033804185885e-08 -4.47658510821056e-09 9.08595709628136e-09 -4.35184525131181e-08 5.80835074254823e-09 8.4960937147219e-10 2.49396515693704e-08 4.11228264205502e-09 -5.15271341704539e-09 -8.15607565767055e-09 -8.39262959254461e-09 -1.76809622886374e-08 3.54658991475599e-09 -4.27470758819765e-09 2.05143444563385e-09 -7.60191370723218e-10 7.55889336704797e-10 -2.91370006244612e-09 4.21299731931436e-10 1.27333076224079e-09 2.73871515371317e-09 2.68063587916882e-09 -8.07215896177128e-10 -2.972635963107e-09 -1.00840469263395e-10 7.66339543331013e-10 4.62792921366648e-09 -7.07162833864635e-09 -2.44632847281836e-09 -1.50496638394566e-09 2.95792834313471e-09 5.4197403192389e-10 1.94146497156321e-09 -2.75228854045004e-09 -2.18922167127749e-09 5.43174836595296e-10 -3.25286742931126e-09 1.34761908558519e-09 1.08335734205164e-09 4.08457209450646e-10 -3.94056780464256e-09 -2.41766962876491e-09 3.270868049573e-09 -2.8877109947306e-09 -5.53052172408269e-09 1.3703685557214e-08
"R1020" 1.28796592016121e-08 2.7021625744802e-09 -1.70442634800507e-10 5.57632590429447e-09 3.51977137424359e-09 -6.6251445204092e-09 4.96062861523581e-09 2.42507827874346e-09 -6.6950822717685e-09 -3.65211790631336e-10 -5.1195264467562e-09 4.79626439829475e-09 2.78704072801902e-08 1.71396286847281e-08 -1.26512780322781e-09 -2.65318019612849e-09 -3.31096614618359e-08 -8.7225123817818e-08 1.12134177634337e-07 -5.16729704766356e-09 -1.17801291301205e-08 -4.78034652862102e-09 2.05342831867806e-08 6.93992559555442e-09 -5.05179469387298e-09 1.14140568164371e-08 -3.40781722838256e-09 4.74377641342698e-10 -9.43396762248076e-08 -6.81302626262291e-09 1.02476264251231e-08 5.02188037839908e-09 2.32470867779319e-08 3.26629438086251e-08 -1.28425967614796e-09 -2.00361993563662e-09 -5.81659959631206e-10 -1.83260273460774e-09 -2.3111766207298e-09 -5.63365073700896e-12 -8.60811437687826e-10 -1.63809144763474e-10 1.03937790483255e-09 2.04804087743506e-09 2.17837354248685e-09 -1.42826135036582e-10 -1.31849425405119e-08 -2.07651951765289e-09 -7.96544542643729e-10 5.17249798370282e-09 2.62438805451178e-09 4.26088236973981e-09 -5.5243483259069e-09 -1.4441126993417e-10 1.88633841768592e-09 1.00066477662575e-09 -2.28537149953e-09 1.26594040497533e-09 2.67148782717208e-09 1.43597302247855e-09 2.30157967063793e-09 -2.76476827162895e-09 2.21680711282694e-09 8.93897348414842e-10 -7.30185692342997e-09 1.41789280566072e-09 3.00851801820288e-09 -7.38122841345674e-09
"R1021" -7.62974514275745e-09 -8.47663367405517e-10 -3.34166870452732e-10 -2.82630479696988e-07 -7.4857482037119e-09 7.59516712435312e-08 9.34450578994616e-09 -2.94495335194967e-08 5.55649833040687e-08 1.29906466297703e-08 -3.27868226640111e-09 -1.71122700757933e-07 1.92808530586331e-09 4.47211330694390e-09 -7.51524131777014e-09 -2.68099932614755e-08 9.40082674890531e-10 4.28129545235309e-09 -5.1672970476637e-09 2.47167273818391e-07 1.13205250280021e-09 8.5110255844029e-09 -5.58879167068996e-10 9.67236730040711e-08 -5.38184564085376e-09 3.9437991096715e-09 4.02414629069956e-09 5.52414150589512e-09 2.38332962148275e-08 -1.41642743532912e-08 2.44121779051957e-09 2.97045400090152e-10 6.51290247431252e-09 -1.33256620665044e-08 -1.63857784521506e-09 3.1830341010119e-09 -9.55060285468678e-10 3.42509426974329e-08 -1.36750835746019e-09 6.20346018337846e-10 -6.55941409920081e-09 -2.40697270544476e-09 3.41916918289617e-08 3.56563491221542e-08 7.72073120975086e-10 -5.06688498533663e-09 2.8784443327323e-09 6.15872884690254e-10 2.42010138478345e-09 1.17018250270731e-08 -1.04075862738942e-09 4.94076795538745e-11 -5.00407612145565e-10 -2.71186042098955e-08 -1.98838314982528e-08 -1.57739083079948e-08 1.09407284523133e-08 -9.26482865343908e-08 9.08988223610381e-10 2.42693331079731e-09 1.11629194521227e-09 5.85520545128897e-08 7.49675819595826e-10 6.53370902310137e-09 -3.13464360612341e-09 2.07523347219223e-09 2.01523327696129e-09 -4.26383217934695e-09
"R1022" 6.44894121763374e-08 -6.86708748166336e-09 1.35718196104757e-08 2.95135240209787e-09 -1.81911406164523e-09 -1.38259595281922e-08 -1.6046855988572e-09 -1.46554593519576e-08 1.82224747685861e-08 7.88561354512891e-09 4.50906926678741e-10 -4.6856572798317e-09 4.71369764607529e-09 2.80768772450783e-09 2.76453610194616e-08 -4.26646371893036e-09 3.74153860816907e-08 7.81043864152225e-09 -1.17801291301204e-08 1.13205250280007e-09 2.48551806211889e-07 2.5479311274117e-08 -1.51869605832438e-07 -3.02618602362441e-08 -3.9654864142326e-10 -6.01952467949707e-09 6.63058854981256e-09 4.07183490627455e-09 4.03409098862909e-08 -8.26732822471167e-08 -6.80884754125179e-09 -1.29071078598623e-11 -1.15909980808111e-07 -4.39069757818834e-08 1.20446231669598e-09 7.21177973478353e-09 -3.86289564638896e-09 5.5087600707134e-10 -5.51444529006828e-09 -7.26248080133557e-09 -8.33076537840774e-10 2.44952528221868e-09 1.43520915210415e-09 9.42105296976195e-09 -8.64437755220754e-10 1.96565369080233e-09 -4.54788684127098e-10 -8.47705813366960e-09 8.5938766567971e-09 -9.94264184879413e-09 1.87100167399404e-09 6.04662172030916e-09 -7.35045955228087e-09 -4.03511176686063e-09 6.02514202860678e-09 -1.00401644849324e-08 2.85365056057788e-09 1.73652430839159e-09 -1.78922222791361e-09 -2.47763950059982e-09 -1.08900042454625e-09 -6.34490140149117e-09 5.62835562072545e-09 -7.08304738432034e-10 6.0484076124002e-09 2.9875642110021e-10 -4.96810414417453e-09 -1.47641842286459e-09
"R1023" 1.11605377079412e-08 9.28781558232329e-09 1.9975560059007e-08 -8.05395547369653e-09 -3.51520574544674e-10 -5.1941589277723e-09 5.44502159117629e-09 7.71446512888131e-09 -4.15034577157891e-08 2.95848903822806e-09 -8.10807205472976e-09 1.37242436527791e-08 -5.03693479327425e-09 -2.18784316857741e-08 3.24971675899604e-09 -1.06747970725725e-07 1.94074308875545e-09 6.97112251067843e-09 -4.78034652862097e-09 8.51102558440291e-09 2.54793112741174e-08 1.77694469425429e-07 -3.05163607675338e-08 -2.38384999052061e-08 1.95335168647192e-08 -4.73512180576347e-09 -6.88252196120752e-08 2.8733894577194e-08 1.10564404622963e-08 -2.20318768509949e-08 1.73559710879652e-09 2.49033552579007e-09 -1.87590148569199e-08 8.8818315762309e-09 -3.38192485715038e-09 5.86521942564341e-09 1.97044095661022e-09 1.86921637467047e-08 -9.75229096596135e-09 -7.16635690571006e-09 4.68298637940299e-09 1.03834397001403e-08 5.02731938037658e-08 1.13264386948845e-08 3.15205352883609e-09 -3.38087190690799e-09 6.48742348698439e-09 3.277763204836e-09 -1.91864618265167e-09 5.11401112244569e-08 -9.94233572799853e-09 2.47575892444305e-09 -5.5823331285832e-09 -2.67985615687697e-08 2.03606392197006e-08 -1.10553913026645e-07 9.7157520198326e-09 -1.30792462490265e-08 -2.86446602667002e-08 3.58645164639447e-09 1.9702454563805e-08 -1.54697907654836e-08 -2.09556115407498e-08 -9.4915346703578e-09 1.48189029435984e-09 7.90078418467809e-09 7.19074324755345e-09 1.81447855649106e-08
"R1024" -1.69765751282742e-08 3.53739157890175e-08 -7.77259985500621e-08 -9.32029197493239e-09 1.57502922372449e-09 1.95624253865413e-09 -4.21859449027857e-09 8.48891017952807e-09 -1.37053170754372e-08 -3.08604633484429e-09 5.92960426496333e-09 1.71139150867596e-09 1.20016925598046e-09 -2.20596490700125e-08 -1.06653853026899e-08 -9.11893005920755e-11 -6.55149206589489e-08 -1.86033804185883e-08 2.05342831867806e-08 -5.58879167069085e-10 -1.51869605832436e-07 -3.05163607675335e-08 2.28900000099934e-07 5.4018530351226e-08 -1.32873237590213e-08 2.67565263795775e-08 -5.76958721516121e-09 -3.71692673965052e-08 -1.20325612654583e-08 2.45853876972057e-08 9.37893502680437e-10 -9.20945043697092e-10 5.3950896326176e-08 2.42657090747431e-08 -1.71145170062862e-09 -1.61958246275264e-08 4.27769723948991e-09 5.87042190785845e-09 2.27898292048519e-09 2.51060022714749e-09 3.12264140386201e-09 -2.88905417002367e-09 1.41192742853471e-09 -3.48061774906296e-09 -5.09573885017817e-09 -2.25566094604085e-09 9.49572559471849e-09 4.79067797176738e-09 -2.3627621100119e-09 9.03738154229302e-09 1.35891787651345e-09 -1.51575795163925e-09 4.45653170566842e-09 1.96721741248934e-09 -1.28736540887879e-08 1.07612671151748e-08 8.98561676300763e-10 -8.83272318251264e-09 3.20966242179645e-09 2.99757861798792e-09 -1.25833686509998e-08 1.76446843799298e-09 2.38726716034591e-09 2.14903684834842e-09 -3.47917637684896e-09 -3.7082724891636e-10 3.04042654488128e-09 -7.55127228583066e-09
"R1025" 9.07081801951965e-09 3.25727124141251e-10 -1.61447367863312e-08 -2.69272027766703e-07 -6.6057472931769e-09 8.94225243869208e-09 8.27698625121911e-09 5.23893819556756e-10 -1.11150490322779e-07 -4.91564502185924e-09 1.76080871647304e-10 -3.30761814713016e-08 4.02218039863464e-09 -1.74592278014102e-08 9.05336028295310e-09 -2.98976396849787e-08 -7.42007030477507e-09 -4.4765851082106e-09 6.93992559555445e-09 9.6723673004071e-08 -3.02618602362439e-08 -2.38384999052062e-08 5.40185303512259e-08 4.8017112061849e-07 -3.60982396226175e-09 1.2095880652632e-09 2.17157274525566e-08 -2.79221442466947e-07 -5.91098630933272e-09 2.02420560286042e-08 -1.87767288647492e-09 2.5605355726812e-09 5.34021417763396e-09 2.93956816170076e-09 -1.92606960810926e-08 -6.57729775463106e-09 7.11425664490539e-09 6.92715925564627e-08 -4.01673936434973e-09 1.19599478330959e-08 -9.63329307024217e-09 6.3948961491177e-09 7.77424343739415e-08 1.10518501777925e-08 3.25430539431726e-09 -3.99840064440934e-08 -4.32194321738376e-09 1.45618995851492e-09 -3.79036935846158e-09 -3.53311329742242e-08 -3.20426510692164e-09 -6.0230579895954e-09 7.9836075910884e-09 3.71435024326576e-08 -1.71506695470317e-08 2.66913897882281e-08 -7.04807021469498e-10 -1.77316782545809e-07 6.09373185447714e-09 -3.42507289517774e-10 -3.69724881784123e-09 1.2906808789752e-07 1.49667881661112e-08 7.86238854875091e-09 1.16315801363952e-11 3.67515941185958e-10 -2.72116946210785e-09 -7.49436390933548e-09
"R1026" 2.80133215568697e-09 -2.6914365512997e-08 1.68423711218617e-08 4.50309355681327e-09 6.33414086017001e-10 -3.53208202447996e-09 -1.14390821591335e-10 -4.18451246604113e-09 -8.97623813815797e-09 -1.86725911846658e-10 -4.19719842815067e-09 8.47566409110242e-09 -3.8786777811036e-08 -5.47685896779175e-10 3.84015286250585e-09 -6.65083540093697e-09 6.27947738826567e-09 9.08595709628141e-09 -5.05179469387299e-09 -5.38184564085378e-09 -3.96548641423171e-10 1.95335168647191e-08 -1.32873237590214e-08 -3.60982396226175e-09 1.20749378492844e-07 -4.00963004313601e-08 1.91549148491478e-09 2.78809319118853e-09 -1.98840789144762e-09 -1.3224178011883e-09 -2.49870804018759e-08 2.23558206398235e-09 -1.18401877012046e-09 1.46072052059199e-08 4.78181114325955e-09 -1.51377810745354e-09 1.05829690317332e-10 2.67864913341659e-09 -2.44068403266602e-09 -2.28789701223765e-09 1.09061930248488e-09 -8.81154658806683e-09 -5.59674014012809e-09 -5.98151636978983e-10 2.01754724805606e-08 1.88688951790005e-09 -2.36875731782214e-08 8.52953706708825e-10 8.06174455099496e-09 -5.20350611619628e-09 -4.13228690063914e-09 -4.14511268809185e-09 1.4971956278101e-09 -2.74235124533212e-09 6.33779147801471e-09 -4.86686197232650e-11 -2.66233283928548e-09 8.75409180012809e-09 -4.86608391780515e-08 7.64500465519643e-09 -1.23338087309973e-09 -4.87962947718656e-09 1.27178487471479e-09 -1.60423354939285e-09 1.4806471981523e-08 4.16167080581516e-09 -9.8303234421154e-09 1.69955026032398e-08
"R1027" -4.31452703655482e-09 -7.77104552700613e-09 -2.23565481159123e-08 -3.50733259337219e-09 -5.16001720214434e-09 8.80975530263655e-10 5.99504686666291e-10 9.87776378549555e-09 3.68373029973957e-09 1.74370807556627e-09 1.70037268132978e-08 -3.58941278465551e-09 7.59648251382223e-09 -1.47968255179214e-08 -3.71842111177765e-09 -2.02107901388662e-10 -6.65930367531025e-08 -4.35184525131181e-08 1.1414056816437e-08 3.94379910967198e-09 -6.01952467949689e-09 -4.73512180576344e-09 2.67565263795769e-08 1.20958806526328e-09 -4.00963004313598e-08 1.08107051939873e-07 -7.40273368204664e-09 -6.09102480731144e-10 2.82298155110122e-08 -2.10868254914408e-09 -1.46484965486737e-08 7.02060871262482e-09 -1.0739842318515e-08 2.32296228672742e-08 -2.85030952379225e-09 1.68816737257236e-08 -3.5968247520939e-09 -1.05922415562702e-10 3.86652018626451e-09 3.08422116951206e-09 -1.75409648534762e-09 4.02211819923982e-09 3.10158340867459e-10 3.31392503900044e-10 5.4640149362295e-09 1.94407042279282e-09 4.91469886357667e-09 -1.04981280057531e-09 -8.94948888918099e-09 4.824845715459e-09 -7.90576905867506e-10 -3.22700684028448e-09 1.39545873465502e-09 -2.41059513200285e-09 -7.15347316320417e-09 -2.36189339331081e-09 4.07972734286666e-09 -6.13731155295059e-09 9.38183024704257e-09 -7.64452378233735e-09 -4.22473001659991e-09 6.38250237318335e-09 1.51059946535995e-09 4.7199872790325e-09 7.90897324997307e-09 -4.24641337356052e-09 6.8068008291617e-09 -1.01285511575236e-08
"R1028" 3.12575866863032e-11 -4.01998983985162e-08 -1.65161759917648e-08 -1.22309500462238e-08 -3.04905054711124e-09 2.08966870715257e-09 -6.04535734441971e-09 -5.02271258268606e-09 2.85235903455298e-08 2.32353785551327e-09 -8.10662439201009e-09 -1.32323275939155e-08 6.20412678551812e-09 1.65960261020455e-08 -1.90657666553338e-10 2.55538765592793e-08 2.0165504544803e-08 5.80835074254825e-09 -3.40781722838263e-09 4.02414629069965e-09 6.63058854981268e-09 -6.88252196120748e-08 -5.76958721516069e-09 2.17157274525561e-08 1.91549148491473e-09 -7.40273368204649e-09 1.2909835204693e-07 -3.13767213253453e-09 -1.49624811540254e-08 -5.81603879074976e-09 -1.13064363970219e-08 2.22162394824634e-09 8.8852174282584e-09 -1.3006270243669e-08 7.97622338286093e-10 1.6141961819567e-08 1.81696020496422e-09 -6.03896253245689e-09 4.05367651961384e-09 1.38419138144346e-10 2.05050104703008e-10 -1.20175404793096e-09 -1.25601043568358e-08 -1.10659340241707e-09 -4.84895263652392e-09 1.20946881173046e-09 -6.64696761237618e-09 -5.2473760452307e-09 6.78455720219674e-10 -1.36607959600574e-08 -1.38388675597574e-09 -1.39866459278516e-09 3.07980914672401e-09 7.92707929713044e-09 -1.87832183356676e-09 2.27311911097345e-08 -6.21895909655153e-09 -6.04159047188568e-09 1.48138764505928e-08 7.06480736999677e-10 -4.57127857114474e-08 5.98200816144076e-09 2.75941217885372e-09 7.93534676011258e-10 5.62838865296715e-09 -1.14971637181352e-09 1.58462969585795e-09 8.86901729207134e-10
"R1029" 9.47647858029067e-09 -9.58636221540137e-09 1.67754589212728e-08 1.42757397631319e-08 6.94957033210918e-09 -1.42861722780511e-09 -3.81326008453404e-08 -8.27131116149528e-09 1.09300960308455e-07 -2.95145653522687e-09 -1.51584731116259e-09 7.54118731880041e-10 -5.55825921756175e-09 9.17005223307805e-09 -9.74652676433593e-09 -7.4177381462396e-08 2.39508559266831e-09 8.4960937147232e-10 4.7437764134245e-10 5.52414150589588e-09 4.07183490627433e-09 2.87338945771944e-08 -3.71692673965043e-08 -2.79221442466947e-07 2.78809319118883e-09 -6.09102480729523e-10 -3.13767213253368e-09 4.0374708980944e-07 -1.79812348488003e-09 -3.65416582896053e-08 1.09328960643154e-09 -1.07850872266619e-09 6.0822182638373e-09 2.52806654725976e-09 1.22989693756615e-08 1.18982302286645e-08 -5.20488443466593e-09 -1.93232379943802e-08 5.98636009041684e-09 1.35106880927093e-09 4.47383614818306e-09 -6.51134136709277e-09 -3.9639937003651e-08 -5.9788553016826e-09 -3.6014853119272e-09 1.25369608063478e-08 6.59541145987426e-09 1.28727755675642e-09 -4.32246026412884e-09 8.38552419273202e-08 1.91389527671223e-09 2.95272607584659e-09 -3.4607499894264e-09 -1.2263238580271e-08 -5.62625027832527e-09 -4.17646342916763e-08 5.05198319842348e-09 6.2511500087646e-08 -3.86811058005174e-09 2.82158996406481e-10 9.25804122074036e-11 -7.05972348402206e-08 -6.38435450015728e-09 -1.97957585642338e-09 -3.79923716574883e-11 -1.53195062853322e-09 1.90888145682238e-09 2.13850460927441e-09
"R1030" -6.52805491146643e-08 -3.96354091399594e-10 1.15024784793973e-08 -2.61543014741098e-08 -9.96559532625461e-11 2.75296934107796e-08 3.33227395975512e-09 4.61696104544932e-08 3.58949355232876e-08 3.61519568265987e-08 -3.80755912765646e-08 -4.17784607504866e-08 3.30067447956322e-08 -3.77123276062679e-07 -5.05903930538644e-09 -1.7917807683654e-08 -6.40353023694757e-09 2.49396515693705e-08 -9.43396762248076e-08 2.38332962148273e-08 4.03409098862903e-08 1.10564404622962e-08 -1.20325612654581e-08 -5.91098630933267e-09 -1.98840789144766e-09 2.8229815511012e-08 -1.49624811540253e-08 -1.79812348487956e-09 7.59677288802957e-07 -1.29707972027504e-08 -1.27012157394786e-09 2.46595170947171e-09 -1.97890344660342e-07 -1.32383450947599e-07 -2.06000024567478e-09 1.86107018051347e-08 -6.82798478857138e-09 -1.01751571515304e-08 3.40636706795848e-09 4.98835695015048e-09 3.09987643689467e-09 -1.2095309944946e-08 8.3602465013111e-09 5.56463374560375e-10 4.650596038526e-09 -3.42561054907072e-09 -1.45520275580505e-08 7.88366708814727e-09 7.95321826539787e-10 1.44067062246978e-08 5.74657023439682e-09 -5.43268737844479e-09 -6.01442146900981e-09 6.44983980573196e-09 -1.09854095603993e-08 -8.63486351086015e-09 2.51694303923005e-09 -1.79935226063319e-08 9.34591947306211e-09 5.06186296153409e-10 -1.51726633294026e-08 1.13577675911692e-08 -5.47928078913812e-09 2.96275927407357e-09 -2.7477504029126e-09 -3.62980897462297e-10 3.48573484479738e-09 -9.25207672831789e-09
"R1031" -6.60653613121089e-08 1.90709891156815e-09 2.65365597253305e-10 1.91101954651019e-08 -7.56110394584831e-10 1.55544880289083e-09 -1.7153545096885e-08 2.35502652384673e-08 -1.28693027975479e-08 -1.3209135225669e-08 3.18155493711255e-10 1.65576632001389e-08 -2.71580909461381e-09 7.38912649008235e-09 -6.40047559743991e-09 2.32449134199782e-08 1.86077347073976e-09 4.11228264205511e-09 -6.81302626262294e-09 -1.41642743532911e-08 -8.26732822471164e-08 -2.20318768509945e-08 2.4585387697205e-08 2.02420560286039e-08 -1.32241780118816e-09 -2.10868254914377e-09 -5.81603879075039e-09 -3.65416582896057e-08 -1.29707972027503e-08 1.17420078555784e-07 2.07132934810788e-09 -1.16168170691e-09 2.87116334847861e-08 8.61217879569508e-09 -4.0380002301267e-09 -3.84948226696351e-09 9.24335443249864e-10 -1.96006993389403e-09 2.43989262779891e-09 -9.07165586018149e-10 1.62918160960288e-09 -3.32405233715299e-09 -4.12658759741971e-09 -6.75978638898983e-09 2.07887043206693e-09 -3.78342284723046e-09 1.65076054001436e-09 8.86647376455015e-10 1.15368912474046e-09 -9.31811672810348e-09 -1.42221061094074e-09 -3.47300580952138e-09 3.04398906119815e-09 7.74054484383436e-09 -6.55567110534886e-09 1.35073334163447e-08 3.77020114322321e-09 -7.39882694075372e-09 3.75487421144423e-09 -6.50007014257318e-10 3.00182043616299e-09 1.24896714115369e-08 1.89787275438758e-09 3.08572347761265e-10 -2.97277454923673e-09 -2.56032193733066e-09 2.08225581780332e-09 -3.12796256991074e-09
"R1032" 2.14131753753747e-09 1.13818354904004e-08 5.51212353840259e-10 -2.46615561803486e-09 1.33428601644217e-09 -1.24934882219791e-09 1.50571845130325e-09 4.56501619604944e-09 -4.04940073105942e-09 -1.94328220806358e-09 8.79960447667897e-10 1.31957543217729e-09 -2.85091351453848e-08 -1.10343607791237e-08 -1.51214786042242e-09 -1.86730732292988e-09 1.12536938735281e-08 -5.15271341704533e-09 1.02476264251231e-08 2.44121779051949e-09 -6.80884754125177e-09 1.73559710879639e-09 9.37893502680542e-10 -1.87767288647484e-09 -2.49870804018761e-08 -1.46484965486736e-08 -1.13064363970219e-08 1.0932896064313e-09 -1.27012157394777e-09 2.07132934810777e-09 6.72015344647165e-08 1.86185132245537e-09 -1.7963861097699e-09 9.23968046656354e-09 9.96348755818561e-10 -2.28214324886208e-10 -2.95548132477256e-09 3.30729817210334e-09 -4.91902999219994e-09 -3.48838214298243e-09 1.26516541313472e-09 3.03651879381972e-09 6.07654809353447e-10 5.85915906403498e-09 -4.75485927576549e-09 8.36156071536802e-10 1.60213649925022e-08 -5.27061141218937e-09 2.48182304729172e-09 6.1816300453017e-09 -2.57961120172703e-09 2.5601777488986e-09 -8.37507351298549e-09 -4.38694818206021e-09 -2.25717421165651e-09 -1.7617484318032e-09 4.02082104250811e-11 -3.89899159591115e-10 1.41182198262913e-08 1.37238854621702e-08 -4.93423710148047e-09 -1.13275751662257e-09 9.68228430335287e-10 -3.2255032975011e-10 -4.58737761454241e-08 4.58325322596363e-09 -2.06794109642027e-09 1.1507123082004e-08
"R1033" 6.45898693187818e-09 -4.5268080113721e-09 8.32194179901756e-10 -5.41799912252879e-10 -3.41008018015268e-08 -1.29763893420823e-09 8.03745931798571e-10 -6.29009823461789e-09 -6.52912053831342e-09 6.79483767813451e-10 -3.62838315745544e-08 -7.2551712525959e-10 1.73449331481634e-08 -1.56770031540444e-08 1.55311180271949e-08 -1.31648901410543e-09 -2.8669045159548e-09 -8.15607565767066e-09 5.02188037839893e-09 2.97045400090158e-10 -1.29071078598139e-11 2.49033552579004e-09 -9.20945043697065e-10 2.56053557268132e-09 2.23558206398239e-09 7.02060871262488e-09 2.22162394824627e-09 -1.07850872266623e-09 2.4659517094717e-09 -1.16168170690994e-09 1.86185132245536e-09 4.69103371646324e-08 -5.81344570331189e-09 3.55648386525027e-09 -2.24488480241287e-09 2.10145732055388e-11 -1.95346553050437e-09 8.27181343841832e-10 6.92643045715646e-09 5.49007361966137e-09 -1.1048887979451e-09 5.44804731849677e-09 5.72318606333974e-09 -2.11022619715014e-09 -5.10220419593353e-09 -5.87561887470516e-10 1.09997652774984e-08 1.69477795842216e-09 -1.42411951515438e-08 -1.85403338471805e-09 2.24368099019286e-09 -1.02387612075172e-09 2.38379654520717e-09 1.08007431527118e-09 -2.17024148835968e-09 1.24279928484327e-09 5.23203453578523e-10 -3.81935684488028e-09 -5.75750901616729e-09 2.7744988503323e-09 2.13120594398972e-09 3.13120830788954e-09 -9.64544959661642e-09 6.82633297691369e-10 -4.54207488371367e-09 -8.98586340878077e-10 7.89333519992403e-09 -3.76998245329341e-09
"R1034" -4.51464417711532e-08 -2.17595278118873e-09 -8.98726254318416e-09 -7.26135524427620e-09 8.47899418897302e-10 2.26008568540965e-08 1.27624567693562e-08 -1.93933975681988e-08 2.97129387945138e-10 1.50472173234289e-09 1.91426353739616e-08 -1.12740904043273e-08 -8.62587770093668e-09 1.13477110575506e-07 -2.17471701388608e-08 9.68519894327448e-09 1.41304503597652e-08 -8.39262959254462e-09 2.3247086777932e-08 6.51290247431268e-09 -1.15909980808112e-07 -1.87590148569199e-08 5.39508963261762e-08 5.34021417763401e-09 -1.18401877012048e-09 -1.07398423185152e-08 8.88521742825834e-09 6.08221826383728e-09 -1.97890344660342e-07 2.87116334847862e-08 -1.79638610976986e-09 -5.8134457033119e-09 1.47816715927711e-07 2.86859023255793e-09 -6.21968727750518e-10 -3.8644344792351e-09 1.00305996090803e-09 2.52842139716448e-09 4.03492866694423e-09 3.93412007414611e-09 1.85549140484295e-09 -4.36558204340837e-09 -5.83033984238305e-09 -8.89873854386275e-09 -6.78954957864638e-10 3.8404866807891e-09 7.96257165816539e-09 2.54231890350435e-09 -1.08744855959446e-09 1.05600321167635e-09 -3.96391242258278e-09 -3.60364297810172e-09 6.17844094069723e-09 -1.01591112668809e-09 2.03788498766265e-09 5.55310429661172e-09 9.13623067576283e-10 6.50009243515307e-09 -6.86788490993896e-09 1.75109818406111e-09 5.3775990710642e-09 -6.34809004437295e-09 -2.85533382476794e-09 -1.29481474065211e-09 5.61908318065407e-10 1.67110369493855e-09 3.3438081331311e-09 -1.02867407405266e-10
"R1035" 2.65838826081617e-08 -1.8330653964484e-09 7.76709034599363e-09 1.0842834843417e-08 5.09793550122555e-09 -2.52868758034874e-08 1.41423281633074e-10 3.49669881900818e-08 -1.93818492576131e-08 -1.76896297956688e-08 4.91856571051128e-09 3.18062775604743e-08 -3.04697734078145e-08 8.83715342386389e-10 -1.36309542153717e-08 -1.62101773361344e-09 -8.52829277982664e-08 -1.76809622886375e-08 3.26629438086252e-08 -1.33256620665044e-08 -4.39069757818836e-08 8.88183157623086e-09 2.42657090747435e-08 2.93956816170087e-09 1.46072052059198e-08 2.3229622867274e-08 -1.30062702436689e-08 2.52806654725987e-09 -1.32383450947599e-07 8.6121787956952e-09 9.23968046656353e-09 3.55648386525023e-09 2.86859023255803e-09 1.4795846799379e-07 4.52677039104121e-09 -7.60876540889034e-09 4.89041182706408e-09 5.47174161334957e-09 6.97398472756663e-09 8.37968876270462e-09 2.18032103245469e-10 4.61086809028013e-09 -1.45265951092579e-08 -6.02767383139706e-09 7.35344264662121e-09 3.66793495656661e-09 -8.32410770987729e-09 1.43725076453705e-09 -1.5342833157561e-08 -4.99971104797749e-10 -1.49230861085473e-09 -8.88852351200567e-10 1.47591043828514e-09 -4.615350781843e-09 4.51759671525863e-10 9.32713227554969e-11 -9.7498421922642e-09 2.40601676897935e-09 2.96154457778354e-09 -4.52301696051599e-09 6.87064477495837e-09 6.36758326150774e-09 -8.96646917743475e-09 2.44331044656358e-09 -2.11676713082819e-09 -7.11259870202352e-09 1.07681985463518e-10 1.9824578679445e-08
"R2001" 2.62831687249421e-09 -2.08479193619598e-09 1.0960682948414e-09 5.64906209864559e-09 4.26078911875127e-10 -2.38675608445622e-09 -6.28014254100842e-09 3.66119295335318e-10 1.39656508582855e-08 -2.46187536384665e-09 1.34558401054109e-09 5.99287966931783e-09 -1.13796049823093e-08 -9.36413164869653e-10 -1.07701434950141e-09 2.27122968833497e-09 3.70810774266653e-10 3.5465899147559e-09 -1.28425967614803e-09 -1.63857784521501e-09 1.20446231669586e-09 -3.38192485715045e-09 -1.71145170062823e-09 -1.92606960810925e-08 4.78181114325966e-09 -2.85030952379211e-09 7.9762233828546e-10 1.22989693756608e-08 -2.06000024567476e-09 -4.03800023012669e-09 9.96348755818482e-10 -2.24488480241301e-09 -6.21968727750682e-10 4.52677039104123e-09 6.02377419650396e-08 -1.15918217686616e-10 -3.87718787735361e-09 -6.2238735856069e-10 1.02187782692841e-08 1.64584627584669e-09 -6.23631338081983e-09 -3.83015322688452e-08 -1.53096858611773e-08 2.26524191825111e-09 -5.42062577574695e-09 -1.57955919092406e-08 4.46664952957944e-09 4.41543103846856e-09 1.23724710521668e-08 9.43929771819855e-10 -6.07850715096874e-10 5.75156420909869e-09 -6.05084744422049e-09 1.04966568068533e-08 -1.37259826520628e-08 2.6819356093938e-09 1.275005463087e-08 1.15025236936298e-08 -4.42208572493647e-10 -2.26384226177658e-09 5.61719701699885e-10 -5.90150178168067e-09 -1.31652766062782e-09 1.63864460673056e-09 6.01638528754598e-10 -3.94071882926733e-09 -3.70032673234078e-08 2.08412810752906e-08
"R2002" -4.2242124728848e-09 -5.98344432936847e-08 1.31053863363386e-08 -5.45736189475443e-09 -2.22680091797413e-10 -9.44478832750561e-11 -4.67751106299533e-10 1.69839379685386e-09 1.74782634650294e-08 3.49828278612321e-09 4.31454554147478e-09 -6.56311067431225e-09 -1.09443786778982e-08 -3.85109239367335e-09 -2.55971162582271e-10 -1.40070875165558e-08 -1.18927287060998e-09 -4.27470758819761e-09 -2.00361993563661e-09 3.18303410101183e-09 7.21177973478359e-09 5.8652194256433e-09 -1.61958246275264e-08 -6.57729775463104e-09 -1.51377810745359e-09 1.68816737257235e-08 1.61419618195669e-08 1.18982302286647e-08 1.86107018051346e-08 -3.84948226696344e-09 -2.28214324886231e-10 2.10145732055427e-11 -3.86443447923506e-09 -7.60876540889031e-09 -1.15918217686632e-10 7.73311126236411e-08 -1.99815186341527e-08 -7.33270074422342e-10 -4.46188595311247e-09 -4.41551889372128e-09 -1.50267124951616e-09 4.66855660987693e-09 6.32812656484316e-09 1.02345434321933e-09 -7.91523456444768e-09 -8.36787317040032e-10 8.0350593085179e-09 -6.6237773210659e-09 2.4692098293819e-09 2.99142768940748e-08 -3.50405661243255e-09 -1.54305701977421e-09 1.73767670807137e-09 1.52644622152588e-09 2.88912658515934e-09 -3.60116141977111e-08 1.6541091436921e-08 -1.19356060857707e-08 -1.09941005747969e-09 5.050270237588e-09 -3.59798517006763e-08 5.24212789741253e-09 1.72629448288213e-08 -2.62411737647239e-09 5.62355224162787e-09 5.0762352494942e-09 -4.91051803926788e-09 -1.34770061186947e-08
"R2003" 9.04629502820619e-10 1.42778504268942e-08 -3.3650210556382e-09 -1.05872889360344e-09 6.20366875832107e-10 -5.35356899351163e-10 -8.62648912739491e-10 1.4778371680296e-09 -5.7960141175292e-09 -2.77384898959513e-10 2.08045790855455e-09 2.13551829017383e-09 5.04620578306022e-10 5.4749526099443e-10 -6.38084646615862e-10 5.87989485464089e-09 -9.95600040525672e-10 2.05143444563394e-09 -5.81659959631213e-10 -9.55060285468958e-10 -3.86289564638916e-09 1.97044095661056e-09 4.27769723948964e-09 7.11425664490557e-09 1.05829690317312e-10 -3.59682475209407e-09 1.81696020496511e-09 -5.20488443466665e-09 -6.82798478857138e-09 9.24335443249708e-10 -2.95548132477254e-09 -1.95346553050429e-09 1.00305996090816e-09 4.89041182706418e-09 -3.87718787735326e-09 -1.99815186341527e-08 5.96174276195045e-08 5.36004200361234e-09 1.13593372664745e-09 2.19286861782156e-10 4.78290224207569e-09 1.18539082499466e-09 3.60064956992595e-09 3.88405558793447e-09 -2.9478206506262e-09 -2.66256320249322e-09 -4.74390026691431e-09 -1.57203263007164e-08 -1.37502609629282e-09 -1.63772088664464e-08 2.00392659904031e-09 2.59671017952758e-10 4.64634825757981e-09 -1.11474715911253e-09 4.58655608172549e-08 5.96805468389188e-09 -8.8247975408907e-08 -7.89597550309166e-10 7.41836234234587e-09 -5.38385369221219e-09 -7.02985300700759e-09 -1.76093860603407e-08 2.62810227707438e-08 -4.22292604394672e-09 3.88844447475531e-09 -1.46151631804419e-09 3.17188912811636e-09 3.52238134001597e-09
"R2005" 5.85055797642825e-10 3.54742857137601e-09 -2.71258561872932e-09 -1.11006438976743e-07 -2.19787451219354e-10 5.47750857461199e-09 1.36425756728811e-08 -8.49910626796131e-10 -3.25005738779883e-08 -1.63211529638309e-08 6.70646861403718e-09 -1.48003793073356e-09 -1.0673665839306e-08 6.68312055866859e-09 1.55355520000144e-10 -2.24920299747126e-08 -1.0052230287648e-09 -7.60191370722973e-10 -1.83260273460797e-09 3.42509426974335e-08 5.50876007071258e-10 1.86921637467044e-08 5.87042190785885e-09 6.92715925564629e-08 2.67864913341673e-09 -1.05922415562641e-10 -6.03896253245549e-09 -1.93232379943801e-08 -1.01751571515304e-08 -1.96006993389454e-09 3.3072981721032e-09 8.27181343841888e-10 2.52842139716443e-09 5.47174161334958e-09 -6.22387358560265e-10 -7.33270074422399e-10 5.36004200361177e-09 1.68081656714783e-07 5.08514511951892e-09 -5.74848645456607e-09 2.12946912069649e-08 -8.73546929241586e-09 -2.02975250776234e-08 5.6369490476527e-08 2.08745764516919e-09 2.40091474175174e-08 2.22695677818881e-09 4.25159579481927e-09 9.76187100252122e-09 1.29736097574159e-08 -1.62016661641036e-10 4.94194545976306e-10 -9.56557712964077e-10 -1.04282460054928e-07 4.24107682051757e-08 -1.02894181568429e-08 -1.9738890436268e-08 1.66355838749662e-08 -3.39099147521955e-09 6.18692243662992e-10 5.19061531640734e-10 -1.1640576515592e-07 -1.45032656254072e-08 -1.57773614261703e-09 -7.05849929155762e-10 -2.91976593394047e-09 6.53679659030348e-11 8.55995134779345e-09
"R2006" -6.18363601850458e-09 1.71818523132618e-09 -1.52934363133783e-10 -2.93168938808311e-09 -1.48800691119242e-08 -9.6750071642431e-10 7.90231520803467e-09 5.79059920569759e-09 9.58280636163627e-10 2.3758391575004e-09 -9.93576311560884e-10 -2.49500532114574e-10 -3.24007183525108e-09 -1.73960514971478e-09 -2.37098460834864e-09 2.70917338216127e-10 -5.83437735479086e-09 7.55889336704784e-10 -2.31117662072978e-09 -1.36750835746014e-09 -5.51444529006814e-09 -9.7522909659613e-09 2.27898292048527e-09 -4.01673936434983e-09 -2.44068403266606e-09 3.86652018626461e-09 4.05367651961376e-09 5.98636009041653e-09 3.40636706795848e-09 2.43989262779882e-09 -4.91902999219993e-09 6.92643045715644e-09 4.03492866694422e-09 6.97398472756655e-09 1.02187782692843e-08 -4.46188595311245e-09 1.13593372664734e-09 5.08514511951903e-09 6.98537157008177e-08 2.76673439358675e-08 -9.0472315640654e-09 -4.7338052634945e-08 3.6667457046431e-09 -1.2727723699684e-08 1.60965435576948e-08 -6.35411350189962e-09 1.18072013923863e-08 3.54675508516484e-08 -1.30887600138539e-08 3.12605773855375e-09 5.01650416474551e-09 -3.3601695727482e-09 6.03542400018756e-09 3.23929451142976e-09 -1.66419473193968e-09 5.40753124833602e-09 -2.84755872223066e-09 -2.0466235815344e-08 -9.39853336214096e-09 -8.87893927005327e-09 7.23039462454584e-09 2.04448018912904e-08 -2.55826161455278e-08 -1.09356478304119e-09 3.33677079221376e-09 -5.39113615305701e-08 -9.15748740530322e-10 2.9742429476433e-09
"R2007" -1.16261246136265e-10 1.86843300306018e-09 -2.09924175683841e-10 -8.18765402579236e-09 -8.86489843654531e-10 -3.75472922551255e-09 -4.34076118813195e-09 1.20566495526055e-08 1.0815303289192e-08 -4.96966931916628e-09 -5.68223714996501e-09 1.10397909107194e-08 8.57591770108502e-09 -1.03910192620414e-08 -1.13724587203519e-08 -3.21648531408261e-09 -5.06095758905339e-09 -2.9137000624461e-09 -5.63365073695728e-12 6.20346018338018e-10 -7.26248080133559e-09 -7.16635690571014e-09 2.51060022714782e-09 1.19599478330961e-08 -2.28789701223761e-09 3.08422116951171e-09 1.38419138143957e-10 1.35106880927234e-09 4.98835695015051e-09 -9.07165586017853e-10 -3.48838214298239e-09 5.49007361966133e-09 3.93412007414604e-09 8.37968876270445e-09 1.64584627584679e-09 -4.41551889372121e-09 2.19286861782307e-10 -5.74848645456640e-09 2.76673439358675e-08 1.43599969356079e-07 1.91027719478722e-09 -7.18491739182517e-08 1.46626945545257e-08 -6.41729532158676e-08 2.61585438222329e-10 -9.63363951868869e-08 1.78533637321341e-09 3.77046395697057e-08 -6.21402704049653e-08 4.02739234768285e-09 -3.44966525947727e-09 7.47416554922819e-10 5.16449655005547e-09 8.72625505027194e-08 -1.18991677169288e-08 3.70219276898223e-09 8.40394326604344e-09 -2.92703871958582e-08 -3.24506023812607e-09 -4.00240978772833e-09 4.53069569276668e-09 5.80746005692837e-09 -3.00571684258314e-08 2.86426445347402e-09 3.59633786057356e-09 -1.86948169384778e-08 6.14703442430169e-09 1.00945672896242e-08
"R2008" -3.63325649373339e-09 2.62325914035275e-09 -3.28509991984167e-09 1.66826590150095e-08 3.88485859538748e-09 5.51282503136483e-09 -8.34247335312571e-10 3.02245523273522e-09 -4.69756166335314e-09 -6.85994410970474e-10 2.29350449978845e-09 -3.1752741146915e-09 -8.75350315405372e-09 -2.32000229052596e-09 -4.43881477677157e-09 -4.99874392004752e-09 1.45825153428194e-09 4.2129973193153e-10 -8.60811437687984e-10 -6.55941409920093e-09 -8.33076537840668e-10 4.68298637940349e-09 3.12264140386342e-09 -9.63329307024193e-09 1.09061930248489e-09 -1.75409648534704e-09 2.05050104703528e-10 4.47383614818231e-09 3.09987643689458e-09 1.62918160960288e-09 1.26516541313462e-09 -1.10488879794511e-09 1.85549140484308e-09 2.18032103245328e-10 -6.23631338082025e-09 -1.50267124951649e-09 4.78290224207559e-09 2.12946912069669e-08 -9.0472315640655e-09 1.91027719478723e-09 1.46130551124727e-07 -1.14801135435425e-09 -2.20756538372134e-08 -6.99355969376639e-08 -1.18347968833187e-08 2.44342597089924e-08 6.59157421647336e-09 -1.21349350234785e-08 5.9535166554313e-10 7.21614728395697e-09 -1.09790411801375e-08 7.1286610994051e-09 -4.28752240299339e-09 -1.50570542953466e-08 6.42005349773491e-08 -6.536906344779e-09 -2.29436400748425e-08 5.03263146014158e-08 -5.49476391079733e-10 3.00973373669007e-09 -1.34382629423116e-09 -1.4916632192996e-07 -1.86584485542762e-08 -5.15409848530654e-08 4.54062065137061e-10 1.0271285192409e-08 2.48583209526595e-09 2.95546987693363e-08
"R2009" 6.8704352467918e-09 5.67250287346099e-11 4.69806232216861e-10 7.65700494314124e-09 -3.93945833087288e-09 1.14392031256474e-08 -3.86247155327626e-09 -2.27696246586543e-08 -1.2657553569941e-08 2.2433193849761e-09 -4.01225295618135e-09 -1.13569308436659e-08 8.00054194221582e-09 9.94181536020702e-09 1.70381131709348e-08 -6.40158322861835e-10 -3.31818971095625e-09 1.2733307622408e-09 -1.638091447635e-10 -2.40697270544477e-09 2.44952528221862e-09 1.03834397001401e-08 -2.88905417002344e-09 6.39489614911744e-09 -8.8115465880668e-09 4.02211819923967e-09 -1.2017540479314e-09 -6.51134136709274e-09 -1.20953099449461e-08 -3.32405233715283e-09 3.03651879381935e-09 5.44804731849677e-09 -4.36558204340847e-09 4.61086809028019e-09 -3.83015322688456e-08 4.66855660987686e-09 1.18539082499474e-09 -8.73546929241596e-09 -4.73380526349448e-08 -7.18491739182518e-08 -1.14801135435464e-09 1.7443601449652e-07 7.68417584801795e-09 7.12414243934988e-09 3.7655977815843e-09 5.48231724111897e-08 -4.87021423963321e-09 -1.1704615531117e-07 -1.69533683613187e-08 -5.67978694908961e-10 -1.82911396996751e-08 -2.3172184070984e-09 -6.61310119966183e-09 -2.75025959199126e-08 2.50045370682544e-08 -9.88621455191695e-09 -1.53153812952007e-08 6.27531692318164e-09 4.78396002364347e-09 6.79685955829966e-09 -1.39426501240798e-09 7.73735935094724e-09 8.22977963159976e-08 -1.97463066451123e-08 -3.31870668977191e-09 1.2705806324501e-08 1.64271062984927e-09 1.16988605712996e-08
"R2010" 1.51478676997771e-08 5.09898604276215e-09 -1.73540256009784e-09 -2.80682291464589e-08 -6.24591906234666e-09 -4.32782481363422e-09 1.37294050987831e-08 -9.74118681370127e-09 -9.16131093084731e-08 5.98358645718676e-09 -1.07375292107717e-08 8.01882205004633e-09 1.10795207797528e-08 -1.05355475560357e-08 1.50031691389564e-08 -2.76070400280257e-08 3.34717007790346e-09 2.73871515371309e-09 1.03937790483253e-09 3.41916918289619e-08 1.43520915210414e-09 5.02731938037658e-08 1.41192742853485e-09 7.77424343739419e-08 -5.596740140128e-09 3.1015834086759e-10 -1.25601043568361e-08 -3.96399370036511e-08 8.36024650131113e-09 -4.12658759741948e-09 6.07654809353339e-10 5.72318606333982e-09 -5.83033984238301e-09 -1.45265951092575e-08 -1.53096858611774e-08 6.32812656484324e-09 3.60064956992614e-09 -2.02975250776238e-08 3.66674570464308e-09 1.46626945545254e-08 -2.20756538372131e-08 7.68417584801811e-09 1.81168011396316e-07 6.71147680610336e-08 5.98749145732518e-09 -5.74172831831888e-08 9.72113855726877e-10 1.79510533555296e-09 -2.69458186972357e-08 1.94917848446433e-08 2.68997363274398e-09 -3.1660927903996e-09 2.56207758077882e-09 -3.14206966526666e-08 -1.83320987625838e-08 -4.17787873943661e-08 1.24341418892949e-08 -1.57432588807443e-07 -1.00976265450976e-09 1.54235715206204e-09 -2.03130983501518e-09 1.11829163166694e-07 3.66254307755325e-08 -9.76526866688102e-09 -2.43906964097841e-09 -4.83965473183458e-09 -6.31975609550587e-09 -2.56090424329592e-08
"R2011" 1.33833846537373e-08 1.79786496917951e-09 3.71876373171089e-10 -4.46219388223646e-08 2.49021734892511e-09 -1.33176154910067e-08 5.80884470177873e-09 -3.86204642128207e-09 -2.27335180366536e-08 -8.36311189353066e-09 -2.13757517662937e-09 8.429683525891e-09 -3.25162273765101e-09 -2.69453695689167e-09 9.7984012256944e-09 -5.77874909067916e-09 1.60441705076871e-09 2.68063587916859e-09 2.04804087743543e-09 3.56563491221545e-08 9.42105296976253e-09 1.13264386948839e-08 -3.48061774906328e-09 1.10518501777919e-08 -5.98151636978805e-10 3.3139250390027e-10 -1.10659340241676e-09 -5.97885530168261e-09 5.56463374560683e-10 -6.75978638899061e-09 5.85915906403491e-09 -2.11022619715022e-09 -8.89873854386247e-09 -6.02767383139745e-09 2.26524191825017e-09 1.02345434321958e-09 3.88405558793431e-09 5.63694904765275e-08 -1.2727723699684e-08 -6.41729532158672e-08 -6.99355969376653e-08 7.12414243935062e-09 6.71147680610339e-08 3.62605501250171e-07 -6.5305457767032e-10 8.45193018221444e-09 4.18078151057064e-09 -3.16128487031528e-08 3.20105020678781e-08 1.07035793698697e-08 2.81668403478563e-09 -4.00249870450425e-09 5.88839423776975e-09 -1.9632047568195e-07 -2.83025594512549e-08 -1.43763638785399e-08 4.19226193168246e-09 -5.14416049920598e-08 5.28516609503475e-10 4.61161237333444e-09 -2.95844431170113e-09 2.87264054915341e-08 4.06296512650466e-08 3.08368896127045e-08 -8.23537176374633e-09 1.17126664582211e-08 -8.47662603689802e-10 -2.56165942725581e-08
"R2012" -1.76007396900022e-09 1.39712299227506e-08 -2.73530789641617e-09 -3.08223595206788e-09 6.91488263106318e-09 8.66513589202156e-10 5.03854238722803e-09 -1.51527663200353e-09 -6.91651155528145e-09 -8.60156809785107e-10 -6.5081786212843e-09 1.3702382074274e-09 3.1018273880783e-08 -2.59980465562365e-09 9.83601629255358e-10 -7.26696968042072e-09 9.75515855751484e-09 -8.07215896177117e-10 2.17837354248684e-09 7.72073120975091e-10 -8.64437755220806e-10 3.15205352883609e-09 -5.09573885017818e-09 3.25430539431723e-09 2.01754724805607e-08 5.46401493622951e-09 -4.84895263652384e-09 -3.60148531192722e-09 4.65059603852599e-09 2.07887043206699e-09 -4.75485927576539e-09 -5.10220419593353e-09 -6.78954957864723e-10 7.35344264662126e-09 -5.4206257757469e-09 -7.91523456444767e-09 -2.94782065062622e-09 2.08745764516906e-09 1.60965435576947e-08 2.61585438222286e-10 -1.18347968833186e-08 3.76559778158426e-09 5.98749145732511e-09 -6.53054577670123e-10 2.11870250659667e-07 -5.1491673956564e-09 -1.40015741252296e-07 1.06723259916873e-08 -1.01291118192198e-10 5.01563586433495e-09 9.39142501245962e-09 -6.43473903219019e-08 -4.19750514797474e-09 4.17692529872738e-09 -2.82149893336153e-08 1.85639220601508e-09 2.61014648688774e-08 -8.33529008549722e-09 -3.74937297253063e-08 -8.33238752852501e-10 -6.32054071951051e-10 1.37890985804688e-08 1.03714626346345e-09 1.2871873051558e-08 1.94943797200094e-08 -5.36854420018304e-08 1.59831719686077e-08 -5.19299394583277e-08
"R2013" -3.80694612696612e-09 -2.50068735309364e-09 7.55840741995848e-10 1.18025772671062e-08 2.77017391932241e-09 2.7035925092916e-08 1.87174614305276e-08 -1.54444096948562e-08 -1.79944678366111e-09 8.74602492875e-09 7.86563789057626e-09 -4.75004065930692e-08 -9.88374089298584e-09 1.04293099370037e-08 -2.97468463354628e-09 1.06568153030459e-08 -2.52642343353817e-09 -2.97263596310705e-09 -1.42826135036582e-10 -5.06688498533661e-09 1.9656536908024e-09 -3.3808719069081e-09 -2.25566094604071e-09 -3.99840064440936e-08 1.8868895179e-09 1.94407042279275e-09 1.20946881173018e-09 1.25369608063481e-08 -3.42561054907049e-09 -3.78342284723052e-09 8.36156071536944e-10 -5.87561887470506e-10 3.84048668078924e-09 3.66793495656671e-09 -1.57955919092404e-08 -8.36787317039971e-10 -2.66256320249309e-09 2.40091474175171e-08 -6.35411350189968e-09 -9.63363951868866e-08 2.44342597089931e-08 5.48231724111896e-08 -5.74172831831888e-08 8.45193018221384e-09 -5.1491673956564e-09 1.78588814068837e-07 4.02213790213971e-09 -1.01583011193639e-08 1.67037538006174e-08 -1.10733442749855e-08 -1.0748420048823e-08 2.76223555952519e-09 -5.88662191641111e-09 -1.30579560873569e-07 8.00818025010332e-09 1.02226393872804e-08 5.30751411500109e-09 7.81469438482881e-08 1.13939418806888e-09 1.04636018041797e-09 1.49664439538437e-09 -4.73189071702638e-08 1.25786868471541e-08 -5.17316755577956e-09 -2.89477599662025e-10 2.10436798267298e-09 -1.52529834553196e-08 1.87460917715516e-08
"R2014" -3.02586007138594e-09 1.57994413729305e-08 -6.41656976750946e-09 -3.43295892099444e-09 -1.7200176837771e-08 -6.1289839459136e-10 7.39263113838562e-10 5.22402507484696e-09 8.54592403508037e-09 2.69154534417838e-09 4.52326384188158e-08 -5.04337199037264e-09 -1.38000250139726e-07 -1.39433510136651e-09 1.56572715091677e-09 -6.84464840993274e-10 -6.07685796005425e-09 -1.00840469263413e-10 -1.31849425405119e-08 2.87844433273227e-09 -4.54788684127122e-10 6.48742348698431e-09 9.49572559471854e-09 -4.32194321738379e-09 -2.36875731782215e-08 4.91469886357657e-09 -6.64696761237605e-09 6.59541145987419e-09 -1.45520275580505e-08 1.65076054001433e-09 1.60213649925023e-08 1.09997652774984e-08 7.96257165816538e-09 -8.3241077098773e-09 4.46664952957944e-09 8.0350593085179e-09 -4.74390026691429e-09 2.22695677818882e-09 1.18072013923863e-08 1.78533637321343e-09 6.59157421647332e-09 -4.87021423963328e-09 9.72113855726856e-10 4.18078151057096e-09 -1.40015741252296e-07 4.0221379021399e-09 2.42842401527868e-07 -1.11828487734293e-08 -2.03900589921907e-09 5.17581968833465e-09 -2.10398242474141e-08 3.0566849569466e-08 1.19897411479167e-08 -7.85215197923018e-09 1.45974634645333e-08 -1.4967224288228e-08 -6.61821453753698e-09 -2.38355969879638e-09 -4.93645670544182e-08 9.26639909139004e-09 9.95323057879018e-09 -8.0151187135635e-09 3.04673163258994e-09 -6.21473225716002e-09 -3.25462067981649e-08 1.07009787880041e-08 -1.36884508963379e-08 5.37435166710201e-08
"R2015" -9.16487529622544e-10 4.2263286655108e-09 -7.57415278926111e-10 -6.49238624548589e-09 -1.86973243831895e-09 -6.29201062340733e-10 5.09673272520088e-09 3.90299334745877e-09 -1.86629051378575e-09 -5.98373904113958e-09 -1.98823865063354e-10 2.88697660123049e-09 -1.10413134583601e-09 -7.65650265709192e-09 -9.19993117422033e-09 -4.28513197875226e-09 -2.02514458343196e-09 7.66339543330935e-10 -2.07651951765297e-09 6.15872884690132e-10 -8.47705813366961e-09 3.27776320483577e-09 4.79067797176751e-09 1.4561899585149e-09 8.52953706708736e-10 -1.04981280057558e-09 -5.24737604523093e-09 1.28727755675645e-09 7.88366708814727e-09 8.86647376455135e-10 -5.27061141218954e-09 1.69477795842219e-09 2.54231890350439e-09 1.43725076453733e-09 4.41543103846793e-09 -6.62377732106582e-09 -1.57203263007162e-08 4.25159579481913e-09 3.54675508516484e-08 3.77046395697058e-08 -1.21349350234787e-08 -1.1704615531117e-07 1.79510533555293e-09 -3.16128487031535e-08 1.06723259916872e-08 -1.01583011193639e-08 -1.11828487734293e-08 3.0022282929212e-07 1.22057712241731e-09 -7.39059216725242e-10 3.37313120876318e-08 -7.9284871305635e-09 -9.8400770322041e-11 9.13376762887191e-09 -3.8908538022666e-09 5.34286605450761e-10 2.45026133729929e-08 -3.83571549187316e-09 4.22639084913627e-09 -1.4565891019029e-08 6.22301163123391e-09 7.72614069204508e-09 -2.94906104059246e-07 8.63872877999029e-09 8.2243488364493e-09 -1.14753447549847e-08 2.8484031712116e-08 3.45820318460453e-08
"R2016" -3.2963793138077e-09 -1.87995755011441e-09 -6.13931399554526e-10 -3.80895131986771e-09 7.25770019980141e-09 -1.0002256871506e-08 1.94724890192727e-09 6.574996634666e-09 9.55390064685387e-09 3.84566263570113e-09 8.48388745974946e-09 -3.72730096113576e-10 -1.12014119205906e-08 5.36747765009652e-09 5.61922212136899e-10 3.28413748858481e-09 1.17006101074931e-08 4.62792921366654e-09 -7.96544542643737e-10 2.42010138478353e-09 8.59387665679715e-09 -1.9186461826518e-09 -2.36276211001209e-09 -3.79036935846156e-09 8.06174455099493e-09 -8.94948888918098e-09 6.78455720219607e-10 -4.32246026412841e-09 7.95321826539895e-10 1.15368912474076e-09 2.48182304729173e-09 -1.42411951515437e-08 -1.08744855959442e-09 -1.5342833157561e-08 1.23724710521669e-08 2.46920982938186e-09 -1.37502609629293e-09 9.76187100252119e-09 -1.30887600138538e-08 -6.21402704049654e-08 5.95351665543486e-10 -1.69533683613187e-08 -2.69458186972357e-08 3.2010502067878e-08 -1.0129111819215e-10 1.67037538006174e-08 -2.03900589921902e-09 1.2205771224173e-09 7.695019020147e-08 -3.72360301559184e-09 1.97782569729632e-08 2.72164637039652e-10 -6.0880409513407e-10 -2.20705711488431e-08 1.0518312507359e-08 1.35726864174039e-09 1.99041262538855e-09 2.10518118506572e-08 1.59186373148764e-09 -3.51314006581222e-10 -3.81306353513765e-09 -1.18100039109349e-08 -2.15741515574961e-09 1.5032723654796e-09 -2.55120712221887e-09 1.57084264590711e-08 -6.56835504555918e-09 -3.26473651475876e-08
"R2017" -4.19372410342686e-09 4.91647530083682e-09 1.5422784293848e-10 -2.74660234435865e-08 1.8459804588357e-09 -4.73250714042736e-09 -4.39843019892244e-09 3.71029940808783e-09 5.76250666215651e-08 5.66483137310924e-09 4.01832404085611e-09 -1.46428644534649e-08 -6.17139743936612e-09 -7.84704572445492e-10 -2.40998551838826e-09 -1.70910883874034e-07 -4.49014389723393e-09 -7.07162833864633e-09 5.17249798370248e-09 1.17018250270729e-08 -9.9426418487942e-09 5.11401112244575e-08 9.03738154229328e-09 -3.53311329742246e-08 -5.20350611619642e-09 4.82484571545894e-09 -1.36607959600582e-08 8.38552419273208e-08 1.4406706224698e-08 -9.31811672810419e-09 6.18163004530194e-09 -1.8540333847179e-09 1.05600321167644e-09 -4.9997110479784e-10 9.43929771819854e-10 2.99142768940747e-08 -1.63772088664469e-08 1.2973609757416e-08 3.1260577385535e-09 4.02739234768284e-09 7.21614728395659e-09 -5.67978694908768e-10 1.94917848446436e-08 1.07035793698692e-08 5.01563586433513e-09 -1.10733442749855e-08 5.17581968833474e-09 -7.39059216725515e-10 -3.72360301559191e-09 2.76656736679387e-07 3.42522583203333e-09 1.53569965141844e-09 -3.76735550220388e-09 -2.0427151884048e-09 -6.20115821358765e-09 -1.12797868060947e-07 7.12419460235311e-10 -4.19687856520155e-08 -1.13255642825607e-08 9.50675992309959e-09 -2.82668891234487e-08 -3.2370699751264e-08 -5.64962084585551e-09 2.44571760185725e-09 -8.59071020610455e-10 -3.47478245605579e-09 1.02893442873113e-08 -2.64244564706908e-09
"R2018" 2.29610716560019e-09 -7.69828145288043e-10 1.29035496283791e-09 1.50166175071479e-09 -3.46094689527008e-09 -6.80906170180631e-09 2.92092025911646e-09 4.84123015317512e-09 -2.32531347151881e-09 -1.42899158541164e-11 -1.37326693158826e-09 4.52827784537103e-09 1.39298444274544e-08 -6.45847871304755e-09 2.22254532847363e-09 1.46384252808065e-09 -4.32251345721157e-10 -2.44632847281842e-09 2.62438805451171e-09 -1.04075862738944e-09 1.87100167399397e-09 -9.94233572799854e-09 1.35891787651369e-09 -3.20426510692149e-09 -4.13228690063915e-09 -7.90576905867453e-10 -1.38388675597558e-09 1.91389527671244e-09 5.74657023439685e-09 -1.42221061094083e-09 -2.57961120172709e-09 2.24368099019285e-09 -3.96391242258282e-09 -1.49230861085466e-09 -6.07850715096727e-10 -3.50405661243263e-09 2.00392659904062e-09 -1.62016661641092e-10 5.01650416474547e-09 -3.44966525947722e-09 -1.09790411801377e-08 -1.82911396996753e-08 2.68997363274384e-09 2.81668403478561e-09 9.39142501245968e-09 -1.0748420048823e-08 -2.10398242474141e-08 3.37313120876318e-08 1.97782569729632e-08 3.42522583203307e-09 8.46036320646678e-08 1.26249634275262e-08 -2.07103443260145e-08 6.95047570421803e-09 1.70757198600883e-08 1.34537138205292e-08 -4.98188452488272e-08 -4.89348514171398e-10 1.67220183505291e-08 -1.08222963898593e-08 4.70703028816239e-09 7.06320253912401e-10 -4.00417607566072e-08 1.11731759577349e-08 1.74305048243137e-09 5.32928522400787e-10 3.0391417600197e-08 -8.01223201117912e-08
"R2019" 2.97215980903776e-09 -1.89502020690593e-09 1.09249178063321e-09 9.16102802992143e-10 8.89892325495415e-10 -2.07481761138469e-09 -2.15614722418595e-09 4.53610249299663e-10 4.60413831612406e-09 2.64293499409213e-09 -3.1617933410628e-10 -1.73096229935609e-09 -3.14282562966014e-09 2.98361328592651e-09 2.21559890881936e-09 -1.2145060187947e-09 -1.24074376841194e-09 -1.50496638394565e-09 4.26088236973989e-09 4.94076795538474e-11 6.04662172030912e-09 2.47575892444308e-09 -1.51575795163941e-09 -6.02305798959549e-09 -4.14511268809192e-09 -3.22700684028456e-09 -1.3986645927851e-09 2.9527260758466e-09 -5.43268737844469e-09 -3.47300580952134e-09 2.56017774889856e-09 -1.02387612075175e-09 -3.60364297810178e-09 -8.88852351200457e-10 5.75156420909868e-09 -1.54305701977416e-09 2.59671017952559e-10 4.94194545976233e-10 -3.36016957274822e-09 7.47416554922959e-10 7.12866109940529e-09 -2.31721840709845e-09 -3.16609279039971e-09 -4.00249870450413e-09 -6.4347390321902e-08 2.76223555952517e-09 3.0566849569466e-08 -7.92848713056345e-09 2.72164637039734e-10 1.53569965141837e-09 1.26249634275263e-08 6.40760545947419e-08 -4.59520153322349e-08 -2.78962565513177e-10 1.18272862374616e-08 -5.96149850537651e-10 -1.05778949331494e-08 3.45679412579879e-09 1.51444745914913e-08 -3.34457971305303e-09 2.07526639815899e-09 -6.87300741066757e-09 4.1997488479998e-09 -7.93272603732354e-09 -7.9591440644291e-09 8.90451099511778e-09 -1.20672197743415e-08 1.47578837234457e-08
"R2020" -4.42225326515001e-11 -4.60354463612535e-10 -2.26357061312145e-09 7.63203417013073e-10 -3.09161570959837e-09 2.6761772664412e-09 2.36678371634227e-10 -5.65091072475065e-09 -4.47736361349663e-09 -1.9053501186336e-09 1.67057936475216e-09 1.41011397147702e-09 -3.71160190513781e-09 2.54019655884604e-09 -9.21582885770686e-11 4.56545675143872e-09 -2.18475674857682e-09 2.95792834313465e-09 -5.52434832590694e-09 -5.00407612145625e-10 -7.35045955228093e-09 -5.5823331285833e-09 4.45653170566869e-09 7.98360759108809e-09 1.49719562781015e-09 1.39545873465474e-09 3.07980914672399e-09 -3.46074998942591e-09 -6.01442146900996e-09 3.04398906119826e-09 -8.37507351298579e-09 2.38379654520715e-09 6.17844094069713e-09 1.47591043828501e-09 -6.05084744422042e-09 1.73767670807152e-09 4.64634825757972e-09 -9.56557712964226e-10 6.03542400018758e-09 5.16449655005541e-09 -4.28752240299308e-09 -6.61310119966171e-09 2.56207758077886e-09 5.88839423777032e-09 -4.19750514797463e-09 -5.88662191641118e-09 1.19897411479168e-08 -9.8400770322293e-11 -6.08804095134013e-10 -3.76735550220437e-09 -2.07103443260144e-08 -4.59520153322351e-08 7.82878880223612e-08 1.7123625586507e-10 -4.53893271032216e-09 1.26532661189265e-09 -4.22485211974185e-09 -4.54892907794519e-09 -7.92595165340336e-09 -1.06492434507958e-08 3.0627016052942e-09 8.427906740883e-09 -7.18186970372132e-09 2.74507733190668e-09 1.10504278684933e-08 -1.08076166508694e-09 1.58696286757878e-08 9.55494541166559e-10
"R2021" -8.44878848215962e-09 -2.6514572880188e-09 1.84060594683317e-09 1.90848980864354e-09 -5.58052328313781e-09 -7.34173778002734e-09 -1.50481269957234e-08 9.84203439023005e-09 6.82374592657534e-08 1.24319624906773e-09 -4.98437094978555e-09 -1.50007689485522e-09 1.21711343270656e-08 -6.14769815171162e-09 5.37169264751541e-10 1.64959358436475e-09 3.17985723900602e-09 5.41974031923938e-10 -1.44411269934375e-10 -2.71186042098954e-08 -4.03511176686087e-09 -2.67985615687702e-08 1.96721741248923e-09 3.7143502432657e-08 -2.74235124533207e-09 -2.41059513200263e-09 7.92707929713108e-09 -1.22632385802711e-08 6.449839805732e-09 7.74054484383439e-09 -4.38694818206025e-09 1.0800743152712e-09 -1.01591112668812e-09 -4.61535078184293e-09 1.04966568068537e-08 1.52644622152584e-09 -1.11474715911261e-09 -1.04282460054929e-07 3.23929451142983e-09 8.72625505027192e-08 -1.50570542953468e-08 -2.75025959199126e-08 -3.1420696652667e-08 -1.96320475681948e-07 4.17692529872735e-09 -1.30579560873569e-07 -7.85215197923033e-09 9.13376762887212e-09 -2.20705711488431e-08 -2.04271518840501e-09 6.9504757042181e-09 -2.78962565513101e-10 1.71236255865252e-10 3.06267692013217e-07 -7.32637534933439e-10 1.00672831454364e-08 -6.04590174454175e-09 -4.65439163128343e-08 1.59218551734034e-09 -1.97277884345672e-09 -2.30682679095577e-09 7.92312184691034e-08 -1.9576412717543e-08 -6.73684623026447e-09 4.63715206939025e-09 -3.76981425203043e-09 1.42363464112018e-08 -3.6289140245575e-09
"R2022" 6.49730944900983e-09 3.78619682541007e-09 -1.78212150437346e-09 2.71237335581595e-08 -2.59945273953116e-10 -2.75693886276659e-09 9.61634364592232e-09 3.97606582818366e-10 -1.91420599039131e-08 -1.20619785371653e-08 1.42241018664102e-09 1.38291671436121e-08 -1.4610440436017e-08 4.78655658509654e-09 5.57224716098323e-10 1.22958240012814e-09 9.36335299416847e-09 1.94146497156312e-09 1.88633841768576e-09 -1.98838314982524e-08 6.02514202860666e-09 2.03606392197007e-08 -1.28736540887881e-08 -1.71506695470318e-08 6.33779147801474e-09 -7.15347316320412e-09 -1.87832183356708e-09 -5.62625027832608e-09 -1.09854095603992e-08 -6.55567110534932e-09 -2.25717421165633e-09 -2.1702414883598e-09 2.03788498766244e-09 4.51759671525761e-10 -1.3725982652063e-08 2.88912658515928e-09 4.58655608172555e-08 4.24107682051754e-08 -1.66419473193971e-09 -1.18991677169293e-08 6.4200534977349e-08 2.50045370682538e-08 -1.83320987625838e-08 -2.83025594512554e-08 -2.82149893336151e-08 8.00818025010352e-09 1.45974634645334e-08 -3.89085380226664e-09 1.05183125073592e-08 -6.20115821358822e-09 1.7075719860088e-08 1.18272862374612e-08 -4.53893271032215e-09 -7.32637534933663e-10 4.64915135272691e-07 -2.6355132755734e-08 -2.87394275417193e-07 5.61539051733712e-08 -5.20724642611564e-09 4.1347333757191e-09 -1.32518705913155e-08 -1.73692721197108e-07 -5.80315589682835e-08 -1.15748409014488e-07 5.10835680980572e-09 5.98085511601188e-09 3.47120133683138e-09 7.00528342157442e-08
"R2023" 3.843329457835e-09 2.64502011077698e-09 -5.68221906189172e-09 2.65618751404918e-08 -7.62660611481097e-10 5.69776852513254e-09 2.31357305458893e-09 -8.30517455402756e-09 -3.24288522722617e-08 -1.02198171912906e-08 4.59901284080137e-09 1.1579771460978e-08 6.67132211497686e-09 8.01222464957131e-09 -5.8395808251095e-11 9.78194508285923e-08 -5.67503686325216e-10 -2.75228854045008e-09 1.00066477662573e-09 -1.5773908307995e-08 -1.00401644849324e-08 -1.10553913026645e-07 1.07612671151747e-08 2.66913897882281e-08 -4.86686197233687e-11 -2.36189339331095e-09 2.27311911097345e-08 -4.17646342916762e-08 -8.63486351086008e-09 1.35073334163447e-08 -1.76174843180314e-09 1.2427992848433e-09 5.55310429661173e-09 9.32713227554153e-11 2.68193560939372e-09 -3.60116141977111e-08 5.96805468389161e-09 -1.02894181568429e-08 5.4075312483361e-09 3.70219276898233e-09 -6.53690634477878e-09 -9.88621455191705e-09 -4.17787873943661e-08 -1.43763638785394e-08 1.85639220601507e-09 1.02226393872802e-08 -1.4967224288228e-08 5.34286605450812e-10 1.3572686417405e-09 -1.12797868060946e-07 1.34537138205293e-08 -5.96149850537651e-10 1.26532661189256e-09 1.00672831454365e-08 -2.63551327557341e-08 1.35454096020953e-07 -1.89797607922784e-08 4.53729258102218e-08 2.18549989127757e-08 -3.80319741215071e-09 1.0609539196013e-08 6.03076632435451e-09 2.1427228115095e-08 1.26706223489117e-08 -2.90072571360759e-09 -4.31490244878009e-09 -8.56030563201564e-09 -1.58739300502469e-08
"R2024" -5.86145092811351e-09 -7.82214295624713e-09 5.27828043117720e-10 -1.43788334401918e-08 2.81021805760205e-09 1.46032961999854e-09 -5.39711828323946e-09 -4.25470434984903e-09 2.24704200003518e-08 6.28252501797298e-09 -4.25158730255772e-10 -1.35826985342273e-08 1.16655340452296e-08 3.18702834163587e-09 6.57205595569354e-10 -8.75905810231409e-09 -5.55688191481037e-10 -2.18922167127758e-09 -2.28537149952985e-09 1.09407284523135e-08 2.85365056057792e-09 9.71575201983272e-09 8.98561676300852e-10 -7.04807021469382e-10 -2.66233283928538e-09 4.07972734286679e-09 -6.21895909655136e-09 5.05198319842373e-09 2.51694303923001e-09 3.770201143223e-09 4.02082104250569e-11 5.23203453578542e-10 9.13623067576317e-10 -9.74984219226424e-09 1.27500546308698e-08 1.65410914369209e-08 -8.82479754089062e-08 -1.97388904362679e-08 -2.8475587222308e-09 8.4039432660436e-09 -2.29436400748423e-08 -1.53153812952009e-08 1.24341418892949e-08 4.19226193168327e-09 2.61014648688775e-08 5.30751411500098e-09 -6.61821453753697e-09 2.45026133729927e-08 1.99041262538873e-09 7.12419460234895e-10 -4.98188452488274e-08 -1.05778949331494e-08 -4.22485211974177e-09 -6.04590174454185e-09 -2.87394275417195e-07 -1.89797607922786e-08 3.72300328463837e-07 -2.893694217598e-08 -6.44104003030423e-09 -1.24823006035318e-09 1.08077301997174e-08 9.12609332306825e-08 1.72862596650011e-08 3.18551704429323e-08 -3.63988595955274e-09 -5.19035307415999e-09 -5.23162583016966e-08 -3.52299920659943e-08
"R2025" 5.36826373889981e-09 3.09090028190548e-09 2.65249731512269e-09 1.82621530982573e-07 5.54530956333226e-09 -8.21608005690242e-09 -1.28626709823673e-08 4.07890104010135e-09 -4.24495626198069e-09 -2.93356197611225e-08 2.15850878196538e-09 5.3373997631071e-08 -2.61367418680743e-09 1.38145338895881e-08 -3.96299542244572e-09 3.77872156446762e-08 6.11679585633975e-09 5.43174836594976e-10 1.26594040497549e-09 -9.26482865343908e-08 1.73652430839156e-09 -1.3079246249027e-08 -8.83272318251305e-09 -1.77316782545808e-07 8.75409180012809e-09 -6.13731155295144e-09 -6.04159047188616e-09 6.25115000876458e-08 -1.79935226063319e-08 -7.39882694075351e-09 -3.89899159591076e-10 -3.81935684488024e-09 6.50009243515312e-09 2.40601676897963e-09 1.150252369363e-08 -1.19356060857706e-08 -7.89597550308822e-10 1.66355838749657e-08 -2.04662358153438e-08 -2.9270387195858e-08 5.03263146014164e-08 6.27531692318175e-09 -1.57432588807444e-07 -5.14416049920599e-08 -8.33529008549732e-09 7.81469438482876e-08 -2.38355969879652e-09 -3.8357154918731e-09 2.10518118506573e-08 -4.19687856520152e-08 -4.89348514171606e-10 3.45679412579869e-09 -4.54892907794499e-09 -4.65439163128344e-08 5.61539051733708e-08 4.53729258102219e-08 -2.893694217598e-08 3.3400370015767e-07 -1.06902908291022e-09 2.53511537671482e-09 1.65807078264966e-09 -3.19505634727127e-07 -3.54826522444359e-08 -9.35445506782414e-09 1.0915129294895e-09 1.7202887805011e-08 1.17443113291697e-08 2.3192112505297e-08
"R2026" 3.34994117453275e-10 -2.07605536360605e-08 4.37954657504776e-09 4.44330361722236e-10 2.71297848530639e-09 1.79168937383684e-09 -2.67610450263513e-09 2.27063543291385e-09 7.62865839777002e-11 -1.91630404589423e-09 7.00741173874002e-09 -2.1778612408764e-09 3.3522046169795e-08 -3.8483560306666e-09 -2.39564518030996e-09 1.44476227683078e-08 -9.62584273832051e-09 -3.25286742931133e-09 2.67148782717211e-09 9.08988223610404e-10 -1.78922222791353e-09 -2.86446602667002e-08 3.20966242179639e-09 6.09373185447709e-09 -4.86608391780515e-08 9.38183024704262e-09 1.48138764505927e-08 -3.86811058005163e-09 9.34591947306215e-09 3.75487421144425e-09 1.41182198262915e-08 -5.75750901616728e-09 -6.86788490993893e-09 2.96154457778348e-09 -4.42208572493594e-10 -1.09941005747968e-09 7.41836234234594e-09 -3.39099147521971e-09 -9.39853336214091e-09 -3.24506023812602e-09 -5.4947639107968e-10 4.78396002364331e-09 -1.00976265450981e-09 5.28516609503737e-10 -3.74937297253065e-08 1.13939418806895e-09 -4.93645670544183e-08 4.22639084913636e-09 1.59186373148752e-09 -1.13255642825607e-08 1.67220183505292e-08 1.51444745914914e-08 -7.92595165340346e-09 1.59218551734022e-09 -5.20724642611547e-09 2.18549989127758e-08 -6.44104003030426e-09 -1.0690290829102e-09 1.09730007347483e-07 -1.95059256617727e-08 -6.35864155046099e-09 4.37696373811714e-09 5.40605603658706e-09 -1.82233560904172e-09 -1.07497870098907e-08 9.40916171507066e-09 -3.39483248839866e-09 -1.53559803914902e-08
"R2027" -9.29146386353429e-10 7.82330989664244e-09 -5.12740352960515e-09 -8.93574254206548e-10 -1.48881974372698e-09 2.30262425387919e-09 5.83582826784814e-10 9.14098163357328e-10 -1.06854809583621e-09 -4.13336709935526e-10 -1.11852472825371e-08 -2.22419296211247e-09 1.60649356898877e-09 1.01160710053084e-09 -1.30294450400569e-09 -3.44925837291942e-09 7.7275028975144e-09 1.34761908558514e-09 1.43597302247846e-09 2.42693331079718e-09 -2.47763950059964e-09 3.58645164639457e-09 2.99757861798814e-09 -3.42507289517741e-10 7.64500465519664e-09 -7.64452378233723e-09 7.06480736999636e-10 2.82158996406898e-10 5.06186296153325e-10 -6.50007014257548e-10 1.37238854621703e-08 2.77449885033234e-09 1.75109818406119e-09 -4.52301696051628e-09 -2.26384226177693e-09 5.05027023758805e-09 -5.38385369221185e-09 6.18692243663714e-10 -8.87893927005329e-09 -4.00240978772836e-09 3.00973373668953e-09 6.79685955829965e-09 1.54235715206206e-09 4.61161237333448e-09 -8.33238752852421e-10 1.04636018041804e-09 9.26639909139002e-09 -1.45658910190288e-08 -3.51314006581258e-10 9.50675992309976e-09 -1.08222963898594e-08 -3.34457971305288e-09 -1.06492434507962e-08 -1.9727788434566e-09 4.13473337571885e-09 -3.80319741215058e-09 -1.2482300603532e-09 2.5351153767148e-09 -1.95059256617725e-08 5.21617438264179e-08 -3.09965309736357e-08 -4.89743742278979e-09 1.53501157840563e-08 -2.73900761716272e-09 -1.96301119777663e-08 1.02862727265671e-08 -8.99837979101824e-10 4.2097877342651e-09
"R2028" 1.04962561755365e-09 -1.22850054786654e-09 2.04514690493849e-08 -3.36008746283374e-09 -9.34769909664003e-10 -2.02262919403536e-09 2.85475193046286e-10 8.32322654471467e-10 -8.11680153504505e-09 -2.45913221832745e-09 -3.43788031399428e-09 4.84661336129017e-09 4.61096219824818e-09 8.84003433068847e-10 1.07772811010745e-09 -1.29910290434978e-09 2.51452261948785e-09 1.08335734205168e-09 2.30157967063778e-09 1.1162919452123e-09 -1.08900042454666e-09 1.97024545638048e-08 -1.25833686510005e-08 -3.69724881784108e-09 -1.23338087309983e-09 -4.22473001659992e-09 -4.57127857114484e-08 9.25804122073116e-11 -1.51726633294025e-08 3.00182043616362e-09 -4.93423710148077e-09 2.13120594398982e-09 5.37759907106422e-09 6.87064477495835e-09 5.61719701699858e-10 -3.59798517006764e-08 -7.02985300700814e-09 5.19061531641227e-10 7.23039462454573e-09 4.53069569276663e-09 -1.34382629423169e-09 -1.39426501240808e-09 -2.03130983501514e-09 -2.95844431170052e-09 -6.32054071951098e-10 1.49664439538422e-09 9.95323057879027e-09 6.22301163123398e-09 -3.81306353513767e-09 -2.82668891234485e-08 4.70703028816253e-09 2.0752663981591e-09 3.06270160529414e-09 -2.30682679095549e-09 -1.32518705913153e-08 1.06095391960131e-08 1.08077301997174e-08 1.65807078264935e-09 -6.35864155046096e-09 -3.09965309736353e-08 1.23503318788141e-07 5.9588525456888e-09 -2.44399510835907e-08 4.20515069893827e-09 -1.20795468027507e-09 -5.0948080492924e-09 9.42968618420015e-09 7.42981240611763e-09
"R2029" -4.28724309213829e-09 -8.6870234410669e-09 2.69096771494936e-09 -1.20050485156566e-07 -4.58999679462435e-09 9.26301254230705e-10 8.06220914377373e-09 -4.07967719841292e-09 1.44206575146805e-08 2.91907794887362e-08 -3.9868601580336e-09 -3.54680467746847e-08 1.09675760074834e-08 -1.02596623568023e-08 2.29567466964316e-09 1.62468546200805e-08 -8.58729545741999e-09 4.08457209450794e-10 -2.76476827162813e-09 5.8552054512889e-08 -6.34490140149177e-09 -1.54697907654832e-08 1.76446843799217e-09 1.2906808789752e-07 -4.87962947718687e-09 6.38250237318201e-09 5.98200816144027e-09 -7.05972348402206e-08 1.13577675911692e-08 1.24896714115365e-08 -1.13275751662201e-09 3.13120830788966e-09 -6.34809004437276e-09 6.36758326150749e-09 -5.90150178168011e-09 5.24212789741218e-09 -1.76093860603411e-08 -1.1640576515592e-07 2.04448018912903e-08 5.80746005692833e-09 -1.49166321929961e-07 7.7373593509466e-09 1.11829163166694e-07 2.87264054915333e-08 1.37890985804691e-08 -4.73189071702628e-08 -8.01511871356334e-09 7.72614069204443e-09 -1.18100039109354e-08 -3.23706997512638e-08 7.06320253912572e-10 -6.87300741066818e-09 8.42790674088264e-09 7.92312184691031e-08 -1.73692721197107e-07 6.03076632435467e-09 9.12609332306835e-08 -3.19505634727126e-07 4.37696373811718e-09 -4.89743742278965e-09 5.95885254568877e-09 6.12721392603287e-07 4.79936261776777e-08 4.45348046099779e-08 -1.31420316443679e-09 -2.01664063667038e-08 -1.57214531389828e-08 -3.80033817816061e-08
"R2030" 3.52489794861363e-09 -7.66725271557959e-09 -2.46649793469087e-09 7.74133303389854e-11 1.01928273749624e-08 1.23391403875726e-09 -7.28802241900916e-09 -8.48935710866272e-09 -7.90995929064325e-09 9.29938436008897e-10 1.08675901921943e-08 -3.71755299851902e-10 6.90551943133631e-09 8.8498052472867e-09 6.28416871163334e-09 1.1392758853356e-08 -2.30635743234838e-09 -3.94056780464249e-09 2.21680711282697e-09 7.49675819595867e-10 5.62835562072547e-09 -2.09556115407498e-08 2.38726716034593e-09 1.49667881661112e-08 1.27178487471474e-09 1.51059946535991e-09 2.75941217885383e-09 -6.38435450015733e-09 -5.47928078913821e-09 1.89787275438763e-09 9.68228430335347e-10 -9.64544959661648e-09 -2.85533382476795e-09 -8.96646917743477e-09 -1.31652766062777e-09 1.72629448288212e-08 2.62810227707437e-08 -1.45032656254075e-08 -2.55826161455278e-08 -3.00571684258312e-08 -1.8658448554276e-08 8.22977963159978e-08 3.66254307755325e-08 4.06296512650465e-08 1.03714626346335e-09 1.25786868471541e-08 3.04673163258998e-09 -2.94906104059246e-07 -2.15741515574944e-09 -5.64962084585533e-09 -4.00417607566074e-08 4.19974884799982e-09 -7.18186970372119e-09 -1.9576412717543e-08 -5.80315589682838e-08 2.14272281150951e-08 1.72862596650012e-08 -3.54826522444357e-08 5.40605603658702e-09 1.53501157840564e-08 -2.44399510835907e-08 4.79936261776781e-08 4.73755385320176e-07 -2.31240363442987e-09 -9.77664651378005e-09 -6.36173182974891e-09 -1.12099630712961e-07 -1.08136086000522e-07
"R2031" 3.02528284506339e-11 6.42832241227844e-11 8.85150440058811e-10 -1.3219366239167e-08 6.84233387180822e-10 -5.09224254341837e-10 -1.84476251863561e-09 4.09059069550729e-10 6.63120949997674e-09 1.47268108054502e-09 -1.4584657523929e-09 1.99784929098597e-10 7.1627338230847e-09 -2.96698070772177e-09 -7.35953303937775e-10 9.62198316450842e-10 -4.90893634999647e-09 -2.41766962876493e-09 8.93897348415165e-10 6.53370902310154e-09 -7.08304738432074e-10 -9.49153467035806e-09 2.14903684834863e-09 7.8623885487507e-09 -1.6042335493928e-09 4.71998727903292e-09 7.93534676011285e-10 -1.97957585642382e-09 2.96275927407364e-09 3.08572347760969e-10 -3.22550329750144e-10 6.82633297691325e-10 -1.2948147406522e-09 2.44331044656359e-09 1.63864460673041e-09 -2.62411737647231e-09 -4.22292604394689e-09 -1.57773614261697e-09 -1.09356478304104e-09 2.86426445347422e-09 -5.15409848530656e-08 -1.97463066451118e-08 -9.76526866688074e-09 3.0836889612704e-08 1.2871873051558e-08 -5.1731675557793e-09 -6.21473225716003e-09 8.63872877999013e-09 1.50327236547969e-09 2.44571760185679e-09 1.11731759577348e-08 -7.93272603732364e-09 2.74507733190673e-09 -6.73684623026501e-09 -1.15748409014488e-07 1.26706223489117e-08 3.18551704429324e-08 -9.35445506782397e-09 -1.82233560904171e-09 -2.73900761716276e-09 4.20515069893816e-09 4.4534804609977e-08 -2.31240363442978e-09 8.34593110008051e-08 -3.22813305336957e-10 1.11126502826754e-09 2.02975217328589e-08 -2.83949922678238e-08
"R2032" 1.91050092148285e-10 -9.60539064988867e-09 1.6342043034341e-09 1.85544173474748e-09 4.5865990569325e-10 -1.29776639394892e-09 -2.86255406094984e-10 -2.07601801327753e-09 3.32995682419729e-09 1.79073302720834e-09 8.66250271596111e-09 5.41462642648741e-10 1.56588392383705e-08 5.70043619977073e-09 2.19272102592895e-09 -1.12853396415826e-09 -5.70196051350392e-09 3.27086804957298e-09 -7.30185692342995e-09 -3.13464360612344e-09 6.04840761240011e-09 1.48189029435996e-09 -3.47917637684911e-09 1.16315801364557e-11 1.4806471981523e-08 7.90897324997303e-09 5.628388652967e-09 -3.79923716573861e-11 -2.74775040291248e-09 -2.97277454923671e-09 -4.58737761454239e-08 -4.5420748837137e-09 5.61908318065503e-10 -2.11676713082832e-09 6.01638528754482e-10 5.62355224162777e-09 3.88844447475534e-09 -7.05849929156015e-10 3.33677079221376e-09 3.59633786057349e-09 4.5406206513748e-10 -3.31870668977199e-09 -2.43906964097847e-09 -8.23537176374639e-09 1.94943797200094e-08 -2.89477599662084e-10 -3.25462067981649e-08 8.22434883644925e-09 -2.55120712221885e-09 -8.59071020610445e-10 1.74305048243146e-09 -7.95914406442896e-09 1.10504278684934e-08 4.63715206939032e-09 5.10835680980547e-09 -2.9007257136076e-09 -3.63988595955246e-09 1.09151292948935e-09 -1.07497870098907e-08 -1.96301119777664e-08 -1.2079546802748e-09 -1.31420316443669e-09 -9.77664651378005e-09 -3.22813305336941e-10 4.99922293278868e-08 -5.62654187910296e-09 1.83963758803457e-09 -1.47102701853142e-09
"R2033" 2.31738738139602e-09 -6.06750397086916e-09 1.70336496400031e-09 6.06259607022029e-10 6.9649916382732e-09 -2.47766174518702e-09 -4.23377128560627e-09 4.90612736815171e-09 5.88478749978587e-10 -2.6050442774321e-09 1.56773637972927e-10 3.23471942894283e-09 1.50211939819951e-09 -3.16575652663752e-09 -5.01082022858394e-09 4.93230823870537e-10 3.28266877899216e-09 -2.88771099473054e-09 1.41789280566066e-09 2.07523347219221e-09 2.98756421100193e-10 7.9007841846781e-09 -3.70827248916289e-10 3.67515941186006e-10 4.16167080581514e-09 -4.24641337356054e-09 -1.1497163718136e-09 -1.5319506285334e-09 -3.62980897462303e-10 -2.56032193733083e-09 4.58325322596371e-09 -8.98586340878121e-10 1.67110369493851e-09 -7.11259870202346e-09 -3.94071882926718e-09 5.07623524949423e-09 -1.46151631804428e-09 -2.91976593394039e-09 -5.39113615305698e-08 -1.86948169384779e-08 1.02712851924091e-08 1.27058063245011e-08 -4.83965473183452e-09 1.17126664582213e-08 -5.36854420018304e-08 2.10436798267299e-09 1.0700978788004e-08 -1.14753447549848e-08 1.57084264590712e-08 -3.47478245605565e-09 5.32928522400793e-10 8.90451099511781e-09 -1.08076166508696e-09 -3.76981425203034e-09 5.9808551160119e-09 -4.31490244878008e-09 -5.19035307415998e-09 1.7202887805011e-08 9.40916171507067e-09 1.0286272726567e-08 -5.09480804929244e-09 -2.01664063667042e-08 -6.36173182974893e-09 1.1112650282675e-09 -5.62654187910298e-09 6.6063109543673e-08 1.02714744612279e-08 -7.63834747697021e-10
"R2034" -3.86352133687869e-09 3.74443883977986e-09 1.09843636107394e-09 1.55362332367095e-09 -6.68825671735661e-09 4.77775185948674e-10 3.66537454904152e-09 5.10615318176062e-09 -2.52364486394216e-09 -2.09113822190768e-10 -8.09848565100884e-09 4.29637545505726e-10 2.29430159441557e-08 -3.39431144702763e-09 -1.9514140167169e-09 -7.6044631405263e-09 -3.31468110072488e-09 -5.53052172408269e-09 3.00851801820301e-09 2.0152332769613e-09 -4.96810414417448e-09 7.19074324755353e-09 3.04042654488124e-09 -2.72116946210778e-09 -9.83032344211531e-09 6.80680082916176e-09 1.58462969585800e-09 1.90888145682218e-09 3.48573484479742e-09 2.08225581780336e-09 -2.06794109642025e-09 7.89333519992403e-09 3.34380813313116e-09 1.07681985463551e-10 -3.70032673234078e-08 -4.91051803926782e-09 3.17188912811622e-09 6.53679659029728e-11 -9.15748740530335e-10 6.14703442430172e-09 2.48583209526617e-09 1.64271062984927e-09 -6.31975609550579e-09 -8.47662603689695e-10 1.59831719686077e-08 -1.52529834553196e-08 -1.36884508963378e-08 2.84840317121158e-08 -6.56835504555921e-09 1.02893442873114e-08 3.03914176001971e-08 -1.20672197743416e-08 1.58696286757879e-08 1.42363464112019e-08 3.47120133683119e-09 -8.56030563201560e-09 -5.23162583016966e-08 1.17443113291696e-08 -3.39483248839873e-09 -8.9983797910176e-10 9.4296861842e-09 -1.57214531389825e-08 -1.12099630712961e-07 2.02975217328588e-08 1.83963758803458e-09 1.02714744612278e-08 1.13447178824562e-07 -3.1484867792693e-08
"R2035" 1.82261374931958e-09 3.77570486679728e-09 2.27630708075098e-09 4.85771046650274e-09 2.34914723810012e-09 7.48583655807862e-09 -1.78326723047874e-09 -3.25549648184639e-09 7.84875460866693e-10 -2.39548129671299e-10 7.3426258834635e-09 -2.02319258260247e-09 -6.88735523536486e-08 2.05474125204216e-09 -2.58504655741013e-09 -2.46620334118704e-09 3.66801686068179e-09 1.3703685557214e-08 -7.38122841345681e-09 -4.26383217934687e-09 -1.47641842286469e-09 1.81447855649105e-08 -7.55127228583074e-09 -7.4943639093354e-09 1.69955026032397e-08 -1.01285511575235e-08 8.86901729207123e-10 2.13850460927456e-09 -9.25207672831791e-09 -3.12796256991084e-09 1.15071230820041e-08 -3.76998245329342e-09 -1.0286740740526e-10 1.98245786794449e-08 2.08412810752909e-08 -1.34770061186947e-08 3.52238134001606e-09 8.55995134779335e-09 2.97424294764327e-09 1.00945672896242e-08 2.95546987693362e-08 1.16988605712997e-08 -2.56090424329593e-08 -2.56165942725581e-08 -5.19299394583277e-08 1.87460917715516e-08 5.37435166710201e-08 3.45820318460454e-08 -3.26473651475876e-08 -2.64244564706908e-09 -8.01223201117911e-08 1.47578837234457e-08 9.55494541166474e-10 -3.62891402455751e-09 7.00528342157441e-08 -1.58739300502469e-08 -3.52299920659945e-08 2.31921125052969e-08 -1.53559803914901e-08 4.20978773426524e-09 7.42981240611762e-09 -3.80033817816067e-08 -1.08136086000522e-07 -2.83949922678235e-08 -1.47102701853145e-09 -7.63834747696984e-10 -3.1484867792693e-08 2.14855173493442e-07
