# Supplementary material for: NODDI and Tensor-Based Microstructural Indices as Predictors of Functional Connectivity
Source: PLoS One. 2016 Apr 14;11(4):e0153404. doi: 10.1371/journal.pone.0153404 (PMC4831788; doi:10.1371/journal.pone.0153404)
Supplement: S1 Data — a) Functional connectivity matrices, both fMRI and EEG connectomes across all subjects, in the form of precision matrices and b) structural brain connectivity matrices across all subjects and microstructural indices. Columns and rows are named according to the corresponding brain region that represent. (ZIP) [file pone.0153404.s001.zip › DATA/EEG/48/precShr_EEG_wholeTS1_4.txt]

"C1001" "C1002" "C1003" "C1005" "C1006" "C1007" "C1008" "C1009" "C1010" "C1011" "C1012" "C1013" "C1014" "C1015" "C1016" "C1017" "C1018" "C1019" "C1020" "C1021" "C1022" "C1023" "C1024" "C1025" "C1026" "C1027" "C1028" "C1029" "C1030" "C1031" "C1032" "C1033" "C1034" "C1035" "C2001" "C2002" "C2003" "C2005" "C2006" "C2007" "C2008" "C2009" "C2010" "C2011" "C2012" "C2013" "C2014" "C2015" "C2016" "C2017" "C2018" "C2019" "C2020" "C2021" "C2022" "C2023" "C2024" "C2025" "C2026" "C2027" "C2028" "C2029" "C2030" "C2031" "C2032" "C2033" "C2034" "C2035"
"R1001" 6.33116718062774e-08 -1.59257854456759e-09 2.16534742396578e-10 2.49901592242412e-09 -9.10903704741827e-09 -9.60963319922626e-09 -5.82816505525679e-09 -2.39386960040169e-08 -1.94260853373912e-08 -1.48746696837267e-08 -9.2089098254799e-10 9.85846539064324e-09 -4.03732969789033e-09 1.15621854157688e-08 1.34623705247943e-08 -1.59173402599906e-08 3.32116342390187e-10 2.04806913253293e-09 -3.42419949680797e-10 6.85361028328352e-10 4.87393935425797e-08 2.0307668319943e-08 -2.05940502416386e-08 1.60746454832905e-08 1.28795062098108e-09 -1.99365021379307e-09 -1.34798601749713e-09 7.97939450281676e-10 -4.54083538956607e-08 -4.43887615928638e-08 2.81001001012442e-09 1.39242824782521e-08 -2.3512242492077e-08 1.04262878306632e-08 -1.41748132626671e-09 3.5876850305979e-10 8.88928246476686e-10 -7.77375663948986e-09 1.87868286984343e-09 1.83005037853988e-09 -3.63262280025938e-09 3.63365575093956e-09 1.09875499854851e-08 1.11354992893736e-08 -2.3284592703779e-09 -7.449344309732e-09 3.06762731099151e-09 -2.70875873133693e-09 -4.246312265062e-09 -3.83485958204216e-09 -5.41531119433784e-10 2.20127164852228e-09 -1.30971021644657e-09 1.02302192689693e-09 -2.62359869622599e-09 -4.18267160799699e-09 -7.7770700665334e-10 -2.15010757800902e-09 -7.49791056484956e-10 3.8045282281531e-09 -6.07539865962481e-11 9.4457656821338e-09 1.99294763783086e-09 1.33167080233453e-10 -1.9086899581446e-09 6.47546870505631e-10 2.01417678771365e-09 -2.18958457776458e-10
"R1002" -1.59257854456755e-09 3.11634641275657e-08 -9.34492880009257e-09 2.45498074400993e-10 4.71065894169479e-10 2.37053416153773e-09 1.04682210666167e-09 -4.07706121383005e-09 -7.16780031205997e-09 -1.29431588614347e-09 8.46932254564519e-10 -1.70018412908366e-10 2.37415422790569e-09 1.04084736181205e-09 4.8479439521072e-10 -7.56987058126608e-09 -6.05688399897276e-09 -5.75483529016451e-10 7.06960356524166e-10 6.26560164411906e-10 -4.3687385502748e-09 1.42386513991743e-08 1.13639655912069e-08 7.32489541453277e-10 -7.22112861234476e-09 1.22133786096791e-09 -2.06428608600394e-08 -4.05008446815077e-09 7.30160074702913e-09 1.82773614184591e-09 2.34374196542361e-09 -1.45899125026243e-09 2.62991425850554e-10 -3.42987154758582e-09 -2.94426445713618e-10 -2.08334079127581e-08 8.34967852585309e-09 3.94397942439629e-09 -5.28133442668556e-10 -1.79744477766108e-09 -1.67551057290498e-09 2.0519667929813e-09 -2.97269351210887e-09 -8.38823982363820e-10 -1.10131548163292e-09 4.4061888198185e-09 -2.12284079881352e-09 1.80320016737125e-09 -2.54303452136909e-10 -2.14487321769642e-09 1.55083878253534e-09 2.57059911204721e-10 -2.60709424542884e-09 -4.03429261231016e-09 -1.86085665896291e-09 1.70781608077569e-09 -7.25032059265557e-09 6.31137329598655e-09 4.98361088016659e-09 8.95620461489995e-09 1.45378497598271e-10 -3.48274546632396e-09 -5.48260421058673e-09 3.64119998028178e-10 -1.55886987065681e-09 5.57442726728672e-10 4.81781606596263e-09 1.44412257589009e-09
"R1003" 2.16534742396923e-10 -9.34492880009335e-09 9.94634200237408e-08 1.44690029057509e-08 -1.41859615322146e-09 -9.22699504158667e-10 -1.88168101600432e-09 6.55218231638263e-09 1.19848300796946e-09 2.09884782861011e-09 -4.9851681483491e-09 2.48188530631025e-09 4.33244659571346e-09 -4.65665070858017e-09 -1.88995793787015e-09 9.79373348696056e-09 6.5272802134406e-09 -5.45913801462849e-10 1.71374797262594e-09 -5.42598948024884e-09 4.71079535839248e-08 1.21723098208502e-08 -1.31181627520116e-07 -2.25235347353658e-08 5.18600743158112e-09 -1.03799195854474e-08 -1.58382966165908e-08 7.41668341529933e-09 5.63447928258327e-09 -8.92459882393355e-10 -9.63014254085223e-10 1.21001262889327e-09 -1.07632737270663e-08 4.68110103211495e-09 -4.48166071727532e-09 1.7233316076893e-10 1.80981953236657e-09 -5.53652262533796e-10 8.54642761514058e-10 1.21871794580295e-09 -2.61013615180168e-09 -2.23853594114789e-09 2.03996108715529e-09 6.07131968101395e-09 1.62052033741926e-09 2.70339771537964e-09 6.44005358210032e-10 2.92814317410939e-09 -1.10889338937811e-09 -1.15573600959908e-08 1.23615853196122e-09 -1.21648979154823e-09 3.02787229822043e-09 -6.43826313139e-09 3.33764200855717e-09 1.23282105774987e-09 -5.75749904079465e-09 -6.99738935894314e-09 -3.60032938570206e-09 -9.9442425582149e-09 1.25054681563465e-08 8.04751180855295e-09 -4.84715784415766e-10 3.07916478037496e-09 -5.02577730829828e-10 -1.8255859711136e-09 5.55593987580754e-09 -2.68130446117282e-09
"R1005" 2.49901592242385e-09 2.45498074401395e-10 1.44690029057516e-08 3.41664402317099e-07 7.1509985946249e-09 -3.22645195528742e-08 -1.78049801507983e-08 2.0498012897132e-08 3.07202203957824e-08 2.24187433231078e-08 -1.26439630341732e-09 6.41757360675759e-08 -4.29455260265139e-09 -7.92029553506672e-09 -1.97323348121809e-09 6.40341956200953e-08 3.72737118535918e-10 2.34479200571706e-09 -2.76852691878459e-09 -1.52682385435312e-07 4.08790405134043e-08 -1.76099789708307e-09 -4.55613057605391e-08 -3.05653935775305e-07 4.3796561828662e-09 -4.6534145507958e-09 -8.86775876285632e-09 5.41716077460047e-08 7.54388074640767e-09 -7.08492517590289e-09 2.93998941321493e-09 -1.71551685369043e-09 -1.22028628351179e-08 2.27790280272878e-09 2.77856323130338e-09 -7.83721726406986e-10 1.36929925973183e-09 -1.11269098498936e-07 -7.33889517273303e-10 -1.40316905533817e-08 1.6642612027229e-08 1.85742604751069e-08 -5.55821256574639e-08 -4.74383427842236e-08 1.24628065376031e-09 4.39175130942653e-08 -9.47473564897995e-12 -1.33559850570268e-08 -5.71417504654569e-09 -1.07727285618645e-08 -6.56189957001418e-10 -6.03777268683263e-10 -7.2101709233107e-09 5.81339274266728e-10 3.98768062098583e-08 1.57657324104263e-09 -2.13434271295567e-08 1.78758358764761e-07 1.02828190514416e-09 1.71885827624713e-09 -8.96232074474714e-09 -9.63704807841939e-08 -1.13882810213242e-10 -9.79456830412834e-09 -7.05146341374938e-10 1.6710943680325e-09 -1.88433129995773e-09 8.6916726740487e-09
"R1006" -9.10903704741843e-09 4.71065894169344e-10 -1.41859615322146e-09 7.15099859462489e-09 5.3762960595702e-08 6.8394580479935e-10 3.0007580179375e-10 1.55188760787451e-08 3.37698287972487e-09 1.20084596372978e-09 7.67063409921206e-09 3.60943184485058e-09 -1.67715058081585e-08 -4.4145796128863e-09 -2.58281818543448e-08 3.38615710298868e-09 -7.86376836922288e-10 1.63683143026671e-09 2.8571773945154e-09 -6.89951521110235e-09 -2.11135983274715e-08 -4.40962346870231e-09 1.29303321309104e-08 -9.12161374563114e-09 2.39883398155835e-09 -5.14951863777842e-09 3.61653857178049e-09 3.03997331763125e-09 1.85536851947373e-08 -2.58685160791364e-09 2.75859529855197e-09 -4.47818055566621e-08 1.5166280907709e-08 -2.90649893913846e-09 -2.38007926857893e-09 3.14433806601189e-11 1.53397302910795e-10 -3.21527982638041e-09 -4.73670190815862e-09 8.12818031373449e-10 2.17240301033297e-09 6.72465486823812e-09 1.06872369868149e-09 -6.18635084270603e-09 -4.68891178670145e-09 1.31366014315944e-09 6.25271853117847e-09 -3.63025152006549e-09 -3.89216623515596e-09 4.80343540865604e-10 -5.96681745832926e-09 6.3406103467029e-10 2.81855359008034e-09 4.59417103303591e-09 1.7159388357249e-09 2.20257010376122e-10 -3.13202419157559e-09 6.85759751580263e-10 5.35176967944091e-10 -3.48385223596857e-09 -2.00494933479207e-09 -2.03019435542183e-09 3.89949080592728e-09 -1.08371161938804e-09 2.60696218894892e-10 -9.08387643036508e-10 -1.47998518363261e-09 1.08727241834012e-08
"R1007" -9.60963319922604e-09 2.37053416153756e-09 -9.22699504158491e-10 -3.22645195528735e-08 6.8394580479948e-10 7.80175185899356e-08 1.97699996443677e-09 -4.97622554424335e-08 -3.95643259409586e-09 4.30329830727155e-09 -1.56317888655115e-09 -7.33177882639374e-08 3.49418814154731e-09 2.09346241479028e-08 -2.00167835585459e-08 -7.59765321933649e-09 -4.68318076735144e-09 2.09906933444004e-09 4.03893388273773e-10 4.05279911441336e-08 -1.02861738014422e-08 4.172176335293e-09 -2.86675246621631e-11 3.24478854245735e-08 -1.61242422737102e-09 1.0736698156288e-09 -9.77396189634381e-10 -8.58429991814828e-09 1.44638468613919e-09 5.78449110275181e-09 -6.73650888852858e-10 -6.00968779292394e-09 1.04616948683677e-08 6.09204727976555e-09 -4.24544233634661e-09 -1.35016397547537e-09 -1.0578323631726e-10 3.2880884225434e-09 1.99410981762477e-09 -1.64924829229829e-09 -1.93871579032356e-09 1.90383290916608e-10 1.59887552045819e-08 -6.10962691253038e-09 6.4551027450275e-10 1.74314892720405e-08 -1.7102272749555e-09 1.14371560988356e-08 -2.96360748526988e-09 3.99025395956911e-09 -8.44751581415105e-10 -8.45457886353117e-11 1.81188346734397e-09 -8.24804255491972e-09 -1.26588630203794e-08 -3.59406848821627e-09 6.00909239447261e-09 -2.69859581282124e-08 6.07707223093819e-11 2.54209184165101e-10 2.82314075988105e-09 1.52334622894414e-08 -9.92974498214532e-09 4.89779355294441e-09 3.40636280785883e-10 -1.17397366013972e-09 4.25963307207906e-09 6.87270486264762e-10
"R1008" -5.82816505525783e-09 1.04682210666225e-09 -1.88168101600807e-09 -1.78049801507975e-08 3.00075801793821e-10 1.97699996443591e-09 8.54021627532444e-08 -7.45882375598949e-09 1.10116138849477e-08 -2.71665387374047e-08 1.77933314933548e-10 -4.36907396240005e-09 4.60930133084372e-10 -1.33002646662886e-10 -9.76528328603557e-10 9.16964650308666e-09 -2.63651430369493e-10 -1.37544013066685e-09 -4.67434855862521e-10 1.06731603418503e-08 -1.16333891630574e-08 -9.1734033483311e-09 3.47978290578998e-09 -5.78976655205609e-08 -8.52784131533065e-10 2.08157907321292e-09 3.64670810386298e-09 1.28418152828955e-08 7.54527542422475e-09 -1.90083266050784e-08 -3.46109348427788e-10 6.77070272159888e-10 8.10439792360884e-09 -3.00074946324169e-09 4.67467335984331e-10 -7.6650407781743e-11 8.47804701199264e-10 9.09882895748836e-09 -8.82694252239778e-10 -1.82738572546695e-09 -5.6164188994685e-10 8.47357933257405e-10 -1.64910906216935e-08 2.54137844847944e-09 2.82334920273678e-10 4.62020965382997e-09 -4.07545069492283e-10 -3.36244324188968e-09 1.28291614533087e-09 1.2963258746279e-10 2.00339949087584e-09 3.8228155495294e-10 -4.78070460584868e-09 -3.5806024098042e-09 4.1528180779515e-09 5.81923341150734e-09 -5.66134573188535e-09 5.25297823421415e-08 3.91003140055278e-10 4.0011057797707e-09 -1.96898915039973e-09 -2.53276611416892e-08 2.94640889593509e-09 -2.17532923642501e-09 -2.08885877068179e-10 6.07686256213353e-10 7.20847166902528e-11 9.80054255269454e-11
"R1009" -2.39386960040181e-08 -4.07706121383034e-09 6.55218231638352e-09 2.04980128971319e-08 1.55188760787448e-08 -4.97622554424332e-08 -7.4588237559916e-09 1.15604250630734e-07 5.84007861703036e-09 -9.31299197187633e-09 7.45610323451602e-10 4.42826361975471e-08 -2.29414237149183e-09 -7.92488573520055e-08 -1.04618420035598e-08 1.35713188539018e-08 1.88600550366421e-09 -3.21993802162601e-09 -9.17096497073249e-10 -2.38931918334617e-08 -1.3367677353723e-08 -6.06227871740702e-09 1.57949404959756e-09 -2.31758538671083e-08 1.19740427035565e-09 9.35146245919494e-10 -2.55967931642508e-09 -3.38596809602477e-09 4.18283682996393e-08 2.50749244738891e-08 1.01032101637412e-10 -1.12182201538037e-08 -5.6295530263491e-09 1.64573147898321e-09 1.60317521486853e-09 1.81839341901528e-09 -2.32964798539157e-09 3.34754203771031e-09 -4.99278855533175e-09 -1.63050130316708e-09 5.28063377479278e-09 -5.36763042983102e-11 -1.24998551942113e-08 -4.44746536020687e-09 1.85970093320398e-09 -5.30464067196737e-09 9.12439598434155e-10 -1.61454302311289e-08 6.34133290052774e-09 -6.79412365872078e-09 -2.44066217722422e-09 -3.52704197386752e-09 6.82128656513821e-11 2.06904145106413e-09 2.5203266250673e-09 4.82540675613643e-09 2.91121287523505e-09 1.49262909351553e-08 -4.89018643564443e-11 -5.41072774484031e-09 1.524615555801e-09 -1.97388886533721e-08 1.69542233752911e-08 -2.53528922345357e-10 -4.47292625267514e-11 -9.23572155886499e-10 -9.10845374054968e-09 2.87288717423029e-09
"R1010" -1.94260853373916e-08 -7.16780031205944e-09 1.19848300796936e-09 3.07202203957814e-08 3.37698287972473e-09 -3.95643259409562e-09 1.10116138849478e-08 5.84007861703036e-09 1.55480463647522e-07 2.9978324583048e-08 1.44762242159641e-10 -4.91371821881243e-08 -3.18440333455906e-09 1.57035647709063e-09 -1.25911330528887e-09 4.09453415491341e-08 8.15169975330626e-09 -1.01682076453555e-09 7.6847856768107e-10 -7.03714061595003e-10 1.15547502558923e-08 -5.18441124814068e-08 -1.55902493770576e-08 -2.11949198656295e-07 1.61557144015778e-09 -1.55765173726415e-09 2.81929094972989e-08 1.04138360644606e-07 1.07191925025051e-08 -1.88560543549617e-08 -6.22733130630647e-10 -1.60118137738873e-09 5.06113616621166e-09 -1.04434993459208e-08 -1.29249681110646e-09 5.43962329374977e-09 -2.33584895749246e-09 -2.14741133399242e-08 -1.46955669099603e-09 1.80540226712164e-09 4.04318642366602e-09 -4.03343436434266e-09 -6.647737758624e-08 -3.2854897145579e-08 -4.23321076547186e-10 2.15953041638451e-08 9.28213387746715e-10 6.86888225845073e-09 3.19549005393964e-09 4.99488189763977e-09 -3.98501413664836e-09 2.51613024464433e-09 -3.18420402367557e-09 1.63391459678694e-08 1.60652924721886e-08 -6.42067489077747e-09 -2.1850212059855e-09 6.46554457009947e-08 -1.85856659147873e-09 -4.98180732397603e-09 -1.16601756536675e-09 -1.27187397362253e-08 -1.91446168270098e-08 7.58340730940943e-09 7.45179735164197e-10 3.21041221714192e-10 1.48071014380371e-09 1.04523269995144e-08
"R1011" -1.48746696837275e-08 -1.29431588614339e-09 2.09884782861489e-09 2.24187433231108e-08 1.20084596372976e-09 4.30329830727219e-09 -2.71665387374035e-08 -9.31299197187531e-09 2.99783245830479e-08 1.22916408078378e-07 -1.87553645776239e-09 -4.30720129523556e-08 4.56548957763127e-10 -6.43734408224936e-09 -3.16495998146345e-10 7.70278255113195e-09 4.91909021580284e-09 8.21520469016561e-10 -1.7578969493712e-09 -1.79931234422527e-08 9.96506609683969e-10 -2.17348066371788e-09 -2.47867271953749e-09 -6.36046901506308e-09 1.36308039048171e-09 2.3605846501096e-10 7.19189185700681e-10 -1.05331496713186e-08 2.71663865043814e-08 -1.81274026650384e-08 1.13414555214248e-09 -1.82871935355894e-09 7.05634852703909e-09 -9.82953862973404e-09 -1.33774662616835e-09 2.27348091292318e-09 -1.5291743517154e-09 -1.27724423121201e-08 7.70910878539545e-10 -4.26321588955958e-09 5.29936270776757e-09 -1.88217560132091e-09 -5.14106813481399e-09 -4.30938490762134e-08 -2.18478760916361e-09 3.11316560972924e-08 3.4512283423298e-09 7.55185836767459e-09 1.9343533455073e-09 -1.09431043567772e-09 -7.35621130130349e-10 -6.96629585477347e-10 2.04707282877046e-09 8.03844298984227e-09 4.79736229066258e-09 -6.557252475927e-09 2.81680613503148e-09 -2.1893296331511e-08 -2.76671387692916e-09 -2.0715389699286e-09 1.89604479394568e-09 5.89481136700895e-09 -1.0681683977403e-08 -5.47888297180852e-11 -1.22334215157494e-09 1.03411970090826e-09 -2.65239591842509e-09 8.49270351054197e-10
"R1012" -9.20890982548004e-10 8.46932254564538e-10 -4.98516814834938e-09 -1.26439630341725e-09 7.67063409921173e-09 -1.56317888655107e-09 1.7793331493373e-10 7.45610323451832e-10 1.44762242159617e-10 -1.87553645776226e-09 2.14584057756104e-08 1.12452812980741e-09 -2.0919385873213e-08 6.08356615843775e-09 -8.80116900040105e-11 -2.99427963294128e-10 -1.04299910226964e-12 -7.33658455726967e-09 1.58394557048119e-09 1.30083761029434e-09 -4.34962875928306e-09 -2.66404570553963e-09 1.2595881402641e-08 2.71014139503229e-09 6.28321343747211e-10 -1.55266911544482e-09 1.50818271784508e-09 -1.94250504280933e-09 -6.49126073252483e-09 2.40178759929993e-09 -1.03675054985137e-09 -1.15260082465034e-08 4.82974415838925e-09 -4.9673244696451e-09 2.53827953884804e-09 1.35221784218099e-09 2.90883341843547e-09 -3.2056961735958e-09 -1.21144439460696e-09 -3.77760840574127e-10 -2.60474040108094e-09 9.7335341430986e-10 8.53868497295585e-10 3.53570478576855e-09 -5.04902693607372e-09 -1.57473678296596e-09 8.18064742120012e-09 -8.7039412803244e-10 -8.46396132763379e-10 5.98314585851614e-10 -7.85172267040214e-10 5.72204472123538e-11 2.5446389185132e-09 7.15870142021675e-10 1.84956567540945e-09 -7.21093090285581e-10 -8.27652260028768e-09 1.74287646193381e-09 1.76933352478144e-09 -1.07817961973012e-08 -1.87068526052304e-09 2.73811832246378e-09 -6.45735843156094e-09 -6.37238320609958e-10 3.04557329253099e-09 3.35467289906514e-09 3.71566957477281e-10 8.2119344281108e-09
"R1013" 9.85846539064365e-09 -1.70018412908248e-10 2.4818853063093e-09 6.41757360675771e-08 3.60943184485047e-09 -7.33177882639384e-08 -4.36907396240024e-09 4.42826361975468e-08 -4.91371821881262e-08 -4.30720129523524e-08 1.12452812980738e-09 1.40282577619441e-07 -3.32587190789124e-09 -1.16662595193901e-08 1.15649919837667e-08 6.09177914367826e-09 2.17561147381353e-10 -2.62786236400932e-10 -1.34938053722742e-09 -8.02148685193486e-08 1.05771320259069e-08 6.72223427547826e-09 -3.46315014197566e-09 -2.39525185771427e-09 1.80919577948424e-09 -2.42158976803406e-09 -1.00795721000573e-08 -1.34083248909355e-08 -6.44073457099061e-09 5.51009669832003e-09 1.86463518856197e-09 2.51969768107693e-09 -1.19481044286766e-08 1.18847848048707e-09 6.81996256366538e-09 -1.11995112107175e-09 2.6928694375944e-09 5.47857433705699e-09 -2.13774416955499e-09 5.89399263462929e-09 -1.08386257858436e-09 3.07379383285338e-09 -6.69820387870203e-09 2.56252828821028e-08 -1.40354831732135e-09 -5.01961657436003e-08 1.37430613789422e-09 -1.50253527410271e-08 4.19124657380646e-10 -7.98828257590655e-09 -6.17872900069315e-10 1.52674868432084e-09 -3.22881162622968e-09 1.55137204474076e-08 1.28970927710379e-08 1.12353418221413e-08 -8.68857127817169e-09 3.55342533266095e-08 6.35735994905974e-10 2.82525750625879e-09 -3.78420082620015e-09 -3.48406009966192e-08 1.55906985604936e-08 -6.34199352339896e-09 -1.24488252784895e-09 1.58782212070561e-11 -4.4235993242554e-09 4.85206926357406e-10
"R1014" -4.03732969789044e-09 2.3741542279061e-09 4.33244659571370e-09 -4.29455260265176e-09 -1.67715058081586e-08 3.49418814154733e-09 4.60930133084158e-10 -2.29414237149207e-09 -3.18440333455919e-09 4.56548957763215e-10 -2.09193858732133e-08 -3.32587190789119e-09 4.98785563255482e-08 6.88553314542366e-09 4.16153148386006e-09 3.37766521201591e-09 3.50291438961144e-10 7.48139775681921e-09 -9.49887352724764e-10 3.65000391447682e-09 2.51255117662837e-09 1.72658652623871e-09 -9.81334601304803e-09 3.95625660736357e-09 -9.37697751464629e-09 5.73321627892528e-09 -2.18807206617143e-09 -1.25945129180193e-09 4.46038241576219e-09 1.63666021351503e-09 -1.22294841330938e-08 9.8561227490259e-09 -3.18377517858433e-09 -1.45659255236122e-09 -2.91537934479479e-09 -5.76924242820766e-09 -1.75799293471673e-10 -2.9475534565698e-10 -8.46831310303412e-10 -2.50063781826363e-10 -1.22537810853405e-09 2.93204445154413e-09 2.45832062634374e-09 -1.02349589362061e-09 2.49436580148895e-08 -1.42240933637372e-09 -3.5767287378363e-08 -2.50981699441907e-09 1.67247234204938e-09 -5.37216575873038e-09 6.95564383378986e-09 -6.99892026870971e-09 -6.10442463689454e-09 2.50929998089652e-09 -1.49612380098211e-09 1.36829658423122e-09 6.13511963140151e-09 9.39163989727081e-10 3.85648738325147e-09 7.36228075369984e-09 8.98951221921535e-09 -1.5165526664155e-09 1.32761238554797e-08 1.63766782876146e-09 8.16463327913337e-09 -7.17759059172145e-09 -6.16787348636467e-10 -1.97685503381818e-08
"R1015" 1.15621854157688e-08 1.0408473618126e-09 -4.65665070858036e-09 -7.920295535067e-09 -4.4145796128863e-09 2.09346241479025e-08 -1.33002646662486e-10 -7.92488573520043e-08 1.57035647709136e-09 -6.43734408225018e-09 6.08356615843751e-09 -1.16662595193898e-08 6.88553314542372e-09 1.61951215348965e-07 6.31671221018988e-09 -1.09500712460076e-09 2.63204657316979e-09 5.95419290969862e-09 8.70548820515159e-09 8.52108205337031e-09 8.70823140911833e-10 -2.03151602866058e-09 -2.90661206392135e-09 1.45172724451181e-09 -3.10965664375368e-09 -9.29647680093861e-09 3.30732485707261e-09 1.19819788054461e-08 -1.31765368977971e-07 6.23154166740494e-09 -7.22311495951316e-09 -7.80742438589019e-09 2.27504448808197e-08 7.13168643224671e-10 -4.18040894616091e-09 4.10431749714567e-10 3.32576786816967e-09 -9.58953732041504e-09 9.76489167430185e-09 8.11807198457465e-09 3.08767819113483e-09 -7.00885881303001e-09 1.69238997136678e-09 -8.82220712346856e-09 7.56299428189558e-09 2.00229100277628e-09 -1.17656350967678e-08 -2.36208972340104e-09 -9.58286606774112e-09 1.09837236777711e-10 6.15401988517082e-09 -2.89851834268545e-09 -1.20808701960201e-09 5.98464651724215e-09 -2.17977375947423e-09 -8.30850257315167e-10 -5.84259483279477e-09 9.65449565089616e-10 3.10445386225397e-09 -1.24140294760498e-09 -2.08896163192893e-09 1.5646954898206e-08 -5.13839358627713e-09 -1.67554779473519e-11 6.34576632118443e-09 1.04643419046204e-09 1.70562758465512e-08 -1.55743612239243e-08
"R1016" 1.34623705247946e-08 4.84794395210929e-10 -1.88995793787055e-09 -1.97323348121762e-09 -2.58281818543447e-08 -2.00167835585462e-08 -9.76528328603316e-10 -1.04618420035589e-08 -1.25911330528883e-09 -3.16495998145905e-10 -8.80116900038826e-11 1.15649919837663e-08 4.16153148386007e-09 6.31671221019035e-09 2.94664131810178e-08 -3.86276775726523e-09 3.26849052846952e-09 -1.51043965430759e-09 -4.87850744787737e-10 1.95984881552166e-10 2.45131231454262e-08 2.95039323892709e-09 -3.81193095442706e-09 1.61160993626149e-09 -8.51747098763373e-10 1.77349858256634e-09 -1.23063482902669e-09 -3.15721764983009e-12 -1.29401582723893e-08 -5.46737129256792e-09 -1.33883895515082e-09 2.09500730664543e-08 -1.69666176601674e-08 -7.53103624152896e-09 2.95583331752152e-09 2.11345539073349e-10 1.32216787658832e-09 9.0961813763758e-10 2.58977562098145e-09 1.98907663760753e-09 -1.43962854474813e-09 -2.06140627709386e-09 -1.89986479052845e-09 5.07073290592862e-09 1.31695779921315e-09 -8.44557260494983e-09 -3.09209464295116e-09 -8.96093915665156e-10 -7.00329728648141e-10 -2.34801939812921e-10 3.54497620240389e-09 -3.07604975194694e-10 -1.02564344828526e-09 6.69276966392487e-10 5.27472650371546e-09 -8.07321581722167e-10 -2.84063848043118e-09 6.34198172733561e-09 1.05720375962257e-09 1.30454992632316e-09 -1.81190336264754e-09 -2.13669117516874e-09 -2.6733357537302e-09 -1.45655477850807e-09 9.17864531440289e-10 1.54937300382249e-09 1.9493645875958e-09 -5.04090654314052e-09
"R1017" -1.59173402599903e-08 -7.56987058126657e-09 9.79373348696e-09 6.40341956200956e-08 3.38615710298838e-09 -7.59765321933586e-09 9.16964650308396e-09 1.35713188539037e-08 4.09453415491335e-08 7.70278255113196e-09 -2.99427963293881e-10 6.09177914367897e-09 3.37766521201655e-09 -1.09500712460072e-09 -3.86276775726523e-09 2.34316349424113e-07 6.80014891245215e-10 2.41488237830602e-09 -3.29399901946955e-09 -2.43387642296213e-08 1.21596728561028e-08 -1.38953244149716e-07 -4.11870446869299e-08 -1.03943710206822e-07 -3.32228107582485e-09 4.43197147129281e-10 3.48101889724221e-08 -7.75460626670451e-08 4.04267376841353e-10 2.39620782760141e-08 -1.91765164663826e-09 -3.54601784285577e-09 3.83625532294622e-09 2.37582818775274e-09 -8.56832811567722e-10 -2.15238842803826e-09 6.5358573368179e-09 -6.61808949555314e-09 4.01280999404948e-10 1.04085089788402e-09 -1.45312840034333e-09 -5.16772148014763e-09 -6.58621064465599e-08 -1.00092509494232e-08 4.13964142671335e-09 1.89826517914339e-08 -7.21781054457352e-09 -1.67923024570578e-08 2.3143296693618e-09 -1.48488894546396e-07 -1.561145089928e-09 -2.43782159204412e-10 -3.90914477832199e-09 -9.1534689501418e-09 5.20666419007985e-09 8.09759150177151e-08 -5.3424320969486e-09 1.08801319389137e-07 7.25609429224025e-09 -1.12269564592222e-09 -3.45653772892133e-09 -2.37231353661074e-08 2.83880118778136e-08 5.21650131787443e-09 1.90954965647379e-09 -5.73104588116088e-10 -3.75681997560706e-09 -1.16780990729968e-08
"R1018" 3.32116342390016e-10 -6.05688399897349e-09 6.52728021344234e-09 3.72737118535711e-10 -7.86376836922134e-10 -4.68318076735107e-09 -2.6365143036963e-10 1.88600550366333e-09 8.15169975330624e-09 4.91909021580286e-09 -1.04299910212542e-12 2.17561147381221e-10 3.50291438961093e-10 2.63204657316964e-09 3.26849052846974e-09 6.80014891244369e-10 2.83056211054121e-08 3.01452129577252e-09 -4.18328817139052e-09 -1.67286562209919e-09 2.98395718624866e-08 -2.81362752349626e-09 -3.24247279709675e-08 -6.08501793246189e-09 2.23722255512287e-09 -1.25087153978385e-08 4.56566056134631e-09 3.91619066931818e-09 -4.8023404611381e-09 -8.09390348348726e-09 -6.83613135682748e-11 3.25807192001423e-09 1.34104061181569e-09 -1.92364812890526e-08 6.3171593512633e-10 3.54914724587743e-09 -1.40628058505834e-09 -2.6701164636108e-09 -9.24976366618748e-10 -3.13248898006089e-10 3.46720535573771e-09 -1.73211498735974e-09 -1.1621406929364e-09 -1.73262144681274e-09 8.3787096011966e-10 -1.32708250628704e-09 2.49875707896298e-10 -1.37301087015093e-09 1.42852875655314e-09 7.04880938587471e-10 -3.89222407157057e-10 1.33778535622494e-09 -1.59431994078029e-10 3.1572727717195e-09 3.46438909856577e-09 1.68540209006861e-10 -1.38636606326978e-09 -1.20451532687886e-09 -1.52075294160736e-09 -2.0603667135566e-09 1.16447377352705e-09 -2.81266428487124e-09 -4.61890426000859e-10 -7.95528943246446e-10 -5.92573597583238e-10 -8.85687898685441e-10 -2.06115474882174e-09 2.41455162915114e-09
"R1019" 2.04806913253302e-09 -5.75483529016738e-10 -5.45913801463951e-10 2.3447920057172e-09 1.6368314302667e-09 2.09906933444029e-09 -1.37544013066677e-09 -3.21993802162626e-09 -1.01682076453564e-09 8.21520469016312e-10 -7.33658455726976e-09 -2.62786236400878e-10 7.48139775681918e-09 5.95419290969827e-09 -1.51043965430786e-09 2.41488237830620e-09 3.01452129577232e-09 1.50648749405883e-08 -9.73112612110699e-09 -1.96153329181805e-09 2.83410453425058e-09 7.78193642442413e-10 -9.39040593265751e-09 1.21292707698309e-10 -8.10325203654312e-10 -2.65526878372658e-09 1.55352299815014e-09 2.54491581133723e-10 -7.2256785261058e-09 3.38047342897124e-10 5.60824277841954e-10 -1.62817941908397e-09 -2.24804147420973e-09 5.03487711622445e-09 -1.55082500312907e-09 -2.7914730268251e-10 -4.02987025126241e-10 -1.05056577471646e-09 -6.86901376991843e-10 1.81236828924653e-09 1.7558439705025e-09 1.64450735155378e-09 2.39731546329178e-10 -4.05141020361445e-09 -2.32083249647561e-09 4.97926819768549e-10 -1.11227127876237e-09 -8.83173841070702e-10 -1.57567702769415e-09 -1.5848723303383e-09 -2.11596101471095e-09 2.2721096252457e-09 1.74529094046296e-10 2.02287814478226e-09 -7.26396818639323e-10 3.00686381864323e-10 2.11333120163256e-09 -1.86890802684718e-09 -6.24041074075574e-10 2.99250926858795e-09 7.49593013140998e-10 -1.08155930753683e-09 1.01114126489359e-09 9.11500794953507e-10 -1.86825758095867e-09 4.14803302554083e-11 6.80309786919744e-10 -2.36506063034159e-10
"R1020" -3.4241994968072e-10 7.06960356524385e-10 1.71374797262624e-09 -2.76852691878468e-09 2.85717739451533e-09 4.03893388274004e-10 -4.67434855862483e-10 -9.17096497072582e-10 7.68478567681086e-10 -1.75789694937187e-09 1.58394557048141e-09 -1.34938053722768e-09 -9.49887352724746e-10 8.70548820515174e-09 -4.8785074478781e-10 -3.29399901946994e-09 -4.18328817139005e-09 -9.73112612110619e-09 1.40448287175999e-08 2.75678061974514e-09 -1.98060421779628e-09 1.07728917465708e-09 5.24159474679896e-09 1.11477518970331e-09 1.48371343193998e-09 -4.37613010799268e-09 -2.19116834963382e-10 6.68531015778392e-10 -8.00267466010063e-09 1.7839851168422e-09 -2.2483708710944e-09 -2.80836797143627e-09 3.22266757324024e-09 -1.67818378333693e-09 -5.47816927237469e-10 -7.8437234038183e-10 -4.76523083996561e-10 -4.27553097917192e-10 1.16402580186739e-09 -7.45438470200147e-10 -3.86028815002581e-10 -1.78726244467844e-09 -8.4280043590657e-11 1.36266073606397e-09 5.0168927740458e-09 -3.58012552583401e-10 -3.05403776152534e-09 4.38922634349396e-10 2.81367218162994e-10 1.14360582888001e-09 2.59001002082308e-09 -4.44648792834413e-09 -3.28781613749835e-10 -2.83138416277272e-10 -1.66796838577771e-09 -6.01308598007671e-10 1.32544137896344e-09 7.9233843888546e-10 2.04334415623314e-10 -5.73011127379431e-10 -5.31527461421675e-10 3.68649324881066e-09 -1.64889860478132e-11 3.5970803866942e-10 2.46506343041418e-09 -7.96650580567685e-10 2.50101919912447e-09 -4.06022503462249e-09
"R1021" 6.85361028328078e-10 6.26560164411448e-10 -5.42598948024855e-09 -1.52682385435315e-07 -6.89951521110224e-09 4.05279911441339e-08 1.06731603418464e-08 -2.38931918334614e-08 -7.0371406159408e-10 -1.799312344225e-08 1.30083761029448e-09 -8.02148685193484e-08 3.65000391447679e-09 8.52108205337005e-09 1.95984881552573e-10 -2.43387642296215e-08 -1.67286562209861e-09 -1.9615332918184e-09 2.75678061974534e-09 1.32768348806014e-07 -1.60582614089116e-08 6.74655415569595e-09 1.73194267624383e-08 8.24479212609361e-08 -2.93708304445374e-09 3.54036601232e-09 1.29657690584558e-09 -9.89122216601087e-09 -6.22129774226991e-09 3.49346733778704e-09 -3.37252969755515e-09 7.30050904249303e-10 4.33680131943593e-09 6.98142209458636e-10 -2.15729106704086e-09 6.32020192439324e-10 -3.2582212462923e-09 2.53539176199393e-08 1.32005950513264e-09 2.92685479548376e-09 -8.10487082873989e-09 -6.71589694842869e-09 2.89991853355357e-08 2.96226442104457e-08 2.13163283419214e-09 -3.00512110867224e-09 -2.20558484903977e-09 5.61610426203759e-09 6.26624127125988e-10 2.52552699776815e-09 2.89264909281113e-09 -3.41952747012778e-09 4.22542533391015e-09 -3.70472332098544e-08 -2.67732012992054e-08 -8.39257507718492e-09 1.29677374254377e-08 -3.73085342939399e-08 -4.9646362448653e-10 -3.55136818296942e-09 6.32905938891952e-09 4.37100953165788e-08 -6.37471177638345e-09 8.185342212674e-09 2.08643850869933e-09 4.77867978950192e-10 5.79971322389069e-09 -4.99240313930441e-09
"R1022" 4.87393935425801e-08 -4.36873855027501e-09 4.71079535839216e-08 4.08790405134037e-08 -2.11135983274713e-08 -1.0286173801441e-08 -1.16333891630588e-08 -1.33676773537233e-08 1.15547502558914e-08 9.9650660968519e-10 -4.34962875928260e-09 1.05771320259059e-08 2.51255117662865e-09 8.70823140911557e-10 2.45131231454264e-08 1.21596728561034e-08 2.98395718624867e-08 2.83410453425045e-09 -1.98060421779643e-09 -1.60582614089108e-08 2.81395136213058e-07 1.42495548309484e-08 -2.22534454804636e-07 -4.6983270287287e-08 3.19379313774953e-10 -1.99621241267643e-09 -6.29627875772559e-10 -1.42791752398409e-08 -2.01353004406225e-08 -5.45332898477197e-08 -1.14912949359374e-09 2.50727609099106e-08 -7.80935092572841e-08 -2.91839101983423e-08 2.02911306130018e-09 -2.44709322148724e-09 6.60089386088317e-09 -2.96076820009298e-09 -5.62966342547581e-10 -9.27505837979397e-09 -4.39855844995374e-09 2.42392337823143e-09 -2.92266124182794e-09 1.59346266118051e-08 6.4535296819822e-10 -4.3218887111404e-09 2.78724089736381e-09 4.6345872133593e-09 5.88115640127164e-09 -1.97816802454076e-08 7.98377905993241e-09 -1.35927030066373e-09 -3.41846782037796e-09 -5.35039551314143e-09 2.0414742680971e-08 2.49161841844205e-09 -1.95901077209047e-08 8.79604839743169e-09 -1.51759725853798e-10 -1.68525911511781e-09 3.37264693519657e-09 -1.6170774627794e-08 -8.6112667609025e-09 2.36768704099689e-10 -9.69119684997663e-10 -8.88685126336057e-10 8.14708626118220e-10 -2.94703081292645e-10
"R1023" 2.03076683199427e-08 1.42386513991743e-08 1.21723098208512e-08 -1.76099789708215e-09 -4.40962346870233e-09 4.17217633529338e-09 -9.17340334833005e-09 -6.06227871740754e-09 -5.18441124814053e-08 -2.17348066371922e-09 -2.66404570553998e-09 6.72223427547875e-09 1.7265865262388e-09 -2.03151602865949e-09 2.95039323892742e-09 -1.38953244149712e-07 -2.81362752349568e-09 7.78193642442662e-10 1.07728917465695e-09 6.74655415569648e-09 1.4249554830948e-08 1.81358410808622e-07 -1.09032539044078e-08 2.57531945267671e-08 3.60364668193867e-09 6.26446680222498e-10 -7.62410765984151e-08 2.80452362078676e-08 -4.60728139351957e-09 -2.91269116894701e-08 3.18363561676639e-09 4.28341697552957e-09 -1.03325233528684e-08 4.21909698167969e-09 8.22754825179485e-10 1.51199738192548e-09 1.23868416111488e-09 1.86213177192171e-09 -3.27291287788354e-10 -1.49524322198106e-09 -4.9767999857191e-09 9.06945519663919e-09 5.52863579050026e-08 1.33234070303785e-08 -3.85843398561155e-09 -9.16076562657841e-09 7.30777956429801e-09 9.32535453309023e-09 -4.29866314383189e-09 5.7256889127718e-08 -7.45725372901367e-09 1.43898815487829e-09 5.56176127231518e-10 -1.09910209564967e-08 1.12877948140023e-08 -9.92283801700818e-08 1.5499463158779e-08 -3.98984893268271e-08 -9.77186314683272e-09 -1.00261577746378e-09 1.02739032088305e-08 5.10250201046603e-09 -1.91864555631636e-08 -3.87970764347196e-09 -3.40946356674257e-09 -1.7552638339434e-09 -3.18243342706556e-09 1.61709191767088e-08
"R1024" -2.05940502416407e-08 1.13639655912071e-08 -1.31181627520122e-07 -4.55613057605371e-08 1.29303321309105e-08 -2.86675246599119e-11 3.47978290578619e-09 1.5794940496021e-09 -1.55902493770576e-08 -2.47867271953779e-09 1.25958814026421e-08 -3.46315014197907e-09 -9.81334601304825e-09 -2.90661206392141e-09 -3.8119309544282e-09 -4.11870446869265e-08 -3.24247279709676e-08 -9.39040593265803e-09 5.24159474679861e-09 1.73194267624386e-08 -2.22534454804629e-07 -1.09032539044064e-08 3.54798186946557e-07 7.03531034234448e-08 -4.54393117794666e-10 8.93652509075267e-09 -2.34486654427942e-09 -1.23667334997767e-08 1.2745045328242e-08 2.12346762140845e-08 5.3488229066562e-11 -1.43527937404669e-08 4.98892469739163e-08 1.30985808023504e-09 6.30167885578618e-09 2.92744817790461e-09 -8.99889413807082e-09 3.6409144264052e-09 -1.16407121571166e-09 3.29926660199136e-09 6.37485369071216e-09 8.92282479642225e-10 5.05058422821512e-09 -1.58360597640986e-08 2.04136527206572e-09 -5.37816324616127e-09 -3.98247026972061e-09 -5.45008478398119e-09 -1.35293198234231e-09 3.57026332152287e-08 -3.67407041958241e-09 -5.55682070140238e-09 1.97555636560272e-09 1.10839311949874e-08 -1.38360894724001e-08 -6.5146952470582e-09 1.71730276262997e-08 1.26864530510046e-09 1.82080155455596e-09 7.81602925788078e-09 -1.40027418275942e-08 -6.97771745155788e-10 3.9168455846335e-09 -7.23833604573088e-09 4.10017442483342e-09 3.06045476844085e-09 -6.21415358358964e-09 2.01528676694266e-09
"R1025" 1.60746454832902e-08 7.32489541454491e-10 -2.25235347353663e-08 -3.05653935775305e-07 -9.12161374563107e-09 3.24478854245733e-08 -5.78976655205662e-08 -2.31758538671081e-08 -2.11949198656293e-07 -6.36046901506098e-09 2.71014139503196e-09 -2.39525185771317e-09 3.95625660736357e-09 1.45172724451126e-09 1.61160993626215e-09 -1.03943710206821e-07 -6.08501793246208e-09 1.21292707698874e-10 1.11477518970308e-09 8.24479212609357e-08 -4.69832702872877e-08 2.57531945267664e-08 7.03531034234438e-08 6.95468632689647e-07 -5.35414705313973e-09 3.86620524162244e-09 1.32122046614038e-09 -2.72798445843014e-07 -2.68095115427746e-08 4.34922621170043e-08 -1.97095427736784e-09 4.45859877384635e-09 8.70330711977032e-09 9.30122780294748e-09 7.11282302017181e-10 -1.40455037642436e-09 -2.89902240202299e-09 7.32847700379907e-08 4.20387170705748e-09 1.46138582835014e-08 -2.02925193769943e-08 -2.334790163517e-08 1.41823629361977e-07 5.65581087713874e-08 -3.3131898353305e-09 -7.75958197985658e-08 8.46414200203886e-10 2.29745413779871e-08 3.46150689107872e-09 1.40665246101185e-08 2.57638662099429e-09 1.17121931434006e-09 1.53890377591961e-08 5.11282030028478e-08 -6.06113482553808e-08 1.30784078865529e-08 2.77019750273894e-08 -3.72513352126659e-07 2.61180024182537e-09 -1.35019385740456e-09 4.27906182638746e-09 1.87045239479534e-07 1.54758031116424e-09 5.25587950631025e-09 1.58874109650696e-09 -3.26868308221164e-09 2.05460354863444e-09 -1.64828977734552e-08
"R1026" 1.28795062098125e-09 -7.22112861234393e-09 5.18600743158063e-09 4.3796561828665e-09 2.39883398155834e-09 -1.61242422737124e-09 -8.52784131532913e-10 1.19740427035565e-09 1.61557144015802e-09 1.36308039048156e-09 6.28321343746967e-10 1.80919577948407e-09 -9.37697751464654e-09 -3.10965664375371e-09 -8.51747098763345e-10 -3.32228107582506e-09 2.23722255512299e-09 -8.10325203654464e-10 1.48371343194026e-09 -2.93708304445398e-09 3.19379313775184e-10 3.60364668193849e-09 -4.54393117793435e-10 -5.35414705313929e-09 1.22418347827689e-08 -1.30978027733437e-08 -2.25528327207203e-09 2.63170675383832e-09 -3.89045169773579e-10 -1.20713624610942e-09 1.75646200298531e-09 5.79598383989974e-10 7.54761401643077e-10 1.70153138650339e-10 1.40061267998488e-09 4.78486489601918e-09 -3.32138334754472e-09 1.01051768802639e-09 1.87906932144077e-10 -2.6954623750665e-10 2.07233456043793e-09 -8.78965445041541e-10 -1.90477198367901e-09 -6.52483083533392e-10 1.15520633310499e-09 7.43507986369841e-10 6.87136095260351e-09 5.44623762009255e-10 5.65537439546958e-10 3.15792045311371e-09 -2.30624825992466e-09 -3.4134096676005e-09 1.56992703776522e-09 -1.04921864965667e-09 1.82636456263911e-09 -1.6639652346414e-09 2.04605854049058e-09 1.54292368486411e-09 -7.54199548597957e-09 -4.86626505662363e-11 -2.15782366061035e-09 -1.69587818792401e-09 6.07785565149965e-10 -2.30049240505928e-09 -2.47764255059068e-09 -3.65798208825331e-10 -3.27995020552527e-09 4.19680220722912e-09
"R1027" -1.99365021379349e-09 1.22133786096865e-09 -1.03799195854467e-08 -4.65341455079579e-09 -5.14951863777848e-09 1.07366981563e-09 2.08157907321245e-09 9.35146245918262e-10 -1.55765173726446e-09 2.3605846501232e-10 -1.55266911544441e-09 -2.42158976803288e-09 5.73321627892508e-09 -9.29647680093992e-09 1.77349858256646e-09 4.43197147130939e-10 -1.25087153978394e-08 -2.65526878372696e-09 -4.37613010799279e-09 3.54036601231869e-09 -1.99621241267697e-09 6.26446680223124e-10 8.93652509074957e-09 3.86620524162348e-09 -1.30978027733436e-08 5.73161614812526e-08 -1.34616580040921e-08 -4.44564416537275e-09 1.16544865008063e-08 9.58066037337381e-10 -1.22897853639003e-09 3.20644887910087e-09 -5.11799071067203e-09 3.81844294106342e-09 4.49507679955346e-10 3.28966116985831e-09 1.68777208362433e-09 3.06888677183008e-09 5.28905310610007e-10 -3.44273611467959e-10 -1.62492829372355e-09 -1.79628712631658e-09 2.77222454788528e-09 1.97154014802822e-09 -7.820154878037e-09 -1.69775047640651e-09 1.11989768734955e-10 2.84655010128939e-09 1.75240858413061e-09 2.5035191534384e-09 2.67429856254334e-09 4.06567464786695e-09 3.09743691428522e-10 -5.18341711941316e-10 6.53373920589522e-09 -3.49665498929259e-09 -4.69611990236526e-09 -4.55827063330912e-09 4.91257157902676e-09 -6.20944905593945e-09 1.36819451358858e-09 -1.033039912001e-09 -3.52766794088536e-09 4.75776624346107e-10 3.6615563035227e-09 1.61203599247719e-09 1.20209239065941e-09 -2.90325992369408e-09
"R1028" -1.34798601749796e-09 -2.06428608600416e-08 -1.58382966165919e-08 -8.86775876285606e-09 3.61653857178087e-09 -9.77396189635084e-10 3.64670810386111e-09 -2.5596793164253e-09 2.81929094973e-08 7.19189185698381e-10 1.50818271784512e-09 -1.00795721000572e-08 -2.18807206617151e-09 3.30732485707479e-09 -1.23063482902685e-09 3.48101889724245e-08 4.56566056134717e-09 1.55352299814976e-09 -2.19116834964199e-10 1.29657690584527e-09 -6.29627875771841e-10 -7.62410765984154e-08 -2.34486654427989e-09 1.32122046614128e-09 -2.25528327207168e-09 -1.34616580040935e-08 1.28775385969685e-07 8.07955716076281e-09 -1.91776942610704e-09 -5.63514226196576e-09 -6.34875149229751e-09 -3.15101391778132e-09 3.94237625020728e-09 -5.21649037367623e-10 -2.72092612672173e-09 6.44312429520544e-09 1.96660175359285e-09 -1.13788051002793e-08 1.44147252325723e-09 1.28520807651001e-09 3.74349174926368e-09 -1.62215965729436e-09 -1.07409608055486e-08 -8.10850386085535e-09 1.99221068911982e-09 -6.8399459444915e-11 -2.28141819751472e-09 -6.46949184863461e-09 -1.49892683907833e-09 -1.11114632993388e-08 2.35651229112989e-09 1.35179408644789e-10 1.18457301828891e-09 1.43907330789848e-08 -9.30784511955691e-09 2.71076837735871e-08 -5.89639515831712e-09 2.01111439263025e-09 6.23412608140038e-09 1.45282885770453e-09 -3.0683177804821e-08 1.88241467297912e-09 1.06558151842563e-08 1.30834555342542e-09 2.77980227970928e-09 -7.54527420832577e-10 3.16137042818879e-09 -7.11773867493258e-09
"R1029" 7.97939450281364e-10 -4.05008446815192e-09 7.4166834152937e-09 5.41716077460063e-08 3.03997331763112e-09 -8.58429991814833e-09 1.28418152828878e-08 -3.38596809602452e-09 1.04138360644606e-07 -1.0533149671328e-08 -1.94250504280946e-09 -1.3408324890934e-08 -1.25945129180209e-09 1.19819788054457e-08 -3.15721764925724e-12 -7.75460626670474e-08 3.9161906693187e-09 2.54491581133772e-10 6.68531015778438e-10 -9.89122216601328e-09 -1.42791752398443e-08 2.80452362078651e-08 -1.2366733499775e-08 -2.72798445843022e-07 2.63170675383725e-09 -4.44564416536819e-09 8.07955716076697e-09 3.65560729371117e-07 1.11842517197533e-08 -3.55019240113538e-08 3.89419686419711e-10 -3.20628933126705e-09 5.07254350048299e-10 -3.45615402811976e-09 -4.32833669594327e-09 4.11451423027963e-09 -7.77336330308416e-09 -2.81654761035584e-08 1.46353900702325e-09 -2.78137965171517e-09 1.48137931356146e-08 1.32990873895351e-08 -4.78083076533956e-09 -2.68191548219494e-08 1.16296172719225e-09 2.82482494794745e-08 6.50599913013872e-10 -5.54371426483197e-09 -1.06079970529972e-08 6.20437694625186e-08 -6.05315891301588e-09 6.2837770436747e-10 -2.07589590877860e-09 -1.31283440966791e-08 -1.63953532203582e-08 -3.48122588199358e-08 8.23035477591302e-09 7.8477506851498e-09 -2.77167496187299e-09 1.6479410669357e-09 1.56722675644699e-09 -2.86833269499144e-08 -4.21902252899832e-09 5.17288777423851e-09 -1.73240116937548e-09 -3.82048450166893e-10 3.64513244064058e-09 8.13567304097586e-09
"R1030" -4.54083538956602e-08 7.30160074702969e-09 5.63447928258269e-09 7.54388074640779e-09 1.85536851947373e-08 1.44638468613937e-09 7.5452754242245e-09 4.18283682996402e-08 1.0719192502505e-08 2.7166386504381e-08 -6.49126073252485e-09 -6.44073457099098e-09 4.4603824157621e-09 -1.3176536897797e-07 -1.2940158272389e-08 4.04267376840926e-10 -4.80234046113761e-09 -7.22567852610574e-09 -8.00267466010077e-09 -6.22129774226951e-09 -2.01353004406227e-08 -4.60728139351961e-09 1.27450453282436e-08 -2.68095115427741e-08 -3.89045169773559e-10 1.16544865008064e-08 -1.91776942610746e-09 1.11842517197521e-08 2.06989835999629e-07 -2.43704128473213e-08 2.00543432852734e-09 -1.6683549434541e-08 -7.46176838092505e-09 -3.17938728878979e-08 1.57519684514477e-09 -3.35276246029757e-09 -7.52761964913881e-10 1.37675882176128e-08 -1.04378959444797e-08 -1.02132591312225e-08 -3.23056377321465e-09 9.16576754690931e-09 1.03622921393713e-08 2.50721873078397e-09 -8.56676315935994e-09 3.28164660120404e-09 6.64282260959704e-09 6.46272615001684e-09 9.02331430475366e-09 9.29890422311604e-09 -4.98659333246946e-09 5.68827924372849e-09 -1.26306269576731e-09 -7.8860899929602e-09 1.25987440648054e-08 -2.15211644356103e-09 -6.98353321027651e-10 -1.77132070999516e-08 -1.87282208526788e-09 4.55164389773622e-09 -5.90935118450679e-10 -2.03532522753205e-08 2.16169700566306e-09 -2.83701501645063e-09 -3.68324801431421e-09 -7.56567709046791e-10 -1.63777572344378e-08 1.40846828269193e-08
"R1031" -4.4388761592866e-08 1.82773614184585e-09 -8.92459882394134e-10 -7.08492517590443e-09 -2.5868516079138e-09 5.78449110275071e-09 -1.90083266050778e-08 2.50749244738908e-08 -1.88560543549617e-08 -1.81274026650397e-08 2.40178759929936e-09 5.51009669832087e-09 1.63666021351487e-09 6.23154166740625e-09 -5.46737129256769e-09 2.39620782760136e-08 -8.09390348348662e-09 3.38047342896382e-10 1.78398511684298e-09 3.49346733778603e-09 -5.45332898477203e-08 -2.91269116894684e-08 2.1234676214079e-08 4.34922621170049e-08 -1.20713624610947e-09 9.580660373366e-10 -5.63514226196599e-09 -3.5501924011356e-08 -2.43704128473208e-08 1.13332193753154e-07 -2.21991563985763e-09 -2.73118932314076e-09 1.02645781048837e-08 1.49439239148967e-08 -4.52195672498357e-10 -2.24935173441732e-09 2.11342282605084e-10 1.377573870579e-08 -1.001950553389e-09 1.27011448375595e-09 6.3701973894005e-09 -8.43992100026635e-09 -1.01491005566747e-08 2.05431233448786e-09 4.37322435465074e-09 2.58762785378227e-09 -4.4653038928939e-09 -8.34161500988105e-09 3.47861824272198e-09 -2.13860106508922e-09 8.72034018131107e-10 -6.8177060574185e-09 2.48693355067998e-09 -1.00031143385695e-08 -3.55475130952704e-09 1.60514792385853e-08 -5.96536425263276e-10 5.12484510571239e-09 2.55185710797834e-09 -3.43701215307262e-09 2.810231462628e-11 -1.28104894276897e-08 8.3818575781225e-09 5.25415043431426e-10 2.39990364851956e-09 1.08197952389564e-09 3.24956094375438e-09 -4.32773172519168e-09
"R1032" 2.81001001012441e-09 2.34374196542373e-09 -9.63014254085202e-10 2.93998941321492e-09 2.75859529855181e-09 -6.73650888852586e-10 -3.46109348428285e-10 1.01032101637045e-10 -6.22733130630688e-10 1.13414555214226e-09 -1.03675054985151e-09 1.86463518856217e-09 -1.22294841330936e-08 -7.22311495951332e-09 -1.33883895515084e-09 -1.91765164663745e-09 -6.83613135682565e-11 5.60824277841916e-10 -2.24837087109443e-09 -3.37252969755489e-09 -1.1491294935933e-09 3.1836356167665e-09 5.34882290666134e-11 -1.97095427736783e-09 1.75646200298515e-09 -1.22897853638976e-09 -6.34875149229712e-09 3.8941968641862e-10 2.00543432852766e-09 -2.21991563985754e-09 1.42257676293922e-08 2.00086353230058e-09 -8.51573064452592e-10 3.76532618646189e-09 3.49337045435772e-10 -4.66741548910361e-10 -1.3057355979581e-09 2.59358429536822e-09 1.19148726128603e-09 5.67311840962738e-10 1.25933354947674e-09 -1.51403244891127e-09 -1.51846451568186e-09 -2.78359255219237e-10 -1.07046781657381e-08 2.39293937028216e-09 1.27740512952187e-08 4.6948966066983e-10 -1.10815685337006e-09 1.41906314830963e-09 -2.91457604860619e-09 5.79895147892049e-09 -1.34001844978953e-09 -3.06460253737716e-09 -2.43111770237296e-09 2.64371544634555e-10 9.25349945472476e-10 -2.23838628073847e-09 -1.38501628778355e-09 7.40778478195197e-09 -2.00395751751741e-09 1.06257031722463e-09 -8.75445165454257e-10 6.67969410518242e-10 -1.20706496105382e-08 1.67297719209555e-09 -5.92106762762133e-10 5.25455725119376e-09
"R1033" 1.3924282478252e-08 -1.45899125026254e-09 1.21001262889345e-09 -1.71551685369028e-09 -4.47818055566612e-08 -6.00968779292411e-09 6.77070272159685e-10 -1.12182201538042e-08 -1.60118137738864e-09 -1.82871935355879e-09 -1.15260082465035e-08 2.51969768107688e-09 9.85612274902588e-09 -7.80742438588993e-09 2.09500730664543e-08 -3.54601784285527e-09 3.25807192001388e-09 -1.62817941908387e-09 -2.8083679714362e-09 7.30050904249452e-10 2.50727609099111e-08 4.28341697552973e-09 -1.43527937404663e-08 4.45859877384643e-09 5.7959838398997e-10 3.20644887910131e-09 -3.15101391778151e-09 -3.20628933126677e-09 -1.66835494345413e-08 -2.73118932314077e-09 2.00086353230066e-09 4.71615592495215e-08 -1.39295239000166e-08 2.18786299790032e-09 2.27811675435794e-09 4.60012842876802e-10 -1.43891267456676e-09 4.24566440995318e-09 2.39696697403465e-09 -2.31958060147805e-09 -6.10282780521642e-10 -5.38335158097873e-09 -5.31030426479981e-09 5.74950058913972e-09 2.66171163934446e-09 -1.01861156916755e-09 -1.9793632621654e-09 4.3022350522711e-09 5.37095599919983e-09 2.49414459709818e-10 3.22317088332139e-09 5.39344639857308e-10 -2.47936789257799e-09 -3.91245395512237e-09 -5.6223123910737e-10 4.48092132967297e-10 4.45736949041715e-09 3.9543212120905e-09 -1.29616336062909e-09 6.085957545309e-09 -1.88757831621814e-10 -2.36284624942205e-09 2.22189358503014e-11 1.91609239233769e-10 -3.02978663839459e-09 -3.69030261259301e-10 -2.4983863319551e-09 -6.12000919331462e-09
"R1034" -2.35122424920764e-08 2.62991425850643e-10 -1.07632737270675e-08 -1.22028628351173e-08 1.51662809077092e-08 1.04616948683672e-08 8.10439792360702e-09 -5.62955302634865e-09 5.0611361662118e-09 7.05634852703831e-09 4.82974415838949e-09 -1.19481044286763e-08 -3.18377517858433e-09 2.2750444880819e-08 -1.69666176601685e-08 3.83625532294538e-09 1.34104061181571e-09 -2.24804147420945e-09 3.22266757324043e-09 4.33680131943686e-09 -7.80935092572879e-08 -1.03325233528687e-08 4.98892469739172e-08 8.70330711977059e-09 7.54761401643323e-10 -5.11799071067294e-09 3.94237625020799e-09 5.07254350048847e-10 -7.46176838092453e-09 1.0264578104884e-08 -8.51573064452714e-10 -1.39295239000161e-08 4.61020654607633e-08 -3.1217107873294e-09 -4.60268241290144e-10 6.56455738818475e-10 -1.03330261529697e-09 -2.66262668613423e-09 6.50681136177233e-11 3.0062177368088e-10 9.13279712513971e-10 -3.77964453927139e-09 -5.68616496886281e-09 -1.15759717035477e-08 2.72273856818841e-09 7.38202434507454e-09 -2.20280544756300e-09 3.11528248663412e-09 7.6072819740008e-10 1.84442752429977e-09 -1.1516598521429e-09 -6.3520568391594e-11 6.33886274083982e-10 5.8701655895736e-09 -4.20267676635381e-09 1.52334593179234e-09 1.84562736088656e-09 2.72132906302012e-09 1.93711114018117e-10 -2.2335588310381e-09 6.84786939397319e-11 8.88900419216398e-09 -1.41914578922418e-10 2.90208627153075e-10 1.78982561683073e-09 -1.20471584533552e-09 -4.63084124657977e-10 3.17862958855147e-10
"R1035" 1.04262878306635e-08 -3.42987154758591e-09 4.68110103211506e-09 2.27790280272914e-09 -2.90649893913839e-09 6.09204727976555e-09 -3.00074946324175e-09 1.64573147898397e-09 -1.04434993459211e-08 -9.82953862973433e-09 -4.96732446964529e-09 1.1884784804867e-09 -1.45659255236115e-09 7.13168643224516e-10 -7.53103624152867e-09 2.37582818775305e-09 -1.92364812890524e-08 5.03487711622434e-09 -1.67818378333692e-09 6.98142209458666e-10 -2.91839101983426e-08 4.21909698167988e-09 1.30985808023479e-09 9.30122780294813e-09 1.70153138650578e-10 3.81844294106293e-09 -5.21649037367305e-10 -3.45615402811968e-09 -3.17938728878973e-08 1.49439239148973e-08 3.76532618646198e-09 2.18786299790015e-09 -3.12171078732862e-09 4.32324477914001e-08 -2.08892957705348e-09 -3.20861665936697e-10 -9.4503523872601e-10 -1.92313637639885e-10 2.66483723636444e-09 4.30499199384267e-09 -1.82347284470497e-09 8.70759912033369e-10 -2.59117182162038e-09 1.75058246675594e-09 -3.0399108789439e-09 3.12727407060878e-09 3.53253812373167e-09 8.69061916400633e-10 -4.71941056697878e-09 -5.40274681390749e-09 -2.75329230473475e-09 1.09415310425271e-09 5.94554927307592e-10 -4.80817701299363e-09 -1.05747983352203e-08 1.9590715699312e-09 6.80971620981821e-09 2.49435990444202e-09 -1.45190994301228e-09 1.7224908762528e-09 4.04028497400651e-09 7.5722594676597e-09 -2.15020955293703e-09 2.40277345886463e-09 -3.26937129772038e-09 1.32922385718258e-09 4.95180924505889e-09 -1.40785124701308e-10
"R2001" -1.41748132626647e-09 -2.94426445714139e-10 -4.48166071727619e-09 2.77856323130317e-09 -2.38007926857922e-09 -4.24544233634655e-09 4.6746733598366e-10 1.6031752148689e-09 -1.29249681110646e-09 -1.33774662616798e-09 2.53827953884801e-09 6.8199625636654e-09 -2.91537934479491e-09 -4.18040894615996e-09 2.95583331752154e-09 -8.56832811568471e-10 6.3171593512639e-10 -1.55082500312924e-09 -5.47816927237972e-10 -2.15729106704027e-09 2.02911306130016e-09 8.22754825178697e-10 6.30167885578548e-09 7.11282302017234e-10 1.40061267998488e-09 4.49507679956316e-10 -2.72092612672147e-09 -4.32833669594167e-09 1.575196845145e-09 -4.52195672498713e-10 3.49337045436035e-10 2.27811675435772e-09 -4.60268241290039e-10 -2.08892957705316e-09 3.83561450221906e-08 5.43380364999271e-10 -4.06539988381738e-09 3.44836934471965e-09 3.01665917022227e-10 -1.69489043474909e-08 6.85799496063611e-09 -4.13960727541154e-09 -6.34701610089477e-10 5.72001600502426e-09 3.46292128511571e-09 -4.40449721198125e-09 2.40632257561166e-10 4.37361556996325e-09 8.96244617749332e-09 1.98760344182943e-09 2.20413732054714e-10 -1.04082703139766e-09 -2.11526927537286e-09 -1.07508369539897e-10 7.63010428149428e-09 -1.63463078855772e-09 7.88858035029901e-09 2.52808888598184e-09 -6.58374710489789e-10 -2.91145807309071e-09 1.30073948492775e-09 -9.31662639090174e-09 3.2951823030452e-09 -2.06154543355723e-08 1.20667387526058e-10 -3.2508092810515e-09 -2.44762558051761e-08 6.91213039889482e-09
"R2002" 3.58768503059933e-10 -2.08334079127578e-08 1.72333160769047e-10 -7.83721726406656e-10 3.14433806601201e-11 -1.35016397547554e-09 -7.66504077818773e-11 1.81839341901585e-09 5.43962329374979e-09 2.27348091292335e-09 1.35221784218093e-09 -1.11995112107176e-09 -5.76924242820736e-09 4.10431749714139e-10 2.11345539073529e-10 -2.15238842803891e-09 3.54914724587719e-09 -2.79147302682555e-10 -7.84372340381827e-10 6.32020192439393e-10 -2.44709322148738e-09 1.51199738192528e-09 2.927448177905e-09 -1.40455037642394e-09 4.78486489601905e-09 3.2896611698588e-09 6.4431242952061e-09 4.11451423028073e-09 -3.35276246029763e-09 -2.24935173441731e-09 -4.66741548910534e-10 4.60012842876724e-10 6.56455738818476e-10 -3.20861665936472e-10 5.4338036499943e-10 2.82131104936087e-08 -9.92218634209623e-09 -1.61294387644629e-09 7.98721113257679e-10 1.98730436674906e-09 2.20264449947181e-09 -1.39357681847707e-09 7.33035372676047e-09 1.49539394396802e-09 -2.87703401303785e-09 -5.48937483344585e-09 7.7462995240347e-09 -7.25884284291468e-09 -3.41941292065577e-11 1.50864799078932e-08 -1.29042531228175e-09 -6.07356441421945e-10 1.80410105631235e-09 2.82060071325568e-09 7.24504983196055e-09 -1.93855360236851e-08 8.82112834200467e-09 -6.56443019432226e-09 -8.22419314255699e-09 -1.07295969125166e-10 -1.51479545322239e-08 -7.33431721098171e-10 1.0635135412967e-08 -1.59478949554255e-09 3.08161730703792e-10 5.9042276727725e-10 -6.54832439650666e-09 -3.43009003589949e-09
"R2003" 8.88928246476781e-10 8.3496785258524e-09 1.80981953236469e-09 1.36929925973258e-09 1.5339730291058e-10 -1.05783236317177e-10 8.47804701200453e-10 -2.32964798539104e-09 -2.33584895749243e-09 -1.52917435171681e-09 2.90883341843554e-09 2.69286943759418e-09 -1.757992934716e-10 3.32576786816953e-09 1.32216787658845e-09 6.53585733681866e-09 -1.40628058505943e-09 -4.02987025126033e-10 -4.76523083996655e-10 -3.2582212462926e-09 6.60089386088237e-09 1.23868416111661e-09 -8.99889413807194e-09 -2.89902240202425e-09 -3.32138334754422e-09 1.68777208362316e-09 1.96660175359075e-09 -7.77336330308433e-09 -7.52761964914225e-10 2.11342282605529e-10 -1.30573559795835e-09 -1.43891267456601e-09 -1.03330261529737e-09 -9.45035238726063e-10 -4.06539988381822e-09 -9.92218634209701e-09 5.88217179578849e-08 7.91358807307298e-09 -3.90469669174857e-10 -5.00947478886987e-10 3.94143703543144e-09 3.24373173202235e-10 -6.81702285090227e-09 -5.26395403336204e-11 -7.40980907320489e-10 3.39073212796957e-10 -2.93863776289125e-09 -1.52445569586611e-08 -2.62317187284678e-10 -1.40069513685997e-08 4.68078366450383e-09 5.62165403469424e-09 -3.93146489845836e-09 3.70067699424038e-11 4.87400477633239e-08 3.64176086755378e-09 -8.8297253961568e-08 2.04371000913947e-08 5.7598673719578e-09 -9.03710254704123e-09 -4.99770166318054e-09 -3.44799173097261e-08 2.39768690984699e-08 -4.66789235095732e-09 3.14418141850497e-09 2.31948823106634e-10 9.9163515026579e-09 -4.27283168765314e-09
"R2005" -7.77375663948942e-09 3.94397942439592e-09 -5.53652262532566e-10 -1.11269098498939e-07 -3.21527982638041e-09 3.28808842254417e-09 9.0988289574888e-09 3.34754203770957e-09 -2.14741133399235e-08 -1.27724423121208e-08 -3.20569617359594e-09 5.47857433705729e-09 -2.94755345657065e-10 -9.58953732041465e-09 9.09618137637233e-10 -6.61808949555222e-09 -2.67011646361111e-09 -1.05056577471638e-09 -4.27553097917069e-10 2.53539176199372e-08 -2.96076820009056e-09 1.86213177192321e-09 3.6409144264051e-09 7.32847700379917e-08 1.01051768802697e-09 3.06888677182914e-09 -1.13788051002795e-08 -2.81654761035592e-08 1.37675882176131e-08 1.37757387057885e-08 2.59358429536857e-09 4.24566440995287e-09 -2.66262668613527e-09 -1.92313637638895e-10 3.4483693447206e-09 -1.61294387644604e-09 7.91358807307207e-09 1.60918147639894e-07 -5.39517830410936e-09 -6.7561339150933e-10 1.29946445058483e-08 -4.7101285652004e-09 -3.93567015046704e-09 4.60171820113062e-08 -3.24791160434040e-09 -7.89897777937363e-09 2.9507542994874e-09 -4.0320424293108e-09 1.18276256387706e-08 8.89244418011335e-09 -3.22891598615794e-09 3.37522551538767e-09 -2.72950749755349e-09 -6.77383065601564e-08 2.86322747543836e-08 7.45889896717786e-09 -6.28209541740369e-09 -5.38825690227934e-08 -2.60772781184137e-09 5.90034026233101e-09 3.81068195157794e-10 -8.17308980906803e-08 1.52191597574894e-08 -6.41619960646944e-09 -2.73775022526073e-09 7.74716803759680e-10 -1.45476885125706e-08 3.01701251045298e-09
"R2006" 1.87868286984347e-09 -5.28133442668311e-10 8.54642761513944e-10 -7.33889517273211e-10 -4.7367019081586e-09 1.99410981762476e-09 -8.8269425223978e-10 -4.99278855533166e-09 -1.46955669099611e-09 7.70910878539421e-10 -1.21144439460697e-09 -2.13774416955522e-09 -8.4683131030328e-10 9.76489167430222e-09 2.58977562098131e-09 4.01280999405368e-10 -9.24976366618511e-10 -6.86901376991844e-10 1.16402580186717e-09 1.32005950513279e-09 -5.62966342547464e-10 -3.27291287788472e-10 -1.16407121571199e-09 4.20387170705762e-09 1.8790693214408e-10 5.28905310609901e-10 1.44147252325803e-09 1.46353900702274e-09 -1.04378959444794e-08 -1.00195055338918e-09 1.19148726128618e-09 2.39696697403453e-09 6.5068113617749e-11 2.6648372363643e-09 3.01665917021628e-10 7.98721113257695e-10 -3.90469669175266e-10 -5.39517830410975e-09 2.2952100964372e-08 2.7137021138145e-08 4.3207804924065e-09 -1.85324404679381e-08 6.29431437648509e-09 -1.5160899924458e-08 5.37067012709135e-09 -2.70340680919061e-09 -6.06259034900652e-10 1.18152331220582e-08 -2.74198662628404e-08 7.79976342553579e-10 9.28208948261336e-09 -5.21600698953169e-09 6.08684739563627e-09 6.0711802643211e-09 -8.22856241416409e-09 4.27358463198485e-10 2.03019678549189e-09 -5.5565229726628e-09 2.72505225970891e-10 -2.01900517168991e-09 -1.86160358101623e-09 5.14765339507069e-09 -1.69459064765909e-08 1.85425076712421e-09 -1.0928855787948e-09 -4.59776368772134e-09 1.93069934463376e-08 -1.9471276529635e-08
"R2007" 1.8300503785401e-09 -1.79744477766097e-09 1.21871794580292e-09 -1.40316905533817e-08 8.12818031373453e-10 -1.64924829229746e-09 -1.82738572546744e-09 -1.63050130316679e-09 1.80540226712264e-09 -4.26321588956044e-09 -3.77760840573797e-10 5.89399263462945e-09 -2.50063781826125e-10 8.11807198457494e-09 1.98907663760711e-09 1.04085089788379e-09 -3.13248898006229e-10 1.81236828924657e-09 -7.45438470200065e-10 2.92685479548345e-09 -9.27505837979445e-09 -1.49524322198072e-09 3.29926660199248e-09 1.46138582835019e-08 -2.69546237506602e-10 -3.44273611467955e-10 1.28520807651203e-09 -2.78137965171302e-09 -1.02132591312222e-08 1.27011448375561e-09 5.67311840962494e-10 -2.31958060147796e-09 3.00621773680548e-10 4.30499199384256e-09 -1.69489043474904e-08 1.98730436674907e-09 -5.00947478886592e-10 -6.75613391508922e-10 2.71370211381454e-08 9.05334425547229e-08 1.85962079995729e-09 -3.16228838529064e-08 1.26528933564295e-08 -3.15528152963328e-08 1.61705045925895e-09 -4.40671547043904e-08 -1.75423773413863e-09 3.02003661899079e-09 -5.35864990824975e-08 2.42177478376174e-09 5.47480224648608e-09 -3.30216690607307e-09 5.95182792492366e-09 4.00872648502936e-08 -1.0079679781762e-08 -2.22777791439955e-09 4.40424079258235e-09 -1.30354415841505e-08 1.78990172908462e-09 -6.94742353668807e-10 -2.52893241075726e-09 -2.19804359569287e-09 -1.24776836752406e-08 7.6497692452612e-09 -7.74048782871757e-12 -4.68464181674424e-09 2.5441638537627e-08 -1.76847860575855e-08
"R2008" -3.63262280025881e-09 -1.67551057290467e-09 -2.61013615180197e-09 1.6642612027229e-08 2.17240301033269e-09 -1.93871579032328e-09 -5.61641889949754e-10 5.28063377479514e-09 4.04318642366514e-09 5.29936270777205e-09 -2.60474040108116e-09 -1.08386257858508e-09 -1.22537810853433e-09 3.08767819113386e-09 -1.43962854474733e-09 -1.453128400339e-09 3.46720535573742e-09 1.75584397050274e-09 -3.86028815002388e-10 -8.10487082874177e-09 -4.39855844995476e-09 -4.97679998571836e-09 6.37485369071432e-09 -2.02925193769945e-08 2.07233456043889e-09 -1.62492829372544e-09 3.74349174926182e-09 1.48137931356153e-08 -3.23056377321454e-09 6.37019738940191e-09 1.25933354947688e-09 -6.10282780521848e-10 9.13279712514834e-10 -1.82347284470522e-09 6.85799496063483e-09 2.20264449947058e-09 3.94143703543027e-09 1.29946445058517e-08 4.3207804924057e-09 1.85962079995762e-09 9.53078703586179e-08 5.52855384609726e-09 -1.26801333375751e-08 -3.35845499914985e-08 -6.89824161685169e-11 1.43223228381184e-08 2.374800475137e-09 -5.87320278576986e-08 -4.98658445738427e-09 1.07119422356508e-08 1.43273647706286e-09 -8.02390624487435e-10 7.8132185435305e-10 -6.60473114361729e-09 4.20880015196111e-08 1.62710571160208e-09 -1.45495598052416e-08 2.35005445630315e-08 -1.44472228194023e-09 3.37688357171144e-09 -1.58424973351468e-09 -1.1386765052128e-07 4.59497302820611e-08 -3.85904678220102e-08 -2.47790044371415e-09 1.52938729918457e-12 -6.84040659240709e-09 -9.65862034683216e-09
"R2009" 3.63365575093955e-09 2.05196679298133e-09 -2.23853594114742e-09 1.85742604751055e-08 6.72465486823839e-09 1.90383290916636e-10 8.47357933257928e-10 -5.36763042996584e-11 -4.03343436434247e-09 -1.88217560132149e-09 9.73353414310132e-10 3.07379383285391e-09 2.93204445154385e-09 -7.00885881302999e-09 -2.06140627709412e-09 -5.16772148014801e-09 -1.73211498736026e-09 1.64450735155388e-09 -1.78726244467854e-09 -6.71589694842957e-09 2.42392337823294e-09 9.06945519663852e-09 8.922824796427e-10 -2.33479016351706e-08 -8.78965445041961e-10 -1.79628712631696e-09 -1.62215965729406e-09 1.32990873895356e-08 9.16576754690982e-09 -8.439921000266e-09 -1.5140324489112e-09 -5.38335158097881e-09 -3.77964453927182e-09 8.70759912033712e-10 -4.13960727541135e-09 -1.3935768184766e-09 3.24373173202722e-10 -4.71012856520028e-09 -1.85324404679381e-08 -3.16228838529059e-08 5.52855384609698e-09 8.83192664266496e-08 9.36954865927595e-09 1.22814617725741e-08 -2.75626466426814e-09 2.03978032881935e-08 -1.9399853263184e-09 -9.73594951448874e-08 -3.95278782893671e-10 4.133271990601e-09 -9.38602379591562e-09 -5.5514214600738e-10 -6.36003641311596e-09 -1.81008398253562e-08 -2.3195811891034e-09 -6.27742196035103e-09 1.11798540807021e-09 7.03884792852867e-09 1.182836281936e-09 3.78643340548316e-09 1.39990336084274e-09 -1.6604059984018e-08 6.50449907465967e-08 -2.10419900733599e-10 1.08917035458128e-09 5.20384778764273e-09 -2.08159851228677e-08 1.11359038051701e-08
"R2010" 1.09875499854851e-08 -2.97269351210924e-09 2.03996108715419e-09 -5.55821256574635e-08 1.06872369868155e-09 1.5988755204582e-08 -1.64910906216946e-08 -1.24998551942107e-08 -6.64773775862422e-08 -5.141068134814e-09 8.53868497295766e-10 -6.69820387870292e-09 2.45832062634374e-09 1.69238997136676e-09 -1.89986479052857e-09 -6.5862106446561e-08 -1.16214069293615e-09 2.39731546328897e-10 -8.42800435906179e-11 2.89991853355363e-08 -2.92266124182653e-09 5.52863579050028e-08 5.05058422821456e-09 1.41823629361976e-07 -1.90477198367907e-09 2.77222454788506e-09 -1.07409608055494e-08 -4.78083076534223e-09 1.03622921393714e-08 -1.01491005566745e-08 -1.51846451568172e-09 -5.31030426479951e-09 -5.68616496886229e-09 -2.59117182162068e-09 -6.34701610089234e-10 7.33035372676033e-09 -6.81702285090244e-09 -3.9356701504656e-09 6.2943143764851e-09 1.26528933564306e-08 -1.26801333375762e-08 9.36954865927469e-09 1.34520341767329e-07 4.6643439607523e-08 -3.90052863228672e-10 -4.63071176589854e-08 2.23528114391787e-09 -1.12400660281579e-08 -1.88474726455696e-08 4.78777168218947e-08 5.87992220799411e-09 -4.95232710585214e-09 4.81967878977258e-09 6.71911390737786e-09 -3.25101712985471e-08 -4.33109052525386e-08 2.20715310685181e-08 -2.07320932693663e-07 -5.16376108998674e-10 -2.59594611070087e-10 1.65473216651362e-09 9.18402163254586e-08 2.28728354343564e-08 -1.01728468761004e-09 -1.71150119456585e-10 -8.80305866690982e-10 -3.01800797887385e-09 -1.64617069345285e-08
"R2011" 1.11354992893719e-08 -8.38823982363173e-10 6.07131968101068e-09 -4.74383427842229e-08 -6.18635084270561e-09 -6.10962691253042e-09 2.54137844847901e-09 -4.44746536020631e-09 -3.28548971455771e-08 -4.30938490762155e-08 3.53570478576861e-09 2.56252828821038e-08 -1.02349589362131e-09 -8.82220712346735e-09 5.07073290592851e-09 -1.00092509494239e-08 -1.73262144681241e-09 -4.05141020361496e-09 1.36266073606331e-09 2.96226442104484e-08 1.59346266118038e-08 1.33234070303786e-08 -1.58360597640949e-08 5.65581087713888e-08 -6.52483083533472e-10 1.97154014802646e-09 -8.10850386085715e-09 -2.6819154821947e-08 2.5072187307846e-09 2.05431233448816e-09 -2.78359255219258e-10 5.74950058913954e-09 -1.1575971703548e-08 1.75058246675544e-09 5.72001600502308e-09 1.49539394396825e-09 -5.2639540334765e-11 4.60171820113037e-08 -1.51608999244582e-08 -3.15528152963349e-08 -3.35845499914973e-08 1.22814617725746e-08 4.66434396075206e-08 1.8533033058184e-07 -2.12043232038438e-09 -3.94118015250685e-08 2.56464603342735e-09 -2.6993438677146e-08 2.61038684745862e-08 6.0158192175117e-09 -3.93967397644985e-09 -3.5777544565844e-09 -3.3233280067416e-10 -7.80109109241105e-08 -3.26997526061398e-09 -8.28250022631232e-09 1.9144171232114e-09 -7.28747954545871e-08 -5.77466925176358e-10 3.82154287845269e-09 1.23306762230595e-09 3.85441378268096e-08 3.19617101498283e-08 2.77088059272558e-09 -7.21746417022219e-10 4.81713351761152e-09 -1.22619414695622e-08 1.56836906731495e-09
"R2012" -2.32845927037795e-09 -1.10131548163283e-09 1.62052033741882e-09 1.24628065376082e-09 -4.68891178670141e-09 6.45510274502692e-10 2.82334920274347e-10 1.85970093320393e-09 -4.23321076547363e-10 -2.18478760916383e-09 -5.04902693607369e-09 -1.40354831732124e-09 2.49436580148893e-08 7.56299428189564e-09 1.31695779921315e-09 4.13964142671331e-09 8.3787096011977e-10 -2.32083249647565e-09 5.01689277404598e-09 2.13163283419244e-09 6.45352968198154e-10 -3.8584339856116e-09 2.04136527206681e-09 -3.3131898353302e-09 1.15520633310506e-09 -7.82015487803748e-09 1.99221068911946e-09 1.16296172719197e-09 -8.56676315935994e-09 4.3732243546503e-09 -1.0704678165738e-08 2.66171163934452e-09 2.72273856818853e-09 -3.03991087894401e-09 3.46292128511597e-09 -2.87703401303792e-09 -7.40980907320386e-10 -3.24791160434046e-09 5.37067012709159e-09 1.61705045925874e-09 -6.89824161691127e-11 -2.7562646642685e-09 -3.90052863228575e-10 -2.12043232038538e-09 6.93154492683406e-08 -1.832305719e-09 -4.78528999374129e-08 8.39288237912169e-10 -2.80177472530525e-09 -4.10431817647281e-09 1.8529697847263e-08 -4.58449648326136e-08 -3.89596316070201e-10 3.5919594105983e-09 1.66887947821969e-09 3.27654170625651e-09 2.03344664470751e-09 1.31512912303295e-08 4.56442864195385e-09 -9.29645581401205e-09 6.13051155033338e-09 -7.03681879068019e-09 2.66315362225086e-08 -6.02442756180402e-09 1.5515431785101e-08 -1.8797198759747e-08 -5.44439102663921e-09 -2.88953799538448e-08
"R2013" -7.44934430973182e-09 4.40618881981853e-09 2.70339771538012e-09 4.39175130942649e-08 1.31366014315952e-09 1.74314892720392e-08 4.62020965382824e-09 -5.30464067196731e-09 2.15953041638449e-08 3.11316560972905e-08 -1.57473678296611e-09 -5.01961657436014e-08 -1.42240933637357e-09 2.00229100277644e-09 -8.44557260494925e-09 1.89826517914327e-08 -1.3270825062868e-09 4.97926819768699e-10 -3.58012552583415e-10 -3.00512110867226e-09 -4.32188871114087e-09 -9.1607656265784e-09 -5.3781632461612e-09 -7.75958197985665e-08 7.4350798636971e-10 -1.6977504764055e-09 -6.83994594446542e-11 2.82482494794748e-08 3.28164660120413e-09 2.58762785378212e-09 2.39293937028225e-09 -1.01861156916755e-09 7.38202434507483e-09 3.12727407060825e-09 -4.40449721198117e-09 -5.48937483344558e-09 3.39073212796243e-10 -7.89897777937391e-09 -2.7034068091905e-09 -4.40671547043907e-08 1.43223228381201e-08 2.03978032881936e-08 -4.63071176589866e-08 -3.94118015250718e-08 -1.83230571900014e-09 1.22960422053998e-07 1.56092949610803e-09 6.14170879488482e-09 5.60576611003709e-09 -1.39089249361231e-08 -2.4619122587458e-09 4.15876278186733e-09 -1.68732481235648e-09 -7.83555648974218e-08 5.83317474136236e-10 1.48937684178751e-08 -4.85655754322032e-09 5.39787165806133e-08 -7.49463459882303e-10 2.57769033332434e-09 2.10777527950637e-09 -6.69960141214863e-09 -1.00045278814259e-08 5.02834617016844e-09 -2.11842019010369e-09 2.29433153452031e-09 9.35755995621685e-10 5.35966180092665e-09
"R2014" 3.06762731099183e-09 -2.12284079881355e-09 6.4400535820992e-10 -9.47473564904769e-12 6.2527185311784e-09 -1.71022727495556e-09 -4.07545069491942e-10 9.12439598433963e-10 9.2821338774664e-10 3.45122834232956e-09 8.18064742120013e-09 1.37430613789429e-09 -3.57672873783627e-08 -1.17656350967679e-08 -3.09209464295123e-09 -7.21781054457386e-09 2.49875707896277e-10 -1.11227127876234e-09 -3.05403776152539e-09 -2.20558484903949e-09 2.78724089736388e-09 7.3077795642979e-09 -3.98247026972051e-09 8.46414200203951e-10 6.87136095260334e-09 1.11989768734802e-10 -2.2814181975149e-09 6.50599913013654e-10 6.64282260959677e-09 -4.46530389289399e-09 1.27740512952187e-08 -1.97936326216554e-09 -2.20280544756293e-09 3.53253812373165e-09 2.40632257561298e-10 7.7462995240346e-09 -2.9386377628909e-09 2.95075429948734e-09 -6.06259034900516e-10 -1.75423773413866e-09 2.37480047513671e-09 -1.93998532631835e-09 2.23528114391793e-09 2.56464603342773e-09 -4.78528999374118e-08 1.56092949610774e-09 5.36275158156945e-08 2.65185169043265e-09 1.63148655198102e-09 7.51851403542466e-09 -1.2929559955065e-08 2.27462932821705e-08 6.21970949522364e-09 -4.7018944430449e-09 -5.88965563890079e-10 -7.73469746120656e-09 -5.5544452683881e-11 -1.08508195923844e-08 -1.47199794783735e-08 3.45727820132544e-09 -3.13696918494291e-09 3.44911243613631e-09 -1.58536677525491e-08 1.45259874299225e-09 -1.79827900050691e-08 8.41802120567032e-09 4.06585956563215e-12 2.33873410026664e-08
"R2015" -2.70875873133641e-09 1.80320016737186e-09 2.92814317411021e-09 -1.33559850570264e-08 -3.6302515200654e-09 1.1437156098836e-08 -3.36244324189124e-09 -1.61454302311291e-08 6.86888225845099e-09 7.55185836767389e-09 -8.7039412803262e-10 -1.50253527410275e-08 -2.50981699441898e-09 -2.36208972340076e-09 -8.96093915665399e-10 -1.67923024570564e-08 -1.3730108701512e-09 -8.831738410704e-10 4.38922634349589e-10 5.61610426203734e-09 4.6345872133593e-09 9.32535453309033e-09 -5.4500847839813e-09 2.2974541377988e-08 5.44623762009165e-10 2.84655010128911e-09 -6.46949184863497e-09 -5.54371426483286e-09 6.46272615001679e-09 -8.34161500988209e-09 4.69489660669848e-10 4.30223505227119e-09 3.11528248663414e-09 8.69061916401097e-10 4.37361556996314e-09 -7.25884284291453e-09 -1.52445569586609e-08 -4.03204242930979e-09 1.18152331220588e-08 3.02003661898967e-09 -5.87320278576943e-08 -9.73594951448866e-08 -1.12400660281568e-08 -2.69934386771445e-08 8.39288237911896e-10 6.1417087948847e-09 2.65185169043285e-09 3.83642215942727e-07 7.63920012608915e-09 7.27671108670103e-09 5.96409715908304e-09 1.84254264069909e-08 3.172904675752e-09 1.14482329393413e-08 4.52812794234736e-09 -3.73128210922242e-09 -2.08351307722605e-09 -2.50620637658894e-08 -4.08553991759663e-09 -3.51051522052608e-08 1.89097775580269e-08 7.29722042677297e-08 -3.79107016290966e-07 1.46562075727357e-08 2.83922777114006e-09 -9.68196467037703e-09 6.162885236533e-08 7.70340264081807e-08
"R2016" -4.24631226506206e-09 -2.54303452136882e-10 -1.1088933893777e-09 -5.71417504654477e-09 -3.89216623515603e-09 -2.96360748527017e-09 1.28291614533134e-09 6.34133290052786e-09 3.19549005393946e-09 1.93435334550766e-09 -8.46396132763276e-10 4.19124657380686e-10 1.67247234204927e-09 -9.58286606774111e-09 -7.00329728648039e-10 2.31432966936148e-09 1.42852875655311e-09 -1.57567702769425e-09 2.81367218163057e-10 6.26624127125992e-10 5.88115640127123e-09 -4.29866314383183e-09 -1.35293198234227e-09 3.46150689107807e-09 5.65537439546861e-10 1.75240858413055e-09 -1.49892683907764e-09 -1.06079970529977e-08 9.02331430475322e-09 3.47861824272193e-09 -1.10815685336998e-09 5.3709559991999e-09 7.60728197399772e-10 -4.71941056697876e-09 8.96244617749308e-09 -3.41941292066264e-11 -2.62317187285138e-10 1.18276256387705e-08 -2.74198662628413e-08 -5.35864990824959e-08 -4.98658445738441e-09 -3.95278782894545e-10 -1.88474726455694e-08 2.61038684745864e-08 -2.80177472530508e-09 5.60576611003681e-09 1.63148655198097e-09 7.63920012608853e-09 5.77020602887405e-08 -5.01526179037506e-09 -6.04413145783748e-09 5.00318175675366e-09 -5.93662871608706e-09 -1.12813998059028e-08 1.62507630540916e-08 4.15951718240591e-09 2.90138684266618e-10 1.29746291206659e-08 -2.17381117768402e-09 2.00290139185411e-09 1.57027362811699e-09 -4.66934265266872e-09 1.33649869869093e-08 -7.15744143992769e-09 3.98669063035734e-10 3.95928467832017e-09 -2.90948104661413e-08 1.58921654935046e-08
"R2017" -3.83485958204131e-09 -2.14487321769708e-09 -1.15573600959932e-08 -1.07727285618634e-08 4.80343540865387e-10 3.99025395956824e-09 1.29632587459901e-10 -6.79412365872109e-09 4.99488189764081e-09 -1.09431043567696e-09 5.98314585851271e-10 -7.98828257590698e-09 -5.3721657587311e-09 1.09837236776821e-10 -2.3480193981363e-10 -1.4848889454639e-07 7.0488093858753e-10 -1.58487233033822e-09 1.14360582888051e-09 2.52552699776811e-09 -1.97816802454062e-08 5.72568891277185e-08 3.5702633215231e-08 1.40665246101186e-08 3.15792045311398e-09 2.50351915343726e-09 -1.1111463299338e-08 6.20437694625152e-08 9.29890422311575e-09 -2.13860106509171e-09 1.41906314830922e-09 2.49414459710102e-10 1.84442752429938e-09 -5.40274681390788e-09 1.98760344182971e-09 1.50864799078938e-08 -1.40069513685983e-08 8.89244418011453e-09 7.79976342553811e-10 2.42177478375926e-09 1.07119422356536e-08 4.13327199060013e-09 4.78777168218954e-08 6.01581921750879e-09 -4.10431817647231e-09 -1.3908924936124e-08 7.51851403542519e-09 7.27671108670188e-09 -5.0152617903747e-09 1.90249101462177e-07 8.52068572168183e-09 -1.15986173187172e-09 1.400733930716e-09 5.26386308245746e-09 4.5159199269227e-09 -6.91704124998856e-08 -1.3677486945314e-08 -9.61321515189348e-08 -7.02539148812333e-09 4.03429468676439e-09 -1.22340466137682e-08 -7.7041293136126e-09 -2.44791543893962e-08 -1.74306228920606e-09 -5.53459292964077e-10 2.46062176262683e-09 8.21840273107277e-09 5.8380259138771e-09
"R2018" -5.41531119433838e-10 1.55083878253517e-09 1.23615853196288e-09 -6.56189957000579e-10 -5.9668174583291e-09 -8.44751581415123e-10 2.00339949087608e-09 -2.44066217722463e-09 -3.98501413664813e-09 -7.35621130130572e-10 -7.85172267040203e-10 -6.17872900068558e-10 6.95564383378996e-09 6.15401988517028e-09 3.54497620240359e-09 -1.56114508992821e-09 -3.89222407156235e-10 -2.11596101471146e-09 2.59001002082329e-09 2.89264909281104e-09 7.98377905993233e-09 -7.45725372901374e-09 -3.67407041958098e-09 2.57638662099414e-09 -2.30624825992479e-09 2.67429856254259e-09 2.35651229113024e-09 -6.05315891301478e-09 -4.9865933324695e-09 8.72034018130109e-10 -2.914576048606e-09 3.22317088332157e-09 -1.15165985214265e-09 -2.75329230473431e-09 2.20413732053839e-10 -1.29042531228165e-09 4.68078366450416e-09 -3.22891598615829e-09 9.28208948261332e-09 5.47480224648618e-09 1.43273647706261e-09 -9.38602379591562e-09 5.87992220799435e-09 -3.93967397645055e-09 1.85296978472625e-08 -2.46191225874524e-09 -1.2929559955065e-08 5.9640971590831e-09 -6.0441314578379e-09 8.52068572168338e-09 6.606494040236e-08 -1.90130956540935e-08 -7.13431943287023e-09 4.05549381442665e-09 4.4953814209798e-08 6.08940699241734e-09 -6.98238905996087e-08 -2.94718169396511e-10 2.9909930779276e-09 -2.82064429971502e-09 -7.22215378845025e-10 -4.59539276951017e-09 -9.25002711598107e-09 -4.12657243573479e-09 4.48703776957473e-09 2.60357785371657e-09 2.73554477863447e-08 -5.37485131300727e-08
"R2019" 2.20127164852182e-09 2.57059911205027e-10 -1.21648979154984e-09 -6.03777268684153e-10 6.34061034670204e-10 -8.45457886355629e-11 3.82281554952978e-10 -3.52704197386706e-09 2.51613024464493e-09 -6.96629585475585e-10 5.72204472123094e-11 1.52674868432044e-09 -6.99892026870919e-09 -2.89851834268511e-09 -3.07604975194204e-10 -2.43782159203761e-10 1.3377853562252e-09 2.2721096252459e-09 -4.44648792834403e-09 -3.41952747012702e-09 -1.3592703006643e-09 1.43898815487865e-09 -5.55682070140347e-09 1.17121931434005e-09 -3.41340966760033e-09 4.0656746478667e-09 1.35179408646291e-10 6.28377704367964e-10 5.68827924372835e-09 -6.81770605741881e-09 5.79895147892005e-09 5.39344639857133e-10 -6.35205683905185e-11 1.09415310425219e-09 -1.04082703139797e-09 -6.07356441422363e-10 5.62165403469481e-09 3.37522551538711e-09 -5.21600698953198e-09 -3.30216690607332e-09 -8.02390624487636e-10 -5.55142146006483e-10 -4.95232710585267e-09 -3.57775445658552e-09 -4.58449648326142e-08 4.15876278186723e-09 2.27462932821704e-08 1.84254264069922e-08 5.0031817567533e-09 -1.15986173187221e-09 -1.90130956540945e-08 6.37646101750915e-08 -1.28221461901502e-08 -1.4544949471918e-09 8.555016187438e-09 -8.44337261656957e-11 -6.36646741509059e-09 -7.70322921069695e-09 9.58331871668405e-10 -3.32924418419906e-09 -1.65485407001066e-09 5.67564874053993e-09 -4.11247757083733e-08 3.88216591744874e-09 -8.96210484505663e-09 9.35055349663811e-09 -5.93961124693696e-10 3.41386765618282e-08
"R2020" -1.30971021644583e-09 -2.6070942454296e-09 3.02787229822079e-09 -7.21017092331084e-09 2.81855359007996e-09 1.81188346734378e-09 -4.78070460584937e-09 6.82128656514478e-11 -3.18420402367528e-09 2.04707282877069e-09 2.5446389185133e-09 -3.22881162622978e-09 -6.10442463689458e-09 -1.20808701960247e-09 -1.02564344828589e-09 -3.90914477832131e-09 -1.59431994078162e-10 1.7452909404625e-10 -3.28781613749983e-10 4.22542533391033e-09 -3.41846782037818e-09 5.56176127231574e-10 1.97555636560302e-09 1.53890377591963e-08 1.56992703776522e-09 3.09743691429067e-10 1.1845730182886e-09 -2.07589590877907e-09 -1.26306269576737e-09 2.48693355068087e-09 -1.3400184497897e-09 -2.4793678925783e-09 6.33886274083812e-10 5.94554927307285e-10 -2.11526927537309e-09 1.80410105631205e-09 -3.93146489845728e-09 -2.72950749755257e-09 6.08684739563698e-09 5.95182792492369e-09 7.81321854352989e-10 -6.36003641311645e-09 4.81967878977302e-09 -3.3233280067206e-10 -3.89596316069408e-10 -1.68732481235737e-09 6.21970949522407e-09 3.1729046757504e-09 -5.93662871608663e-09 1.40073393071503e-09 -7.13431943287182e-09 -1.28221461901486e-08 4.15885497868736e-08 1.83475653137711e-09 -3.65250921788098e-08 3.0572152503781e-10 2.6232987911179e-08 -7.26016940093366e-09 -1.86957747921853e-09 -1.98283357499104e-08 5.0272492443853e-09 1.13676449184374e-08 -4.1855484878396e-09 9.52559210831485e-10 9.72568737209385e-10 -4.9147492420939e-09 1.05805081854942e-08 -8.23393999310513e-09
"R2021" 1.0230219268968e-09 -4.0342926123099e-09 -6.43826313138882e-09 5.81339274265626e-10 4.59417103303589e-09 -8.2480425549206e-09 -3.58060240980511e-09 2.0690414510649e-09 1.63391459678708e-08 8.03844298984257e-09 7.15870142021991e-10 1.55137204474078e-08 2.50929998089631e-09 5.9846465172422e-09 6.69276966392481e-10 -9.15346895014061e-09 3.15727277171955e-09 2.02287814478189e-09 -2.83138416277635e-10 -3.70472332098507e-08 -5.35039551314122e-09 -1.09910209564963e-08 1.10839311949844e-08 5.11282030028481e-08 -1.04921864965701e-09 -5.18341711941109e-10 1.4390733078985e-08 -1.31283440966736e-08 -7.88608999296054e-09 -1.00031143385683e-08 -3.06460253737727e-09 -3.91245395512279e-09 5.87016558957311e-09 -4.80817701299316e-09 -1.07508369540515e-10 2.82060071325597e-09 3.70067699428093e-11 -6.77383065601556e-08 6.07118026432102e-09 4.00872648502923e-08 -6.6047311436172e-09 -1.81008398253559e-08 6.71911390737933e-09 -7.80109109241175e-08 3.59195941059894e-09 -7.83555648974195e-08 -4.7018944430447e-09 1.14482329393421e-08 -1.12813998059033e-08 5.26386308245544e-09 4.05549381442643e-09 -1.45449494719315e-09 1.83475653137827e-09 1.80269074761604e-07 4.40733950262612e-09 -3.97735825416394e-09 -2.76256348589428e-09 -3.06166096561197e-08 3.12547374778191e-09 -6.56400933749753e-09 -4.26707872800689e-09 2.5024963245278e-08 -8.37492541195491e-09 -7.63322275372632e-09 3.73589207770866e-09 -5.03302392321584e-09 4.3664090615007e-09 -2.82780734008918e-09
"R2022" -2.6235986962263e-09 -1.86085665896266e-09 3.33764200855735e-09 3.98768062098562e-08 1.71593883572459e-09 -1.26588630203801e-08 4.15281807794962e-09 2.52032662506604e-09 1.60652924721899e-08 4.79736229066136e-09 1.84956567540953e-09 1.28970927710355e-08 -1.49612380098222e-09 -2.17977375947464e-09 5.2747265037153e-09 5.2066641900808e-09 3.46438909856499e-09 -7.26396818639864e-10 -1.66796838577840e-09 -2.6773201299205e-08 2.04147426809737e-08 1.12877948140033e-08 -1.38360894723954e-08 -6.06113482553796e-08 1.82636456263904e-09 6.53373920589598e-09 -9.3078451195553e-09 -1.63953532203604e-08 1.25987440648057e-08 -3.55475130952972e-09 -2.43111770237199e-09 -5.62231239107955e-10 -4.20267676635428e-09 -1.057479833522e-08 7.63010428148958e-09 7.2450498319596e-09 4.87400477633215e-08 2.86322747543833e-08 -8.22856241416406e-09 -1.0079679781762e-08 4.20880015196089e-08 -2.31958118910472e-09 -3.25101712985478e-08 -3.26997526061315e-09 1.66887947822053e-09 5.83317474134025e-10 -5.88965563889536e-10 4.52812794234724e-09 1.62507630540921e-08 4.51591992692217e-09 4.49538142097997e-08 8.55501618743649e-09 -3.65250921788088e-08 4.40733950263017e-09 4.05407955128303e-07 -3.08843228932069e-08 -2.55384958949123e-07 9.2916874510686e-08 -4.05641970552936e-09 -1.53217223341922e-08 -2.66327178304536e-10 -1.67800312700589e-07 -1.41128289333071e-08 -8.2386650507744e-08 5.46067505618731e-09 2.07233411637226e-09 -2.47268472153967e-08 2.4774565790241e-08
"R2023" -4.18267160799742e-09 1.70781608077535e-09 1.23282105775024e-09 1.57657324104263e-09 2.20257010376313e-10 -3.59406848821601e-09 5.81923341150705e-09 4.82540675613668e-09 -6.42067489077608e-09 -6.55725247592777e-09 -7.210930902856e-10 1.12353418221415e-08 1.36829658423143e-09 -8.30850257314749e-10 -8.07321581721936e-10 8.09759150177122e-08 1.68540209006853e-10 3.00686381864137e-10 -6.01308598007617e-10 -8.3925750771851e-09 2.49161841844242e-09 -9.92283801700824e-08 -6.51469524705851e-09 1.30784078865514e-08 -1.66396523464143e-09 -3.49665498929208e-09 2.71076837735867e-08 -3.48122588199339e-08 -2.15211644356044e-09 1.60514792385851e-08 2.64371544634681e-10 4.4809213296741e-10 1.52334593179277e-09 1.95907156993131e-09 -1.63463078855782e-09 -1.93855360236867e-08 3.64176086755382e-09 7.45889896717775e-09 4.27358463198421e-10 -2.22777791439965e-09 1.62710571160105e-09 -6.27742196035023e-09 -4.33109052525392e-08 -8.28250022631066e-09 3.27654170625627e-09 1.48937684178751e-08 -7.73469746120635e-09 -3.73128210922194e-09 4.15951718240615e-09 -6.91704124998838e-08 6.08940699241729e-09 -8.44337261662623e-11 3.0572152503861e-10 -3.97735825416362e-09 -3.08843228932042e-08 9.9993842242719e-08 -8.48663536005002e-09 3.17656350292154e-08 9.72172815577854e-09 6.75009449076147e-09 1.70922831667745e-10 1.75960649703614e-09 1.63815340988137e-08 5.21022113963144e-09 -2.48620140692391e-10 1.13827562134657e-09 6.0759624684781e-09 -1.64354055624136e-08
"R2024" -7.7770700665405e-10 -7.25032059265593e-09 -5.75749904079416e-09 -2.13434271295564e-08 -3.13202419157549e-09 6.00909239447273e-09 -5.66134573188441e-09 2.9112128752344e-09 -2.1850212059845e-09 2.81680613503241e-09 -8.27652260028796e-09 -8.68857127817114e-09 6.13511963140164e-09 -5.84259483279538e-09 -2.84063848043119e-09 -5.34243209694704e-09 -1.38636606327011e-09 2.11333120163263e-09 1.32544137896332e-09 1.29677374254372e-08 -1.95901077209053e-08 1.5499463158779e-08 1.7173027626297e-08 2.77019750273901e-08 2.04605854049075e-09 -4.69611990236499e-09 -5.89639515831778e-09 8.23035477591369e-09 -6.98353321027972e-10 -5.96536425262463e-10 9.25349945471913e-10 4.45736949041703e-09 1.84562736088594e-09 6.80971620981872e-09 7.88858035029938e-09 8.82112834200475e-09 -8.8297253961568e-08 -6.28209541740258e-09 2.03019678549181e-09 4.40424079258265e-09 -1.45495598052424e-08 1.11798540807073e-09 2.20715310685182e-08 1.91441712321392e-09 2.03344664470798e-09 -4.85655754322025e-09 -5.55444526837429e-11 -2.08351307722648e-09 2.90138684266113e-10 -1.3677486945315e-08 -6.9823890599609e-08 -6.36646741509042e-09 2.62329879111808e-08 -2.76256348589548e-09 -2.5538495894912e-07 -8.48663536004979e-09 3.53918016070676e-07 -5.21604576098633e-08 -2.75170670053163e-09 1.84072282076017e-08 1.59975865450991e-09 8.17859695005203e-08 3.09106961973846e-08 2.47706515379624e-08 -4.52905715997299e-09 -8.54061348597801e-09 -5.87153007543208e-08 -2.06455825202669e-09
"R2025" -2.1501075780083e-09 6.31137329598635e-09 -6.99738935894625e-09 1.78758358764761e-07 6.85759751580669e-10 -2.69859581282139e-08 5.25297823421413e-08 1.49262909351542e-08 6.46554457009956e-08 -2.18932963315127e-08 1.74287646193338e-09 3.55342533266089e-08 9.39163989726818e-10 9.65449565088706e-10 6.3419817273358e-09 1.08801319389138e-07 -1.2045153268783e-09 -1.86890802684671e-09 7.92338438886238e-10 -3.7308534293941e-08 8.79604839743398e-09 -3.98984893268272e-08 1.26864530510075e-09 -3.72513352126658e-07 1.54292368486325e-09 -4.55827063330881e-09 2.01111439263233e-09 7.84775068514613e-09 -1.77132070999512e-08 5.12484510571092e-09 -2.23838628073935e-09 3.95432121209071e-09 2.72132906301968e-09 2.49435990444261e-09 2.52808888598186e-09 -6.56443019432267e-09 2.04371000913957e-08 -5.38825690227966e-08 -5.55652297266219e-09 -1.30354415841496e-08 2.35005445630281e-08 7.03884792852824e-09 -2.07320932693661e-07 -7.28747954545897e-08 1.31512912303296e-08 5.39787165806133e-08 -1.08508195923847e-08 -2.50620637658891e-08 1.29746291206657e-08 -9.61321515189324e-08 -2.94718169396061e-10 -7.70322921069642e-09 -7.26016940093246e-09 -3.06166096561192e-08 9.29168745106829e-08 3.17656350292155e-08 -5.21604576098644e-08 6.23421998786299e-07 1.01028441837485e-09 6.08684821932619e-10 -3.75962563217152e-09 -3.04682209898208e-07 1.00894005281823e-08 -3.26874678385939e-08 3.4247647574474e-09 -1.5660733710392e-09 -1.48110841585656e-09 8.75426147828253e-09
"R2026" -7.49791056485068e-10 4.98361088016582e-09 -3.60032938570242e-09 1.02828190514458e-09 5.35176967944228e-10 6.07707223095761e-11 3.91003140055399e-10 -4.89018643570405e-11 -1.85856659147864e-09 -2.76671387692944e-09 1.76933352478165e-09 6.35735994906066e-10 3.85648738325117e-09 3.10445386225408e-09 1.05720375962242e-09 7.25609429224014e-09 -1.52075294160756e-09 -6.24041074075507e-10 2.04334415623359e-10 -4.96463624486501e-10 -1.51759725854018e-10 -9.77186314683322e-09 1.82080155455657e-09 2.61180024182532e-09 -7.54199548597962e-09 4.91257157902716e-09 6.23412608140103e-09 -2.77167496187312e-09 -1.87282208526785e-09 2.55185710797907e-09 -1.38501628778377e-09 -1.29616336062892e-09 1.93711114018333e-10 -1.45190994301233e-09 -6.58374710490168e-10 -8.22419314255697e-09 5.75986737195773e-09 -2.60772781184123e-09 2.72505225970974e-10 1.78990172908507e-09 -1.44472228193958e-09 1.18283628193627e-09 -5.16376108998703e-10 -5.77466925175488e-10 4.56442864195355e-09 -7.49463459882408e-10 -1.47199794783735e-08 -4.08553991759677e-09 -2.17381117768389e-09 -7.02539148812351e-09 2.99099307792737e-09 9.58331871668786e-10 -1.86957747921835e-09 3.12547374778145e-09 -4.05641970552934e-09 9.7217281557789e-09 -2.75170670053169e-09 1.01028441837512e-09 1.62666692736846e-08 -4.48633298916528e-09 -5.14521882186248e-09 1.06095601770759e-09 4.79555346402432e-09 1.20935260910454e-09 5.18259469869342e-09 1.11294129130148e-09 3.01594562449215e-09 -6.89646251353124e-09
"R2027" 3.80452822815288e-09 8.95620461490031e-09 -9.94424255821803e-09 1.7188582762473e-09 -3.48385223596874e-09 2.54209184164079e-10 4.00110577977045e-09 -5.41072774483929e-09 -4.98180732397667e-09 -2.07153896992649e-09 -1.07817961973016e-08 2.82525750625738e-09 7.36228075369977e-09 -1.24140294760595e-09 1.30454992632337e-09 -1.12269564592361e-09 -2.06036671355678e-09 2.99250926858777e-09 -5.7301112737944e-10 -3.55136818297109e-09 -1.68525911511773e-09 -1.00261577746352e-09 7.81602925788244e-09 -1.35019385740516e-09 -4.866265056657e-11 -6.20944905593945e-09 1.45282885770794e-09 1.64794106693791e-09 4.55164389773604e-09 -3.4370121530747e-09 7.4077847819518e-09 6.08595754530856e-09 -2.23355883103806e-09 1.72249087625293e-09 -2.91145807308923e-09 -1.07295969125003e-10 -9.03710254704132e-09 5.90034026233273e-09 -2.01900517169103e-09 -6.94742353668795e-10 3.3768835717114e-09 3.78643340548238e-09 -2.59594611069006e-10 3.82154287845284e-09 -9.29645581401276e-09 2.57769033332371e-09 3.45727820132526e-09 -3.51051522052608e-08 2.00290139185438e-09 4.03429468676617e-09 -2.82064429971649e-09 -3.32924418419922e-09 -1.98283357499118e-08 -6.56400933749911e-09 -1.53217223341927e-08 6.75009449076192e-09 1.84072282076027e-08 6.08684821933411e-10 -4.48633298916599e-09 8.98158802535412e-08 -3.65913983102018e-08 -1.50355920053745e-09 5.34465401805205e-08 -7.12310306663838e-10 -1.45762757354399e-08 5.33601388464199e-09 -1.08441056033013e-08 -1.88254667404844e-08
"R2028" -6.07539865973226e-11 1.45378497598542e-10 1.25054681563464e-08 -8.9623207447483e-09 -2.00494933479195e-09 2.82314075988167e-09 -1.96898915039601e-09 1.52461555580223e-09 -1.16601756536677e-09 1.89604479394638e-09 -1.87068526052286e-09 -3.78420082619936e-09 8.98951221921498e-09 -2.08896163192938e-09 -1.81190336264775e-09 -3.45653772892134e-09 1.16447377352783e-09 7.49593013141092e-10 -5.31527461421292e-10 6.32905938891984e-09 3.37264693519717e-09 1.02739032088303e-08 -1.40027418275952e-08 4.27906182638726e-09 -2.1578236606099e-09 1.36819451358806e-09 -3.06831778048212e-08 1.56722675644417e-09 -5.90935118451179e-10 2.81023146257639e-11 -2.00395751751731e-09 -1.88757831621372e-10 6.84786939404949e-11 4.04028497400605e-09 1.30073948492761e-09 -1.51479545322245e-08 -4.99770166317961e-09 3.81068195157174e-10 -1.86160358101633e-09 -2.52893241075684e-09 -1.58424973351267e-09 1.3999033608444e-09 1.65473216651389e-09 1.23306762230129e-09 6.13051155033369e-09 2.10777527950688e-09 -3.13696918494331e-09 1.89097775580251e-08 1.57027362811701e-09 -1.22340466137679e-08 -7.2221537884572e-10 -1.65485407001017e-09 5.02724924438669e-09 -4.26707872800516e-09 -2.66327178305414e-10 1.70922831668371e-10 1.59975865450876e-09 -3.75962563217204e-09 -5.14521882186186e-09 -3.65913983102046e-08 8.19173200963197e-08 8.38497162134546e-09 -3.19080626777766e-08 1.32989942027583e-09 7.02822053356117e-10 -3.99231722972188e-09 2.92188106030839e-09 1.74638293663794e-08
"R2029" 9.44576568213415e-09 -3.48274546632463e-09 8.04751180854582e-09 -9.63704807841899e-08 -2.03019435542136e-09 1.5233462289442e-08 -2.53276611416878e-08 -1.97388886533729e-08 -1.2718739736225e-08 5.89481136701059e-09 2.73811832246378e-09 -3.48406009966168e-08 -1.51655266641496e-09 1.56469548982062e-08 -2.13669117516922e-09 -2.37231353661111e-08 -2.81266428487392e-09 -1.08155930753562e-09 3.68649324881029e-09 4.37100953165817e-08 -1.61707746277933e-08 5.10250201046588e-09 -6.97771745157319e-10 1.87045239479539e-07 -1.69587818792434e-09 -1.03303991200189e-09 1.88241467298012e-09 -2.86833269499167e-08 -2.035325227532e-08 -1.28104894276907e-08 1.0625703172246e-09 -2.36284624942192e-09 8.88900419216448e-09 7.57225946765922e-09 -9.31662639090068e-09 -7.33431721097374e-10 -3.44799173097318e-08 -8.1730898090681e-08 5.14765339506954e-09 -2.19804359569213e-09 -1.13867650521278e-07 -1.66040599840206e-08 9.1840216325455e-08 3.85441378268103e-08 -7.03681879068061e-09 -6.69960141215014e-09 3.44911243613601e-09 7.29722042677292e-08 -4.66934265266857e-09 -7.70412931361321e-09 -4.59539276951004e-09 5.67564874054095e-09 1.13676449184384e-08 2.50249632452813e-08 -1.67800312700593e-07 1.75960649703558e-09 8.17859695005183e-08 -3.04682209898222e-07 1.0609560177083e-09 -1.50355920054235e-09 8.38497162134787e-09 4.88908548109876e-07 -6.40505246211195e-08 6.71876124002765e-08 -1.76789996243838e-09 1.00991589890195e-09 2.79380191052801e-08 -3.12590882490901e-09
"R2030" 1.99294763783065e-09 -5.4826042105869e-09 -4.84715784415727e-10 -1.13882810213309e-10 3.89949080592728e-09 -9.92974498214521e-09 2.94640889593431e-09 1.69542233752912e-08 -1.91446168270097e-08 -1.06816839774037e-08 -6.4573584315608e-09 1.55906985604935e-08 1.32761238554796e-08 -5.13839358627708e-09 -2.67333575373008e-09 2.83880118778128e-08 -4.61890426001e-10 1.01114126489381e-09 -1.64889860477197e-11 -6.37471177638341e-09 -8.61126676090309e-09 -1.9186455563163e-08 3.91684558463316e-09 1.54758031116425e-09 6.07785565150025e-10 -3.52766794088517e-09 1.06558151842553e-08 -4.21902252899764e-09 2.16169700566312e-09 8.381857578122e-09 -8.75445165454113e-10 2.221893585009e-11 -1.41914578922294e-10 -2.15020955293688e-09 3.29518230304452e-09 1.06351354129674e-08 2.39768690984682e-08 1.52191597574896e-08 -1.69459064765906e-08 -1.24776836752408e-08 4.59497302820614e-08 6.50449907465966e-08 2.28728354343558e-08 3.19617101498289e-08 2.66315362225084e-08 -1.00045278814259e-08 -1.5853667752549e-08 -3.7910701629096e-07 1.33649869869094e-08 -2.44791543893969e-08 -9.25002711598049e-09 -4.11247757083741e-08 -4.18554848783912e-09 -8.37492541195475e-09 -1.41128289333071e-08 1.6381534098814e-08 3.09106961973859e-08 1.00894005281817e-08 4.79555346402428e-09 5.34465401805199e-08 -3.19080626777774e-08 -6.40505246211201e-08 5.45129704486898e-07 -2.7475009530665e-08 -4.33613018030986e-09 -1.53824374630814e-08 -1.34046654940358e-07 -1.27266946768109e-07
"R2031" 1.33167080234763e-10 3.6411999802812e-10 3.0791647803755e-09 -9.79456830412865e-09 -1.08371161938791e-09 4.89779355294526e-09 -2.17532923642649e-09 -2.53528922344327e-10 7.58340730940891e-09 -5.47888297200031e-11 -6.37238320610223e-10 -6.34199352339923e-09 1.63766782876129e-09 -1.67554779467193e-11 -1.45655477850872e-09 5.21650131787294e-09 -7.95528943246374e-10 9.11500794952945e-10 3.59708038669753e-10 8.18534221267551e-09 2.36768704097727e-10 -3.87970764347168e-09 -7.23833604573153e-09 5.25587950630924e-09 -2.30049240505986e-09 4.75776624347942e-10 1.30834555342764e-09 5.17288777424332e-09 -2.83701501644981e-09 5.25415043431463e-10 6.67969410517456e-10 1.91609239234227e-10 2.90208627153862e-10 2.40277345886513e-09 -2.06154543355724e-08 -1.59478949554324e-09 -4.66789235095418e-09 -6.41619960646956e-09 1.85425076712465e-09 7.64976924526039e-09 -3.8590467822008e-08 -2.10419900734627e-10 -1.01728468760942e-09 2.77088059272281e-09 -6.02442756180418e-09 5.0283461701686e-09 1.45259874299227e-09 1.46562075727362e-08 -7.15744143992799e-09 -1.74306228920684e-09 -4.12657243573402e-09 3.88216591744876e-09 9.52559210831333e-10 -7.63322275372448e-09 -8.23866505077432e-08 5.2102211396313e-09 2.47706515379633e-08 -3.26874678385939e-08 1.20935260910431e-09 -7.12310306663404e-10 1.3298994202761e-09 6.71876124002785e-08 -2.74750095306657e-08 6.88478351366359e-08 -4.60501789690504e-10 2.51743239415493e-09 2.25060651599056e-08 1.15250516003807e-09
"R2032" -1.90868995814494e-09 -1.55886987065648e-09 -5.02577730829192e-10 -7.05146341374793e-10 2.60696218894893e-10 3.40636280785931e-10 -2.08885877067615e-10 -4.4729262526721e-11 7.45179735163983e-10 -1.22334215157593e-09 3.04557329253156e-09 -1.24488252784878e-09 8.16463327913335e-09 6.34576632118394e-09 9.17864531440172e-10 1.90954965647393e-09 -5.92573597583171e-10 -1.86825758095862e-09 2.46506343041403e-09 2.08643850869992e-09 -9.69119684997287e-10 -3.40946356674288e-09 4.10017442483257e-09 1.58874109650654e-09 -2.47764255059067e-09 3.66155630352289e-09 2.77980227970988e-09 -1.73240116937639e-09 -3.68324801431423e-09 2.3999036485198e-09 -1.20706496105389e-08 -3.02978663839458e-09 1.78982561683067e-09 -3.26937129772025e-09 1.20667387526102e-10 3.08161730704053e-10 3.14418141850434e-09 -2.7377502252612e-09 -1.09288557879462e-09 -7.74048782866114e-12 -2.47790044371502e-09 1.08917035458093e-09 -1.71150119456414e-10 -7.21746417021787e-10 1.5515431785101e-08 -2.11842019010373e-09 -1.79827900050693e-08 2.83922777113971e-09 3.98669063035981e-10 -5.53459292965056e-10 4.48703776957467e-09 -8.96210484505666e-09 9.72568737209654e-10 3.73589207770874e-09 5.46067505618723e-09 -2.48620140692235e-10 -4.52905715997286e-09 3.42476475744820e-09 5.18259469869338e-09 -1.45762757354389e-08 7.02822053356385e-10 -1.76789996243879e-09 -4.33613018031002e-09 -4.60501789691483e-10 1.72738543559373e-08 -1.11587713791945e-09 1.83531347128937e-09 -3.55913127253077e-09
"R2033" 6.47546870505174e-10 5.57442726728483e-10 -1.82558597111419e-09 1.67109436803226e-09 -9.08387643036608e-10 -1.1739736601397e-09 6.07686256212844e-10 -9.23572155886603e-10 3.2104122171418e-10 1.03411970090793e-09 3.35467289906501e-09 1.58782212074148e-11 -7.17759059172156e-09 1.04643419046239e-09 1.54937300382269e-09 -5.73104588115902e-10 -8.85687898685389e-10 4.1480330255426e-11 -7.96650580567709e-10 4.77867978950577e-10 -8.88685126335878e-10 -1.75526383394322e-09 3.06045476844122e-09 -3.26868308221156e-09 -3.6579820882528e-10 1.61203599247773e-09 -7.54527420832896e-10 -3.82048450166263e-10 -7.5656770904674e-10 1.08197952389566e-09 1.67297719209599e-09 -3.69030261259331e-10 -1.20471584533567e-09 1.32922385718252e-09 -3.25080928105168e-09 5.90422767277296e-10 2.31948823107489e-10 7.7471680375927e-10 -4.59776368772143e-09 -4.68464181674417e-09 1.52938729789828e-12 5.20384778764315e-09 -8.80305866691018e-10 4.81713351761159e-09 -1.87971987597469e-08 2.29433153452044e-09 8.41802120567036e-09 -9.68196467037685e-09 3.95928467832032e-09 2.46062176262744e-09 2.60357785371643e-09 9.35055349663738e-09 -4.9147492420945e-09 -5.03302392321569e-09 2.07233411637205e-09 1.1382756213465e-09 -8.54061348597891e-09 -1.56607337103893e-09 1.11294129130175e-09 5.33601388464177e-09 -3.99231722972183e-09 1.00991589890158e-09 -1.53824374630812e-08 2.51743239415443e-09 -1.11587713791946e-09 1.61955929963875e-08 1.20781947998053e-08 1.602726281369e-09
"R2034" 2.0141767877132e-09 4.8178160659628e-09 5.55593987580852e-09 -1.88433129995786e-09 -1.47998518363276e-09 4.259633072079e-09 7.20847166908999e-11 -9.10845374055003e-09 1.48071014380339e-09 -2.65239591842565e-09 3.71566957477223e-10 -4.42359932425521e-09 -6.16787348636498e-10 1.7056275846551e-08 1.94936458759554e-09 -3.75681997560695e-09 -2.0611547488214e-09 6.80309786919818e-10 2.50101919912455e-09 5.79971322389064e-09 8.14708626118027e-10 -3.18243342706598e-09 -6.21415358359047e-09 2.05460354863426e-09 -3.27995020552513e-09 1.20209239065844e-09 3.16137042818798e-09 3.64513244063972e-09 -1.63777572344374e-08 3.24956094375412e-09 -5.92106762761935e-10 -2.49838633195505e-09 -4.63084124657898e-10 4.95180924505911e-09 -2.44762558051762e-08 -6.54832439650649e-09 9.91635150265695e-09 -1.45476885125703e-08 1.93069934463374e-08 2.54416385376269e-08 -6.84040659240675e-09 -2.08159851228671e-08 -3.01800797887321e-09 -1.2261941469563e-08 -5.44439102663925e-09 9.35755995621608e-10 4.06585956579089e-12 6.16288523653309e-08 -2.90948104661408e-08 8.21840273107157e-09 2.73554477863441e-08 -5.93961124693151e-10 1.05805081854937e-08 4.36640906150005e-09 -2.47268472153992e-08 6.07596246847859e-09 -5.87153007543197e-08 -1.48110841585777e-09 3.01594562449209e-09 -1.08441056033011e-08 2.92188106030808e-09 2.79380191052801e-08 -1.34046654940357e-07 2.25060651599068e-08 1.83531347128935e-09 1.20781947998053e-08 1.02674734699212e-07 -1.26005496612417e-08
"R2035" -2.18958457776333e-10 1.44412257588988e-09 -2.68130446117336e-09 8.69167267404786e-09 1.08727241834014e-08 6.87270486264545e-10 9.80054255270678e-11 2.87288717423046e-09 1.04523269995144e-08 8.49270351054112e-10 8.21193442811079e-09 4.85206926357927e-10 -1.97685503381819e-08 -1.55743612239251e-08 -5.04090654314069e-09 -1.16780990729977e-08 2.41455162915111e-09 -2.36506063034022e-10 -4.06022503462264e-09 -4.99240313930381e-09 -2.94703081292475e-10 1.61709191767085e-08 2.01528676694212e-09 -1.64828977734557e-08 4.1968022072289e-09 -2.90325992369335e-09 -7.11773867493044e-09 8.13567304097722e-09 1.40846828269195e-08 -4.32773172519158e-09 5.25455725119355e-09 -6.1200091933146e-09 3.17862958855226e-10 -1.40785124701232e-10 6.91213039889456e-09 -3.43009003589932e-09 -4.27283168765302e-09 3.01701251045271e-09 -1.94712765296346e-08 -1.76847860575857e-08 -9.65862034683157e-09 1.11359038051692e-08 -1.64617069345289e-08 1.56836906731551e-09 -2.8895379953845e-08 5.3596618009265e-09 2.33873410026663e-08 7.70340264081817e-08 1.58921654935043e-08 5.83802591387747e-09 -5.37485131300734e-08 3.41386765618286e-08 -8.23393999310441e-09 -2.82780734008974e-09 2.47745657902402e-08 -1.64354055624135e-08 -2.06455825202626e-09 8.75426147828204e-09 -6.89646251353114e-09 -1.88254667404854e-08 1.74638293663784e-08 -3.12590882490933e-09 -1.2726694676811e-07 1.15250516003764e-09 -3.55913127253125e-09 1.60272628136912e-09 -1.26005496612419e-08 1.2223835656248e-07
