# Supplementary material for: NODDI and Tensor-Based Microstructural Indices as Predictors of Functional Connectivity
Source: PLoS One. 2016 Apr 14;11(4):e0153404. doi: 10.1371/journal.pone.0153404 (PMC4831788; doi:10.1371/journal.pone.0153404)
Supplement: S1 Data — a) Functional connectivity matrices, both fMRI and EEG connectomes across all subjects, in the form of precision matrices and b) structural brain connectivity matrices across all subjects and microstructural indices. Columns and rows are named according to the corresponding brain region that represent. (ZIP) [file pone.0153404.s001.zip › DATA/EEG/48/precShr_EEG_wholeTS30_70.txt]

"C1001" "C1002" "C1003" "C1005" "C1006" "C1007" "C1008" "C1009" "C1010" "C1011" "C1012" "C1013" "C1014" "C1015" "C1016" "C1017" "C1018" "C1019" "C1020" "C1021" "C1022" "C1023" "C1024" "C1025" "C1026" "C1027" "C1028" "C1029" "C1030" "C1031" "C1032" "C1033" "C1034" "C1035" "C2001" "C2002" "C2003" "C2005" "C2006" "C2007" "C2008" "C2009" "C2010" "C2011" "C2012" "C2013" "C2014" "C2015" "C2016" "C2017" "C2018" "C2019" "C2020" "C2021" "C2022" "C2023" "C2024" "C2025" "C2026" "C2027" "C2028" "C2029" "C2030" "C2031" "C2032" "C2033" "C2034" "C2035"
"R1001" 4.27227432910316e-07 8.16352337558758e-09 -1.29874808157764e-08 -1.07963759455425e-09 -4.54369132366229e-09 -1.16665171457973e-07 -1.2002569115833e-08 -6.81026873847518e-08 2.30724505599747e-08 -9.07503680592689e-08 -1.2152402696812e-08 7.47079402021286e-08 -1.00559346152895e-08 6.34160273335022e-08 5.34773060557339e-08 -6.21292741031849e-08 -1.74604607651947e-09 8.79021409084444e-09 7.05016650986245e-09 1.04614845784657e-08 1.07445775361434e-07 5.96371046524171e-08 5.23157237319016e-08 -6.17452381606691e-08 1.25618531140297e-09 -6.10866526732803e-09 -8.48807740405843e-09 8.48189758886288e-08 -1.24173231126994e-07 -2.68948292188553e-07 3.99816835388558e-09 2.64478619346653e-08 -2.06756852886281e-07 4.85941538885539e-08 1.46584856459217e-09 5.4396406208193e-09 1.83874831966384e-09 -8.73953437729501e-09 -2.03530561448206e-09 -1.42513303084948e-08 5.34549035999627e-10 8.97004453019888e-09 3.61343398126904e-09 3.31248786923589e-08 1.04305374646362e-09 -1.45429792458428e-08 1.3894574768607e-09 4.133671970035e-09 -6.07874406251196e-09 4.59885555148471e-09 2.64927633969279e-09 -1.15265982965265e-09 -1.92490141155118e-09 -7.93877359060769e-09 1.48957082898716e-08 -2.70823950088969e-08 -1.88120532250597e-09 -4.99596696986747e-09 -3.85193821266804e-10 -2.9676391271763e-10 -8.7002500568414e-09 -5.55109948509882e-09 1.9082438397334e-09 -2.29940781235247e-09 2.72104742427608e-09 6.31036865974316e-09 -7.13707614684116e-09 -1.34053833115918e-09
"R1002" 8.16352337558753e-09 2.32922211388711e-07 -4.01325306567972e-08 7.41365473652079e-10 2.93338894193475e-10 8.83830768752735e-10 -2.31046754497044e-09 -1.13100277957684e-08 -1.27147469357812e-08 -3.95023915378598e-09 1.27846323265957e-08 1.27541714358261e-08 6.25017575973113e-09 1.441083540565e-09 3.91820631384158e-09 -1.80692498917985e-08 -1.49664644022873e-08 9.6207911537404e-09 -1.24484256234563e-09 -8.9542543879593e-09 -5.71609265523891e-08 2.40584875385292e-08 9.91468414351107e-08 1.29103074018102e-08 -4.05905469059422e-08 -2.36454727242197e-08 -1.18476396569567e-07 1.30902510872659e-09 1.29601597368473e-08 3.00897438857855e-09 2.18933291519904e-08 -1.17205093193554e-08 -4.88551270626364e-09 8.2779734028238e-11 -2.25717045893211e-09 -1.52759119102897e-07 4.46912079696331e-08 1.25226708769202e-08 -4.97527617830041e-09 1.46207683219918e-09 -4.18894685014731e-09 -4.57528386470392e-09 1.29015981673157e-08 -3.67086045561466e-09 -4.44819018721328e-09 -7.10573607889533e-09 4.16826153423512e-10 4.02167245378136e-09 6.1248945368755e-09 6.27151363281142e-08 -6.37000607482183e-10 3.23424020231038e-09 3.21842036306256e-09 5.81878839378829e-09 -1.09402241560915e-08 -4.32882822905336e-08 -1.17908808024128e-08 -1.860316454626e-08 1.66566365220235e-08 -8.33484387189184e-09 -8.80583027656234e-09 2.70089348188076e-09 -2.18794377688232e-10 8.38788221198058e-09 -1.10262882004145e-08 -1.67131351864096e-09 5.06266751326656e-09 3.57771548589175e-10
"R1003" -1.29874808157762e-08 -4.01325306567971e-08 1.1262215911924e-07 3.60119263617543e-09 -2.85228648836842e-09 7.25053641421539e-09 2.75055382047248e-09 -6.8376876220039e-09 1.11230507350972e-08 -2.43335383859075e-09 8.3105400512388e-09 7.85253544419177e-10 -1.45825728892889e-09 -7.59514458092803e-10 -4.13520714412822e-09 3.56664058485332e-10 -2.61062251743960e-09 -3.84261625193608e-09 8.03234704839068e-09 -3.58112017297857e-10 2.11654027977328e-08 5.35455026059149e-08 -1.49509388262216e-07 -3.22638455302659e-08 1.91611109367464e-08 -1.9439363211437e-08 -2.75009279199968e-08 -1.69843143512595e-09 2.43115042246024e-08 2.18981544864147e-08 -3.92286358572582e-10 -4.50426337602735e-09 -9.97509628339973e-09 1.47543529625992e-08 -1.32489338172498e-09 2.20307531501218e-08 -9.20767764122033e-09 1.39070493836931e-08 4.66223579974252e-09 -1.43691062137107e-10 5.98921369466646e-09 -2.15266778178541e-10 -2.03281930235075e-09 6.63699069140065e-09 -3.62384553059139e-10 -1.0339213049543e-09 -4.1688735146262e-09 -7.5764472036264e-10 -2.61015525651006e-09 -3.14036954856256e-09 -2.0957467408236e-09 -6.32495744708204e-10 -1.19519903049225e-09 -1.08923248248181e-08 -1.3744981830146e-09 -1.98300345819104e-08 2.12955622802295e-09 -5.82270591745493e-09 -1.09278825210089e-08 -6.04226540514093e-10 2.25031291308147e-08 1.85519068366906e-09 -3.67557712964665e-09 -9.82558374257136e-11 2.46442723477878e-09 -2.84654275773173e-09 1.89465259742891e-09 9.55895541187280e-09
"R1005" -1.07963759455405e-09 7.41365473652259e-10 3.60119263617522e-09 1.95292098110656e-06 -1.27461856134049e-08 -2.69045191603171e-08 -4.78161815947023e-08 -1.01487703145631e-09 -7.06563959280158e-08 -9.04205494019462e-08 3.07702228306787e-10 2.34073953120603e-07 -4.42617909788466e-09 3.24780506921221e-08 -2.68396628218002e-09 3.62777098649726e-07 9.96994719722645e-09 4.93000715669506e-09 -8.08633353209039e-09 -9.36407997259289e-07 -1.08813325310875e-09 -6.44753986074227e-08 -5.14652311539563e-09 -1.008507060465e-06 -2.45417645458639e-09 -4.39984051252281e-09 -2.75835886683197e-09 -2.84763313195221e-08 -1.60568030841465e-08 4.00428534172528e-08 2.58261821230499e-10 1.56509789998441e-08 -1.25370177384103e-08 -2.31783551277342e-09 6.56538629339392e-09 6.2375159051789e-09 3.92320085312297e-09 -4.30518030094264e-07 1.03376082166704e-08 3.87137869858954e-08 -3.14517153004133e-08 -2.5723627224822e-08 4.8695802070469e-08 5.95383801724617e-08 -1.32653242745841e-09 1.0698415638702e-07 6.81743095894126e-09 1.67692941817988e-08 -5.79280854173671e-09 -8.30285508382948e-08 -6.54734482107009e-10 -7.6412430194016e-10 -1.55846610414669e-09 -2.93811735769815e-07 8.83367709166833e-09 -2.42106491641819e-08 7.17831292535915e-09 1.87851745564414e-07 2.74266597328349e-09 8.73520103540857e-10 -6.62450947752483e-09 6.51644569248575e-08 -1.35272625409626e-08 2.69653760197996e-09 -7.12790871842507e-10 -7.61740620297104e-09 5.07574170522702e-09 -1.21585124989198e-08
"R1006" -4.54369132366236e-09 2.93338894193515e-10 -2.85228648836846e-09 -1.2746185613405e-08 1.40626014491678e-07 -3.4461559595448e-08 -1.37940638887216e-09 5.99076174963231e-08 1.13934963200518e-08 -6.5238869949593e-09 -1.43568266134231e-09 4.4650599993232e-08 -2.80579676088561e-08 -2.65768800426603e-08 -6.42716183257526e-08 -1.32132311303613e-09 1.99599488198473e-08 2.09547125302563e-08 5.6869324021087e-09 -1.11299013543588e-08 -1.49160512336295e-08 2.30191597190119e-09 -1.04755579002575e-10 -3.6784684579036e-09 6.0456822138525e-09 -1.3673060047334e-08 4.50826466530926e-09 6.04659500876010e-09 -3.19923930807751e-09 3.88230013267288e-09 1.00397792346933e-08 -1.08464672225055e-07 2.83436890305034e-08 -1.85275118673216e-08 -6.85855450498841e-09 1.74427746647062e-09 -1.6033512279997e-09 -3.74284850437458e-09 -1.27839666483641e-08 -8.13686532672211e-09 -1.41585093836617e-09 3.12325303829841e-09 -7.37946141803191e-09 -5.33875571883282e-09 4.6835583058843e-10 6.45305387079701e-10 -5.16212659959179e-10 -3.11479581449194e-09 1.73437940980563e-08 1.94436877042454e-09 -1.4936605950682e-09 2.15801631724084e-09 -6.52727035378724e-10 8.95742825099483e-09 -7.37438883939036e-09 -1.7069728949112e-09 2.68120699980164e-09 -8.04222629656016e-09 5.66345544492867e-09 6.96778525284064e-09 -8.92158508283927e-09 1.27834459663944e-08 -2.11834222205056e-09 3.26562117165469e-09 -3.33133102650287e-09 2.56852054858834e-09 1.2589008259354e-09 3.76317390725798e-09
"R1007" -1.16665171457973e-07 8.83830768752758e-10 7.25053641421542e-09 -2.69045191603174e-08 -3.4461559595448e-08 2.55536145586454e-07 -5.37038764440842e-09 -6.49073505669364e-08 3.7444492018892e-08 -5.07137846355529e-08 -1.68645261246965e-10 -2.47615845013668e-07 1.55472093202677e-08 5.34242582087211e-08 -5.24073161798116e-08 2.64148335973138e-09 -2.35260438723404e-09 -9.05475297554291e-10 3.26495599250645e-09 1.77020793992706e-07 2.19504602451761e-08 -3.36569020782136e-09 -4.23461940465066e-08 3.19814572137755e-08 -1.97594223021288e-09 7.70808017349645e-10 2.29490610304037e-09 -5.21878868879655e-08 1.03429677696693e-08 7.79223662168208e-08 -5.596048075538e-09 -1.39863768992626e-08 2.61522159297688e-08 3.0043630204051e-09 1.00526576374382e-08 -4.26139040348342e-09 3.92178382026979e-09 -2.73974621235199e-08 1.30376868721672e-08 -2.79463767817765e-09 5.38538719963615e-09 -1.20535502810348e-10 -2.1426200873896e-08 9.63080394138414e-09 -2.49564000873873e-09 8.70500487132668e-08 8.10742209283936e-09 -1.97676137066895e-08 8.058085068776e-10 -6.02484113536897e-10 2.7155607901872e-09 -3.25770705380938e-09 2.20805600367109e-09 -1.09110358629132e-07 -1.02893483476102e-09 5.65448341692755e-10 3.02834879407985e-09 -1.77162573161687e-08 -6.05746128794178e-09 -9.58376786163748e-10 2.14929844204382e-09 4.0714285887106e-08 8.77360830563689e-09 -1.21188844543222e-08 -7.45799849136578e-10 8.32390401585782e-09 5.2299540681517e-09 -1.54419693862889e-08
"R1008" -1.20025691158328e-08 -2.31046754497041e-09 2.75055382047229e-09 -4.78161815947018e-08 -1.37940638887208e-09 -5.37038764440844e-09 2.70680408954893e-07 1.69908406578744e-08 -9.67923730960016e-08 -4.95553571521133e-08 -3.26558145112011e-09 -3.85967570020681e-09 -3.94026469586492e-10 -3.23814222120258e-08 -4.2044828773644e-09 4.45484414627063e-08 -1.0534177979902e-08 3.32043374865309e-09 -1.09714363353768e-09 4.2885140288949e-08 2.9473038627938e-08 1.1958812043185e-08 -2.85825016512504e-08 -6.85746577440949e-08 1.07668209159062e-09 2.71100843056497e-09 6.38254911019332e-10 -1.40554634474014e-07 1.37099056593698e-08 -5.43704690953813e-08 2.87097919378506e-09 4.66977111003381e-09 1.11533383679115e-08 9.95158758073901e-09 -7.49992285378941e-09 5.95530524805486e-09 -6.19155147534237e-09 7.53082892607568e-08 -1.53616049725204e-09 -1.42653842960526e-08 -1.11976381836978e-08 -4.88530195610426e-09 3.55548773409371e-08 -2.20837690065036e-08 1.19491733466594e-09 2.65958279680935e-08 -4.07650407604819e-09 -1.67956160484917e-09 4.36524902439101e-09 -1.06349926969642e-09 2.79406005363517e-09 -9.34287418366634e-10 5.20060744257841e-10 -2.26709612273034e-08 1.28308236994442e-08 -3.05323843157052e-10 -2.60240388243189e-09 7.12172660528323e-08 -2.15154679734606e-10 -1.28370687302449e-09 -4.74085407597111e-09 -5.20530666442569e-08 5.5120800702406e-09 -1.8171097139011e-10 9.18350687107695e-10 2.95036223716474e-09 -8.2019407043194e-09 1.3499344396698e-09
"R1009" -6.81026873847517e-08 -1.13100277957684e-08 -6.83768762200403e-09 -1.01487703145633e-09 5.99076174963233e-08 -6.49073505669368e-08 1.69908406578746e-08 2.32055290334108e-07 -1.08912940312941e-09 1.04882214845285e-08 -2.11915323580005e-09 4.09552264553832e-08 -8.05376455062973e-09 -1.73515397243934e-07 -9.0026437307868e-08 3.04228632656786e-08 -2.17285788192503e-08 -4.05385318268986e-09 -1.40729402360451e-08 -3.36948820540445e-08 -2.19800038634288e-08 -3.73615754413372e-08 2.57857318932509e-08 9.33761855037584e-09 -3.17319843368535e-09 9.12102000484832e-09 9.04505314709172e-09 -1.44568427094075e-08 5.92340487868372e-08 2.2141375843176e-08 6.45224200124899e-09 -2.71083786327583e-08 -3.77780751531446e-09 6.81223264059453e-08 -9.57904488019185e-09 6.75439572263274e-09 -3.8705040019549e-09 1.5710532967865e-09 6.23776878550668e-10 5.97313447232349e-09 -7.5630201838181e-09 1.74571029859016e-09 -4.93517970894406e-09 -3.07571894918538e-08 4.50391968741036e-09 -2.1798829046863e-08 -4.04643560039315e-09 1.7750110371358e-08 -3.53550377449546e-09 -9.99344254654518e-09 -3.92422685581489e-09 1.09009824219236e-09 -1.66942372081829e-09 5.81807815410719e-08 -5.42216187992303e-09 1.22719685766688e-08 4.69724862157093e-09 1.02172866654502e-08 6.05182472226111e-09 2.51924209890433e-09 3.46452813887809e-09 1.02152006019639e-09 -8.55770641090711e-09 1.16967189075127e-08 -4.12844436715083e-09 -9.52705305543252e-09 -1.18682300641313e-09 4.20019266706628e-09
"R1010" 2.30724505599748e-08 -1.27147469357811e-08 1.1123050735097e-08 -7.06563959280158e-08 1.13934963200518e-08 3.74444920188921e-08 -9.67923730960014e-08 -1.08912940312958e-09 6.6605596196389e-07 3.7954182087328e-08 1.05922806402638e-08 -2.59460439370207e-07 1.53327148825937e-08 -3.41298822251241e-08 1.04208154230304e-08 2.08369258763405e-08 2.40068532931249e-09 -6.17448291651104e-09 -4.5087598478133e-09 1.18710664298528e-07 2.29227506575902e-08 -3.70710399000053e-08 -4.95360271285984e-08 -5.3876878703473e-07 -6.9640594518939e-09 1.23296240367597e-09 1.68208321918094e-08 2.17155410871634e-07 2.52523123934771e-08 -8.97341006609348e-09 -7.67377110664118e-09 -2.98572005190778e-08 -1.06525470371693e-08 -8.69226581401605e-09 1.26659643155107e-09 3.83877073977531e-08 3.37383527769388e-09 5.29718428235384e-08 -2.2998757859726e-08 4.71954795888141e-08 3.68930186068769e-08 -2.59771110285162e-08 -3.28923733344387e-07 -8.05975475998724e-09 3.63570269617278e-10 -2.48519279516814e-08 6.95130047304649e-09 -3.17295617465412e-09 3.60254386547637e-08 1.49951718352226e-07 -7.50183934573622e-09 -1.08925145637594e-09 3.02989090382902e-09 7.95372302670701e-08 -3.90061476445814e-08 -1.33029701911765e-07 2.18594695880432e-08 7.76695865904751e-08 -1.52504647043675e-08 -1.56718659894495e-09 -1.25077425401534e-08 -9.94130937819788e-09 1.72296791367155e-08 1.96660454352361e-08 4.2623491645587e-09 -7.66781752985987e-09 7.49111895416475e-09 2.4357550715279e-09
"R1011" -9.0750368059269e-08 -3.95023915378612e-09 -2.4333538385906e-09 -9.04205494019459e-08 -6.5238869949594e-09 -5.07137846355523e-08 -4.95553571521129e-08 1.04882214845282e-08 3.79541820873279e-08 3.36026729075412e-07 3.93162116650681e-09 -1.56351069216706e-07 -6.69712497868599e-09 -3.55025823794128e-08 3.77180698809275e-08 -2.93379747627623e-08 -4.45349510128814e-09 -7.04845633603712e-09 5.59182320305346e-09 4.78313206888457e-09 2.05177221602146e-09 3.3998745595602e-08 -7.44823865851732e-09 1.28543934950139e-08 1.97492824061232e-09 5.46106800516492e-09 -2.52322872589658e-10 6.1394407155715e-08 8.17936294867703e-09 -2.34770671975356e-08 1.37999808377448e-09 1.74852873339113e-08 6.54143047299107e-08 -1.35582733613359e-08 1.5731663030759e-08 -5.82532234523749e-10 -3.81755127469668e-09 1.67318815237566e-08 -6.15117976839498e-09 2.76490297634302e-08 1.38824571269835e-08 -3.70161927544023e-08 2.45169611608741e-08 -4.11270232213311e-08 4.3051537266893e-09 5.47879740729978e-08 -7.21733856601172e-09 9.18401494717976e-10 1.08248526386839e-08 4.12966376543007e-09 -1.81173184283633e-09 2.12984888674791e-09 2.09125036155951e-10 -2.22331043743935e-09 -2.62308257242921e-09 -2.02316989951874e-08 9.93376897148929e-10 -4.70275937212962e-08 2.39189142957314e-09 -1.87943813770263e-09 4.18241251940235e-09 7.22816838333995e-09 -6.11592505048087e-09 3.06691644201578e-09 3.67764651651784e-10 -8.64945943189009e-09 -9.62172029942015e-09 1.47549816712974e-08
"R1012" -1.2152402696812e-08 1.27846323265958e-08 8.31054005123872e-09 3.07702228306731e-10 -1.43568266134226e-09 -1.68645261246949e-10 -3.2655814511201e-09 -2.11915323580004e-09 1.05922806402638e-08 3.93162116650687e-09 2.14177754901323e-07 3.18953851846695e-09 -1.10175999039172e-07 4.39282082291008e-08 6.9810756302441e-09 1.76553290365516e-09 -1.27313698904059e-08 -4.61372081711209e-08 -7.37439714478953e-09 -6.00767476862335e-09 3.57536718311213e-08 -3.35191103553919e-09 -1.76949558991997e-08 -8.3624518837043e-09 -2.41938431135449e-08 2.83648960119587e-09 -8.06420624855972e-09 4.05011920825912e-09 -5.72912767351402e-08 -1.03011021622388e-08 -5.44983853790021e-09 -4.77652990200304e-08 4.03222264277106e-08 -3.18695538731796e-08 5.44479546216953e-09 -1.79055294243554e-09 3.54003728082325e-09 2.50484570252172e-09 4.89274204867436e-09 -3.20549955368963e-09 -2.22455448905058e-09 5.45306896292763e-09 6.39222663774283e-09 -2.65787874262666e-09 1.25030239914964e-08 -6.6372421939065e-10 -3.33720926026297e-08 1.29092704301609e-09 -4.37993102402816e-09 6.68240061100733e-09 -1.57471837066244e-09 -3.54327691101027e-09 2.58835215818087e-09 3.61298676070832e-09 4.05400161698271e-09 -1.09179094149337e-08 -3.29068323517399e-09 -7.50308517787349e-09 2.31482881484052e-08 -6.473424619485e-09 5.48781315666055e-09 5.02817064013355e-09 -9.69628383568477e-09 -5.24324794002305e-09 2.28010079837561e-08 -2.62569265849198e-10 3.44875674355627e-10 1.12649201477044e-08
"R1013" 7.47079402021285e-08 1.27541714358262e-08 7.85253544419113e-10 2.34073953120604e-07 4.4650599993232e-08 -2.47615845013668e-07 -3.85967570020702e-09 4.09552264553833e-08 -2.59460439370207e-07 -1.56351069216705e-07 3.18953851846698e-09 8.8265514317101e-07 -7.00746916852445e-09 -2.19796491534139e-08 1.48814097235117e-08 -5.6058338100143e-09 2.23115530047965e-09 1.09158343555921e-08 -7.077114514315e-09 -5.49627102587692e-07 2.03963000910108e-08 -3.11895489181494e-08 2.45084205447739e-08 5.29125285978883e-12 2.69708934202111e-09 -4.73701921549782e-09 -1.46334439553098e-08 9.22468358722496e-08 3.9575778469744e-08 -4.92832329867701e-08 2.65455587885565e-09 -2.44052759210896e-08 -6.77775138056195e-08 -9.28788014441786e-09 -2.4950702527909e-08 -2.27523629768603e-08 -1.42521407257347e-09 8.89598979899329e-08 -1.35420732974542e-08 3.75964588079856e-08 -3.6845205636793e-08 2.35792698428993e-08 -3.56913281859003e-08 1.43063714057857e-08 -3.34847404236989e-09 -2.50820231767544e-07 5.30518004167933e-10 5.11757508741219e-09 -2.09578147319653e-08 -4.23779729018613e-08 -2.78885049396233e-09 -1.92483029871675e-09 4.27382927719409e-10 9.62029341466731e-08 5.71729133045479e-09 1.20467887931139e-07 -2.666436464146e-08 1.09367771024002e-07 6.25400017367067e-09 8.29054550313851e-09 3.75974323116965e-10 -6.65365690876275e-08 6.84749203643493e-09 8.6783232884271e-09 -4.38246601660343e-09 1.35566737735023e-09 2.21908072042675e-08 6.87668880661434e-10
"R1014" -1.00559346152895e-08 6.25017575973113e-09 -1.45825728892887e-09 -4.42617909788464e-09 -2.80579676088561e-08 1.55472093202677e-08 -3.94026469586549e-10 -8.05376455062969e-09 1.53327148825937e-08 -6.69712497868595e-09 -1.10175999039172e-07 -7.00746916852448e-09 2.81457666376377e-07 6.65907276577358e-09 -3.06625366282016e-09 1.57194302889839e-09 2.83293370412568e-09 -7.32551649320882e-09 2.12855042679009e-08 8.65341080103428e-09 -6.68003463410049e-09 -2.04808906586758e-09 -8.01396283068348e-10 -6.56137885542525e-09 -3.31314206868211e-08 5.76551070018902e-09 1.74407129147112e-09 2.31160289178224e-09 2.60709285151828e-08 1.19505926721089e-08 -4.27101589097007e-08 1.50238564601826e-08 -1.13459414775046e-08 -1.33587726577869e-08 -7.153070111882e-10 -4.30872668221107e-09 1.71880911262302e-09 -5.12257129832305e-09 -1.31918519233933e-08 2.81963232176933e-09 1.05115999585248e-09 7.2484858617418e-10 -1.22987871282669e-10 -2.99508595105452e-10 5.43807024042002e-09 -3.19219685334571e-09 -1.03564853413495e-07 -3.46350558484397e-09 9.84532731995228e-09 2.33351947815943e-09 -8.6357606538872e-09 5.96174654412815e-09 -8.8357470199101e-10 5.96350486822964e-10 9.0985496047122e-11 -5.9910835549422e-09 2.16816916534223e-09 -2.10005652543881e-10 -2.38098408159852e-08 9.63161199767053e-09 1.0060260995635e-08 -4.93537268148001e-09 5.96536432248941e-09 2.39914917547791e-09 1.20713339220587e-08 2.71801117751327e-09 1.88837146659284e-09 -1.83684524601403e-08
"R1015" 6.34160273335024e-08 1.44108354056494e-09 -7.59514458092743e-10 3.2478050692122e-08 -2.65768800426603e-08 5.34242582087211e-08 -3.23814222120256e-08 -1.73515397243934e-07 -3.41298822251241e-08 -3.55025823794127e-08 4.39282082291008e-08 -2.1979649153414e-08 6.65907276577362e-09 4.31757332454584e-07 3.39849429750549e-08 -2.10472563274025e-08 4.3683930045976e-08 -1.29810544331086e-08 2.45815549642749e-08 1.7357066984957e-08 7.58736290246169e-08 2.10985180473061e-08 -7.00038857910596e-08 1.95049622395524e-08 -1.0869845269e-09 -1.38273908619828e-08 7.84626246045604e-09 -2.26431970970355e-08 -4.48147783167762e-07 4.66810797215538e-09 -1.04014421323321e-08 1.66052802903817e-09 5.74113835522228e-08 7.85643584192406e-10 1.02310840893403e-08 -4.59456917910838e-09 -1.0101836588269e-09 -1.1232344695934e-08 8.74195544194331e-09 6.98444049249474e-09 -3.66695459107858e-10 -9.1695756685458e-09 7.42789226490181e-09 6.63039828583706e-09 -3.34764150500809e-09 -2.10520557102287e-08 -7.3177863823396e-09 -1.56117557828362e-08 3.40831842475315e-09 7.83162556006214e-09 -2.22785912663334e-09 2.65422944099522e-09 9.98829834634434e-10 3.93781013669159e-09 -5.62569642138625e-10 1.70804858291547e-09 -5.98459290717495e-09 5.77145172333586e-09 -5.19113129930139e-09 1.4869023458903e-09 -3.70216201640905e-09 -6.56726981584073e-09 6.96893535980464e-09 -4.1035247359938e-09 5.28174036253142e-09 -2.16781725040212e-09 -2.11805532925932e-09 9.84164764468164e-10
"R1016" 5.34773060557337e-08 3.91820631384169e-09 -4.13520714412827e-09 -2.68396628218016e-09 -6.42716183257527e-08 -5.24073161798117e-08 -4.20448287736465e-09 -9.0026437307868e-08 1.04208154230304e-08 3.77180698809275e-08 6.98107563024413e-09 1.48814097235119e-08 -3.06625366282016e-09 3.39849429750549e-08 1.5229548133548e-07 -1.04022492758023e-08 3.59612295483375e-08 1.18427465474869e-09 1.04082984745062e-09 -3.59481762732277e-08 4.90966075151113e-08 -2.66828149336732e-09 -4.52383966458398e-09 -1.09316667412376e-08 3.82337383080843e-09 -1.04683675910405e-08 2.33136666058374e-09 1.56038896783911e-08 -8.3939610897647e-09 -1.90597893250724e-08 -2.14608247409657e-09 4.87934433990481e-08 -5.98370898737199e-08 -7.51593119651991e-08 -1.00548084474423e-08 9.1361043118694e-10 -1.31445978378196e-09 1.76232494895701e-08 -3.21006412089104e-08 -2.21431531559676e-09 6.0806233949521e-10 -5.76853178104058e-09 1.50652057100769e-08 3.56603414052835e-09 4.78999045573435e-09 5.35051943669311e-09 -2.38807178074045e-09 1.45006150353442e-08 1.04884316561171e-08 2.02974434860041e-08 -2.1807990311555e-09 -1.46868647282005e-09 1.38390392626301e-09 -3.31453950536054e-09 5.16483228429397e-09 -1.36537118870349e-08 -3.66799466155759e-09 -1.79738687284172e-08 -3.20482649769526e-09 -5.87097589354561e-09 -3.30823117388222e-10 -4.91857856050514e-09 4.09206550880435e-09 1.32151889499053e-09 3.13271841088497e-09 -1.72108397652461e-09 -6.27732743665314e-09 1.7535100459996e-08
"R1017" -6.21292741031851e-08 -1.80692498917988e-08 3.56664058485212e-10 3.62777098649726e-07 -1.32132311303607e-09 2.64148335973136e-09 4.45484414627069e-08 3.04228632656786e-08 2.08369258763405e-08 -2.93379747627621e-08 1.7655329036552e-09 -5.60583381001478e-09 1.57194302889839e-09 -2.10472563274024e-08 -1.04022492758023e-08 8.27698316092725e-07 -3.12873012765304e-09 3.98610973496776e-10 -3.0045458540709e-09 -7.17076279693946e-08 -3.59840347043592e-08 -4.74524075551138e-07 -6.79949696282352e-09 -2.83975272659696e-07 -1.36917966452847e-08 -1.36649060564118e-09 5.50913545387519e-08 -2.63087391691783e-07 1.12958687602145e-08 8.59733131552077e-08 -8.22509713484592e-09 -2.73653033377143e-10 3.15654744504907e-08 6.57212960833677e-09 1.43076595496923e-08 4.39748315594181e-08 2.06904131571992e-08 -4.20197984634164e-08 -1.67418185078079e-08 1.05255383454138e-08 -2.03888886599796e-08 7.46803911628719e-09 -1.77408436554741e-08 5.89795458772023e-09 -1.27054142234646e-09 6.24491296217803e-09 1.25070604339234e-08 -2.68653892957184e-08 1.32777642248586e-08 -5.23041293429362e-07 -1.38174195769264e-08 -5.69805537541977e-09 9.52609185789401e-09 -8.94715939727097e-08 4.17258307738931e-08 2.36128551383737e-07 -3.67672629645333e-09 7.59125479786396e-08 -1.50350717636116e-08 -1.55417497797986e-09 -4.32522224767675e-08 7.66874122599002e-08 1.27479468947832e-08 -2.07318263325836e-08 9.27370779054169e-09 4.39763645775718e-09 -1.29581138612425e-08 6.16298026066781e-09
"R1018" -1.74604607651941e-09 -1.49664644022873e-08 -2.61062251743963e-09 9.96994719722647e-09 1.99599488198473e-08 -2.352604387234e-09 -1.0534177979902e-08 -2.17285788192503e-08 2.40068532931252e-09 -4.45349510128813e-09 -1.27313698904059e-08 2.23115530047967e-09 2.83293370412567e-09 4.36839300459759e-08 3.59612295483374e-08 -3.12873012765309e-09 1.75661176163222e-07 2.49738903263955e-08 -3.75571597432592e-09 -7.64166574618072e-09 1.5761809341551e-08 2.30710872555881e-08 -8.32041719594845e-08 -6.50241534452313e-09 1.36664102849059e-08 -8.04214557508366e-08 5.10846635240852e-08 -2.20116646921206e-09 -4.65182279780243e-08 3.62056600627886e-08 9.35665649785598e-09 -1.28497331290945e-08 3.59879324661675e-08 -1.54479024308401e-07 -2.00615706004115e-09 -4.66119275189913e-10 -3.30554696118734e-10 2.83375566183512e-10 -4.92755962571245e-09 6.05237614488975e-09 -1.27504916559144e-09 -8.7568393440726e-09 -8.45092602089560e-11 -9.95496079594672e-09 2.4931622991754e-09 5.38951696307076e-09 -3.49962255428964e-09 1.49787832574931e-09 -2.85219565577827e-09 -9.73249767072076e-09 -2.39789919673982e-09 3.45226218311309e-09 -3.82844882407065e-09 -5.21524540057668e-11 2.30587125908467e-09 -5.5696644503315e-09 1.53361081020966e-09 -7.42892150592398e-09 -4.80951946175996e-09 8.67307570805853e-09 -7.64409484811648e-09 1.1032676639349e-08 7.30264403126704e-10 -2.11627806824116e-09 -1.03224696731763e-08 3.7490530321298e-09 -4.3894611055328e-10 2.40758162808268e-09
"R1019" 8.7902140908445e-09 9.62079115374045e-09 -3.8426162519361e-09 4.93000715669501e-09 2.09547125302563e-08 -9.05475297554268e-10 3.32043374865308e-09 -4.05385318268995e-09 -6.17448291651103e-09 -7.04845633603711e-09 -4.61372081711209e-08 1.09158343555922e-08 -7.3255164932088e-09 -1.29810544331086e-08 1.18427465474869e-09 3.98610973496673e-10 2.49738903263956e-08 1.62528595563077e-07 -1.27796146040369e-07 -1.69055201069027e-09 -5.62570174157464e-09 1.1798548661538e-08 7.13212388626994e-09 -1.37023941013837e-09 8.78364281243818e-09 -3.47094209476227e-08 1.66787755208371e-09 -2.18460038442665e-09 2.55965533808402e-08 1.05109809394329e-08 -1.4099269834658e-08 -2.79650812884925e-08 -3.60970118605848e-08 1.43399414666983e-08 3.62742578912898e-09 -1.14651976537572e-08 5.5072988753541e-09 -7.87326262641791e-09 3.11528610540619e-09 1.0286782496708e-09 -4.56338949678822e-09 -8.03690674095511e-09 -1.54141432360926e-09 3.6749452869326e-09 3.80194608029825e-09 -2.44953678843095e-09 3.31905679047638e-09 5.75560895536776e-09 9.21242960549056e-10 -8.08346821219486e-09 -2.4523648081269e-09 -2.9714384683477e-09 3.29769439694723e-09 4.33954510363819e-10 -1.32856946882243e-09 -3.01340931217299e-09 7.67430722910343e-10 5.02718564589837e-09 -7.98123343635891e-11 -4.69526326026647e-09 -1.84056871507691e-09 2.81353704653249e-09 7.24767918074804e-09 1.2634430874881e-09 1.39193909419901e-08 -4.60110398206255e-09 -3.42426853929544e-09 -2.14893763367798e-09
"R1020" 7.05016650986261e-09 -1.24484256234559e-09 8.03234704839069e-09 -8.08633353209038e-09 5.68693240210872e-09 3.26495599250646e-09 -1.09714363353783e-09 -1.40729402360451e-08 -4.50875984781339e-09 5.59182320305342e-09 -7.37439714478959e-09 -7.07711451431494e-09 2.12855042679009e-08 2.45815549642749e-08 1.04082984745056e-09 -3.00454585407108e-09 -3.75571597432595e-09 -1.27796146040369e-07 1.54208212195345e-07 1.62909908867134e-09 1.82661128320121e-09 -1.57051341949208e-08 -1.49252914898054e-08 1.29667678125784e-08 -1.29398956665458e-09 2.51770020393983e-09 -2.37083490263119e-09 3.28287656165137e-11 -5.66117989002402e-08 -1.70849206352013e-08 1.48771457340864e-08 -3.24277810459401e-09 3.74866633248087e-08 -2.50567147752104e-09 -6.47791333015872e-09 5.88645724049643e-09 -7.80216671713524e-09 9.72903720308196e-09 -6.64687619912544e-09 -5.73599117454429e-09 6.6176528570028e-09 8.4633690426994e-09 5.07319270102005e-09 6.58429259253424e-10 -5.0110308087751e-09 1.41942484097925e-08 8.43492660911436e-09 -1.13843691577129e-08 3.15316592371304e-09 1.95407677672869e-08 3.51136735865278e-09 2.33004574672004e-09 -3.69285989828208e-09 -1.3981263738289e-08 -3.01157617244494e-09 9.1852182161977e-10 -3.58865065351837e-10 -8.3113401728917e-09 -7.33277390562486e-09 5.79926143402103e-09 1.50232059470091e-10 -4.56254175778648e-09 -4.4794500675306e-09 -1.43721170618855e-09 -1.54368849910901e-08 3.70579735869024e-09 5.34427707533896e-09 6.96885041740669e-09
"R1021" 1.04614845784658e-08 -8.95425438795912e-09 -3.58112017297932e-10 -9.36407997259289e-07 -1.11299013543587e-08 1.77020793992707e-07 4.28851402889488e-08 -3.36948820540446e-08 1.18710664298528e-07 4.78313206888433e-09 -6.00767476862336e-09 -5.49627102587692e-07 8.65341080103427e-09 1.73570669849571e-08 -3.59481762732277e-08 -7.17076279693946e-08 -7.64166574618071e-09 -1.69055201069029e-09 1.62909908867124e-09 9.44263413944178e-07 -1.13675116183074e-08 4.6344346205742e-08 -6.40815070784433e-09 2.76162046279196e-07 -2.95461032347994e-09 5.38259599335762e-09 1.373687498779e-08 -6.26030597929211e-08 -1.54702907627055e-08 -1.25953773000129e-09 -2.10808983768539e-09 -1.36594680753421e-09 1.52510467497346e-08 1.75535608043341e-08 -3.40987703011284e-09 1.48269366959585e-08 4.95147824909035e-09 2.74881752762715e-08 -1.17906756972797e-08 -3.50617418518935e-08 -3.6021797852575e-09 4.38778284498311e-09 5.04384763424155e-08 5.04806429548581e-08 -5.05033935950911e-09 -2.74804455543068e-08 1.96005427847065e-09 -2.96082069988799e-10 2.67616433252233e-09 3.9045629249952e-09 2.53117289351303e-09 -9.75128102309979e-10 5.85922610012574e-11 1.44712362616582e-08 -8.45252535455608e-09 -6.71840799317413e-08 1.26270300357549e-08 1.48493713183403e-08 -4.1257914846399e-09 1.77645965728337e-10 -1.74334374679474e-09 -2.53205253329554e-08 1.66431932323688e-08 -3.08400185505588e-10 6.35009362447183e-10 2.08766054921014e-08 -1.89646735631055e-08 -1.84525866011355e-09
"R1022" 1.07445775361434e-07 -5.71609265523891e-08 2.11654027977328e-08 -1.08813325310853e-09 -1.49160512336295e-08 2.19504602451762e-08 2.94730386279379e-08 -2.19800038634291e-08 2.29227506575902e-08 2.05177221602183e-09 3.57536718311212e-08 2.03963000910108e-08 -6.68003463410047e-09 7.58736290246168e-08 4.90966075151113e-08 -3.59840347043593e-08 1.57618093415511e-08 -5.62570174157461e-09 1.82661128320133e-09 -1.13675116183075e-08 6.2261759869023e-07 1.56511303239909e-08 -3.48484336732781e-07 -6.33673705423273e-08 5.90067880196082e-09 1.13800469278186e-08 5.10883971412146e-08 2.91389225133486e-08 -1.89686980369471e-07 -1.72173137646838e-07 -3.09780139496922e-09 1.56883155785044e-09 -2.63457104094511e-07 7.55550096348924e-08 2.50087882965799e-09 1.62817134292692e-08 -5.82633696984785e-09 3.0570200567753e-09 -5.77782948338457e-09 8.40508470628981e-09 -3.98994254303783e-09 -1.91787155801619e-08 -1.83101439643521e-08 -7.66346531680262e-09 6.70167612092003e-09 -1.47329603869613e-08 -2.38393270760797e-08 1.31359551383575e-08 5.51211861388463e-09 -7.52617285500787e-09 9.9373261835016e-10 5.80535694025864e-10 1.19128127109919e-10 1.53022283436554e-08 -5.80063389352275e-09 1.8024986737831e-08 7.69786953451312e-09 2.63508369130143e-08 5.09860484831414e-09 -5.54627299891785e-09 8.24336653552605e-09 8.65101473225017e-09 9.01751855574911e-09 8.53904307163054e-09 -2.20330020279301e-10 -5.42904468519046e-09 -1.82262535014605e-08 5.51711127414806e-09
"R1023" 5.9637104652417e-08 2.4058487538529e-08 5.35455026059148e-08 -6.44753986074231e-08 2.3019159719013e-09 -3.36569020782147e-09 1.19588120431847e-08 -3.73615754413374e-08 -3.70710399000052e-08 3.39987455956018e-08 -3.35191103553914e-09 -3.11895489181493e-08 -2.04808906586758e-09 2.10985180473061e-08 -2.66828149336734e-09 -4.74524075551138e-07 2.3071087255588e-08 1.1798548661538e-08 -1.57051341949208e-08 4.63443462057422e-08 1.56511303239909e-08 8.03259262893125e-07 -1.0794043273861e-07 -2.34390882635473e-08 3.0468973092746e-08 -8.83662176108902e-09 -1.0991597912903e-07 -2.00894740394342e-08 3.99530508946087e-09 -8.46116818383433e-08 8.34640587276304e-09 3.16096973827439e-09 -5.28560151238689e-09 -8.91531180854007e-09 -1.31387782347459e-08 -6.14979466260512e-08 2.00566452116485e-08 -2.33918376865114e-08 9.89947041849652e-09 -1.96210526736593e-08 -8.79458902993825e-09 2.61373420904706e-08 5.81493373803001e-08 -5.76293684161328e-10 -1.14192227376192e-08 8.7947768432108e-09 -1.69605923867981e-08 1.64484877878072e-08 -3.60722887199791e-08 1.77162070593896e-07 -4.77105986174229e-09 2.07235563064708e-09 -4.0618091678093e-09 6.00413556757741e-09 5.28819519800824e-08 -4.92222727721621e-07 2.05845928554175e-09 8.96860222288147e-08 1.17754360224868e-08 -4.2311729307508e-09 7.40062010217985e-08 -1.67323528099896e-08 -3.29610267242103e-08 4.40852357570061e-09 -7.71533368509921e-09 1.13009206578484e-08 5.38351210238606e-09 2.67288562723733e-08
"R1024" 5.23157237319016e-08 9.91468414351106e-08 -1.49509388262216e-07 -5.14652311539547e-09 -1.0475557900264e-10 -4.23461940465064e-08 -2.85825016512502e-08 2.57857318932509e-08 -4.95360271285985e-08 -7.44823865851713e-09 -1.76949558991996e-08 2.45084205447741e-08 -8.01396283068333e-10 -7.00038857910599e-08 -4.52383966458406e-09 -6.79949696282356e-09 -8.32041719594843e-08 7.13212388626995e-09 -1.49252914898053e-08 -6.40815070784456e-09 -3.4848433673278e-07 -1.0794043273861e-07 5.76087491316879e-07 1.12208391106065e-07 -1.27536043120053e-08 2.19638321595842e-08 -6.20731125125951e-08 -3.35754949082672e-09 6.94937983312289e-08 -4.66168715478749e-08 2.66975654921504e-10 1.24380360277486e-08 7.15606126116916e-08 -1.29910744839444e-08 3.27465769254079e-09 -3.5678376948261e-08 1.10108852092531e-08 -2.4275222706537e-08 -5.84713544582862e-09 -1.20401113818051e-09 -1.71321779577089e-08 1.17741810871854e-09 1.59399055820359e-08 2.70872972660973e-09 2.08877248385136e-09 -6.57977968897336e-09 1.48950487137749e-08 -8.9222215647238e-09 4.86493948995372e-09 2.55120144843552e-08 -1.26619035939817e-09 -3.80733638095595e-09 1.24765524184962e-09 1.76915696329391e-08 -2.09430801610044e-08 3.12190901157329e-08 -3.92342226301823e-09 -1.95633054485957e-08 -7.68973703589421e-10 1.79143949639719e-09 -2.02648568618048e-08 1.70168310855315e-08 5.95906944594186e-09 5.36770246963715e-09 5.05965923876776e-09 4.60086003516522e-09 7.14398317358432e-09 -6.09602694638577e-09
"R1025" -6.17452381606692e-08 1.29103074018101e-08 -3.2263845530266e-08 -1.008507060465e-06 -3.67846845790357e-09 3.19814572137754e-08 -6.8574657744095e-08 9.33761855037588e-09 -5.3876878703473e-07 1.28543934950139e-08 -8.36245188370425e-09 5.2912528599375e-12 -6.56137885542523e-09 1.95049622395524e-08 -1.09316667412376e-08 -2.83975272659696e-07 -6.50241534452318e-09 -1.37023941013835e-09 1.29667678125784e-08 2.76162046279196e-07 -6.33673705423271e-08 -2.34390882635472e-08 1.12208391106065e-07 2.02617579118672e-06 5.12686924746219e-09 3.03866617019097e-09 -2.44919636602199e-09 -7.08658319511612e-07 -1.87679932183548e-08 9.72593360795758e-08 2.32456907231305e-09 7.24402327873156e-09 2.25535523782645e-08 2.9699246256115e-09 -6.07332811252314e-09 -4.04190883610175e-08 -9.33146063770453e-09 6.70208627028613e-08 2.87193871141903e-09 -9.96668531422606e-09 3.6956403867069e-08 3.48934259183711e-08 1.70710426411837e-07 -2.07943680977167e-08 -2.03407473268991e-09 -8.36022818195101e-08 -8.03352015384379e-09 -2.98192806363947e-08 -2.02326456113695e-08 -5.06138085735041e-08 -1.6601620272371e-09 6.20961340604621e-10 -4.17109045702862e-10 3.24324062049592e-07 -2.97895872625185e-09 1.59162381564936e-07 4.42956792593079e-09 -6.49775710402837e-07 1.11105827425477e-08 -1.19178255032543e-09 1.13343794979518e-08 2.43479172468364e-07 -2.48374514455353e-08 -2.17896509671915e-08 -1.56731788407573e-09 1.22943113120586e-08 1.91740224307339e-08 2.34348029133947e-08
"R1026" 1.25618531140298e-09 -4.05905469059421e-08 1.91611109367464e-08 -2.45417645458649e-09 6.04568221385251e-09 -1.97594223021284e-09 1.07668209159071e-09 -3.17319843368531e-09 -6.96405945189403e-09 1.97492824061234e-09 -2.4193843113545e-08 2.69708934202111e-09 -3.31314206868211e-08 -1.08698452689994e-09 3.82337383080841e-09 -1.36917966452848e-08 1.36664102849059e-08 8.78364281243817e-09 -1.29398956665459e-09 -2.9546103234799e-09 5.90067880196079e-09 3.0468973092746e-08 -1.27536043120054e-08 5.12686924746202e-09 1.85755350641077e-07 -5.68084415680775e-08 3.82610526933401e-10 -3.77451615863554e-09 3.65806583425983e-09 6.80621286121657e-10 -1.44507969403809e-08 9.44170333871031e-09 8.52645518644548e-10 -1.11103552675212e-08 1.00056163485173e-09 1.62944568950904e-08 6.76653335281887e-09 6.03743119695851e-09 6.68436805740268e-09 -2.12026008915642e-09 1.99378334378975e-09 -2.02387955925095e-09 -5.93450221942635e-09 -1.70498912964569e-09 3.6072421669346e-08 1.26444849648186e-09 7.43403640809558e-09 3.22591920539889e-09 -6.28347546321985e-10 -8.78589417408606e-09 6.89979332063324e-10 1.44164536656822e-10 -2.42517030533282e-09 -1.44250078189019e-09 -6.91838225769921e-10 -7.914955267178e-10 -2.13918218492245e-09 -2.68447484923302e-10 -1.25580222593502e-07 1.05216705323709e-08 -1.41798183970116e-08 3.28113336681995e-09 -7.70113245558284e-09 -6.07799849238961e-10 -7.73036401479046e-09 -1.19620806376066e-08 -3.23441798824026e-09 1.79997577806686e-08
"R1027" -6.10866526732799e-09 -2.36454727242198e-08 -1.94393632114368e-08 -4.39984051252261e-09 -1.36730600473339e-08 7.70808017349711e-10 2.71100843056489e-09 9.12102000484835e-09 1.23296240367607e-09 5.46106800516462e-09 2.83648960119592e-09 -4.73701921549774e-09 5.76551070018902e-09 -1.38273908619828e-08 -1.04683675910406e-08 -1.36649060564129e-09 -8.04214557508366e-08 -3.47094209476228e-08 2.51770020393967e-09 5.38259599335774e-09 1.13800469278185e-08 -8.83662176108902e-09 2.19638321595845e-08 3.03866617019108e-09 -5.68084415680775e-08 1.1233170860073e-07 -1.41036534491258e-08 -4.59018715200331e-09 1.79874672965816e-08 -1.25147187131502e-08 -5.19236809652901e-09 2.227463544866e-08 -5.34944914923694e-09 4.15538064084599e-08 -2.21812367155129e-09 2.58597095420665e-08 -6.94175951970199e-09 -1.83012269092267e-09 -1.08997712273072e-09 -1.14283924235445e-09 -1.19977180196071e-09 6.66086581036861e-09 -4.34750182929407e-10 8.749744350476e-09 -9.05798490980605e-09 -3.33751348075384e-09 7.3707251792193e-09 -1.8965298533441e-09 -2.09360415647541e-10 -3.11357207921891e-09 3.24395368918786e-09 1.84273776938946e-10 7.87068817810702e-10 -2.47667362995288e-09 1.37570778291679e-09 6.26657920083096e-09 -9.08792818632148e-10 5.13435057639011e-09 3.21928436715981e-08 -8.08095456037724e-09 1.07957312260578e-08 -5.16474644254404e-09 -1.48580891027566e-09 2.3453325778529e-09 3.16428134732008e-09 2.59536688372625e-09 1.36501032308214e-09 -6.06918123255764e-09
"R1028" -8.4880774040586e-09 -1.18476396569567e-07 -2.75009279199967e-08 -2.75835886683206e-09 4.50826466530914e-09 2.29490610304077e-09 6.3825491101981e-10 9.04505314709188e-09 1.68208321918095e-08 -2.52322872589658e-10 -8.06420624855971e-09 -1.46334439553097e-08 1.74407129147111e-09 7.8462624604563e-09 2.3313666605838e-09 5.5091354538752e-08 5.10846635240851e-08 1.66787755208379e-09 -2.37083490263116e-09 1.37368749877899e-08 5.10883971412148e-08 -1.09915979129031e-07 -6.2073112512595e-08 -2.44919636602202e-09 3.82610526933317e-10 -1.41036534491259e-08 2.70334139588909e-07 1.98834925132073e-08 -2.5175559358928e-08 9.34392076858761e-10 -2.86821281190438e-08 1.70944335054632e-09 9.20589311915727e-09 -2.39467194088504e-08 8.4305415937579e-09 2.25137561646002e-08 5.13490874599272e-09 -1.99396656690276e-08 7.15135031720233e-09 7.27472931952834e-09 -1.47191920729342e-09 -2.86096683518686e-09 -2.08429439356652e-08 3.42776625467299e-09 -2.53358755609346e-09 3.91809716251146e-09 -7.21197669023083e-09 -1.14510995861376e-08 -3.84597973829504e-09 -8.65703723687044e-08 -6.41354847061586e-09 4.89129313541026e-10 -4.84258220588532e-10 1.4545397869639e-09 -3.73048023356259e-09 9.46277115261654e-08 1.09790805425752e-08 1.99389145889265e-08 2.03626336481181e-08 4.46981309137311e-09 -6.04645159833066e-08 1.15237232822935e-09 1.7270703191738e-08 -1.11926813556427e-08 1.52548610281802e-08 -2.05317442163576e-09 -1.12148792593665e-08 1.01672532006513e-09
"R1029" 8.48189758886288e-08 1.30902510872638e-09 -1.69843143512646e-09 -2.84763313195211e-08 6.04659500876007e-09 -5.21878868879655e-08 -1.40554634474012e-07 -1.44568427094075e-08 2.17155410871634e-07 6.13944071557144e-08 4.05011920825911e-09 9.22468358722493e-08 2.31160289178219e-09 -2.26431970970358e-08 1.56038896783915e-08 -2.63087391691784e-07 -2.20116646921209e-09 -2.18460038442666e-09 3.28287656164727e-11 -6.26030597929214e-08 2.91389225133487e-08 -2.00894740394344e-08 -3.35754949082659e-09 -7.08658319511612e-07 -3.77451615863542e-09 -4.59018715200314e-09 1.9883492513207e-08 1.0208349451545e-06 1.09893058031117e-08 -1.18377703511886e-07 -2.55706984577308e-09 -3.62051786313806e-09 -2.02212207731443e-08 -2.143340960212e-09 2.60580481658245e-09 -5.50373911134025e-09 -4.72453762798282e-09 7.60844051006624e-09 1.0552792881253e-08 2.41167834030826e-08 -2.00035728989239e-08 -2.54774682086217e-08 -3.5890963634815e-08 -2.15840518182802e-08 7.55843624138303e-09 4.31708838589233e-08 2.71148011601915e-09 1.37211448043073e-08 -1.18485971106656e-08 1.75434762750152e-07 7.4051692086407e-09 2.62849065808339e-09 -1.01504575030665e-09 -7.91288199098635e-08 -2.65076821448936e-08 1.98869659359268e-08 -1.06803300948417e-08 2.06429608815984e-07 -1.26568537846939e-09 3.31252717784298e-09 1.50024024877977e-09 -1.42956632661817e-07 8.70717561400729e-09 5.3525139135486e-09 -1.61203172345823e-09 -9.70744911733388e-09 5.07535357894914e-09 -2.99833151607582e-08
"R1030" -1.24173231126994e-07 1.29601597368473e-08 2.43115042246024e-08 -1.60568030841466e-08 -3.19923930807756e-09 1.03429677696695e-08 1.37099056593698e-08 5.9234048786837e-08 2.52523123934772e-08 8.17936294867714e-09 -5.72912767351403e-08 3.95757784697441e-08 2.60709285151828e-08 -4.48147783167762e-07 -8.39396108976471e-09 1.12958687602144e-08 -4.65182279780241e-08 2.55965533808402e-08 -5.66117989002402e-08 -1.54702907627055e-08 -1.8968698036947e-07 3.99530508946085e-09 6.9493798331229e-08 -1.87679932183548e-08 3.6580658342598e-09 1.79874672965817e-08 -2.5175559358928e-08 1.09893058031117e-08 8.65417780606418e-07 6.24788986124948e-08 1.2402235147847e-09 -1.10812874874412e-08 -1.36585670985261e-07 -1.42785938020939e-07 -1.3776736594398e-09 2.85207562350728e-08 -1.61942160369424e-08 3.8237920783929e-09 2.76125627957314e-09 -3.63973374430908e-09 -8.06630132183404e-09 7.28455346152686e-09 -8.63427587376181e-09 4.20860060695721e-10 -1.10849765635552e-08 -4.57118102981433e-09 4.02365440933215e-09 -8.80729050748914e-09 1.66842864641884e-09 1.50502059332251e-08 4.76418496935264e-09 1.65404751048608e-09 -7.88626061778432e-09 1.16982449204061e-09 -9.41891844468144e-10 -1.87287161116542e-08 3.36345302921746e-09 -1.48274661520815e-08 1.07791799779082e-08 1.07404667324003e-09 -2.01160520958312e-08 2.64454491140376e-08 -1.11852334290953e-08 -9.47530648115277e-10 -4.26998758479304e-09 1.93287735760848e-09 5.61919171322812e-09 1.85690746929706e-08
"R1031" -2.68948292188553e-07 3.0089743885785e-09 2.18981544864147e-08 4.00428534172531e-08 3.88230013267292e-09 7.7922366216821e-08 -5.43704690953815e-08 2.21413758431759e-08 -8.97341006609368e-09 -2.34770671975361e-08 -1.03011021622387e-08 -4.92832329867703e-08 1.19505926721089e-08 4.6681079721555e-09 -1.90597893250723e-08 8.59733131552073e-08 3.62056600627884e-08 1.0510980939433e-08 -1.70849206352012e-08 -1.25953773000153e-09 -1.72173137646838e-07 -8.46116818383434e-08 -4.66168715478747e-08 9.72593360795757e-08 6.80621286121703e-10 -1.25147187131503e-08 9.34392076859327e-10 -1.18377703511887e-07 6.24788986124949e-08 3.82136564655634e-07 2.09343431860842e-10 -1.74066868158866e-08 8.04701779102557e-08 -2.91081392563583e-08 -1.25166124056205e-08 -1.00337903470674e-08 1.38700566120631e-09 4.27287811047784e-09 -2.80188901290777e-10 1.26596879729614e-09 1.06842339770051e-08 -3.27909319160733e-09 5.25510976884291e-09 -6.89203453657547e-09 -2.0006095633177e-09 -6.19138177188152e-09 2.88483318848381e-09 -1.51256836706192e-09 8.23104521227324e-09 -4.57156665308789e-09 -1.83871148957043e-09 7.80815195767682e-10 1.89995040284297e-09 8.66710288634997e-09 6.51608641429616e-09 3.74442595063903e-08 -1.27572640392111e-08 -5.8069268058708e-08 1.54078441504252e-10 2.13039954460663e-09 6.4413449475426e-09 -4.93183313803576e-09 -4.30223603476625e-09 -8.40034737637086e-09 -4.68788723133829e-09 -5.06396949512466e-09 1.5011577698646e-08 4.94451537411663e-09
"R1032" 3.99816835388552e-09 2.18933291519903e-08 -3.92286358572552e-10 2.58261821230556e-10 1.00397792346933e-08 -5.59604807553803e-09 2.87097919378504e-09 6.45224200124912e-09 -7.67377110664119e-09 1.37999808377444e-09 -5.4498385379002e-09 2.65455587885552e-09 -4.27101589097007e-08 -1.04014421323321e-08 -2.14608247409662e-09 -8.22509713484594e-09 9.35665649785598e-09 -1.4099269834658e-08 1.48771457340864e-08 -2.10808983768541e-09 -3.09780139496928e-09 8.34640587276307e-09 2.66975654921467e-10 2.32456907231304e-09 -1.44507969403809e-08 -5.19236809652903e-09 -2.86821281190439e-08 -2.55706984577312e-09 1.24022351478467e-09 2.09343431860723e-10 6.41858529882943e-08 4.82717253488083e-09 -8.77135089428742e-09 1.08497267809102e-08 2.67619937010192e-09 8.52185832811372e-10 -7.89288751377406e-09 -1.84392807838637e-09 -1.24534288654923e-09 6.6353716481092e-09 3.09156655505814e-09 -5.95413034282845e-10 2.23611527275214e-09 -5.37538155993129e-09 6.76384637461639e-09 4.25193222508921e-09 5.80578745650767e-09 -2.39656843676079e-09 -8.19448666182887e-09 1.51025134151323e-08 4.13157034711169e-09 6.2304505019839e-09 -7.00375311273475e-09 -2.19117022695026e-11 3.14001690803099e-10 -6.51268547850838e-09 1.60759999312511e-09 1.40045176628398e-09 1.78488831074007e-08 1.50297794360106e-08 -1.15715412619038e-08 -2.66944478067467e-09 -5.16457836539863e-09 8.78516334922786e-10 -4.41471461539302e-08 5.98182819479501e-09 1.07111175395113e-09 -6.42203125523303e-09
"R1033" 2.64478619346654e-08 -1.17205093193554e-08 -4.50426337602739e-09 1.56509789998441e-08 -1.08464672225055e-07 -1.39863768992626e-08 4.6697711100338e-09 -2.71083786327584e-08 -2.98572005190778e-08 1.74852873339114e-08 -4.77652990200304e-08 -2.44052759210897e-08 1.50238564601826e-08 1.66052802903817e-09 4.87934433990481e-08 -2.7365303337716e-10 -1.28497331290945e-08 -2.79650812884925e-08 -3.24277810459403e-09 -1.36594680753432e-09 1.56883155785047e-09 3.1609697382744e-09 1.24380360277486e-08 7.2440232787315e-09 9.4417033387103e-09 2.227463544866e-08 1.7094433505464e-09 -3.62051786313776e-09 -1.10812874874412e-08 -1.74066868158865e-08 4.82717253488084e-09 1.43525603494065e-07 -8.72085344290361e-09 7.57827722731361e-09 2.41563905081379e-09 1.68037294515798e-09 1.88624446907943e-09 5.9005294236286e-09 8.40090282465604e-09 1.59509483650547e-08 8.4642982075423e-09 -9.23382642114590e-09 1.74583180653101e-09 -3.35039934465069e-09 2.60177766552828e-09 -1.21816389402619e-08 9.01359997307515e-09 5.18889907197347e-09 -1.39566252255251e-08 -1.32768797366064e-08 5.17688807793283e-10 -6.25579322190336e-10 7.39332049446249e-10 6.6756645952355e-09 6.74857195471222e-09 1.30471246915035e-08 4.56373929062518e-10 2.40858317481345e-08 -1.77676245952916e-09 -2.68780765234733e-09 9.71415371850877e-11 -2.42665185192417e-08 9.92466407289804e-09 1.10887390053713e-09 -6.819225509202e-09 -1.01002303247143e-09 -7.21870803165455e-09 -1.8216947938592e-08
"R1034" -2.06756852886281e-07 -4.88551270626367e-09 -9.97509628339974e-09 -1.25370177384104e-08 2.83436890305033e-08 2.61522159297687e-08 1.11533383679114e-08 -3.77780751531454e-09 -1.06525470371692e-08 6.54143047299107e-08 4.03222264277106e-08 -6.77775138056195e-08 -1.13459414775046e-08 5.74113835522227e-08 -5.983708987372e-08 3.15654744504908e-08 3.59879324661675e-08 -3.60970118605848e-08 3.74866633248087e-08 1.52510467497346e-08 -2.63457104094511e-07 -5.28560151238684e-09 7.15606126116916e-08 2.25535523782645e-08 8.52645518644543e-10 -5.3494491492368e-09 9.20589311915721e-09 -2.02212207731444e-08 -1.36585670985261e-07 8.04701779102558e-08 -8.77135089428732e-09 -8.72085344290363e-09 4.4476579758408e-07 -1.28165497093533e-07 4.71857546980444e-09 -1.69256272782322e-08 1.42231855272142e-08 7.83935865294917e-09 4.25296008060374e-09 6.82788233568501e-09 1.02701369747481e-08 7.6922549818098e-09 8.66091361182935e-09 -2.99874806408827e-09 -1.5674771558022e-09 3.62606809008093e-08 5.99150032980092e-09 -5.91536205392936e-09 -1.65558215449071e-08 -1.96702476263284e-08 -3.09563687569783e-09 -6.28723633279322e-10 5.74411538559758e-09 -3.46880394352146e-08 -1.36415454758208e-08 4.24720006772239e-09 1.01952674362047e-08 1.34501444784809e-08 -8.84952367582576e-09 2.48933765821004e-09 9.71130793787477e-09 -2.05273896496427e-08 2.14184928194918e-09 -3.4219362976307e-09 6.43520809913813e-09 1.55914154395683e-08 7.44830045783894e-09 -3.31701721459212e-08
"R1035" 4.85941538885539e-08 8.27797340282212e-11 1.47543529625992e-08 -2.3178355127734e-09 -1.85275118673216e-08 3.00436302040503e-09 9.95158758073904e-09 6.81223264059452e-08 -8.69226581401594e-09 -1.35582733613359e-08 -3.18695538731796e-08 -9.28788014441788e-09 -1.33587726577869e-08 7.85643584192381e-10 -7.51593119651991e-08 6.57212960833674e-09 -1.54479024308401e-07 1.43399414666984e-08 -2.50567147752099e-09 1.75535608043339e-08 7.55550096348925e-08 -8.91531180854006e-09 -1.29910744839444e-08 2.9699246256116e-09 -1.11103552675212e-08 4.15538064084598e-08 -2.39467194088504e-08 -2.14334096021198e-09 -1.42785938020939e-07 -2.91081392563582e-08 1.08497267809102e-08 7.57827722731361e-09 -1.28165497093533e-07 3.49523802513519e-07 1.36269597492618e-09 -1.55398939729192e-08 3.03112269997057e-09 -9.72969402212668e-09 1.44887075668619e-08 -1.4064823509086e-08 4.6663766494544e-09 8.30263313081894e-09 -7.29118067659256e-09 7.22176310977224e-09 4.8110360203022e-09 -2.08626773666072e-09 1.38833760753471e-08 2.53136034759772e-10 9.97272475533962e-09 -1.00347806309762e-08 4.11989283180606e-09 -1.63722104647888e-09 -3.84059962983145e-10 4.93201359320677e-09 8.99269762499142e-09 1.0338572213368e-08 -8.10315112230204e-09 1.91260877487552e-08 -1.28939594375878e-09 -6.50623396646853e-09 2.55740490006771e-08 -1.75593108788114e-08 -5.49286436904321e-09 -1.36813792550179e-09 -4.48458088742799e-09 -1.91214480178557e-08 -3.908679716339e-10 1.3664336270688e-08
"R2001" 1.4658485645921e-09 -2.25717045893216e-09 -1.32489338172484e-09 6.56538629339423e-09 -6.85855450498838e-09 1.00526576374381e-08 -7.49992285378937e-09 -9.57904488019184e-09 1.26659643155107e-09 1.57316630307591e-08 5.44479546216952e-09 -2.49507025279092e-08 -7.15307011188208e-10 1.02310840893403e-08 -1.00548084474424e-08 1.43076595496921e-08 -2.00615706004116e-09 3.62742578912894e-09 -6.47791333015888e-09 -3.40987703011255e-09 2.50087882965807e-09 -1.31387782347461e-08 3.27465769254096e-09 -6.07332811252309e-09 1.00056163485175e-09 -2.21812367155129e-09 8.43054159375796e-09 2.60580481658257e-09 -1.3776736594398e-09 -1.25166124056206e-08 2.67619937010192e-09 2.41563905081385e-09 4.71857546980449e-09 1.36269597492612e-09 1.60305610176717e-07 4.55034227582207e-10 -8.89476517571843e-09 -4.42807477907599e-08 -1.57530809640472e-08 2.5223626161656e-08 -5.90261180396395e-09 -4.01596699768363e-08 4.21195920009969e-08 -1.75174347405163e-08 -1.1947949446995e-08 -1.32175497000515e-08 2.60799519799752e-09 -2.43040995749663e-08 1.53511780316294e-08 -3.12774826539013e-08 -2.15083272384257e-08 9.83162391169248e-09 7.88181533206317e-10 2.53026168358182e-08 -1.52462822237903e-10 1.9781137369321e-08 3.68923531884584e-08 -1.32398871492191e-08 -2.83858703994032e-09 5.92924889887113e-09 -1.27259886275912e-09 3.21204499634507e-08 6.09628149486191e-09 -6.3938745093048e-08 -4.20936941004018e-09 1.68001652696662e-08 -7.69474428899142e-08 2.34118620523002e-08
"R2002" 5.43964062081923e-09 -1.52759119102897e-07 2.20307531501218e-08 6.23751590517887e-09 1.7442774664706e-09 -4.26139040348338e-09 5.95530524805437e-09 6.7543957226327e-09 3.83877073977531e-08 -5.82532234523963e-10 -1.79055294243554e-09 -2.27523629768603e-08 -4.30872668221109e-09 -4.5945691791083e-09 9.13610431186925e-10 4.39748315594183e-08 -4.661192751899e-10 -1.14651976537572e-08 5.88645724049646e-09 1.48269366959583e-08 1.62817134292692e-08 -6.14979466260511e-08 -3.5678376948261e-08 -4.04190883610174e-08 1.62944568950904e-08 2.58597095420665e-08 2.25137561646003e-08 -5.50373911134002e-09 2.85207562350728e-08 -1.00337903470674e-08 8.5218583281127e-10 1.68037294515796e-09 -1.69256272782323e-08 -1.55398939729192e-08 4.55034227582194e-10 2.05909970378192e-07 -6.66294514615093e-08 -2.2830840306713e-08 -5.63469113603856e-09 -6.10969445442846e-09 -1.57000974378283e-09 1.39193626993861e-08 4.19192586704947e-09 -1.86628869701302e-09 8.67172145283739e-09 -3.59337718884195e-09 2.00688533158646e-08 8.07337563180215e-09 -2.91426205785019e-09 5.06437256786858e-09 6.6869864618617e-09 -2.94861603701819e-09 -4.70891885609149e-09 1.16500337581295e-08 1.99321665261044e-08 -9.50005326356873e-09 1.80941252904909e-08 2.20115289062864e-08 -4.30690408709979e-08 1.79705465809361e-08 -4.30502992326451e-08 -9.79955621942036e-09 -2.05815098071325e-08 -2.8345676261985e-09 -5.86355864757082e-10 4.39544617947679e-09 2.99570970268716e-09 -1.94076677347372e-08
"R2003" 1.83874831966374e-09 4.4691207969633e-08 -9.2076776412204e-09 3.9232008531232e-09 -1.60335122799969e-09 3.9217838202697e-09 -6.19155147534248e-09 -3.87050400195509e-09 3.37383527769401e-09 -3.81755127469642e-09 3.54003728082328e-09 -1.42521407257383e-09 1.71880911262306e-09 -1.01018365882683e-09 -1.31445978378203e-09 2.0690413157199e-08 -3.30554696118761e-10 5.50729887535415e-09 -7.80216671713531e-09 4.95147824909016e-09 -5.82633696984803e-09 2.00566452116487e-08 1.10108852092532e-08 -9.33146063770435e-09 6.76653335281894e-09 -6.94175951970207e-09 5.13490874599323e-09 -4.72453762798288e-09 -1.61942160369424e-08 1.38700566120633e-09 -7.89288751377411e-09 1.88624446907936e-09 1.42231855272141e-08 3.0311226999706e-09 -8.89476517571845e-09 -6.66294514615096e-08 1.24251101262566e-07 7.08926771829074e-09 8.62787136160902e-09 2.2808711383503e-09 -9.57801831151581e-09 3.46925497718842e-09 1.89110849734989e-09 1.81623701513894e-09 -3.3351271167886e-09 -1.16748842587754e-08 1.79175339319679e-09 -1.62270729731246e-08 -6.11432499392653e-09 -6.6027106274284e-08 3.65985150723193e-09 4.4137382078964e-10 7.93985219272527e-09 4.82032645630786e-09 -1.00304411552868e-08 -1.81092719284486e-09 -4.24753604891699e-08 5.34829851633005e-09 -9.89246279295978e-09 -1.85029806136344e-08 -1.34998469478451e-08 1.64024729087001e-09 -2.78926753509464e-09 4.20603004716483e-09 1.21947610573725e-08 5.03987381910461e-09 3.40316162632721e-08 -2.31518474619908e-08
"R2005" -8.73953437729547e-09 1.25226708769203e-08 1.39070493836933e-08 -4.30518030094264e-07 -3.74284850437451e-09 -2.73974621235197e-08 7.53082892607572e-08 1.57105329678713e-09 5.29718428235386e-08 1.67318815237574e-08 2.50484570252175e-09 8.89598979899332e-08 -5.12257129832309e-09 -1.12323446959342e-08 1.76232494895701e-08 -4.2019798463417e-08 2.83375566183618e-10 -7.87326262641797e-09 9.72903720308194e-09 2.74881752762711e-08 3.05702005677493e-09 -2.33918376865112e-08 -2.42752227065371e-08 6.70208627028619e-08 6.03743119695846e-09 -1.83012269092269e-09 -1.99396656690269e-08 7.6084405100653e-09 3.82379207839269e-09 4.27287811047715e-09 -1.84392807838643e-09 5.90052942362885e-09 7.83935865294911e-09 -9.72969402212688e-09 -4.42807477907597e-08 -2.28308403067131e-08 7.08926771829093e-09 7.68287618951675e-07 -1.08859037354681e-08 -4.44661432158278e-08 8.79002251010363e-08 2.72127374026409e-08 6.00180568761338e-09 2.01330203587951e-08 7.88051600413527e-09 -2.43809724790607e-07 -1.56501486365687e-09 -3.30929072753562e-08 9.71229440608117e-08 9.81722314269516e-08 6.85291352974717e-09 2.5321789420852e-10 1.26203204431334e-09 -1.02696272305802e-07 4.15456589034912e-08 5.18364712948824e-08 -5.22613927531568e-08 -3.51838491963788e-07 -1.81379674215141e-09 -1.86608973860014e-09 5.29459105206338e-09 -2.82952973465282e-08 -1.24313591279064e-09 1.52437835097202e-10 4.05851417186163e-09 -1.39181674236839e-08 4.1064570832962e-08 -5.44621985528748e-09
"R2006" -2.03530561448207e-09 -4.97527617830048e-09 4.66223579974262e-09 1.03376082166704e-08 -1.27839666483641e-08 1.30376868721672e-08 -1.536160497252e-09 6.23776878550783e-10 -2.29987578597261e-08 -6.15117976839497e-09 4.89274204867434e-09 -1.35420732974542e-08 -1.31918519233933e-08 8.7419554419433e-09 -3.21006412089103e-08 -1.6741818507808e-08 -4.92755962571243e-09 3.11528610540623e-09 -6.64687619912545e-09 -1.17906756972797e-08 -5.77782948338454e-09 9.89947041849647e-09 -5.84713544582863e-09 2.87193871141909e-09 6.68436805740272e-09 -1.08997712273073e-09 7.15135031720233e-09 1.0552792881253e-08 2.76125627957313e-09 -2.80188901290836e-10 -1.24534288654925e-09 8.40090282465606e-09 4.25296008060372e-09 1.44887075668619e-08 -1.57530809640473e-08 -5.63469113603855e-09 8.62787136160895e-09 -1.0885903735468e-08 2.34854444125368e-07 -4.29410046252262e-09 2.02495155632705e-09 4.25424205332618e-08 5.41957510958465e-08 1.74812312795548e-08 4.44572036741712e-09 6.87347907940609e-08 1.0910290036094e-09 -3.98506573157972e-08 -1.84983894683515e-07 7.52509517716068e-09 -5.87343775649349e-09 7.694671915292e-09 -2.26162720534943e-10 -3.01375452788436e-08 -2.66209785016469e-08 -2.00266625199955e-09 1.2791264447563e-09 -1.93634267362343e-08 2.53271928149107e-09 1.63573980858259e-09 -6.20741170071894e-09 -5.82764898839343e-09 6.43538656916176e-08 6.60640137237461e-09 2.09551147330326e-09 -1.14750596406613e-07 8.87445100225331e-09 -2.02894737617706e-08
"R2007" -1.42513303084948e-08 1.4620768321992e-09 -1.43691062137107e-10 3.87137869858953e-08 -8.13686532672209e-09 -2.79463767817764e-09 -1.42653842960525e-08 5.97313447232355e-09 4.71954795888142e-08 2.76490297634302e-08 -3.20549955368959e-09 3.75964588079857e-08 2.81963232176934e-09 6.98444049249478e-09 -2.2143153155967e-09 1.05255383454139e-08 6.05237614488966e-09 1.02867824967082e-09 -5.73599117454436e-09 -3.50617418518936e-08 8.40508470628984e-09 -1.96210526736594e-08 -1.20401113818048e-09 -9.9666853142261e-09 -2.12026008915644e-09 -1.14283924235443e-09 7.27472931952838e-09 2.4116783403083e-08 -3.63973374430909e-09 1.26596879729627e-09 6.63537164810923e-09 1.59509483650547e-08 6.82788233568499e-09 -1.4064823509086e-08 2.5223626161656e-08 -6.10969445442843e-09 2.28087113835035e-09 -4.44661432158276e-08 -4.29410046252263e-09 5.83538182887623e-07 1.61640229968066e-08 -2.40122737239833e-07 -1.41953923150955e-08 -1.97769165410843e-07 -1.59565254669349e-08 -2.86969713459096e-07 4.49264592120365e-09 1.15206622242059e-08 -2.36296307284574e-07 -2.37771427849763e-09 -3.63469714046536e-09 6.97113151222819e-09 1.40359194742777e-09 2.12002510829241e-07 -9.67619352264026e-09 1.45039822461125e-08 2.82856325880012e-10 -3.76398197128769e-08 -4.26907081203437e-10 4.85533985051986e-09 4.23590762339589e-09 1.72904747665295e-08 -2.48227733620511e-08 -3.23088106988029e-10 -7.43929143202351e-09 2.58234241134821e-08 3.13550527535255e-08 5.6572894282425e-09
"R2008" 5.34549035999519e-10 -4.18894685014736e-09 5.9892136946665e-09 -3.14517153004135e-08 -1.41585093836596e-09 5.38538719963645e-09 -1.11976381836971e-08 -7.56302018381815e-09 3.68930186068768e-08 1.38824571269838e-08 -2.22455448905055e-09 -3.6845205636793e-08 1.05115999585249e-09 -3.66695459107999e-10 6.08062339495202e-10 -2.03888886599793e-08 -1.27504916559146e-09 -4.5633894967882e-09 6.61765285700299e-09 -3.60217978525715e-09 -3.98994254303771e-09 -8.79458902993806e-09 -1.71321779577089e-08 3.69564038670694e-08 1.99378334378962e-09 -1.19977180196108e-09 -1.47191920729348e-09 -2.0003572898924e-08 -8.06630132183412e-09 1.06842339770053e-08 3.09156655505796e-09 8.46429820754250e-09 1.0270136974748e-08 4.66637664945442e-09 -5.90261180396384e-09 -1.57000974378287e-09 -9.57801831151619e-09 8.79002251010372e-08 2.02495155632709e-09 1.61640229968068e-08 4.07106659776349e-07 -3.40224647155181e-08 -1.12860056097115e-07 -1.40898373544318e-07 -8.74190850211445e-09 1.02729068020322e-07 -3.68299315989287e-09 -3.70455348055716e-08 4.8361763234751e-09 4.06427356516141e-08 5.9655593114317e-09 1.16022995148756e-08 -9.62112632428186e-09 -6.48076643084272e-08 1.98663182067886e-07 2.1371755656107e-08 -5.88609277577436e-08 5.50459568380548e-08 1.79699863572986e-10 -1.70694561712367e-09 4.41711801051658e-09 -3.21383808785114e-07 2.27504777729165e-09 -1.53278198453675e-07 8.65786957572559e-11 1.30632782795278e-11 -1.24436347705807e-08 3.25613581753824e-08
"R2009" 8.97004453019885e-09 -4.57528386470391e-09 -2.15266778178596e-10 -2.57236272248221e-08 3.12325303829842e-09 -1.20535502810311e-10 -4.88530195610437e-09 1.74571029859022e-09 -2.59771110285162e-08 -3.70161927544025e-08 5.45306896292767e-09 2.35792698428994e-08 7.24848586174156e-10 -9.16957566854578e-09 -5.7685317810406e-09 7.46803911628737e-09 -8.75683934407251e-09 -8.03690674095508e-09 8.46336904269939e-09 4.38778284498296e-09 -1.9178715580162e-08 2.61373420904704e-08 1.17741810871864e-09 3.48934259183711e-08 -2.0238795592509e-09 6.66086581036865e-09 -2.86096683518683e-09 -2.54774682086218e-08 7.28455346152687e-09 -3.27909319160733e-09 -5.95413034282796e-10 -9.23382642114585e-09 7.69225498180984e-09 8.30263313081895e-09 -4.01596699768362e-08 1.39193626993862e-08 3.4692549771886e-09 2.72127374026412e-08 4.25424205332618e-08 -2.40122737239833e-07 -3.40224647155181e-08 3.72095665531993e-07 1.15422582414441e-08 3.31903054829149e-08 2.02185002432676e-08 9.10154952122406e-08 -4.8754466653033e-09 -1.84962619377965e-07 -3.27757395921088e-08 -2.98032771461073e-08 4.00684153829624e-09 -3.30614913575349e-09 1.10463692298646e-09 -3.22352416599359e-08 3.49963194640815e-08 -9.07413545724669e-09 -1.54458330282966e-08 -4.19511786371414e-09 -5.11571072507401e-09 -5.88090838173768e-09 -3.79362638226734e-09 2.98226250268984e-08 3.94377831841552e-08 -6.37557122800838e-09 4.6022353255859e-10 -2.53735343129996e-08 -9.80066651981296e-09 -5.21087847491978e-09
"R2010" 3.61343398126898e-09 1.29015981673158e-08 -2.03281930235082e-09 4.8695802070469e-08 -7.37946141803193e-09 -2.1426200873896e-08 3.55548773409373e-08 -4.93517970894411e-09 -3.28923733344387e-07 2.45169611608739e-08 6.39222663774279e-09 -3.56913281859002e-08 -1.22987871282672e-10 7.42789226490191e-09 1.50652057100769e-08 -1.77408436554742e-08 -8.45092602090291e-11 -1.54141432360923e-09 5.07319270102002e-09 5.04384763424157e-08 -1.83101439643521e-08 5.81493373803002e-08 1.59399055820359e-08 1.70710426411837e-07 -5.93450221942633e-09 -4.34750182929441e-10 -2.08429439356651e-08 -3.58909636348152e-08 -8.63427587376177e-09 5.25510976884304e-09 2.23611527275213e-09 1.74583180653104e-09 8.66091361182936e-09 -7.29118067659263e-09 4.2119592000997e-08 4.19192586704953e-09 1.89110849734973e-09 6.00180568761313e-09 5.41957510958465e-08 -1.41953923150956e-08 -1.12860056097114e-07 1.15422582414441e-08 6.85294972519714e-07 3.85706839464418e-08 5.49746751561621e-09 -1.95759201980796e-07 -2.55299007283978e-09 4.35149460105081e-08 -7.25339573284465e-08 6.45538775426188e-08 9.57442795408853e-09 -5.85379677231673e-10 -3.82400944158781e-09 3.00658020865237e-08 2.75652380317273e-08 -1.00888403529897e-07 1.83231668703942e-09 -5.50527514885603e-07 7.78636658760734e-09 7.00994942745733e-09 -1.33722093517606e-09 1.84351401829907e-07 1.87113814546911e-08 -3.10407598775819e-08 -3.10647076619999e-09 -1.89215536450895e-08 -5.52601896287339e-08 -4.49833150231829e-08
"R2011" 3.31248786923588e-08 -3.67086045561452e-09 6.63699069140119e-09 5.95383801724615e-08 -5.33875571883307e-09 9.63080394138426e-09 -2.20837690065026e-08 -3.07571894918537e-08 -8.05975475998694e-09 -4.11270232213305e-08 -2.65787874262674e-09 1.43063714057858e-08 -2.99508595105378e-10 6.63039828583725e-09 3.56603414052864e-09 5.89795458771978e-09 -9.95496079594672e-09 3.67494528693234e-09 6.58429259253016e-10 5.04806429548582e-08 -7.66346531680279e-09 -5.76293684161834e-10 2.70872972660973e-09 -2.07943680977167e-08 -1.70498912964561e-09 8.74974435047618e-09 3.42776625467282e-09 -2.15840518182796e-08 4.20860060695694e-10 -6.89203453657579e-09 -5.37538155993126e-09 -3.35039934465066e-09 -2.99874806408834e-09 7.22176310977232e-09 -1.75174347405163e-08 -1.86628869701281e-09 1.81623701513773e-09 2.01330203587935e-08 1.74812312795548e-08 -1.97769165410844e-07 -1.40898373544318e-07 3.31903054829147e-08 3.85706839464415e-08 5.1561422980862e-07 2.88920696822299e-09 1.40605706160964e-08 1.45826206265522e-09 2.84889984828262e-09 7.73260841188303e-08 -3.55111864766632e-09 3.53342495708137e-10 -3.29927218893427e-10 2.68395854507469e-11 -3.25903611534544e-07 -6.18287952553291e-08 8.1283541755567e-09 3.24376532595307e-09 -5.2015900187064e-08 2.91974111417838e-09 8.81588160694145e-09 -4.74440028564578e-09 1.11193756526602e-07 4.63227466473796e-08 6.95469175788976e-08 -9.88831429701115e-10 -1.40528064397526e-08 -2.03552918147901e-08 -2.11684503195145e-09
"R2012" 1.04305374646363e-09 -4.44819018721324e-09 -3.62384553059023e-10 -1.32653242745841e-09 4.68355830588402e-10 -2.49564000873868e-09 1.19491733466592e-09 4.50391968741044e-09 3.6357026961728e-10 4.30515372668929e-09 1.25030239914964e-08 -3.34847404236989e-09 5.43807024042002e-09 -3.34764150500805e-09 4.78999045573439e-09 -1.27054142234652e-09 2.4931622991754e-09 3.80194608029827e-09 -5.0110308087751e-09 -5.05033935950903e-09 6.70167612092007e-09 -1.14192227376191e-08 2.08877248385134e-09 -2.03407473268996e-09 3.60724216693459e-08 -9.05798490980603e-09 -2.5335875560934e-09 7.55843624138314e-09 -1.10849765635551e-08 -2.00060956331778e-09 6.76384637461634e-09 2.6017776655283e-09 -1.56747715580222e-09 4.81103602030218e-09 -1.19479494469949e-08 8.67172145283739e-09 -3.33512711678864e-09 7.8805160041354e-09 4.4457203674171e-09 -1.59565254669349e-08 -8.74190850211431e-09 2.02185002432676e-08 5.49746751561626e-09 2.88920696822311e-09 1.45896277675834e-07 -1.84134145185277e-10 -1.03907196829072e-07 -1.06488179255133e-08 2.72945912013481e-08 1.28404887336392e-10 3.22689622575276e-08 -2.17321188583766e-08 -1.47667134372587e-08 -1.45600752766012e-09 -1.94129349490382e-08 1.63363855075136e-08 9.85201555048399e-09 -1.45227641115779e-08 -2.80370272071963e-08 1.27140935252783e-08 -5.62609567524164e-09 1.64143923490927e-08 2.58587806267609e-09 7.29270585131653e-09 -2.92862784737242e-09 -4.12562324544216e-08 3.59726426795942e-08 -8.76601177577083e-08
"R2013" -1.45429792458428e-08 -7.10573607889522e-09 -1.03392130495428e-09 1.0698415638702e-07 6.45305387079617e-10 8.70500487132669e-08 2.65958279680934e-08 -2.1798829046863e-08 -2.48519279516814e-08 5.47879740729975e-08 -6.63724219390677e-10 -2.50820231767544e-07 -3.19219685334569e-09 -2.10520557102285e-08 5.35051943669306e-09 6.24491296217819e-09 5.38951696307069e-09 -2.44953678843089e-09 1.41942484097926e-08 -2.74804455543072e-08 -1.47329603869612e-08 8.79477684321068e-09 -6.57977968897329e-09 -8.36022818195104e-08 1.26444849648188e-09 -3.33751348075386e-09 3.91809716251139e-09 4.31708838589239e-08 -4.57118102981428e-09 -6.19138177188134e-09 4.25193222508919e-09 -1.21816389402619e-08 3.62606809008093e-08 -2.08626773666075e-09 -1.32175497000516e-08 -3.59337718884205e-09 -1.16748842587751e-08 -2.43809724790607e-07 6.87347907940609e-08 -2.86969713459096e-07 1.02729068020322e-07 9.10154952122404e-08 -1.95759201980795e-07 1.40605706160961e-08 -1.84134145185297e-10 1.20423570497433e-06 -6.35601706013816e-09 5.90022989856957e-08 -1.45340312708358e-07 -4.7933164067528e-08 -4.85066882662386e-09 -3.02855265528718e-09 -1.2732323674315e-09 -8.40199990981589e-07 -4.94813947470699e-08 2.43037070943845e-08 2.59730043437219e-08 2.64315755776577e-07 2.4807177963957e-09 -1.00456305153947e-08 1.1514149764658e-08 4.49782873135748e-08 -2.55855562124802e-08 1.52067215535991e-08 -1.3152192770057e-09 5.52706940983648e-09 3.32564621719662e-10 3.14346292231059e-08
"R2014" 1.38945747686067e-09 4.16826153423544e-10 -4.16887351462618e-09 6.81743095894128e-09 -5.16212659959185e-10 8.1074220928394e-09 -4.07650407604825e-09 -4.04643560039313e-09 6.95130047304653e-09 -7.21733856601174e-09 -3.33720926026297e-08 5.30518004167968e-10 -1.03564853413495e-07 -7.31778638233955e-09 -2.38807178074042e-09 1.25070604339234e-08 -3.49962255428963e-09 3.31905679047640e-09 8.43492660911438e-09 1.96005427847063e-09 -2.38393270760796e-08 -1.69605923867981e-08 1.48950487137749e-08 -8.03352015384381e-09 7.43403640809554e-09 7.37072517921931e-09 -7.2119766902308e-09 2.71148011601911e-09 4.02365440933217e-09 2.88483318848379e-09 5.80578745650767e-09 9.01359997307515e-09 5.99150032980094e-09 1.38833760753472e-08 2.60799519799752e-09 2.00688533158646e-08 1.79175339319675e-09 -1.56501486365693e-09 1.0910290036094e-09 4.49264592120363e-09 -3.68299315989284e-09 -4.87544666530328e-09 -2.55299007283975e-09 1.45826206265517e-09 -1.03907196829072e-07 -6.35601706013817e-09 2.32327247741089e-07 2.08059754253895e-09 -3.7032562492635e-09 -3.09991744457058e-09 -1.02877107828102e-08 1.06627495319063e-08 5.21810346358745e-10 -9.68634100725411e-10 8.14961983264212e-10 -1.77241924839423e-09 5.02608195076253e-10 2.97949351894299e-09 -6.40338957603875e-08 -4.1502243524758e-09 6.23242750521061e-09 2.8445791764337e-10 1.08508563802427e-08 1.46855031542203e-09 -2.17396533049534e-08 1.0932567189536e-08 -1.6798961345606e-08 3.32058252875762e-08
"R2015" 4.13367197003498e-09 4.0216724537814e-09 -7.57644720362692e-10 1.67692941817987e-08 -3.11479581449194e-09 -1.97676137066896e-08 -1.67956160484924e-09 1.77501103713581e-08 -3.1729561746542e-09 9.18401494717718e-10 1.29092704301601e-09 5.11757508741225e-09 -3.46350558484401e-09 -1.56117557828363e-08 1.45006150353442e-08 -2.68653892957183e-08 1.49787832574935e-09 5.75560895536779e-09 -1.13843691577129e-08 -2.96082069988687e-10 1.31359551383575e-08 1.64484877878073e-08 -8.92222156472383e-09 -2.98192806363946e-08 3.22591920539892e-09 -1.89652985334405e-09 -1.14510995861379e-08 1.37211448043071e-08 -8.80729050748912e-09 -1.51256836706186e-09 -2.39656843676077e-09 5.18889907197343e-09 -5.91536205392937e-09 2.53136034759752e-10 -2.43040995749662e-08 8.07337563180225e-09 -1.62270729731245e-08 -3.30929072753564e-08 -3.98506573157973e-08 1.15206622242059e-08 -3.70455348055717e-08 -1.84962619377965e-07 4.35149460105081e-08 2.84889984828319e-09 -1.06488179255133e-08 5.90022989856956e-08 2.08059754253895e-09 3.91129153279171e-07 1.06501883175722e-08 2.56004932827828e-08 5.57143752314416e-09 1.37074101902532e-10 1.88899362615192e-09 -4.98203935746931e-08 -2.97706797199332e-08 -5.27590564273946e-09 7.7323980527778e-09 -2.16967955552494e-08 7.61107901223569e-09 9.58816431620648e-09 -1.16845128305391e-08 1.5358474048348e-08 -2.72168689368703e-07 2.26111132167559e-08 1.99521096437652e-09 3.91673286669926e-08 1.0646664394975e-07 -3.20143993000063e-08
"R2016" -6.07874406251196e-09 6.12489453687546e-09 -2.61015525651004e-09 -5.79280854173684e-09 1.73437940980563e-08 8.05808506877645e-10 4.36524902439105e-09 -3.53550377449544e-09 3.60254386547636e-08 1.08248526386838e-08 -4.37993102402818e-09 -2.09578147319653e-08 9.84532731995228e-09 3.40831842475317e-09 1.04884316561172e-08 1.32777642248586e-08 -2.85219565577828e-09 9.21242960549086e-10 3.15316592371299e-09 2.67616433252231e-09 5.51211861388465e-09 -3.60722887199792e-08 4.86493948995379e-09 -2.02326456113695e-08 -6.28347546321994e-10 -2.09360415647524e-10 -3.84597973829502e-09 -1.18485971106656e-08 1.66842864641882e-09 8.23104521227319e-09 -8.19448666182881e-09 -1.39566252255251e-08 -1.65558215449072e-08 9.97272475533962e-09 1.53511780316294e-08 -2.9142620578502e-09 -6.11432499392654e-09 9.71229440608118e-08 -1.84983894683515e-07 -2.36296307284574e-07 4.83617632347503e-09 -3.27757395921088e-08 -7.25339573284465e-08 7.73260841188306e-08 2.72945912013481e-08 -1.45340312708358e-07 -3.70325624926351e-09 1.06501883175722e-08 4.63873940791731e-07 2.80683290281959e-08 1.29206148186948e-08 -2.98656225606106e-09 -1.94985949453954e-09 3.92956472194488e-08 2.60872248150966e-08 5.61167655368962e-10 5.49773832171308e-09 1.9893076900275e-08 -6.64937263470461e-09 -4.16832950065691e-09 7.60069782968985e-09 -2.02639831441494e-08 -4.8409119911113e-08 -1.17435421381045e-08 5.41424552615983e-09 1.62681592607325e-08 -1.58135442636378e-09 -1.68544439495851e-08
"R2017" 4.59885555148499e-09 6.27151363281141e-08 -3.14036954856216e-09 -8.3028550838295e-08 1.94436877042457e-09 -6.02484113537102e-10 -1.0634992696967e-09 -9.99344254654499e-09 1.49951718352226e-07 4.12966376542987e-09 6.68240061100743e-09 -4.23779729018614e-08 2.3335194781594e-09 7.83162556006219e-09 2.02974434860041e-08 -5.23041293429363e-07 -9.73249767072073e-09 -8.08346821219481e-09 1.95407677672869e-08 3.90456292499532e-09 -7.52617285500821e-09 1.77162070593896e-07 2.55120144843551e-08 -5.06138085735043e-08 -8.78589417408603e-09 -3.11357207921879e-09 -8.65703723687046e-08 1.75434762750151e-07 1.5050205933225e-08 -4.571566653088e-09 1.51025134151323e-08 -1.32768797366064e-08 -1.96702476263285e-08 -1.00347806309762e-08 -3.12774826539015e-08 5.06437256786843e-09 -6.60271062742841e-08 9.81722314269523e-08 7.52509517716064e-09 -2.37771427849748e-09 4.06427356516132e-08 -2.98032771461075e-08 6.45538775426188e-08 -3.55111864766685e-09 1.28404887336387e-10 -4.79331640675278e-08 -3.09991744457051e-09 2.5600493282783e-08 2.80683290281959e-08 9.73801343097046e-07 5.024342977362e-11 7.15955972134469e-09 -1.46337460230849e-08 6.1624420485879e-08 -1.03856052900479e-07 -4.36860754021978e-07 5.49596720360096e-08 -1.79609669280005e-07 5.77761980548541e-09 2.35146215688739e-08 -4.93079694123523e-09 -1.33617875347571e-07 1.83570810515795e-08 4.6824983361285e-08 -1.21585693063601e-08 -2.58786128355482e-08 -1.1765028587294e-10 2.02192421117204e-08
"R2018" 2.64927633969268e-09 -6.37000607482212e-10 -2.09574674082353e-09 -6.54734482106941e-10 -1.4936605950682e-09 2.71556079018715e-09 2.79406005363532e-09 -3.92422685581481e-09 -7.50183934573619e-09 -1.81173184283634e-09 -1.57471837066242e-09 -2.78885049396238e-09 -8.63576065388718e-09 -2.22785912663327e-09 -2.18079903115554e-09 -1.38174195769265e-08 -2.3978991967398e-09 -2.45236480812693e-09 3.51136735865276e-09 2.53117289351295e-09 9.93732618350205e-10 -4.77105986174241e-09 -1.26619035939827e-09 -1.66016202723702e-09 6.89979332063354e-10 3.24395368918796e-09 -6.41354847061595e-09 7.40516920864069e-09 4.76418496935269e-09 -1.8387114895705e-09 4.13157034711175e-09 5.17688807793249e-10 -3.09563687569783e-09 4.11989283180607e-09 -2.15083272384256e-08 6.68698646186161e-09 3.65985150723173e-09 6.85291352974715e-09 -5.87343775649347e-09 -3.63469714046534e-09 5.96555931143159e-09 4.00684153829626e-09 9.57442795408867e-09 3.53342495707999e-10 3.22689622575276e-08 -4.85066882662381e-09 -1.02877107828102e-08 5.57143752314423e-09 1.29206148186948e-08 5.02434297736236e-11 7.22539599500043e-08 2.65765935441627e-09 -3.44121443161508e-08 -9.92480094965475e-10 9.94528353475419e-09 2.91262825670337e-08 -3.87751828153034e-08 -4.008051761743e-09 3.88085747442055e-09 1.36218480014768e-09 8.50317262663853e-10 -1.81641402351658e-08 1.00103636705561e-08 2.28891361364367e-08 -3.82985104017687e-09 6.89820539871886e-09 1.89085875691114e-08 -9.35643137873644e-08
"R2019" -1.15265982965259e-09 3.23424020231036e-09 -6.324957447083e-10 -7.64124301940212e-10 2.15801631724083e-09 -3.25770705380936e-09 -9.34287418366542e-10 1.09009824219223e-09 -1.08925145637593e-09 2.12984888674805e-09 -3.54327691101026e-09 -1.92483029871666e-09 5.96174654412815e-09 2.65422944099516e-09 -1.46868647282007e-09 -5.69805537541962e-09 3.45226218311311e-09 -2.97143846834769e-09 2.33004574672008e-09 -9.75128102309801e-10 5.80535694025883e-10 2.072355630647e-09 -3.807336380956e-09 6.20961340604568e-10 1.44164536656837e-10 1.84273776938926e-10 4.89129313540941e-10 2.62849065808355e-09 1.65404751048607e-09 7.80815195767753e-10 6.23045050198385e-09 -6.25579322190307e-10 -6.28723633279341e-10 -1.63722104647891e-09 9.83162391169263e-09 -2.94861603701804e-09 4.41373820789586e-10 2.53217894208253e-10 7.694671915292e-09 6.97113151222816e-09 1.16022995148757e-08 -3.30614913575342e-09 -5.85379677231658e-10 -3.2992721889345e-10 -2.17321188583766e-08 -3.02855265528719e-09 1.06627495319063e-08 1.37074101902642e-10 -2.98656225606102e-09 7.15955972134477e-09 2.65765935441621e-09 4.12480708516809e-08 -1.40337612600534e-08 3.7410969871508e-10 9.12098922135033e-09 -1.22305867644534e-09 -1.50729950371851e-08 7.61435152637427e-09 -6.62122110404167e-09 -4.94495281137813e-09 1.44058726401912e-09 -1.53868722549283e-08 -2.84614661916163e-08 2.34151346073104e-09 -1.24929212169663e-08 -6.77418199277414e-09 -1.23272835964536e-08 2.70412904281007e-08
"R2020" -1.92490141155121e-09 3.21842036306257e-09 -1.19519903049228e-09 -1.5584661041466e-09 -6.52727035378731e-10 2.20805600367109e-09 5.20060744258052e-10 -1.66942372081832e-09 3.02989090382901e-09 2.09125036155959e-10 2.58835215818087e-09 4.27382927719518e-10 -8.83574701990997e-10 9.98829834634389e-10 1.38390392626308e-09 9.52609185789392e-09 -3.82844882407066e-09 3.29769439694716e-09 -3.69285989828213e-09 5.85922610013375e-11 1.19128127109949e-10 -4.06180916780925e-09 1.24765524184951e-09 -4.17109045702851e-10 -2.42517030533285e-09 7.87068817810715e-10 -4.84258220588426e-10 -1.01504575030668e-09 -7.88626061778433e-09 1.89995040284307e-09 -7.00375311273477e-09 7.39332049446239e-10 5.74411538559759e-09 -3.84059962983148e-10 7.88181533206363e-10 -4.70891885609153e-09 7.93985219272517e-09 1.26203204431311e-09 -2.26162720534921e-10 1.40359194742777e-09 -9.62112632428178e-09 1.10463692298641e-09 -3.8240094415878e-09 2.68395854509617e-11 -1.47667134372587e-08 -1.27323236743157e-09 5.2181034635878e-10 1.88899362615184e-09 -1.94985949453955e-09 -1.46337460230849e-08 -3.44121443161506e-08 -1.40337612600535e-08 5.97593594403403e-08 3.31433908437711e-09 4.75472670909921e-09 4.33318753078574e-09 -9.72624690302588e-09 -1.27605325816033e-09 1.07715971039743e-08 -3.15076558588105e-08 5.28345701504591e-09 8.29923589377346e-09 -2.13503210342426e-08 -6.73905966929182e-10 1.37231484482138e-08 5.73379670739376e-09 1.15588297853508e-08 1.66869565610187e-08
"R2021" -7.93877359060747e-09 5.81878839378819e-09 -1.08923248248181e-08 -2.93811735769815e-07 8.95742825099469e-09 -1.09110358629132e-07 -2.26709612273042e-08 5.81807815410716e-08 7.95372302670702e-08 -2.22331043743938e-09 3.61298676070827e-09 9.62029341466728e-08 5.96350486823e-10 3.93781013669158e-09 -3.31453950536067e-09 -8.94715939727096e-08 -5.21524540057633e-11 4.33954510363743e-10 -1.3981263738289e-08 1.44712362616578e-08 1.53022283436554e-08 6.00413556757757e-09 1.76915696329392e-08 3.24324062049592e-07 -1.44250078189031e-09 -2.47667362995285e-09 1.45453978696334e-09 -7.91288199098638e-08 1.16982449204074e-09 8.66710288635014e-09 -2.19117022696551e-11 6.67566459523545e-09 -3.46880394352146e-08 4.93201359320684e-09 2.53026168358182e-08 1.16500337581292e-08 4.8203264563083e-09 -1.02696272305802e-07 -3.01375452788435e-08 2.12002510829241e-07 -6.48076643084265e-08 -3.22352416599358e-08 3.00658020865238e-08 -3.25903611534543e-07 -1.45600752765996e-09 -8.40199990981591e-07 -9.68634100725383e-10 -4.98203935746931e-08 3.92956472194489e-08 6.16244204858783e-08 -9.92480094965419e-10 3.74109698715022e-10 3.31433908437728e-09 1.35073370895798e-06 7.50436534708467e-08 -4.13455531872673e-08 -1.35687799339395e-08 -7.61686243122603e-08 1.4967364528202e-10 1.51945275300118e-10 -1.38283544983137e-08 -1.83945488881843e-07 9.67923578554476e-09 -4.40245614293291e-08 3.3026606823769e-09 2.19260627429965e-09 -1.19794508783855e-08 -1.70358751833242e-08
"R2022" 1.48957082898717e-08 -1.09402241560914e-08 -1.37449818301458e-09 8.83367709166821e-09 -7.37438883939034e-09 -1.02893483476112e-09 1.28308236994441e-08 -5.42216187992316e-09 -3.90061476445814e-08 -2.62308257242918e-09 4.05400161698271e-09 5.71729133045468e-09 9.09854960471069e-11 -5.62569642138712e-10 5.16483228429393e-09 4.17258307738932e-08 2.30587125908467e-09 -1.32856946882243e-09 -3.01157617244496e-09 -8.45252535455606e-09 -5.80063389352261e-09 5.28819519800822e-08 -2.09430801610044e-08 -2.97895872625204e-09 -6.91838225769843e-10 1.37570778291678e-09 -3.73048023356256e-09 -2.65076821448938e-08 -9.41891844468093e-10 6.51608641429626e-09 3.14001690803199e-10 6.74857195471212e-09 -1.36415454758208e-08 8.99269762499154e-09 -1.52462822237785e-10 1.99321665261043e-08 -1.00304411552868e-08 4.15456589034912e-08 -2.66209785016469e-08 -9.67619352264034e-09 1.98663182067886e-07 3.49963194640816e-08 2.75652380317272e-08 -6.18287952553292e-08 -1.94129349490382e-08 -4.94813947470696e-08 8.14961983264208e-10 -2.97706797199331e-08 2.60872248150966e-08 -1.03856052900479e-07 9.94528353475426e-09 9.12098922135032e-09 4.75472670909927e-09 7.50436534708465e-08 8.27026130266047e-07 -1.18524971066904e-08 -4.02180257537105e-07 4.47693756048577e-08 -4.62965952591292e-09 1.55425569330212e-08 8.67725602413022e-10 -3.10327810580218e-07 -4.67349786496837e-08 -2.92282494051298e-07 -1.60277805643937e-09 1.33227415584526e-08 -1.46594964614631e-08 6.09958751183296e-08
"R2023" -2.70823950088969e-08 -4.32882822905337e-08 -1.98300345819104e-08 -2.42106491641819e-08 -1.70697289491121e-09 5.65448341692682e-10 -3.05323843157163e-10 1.22719685766689e-08 -1.33029701911765e-07 -2.02316989951875e-08 -1.09179094149337e-08 1.20467887931139e-07 -5.99108355494224e-09 1.70804858291562e-09 -1.36537118870348e-08 2.36128551383736e-07 -5.56966445033155e-09 -3.01340931217302e-09 9.18521821619735e-10 -6.71840799317413e-08 1.8024986737831e-08 -4.92222727721621e-07 3.12190901157329e-08 1.59162381564936e-07 -7.91495526717832e-10 6.26657920083094e-09 9.46277115261656e-08 1.98869659359268e-08 -1.87287161116542e-08 3.74442595063903e-08 -6.51268547850837e-09 1.30471246915033e-08 4.24720006772238e-09 1.0338572213368e-08 1.97811373693207e-08 -9.50005326356856e-09 -1.81092719284494e-09 5.18364712948824e-08 -2.00266625199954e-09 1.45039822461125e-08 2.13717556561071e-08 -9.07413545724654e-09 -1.00888403529898e-07 8.12835417555661e-09 1.63363855075136e-08 2.43037070943843e-08 -1.77241924839423e-09 -5.27590564273944e-09 5.61167655368957e-10 -4.36860754021978e-07 2.91262825670337e-08 -1.22305867644533e-09 4.33318753078567e-09 -4.13455531872672e-08 -1.18524971066903e-08 6.57453236312414e-07 -5.86310032146381e-08 -2.52617587054659e-08 1.09438113495305e-08 -1.33923956710808e-08 -2.41906699404857e-08 1.60019443622739e-08 1.11370026188899e-09 -7.3538192111229e-09 4.87511327443882e-09 9.4863075069233e-09 7.98048036286527e-09 -5.94432686150536e-08
"R2024" -1.88120532250587e-09 -1.17908808024129e-08 2.12955622802302e-09 7.17831292535908e-09 2.68120699980176e-09 3.02834879407998e-09 -2.60240388243223e-09 4.6972486215709e-09 2.18594695880432e-08 9.93376897148827e-10 -3.29068323517396e-09 -2.66643646414602e-08 2.1681691653422e-09 -5.984592907175e-09 -3.66799466155761e-09 -3.6767262964532e-09 1.53361081020961e-09 7.6743072291034e-10 -3.58865065351824e-10 1.26270300357548e-08 7.69786953451318e-09 2.05845928554168e-09 -3.92342226301839e-09 4.42956792593075e-09 -2.13918218492247e-09 -9.08792818632164e-10 1.09790805425754e-08 -1.06803300948416e-08 3.36345302921751e-09 -1.27572640392111e-08 1.60759999312517e-09 4.56373929062513e-10 1.01952674362047e-08 -8.10315112230206e-09 3.68923531884585e-08 1.80941252904909e-08 -4.24753604891697e-08 -5.22613927531567e-08 1.27912644475635e-09 2.82856325880053e-10 -5.88609277577435e-08 -1.54458330282965e-08 1.8323166870393e-09 3.2437653259531e-09 9.85201555048397e-09 2.59730043437219e-08 5.02608195076266e-10 7.7323980527779e-09 5.49773832171308e-09 5.49596720360098e-08 -3.87751828153034e-08 -1.5072995037185e-08 -9.72624690302604e-09 -1.35687799339395e-08 -4.02180257537106e-07 -5.86310032146382e-08 3.59974160561433e-07 -8.50429762960038e-09 1.0751315550142e-08 1.76215942969276e-09 -1.14591596751357e-08 1.51465255138597e-07 3.106624278428e-08 6.06950156903186e-08 -2.47796631903558e-09 -5.24050398544043e-09 -3.79806222058725e-08 -2.25575638942383e-08
"R2025" -4.99596696986755e-09 -1.860316454626e-08 -5.82270591745498e-09 1.87851745564414e-07 -8.04222629656021e-09 -1.77162573161688e-08 7.12172660528324e-08 1.02172866654503e-08 7.76695865904747e-08 -4.70275937212963e-08 -7.50308517787355e-09 1.09367771024002e-07 -2.10005652543869e-10 5.771451723336e-09 -1.7973868728417e-08 7.59125479786397e-08 -7.428921505924e-09 5.02718564589831e-09 -8.31134017289167e-09 1.48493713183403e-08 2.63508369130143e-08 8.96860222288148e-08 -1.95633054485957e-08 -6.49775710402837e-07 -2.68447484923248e-10 5.13435057639016e-09 1.99389145889265e-08 2.06429608815984e-07 -1.48274661520815e-08 -5.80692680587078e-08 1.40045176628394e-09 2.40858317481346e-08 1.34501444784809e-08 1.91260877487551e-08 -1.32398871492191e-08 2.20115289062866e-08 5.34829851633001e-09 -3.51838491963788e-07 -1.93634267362344e-08 -3.76398197128768e-08 5.50459568380549e-08 -4.19511786371418e-09 -5.50527514885602e-07 -5.20159001870647e-08 -1.45227641115779e-08 2.64315755776577e-07 2.979493518943e-09 -2.16967955552494e-08 1.98930769002749e-08 -1.79609669280004e-07 -4.00805176174305e-09 7.61435152637428e-09 -1.27605325816041e-09 -7.61686243122603e-08 4.47693756048576e-08 -2.52617587054658e-08 -8.50429762960022e-09 1.38907779468969e-06 -4.76352833174359e-09 8.23898439535083e-10 -8.43875121685355e-09 -7.36500168471079e-07 1.26251272987778e-09 3.58064110731855e-08 -9.03578544892942e-10 1.83760230973166e-08 -2.10012310936538e-08 2.87367491980222e-08
"R2026" -3.85193821266798e-10 1.66566365220236e-08 -1.09278825210089e-08 2.74266597328345e-09 5.66345544492864e-09 -6.05746128794182e-09 -2.1515467973461e-10 6.05182472226112e-09 -1.52504647043675e-08 2.39189142957313e-09 2.31482881484052e-08 6.25400017367076e-09 -2.38098408159851e-08 -5.1911312993014e-09 -3.20482649769526e-09 -1.50350717636116e-08 -4.80951946175997e-09 -7.98123343636102e-11 -7.33277390562487e-09 -4.12579148463989e-09 5.09860484831414e-09 1.17754360224867e-08 -7.68973703589479e-10 1.11105827425477e-08 -1.25580222593502e-07 3.21928436715981e-08 2.03626336481182e-08 -1.26568537846943e-09 1.07791799779082e-08 1.54078441504293e-10 1.78488831074006e-08 -1.77676245952916e-09 -8.84952367582579e-09 -1.28939594375877e-09 -2.83858703994025e-09 -4.30690408709979e-08 -9.89246279295972e-09 -1.8137967421514e-09 2.53271928149103e-09 -4.26907081203437e-10 1.79699863573006e-10 -5.11571072507403e-09 7.78636658760733e-09 2.91974111417835e-09 -2.80370272071962e-08 2.48071779639570e-09 -6.40338957603876e-08 7.6110790122357e-09 -6.64937263470461e-09 5.77761980548549e-09 3.88085747442055e-09 -6.62122110404166e-09 1.07715971039743e-08 1.49673645281977e-10 -4.6296595259129e-09 1.09438113495305e-08 1.0751315550142e-08 -4.76352833174363e-09 2.07605708890231e-07 -1.2059128107716e-08 -8.92353321177059e-09 -1.80412364457523e-10 6.26106098875173e-09 1.33763114456464e-09 5.69074107142434e-09 1.82242067208716e-08 9.17905980802471e-09 -4.1226212573013e-08
"R2027" -2.96763912717702e-10 -8.33484387189188e-09 -6.0422654051417e-10 8.73520103540753e-10 6.96778525284068e-09 -9.58376786163789e-10 -1.28370687302432e-09 2.51924209890419e-09 -1.56718659894506e-09 -1.87943813770235e-09 -6.47342461948502e-09 8.2905455031387e-09 9.63161199767048e-09 1.48690234589027e-09 -5.87097589354566e-09 -1.55417497797963e-09 8.67307570805858e-09 -4.69526326026651e-09 5.79926143402107e-09 1.77645965728207e-10 -5.54627299891787e-09 -4.23117293075078e-09 1.79143949639715e-09 -1.19178255032546e-09 1.05216705323709e-08 -8.08095456037721e-09 4.46981309137296e-09 3.31252717784285e-09 1.07404667323999e-09 2.13039954460678e-09 1.50297794360105e-08 -2.68780765234729e-09 2.48933765820985e-09 -6.50623396646852e-09 5.92924889887124e-09 1.79705465809359e-08 -1.85029806136344e-08 -1.86608973859972e-09 1.6357398085826e-09 4.85533985051974e-09 -1.70694561712359e-09 -5.88090838173771e-09 7.00994942745735e-09 8.81588160694132e-09 1.27140935252783e-08 -1.00456305153949e-08 -4.15022435247582e-09 9.58816431620645e-09 -4.16832950065695e-09 2.35146215688741e-08 1.36218480014773e-09 -4.94495281137814e-09 -3.15076558588107e-08 1.51945275299919e-10 1.5542556933021e-08 -1.3392395671081e-08 1.76215942969259e-09 8.23898439535075e-10 -1.2059128107716e-08 9.06415725009987e-08 -4.31255853367265e-08 -6.40818229431127e-09 9.23858523382316e-09 -3.17077738427491e-09 -3.09725251389847e-08 -1.5824875749952e-09 -6.16935580894541e-09 -1.99096756890328e-08
"R2028" -8.70025005684147e-09 -8.80583027656244e-09 2.25031291308146e-08 -6.62450947752466e-09 -8.92158508283915e-09 2.14929844204374e-09 -4.74085407597069e-09 3.46452813887787e-09 -1.25077425401534e-08 4.18241251940255e-09 5.4878131566606e-09 3.75974323116621e-10 1.0060260995635e-08 -3.70216201640903e-09 -3.30823117388315e-10 -4.32522224767678e-08 -7.64409484811652e-09 -1.84056871507698e-09 1.50232059470027e-10 -1.74334374679489e-09 8.24336653552596e-09 7.40062010217988e-08 -2.02648568618051e-08 1.13343794979517e-08 -1.41798183970116e-08 1.07957312260578e-08 -6.04645159833063e-08 1.50024024877945e-09 -2.01160520958312e-08 6.4413449475428e-09 -1.15715412619038e-08 9.71415371850959e-11 9.71130793787469e-09 2.5574049000677e-08 -1.27259886275924e-09 -4.30502992326455e-08 -1.34998469478456e-08 5.29459105206462e-09 -6.20741170071883e-09 4.23590762339591e-09 4.41711801051664e-09 -3.79362638226737e-09 -1.33722093517604e-09 -4.74440028564656e-09 -5.62609567524159e-09 1.1514149764658e-08 6.23242750521059e-09 -1.16845128305392e-08 7.60069782968989e-09 -4.93079694123549e-09 8.50317262663896e-10 1.44058726401898e-09 5.28345701504589e-09 -1.38283544983136e-08 8.67725602412944e-10 -2.41906699404859e-08 -1.14591596751356e-08 -8.43875121685337e-09 -8.92353321177071e-09 -4.31255853367263e-08 1.70829146732936e-07 4.81084923639338e-09 1.27465282724828e-08 1.54436668837897e-09 3.07148611063008e-09 -1.29811624220678e-09 -8.57485637019737e-09 3.05700126833124e-08
"R2029" -5.55109948509845e-09 2.70089348188061e-09 1.8551906836697e-09 6.51644569248577e-08 1.27834459663945e-08 4.07142858871061e-08 -5.20530666442572e-08 1.02152006019619e-09 -9.94130937819827e-09 7.22816838333971e-09 5.02817064013368e-09 -6.65365690876281e-08 -4.93537268147992e-09 -6.56726981584146e-09 -4.91857856050465e-09 7.66874122598991e-08 1.10326766393487e-08 2.8135370465325e-09 -4.56254175778657e-09 -2.53205253329552e-08 8.65101473224986e-09 -1.67323528099901e-08 1.70168310855311e-08 2.43479172468364e-07 3.28113336682002e-09 -5.16474644254398e-09 1.15237232822937e-09 -1.42956632661819e-07 2.64454491140377e-08 -4.93183313803561e-09 -2.66944478067465e-09 -2.42665185192421e-08 -2.05273896496422e-08 -1.75593108788114e-08 3.21204499634503e-08 -9.79955621942046e-09 1.64024729087001e-09 -2.82952973465273e-08 -5.82764898839308e-09 1.72904747665292e-08 -3.21383808785112e-07 2.98226250268982e-08 1.84351401829907e-07 1.11193756526603e-07 1.64143923490927e-08 4.4978287313574e-08 2.84457917643492e-10 1.53584740483477e-08 -2.02639831441496e-08 -1.3361787534757e-07 -1.81641402351658e-08 -1.53868722549283e-08 8.29923589377401e-09 -1.83945488881842e-07 -3.10327810580217e-07 1.60019443622739e-08 1.51465255138597e-07 -7.36500168471078e-07 -1.80412364457448e-10 -6.40818229431077e-09 4.81084923639409e-09 1.22257291704919e-06 -1.26772131421701e-08 4.86463621015622e-08 -6.4434682495792e-11 4.15052944801528e-10 5.43535812062293e-08 -2.39879985201507e-08
"R2030" 1.90824383973342e-09 -2.18794377688216e-10 -3.67557712964666e-09 -1.35272625409624e-08 -2.11834222205054e-09 8.77360830563683e-09 5.51208007024065e-09 -8.55770641090715e-09 1.72296791367155e-08 -6.11592505048081e-09 -9.69628383568480e-09 6.84749203643496e-09 5.9653643224894e-09 6.96893535980458e-09 4.09206550880445e-09 1.27479468947835e-08 7.30264403126721e-10 7.24767918074804e-09 -4.47945006753058e-09 1.66431932323689e-08 9.01751855574907e-09 -3.29610267242103e-08 5.95906944594176e-09 -2.48374514455353e-08 -7.70113245558279e-09 -1.48580891027562e-09 1.72707031917379e-08 8.7071756140074e-09 -1.11852334290953e-08 -4.30223603476626e-09 -5.16457836539862e-09 9.92466407289805e-09 2.14184928194925e-09 -5.49286436904317e-09 6.09628149486196e-09 -2.05815098071325e-08 -2.78926753509459e-09 -1.24313591279064e-09 6.43538656916177e-08 -2.4822773362051e-08 2.27504777729179e-09 3.94377831841552e-08 1.8711381454691e-08 4.63227466473796e-08 2.58587806267603e-09 -2.55855562124803e-08 1.08508563802427e-08 -2.72168689368704e-07 -4.84091199111129e-08 1.83570810515796e-08 1.00103636705561e-08 -2.84614661916163e-08 -2.13503210342426e-08 9.6792357855448e-09 -4.67349786496839e-08 1.11370026188908e-09 3.10662427842799e-08 1.26251272987777e-09 6.26106098875175e-09 9.23858523382324e-09 1.2746528272483e-08 -1.26772131421698e-08 5.25887362439742e-07 2.94297168323536e-08 3.03968989424962e-09 -6.45190633096245e-08 -2.2862305076778e-07 -3.51562547790073e-08
"R2031" -2.29940781235232e-09 8.38788221198053e-09 -9.82558374258037e-11 2.69653760197983e-09 3.26562117165471e-09 -1.21188844543221e-08 -1.81710971390226e-10 1.16967189075129e-08 1.9666045435236e-08 3.06691644201594e-09 -5.24324794002303e-09 8.67832328842715e-09 2.3991491754779e-09 -4.10352473599371e-09 1.3215188949905e-09 -2.07318263325833e-08 -2.11627806824108e-09 1.2634430874881e-09 -1.43721170618869e-09 -3.08400185505638e-10 8.53904307163049e-09 4.40852357570047e-09 5.36770246963703e-09 -2.17896509671916e-08 -6.07799849239e-10 2.34533257785298e-09 -1.11926813556428e-08 5.35251391354832e-09 -9.47530648115299e-10 -8.40034737637094e-09 8.78516334922725e-10 1.10887390053716e-09 -3.42193629763064e-09 -1.3681379255018e-09 -6.3938745093048e-08 -2.83456762619864e-09 4.20603004716476e-09 1.52437835097543e-10 6.60640137237461e-09 -3.2308810698811e-10 -1.53278198453674e-07 -6.37557122800833e-09 -3.1040759877582e-08 6.95469175788977e-08 7.2927058513165e-09 1.5206721553599e-08 1.46855031542201e-09 2.26111132167559e-08 -1.17435421381045e-08 4.6824983361285e-08 2.28891361364367e-08 2.34151346073106e-09 -6.73905966929092e-10 -4.40245614293292e-08 -2.92282494051298e-07 -7.35381921112289e-09 6.06950156903184e-08 3.58064110731855e-08 1.33763114456463e-09 -3.17077738427481e-09 1.54436668837924e-09 4.86463621015617e-08 2.94297168323538e-08 2.88673081822262e-07 -2.75066410214698e-09 -2.23282842998872e-09 -1.12592336754718e-08 -5.53234350155276e-08
"R2032" 2.72104742427614e-09 -1.10262882004145e-08 2.46442723477881e-09 -7.12790871842461e-10 -3.33133102650283e-09 -7.45799849136521e-10 9.1835068710767e-10 -4.12844436715088e-09 4.26234916455873e-09 3.67764651651844e-10 2.2801007983756e-08 -4.38246601660352e-09 1.20713339220587e-08 5.28174036253142e-09 3.13271841088498e-09 9.27370779054168e-09 -1.03224696731763e-08 1.39193909419901e-08 -1.54368849910901e-08 6.35009362447107e-10 -2.20330020279285e-10 -7.7153336850992e-09 5.05965923876783e-09 -1.56731788407566e-09 -7.73036401479051e-09 3.16428134732003e-09 1.52548610281802e-08 -1.61203172345803e-09 -4.26998758479307e-09 -4.68788723133811e-09 -4.41471461539302e-08 -6.81922550920199e-09 6.43520809913807e-09 -4.48458088742798e-09 -4.20936941004019e-09 -5.8635586475692e-10 1.21947610573727e-08 4.05851417186175e-09 2.09551147330328e-09 -7.43929143202353e-09 8.65786957573547e-11 4.60223532558648e-10 -3.10647076619999e-09 -9.88831429701359e-10 -2.92862784737241e-09 -1.31521927700574e-09 -2.17396533049534e-08 1.99521096437654e-09 5.41424552615984e-09 -1.21585693063603e-08 -3.82985104017689e-09 -1.24929212169663e-08 1.37231484482138e-08 3.30266068237693e-09 -1.60277805643938e-09 4.87511327443883e-09 -2.47796631903554e-09 -9.03578544892762e-10 5.69074107142437e-09 -3.09725251389847e-08 3.07148611062998e-09 -6.44346824955715e-11 3.03968989424959e-09 -2.75066410214697e-09 5.8087358772108e-08 -5.53895492085308e-09 -7.12913734707288e-10 1.85309534563106e-08
"R2033" 6.31036865974318e-09 -1.67131351864099e-09 -2.84654275773164e-09 -7.61740620297096e-09 2.56852054858835e-09 8.32390401585774e-09 2.95036223716486e-09 -9.5270530554325e-09 -7.66781752985987e-09 -8.64945943188992e-09 -2.62569265849165e-10 1.35566737735022e-09 2.71801117751327e-09 -2.1678172504021e-09 -1.72108397652454e-09 4.39763645775711e-09 3.7490530321298e-09 -4.60110398206255e-09 3.70579735869025e-09 2.08766054921014e-08 -5.42904468519048e-09 1.13009206578484e-08 4.6008600351652e-09 1.22943113120587e-08 -1.19620806376066e-08 2.59536688372628e-09 -2.05317442163574e-09 -9.70744911733379e-09 1.93287735760846e-09 -5.06396949512457e-09 5.98182819479497e-09 -1.01002303247143e-09 1.55914154395683e-08 -1.91214480178557e-08 1.68001652696662e-08 4.39544617947677e-09 5.03987381910444e-09 -1.39181674236838e-08 -1.14750596406613e-07 2.58234241134821e-08 1.30632782793777e-11 -2.53735343129996e-08 -1.89215536450896e-08 -1.40528064397525e-08 -4.12562324544216e-08 5.5270694098365e-09 1.0932567189536e-08 3.91673286669925e-08 1.62681592607326e-08 -2.58786128355481e-08 6.89820539871884e-09 -6.77418199277418e-09 5.73379670739376e-09 2.1926062742995e-09 1.33227415584525e-08 9.48630750692328e-09 -5.24050398544045e-09 1.83760230973166e-08 1.82242067208716e-08 -1.58248757499524e-09 -1.29811624220674e-09 4.15052944801463e-10 -6.45190633096246e-08 -2.23282842998874e-09 -5.5389549208531e-09 1.22537547213585e-07 1.31703357155161e-08 -1.0263107977589e-08
"R2034" -7.13707614684112e-09 5.06266751326653e-09 1.89465259742892e-09 5.07574170522702e-09 1.25890082593542e-09 5.22995406815171e-09 -8.20194070431935e-09 -1.18682300641318e-09 7.49111895416476e-09 -9.62172029941982e-09 3.44875674355633e-10 2.21908072042674e-08 1.88837146659288e-09 -2.11805532925935e-09 -6.27732743665308e-09 -1.29581138612424e-08 -4.38946110553263e-10 -3.42426853929544e-09 5.344277075339e-09 -1.89646735631055e-08 -1.82262535014606e-08 5.38351210238594e-09 7.14398317358429e-09 1.91740224307339e-08 -3.23441798824025e-09 1.36501032308213e-09 -1.12148792593665e-08 5.07535357894916e-09 5.61919171322809e-09 1.50115776986459e-08 1.07111175395117e-09 -7.21870803165453e-09 7.448300457839e-09 -3.90867971633888e-10 -7.69474428899142e-08 2.99570970268716e-09 3.40316162632721e-08 4.10645708329618e-08 8.87445100225329e-09 3.13550527535254e-08 -1.24436347705807e-08 -9.80066651981305e-09 -5.5260189628734e-08 -2.03552918147904e-08 3.59726426795942e-08 3.32564621719719e-10 -1.6798961345606e-08 1.0646664394975e-07 -1.58135442636371e-09 -1.17650285872706e-10 1.89085875691114e-08 -1.23272835964536e-08 1.15588297853509e-08 -1.19794508783854e-08 -1.46594964614629e-08 7.98048036286543e-09 -3.79806222058725e-08 -2.10012310936537e-08 9.17905980802472e-09 -6.16935580894534e-09 -8.57485637019734e-09 5.43535812062295e-08 -2.2862305076778e-07 -1.1259233675472e-08 -7.12913734707293e-10 1.31703357155161e-08 2.33178582080431e-07 -8.00215635577994e-08
"R2035" -1.34053833115914e-09 3.57771548589091e-10 9.5589554118728e-09 -1.21585124989199e-08 3.763173907258e-09 -1.54419693862889e-08 1.34993443966984e-09 4.20019266706634e-09 2.43575507152797e-09 1.47549816712976e-08 1.12649201477044e-08 6.87668880661424e-10 -1.83684524601403e-08 9.84164764468187e-10 1.75351004599961e-08 6.1629802606678e-09 2.40758162808265e-09 -2.14893763367793e-09 6.96885041740677e-09 -1.84525866011355e-09 5.51711127414808e-09 2.67288562723734e-08 -6.09602694638565e-09 2.34348029133946e-08 1.79997577806686e-08 -6.06918123255757e-09 1.01672532006525e-09 -2.99833151607582e-08 1.85690746929706e-08 4.94451537411658e-09 -6.42203125523307e-09 -1.82169479385919e-08 -3.31701721459212e-08 1.3664336270688e-08 2.34118620523002e-08 -1.94076677347372e-08 -2.31518474619908e-08 -5.44621985528738e-09 -2.02894737617707e-08 5.65728942824252e-09 3.25613581753824e-08 -5.21087847491983e-09 -4.49833150231828e-08 -2.11684503195139e-09 -8.76601177577082e-08 3.14346292231061e-08 3.32058252875762e-08 -3.20143993000063e-08 -1.68544439495851e-08 2.02192421117204e-08 -9.35643137873644e-08 2.70412904281007e-08 1.66869565610187e-08 -1.70358751833243e-08 6.09958751183297e-08 -5.94432686150535e-08 -2.25575638942384e-08 2.87367491980222e-08 -4.12262125730129e-08 -1.99096756890327e-08 3.05700126833123e-08 -2.39879985201504e-08 -3.51562547790074e-08 -5.53234350155276e-08 1.85309534563106e-08 -1.02631079775891e-08 -8.00215635577994e-08 3.51580718731553e-07
