# Supplementary material for: NODDI and Tensor-Based Microstructural Indices as Predictors of Functional Connectivity
Source: PLoS One. 2016 Apr 14;11(4):e0153404. doi: 10.1371/journal.pone.0153404 (PMC4831788; doi:10.1371/journal.pone.0153404)
Supplement: S1 Data — a) Functional connectivity matrices, both fMRI and EEG connectomes across all subjects, in the form of precision matrices and b) structural brain connectivity matrices across all subjects and microstructural indices. Columns and rows are named according to the corresponding brain region that represent. (ZIP) [file pone.0153404.s001.zip › DATA/EEG/48/precShr_EEG_wholeTS4_8.txt]

"C1001" "C1002" "C1003" "C1005" "C1006" "C1007" "C1008" "C1009" "C1010" "C1011" "C1012" "C1013" "C1014" "C1015" "C1016" "C1017" "C1018" "C1019" "C1020" "C1021" "C1022" "C1023" "C1024" "C1025" "C1026" "C1027" "C1028" "C1029" "C1030" "C1031" "C1032" "C1033" "C1034" "C1035" "C2001" "C2002" "C2003" "C2005" "C2006" "C2007" "C2008" "C2009" "C2010" "C2011" "C2012" "C2013" "C2014" "C2015" "C2016" "C2017" "C2018" "C2019" "C2020" "C2021" "C2022" "C2023" "C2024" "C2025" "C2026" "C2027" "C2028" "C2029" "C2030" "C2031" "C2032" "C2033" "C2034" "C2035"
"R1001" 3.41722470070432e-08 -8.69031990134258e-10 9.73288939896426e-11 6.64833874981797e-10 2.22983126601542e-09 -1.37511832882022e-08 -2.66265506423064e-09 -2.99413962182763e-09 -1.08660655536379e-08 -7.93413409518428e-09 3.60984462649355e-09 5.68550858300334e-09 -5.12026224762177e-09 -4.1783108643656e-09 5.48394822097652e-09 -5.51402987341712e-09 5.9924756808338e-10 -2.35240756294462e-09 -8.41663288295873e-10 7.45391933912951e-10 2.56005956442572e-08 1.29939188977619e-08 -1.15079309469505e-08 4.09980631622702e-09 1.33922529513581e-09 1.00446889692238e-09 -2.97649306353019e-09 2.59216033455099e-09 -9.65732187621871e-09 -3.59114678929587e-08 2.14028888852766e-09 2.77514928311895e-10 -8.28836464555266e-09 2.9846204513016e-09 1.28933586010068e-09 3.26098125113867e-10 -7.06055034788612e-10 -9.38230772623345e-10 -7.33860418012848e-10 2.15452435151543e-09 -7.11221311387155e-10 1.65201826393497e-09 8.43608763855722e-09 5.29270670760408e-09 -1.4307690348662e-09 -5.07066192608644e-09 2.83064038685663e-09 4.73691995470002e-09 -1.69331872347507e-09 -3.83497743844161e-09 -3.21062063561546e-09 1.94197302230533e-09 1.86299415500240e-09 -6.33856377052129e-10 -2.20233739522692e-09 -3.97684140429529e-09 5.66809543159334e-09 1.26442040259609e-09 -1.30148697746819e-09 -1.81314635067928e-09 1.54189540392865e-09 1.33592375859539e-09 -5.33820815452076e-09 -4.51983596249659e-09 -6.54058203082476e-10 -6.19436811711597e-10 -1.42278595949441e-09 5.61127753213208e-09
"R1002" -8.69031990134118e-10 5.20609771304906e-08 -8.79621594338246e-09 2.74662135556163e-09 1.82533074913607e-09 7.31360819600156e-10 2.82601306834351e-09 -3.46609669043943e-09 -2.95897847503402e-09 -3.27337576486468e-09 6.59415096020304e-10 1.8387051909953e-09 4.57450016513623e-09 3.26316229158619e-09 -6.06098507875776e-10 -7.45341356136805e-09 -5.16756001781184e-09 7.11865003243326e-10 1.04017286782225e-09 -1.31066435632222e-10 -5.74151108432225e-09 1.39320417798153e-08 9.10396491060606e-09 -5.12173980227306e-09 -1.35305064514381e-08 -1.0567679763856e-08 -2.44973817803915e-08 2.10688992039999e-12 4.96017975590373e-09 9.11468988547229e-10 6.25700836951421e-09 -2.08681353285956e-09 1.71604568629562e-09 -6.36195002493925e-09 -4.10420152529128e-11 -3.50162940682396e-08 9.80237603703866e-09 2.25862984122923e-09 9.57699041764259e-11 -3.1165709875411e-09 1.85266329813333e-09 -3.84016217545603e-11 -4.50276918932686e-09 -1.53389352967224e-09 -5.0655263855225e-09 5.05798976754043e-09 -3.11185716202885e-09 1.12763668428609e-09 3.32058583700212e-10 6.25165146524682e-09 -1.2097574583014e-09 4.93362894637167e-09 -3.96909366944633e-09 -4.11512751044494e-09 -4.16036651125513e-09 -1.3129749493306e-09 -5.36229054660289e-09 5.71313119650798e-09 1.00770991893742e-08 1.47124814270475e-08 2.66708371331912e-09 -4.43416092874464e-09 -5.14579723296396e-09 -4.26379522845994e-10 -3.27426095827548e-09 -8.65371783583793e-11 1.46442446188095e-09 8.7839763279724e-09
"R1003" 9.73288939888842e-11 -8.79621594338145e-09 1.1360142199337e-07 1.10043991032082e-08 -1.70723763014071e-09 -4.0156166354634e-11 -4.3521869689609e-10 1.23040307782579e-09 6.96021664884174e-10 2.65520784378942e-09 -8.84598836963468e-09 3.4934617482216e-09 6.63942140633526e-09 -7.34316567085805e-09 7.53029809084864e-10 1.6493573975505e-08 3.48726311780603e-09 4.84330291628616e-09 -7.47575949689419e-10 -3.80741727583726e-09 4.15336018615916e-08 5.40452436989159e-09 -1.15465034585323e-07 -1.85305507900522e-08 1.04048006456705e-08 -1.75625925697022e-08 -1.88603720713602e-08 2.82131191524486e-09 1.30149954989366e-08 -2.89419884763613e-09 -5.04556404951575e-09 1.62466108516318e-09 -1.31508420600506e-08 6.5893970127333e-09 -3.77574962010377e-10 -2.57420165187852e-09 3.69971313839176e-10 -1.87232089073904e-09 5.56634452082628e-10 1.74070934196574e-09 -3.6176564934866e-10 3.34582227205356e-09 1.13268691224177e-09 -3.75034020113889e-09 6.0563435542863e-09 2.7301394475651e-10 -1.1731483232676e-09 4.71221875366901e-09 -3.18252466245391e-09 -1.67385695035857e-08 -2.10371047695788e-09 -2.47907491100181e-09 5.10121001875006e-09 -1.27918247062614e-09 3.52305937220208e-09 3.02533623857127e-09 5.6527822154343e-10 -7.75029672529847e-10 -9.65587633528942e-09 -1.22489247695464e-08 1.76286640523563e-08 2.62761525050935e-09 -9.05295133400113e-09 1.89702023499986e-10 2.03643265393777e-09 -2.61243543075176e-09 7.88585077638336e-10 6.93348633248005e-09
"R1005" 6.64833874981656e-10 2.74662135556287e-09 1.10043991032075e-08 2.73087818301954e-07 2.6223110755284e-09 -3.8034429333006e-08 -1.67943780232541e-08 1.71943724592717e-08 -3.21620347837209e-09 5.24933030472186e-09 -2.20325633718359e-10 8.19425364611425e-08 -7.96413794779363e-09 -4.87253165911068e-09 4.85421518786107e-09 5.30316779378999e-08 -2.88584779438345e-09 4.42610064170259e-11 -3.15445008924709e-09 -1.25653239728055e-07 1.81433216805278e-08 1.87798308112143e-09 -2.69553581660595e-08 -2.27800232387895e-07 3.12211820391159e-09 2.73731613597937e-09 -1.72824695989873e-08 4.97010186902403e-08 4.10623447995429e-09 -7.83352157833726e-10 5.05562060471715e-09 2.36031002682696e-09 -7.16369273922015e-09 3.71138515271083e-09 2.38007930707857e-09 -3.26904590353814e-09 -2.80071068250129e-10 -1.08759782131081e-07 1.4701884528504e-09 -8.92871676623054e-09 7.52979123313988e-09 7.81122183371863e-09 -1.01760875304513e-08 -3.74976501574562e-08 -4.98131057613975e-09 1.11956503287467e-08 8.14776470508843e-09 -1.48396787538968e-09 -5.84228906165592e-09 -1.41695717062964e-08 -3.0098733327867e-09 -5.63700744416361e-10 4.02969769387515e-09 1.54320282270193e-08 8.41510550365219e-09 5.61196015520409e-09 -5.80093613006671e-10 8.68660288006932e-08 -2.75354704140187e-09 3.58478673242688e-09 3.12307841568361e-09 -2.66737086119891e-08 -9.5774850906653e-10 -1.27837303006371e-08 -5.26980240012603e-09 1.1369833653072e-09 -6.82306529467775e-10 7.76921742584838e-09
"R1006" 2.22983126601509e-09 1.8253307491362e-09 -1.70723763014093e-09 2.62231107552876e-09 4.78721345219888e-08 1.62359433465763e-09 -3.99000913437596e-09 6.85245558535313e-09 -3.82518739766008e-09 -2.18923883895003e-09 1.67264034530282e-08 6.31843186042832e-09 -2.21617607724743e-08 -9.23666749433752e-09 -2.66668557796923e-08 -5.32232796897523e-09 -3.3827155846586e-09 3.27050962383197e-10 4.03351945154505e-09 -5.92663071278837e-09 -2.37775803323217e-08 4.19761837065859e-09 1.33676893947816e-08 1.77335945039779e-09 2.26398745383722e-09 -5.47604245519509e-09 -1.85384728213429e-09 6.34610548230083e-09 1.88012944432059e-08 -5.77101295090034e-09 3.54507172892338e-09 -4.14103584054834e-08 1.1898065285035e-08 6.92231534814067e-10 1.14136531457735e-09 -9.91229282577476e-10 3.58188781799126e-10 1.81631622740085e-09 -4.82594995640068e-09 -1.53525126034587e-09 2.8214682059947e-09 2.41298487673889e-09 3.70537099449267e-09 3.82282335680576e-10 -1.22760286720362e-09 3.42426391763155e-09 3.18971275186621e-09 4.29643193986557e-09 2.23661409131082e-10 4.85475539600328e-09 -6.7034476008024e-09 5.48942246120305e-10 6.42671500695394e-09 -3.26785328582495e-09 2.44064224966796e-09 -3.54130381423336e-09 2.13695821001165e-09 -1.89937176085806e-09 3.08427534279378e-09 -6.88262161165601e-09 3.1564419313541e-11 -3.61331810020968e-09 1.13782760810856e-09 -3.83911646956554e-09 1.94413229691287e-09 -4.21008468226506e-09 -7.62214736585837e-09 1.32125119065363e-08
"R1007" -1.37511832882021e-08 7.31360819599423e-10 -4.01561663544345e-11 -3.80344293330072e-08 1.62359433465744e-09 1.14123798588919e-07 -1.71028946043532e-09 -3.05922744200559e-08 -2.10688711131108e-09 -1.39455319512258e-08 -1.23023767164177e-10 -8.26158297957994e-08 6.34481822736555e-09 3.5983794767477e-09 -3.86165855412337e-08 -1.11864780984995e-09 -8.7138742445837e-09 -8.10204147876571e-12 5.52871568692726e-10 5.0465458565036e-08 -2.22571909319238e-08 1.7406254263964e-09 7.60209918732755e-09 2.66945839878705e-08 3.79733675572211e-10 -1.14907620478776e-10 -2.09617067513399e-09 -1.47426059256586e-08 9.07818358846451e-09 1.2595819889896e-08 -2.08532335525024e-09 -9.63387774726284e-09 8.96936756800583e-09 1.06675919233098e-08 -8.39671218776214e-12 1.66120084487087e-09 -4.12176930067833e-09 8.18022468603312e-09 1.22939272867598e-09 -1.08362004779842e-08 7.0752914846479e-09 1.89101314441085e-09 1.07465573679589e-08 3.89423528608118e-09 2.58925695182345e-09 1.96862977107262e-08 -3.81309109022741e-09 3.89631286096553e-09 6.11520841419172e-09 -2.75663296666303e-09 -7.98915020504767e-10 1.62659216100979e-09 4.52182655142183e-09 -1.75486853159475e-08 -6.67514428608048e-09 -5.75683924013756e-10 1.40632210857442e-08 -9.33105947106439e-09 -5.2515131781779e-10 2.89398387270227e-09 -1.85128760001703e-09 1.92602610283389e-09 -3.00802827809996e-09 -1.87054239703543e-09 8.34691049520621e-10 -2.18872541044955e-09 -7.44376182864182e-10 -6.62929158245519e-09
"R1008" -2.66265506423016e-09 2.82601306834389e-09 -4.35218696896327e-10 -1.67943780232551e-08 -3.99000913437628e-09 -1.71028946043479e-09 8.64443524525463e-08 -4.38953690672135e-09 -2.39072176736404e-09 -3.14537749496364e-08 -3.87002398227377e-09 1.01831336288764e-09 5.89475913187268e-10 4.06883160007689e-09 3.34576389473645e-09 9.57024218493339e-09 -3.839783048875e-10 7.47092218110741e-10 1.17311191642677e-09 6.80777623253139e-09 -2.01544697339148e-09 -6.04602402918658e-09 -1.65983636050383e-09 -3.23844476772505e-08 -8.33843566726256e-10 1.38877151921941e-09 2.05385667217118e-10 -9.51916971562152e-09 -8.73980500816994e-09 -1.36973984649433e-08 3.3552432747025e-09 5.621609185649e-09 3.61511316562917e-09 1.18955906835265e-09 -8.25338553901908e-10 -1.49573147098011e-09 4.43310333295567e-09 1.48561324463165e-08 -2.23989517014007e-11 -1.82480803976934e-09 -2.7688636822701e-09 -1.34272819690773e-09 -1.12879674240842e-08 3.74353389298227e-09 -3.66477661359102e-11 6.349478786913e-09 -7.45176001055431e-10 -6.438129859147e-09 1.20996974331238e-09 -3.62047270520048e-09 2.6109384088815e-09 -1.33037691217905e-09 -1.19819509314316e-09 -1.04113653743812e-08 6.58642379152169e-09 7.83314986102121e-09 -1.08101159588045e-08 4.73687612590999e-08 1.91253960252975e-09 7.93816250687226e-09 -8.79876414968437e-09 -2.29685186401722e-08 9.43731678862917e-09 -3.91348575006449e-09 -1.24308877703366e-09 1.67702748905085e-09 9.40378801251031e-10 -3.67119994044127e-09
"R1009" -2.99413962182718e-09 -3.46609669043975e-09 1.2304030778261e-09 1.71943724592722e-08 6.8524555853528e-09 -3.0592274420055e-08 -4.38953690672208e-09 6.75214260428136e-08 3.64784160390517e-09 -7.36696641882213e-09 -3.76134861614035e-09 2.47358731514315e-08 2.39281641904468e-09 -4.82590526027782e-08 -1.85030176686851e-09 4.74230208525172e-09 1.59279220120096e-09 -2.17982047541894e-09 1.22457319974952e-09 -1.3834990641783e-08 -7.11201929200735e-10 -1.84050379771702e-09 -6.45888609909735e-10 -1.83292631742374e-08 7.8534719897364e-11 -3.50250288564055e-10 -4.90399679609963e-10 8.32706271495419e-09 1.38700958941385e-08 3.35072848195766e-09 -7.02364575270082e-10 -1.70520193953871e-09 -3.59906949706979e-09 3.17817077942433e-09 -4.63551110291139e-10 4.54076373302389e-11 -1.96921043509126e-10 -5.02915176017725e-09 -1.63375383033651e-09 2.45545654537082e-09 2.17405689822614e-09 -5.44559773287105e-09 -4.40287587664545e-09 -3.49456657776248e-09 5.13296068244815e-09 6.25486428717557e-10 -2.48584005425756e-09 7.94717419268783e-09 -1.01824646396338e-09 -2.82619181619281e-09 -1.87690975061502e-09 -8.05694016636736e-09 7.68098307878077e-10 -3.13455340035826e-09 2.26564409839759e-09 1.07946951902717e-09 -7.02704106118024e-10 2.47165946389525e-10 -1.01578703564072e-09 1.29086048418447e-09 3.91424102086168e-09 -1.00949435483831e-09 -1.33748201240297e-09 2.06736662437297e-09 -5.94872154839806e-10 -2.18806164651204e-09 -6.8406092802029e-10 2.04709671375672e-09
"R1010" -1.08660655536385e-08 -2.95897847503434e-09 6.96021664884338e-10 -3.21620347837185e-09 -3.82518739765983e-09 -2.10688711131013e-09 -2.39072176736443e-09 3.64784160390493e-09 1.12294230176115e-07 2.05486376165333e-08 -9.35130708353565e-10 -4.08763143277855e-08 -9.0143483738728e-10 -9.01080414875282e-10 1.31182210830792e-09 6.11742846909161e-09 3.42775138509455e-09 2.88797664544741e-09 -3.62443786071679e-09 9.08813109541779e-09 2.21935011424125e-08 -2.9267287594712e-08 -1.28750338373938e-08 -1.10451734707728e-07 5.04667339154676e-10 -1.65858748371222e-09 2.00213159786568e-08 7.69013563379428e-08 1.59324699919057e-08 -1.81538102740571e-08 -9.66502434138962e-10 2.29795593128902e-09 -1.2804774087271e-08 -3.02422638773604e-09 -7.21919572908379e-10 3.05778251414407e-09 -1.55005435301936e-10 -5.93083888549114e-09 -6.79505388851046e-09 -7.06911071379954e-09 -9.78061929678979e-10 -8.25692439258493e-10 -5.49985026627562e-08 -7.6854092102531e-09 -3.89885435637153e-09 1.74776964680257e-08 3.37716648845254e-09 2.47456659131862e-09 1.30125470205223e-08 2.10124275281032e-08 -1.79540757325657e-09 1.10610403112225e-09 -2.46572964475431e-10 9.16114691579279e-09 -4.19256876641437e-09 -9.56309268039859e-09 -3.75432867191293e-09 1.98954810037706e-08 -2.54803253151158e-09 -5.48900320050823e-09 1.86692874647845e-09 4.89878826185753e-09 -7.35032208208128e-09 1.23712134053323e-08 4.64634264357698e-10 3.00709386833276e-09 2.28879555250063e-09 6.78977465135648e-09
"R1011" -7.93413409518422e-09 -3.27337576486381e-09 2.65520784379112e-09 5.24933030472454e-09 -2.1892388389502e-09 -1.39455319512246e-08 -3.14537749496342e-08 -7.36696641882221e-09 2.05486376165327e-08 1.53195699539489e-07 -3.44894356867512e-09 -2.32973537001168e-08 2.29551281920583e-09 -3.97460170604129e-09 9.56058239429492e-09 -5.43766849503171e-09 7.62712557644764e-09 4.50689534625729e-09 -8.85364197785668e-10 -2.08596313706237e-08 1.92137933326008e-08 2.23669026321342e-09 -1.13234360688175e-08 1.41726026481637e-08 7.74418216000009e-11 -2.67178196904726e-09 3.12809031241408e-09 -1.25609294812412e-08 1.17625191803438e-08 -1.89930701140723e-08 -3.3686065020661e-09 1.7110150017203e-09 -4.40411656125873e-09 -8.42426792942156e-09 -5.0516254858306e-09 3.01465607213043e-09 -1.67372347238816e-09 3.41312799661278e-09 -3.35837787227777e-09 -1.16554622093607e-08 8.64604771307861e-09 -7.1255901953525e-09 -6.0286803279957e-09 -2.3844965873833e-08 -5.17845346898581e-09 1.87702543339026e-08 4.45139727404688e-09 9.09120352398978e-09 1.04889901345519e-08 7.29280275404632e-09 2.1252389733258e-09 5.30638610237763e-09 -4.62280572484229e-09 1.12604653707121e-09 1.34436057963159e-08 -1.01218455308378e-08 -6.3603296263878e-09 -2.62139045687919e-08 -1.46578345877973e-09 -3.3770217663788e-09 3.61663767342335e-09 -8.88016622116467e-09 -6.55177375689743e-09 -3.37068326492664e-11 7.24518329007128e-10 3.69536872641104e-09 -1.47820147252148e-10 1.74165290846158e-09
"R1012" 3.60984462649336e-09 6.59415096020206e-10 -8.84598836963532e-09 -2.20325633718702e-10 1.67264034530281e-08 -1.23023767164156e-10 -3.87002398227419e-09 -3.76134861613985e-09 -9.35130708353718e-10 -3.44894356867516e-09 5.25328240927483e-08 1.79015550573091e-09 -4.97883220784641e-08 1.62049320566825e-08 -4.20620588571173e-09 -5.63753016228242e-10 -3.35073859448466e-09 -1.08180381270927e-08 -5.83948588571676e-09 1.49494735362787e-09 -1.32715094368375e-08 -2.07321750807249e-09 1.79929340539392e-08 2.01999657163662e-09 1.12257312989268e-09 -5.09816201580105e-09 2.38423375443125e-09 -1.44685501574167e-09 -1.97524075269171e-08 9.47319498570767e-10 -1.64909537046692e-09 -2.52689392444396e-08 1.29484627690217e-08 -2.0239769540257e-09 9.77482870735874e-10 4.13224560162853e-09 -2.3357574918444e-10 -3.54703912207188e-10 1.79586630350757e-10 2.24256416717603e-09 3.59344402568232e-10 -9.61146992465642e-10 -1.27992673113996e-09 -4.38837240338117e-09 -8.70532545372195e-09 1.16464249912532e-09 1.72212820805646e-08 6.49534833849477e-09 -2.67980345968561e-09 1.35828993787051e-09 -2.50647846924192e-09 4.87350971408896e-10 6.55437762930512e-09 -1.212674984282e-09 1.70759903951463e-09 1.8626002220994e-10 4.48668752998986e-10 1.09391894422018e-09 5.81534301196652e-09 -1.32174517817486e-08 -6.1341273614307e-09 1.18625043782747e-09 -1.16025426419786e-08 -2.04277739031389e-09 1.5262061164633e-09 3.55661059908299e-09 -7.31004540532081e-10 1.10069041346e-08
"R1013" 5.68550858300342e-09 1.83870519099416e-09 3.4934617482214e-09 8.19425364611436e-08 6.31843186042825e-09 -8.26158297957989e-08 1.01831336288601e-09 2.47358731514303e-08 -4.08763143277847e-08 -2.32973537001165e-08 1.79015550573107e-09 1.32137688224261e-07 -6.15389348931083e-09 -3.19926332510944e-09 1.69950996212942e-08 7.77527128195668e-09 3.46290825015961e-09 -6.07841637108118e-10 -2.51498526234586e-10 -8.4200958126028e-08 8.8982368798535e-09 1.02583984599096e-08 -8.10674397613755e-09 -2.86115256973139e-08 5.32557086607672e-10 4.20402383387517e-10 -9.49738050044022e-09 6.48157634607096e-09 -4.78522320727547e-09 3.51634442205843e-09 2.49327901197888e-09 2.45401342640012e-09 -3.8794730494998e-09 -4.19135098926663e-09 4.36629081942823e-09 -3.95639883690397e-09 6.35009884346096e-09 -1.4055534591332e-08 1.01633899278896e-09 1.37763454229218e-08 -5.35922798449741e-09 6.06040241382566e-12 1.86927970087074e-09 -1.20568968021298e-09 2.08358268636566e-09 -4.41501762344823e-08 1.08105181500752e-09 -6.66884518512664e-09 -9.57251808772373e-09 -1.04897058440132e-08 1.36280161782631e-09 -4.46135924190497e-09 -4.65805895856973e-10 2.87720596446542e-08 9.52708952790688e-09 7.38242701501116e-09 -1.49603047890536e-08 2.79769687109232e-08 -1.96357535827729e-10 -4.76171584017121e-10 2.90776068932185e-09 -2.63838774013884e-08 7.29505328107119e-09 -4.22302115169828e-09 -1.49468614104339e-09 -2.62816403411558e-09 6.4833555257425e-10 4.35643585511602e-09
"R1014" -5.1202622476216e-09 4.57450016513626e-09 6.63942140633455e-09 -7.96413794779377e-09 -2.21617607724747e-08 6.34481822736564e-09 5.8947591318768e-10 2.39281641904484e-09 -9.01434837387448e-10 2.29551281920564e-09 -4.97883220784637e-08 -6.15389348931049e-09 1.01846979313644e-07 -3.84132042520946e-09 4.22144168079167e-09 -1.30427526994759e-09 5.11218196728053e-09 6.22405146639041e-09 7.02073141789939e-09 2.85646858490041e-09 1.05045944474918e-08 1.08063961583579e-09 -1.02238263418229e-08 7.85397502457481e-09 -1.58519278527497e-08 1.11528159205957e-08 -1.75755705327082e-09 -2.73337158853413e-09 2.24011906592892e-08 2.53871079785549e-09 -2.43069924740933e-08 1.79947049888155e-08 -9.9570118527819e-09 -1.12675286761523e-08 -2.52940179753031e-09 -1.04988658630058e-08 6.11862348013262e-10 3.21440681237183e-09 -3.60111285816456e-09 -5.56650762371145e-09 -2.22221202821445e-09 3.4167844799605e-09 3.74072094575442e-09 8.06629319532432e-09 5.0431764868271e-08 -4.61597402788831e-09 -7.65129940838837e-08 -1.67091873167325e-08 7.21764770128078e-09 -1.33833709595279e-09 1.27010263884967e-08 -2.05494791790684e-08 -1.3034151628715e-08 3.92299982189291e-09 -2.08147001470594e-09 1.77604324705965e-10 -3.27513535326236e-10 -1.63045078279424e-09 6.16414203498956e-09 1.01093762803234e-08 1.53323676631903e-08 -5.2856519903945e-10 3.13671253340873e-08 3.66862978095107e-09 2.12462489321194e-08 -6.35601807971882e-09 3.64775860885598e-09 -4.04809505483035e-08
"R1015" -4.17831086436491e-09 3.26316229158553e-09 -7.34316567085753e-09 -4.87253165911084e-09 -9.23666749433758e-09 3.59837947674726e-09 4.06883160007713e-09 -4.82590526027803e-08 -9.01080414875472e-10 -3.97460170604068e-09 1.62049320566828e-08 -3.19926332510999e-09 -3.84132042520977e-09 1.26131190532901e-07 9.27898343173339e-09 1.93239784331029e-09 4.49012410790189e-09 -2.28396454154589e-09 1.03076849789837e-08 4.5073257469546e-09 5.80936027196364e-09 -2.30122437820257e-09 -1.52082237567541e-09 4.2163355058545e-09 -2.30832720259381e-09 -1.29576723497974e-08 5.71441324244018e-09 -7.13445828411987e-09 -1.08500320586202e-07 1.47989977591009e-08 -8.1649514044295e-09 -3.27057365572745e-09 1.55287687580433e-08 4.5526811205211e-11 -9.18971338578426e-10 -1.34552648268201e-09 -9.78094462633263e-10 -2.67840669415411e-09 5.98807348938902e-09 3.69440887494498e-09 -3.06680172533977e-09 2.23468122913464e-09 3.18954912660909e-09 -1.14400164141031e-09 7.28209757359686e-09 -2.34694702880184e-09 -1.10095015187283e-08 -1.00873892121701e-08 -3.74348767401494e-09 -1.40169661848756e-10 3.71927389476911e-09 -5.05644933845075e-09 -3.11502419507728e-09 5.00300801079134e-09 -1.98878618294161e-08 2.94192570077108e-09 1.08566601741233e-08 -1.72746600748276e-09 7.87664448940249e-09 -6.52766139072886e-09 -8.42579962487679e-09 1.7742079887193e-08 -4.47548480805788e-11 4.00984701840994e-09 7.64690267206063e-09 2.13488047196774e-09 3.28538563334397e-09 -7.16509337559049e-09
"R1016" 5.48394822097688e-09 -6.06098507875513e-10 7.5302980908492e-10 4.85421518786109e-09 -2.66668557796917e-08 -3.86165855412329e-08 3.34576389473647e-09 -1.85030176686759e-09 1.3118221083079e-09 9.56058239429448e-09 -4.20620588571158e-09 1.69950996212941e-08 4.22144168079178e-09 9.27898343173373e-09 3.91844624018746e-08 1.89090262232503e-09 7.32903938108326e-09 1.06081672388785e-09 -2.76697724011492e-09 -6.67477809359177e-09 3.45915563728341e-08 -1.87576817911235e-09 -1.41955427267623e-08 -3.16472456110202e-09 -9.2473861229019e-10 -6.75368515766713e-10 2.2378481947286e-09 -3.55182338257889e-09 -1.8708388925737e-08 -1.93604915673783e-09 -7.18690948022686e-10 2.30999376702584e-08 -1.65584879115706e-08 -8.03175281886251e-09 1.14603579017235e-09 1.8005022444283e-10 1.76803847289071e-09 -3.13781395401374e-09 2.53044189121274e-09 3.9399813058099e-09 -3.39936481099796e-09 1.71277875642538e-09 -4.32938046323247e-09 -2.71207836526633e-09 -2.47031225238109e-09 -1.02544638552468e-08 8.08257351836769e-10 -7.07056414475852e-09 -5.26120978371313e-09 -2.4198785183863e-09 3.15686342922377e-09 1.38399028326929e-09 -5.71374465000824e-09 8.64998980894965e-09 1.69974028790994e-09 1.76638886120857e-09 -7.31427809180926e-09 6.76137922970558e-09 -1.93400614727373e-10 3.05840515765492e-09 -7.88114952587074e-10 -2.20507802957821e-09 2.78280322306784e-09 1.79961393544756e-09 -1.31790543426447e-09 3.51890630134863e-09 3.02748315796636e-09 -2.71853709007462e-09
"R1017" -5.51402987341807e-09 -7.45341356136689e-09 1.64935739755066e-08 5.30316779378993e-08 -5.32232796897505e-09 -1.11864780985079e-09 9.57024218493355e-09 4.74230208525316e-09 6.11742846909174e-09 -5.43766849502994e-09 -5.63753016229145e-10 7.7752712819567e-09 -1.30427526994832e-09 1.93239784331107e-09 1.89090262232534e-09 2.37668824680998e-07 -5.63277920912489e-09 -2.25284202283728e-09 1.15556008085901e-09 -1.17969590919585e-08 6.79379151673664e-09 -1.07927176429824e-07 -3.84597162948716e-08 -8.91501776314937e-08 2.13960465982684e-09 4.17725279659133e-09 2.06599082948227e-08 -3.89633923485777e-08 -1.7561616449856e-08 2.06354517977427e-08 1.85226300652883e-09 5.73048451116803e-09 2.70949751143899e-09 9.20930975698465e-09 4.81167394457842e-09 -5.74291872613754e-09 1.23123217841971e-08 -1.20157756558064e-08 -3.8618531389996e-09 1.75838097928883e-09 9.22706389507224e-10 -2.98761942523129e-10 -2.94189762163187e-08 -6.87449737235673e-09 3.3493496569281e-09 2.58533803562951e-09 -2.76297408254751e-09 -1.46369054323592e-08 5.30156604479814e-09 -2.14191036660083e-07 1.04722239875648e-08 -5.15673797495743e-09 1.47725802266144e-09 1.1297205889463e-09 5.08888832993205e-08 9.1671425289332e-08 -3.47763329558359e-08 7.3613496278449e-08 2.20899298500156e-09 -3.55149346897239e-09 7.29082864175313e-09 -1.92554431604898e-08 2.45674788808898e-08 -1.94808657945112e-08 -1.74088798397317e-09 2.95047667277119e-09 -7.43871849864493e-09 -1.32830386855538e-08
"R1018" 5.99247568083992e-10 -5.16756001781209e-09 3.48726311780622e-09 -2.88584779438319e-09 -3.38271558465892e-09 -8.71387424458387e-09 -3.83978304887112e-10 1.59279220120145e-09 3.42775138509478e-09 7.62712557644573e-09 -3.35073859448492e-09 3.46290825015919e-09 5.11218196728068e-09 4.49012410790112e-09 7.32903938108355e-09 -5.63277920912574e-09 4.85874825084765e-08 7.77914254307183e-09 -1.09854297462349e-08 -2.41383229195622e-09 2.5729878937391e-08 5.38622745809618e-09 -2.703537009445e-08 1.52986913160627e-09 2.07121310484281e-09 -2.22964316231817e-08 4.42679178184712e-09 1.71970458265871e-09 -1.05881843940553e-08 -7.29869264714538e-09 -2.90158921777818e-09 8.30306653554871e-09 5.62643736053556e-09 -2.90715740555039e-08 3.91018349127293e-10 2.48265884048564e-09 9.46247807340107e-10 3.18787758145444e-09 -2.47175499749662e-09 -7.24305585240142e-10 2.32858623197929e-09 -2.79520547202562e-10 5.6017866298648e-10 -2.27778098690881e-10 8.29232363489313e-10 -2.64073199466101e-09 -2.29493106170213e-09 5.49287296776081e-10 2.48955003425099e-09 3.5735961300958e-09 -1.83212044041778e-09 9.25956258018168e-10 -2.89777624502739e-10 1.07958793409866e-09 2.52158786248903e-10 -4.27455219115191e-09 -1.40000492693053e-09 -6.61089566403084e-09 -9.71755946903001e-10 -4.26781685332924e-09 1.87861027536314e-09 2.24120073430023e-10 -3.10478777143492e-09 -4.87548798186094e-10 1.64268567766552e-09 -2.17192696517611e-10 -2.42423800881556e-10 3.76556282638097e-09
"R1019" -2.35240756294437e-09 7.11865003243017e-10 4.84330291628734e-09 4.42610064166056e-11 3.27050962383116e-10 -8.10204147881458e-12 7.47092218110755e-10 -2.17982047541949e-09 2.88797664544715e-09 4.50689534625731e-09 -1.08180381270934e-08 -6.0784163710869e-10 6.22405146639034e-09 -2.28396454154592e-09 1.0608167238877e-09 -2.25284202283777e-09 7.77914254307034e-09 2.70736463795056e-08 -2.04369777630405e-08 -1.50087899428974e-09 1.18148248883924e-08 1.84041918574295e-09 -1.75873107177556e-08 -3.12418410507017e-09 -2.17199698203677e-10 -8.11678442675848e-09 -2.0846224143762e-10 2.8753224774109e-09 2.81453532374318e-09 6.15619307901003e-10 2.09433271314843e-09 8.99104234065207e-10 -7.15024082337545e-09 2.96582027341073e-09 -1.06125037413868e-09 -3.84909038482387e-10 8.17563817454875e-10 1.63410544091561e-09 4.77041492608258e-10 9.90708589013883e-10 1.39190233714712e-09 2.6790215304292e-10 -1.49621243595116e-09 6.94774457822164e-11 -2.01974219060332e-09 2.36873622476865e-09 2.05576423413977e-10 -6.37216634886248e-10 -2.89311098768532e-09 2.12464477370423e-09 5.95535493613199e-10 5.70284960007902e-10 -5.94385393119915e-10 -1.18921274914546e-09 3.54011299177922e-09 -1.77350403550425e-09 -4.45656570071166e-09 -2.46041560808712e-10 -2.29073799440173e-09 7.86070264897854e-10 1.88334013375979e-09 -2.41141610576427e-09 2.57844215489397e-10 -2.7277996859068e-10 -7.85895083367993e-10 -1.46328758223447e-10 9.97269249665861e-10 1.41675975345896e-09
"R1020" -8.41663288296636e-10 1.04017286782278e-09 -7.47575949689323e-10 -3.15445008924719e-09 4.03351945154507e-09 5.52871568693323e-10 1.17311191642672e-09 1.22457319975035e-09 -3.6244378607169e-09 -8.85364197785441e-10 -5.83948588571681e-09 -2.51498526235273e-10 7.02073141789955e-09 1.03076849789854e-08 -2.7669772401145e-09 1.15556008085893e-09 -1.09854297462356e-08 -2.0436977763042e-08 4.45474215483095e-08 1.34213538872691e-09 -8.93741237271135e-09 -1.13255402582524e-09 1.22061903138768e-08 6.62243586405230e-09 3.14257730875007e-09 -1.59737280155044e-08 3.62846425645514e-09 -2.43250610865372e-09 -1.46900528220557e-08 2.39311665594099e-09 -5.01800947662155e-09 -4.02187406861902e-09 4.28107639226247e-09 4.18125483759118e-09 1.480692093544e-09 -3.06702063137726e-09 -3.65623620654683e-12 -2.33057239605371e-09 -1.06865745086618e-09 -1.95433093341943e-09 -1.88938052813435e-09 -5.40774983824684e-10 4.03507087349191e-09 5.44235503344149e-11 7.03717084119878e-09 -2.72219644550765e-09 -9.03515298015776e-09 -2.39346728326479e-09 3.99484603166996e-09 -1.65487012307745e-09 -4.12036380161783e-10 -3.75841232329656e-09 -2.52117130289251e-09 3.04837343886463e-09 -5.88513386714128e-09 1.20476663074252e-09 7.46976433720764e-09 -7.29556132230637e-10 1.00880329333027e-09 4.99803901170958e-09 -8.9565485479778e-10 5.96628993966214e-09 7.93709755150993e-09 -8.29329097317489e-10 1.15217801710542e-09 -8.60163066420865e-10 -3.28684507500955e-09 -5.04615960283207e-09
"R1021" 7.45391933913291e-10 -1.31066435631732e-10 -3.80741727583841e-09 -1.25653239728056e-07 -5.92663071278845e-09 5.04654585650364e-08 6.80777623253231e-09 -1.38349906417829e-08 9.088131095418e-09 -2.0859631370622e-08 1.49494735362818e-09 -8.42009581260266e-08 2.85646858490041e-09 4.50732574695449e-09 -6.67477809359188e-09 -1.17969590919584e-08 -2.41383229195684e-09 -1.50087899429016e-09 1.34213538872604e-09 1.1757354914155e-07 -9.11043681543485e-09 -2.01502473683091e-09 9.63225967362694e-09 5.88671063727396e-08 -9.74277451822929e-10 6.37265015441286e-11 4.72437231443071e-09 -1.6961514811769e-08 -6.44275483378878e-09 4.18083362635788e-09 -5.7090867902597e-10 -3.65620823482192e-10 3.43933774324561e-09 2.88417925851331e-09 -1.28700203714645e-09 2.32205928216111e-09 -3.67229616945345e-09 2.29804908684353e-08 -1.53862114161632e-09 -2.21109268849371e-09 -2.45016191022129e-09 -2.53113372406532e-09 1.00063589794277e-08 2.38440880519714e-08 2.15424614076646e-09 6.03491906024081e-09 -3.10292776668126e-09 1.02574134236201e-09 6.1748145228034e-09 4.53634353035248e-09 -7.17377145958346e-10 -1.11356906422645e-09 2.13426610726713e-09 -3.73300097879622e-08 -2.11424611774982e-08 -4.57409575130669e-09 1.53286313820809e-08 -3.35440524894191e-09 7.63384687464947e-10 3.57214091674769e-10 -1.97658195425695e-09 1.91187115048055e-08 3.29523983822235e-09 5.7653814290622e-09 2.23533936903724e-10 8.32729980047318e-10 -1.12506338861594e-09 -7.26385610511185e-09
"R1022" 2.56005956442576e-08 -5.74151108432178e-09 4.1533601861591e-08 1.8143321680528e-08 -2.37775803323218e-08 -2.22571909319231e-08 -2.01544697339128e-09 -7.11201929199395e-10 2.21935011424111e-08 1.92137933325998e-08 -1.32715094368372e-08 8.89823687985362e-09 1.05045944474914e-08 5.8093602719634e-09 3.45915563728332e-08 6.79379151673884e-09 2.57298789373916e-08 1.18148248883933e-08 -8.93741237271057e-09 -9.11043681543564e-09 3.55861740447722e-07 6.07243129519166e-09 -2.56952919386862e-07 -3.67882802892764e-08 -2.10776264694163e-09 -7.5666229401498e-09 6.67738759617484e-09 -2.8211287620043e-08 -4.06681087429814e-08 -4.74424715470944e-08 -1.35217194169926e-09 2.68984416846676e-08 -1.0539094079332e-07 -4.78306488717951e-09 2.30259799525853e-10 2.31343894984212e-09 -2.84250377971931e-09 -3.54405329104537e-09 -4.93197707779981e-10 -7.6679810946118e-09 1.67936555618052e-09 7.6187226985776e-09 -8.37938707349577e-09 -2.5657427944321e-09 -5.65344993910686e-09 -3.31768624246507e-10 4.51654449091518e-09 4.5095582268801e-09 1.58265071604996e-09 -7.35010890962327e-09 7.16556182711431e-09 -8.99065992115882e-10 8.63342877326302e-09 1.70614613027053e-10 -9.09144898563062e-10 -1.05809287473348e-09 -2.75763572740519e-09 1.72542113524973e-08 -3.57411168427055e-09 1.17670205691021e-08 3.37699957530874e-09 -1.33704104713071e-08 -8.72831059873566e-09 -3.96465843040095e-09 -3.98481658472767e-09 1.5532689247762e-09 5.37120445049163e-09 -6.6282734643831e-09
"R1023" 1.29939188977613e-08 1.39320417798154e-08 5.40452436989166e-09 1.87798308112125e-09 4.19761837065849e-09 1.74062542639694e-09 -6.04602402918738e-09 -1.84050379771742e-09 -2.92672875947123e-08 2.23669026321453e-09 -2.07321750807283e-09 1.02583984599092e-08 1.08063961583547e-09 -2.30122437820288e-09 -1.87576817911231e-09 -1.07927176429826e-07 5.38622745809686e-09 1.84041918574358e-09 -1.13255402582444e-09 -2.01502473683163e-09 6.07243129519281e-09 1.50872473829745e-07 -5.22082664364935e-09 1.46432282725921e-08 9.58173283146192e-10 7.67379719788707e-10 -7.32854250651712e-08 8.09131579252775e-09 4.33887153276084e-09 -3.4167150686054e-08 9.87171793913391e-10 -3.19360493972954e-09 -2.4404826753238e-10 -2.97905802526307e-09 -2.56150247115034e-09 2.82153529862368e-09 -4.52465222246078e-09 4.43042780328567e-09 4.27975536158601e-09 -1.87827584695302e-09 -7.4036016166733e-10 4.3273017570617e-09 3.12341594126648e-08 2.84470322119335e-09 -6.42731597067146e-09 -1.8183456211487e-10 6.40063918199485e-09 1.76885996670244e-08 -6.64899397096435e-09 7.47035583491468e-08 -1.67119906371956e-08 1.03111754965539e-08 -8.74641379725804e-10 -1.40836143582596e-08 6.58428559343041e-09 -1.00322938160223e-07 3.02193930562457e-08 -2.14451301563613e-08 -7.341845878131e-09 -5.09240582570905e-09 1.21388955706491e-08 -7.92596465059398e-09 -4.2518845216007e-08 3.71268450379653e-09 1.46048220579094e-09 -2.79417315004999e-09 4.3286169586375e-09 2.83540834242858e-08
"R1024" -1.15079309469529e-08 9.10396491060376e-09 -1.15465034585323e-07 -2.6955358166061e-08 1.33676893947814e-08 7.60209918732889e-09 -1.65983636050354e-09 -6.45888609911455e-10 -1.28750338373936e-08 -1.13234360688185e-08 1.79929340539397e-08 -8.10674397613679e-09 -1.02238263418235e-08 -1.52082237567308e-09 -1.41955427267625e-08 -3.84597162948722e-08 -2.70353700944509e-08 -1.75873107177561e-08 1.22061903138786e-08 9.63225967362675e-09 -2.5695291938687e-07 -5.22082664364825e-09 3.39243325212254e-07 5.3495085823229e-08 -2.32604925170213e-09 1.07187342906648e-08 -1.96780053656298e-09 6.4675208101681e-09 2.23278606701062e-08 2.30003242162413e-08 8.14885082577352e-10 -1.50774516604226e-08 6.54095032898047e-08 -1.46822135583715e-08 1.48485401641631e-09 2.73586524586069e-09 -1.72282602066073e-09 4.71119483808599e-09 -5.16822793917689e-09 -1.63164856650867e-09 -3.27339599998799e-09 -8.14004972114812e-09 9.14587758295683e-09 1.03312117469814e-08 -2.75458904127633e-09 -6.44768625093672e-09 -3.09969972746188e-09 -1.42546309492803e-08 7.25064305554165e-09 3.83728930316604e-08 -5.7629293957519e-09 7.38704101036952e-09 -1.37147764530528e-08 5.40771161838517e-09 -1.41320215976051e-08 -6.57178643558025e-09 3.54035546618226e-09 -2.00907525253579e-08 8.49241004659898e-09 8.41628559337518e-11 -1.49822969653915e-08 8.66204037126838e-09 2.43212306635223e-08 3.29859696536089e-10 2.9477292946412e-09 3.74978766250565e-09 -7.79822900320317e-09 -1.65019266991658e-10
"R1025" 4.09980631622659e-09 -5.12173980227251e-09 -1.85305507900528e-08 -2.27800232387898e-07 1.77335945039802e-09 2.66945839878699e-08 -3.23844476772511e-08 -1.8329263174238e-08 -1.10451734707728e-07 1.41726026481633e-08 2.01999657163676e-09 -2.86115256973137e-08 7.853975024575e-09 4.21633550585394e-09 -3.16472456110266e-09 -8.91501776314926e-08 1.52986913160604e-09 -3.12418410506976e-09 6.62243586405163e-09 5.88671063727396e-08 -3.67882802892781e-08 1.46432282725927e-08 5.34950858232294e-08 4.67630429071827e-07 -3.42469265339469e-09 -3.69728990629865e-09 1.69616917682792e-08 -2.02122691123928e-07 -1.76774344093577e-08 3.140262279313e-08 -8.83040564182812e-09 -3.5569870368824e-09 2.02023538395681e-08 -4.54282048208561e-09 -2.78483856514338e-09 2.44508479509144e-09 -4.1509204055235e-09 7.72804236942253e-08 4.62138042103375e-09 2.19610485949275e-08 -1.751187030568e-08 -8.41456343659099e-09 8.27996156607626e-08 3.05744896962059e-08 6.40336954092864e-09 -5.19908833114425e-08 -6.75120068139518e-09 6.41455018830049e-09 -7.794345706386e-09 1.74905930308517e-08 3.94760378007011e-09 4.27517722350664e-09 -3.15609525777505e-09 4.66700660597376e-08 -1.22378693479999e-08 -9.72535334438547e-10 6.07755834763351e-09 -2.45339074260744e-07 2.70393733431633e-09 -6.99266388678154e-09 1.8527249163007e-09 1.18311542660828e-07 -6.91000177477036e-09 1.30590980618652e-08 6.68993530943652e-09 -6.86628396574286e-09 -8.84445271215744e-10 -6.96561418798365e-09
"R1026" 1.33922529513563e-09 -1.35305064514388e-08 1.0404800645671e-08 3.12211820391143e-09 2.26398745383745e-09 3.7973367557238e-10 -8.33843566726542e-10 7.85347198977224e-11 5.04667339154514e-10 7.74418216000957e-11 1.12257312989265e-09 5.32557086607102e-10 -1.58519278527497e-08 -2.30832720259378e-09 -9.24738612290123e-10 2.13960465982623e-09 2.0712131048435e-09 -2.17199698203419e-10 3.14257730875024e-09 -9.74277451822919e-10 -2.10776264694131e-09 9.58173283146278e-10 -2.32604925170358e-09 -3.42469265339429e-09 2.83303279526172e-08 -2.50071501763947e-08 -1.75706321076174e-09 1.07318766959398e-09 -1.00487761177099e-09 -1.01796069127647e-09 -7.4423136355102e-10 2.08538397098852e-10 6.95793561161492e-10 3.39797154824726e-09 -5.86478570351017e-10 6.14566158591757e-09 -5.49256041512937e-09 -1.50370020349434e-09 8.95417253499487e-10 3.18366998006785e-09 -3.20168830189059e-10 -2.59248104090445e-09 -8.69750752708737e-10 5.23033838234177e-10 4.41683072275043e-09 -4.31451469548152e-10 1.1054179859278e-08 4.5175333909785e-10 -1.69866587234416e-09 -3.12724331634359e-09 -4.32381897115752e-09 -5.6214704608298e-09 2.8791062485187e-09 -3.46147484149121e-10 -6.28478796755357e-09 1.96945847977899e-09 1.01638270333599e-08 -1.45284476026105e-10 -1.70701052021542e-08 3.21746120395365e-09 -1.63670264889947e-09 3.78067415492296e-09 2.75660177639004e-09 8.10547180812066e-10 -3.79855358434594e-09 6.06751763496667e-10 -1.96301361561559e-09 2.12680211826232e-09
"R1027" 1.00446889692203e-09 -1.05676797638553e-08 -1.75625925697038e-08 2.73731613597868e-09 -5.47604245519518e-09 -1.14907620479237e-10 1.3887715192196e-09 -3.50250288564669e-10 -1.65858748371204e-09 -2.67178196904511e-09 -5.0981620158007e-09 4.20402383388007e-10 1.11528159205956e-08 -1.29576723497987e-08 -6.75368515767219e-10 4.17725279659127e-09 -2.22964316231804e-08 -8.11678442675955e-09 -1.59737280155037e-08 6.3726501544195e-11 -7.56662294015007e-09 7.67379719787686e-10 1.07187342906661e-08 -3.69728990629726e-09 -2.5007150176393e-08 1.38339425545451e-07 -1.66150106051568e-08 4.00839937207864e-10 1.91509926748582e-08 -5.98929408551596e-09 6.57057148387261e-11 5.28418836958108e-09 -4.83155890729076e-10 3.73554448468364e-09 1.24431221649144e-10 1.32792309601112e-08 -1.19674700813571e-09 -3.11071495770936e-10 1.05719356536507e-09 -1.12307906666505e-09 5.81834067062283e-10 2.80475416047134e-09 1.52623649075606e-10 2.26565703405382e-09 -7.99935194210274e-09 -5.47030602575104e-10 -1.28267930094764e-09 -3.5402364954535e-09 1.08965521211336e-09 -3.52027437474903e-09 5.95423905142475e-09 2.44008527792314e-09 -2.53053394633248e-09 -7.95156553831397e-10 7.51855064411652e-09 -6.69922688377152e-10 -8.32397394355722e-09 3.60213243176734e-09 9.46482438793513e-09 -1.42245482891269e-08 -1.64912924026653e-09 -6.20352038604417e-09 -3.4902949831599e-09 2.89322172999495e-09 5.69669632281565e-09 1.43589384847154e-09 4.28743865175696e-09 -7.11634103340487e-09
"R1028" -2.97649306353085e-09 -2.4497381780389e-08 -1.88603720713585e-08 -1.72824695989879e-08 -1.8538472821346e-09 -2.09617067513416e-09 2.05385667214266e-10 -4.90399679611798e-10 2.00213159786566e-08 3.12809031241404e-09 2.38423375443115e-09 -9.49738050044132e-09 -1.75755705327048e-09 5.71441324243987e-09 2.23784819472751e-09 2.06599082948238e-08 4.426791781847e-09 -2.08462241439356e-10 3.6284642564545e-09 4.72437231443102e-09 6.67738759617358e-09 -7.3285425065171e-08 -1.96780053656181e-09 1.69616917682809e-08 -1.757063210761e-09 -1.66150106051565e-08 1.5568141391121e-07 -1.23967640636393e-09 -1.11439117475975e-08 4.00142720937427e-09 -7.16046430581393e-09 1.08098581020976e-09 1.98446993062349e-11 -1.81558592777813e-11 -1.09523568115255e-10 8.77279614729552e-09 5.91882889422543e-09 -4.17417301265925e-09 -1.75895658395781e-09 2.37805749344635e-09 3.05625819639472e-10 -8.02771146777304e-10 -1.2286711819947e-08 -3.4368648537831e-09 4.41297727713189e-09 -2.63890005646436e-10 -3.80659619212251e-09 -9.05085767606607e-09 1.07852621256574e-09 -1.25733027380923e-08 4.84249125042286e-09 -7.0035049642577e-09 3.47931162023652e-09 1.23542819759259e-08 9.26735141523394e-09 2.91671363571453e-08 -1.97115148545059e-08 6.72677289083625e-09 5.92451083294738e-09 2.07673260485278e-09 -4.04586799580615e-08 4.9669977106645e-09 2.01143862534703e-08 -5.00478395131564e-09 1.14340855715146e-09 -1.14304128916293e-09 -2.85300265707237e-09 -8.7773668625921e-09
"R1029" 2.59216033455126e-09 2.10688991920354e-12 2.82131191523934e-09 4.97010186902418e-08 6.3461054823015e-09 -1.47426059256594e-08 -9.51916971561062e-09 8.32706271495489e-09 7.69013563379468e-08 -1.25609294812447e-08 -1.44685501574181e-09 6.48157634607069e-09 -2.73337158853401e-09 -7.13445828412227e-09 -3.55182338257825e-09 -3.89633923485834e-08 1.71970458265757e-09 2.87532247741193e-09 -2.43250610865276e-09 -1.69615148117708e-08 -2.82112876200383e-08 8.09131579252663e-09 6.46752081017156e-09 -2.02122691123941e-07 1.07318766959507e-09 4.00839937211314e-10 -1.2396764063686e-09 3.34500693041931e-07 2.51258286065599e-08 -3.0260624768533e-08 3.07964059458603e-09 -4.78027231360617e-09 -4.13240917682371e-09 -1.87513966633814e-09 -2.44630389170965e-09 1.90760488123775e-11 -2.41625091296261e-09 -2.83974200101597e-08 -6.27833366512646e-10 -6.21863722517834e-09 1.46135822642517e-08 2.57423438606747e-09 -8.16631324979293e-09 -1.49777486197704e-08 2.63046894042124e-09 1.11765977305635e-08 -2.76508225514881e-10 1.02278600276287e-08 -8.02426749355749e-10 4.32343105808817e-08 -7.73898393050036e-09 -4.75310570428458e-09 4.93556625868673e-09 -1.19935592650093e-08 -4.61498305288519e-08 -1.93027054947187e-08 2.11811741500565e-08 7.12881629726786e-09 -5.64796909198709e-10 -4.11834474025505e-09 2.71671665249148e-09 -3.05729169296158e-08 -2.28102387644849e-09 4.52258549520816e-09 -1.18635631650863e-09 -1.1907723297458e-09 1.3404973202599e-09 4.64970457936502e-09
"R1030" -9.65732187621764e-09 4.96017975590407e-09 1.30149954989368e-08 4.10623447995456e-09 1.88012944432059e-08 9.07818358846381e-09 -8.73980500816935e-09 1.38700958941395e-08 1.59324699919052e-08 1.17625191803431e-08 -1.97524075269171e-08 -4.78522320727544e-09 2.24011906592888e-08 -1.08500320586197e-07 -1.87083889257367e-08 -1.75616164498563e-08 -1.05881843940544e-08 2.81453532374325e-09 -1.46900528220558e-08 -6.44275483378896e-09 -4.06681087429813e-08 4.33887153276102e-09 2.23278606701049e-08 -1.76774344093592e-08 -1.00487761177087e-09 1.9150992674858e-08 -1.1143911747598e-08 2.51258286065602e-08 2.0735854831777e-07 -2.94940256069236e-08 2.02046132724571e-09 -1.60711201315614e-08 -1.41104822248057e-08 -3.20935816596726e-08 1.20808746126856e-11 4.07685138717034e-10 -9.61215464260855e-10 1.06030964936448e-08 -5.33555329069499e-09 -5.34365969124782e-09 6.29008811407971e-09 -1.48775840800338e-09 -7.50712539614731e-09 1.70064579571807e-10 -8.65278519476e-09 6.85937389801764e-09 1.78382674296915e-09 7.41471151853985e-10 5.58251999653784e-09 1.8370977267203e-08 -3.04322297996814e-10 1.22670016984876e-08 5.04625059285542e-10 -5.51801260401884e-09 2.55628887623009e-08 -7.20286823420927e-09 -1.55008401276144e-08 -2.61501094632837e-09 -5.39825171101454e-09 6.25335879171942e-09 3.21142815357143e-09 -3.49204634064368e-08 7.30828170490542e-09 -1.45025756091567e-09 -2.66975116323223e-09 -2.80167436199087e-09 -3.01203662327093e-09 2.7853559326767e-10
"R1031" -3.59114678929545e-08 9.11468988547393e-10 -2.89419884763725e-09 -7.83352157833568e-10 -5.77101295089954e-09 1.25958198898962e-08 -1.36973984649425e-08 3.35072848195907e-09 -1.81538102740572e-08 -1.89930701140773e-08 9.47319498571206e-10 3.51634442205671e-09 2.53871079785570e-09 1.47989977591005e-08 -1.93604915673773e-09 2.06354517977436e-08 -7.29869264714573e-09 6.1561930789904e-10 2.39311665594103e-09 4.18083362635865e-09 -4.74424715470943e-08 -3.41671506860548e-08 2.30003242162415e-08 3.14026227931294e-08 -1.01796069127584e-09 -5.9892940855173e-09 4.0014272093709e-09 -3.02606247685315e-08 -2.94940256069237e-08 1.09126358424335e-07 -1.91440677306671e-09 1.28213645234933e-09 9.6991328653185e-09 1.28157877709006e-08 -7.64364761960972e-10 -3.43767524927575e-09 -1.56429122260185e-09 -3.53728831970321e-09 5.67760910081955e-10 1.54123625136247e-10 -5.88633859371108e-11 -2.14263196371309e-09 5.62374340306634e-10 -2.98326509200657e-09 5.09300633283689e-09 -1.61814414232377e-09 -5.24455893247101e-09 -9.84370378324186e-09 1.79973600933069e-10 -5.79566641069174e-09 5.62370177229972e-09 -9.13728791310087e-09 -4.04122177802574e-09 1.80989219162682e-09 -3.60016414499554e-09 2.09035167116997e-08 -5.48108612587923e-09 4.38121166976597e-10 2.37722605834281e-09 6.10289267207615e-09 1.00297526600059e-09 8.28715174150938e-09 1.48384560637341e-08 1.24250185595037e-09 5.67743152658759e-10 1.94098290158322e-09 2.05149791173857e-10 -1.06996772514608e-08
"R1032" 2.14028888852758e-09 6.25700836951407e-09 -5.04556404951568e-09 5.055620604718e-09 3.54507172892307e-09 -2.08532335525064e-09 3.35524327470205e-09 -7.02364575270057e-10 -9.66502434139299e-10 -3.3686065020667e-09 -1.64909537046648e-09 2.49327901197918e-09 -2.43069924740926e-08 -8.16495140442942e-09 -7.18690948022494e-10 1.85226300652902e-09 -2.90158921777844e-09 2.09433271314807e-09 -5.018009476622e-09 -5.70908679025292e-10 -1.35217194169941e-09 9.87171793913921e-10 8.14885082577285e-10 -8.83040564182807e-09 -7.44231363550882e-10 6.57057148405759e-11 -7.16046430581666e-09 3.07964059458748e-09 2.02046132724565e-09 -1.91440677306704e-09 4.03348362940465e-08 3.50617969977256e-09 -1.48965010940637e-09 7.42660495991621e-09 4.38987132857641e-10 -2.99083449978616e-09 1.0360256970558e-10 -7.28824067676197e-10 2.38395185690015e-09 9.11878136648742e-10 2.04735213905288e-09 -3.41614686758723e-10 -1.18525949522453e-09 7.57882368567772e-10 -1.38840239643352e-08 2.33487630131184e-09 2.06556348676651e-08 1.78183398092238e-09 -3.33059724102012e-09 1.25772967306743e-10 -9.21435251517571e-10 4.16648740402975e-09 7.22314278136516e-10 -2.6669033032518e-09 -4.58300196953174e-09 2.33048637864025e-09 1.29610711231829e-09 3.9733660076067e-09 2.6455524606406e-09 1.64264163359527e-08 -6.99133385684229e-09 -5.72488064995791e-09 -5.72282771379717e-09 -1.61315479016137e-10 -2.71592580760847e-08 1.15461970295097e-09 3.10920756846951e-10 7.84037813114003e-09
"R1033" 2.77514928311859e-10 -2.08681353285906e-09 1.62466108516247e-09 2.36031002682678e-09 -4.1410358405484e-08 -9.63387774726243e-09 5.62160918564875e-09 -1.70520193953929e-09 2.29795593128914e-09 1.71101500172084e-09 -2.52689392444395e-08 2.45401342640047e-09 1.79947049888153e-08 -3.27057365572818e-09 2.30999376702585e-08 5.73048451116794e-09 8.30306653554863e-09 8.99104234065294e-10 -4.02187406861803e-09 -3.65620823482467e-10 2.6898441684668e-08 -3.19360493972937e-09 -1.50774516604219e-08 -3.55698703688239e-09 2.08538397098844e-10 5.28418836958058e-09 1.08098581020946e-09 -4.78027231360495e-09 -1.60711201315609e-08 1.28213645234949e-09 3.50617969977258e-09 4.91839370261863e-08 -9.28769122632099e-09 -4.53803029629738e-09 -6.95469895865953e-10 5.0238849847445e-10 9.64633088501655e-10 -2.42535679543194e-09 1.61010675180427e-09 1.35030915249248e-09 -3.22443385548708e-09 -2.44110031397551e-09 -2.80720667229425e-09 8.97761328308121e-10 -2.38760539716707e-09 -5.58941076419177e-09 1.85600213247058e-09 -2.96558974223874e-09 7.86123555537273e-10 -4.83869669454823e-09 3.01015732224441e-09 2.6656426664356e-09 -7.04320278131759e-09 4.11019008675555e-09 -2.2704006662179e-09 3.6581903693643e-09 -3.03440590418924e-09 1.17400037043839e-09 -4.00628163684198e-09 8.57488980295529e-09 -6.3588441180163e-10 3.67323262784014e-09 1.47072437523218e-09 2.07979109994261e-09 -4.68673624449836e-09 2.59972189917721e-09 3.86840505233137e-09 -6.11789438174426e-09
"R1034" -8.28836464555246e-09 1.71604568629645e-09 -1.31508420600544e-08 -7.1636927392205e-09 1.18980652850351e-08 8.96936756800593e-09 3.61511316562948e-09 -3.59906949707084e-09 -1.28047740872703e-08 -4.4041165612588e-09 1.29484627690216e-08 -3.87947304949935e-09 -9.95701185278171e-09 1.55287687580433e-08 -1.65584879115712e-08 2.70949751143902e-09 5.62643736053495e-09 -7.15024082337529e-09 4.28107639226309e-09 3.4393377432456e-09 -1.05390940793315e-07 -2.44048267531977e-10 6.54095032898098e-08 2.02023538395674e-08 6.95793561161433e-10 -4.83155890728074e-10 1.984469930599e-11 -4.13240917682341e-09 -1.4110482224806e-08 9.69913286531941e-09 -1.48965010940646e-09 -9.28769122632109e-09 5.84263752789249e-08 -1.22515241275457e-08 -3.11525350194675e-10 -1.86498390909699e-09 2.27592927753247e-09 2.64838499913508e-09 -1.47993349280998e-09 6.05078910236575e-10 -1.75663984517407e-09 -4.06402777492822e-09 3.37303009340157e-09 -1.88327381561956e-10 3.38728468168379e-09 2.29051149053569e-09 -2.79517106310941e-09 1.87522724634466e-09 3.46492586786405e-09 -3.7923322002389e-09 -3.72386530930888e-09 -7.22667802784818e-10 -2.28894338578658e-09 -1.6805915720241e-09 1.08631208479065e-09 1.82543280507069e-09 1.37643482893874e-09 -6.97009902353219e-09 3.89330648920898e-09 -6.80238482274519e-09 -2.04772116677776e-09 8.88454899673348e-09 -3.31908723403721e-09 1.76271284673743e-10 3.74561424210526e-09 -8.90121129749491e-11 -2.1633940520833e-09 6.61643789670687e-09
"R1035" 2.98462045130154e-09 -6.36195002493926e-09 6.58939701273328e-09 3.71138515271033e-09 6.92231534814327e-10 1.06675919233096e-08 1.18955906835291e-09 3.17817077942448e-09 -3.02422638773569e-09 -8.42426792942134e-09 -2.02397695402561e-09 -4.19135098926629e-09 -1.12675286761521e-08 4.55268112044295e-11 -8.03175281886268e-09 9.20930975698464e-09 -2.90715740555039e-08 2.96582027341056e-09 4.18125483759134e-09 2.88417925851383e-09 -4.78306488718081e-09 -2.97905802526336e-09 -1.46822135583723e-08 -4.54282048208539e-09 3.39797154824707e-09 3.7355444846828e-09 -1.81558592771568e-11 -1.87513966633833e-09 -3.20935816596739e-08 1.28157877709014e-08 7.42660495991612e-09 -4.53803029629792e-09 -1.22515241275456e-08 5.4841560742498e-08 -7.66348361083658e-10 8.44720181908316e-10 -1.37641914570711e-09 -4.2323057988769e-09 4.41795168920012e-09 3.94526330827111e-09 -1.03014981983717e-09 -9.86052126559948e-10 -3.58404498971939e-09 -4.0693024996948e-10 6.24306163025767e-10 5.59021395849543e-09 8.65117430926275e-09 6.89799491584633e-09 -5.30867010774219e-09 -8.93555129392545e-09 -1.29924771823174e-10 -5.35026485374355e-09 4.15515400951357e-09 -4.34222958070056e-09 -3.01089422451193e-09 3.40288973607449e-09 6.17619295740003e-09 9.22174732380224e-09 -4.51724197594133e-09 6.75253390195838e-10 3.57084890317342e-09 2.76619538367177e-09 -7.20693951740613e-09 2.43962599840323e-09 -5.19430322131303e-09 -7.44899902130787e-10 2.21985402064016e-09 4.26735161396544e-10
"R2001" 1.28933586010135e-09 -4.10420152529313e-11 -3.77574962010443e-10 2.38007930707928e-09 1.14136531457732e-09 -8.39671218743842e-12 -8.25338553902528e-10 -4.63551110289838e-10 -7.21919572908374e-10 -5.05162548582984e-09 9.77482870736361e-10 4.3662908194277e-09 -2.52940179753026e-09 -9.18971338579741e-10 1.14603579017238e-09 4.81167394457758e-09 3.91018349126735e-10 -1.06125037413865e-09 1.48069209354404e-09 -1.2870020371463e-09 2.3025979952566e-10 -2.56150247115079e-09 1.48485401641782e-09 -2.78483856514374e-09 -5.864785703512e-10 1.24431221649266e-10 -1.09523568114622e-10 -2.44630389171185e-09 1.20808746121107e-11 -7.64364761959859e-10 4.38987132857817e-10 -6.95469895865954e-10 -3.11525350194221e-10 -7.66348361083545e-10 3.99838955370221e-08 -1.20360129172422e-09 -4.33473387852887e-09 6.67695308817533e-10 -1.31343670698664e-09 -4.97494657916956e-09 3.75151670261855e-09 -1.68293163995237e-09 -1.63955578749976e-09 2.72702343840418e-09 -3.7679265174942e-09 -7.96943112482739e-09 2.80057545686039e-09 -2.99080148390873e-09 3.63452144554384e-09 -9.12682673094931e-09 -4.30189391088837e-09 7.30449600109894e-09 -8.82899440155228e-09 2.10933878348605e-09 8.55445115143754e-09 2.23836944430101e-09 1.38271392944468e-08 1.43817885755691e-08 1.51644342335108e-09 -3.34644916886802e-09 1.36804437737816e-09 -1.59170801307713e-08 -7.87284615051232e-10 -2.3916709745923e-08 -7.8939468262216e-10 -5.6486181028231e-10 -2.03237486347383e-08 1.44870731852695e-08
"R2002" 3.26098125113759e-10 -3.50162940682399e-08 -2.57420165187824e-09 -3.26904590353783e-09 -9.9122928257737e-10 1.66120084487103e-09 -1.49573147098029e-09 4.54076373302852e-11 3.05778251414424e-09 3.01465607213056e-09 4.13224560162877e-09 -3.95639883690397e-09 -1.04988658630059e-08 -1.34552648268151e-09 1.8005022444286e-10 -5.74291872613736e-09 2.48265884048613e-09 -3.84909038482269e-10 -3.06702063137682e-09 2.32205928216086e-09 2.31343894984218e-09 2.82153529862341e-09 2.73586524586013e-09 2.44508479509195e-09 6.1456615859175e-09 1.32792309601116e-08 8.77279614729273e-09 1.90760488118484e-11 4.07685138716664e-10 -3.43767524927603e-09 -2.99083449978678e-09 5.02388498474675e-10 -1.86498390909712e-09 8.44720181907832e-10 -1.20360129172435e-09 4.7927411885985e-08 -1.23957759480239e-08 -1.04003178661475e-09 9.47272992892744e-10 3.41707258352314e-09 -5.53228481623053e-10 6.07881396803489e-10 7.84126309304468e-09 1.53522766491539e-09 -2.98240979548548e-09 -4.95617282525782e-09 1.290341876881e-08 -7.56652858322209e-09 -1.89292185517212e-09 1.90354389487472e-08 3.75303991990423e-10 -6.8689639480471e-10 2.34711430659533e-09 3.12645199634681e-09 1.24921290571989e-08 -2.05037904928934e-08 3.24532865237441e-09 -4.02197129303289e-09 -1.28986518138955e-08 -2.15348418762282e-09 -3.10903295203949e-08 -2.96321598997443e-09 1.43579761777044e-08 7.51463143240106e-10 2.21006296312939e-09 1.3453126444295e-09 -2.37839231563834e-09 -1.37528118585821e-08
"R2003" -7.06055034789498e-10 9.80237603703789e-09 3.69971313840676e-10 -2.80071068251354e-10 3.58188781799715e-10 -4.12176930067794e-09 4.4331033329584e-09 -1.96921043510648e-10 -1.55005435301694e-10 -1.67372347238993e-09 -2.33575749184745e-10 6.35009884346013e-09 6.11862348013381e-10 -9.78094462632299e-10 1.76803847289069e-09 1.23123217841973e-08 9.46247807338504e-10 8.17563817454963e-10 -3.65623620615291e-12 -3.67229616945371e-09 -2.84250377971754e-09 -4.5246522224624e-09 -1.72282602066096e-09 -4.15092040552441e-09 -5.49256041512917e-09 -1.19674700813649e-09 5.91882889422532e-09 -2.41625091296441e-09 -9.61215464259638e-10 -1.56429122260068e-09 1.03602569706038e-10 9.64633088501488e-10 2.27592927753328e-09 -1.37641914570828e-09 -4.3347338785285e-09 -1.23957759480241e-08 1.00742755331596e-07 1.11670266573264e-08 3.06414035869006e-10 2.0969688577926e-09 2.96672756607841e-09 -4.55273135054033e-09 -9.78675287804209e-09 3.05823096652838e-09 1.0895480972462e-09 -9.70610815611629e-10 -4.63612304809931e-09 -1.22034064678691e-08 -7.32504610795952e-11 -1.43139658261142e-08 2.72847119739627e-08 8.42809371667175e-09 -8.95408590274812e-09 -1.87221478003141e-09 8.9135594699565e-08 9.20485350064711e-09 -1.7024657994337e-07 1.28518502306567e-08 1.03737546288287e-08 -1.52828477180987e-08 -1.31866515206676e-08 -3.31774453484522e-08 2.82196193751288e-08 -1.40068735635114e-09 2.80964237785058e-09 -3.03521944339994e-09 1.35179899509308e-08 -9.20707555828052e-09
"R2005" -9.38230772622847e-10 2.25862984123029e-09 -1.87232089073701e-09 -1.0875978213108e-07 1.81631622740107e-09 8.18022468603116e-09 1.48561324463162e-08 -5.02915176017776e-09 -5.93083888549164e-09 3.41312799661297e-09 -3.5470391220705e-10 -1.40555345913331e-08 3.21440681237234e-09 -2.67840669415322e-09 -3.13781395401299e-09 -1.20157756558065e-08 3.18787758145302e-09 1.63410544091536e-09 -2.33057239605182e-09 2.29804908684359e-08 -3.54405329104819e-09 4.43042780328577e-09 4.71119483808717e-09 7.72804236942249e-08 -1.50370020349367e-09 -3.11071495774487e-10 -4.17417301265902e-09 -2.83974200101593e-08 1.06030964936448e-08 -3.53728831970536e-09 -7.28824067677756e-10 -2.42535679543255e-09 2.64838499913457e-09 -4.2323057988766e-09 6.67695308816473e-10 -1.04003178661519e-09 1.11670266573284e-08 1.47438401851535e-07 -5.91764787079373e-09 1.92053903223442e-09 2.34546119068089e-08 -9.66564196622886e-09 -2.5742709352383e-08 3.14496773113302e-08 -1.5172247514482e-09 8.01524064332177e-09 -2.8295571260891e-09 -7.52746746256487e-09 1.19473753591482e-08 4.04624517942758e-09 3.37884646999438e-09 7.72183695240483e-09 -1.28599507943951e-08 -5.35506129491495e-08 5.74804525167747e-08 4.48571178319501e-09 -4.17033814367109e-08 -1.98930819546018e-08 2.22148952244013e-09 4.30393937480116e-09 -6.87057302071263e-09 -1.23843066984379e-07 3.57599976279666e-09 1.55219590152323e-09 2.92433418091322e-09 2.54361658610854e-09 -3.26764242405583e-09 6.36855007583006e-09
"R2006" -7.33860418012638e-10 9.57699041763129e-11 5.56634452083134e-10 1.47018845285011e-09 -4.82594995640085e-09 1.22939272867593e-09 -2.23989517014973e-11 -1.63375383033629e-09 -6.79505388851044e-09 -3.35837787227843e-09 1.79586630350568e-10 1.01633899278883e-09 -3.60111285816468e-09 5.98807348938874e-09 2.53044189121253e-09 -3.86185313899996e-09 -2.47175499749714e-09 4.77041492608643e-10 -1.06865745086636e-09 -1.53862114161619e-09 -4.93197707780285e-10 4.27975536158621e-09 -5.1682279391772e-09 4.62138042103389e-09 8.95417253499381e-10 1.05719356536461e-09 -1.75895658395694e-09 -6.27833366512685e-10 -5.33555329069526e-09 5.6776091008231e-10 2.38395185690027e-09 1.61010675180427e-09 -1.47993349280981e-09 4.41795168919976e-09 -1.31343670698698e-09 9.47272992892756e-10 3.06414035868698e-10 -5.91764787079397e-09 3.39802828201135e-08 2.63687007074848e-08 5.52828823327690e-11 7.19758042819538e-09 1.37002012883449e-08 -8.66469858121845e-09 5.54080431894061e-09 2.03176958359105e-09 9.15658191552963e-10 -1.25390597826109e-09 -4.40752141217046e-08 5.58493665894675e-09 8.92870201534525e-09 -2.92942763010614e-09 1.33126323361438e-08 1.63149080350151e-09 -1.72911541955838e-08 -2.32041547420234e-09 9.64299958956368e-10 -8.74689736702348e-09 -1.11878875035524e-09 -6.45288506425482e-09 8.73499849511932e-10 7.76973273669272e-09 -3.1827237140873e-08 8.38550327831129e-09 -1.05192391655878e-09 -1.0254442050123e-08 2.64184781981961e-08 -1.61185118428281e-08
"R2007" 2.15452435151538e-09 -3.11657098754051e-09 1.74070934196492e-09 -8.92871676623072e-09 -1.53525126034608e-09 -1.08362004779851e-08 -1.82480803976785e-09 2.45545654536975e-09 -7.06911071379908e-09 -1.16554622093614e-08 2.24256416717613e-09 1.37763454229215e-08 -5.56650762371145e-09 3.69440887494446e-09 3.93998130580974e-09 1.75838097928994e-09 -7.24305585239928e-10 9.90708589014141e-10 -1.95433093341919e-09 -2.21109268849373e-09 -7.66798109461018e-09 -1.87827584695367e-09 -1.63164856650955e-09 2.19610485949269e-08 3.18366998006757e-09 -1.12307906666463e-09 2.37805749344804e-09 -6.21863722518149e-09 -5.34365969124679e-09 1.5412362513532e-10 9.11878136648065e-10 1.35030915249261e-09 6.05078910236223e-10 3.94526330827103e-09 -4.97494657916848e-09 3.4170725835229e-09 2.09696885779223e-09 1.92053903223429e-09 2.63687007074851e-08 9.82973063466487e-08 -5.38053651945703e-09 -1.57853897627911e-08 1.96757297192829e-08 -3.0796445256316e-08 6.42029838963393e-09 -5.73285164208805e-08 -1.03128389596244e-10 -1.26421899514375e-08 -5.98292173081395e-08 -3.89339356161681e-09 -2.80220904873912e-09 9.07165424167177e-10 4.83376621203502e-09 5.1849085009403e-08 -1.13539827940311e-08 1.58268266925673e-09 2.66582352450566e-09 -2.69721534170014e-08 -1.66275973879827e-09 6.42340334831681e-10 -2.35532682990063e-09 8.33415058008969e-09 -3.98345291932131e-09 6.3914172386685e-10 6.39502551804896e-11 -1.4888385529565e-08 1.19346684224994e-08 -4.47084065410235e-09
"R2008" -7.11221311386982e-10 1.85266329813358e-09 -3.61765649350226e-10 7.5297912331408e-09 2.82146820599489e-09 7.07529148464755e-09 -2.76886368227027e-09 2.17405689822676e-09 -9.78061929678126e-10 8.64604771308023e-09 3.59344402567933e-10 -5.35922798449853e-09 -2.22221202821472e-09 -3.06680172534015e-09 -3.39936481099749e-09 9.22706389507085e-10 2.32858623197834e-09 1.39190233714639e-09 -1.88938052813481e-09 -2.45016191022014e-09 1.67936555618123e-09 -7.40360161665922e-10 -3.27339599998424e-09 -1.75118703056804e-08 -3.20168830189572e-10 5.81834067061113e-10 3.05625819642288e-10 1.46135822642477e-08 6.29008811407972e-09 -5.88633859343163e-11 2.04735213905207e-09 -3.22443385548713e-09 -1.7566398451752e-09 -1.03014981983772e-09 3.75151670261969e-09 -5.53228481623429e-10 2.96672756608038e-09 2.34546119068094e-08 5.52828823328592e-11 -5.38053651945603e-09 1.18008638105931e-07 -4.57831804526905e-09 -1.16936687836553e-08 -3.26398286460982e-08 -7.48505457275369e-09 2.03772674239788e-08 4.81933047583073e-09 -4.77302991878002e-08 2.94588050905998e-09 4.30815315886502e-09 -3.61375600878634e-09 7.25149169007101e-09 -3.64699634154895e-09 -2.5432316862222e-08 3.51523693464479e-08 2.21499822129269e-09 -1.6128329437067e-08 3.26873258773181e-08 1.02804278114096e-09 2.01491189234764e-08 -8.05373437110114e-09 -1.41057611737969e-07 4.99005472532693e-08 -3.45237335226861e-08 -3.25402248752419e-09 2.83851769947691e-09 -9.20245560053168e-09 -7.62919731038423e-09
"R2009" 1.65201826393532e-09 -3.84016217541447e-11 3.34582227205399e-09 7.8112218337182e-09 2.41298487673875e-09 1.89101314441114e-09 -1.34272819690886e-09 -5.44559773287169e-09 -8.25692439259257e-10 -7.12559019535038e-09 -9.6114699246545e-10 6.06040241384217e-12 3.41678447996033e-09 2.23468122913417e-09 1.71277875642591e-09 -2.98761942523081e-10 -2.79520547202332e-10 2.67902153042378e-10 -5.40774983824208e-10 -2.53113372406478e-09 7.61872269857593e-09 4.32730175706236e-09 -8.14004972114845e-09 -8.41456343659037e-09 -2.59248104090493e-09 2.80475416047085e-09 -8.02771146779801e-10 2.57423438607109e-09 -1.48775840800258e-09 -2.14263196371403e-09 -3.41614686758132e-10 -2.44110031397533e-09 -4.06402777492862e-09 -9.86052126560138e-10 -1.68293163995411e-09 6.0788139680337e-10 -4.55273135053905e-09 -9.66564196622791e-09 7.19758042819539e-09 -1.57853897627918e-08 -4.57831804526884e-09 7.45228722094398e-08 1.14015947436061e-08 6.14897339361382e-09 -1.19612051739993e-08 2.06869188486206e-08 1.41466796534077e-09 -7.72029705941581e-08 -2.28885840550489e-08 1.77985164588137e-09 -7.52764011398645e-09 7.22001954341454e-09 -3.16176137484789e-09 -1.26087859521186e-08 -1.10283644872508e-08 -4.0252146065478e-09 1.73701866565196e-08 -6.93590269844088e-09 1.72838806600865e-09 3.49563251464774e-09 1.53554767310446e-09 1.17818678992541e-08 2.90043707707436e-08 -5.01953463717432e-09 -1.66480393017162e-11 3.15252160965481e-09 -2.52751443577603e-09 6.61582177851014e-10
"R2010" 8.43608763855738e-09 -4.50276918932652e-09 1.13268691224185e-09 -1.0176087530451e-08 3.70537099449263e-09 1.07465573679588e-08 -1.12879674240841e-08 -4.40287587664505e-09 -5.49985026627565e-08 -6.02868032799316e-09 -1.27992673114e-09 1.86927970087058e-09 3.74072094575458e-09 3.18954912660874e-09 -4.32938046323227e-09 -2.94189762163173e-08 5.60178662986265e-10 -1.49621243595133e-09 4.03507087349177e-09 1.00063589794276e-08 -8.37938707349678e-09 3.12341594126652e-08 9.14587758295713e-09 8.27996156607616e-08 -8.69750752708957e-10 1.52623649076121e-10 -1.22867118199474e-08 -8.16631324979426e-09 -7.50712539614765e-09 5.62374340305634e-10 -1.18525949522448e-09 -2.80720667229406e-09 3.37303009340161e-09 -3.58404498971917e-09 -1.63955578749984e-09 7.84126309304488e-09 -9.78675287804229e-09 -2.57427093523829e-08 1.3700201288345e-08 1.9675729719283e-08 -1.16936687836539e-08 1.14015947436063e-08 1.26591983428954e-07 1.63976164806692e-08 6.58479285621669e-09 -4.63739960171698e-08 -3.86400777502775e-09 -1.78251308005659e-09 -3.09812530805141e-08 3.42445538476142e-08 -1.40745476790089e-09 -4.89069596174535e-09 9.38169913804033e-09 1.51163136234488e-08 -4.01182645803725e-08 -3.06024849693328e-08 4.36074448424958e-08 -1.72483794928993e-07 2.6534426818154e-10 -2.47869960239645e-09 4.88225648703519e-09 1.12124918633892e-07 1.44768887025218e-08 -1.58429630834233e-08 1.23829619367579e-09 -5.42216408667681e-09 -2.05083041095176e-09 -2.12203028207372e-08
"R2011" 5.29270670760253e-09 -1.53389352967335e-09 -3.75034020113951e-09 -3.74976501574556e-08 3.82282335681015e-10 3.89423528607999e-09 3.74353389297838e-09 -3.49456657776167e-09 -7.68540921025396e-09 -2.38449658738368e-08 -4.38837240338169e-09 -1.2056896802152e-09 8.06629319532441e-09 -1.14400164140905e-09 -2.71207836526722e-09 -6.87449737235571e-09 -2.27778098689702e-10 6.94774457815376e-11 5.44235503352983e-11 2.38440880519703e-08 -2.56574279443233e-09 2.84470322119382e-09 1.03312117469831e-08 3.05744896962045e-08 5.23033838234929e-10 2.26565703405008e-09 -3.43686485378492e-09 -1.49777486197732e-08 1.70064579570278e-10 -2.98326509200556e-09 7.57882368569566e-10 8.97761328308253e-10 -1.88327381562087e-10 -4.0693024996925e-10 2.72702343840058e-09 1.53522766491538e-09 3.05823096653036e-09 3.14496773113321e-08 -8.66469858122096e-09 -3.07964452563149e-08 -3.26398286460927e-08 6.14897339361541e-09 1.639761648067e-08 1.67826801186879e-07 4.17677267440479e-09 -5.49567121759592e-09 -5.89552508386169e-09 -2.65311831544098e-08 2.08095997197968e-08 1.05844869150609e-08 7.83451207861831e-10 -5.60493089325743e-09 4.64687828621781e-10 -6.38982363787916e-08 -1.14444106869982e-08 -3.67401542707412e-09 -2.87739181836487e-09 -3.39826860260977e-08 -5.02623162358415e-10 3.57743458784313e-09 -3.5391672565409e-10 1.14336344717388e-08 3.05255252875844e-08 1.53543515928541e-08 1.77084341346135e-10 4.5450236861967e-09 -3.13621794079905e-09 -1.18625372616145e-08
"R2012" -1.43076903486632e-09 -5.06552638552266e-09 6.05634355428591e-09 -4.98131057613954e-09 -1.22760286720355e-09 2.58925695182343e-09 -3.66477661362868e-11 5.13296068244783e-09 -3.89885435637138e-09 -5.17845346898557e-09 -8.70532545372218e-09 2.0835826863653e-09 5.0431764868271e-08 7.28209757359699e-09 -2.47031225238115e-09 3.34934965692847e-09 8.29232363488815e-10 -2.01974219060328e-09 7.03717084119873e-09 2.15424614076653e-09 -5.65344993910704e-09 -6.42731597067154e-09 -2.75458904127601e-09 6.40336954092881e-09 4.41683072275079e-09 -7.9993519421028e-09 4.41297727713232e-09 2.63046894042283e-09 -8.65278519475995e-09 5.09300633283676e-09 -1.38840239643354e-08 -2.38760539716699e-09 3.38728468168354e-09 6.24306163026432e-10 -3.76792651749379e-09 -2.98240979548546e-09 1.0895480972464e-09 -1.51722475144848e-09 5.54080431894076e-09 6.42029838963442e-09 -7.48505457275425e-09 -1.19612051739993e-08 6.58479285621645e-09 4.17677267440479e-09 1.60724805726827e-07 -1.10785487436322e-08 -1.14257985531954e-07 1.39945377912904e-08 -1.18666283717145e-09 -3.58821074559507e-09 3.22661000319057e-08 -1.13894985440377e-07 9.62067352352197e-09 6.65827083677017e-09 -6.76595951573739e-09 6.35716798656439e-09 7.342465827023e-09 -9.75579464883033e-11 9.40694794259993e-09 -2.09791377564839e-08 8.96636388823768e-09 4.75974468731185e-09 3.14183384489484e-08 2.91929452291369e-09 2.92491716476335e-08 -2.56918555751976e-08 9.24840159104754e-09 -7.14559462799031e-08
"R2013" -5.07066192608687e-09 5.05798976754052e-09 2.7301394475636e-10 1.1195650328747e-08 3.4242639176315e-09 1.96862977107258e-08 6.34947878691375e-09 6.25486428717725e-10 1.74776964680248e-08 1.87702543339036e-08 1.16464249912507e-09 -4.41501762344819e-08 -4.61597402788778e-09 -2.34694702880199e-09 -1.0254463855247e-08 2.58533803563011e-09 -2.64073199466147e-09 2.36873622476873e-09 -2.72219644550771e-09 6.03491906024023e-09 -3.31768624247856e-10 -1.81834562114581e-10 -6.4476862509368e-09 -5.19908833114407e-08 -4.3145146954763e-10 -5.47030602575445e-10 -2.6389000564678e-10 1.11765977305657e-08 6.85937389801822e-09 -1.61814414232371e-09 2.33487630131143e-09 -5.58941076419195e-09 2.2905114905357e-09 5.59021395849627e-09 -7.96943112482782e-09 -4.95617282525781e-09 -9.70610815612151e-10 8.01524064332119e-09 2.03176958359115e-09 -5.73285164208794e-08 2.03772674239779e-08 2.06869188486215e-08 -4.63739960171696e-08 -5.4956712175962e-09 -1.1078548743632e-08 1.40064824986179e-07 6.19873074314821e-09 -1.44028396372331e-09 5.97608611097347e-09 -4.04183025081253e-10 1.04016564381919e-09 9.05126440009316e-09 -2.66249284354035e-09 -1.11782290990614e-07 8.71424350286545e-09 4.88315355145856e-09 -2.00606848603427e-09 6.7843155339182e-08 5.45519912364264e-10 7.37885825126416e-09 -2.49053817741659e-09 -2.95951834493461e-08 -4.91252646261864e-09 8.52440817217869e-09 -1.31162919338825e-09 6.58451117731902e-09 -2.79316325899664e-09 2.49627896504127e-09
"R2014" 2.83064038685689e-09 -3.11185716202879e-09 -1.17314832326736e-09 8.14776470508857e-09 3.18971275186631e-09 -3.81309109022753e-09 -7.45176001055697e-10 -2.48584005425734e-09 3.37716648845249e-09 4.45139727404652e-09 1.72212820805645e-08 1.08105181500743e-09 -7.65129940838842e-08 -1.10095015187282e-08 8.0825735183668e-10 -2.76297408254744e-09 -2.29493106170243e-09 2.05576423413888e-10 -9.03515298015794e-09 -3.10292776668153e-09 4.51654449091463e-09 6.40063918199476e-09 -3.09969972746198e-09 -6.75120068139489e-09 1.1054179859278e-08 -1.28267930094783e-09 -3.80659619212368e-09 -2.76508225515256e-10 1.78382674296957e-09 -5.24455893247064e-09 2.06556348676652e-08 1.85600213247038e-09 -2.79517106310942e-09 8.6511743092626e-09 2.80057545686065e-09 1.29034187688097e-08 -4.63612304809997e-09 -2.82955712608976e-09 9.15658191552914e-10 -1.03128389596504e-10 4.8193304758309e-09 1.41466796534109e-09 -3.86400777502773e-09 -5.89552508386167e-09 -1.14257985531954e-07 6.19873074314798e-09 1.26826593090296e-07 8.87781452354862e-09 -1.62780898689336e-09 5.42100825666548e-09 -2.48499272420088e-08 6.76278388133694e-08 1.04366127204574e-08 -4.29101227453993e-09 3.22134620237364e-09 -9.20129633303907e-09 2.3680156651629e-09 -7.77116844950339e-10 -2.88724850489834e-08 1.0343027419549e-08 -7.80786786151082e-09 -2.15466596801127e-09 -3.40999036249549e-08 -2.7196855115028e-09 -3.98604167386898e-08 1.10419721373544e-08 -8.01843689051571e-09 5.78546642704471e-08
"R2015" 4.73691995470048e-09 1.12763668428629e-09 4.71221875366901e-09 -1.48396787539077e-09 4.29643193986566e-09 3.89631286096496e-09 -6.43812985914605e-09 7.94717419268688e-09 2.47456659131842e-09 9.09120352399181e-09 6.49534833849449e-09 -6.66884518512537e-09 -1.67091873167326e-08 -1.00873892121704e-08 -7.07056414475841e-09 -1.46369054323589e-08 5.49287296775585e-10 -6.37216634886093e-10 -2.3934672832651e-09 1.02574134236246e-09 4.50955822688e-09 1.76885996670242e-08 -1.42546309492816e-08 6.41455018830032e-09 4.51753339098026e-10 -3.54023649545325e-09 -9.05085767606671e-09 1.02278600276304e-08 7.41471151854432e-10 -9.84370378324191e-09 1.78183398092282e-09 -2.9655897422388e-09 1.87522724634512e-09 6.89799491584647e-09 -2.99080148390949e-09 -7.56652858322233e-09 -1.220340646787e-08 -7.52746746256686e-09 -1.25390597826125e-09 -1.26421899514379e-08 -4.7730299187801e-08 -7.72029705941561e-08 -1.78251308005656e-09 -2.65311831544086e-08 1.3994537791291e-08 -1.44028396372398e-09 8.87781452354795e-09 3.71811186738811e-07 2.55386247534429e-08 5.30868056110333e-09 1.20674824272705e-09 5.62185420401538e-09 4.84351322383255e-09 1.21577272809459e-08 -1.50241948441494e-08 -1.49676283498098e-08 1.80648269419487e-08 -1.61442219146785e-08 -4.54628315886348e-09 -6.95059040586576e-08 2.6598723049918e-08 6.25236594655978e-08 -3.75448367432159e-07 1.36056719951493e-08 3.14438384161551e-09 -1.75984327882252e-08 4.47514442817286e-08 1.06419266244243e-07
"R2016" -1.69331872347508e-09 3.32058583700278e-10 -3.18252466245387e-09 -5.84228906165514e-09 2.23661409131158e-10 6.11520841419219e-09 1.20996974331258e-09 -1.01824646396333e-09 1.30125470205227e-08 1.04889901345512e-08 -2.67980345968549e-09 -9.57251808772419e-09 7.21764770128076e-09 -3.74348767401511e-09 -5.26120978371295e-09 5.30156604479789e-09 2.48955003425048e-09 -2.89311098768504e-09 3.99484603167004e-09 6.17481452280353e-09 1.58265071605041e-09 -6.64899397096456e-09 7.25064305554192e-09 -7.79434570638626e-09 -1.69866587234394e-09 1.08965521211326e-09 1.07852621256623e-09 -8.0242674935497e-10 5.58251999653783e-09 1.79973600933403e-10 -3.33059724102036e-09 7.861235555373e-10 3.46492586786404e-09 -5.30867010774246e-09 3.63452144554377e-09 -1.89292185517223e-09 -7.32504610801343e-11 1.19473753591486e-08 -4.40752141217052e-08 -5.98292173081416e-08 2.9458805090597e-09 -2.28885840550477e-08 -3.09812530805141e-08 2.08095997197968e-08 -1.1866628371715e-09 5.97608611097388e-09 -1.62780898689343e-09 2.55386247534416e-08 8.27117897946938e-08 -6.77621033084884e-09 1.01568064801648e-09 -3.759154339784e-09 -7.9837157775998e-09 -1.2394939859272e-08 2.56985488311365e-08 4.033725445928e-09 -7.91198209675594e-09 2.55425164399691e-08 5.59984884842356e-10 -6.42493167406004e-10 4.71564856350224e-10 -1.74946956487831e-08 1.33428950367354e-08 -3.79537047557633e-09 7.54961889121337e-10 1.4932664867843e-08 -2.33774504928634e-08 9.2285412442374e-09
"R2017" -3.8349774384414e-09 6.25165146524812e-09 -1.67385695035852e-08 -1.41695717062955e-08 4.85475539600336e-09 -2.75663296666489e-09 -3.62047270520174e-09 -2.82619181619051e-09 2.1012427528104e-08 7.29280275404954e-09 1.35828993787039e-09 -1.04897058440134e-08 -1.33833709595186e-09 -1.4016966184562e-10 -2.41987851838643e-09 -2.14191036660084e-07 3.57359613009453e-09 2.12464477370413e-09 -1.6548701230783e-09 4.53634353035199e-09 -7.35010890962327e-09 7.47035583491491e-08 3.83728930316611e-08 1.74905930308534e-08 -3.12724331634527e-09 -3.52027437475031e-09 -1.25733027380964e-08 4.32343105808819e-08 1.83709772672018e-08 -5.79566641069767e-09 1.25772967308827e-10 -4.83869669454765e-09 -3.7923322002381e-09 -8.93555129392549e-09 -9.12682673094957e-09 1.90354389487482e-08 -1.43139658261179e-08 4.04624517943069e-09 5.58493665894664e-09 -3.89339356161732e-09 4.30815315886366e-09 1.77985164588205e-09 3.42445538476137e-08 1.05844869150592e-08 -3.58821074559481e-09 -4.04183025079922e-10 5.42100825666579e-09 5.3086805611031e-09 -6.77621033084892e-09 3.13813833714943e-07 -5.02411934283853e-09 2.60655267874612e-09 2.45451910172445e-09 -1.19106322408933e-08 -6.88845086796728e-08 -1.0993073594935e-07 1.77621131321513e-08 -7.66748818673002e-08 -3.97486221267145e-09 1.14501176046071e-08 -3.12326533479779e-08 7.97709276702878e-09 -1.31094329504762e-08 2.65066394097639e-08 7.69516916301905e-10 -1.87092360740375e-09 1.60380679076395e-08 2.33520265042266e-09
"R2018" -3.21062063561538e-09 -1.20975745830119e-09 -2.10371047695482e-09 -3.00987333278721e-09 -6.70344760080227e-09 -7.98915020504339e-10 2.61093840888043e-09 -1.87690975061474e-09 -1.79540757325642e-09 2.12523897332528e-09 -2.5064784692419e-09 1.36280161782611e-09 1.27010263884969e-08 3.71927389476917e-09 3.1568634292238e-09 1.04722239875648e-08 -1.83212044041743e-09 5.95535493613178e-10 -4.12036380162143e-10 -7.17377145958583e-10 7.16556182711412e-09 -1.67119906371957e-08 -5.76292939575168e-09 3.94760378007005e-09 -4.32381897115735e-09 5.95423905142526e-09 4.84249125042374e-09 -7.73898393050072e-09 -3.04322297996781e-10 5.62370177230077e-09 -9.21435251517611e-10 3.01015732224463e-09 -3.72386530930878e-09 -1.29924771823269e-10 -4.30189391088799e-09 3.75303991990431e-10 2.72847119739624e-08 3.37884646999482e-09 8.92870201534486e-09 -2.80220904873906e-09 -3.61375600878458e-09 -7.52764011398509e-09 -1.4074547679009e-09 7.83451207861267e-10 3.22661000319057e-08 1.04016564381864e-09 -2.4849927242009e-08 1.20674824272864e-09 1.0156806480159e-09 -5.02411934283926e-09 1.05285342657751e-07 -3.20247881332135e-08 6.71087320998464e-09 -3.83002573372649e-10 6.21919173531939e-08 1.82151034055318e-08 -1.2729943730391e-07 1.75717320328071e-09 9.17034434178992e-09 -2.77797046269776e-08 -2.5429572965627e-09 -5.77617015645016e-10 4.54400098565847e-09 8.74094742319697e-09 5.3333977434891e-09 2.84553649277056e-09 3.71210910867795e-08 -9.38292231605669e-08
"R2019" 1.9419730223043e-09 4.93362894637191e-09 -2.47907491100335e-09 -5.63700744416244e-10 5.4894224612061e-10 1.62659216101125e-09 -1.33037691217943e-09 -8.05694016636752e-09 1.10610403112235e-09 5.30638610237807e-09 4.87350971408987e-10 -4.46135924190523e-09 -2.05494791790684e-08 -5.05644933845185e-09 1.38399028326895e-09 -5.15673797495691e-09 9.25956258018475e-10 5.70284960007809e-10 -3.75841232329646e-09 -1.11356906422733e-09 -8.99065992114793e-10 1.03111754965553e-08 7.38704101036959e-09 4.27517722350578e-09 -5.62147046082938e-09 2.44008527792207e-09 -7.00350496425794e-09 -4.75310570428361e-09 1.22670016984885e-08 -9.13728791310375e-09 4.16648740402909e-09 2.6656426664352e-09 -7.22667802784818e-10 -5.35026485374336e-09 7.30449600109948e-09 -6.86896394804768e-10 8.42809371667695e-09 7.72183695240411e-09 -2.92942763010603e-09 9.07165424168277e-10 7.25149169006813e-09 7.22001954341563e-09 -4.89069596174453e-09 -5.60493089325969e-09 -1.13894985440377e-07 9.05126440009343e-09 6.76278388133683e-08 5.62185420401637e-09 -3.75915433978435e-09 2.6065526787453e-09 -3.20247881332143e-08 1.46702761356839e-07 -5.05191552269028e-08 -5.74075713679254e-09 2.84887041248113e-08 -9.27488449386787e-09 -2.56799569810541e-08 -2.51697574993111e-09 -4.0134584841254e-09 -7.18505571119964e-09 -1.80646528175653e-09 -1.4320975339129e-08 -4.37249216609137e-08 -3.39369536925974e-10 -1.26864885629873e-08 9.2912047444159e-09 -1.90656601771616e-08 8.41379163971941e-08
"R2020" 1.86299415500186e-09 -3.96909366944725e-09 5.1012100187505e-09 4.02969769387543e-09 6.42671500695428e-09 4.52182655142193e-09 -1.1981950931456e-09 7.68098307881171e-10 -2.46572964475887e-10 -4.62280572484034e-09 6.55437762930572e-09 -4.65805895857036e-10 -1.30341516287144e-08 -3.1150241950792e-09 -5.71374465000811e-09 1.47725802266508e-09 -2.89777624500958e-10 -5.94385393120294e-10 -2.52117130289091e-09 2.13426610726815e-09 8.63342877326287e-09 -8.74641379726518e-10 -1.37147764530519e-08 -3.15609525777389e-09 2.87910624852018e-09 -2.53053394633554e-09 3.4793116202374e-09 4.93556625868758e-09 5.04625059283931e-10 -4.04122177802765e-09 7.22314278135293e-10 -7.04320278131765e-09 -2.28894338578736e-09 4.15515400951334e-09 -8.82899440155091e-09 2.34711430659528e-09 -8.95408590274838e-09 -1.28599507943945e-08 1.33126323361438e-08 4.83376621203456e-09 -3.64699634154991e-09 -3.161761374849e-09 9.38169913804135e-09 4.64687828621772e-10 9.62067352352042e-09 -2.66249284354e-09 1.04366127204569e-08 4.84351322383314e-09 -7.98371577759953e-09 2.45451910172362e-09 6.7108732099845e-09 -5.05191552269055e-08 1.35342226388226e-07 3.52960702594974e-09 -7.28188109836627e-08 3.15390321468166e-09 5.03002056940325e-08 -8.14878337414067e-09 -3.129667312678e-09 -2.61515177881153e-08 8.54965853086697e-09 3.28224679612227e-08 -2.27630666295171e-08 5.64541383366369e-09 -3.50754397516498e-09 -1.42148680628556e-08 3.57508842279105e-08 -4.54362299344569e-08
"R2021" -6.33856377052765e-10 -4.1151275104443e-09 -1.27918247062597e-09 1.54320282270194e-08 -3.2678532858247e-09 -1.7548685315945e-08 -1.04113653743812e-08 -3.13455340035794e-09 9.16114691579409e-09 1.1260465370716e-09 -1.21267498428208e-09 2.8772059644653e-08 3.92299982189224e-09 5.00300801079148e-09 8.64998980894941e-09 1.12972058894663e-09 1.07958793409933e-09 -1.18921274914491e-09 3.04837343886418e-09 -3.73300097879627e-08 1.70614613028551e-10 -1.40836143582592e-08 5.40771161838319e-09 4.66700660597388e-08 -3.46147484149567e-10 -7.95156553832932e-10 1.23542819759266e-08 -1.19935592650061e-08 -5.51801260401743e-09 1.8098921916277e-09 -2.66690330325147e-09 4.11019008675552e-09 -1.68059157202561e-09 -4.34222958070097e-09 2.10933878348617e-09 3.12645199634687e-09 -1.87221478003222e-09 -5.35506129491513e-08 1.63149080350136e-09 5.18490850094046e-08 -2.54323168622204e-08 -1.26087859521174e-08 1.51163136234499e-08 -6.38982363787913e-08 6.6582708367705e-09 -1.11782290990616e-07 -4.29101227454125e-09 1.21577272809446e-08 -1.23949398592726e-08 -1.19106322408944e-08 -3.83002573372674e-10 -5.74075713679246e-09 3.52960702594954e-09 1.92120071933017e-07 3.65303215581103e-09 5.19903425736148e-09 -1.1425494070941e-09 -6.33916249969604e-08 -2.03038254883271e-10 -9.68813098200373e-09 -2.85634424502537e-11 6.17154146248434e-08 -9.9334177639495e-09 -1.0737702798855e-08 1.6433968059706e-09 -8.12793128784004e-09 4.65881652765409e-09 4.75245355510615e-09
"R2022" -2.20233739522708e-09 -4.16036651125475e-09 3.52305937220057e-09 8.41510550365118e-09 2.44064224966787e-09 -6.67514428608184e-09 6.58642379152066e-09 2.26564409839823e-09 -4.19256876641219e-09 1.34436057963155e-08 1.70759903951446e-09 9.5270895279071e-09 -2.08147001470584e-09 -1.98878618294146e-08 1.69974028791054e-09 5.0888883299326e-08 2.5215878624862e-10 3.54011299177941e-09 -5.88513386714134e-09 -2.11424611774989e-08 -9.09144898563538e-10 6.58428559342914e-09 -1.4132021597609e-08 -1.22378693479996e-08 -6.28478796755261e-09 7.51855064411296e-09 9.26735141523395e-09 -4.61498305288543e-08 2.55628887623015e-08 -3.60016414499523e-09 -4.58300196953178e-09 -2.27040066621767e-09 1.08631208479073e-09 -3.01089422451212e-09 8.55445115143953e-09 1.24921290571991e-08 8.91355946995622e-08 5.7480452516775e-08 -1.72911541955842e-08 -1.13539827940316e-08 3.51523693464501e-08 -1.10283644872487e-08 -4.01182645803716e-08 -1.14444106869964e-08 -6.7659595157378e-09 8.71424350286654e-09 3.2213462023742e-09 -1.50241948441503e-08 2.56985488311371e-08 -6.88845086796736e-08 6.21919173531927e-08 2.84887041248125e-08 -7.28188109836615e-08 3.65303215581072e-09 6.60077993704452e-07 -2.39972515678509e-08 -4.37755918803004e-07 8.47902936791758e-08 4.60763510787309e-09 -1.73541401820538e-08 -1.59722051266365e-08 -2.1798289209965e-07 2.14343451217181e-08 -1.08052968254156e-07 6.89788715760812e-09 5.30969720720201e-09 -3.1743929390492e-08 4.03881351771567e-08
"R2023" -3.9768414042956e-09 -1.31297494933086e-09 3.02533623857095e-09 5.61196015520451e-09 -3.54130381423352e-09 -5.75683924013664e-10 7.83314986102209e-09 1.07946951902762e-09 -9.56309268039953e-09 -1.01218455308374e-08 1.86260022209776e-10 7.38242701501099e-09 1.77604324706063e-10 2.94192570077049e-09 1.76638886120845e-09 9.16714252893322e-08 -4.27455219115211e-09 -1.77350403550434e-09 1.20476663074285e-09 -4.57409575130623e-09 -1.05809287473334e-09 -1.00322938160222e-07 -6.57178643557973e-09 -9.72535334437694e-10 1.96945847977898e-09 -6.69922688379195e-10 2.91671363571443e-08 -1.93027054947196e-08 -7.20286823420869e-09 2.0903516711699e-08 2.3304863786402e-09 3.65819036936446e-09 1.82543280507101e-09 3.40288973607422e-09 2.23836944430057e-09 -2.05037904928926e-08 9.20485350064676e-09 4.48571178319496e-09 -2.32041547420252e-09 1.58268266925714e-09 2.2149982212941e-09 -4.02521460654781e-09 -3.06024849693332e-08 -3.67401542707425e-09 6.35716798656443e-09 4.88315355145837e-09 -9.20129633303916e-09 -1.49676283498097e-08 4.0337254459279e-09 -1.09930735949351e-07 1.82151034055307e-08 -9.27488449386725e-09 3.15390321468107e-09 5.19903425736061e-09 -2.39972515678492e-08 1.13356069585879e-07 -2.31598374318391e-08 2.90552966312748e-08 9.08829152959904e-09 1.01806839109907e-08 -2.21807715390634e-09 -4.8626892296913e-10 3.39758388202956e-08 1.36002074066512e-10 -3.23099019361258e-09 2.30810219444337e-09 -7.70130234805583e-10 -2.73603245075025e-08
"R2024" 5.66809543159347e-09 -5.3622905466018e-09 5.6527822154415e-10 -5.80093613005139e-10 2.13695821001156e-09 1.40632210857432e-08 -1.0810115958805e-08 -7.02704106118651e-10 -3.75432867191242e-09 -6.3603296263868e-09 4.48668752999137e-10 -1.49603047890539e-08 -3.27513535325891e-10 1.08566601741244e-08 -7.31427809180941e-09 -3.47763329558356e-08 -1.40000492692919e-09 -4.45656570071163e-09 7.46976433720741e-09 1.53286313820794e-08 -2.75763572740699e-09 3.02193930562477e-08 3.54035546618142e-09 6.0775583476336e-09 1.01638270333592e-08 -8.32397394355464e-09 -1.97115148545046e-08 2.11811741500568e-08 -1.55008401276171e-08 -5.4810861258808e-09 1.29610711231808e-09 -3.03440590418976e-09 1.37643482893886e-09 6.17619295739989e-09 1.38271392944484e-08 3.2453286523747e-09 -1.70246579943371e-07 -4.17033814367111e-08 9.64299958956175e-10 2.66582352450541e-09 -1.61283294370671e-08 1.73701866565196e-08 4.36074448424963e-08 -2.87739181836533e-09 7.3424658270212e-09 -2.00606848603512e-09 2.36801566516311e-09 1.80648269419488e-08 -7.91198209675582e-09 1.77621131321474e-08 -1.27299437303903e-07 -2.56799569810525e-08 5.0300205694032e-08 -1.14254940709336e-09 -4.37755918803013e-07 -2.31598374318401e-08 5.99168668433164e-07 -4.34305039725741e-08 -1.42629340311861e-08 2.59856383392795e-08 2.89137396009273e-08 1.16327162289206e-07 -1.89909584032254e-08 1.19272139684838e-08 -6.211697656413e-09 -3.9968422320811e-09 -6.01127578588361e-08 1.84095445914963e-08
"R2025" 1.26442040259635e-09 5.71313119650712e-09 -7.75029672529887e-10 8.68660288006928e-08 -1.89937176085834e-09 -9.33105947106264e-09 4.73687612590999e-08 2.47165946388724e-10 1.98954810037713e-08 -2.62139045687915e-08 1.09391894422093e-09 2.79769687109224e-08 -1.63045078279397e-09 -1.72746600748258e-09 6.76137922970473e-09 7.36134962784475e-08 -6.61089566403006e-09 -2.46041560808646e-10 -7.2955613223122e-10 -3.3544052489414e-09 1.7254211352498e-08 -2.1445130156364e-08 -2.00907525253596e-08 -2.45339074260743e-07 -1.45284476025841e-10 3.602132431767e-09 6.72677289083849e-09 7.12881629726782e-09 -2.61501094632698e-09 4.38121166976233e-10 3.97336600760709e-09 1.17400037043776e-09 -6.97009902353117e-09 9.22174732380132e-09 1.43817885755677e-08 -4.02197129303138e-09 1.28518502306537e-08 -1.98930819546074e-08 -8.74689736702362e-09 -2.69721534170016e-08 3.26873258773171e-08 -6.93590269844098e-09 -1.72483794928995e-07 -3.39826860260986e-08 -9.75579464894548e-11 6.78431553391794e-08 -7.77116844950475e-10 -1.61442219146776e-08 2.55425164399699e-08 -7.66748818673005e-08 1.75717320328002e-09 -2.51697574993121e-09 -8.14878337414091e-09 -6.33916249969601e-08 8.47902936791749e-08 2.90552966312742e-08 -4.34305039725713e-08 5.41320092503122e-07 2.19179086747553e-09 7.02515214069633e-09 -1.33625292521254e-08 -3.40711820671542e-07 1.25083220570932e-08 -3.19058866622508e-08 -4.61795176469853e-09 4.76682396080218e-09 -4.59608007735102e-09 1.12728115941974e-08
"R2026" -1.30148697746816e-09 1.00770991893735e-08 -9.65587633528768e-09 -2.75354704140194e-09 3.08427534279394e-09 -5.25151317818039e-10 1.91253960252968e-09 -1.01578703564037e-09 -2.5480325315115e-09 -1.4657834587797e-09 5.81534301196633e-09 -1.96357535828164e-10 6.16414203498935e-09 7.87664448940133e-09 -1.93400614727406e-10 2.2089929850016e-09 -9.71755946902877e-10 -2.29073799440216e-09 1.00880329333029e-09 7.6338468746463e-10 -3.5741116842709e-09 -7.34184587813035e-09 8.49241004659784e-09 2.70393733431559e-09 -1.70701052021541e-08 9.46482438793514e-09 5.9245108329467e-09 -5.64796909198456e-10 -5.39825171101385e-09 2.377226058343e-09 2.64555246064087e-09 -4.0062816368418e-09 3.89330648920889e-09 -4.51724197594184e-09 1.51644342335086e-09 -1.28986518138948e-08 1.0373754628828e-08 2.22148952244056e-09 -1.11878875035517e-09 -1.66275973879866e-09 1.02804278114077e-09 1.72838806600838e-09 2.65344268181573e-10 -5.02623162358235e-10 9.40694794259964e-09 5.45519912364443e-10 -2.88724850489829e-08 -4.54628315886336e-09 5.59984884842433e-10 -3.97486221267266e-09 9.17034434178945e-09 -4.01345848412513e-09 -3.12966731267723e-09 -2.03038254883932e-10 4.60763510787239e-09 9.08829152959902e-09 -1.42629340311861e-08 2.19179086747533e-09 3.28367558163999e-08 -1.0329291215509e-08 -7.2512187547917e-09 -4.30434557156545e-09 4.84074699062858e-09 -3.46641087884556e-09 7.45948302743322e-09 1.25693417916915e-10 2.27405505493603e-09 -8.04202319183618e-09
"R2027" -1.8131463506781e-09 1.47124814270446e-08 -1.22489247695439e-08 3.58478673242717e-09 -6.88262161165597e-09 2.89398387270226e-09 7.93816250687465e-09 1.29086048418268e-09 -5.48900320050786e-09 -3.37702176638242e-09 -1.32174517817482e-08 -4.7617158401413e-10 1.01093762803231e-08 -6.52766139072771e-09 3.05840515765467e-09 -3.5514934689725e-09 -4.26781685332889e-09 7.86070264897341e-10 4.99803901171e-09 3.57214091675889e-10 1.17670205691025e-08 -5.09240582571003e-09 8.4162855935714e-11 -6.99266388678176e-09 3.21746120395445e-09 -1.42245482891252e-08 2.07673260485454e-09 -4.11834474025501e-09 6.25335879171956e-09 6.10289267207193e-09 1.64264163359505e-08 8.5748898029559e-09 -6.80238482274551e-09 6.75253390195824e-10 -3.34644916886516e-09 -2.15348418762219e-09 -1.52828477181004e-08 4.30393937480436e-09 -6.45288506425566e-09 6.423403348303e-10 2.01491189234799e-08 3.49563251465009e-09 -2.47869960239628e-09 3.5774345878436e-09 -2.09791377564827e-08 7.37885825126341e-09 1.03430274195499e-08 -6.9505904058658e-08 -6.424931674057e-10 1.14501176046112e-08 -2.77797046269753e-08 -7.18505571119511e-09 -2.61515177881192e-08 -9.68813098200456e-09 -1.73541401820498e-08 1.01806839109906e-08 2.59856383392805e-08 7.02515214069803e-09 -1.03292912155086e-08 1.98984189683607e-07 -6.34865833203962e-08 -1.82784795410313e-08 8.04042789107377e-08 -7.1816737075812e-09 -3.27851216695869e-08 1.28652090735675e-08 -1.05623478450551e-08 -1.53151234763261e-08
"R2028" 1.54189540392992e-09 2.66708371331788e-09 1.76286640523525e-08 3.12307841568484e-09 3.15644193138021e-11 -1.85128760001666e-09 -8.79876414968625e-09 3.91424102086183e-09 1.86692874647999e-09 3.61663767342074e-09 -6.13412736143092e-09 2.90776068932271e-09 1.533236766319e-08 -8.42579962487733e-09 -7.88114952587518e-10 7.29082864175676e-09 1.87861027536295e-09 1.88334013375873e-09 -8.95654854798969e-10 -1.97658195425769e-09 3.37699957530958e-09 1.21388955706489e-08 -1.49822969653882e-08 1.85272491630103e-09 -1.63670264889955e-09 -1.64912924026781e-09 -4.04586799580642e-08 2.71671665249017e-09 3.21142815357117e-09 1.00297526600381e-09 -6.9913338568408e-09 -6.35884411801677e-10 -2.04772116677914e-09 3.57084890317343e-09 1.36804437737689e-09 -3.10903295203956e-08 -1.31866515206688e-08 -6.87057302071165e-09 8.73499849511521e-10 -2.35532682989995e-09 -8.05373437110345e-09 1.53554767310419e-09 4.88225648703651e-09 -3.53916725645302e-10 8.96636388823738e-09 -2.49053817741624e-09 -7.80786786151182e-09 2.65987230499176e-08 4.71564856349673e-10 -3.12326533479833e-08 -2.54295729656231e-09 -1.80646528175516e-09 8.54965853086621e-09 -2.85634424523514e-11 -1.59722051266368e-08 -2.21807715390786e-09 2.89137396009263e-08 -1.33625292521259e-08 -7.25121875479276e-09 -6.34865833204012e-08 1.41840619319156e-07 2.43552823000766e-08 -4.45214254645524e-08 4.56432718374493e-09 5.40450782697646e-09 -4.27375934110121e-09 3.89491665808436e-09 2.12773177138041e-08
"R2029" 1.33592375859588e-09 -4.43416092874615e-09 2.62761525051149e-09 -2.66737086119858e-08 -3.61331810021016e-09 1.92602610283392e-09 -2.29685186401777e-08 -1.00949435484179e-09 4.89878826185888e-09 -8.88016622116873e-09 1.18625043782868e-09 -2.6383877401387e-08 -5.28565199039283e-10 1.77420798871935e-08 -2.20507802957886e-09 -1.92554431604919e-08 2.24120073432614e-10 -2.41141610576489e-09 5.96628993966203e-09 1.9118711504807e-08 -1.3370410471309e-08 -7.92596465059318e-09 8.66204037126319e-09 1.18311542660831e-07 3.78067415492088e-09 -6.20352038604067e-09 4.96699771066662e-09 -3.05729169296229e-08 -3.49204634064379e-08 8.28715174150994e-09 -5.72488064995608e-09 3.67323262784052e-09 8.8845489967337e-09 2.76619538367015e-09 -1.59170801307677e-08 -2.96321598997474e-09 -3.31774453484517e-08 -1.23843066984379e-07 7.76973273669205e-09 8.33415058008321e-09 -1.41057611737964e-07 1.17818678992552e-08 1.12124918633893e-07 1.1433634471742e-08 4.75974468731189e-09 -2.95951834493473e-08 -2.15466596801162e-09 6.25236594655999e-08 -1.74946956487822e-08 7.97709276701883e-09 -5.77617015642888e-10 -1.43209753391307e-08 3.28224679612274e-08 6.17154146248458e-08 -2.17982892099652e-07 -4.86268922970747e-10 1.16327162289205e-07 -3.40711820671512e-07 -4.30434557156703e-09 -1.82784795410354e-08 2.43552823000822e-08 6.76154697573553e-07 -5.6224178694672e-08 5.48923935296335e-08 3.21110646115784e-09 -4.77830408521582e-09 2.25711894884074e-08 -1.8877407628159e-08
"R2030" -5.3382081545208e-09 -5.14579723296463e-09 -9.05295133400229e-09 -9.57748509066801e-10 1.13782760810846e-09 -3.00802827809963e-09 9.43731678862889e-09 -1.33748201240367e-09 -7.3503220820812e-09 -6.55177375689673e-09 -1.16025426419789e-08 7.29505328107174e-09 3.13671253340876e-08 -4.47548480803504e-11 2.78280322306806e-09 2.45674788808896e-08 -3.10478777143482e-09 2.57844215489386e-10 7.93709755150979e-09 3.29523983822268e-09 -8.72831059873504e-09 -4.25188452160074e-08 2.43212306635215e-08 -6.91000177477066e-09 2.75660177638983e-09 -3.49029498316011e-09 2.01143862534702e-08 -2.28102387644773e-09 7.30828170490608e-09 1.48384560637342e-08 -5.72282771379687e-09 1.47072437523235e-09 -3.31908723403749e-09 -7.20693951740615e-09 -7.87284615051534e-10 1.43579761777045e-08 2.82196193751284e-08 3.57599976279572e-09 -3.18272371408732e-08 -3.98345291932103e-09 4.99005472532686e-08 2.90043707707435e-08 1.44768887025222e-08 3.05255252875846e-08 3.14183384489481e-08 -4.91252646261877e-09 -3.40999036249551e-08 -3.75448367432159e-07 1.33428950367355e-08 -1.31094329504759e-08 4.54400098565919e-09 -4.37249216609152e-08 -2.27630666295157e-08 -9.9334177639498e-09 2.14343451217184e-08 3.39758388202956e-08 -1.8990958403227e-08 1.25083220570931e-08 4.84074699062882e-09 8.0404278910737e-08 -4.45214254645514e-08 -5.62241786946711e-08 5.94926399910171e-07 -3.96855292498014e-08 -2.40999213009794e-09 1.02279852258641e-08 -1.2025442060105e-07 -1.7726841957525e-07
"R2031" -4.51983596249818e-09 -4.26379522845644e-10 1.89702023504472e-10 -1.2783730300637e-08 -3.83911646956547e-09 -1.87054239703595e-09 -3.9134857500655e-09 2.06736662436984e-09 1.23712134053318e-08 -3.37068326530093e-11 -2.04277739031401e-09 -4.2230211516985e-09 3.66862978095072e-09 4.00984701841004e-09 1.79961393544771e-09 -1.94808657945066e-08 -4.87548798186917e-10 -2.72779968590398e-10 -8.29329097315882e-10 5.76538142906191e-09 -3.96465843039969e-09 3.71268450379664e-09 3.29859696533433e-10 1.30590980618632e-08 8.10547180812777e-10 2.89322172999571e-09 -5.00478395131943e-09 4.52258549520628e-09 -1.45025756091556e-09 1.24250185595334e-09 -1.61315479015429e-10 2.07979109994309e-09 1.76271284674335e-10 2.43962599840323e-09 -2.39167097459256e-08 7.5146314324104e-10 -1.40068735634922e-09 1.552195901522e-09 8.38550327831087e-09 6.39141723867462e-10 -3.45237335226839e-08 -5.01953463717341e-09 -1.58429630834226e-08 1.53543515928586e-08 2.91929452291334e-09 8.52440817217825e-09 -2.719685511503e-09 1.36056719951506e-08 -3.79537047557633e-09 2.65066394097675e-08 8.74094742319908e-09 -3.3936953692306e-10 5.64541383365903e-09 -1.07377027988548e-08 -1.08052968254161e-07 1.36002074066418e-10 1.1927213968486e-08 -3.19058866622506e-08 -3.46641087884549e-09 -7.18167370757883e-09 4.56432718374335e-09 5.48923935296278e-08 -3.96855292498009e-08 1.09156933263211e-07 2.19705627450082e-09 -2.11419628313589e-09 3.02284367702544e-08 -8.55584255497922e-09
"R2032" -6.5405820308233e-10 -3.27426095827464e-09 2.03643265393747e-09 -5.2698024001255e-09 1.94413229691306e-09 8.34691049520454e-10 -1.24308877703313e-09 -5.94872154840976e-10 4.64634264357565e-10 7.24518329007543e-10 1.52620611646279e-09 -1.49468614104341e-09 2.12462489321191e-08 7.64690267206104e-09 -1.31790543426464e-09 -1.74088798397405e-09 1.64268567766563e-09 -7.85895083367876e-10 1.1521780171051e-09 2.23533936903839e-10 -3.98481658472816e-09 1.46048220579024e-09 2.94772929464086e-09 6.68993530943664e-09 -3.79855358434605e-09 5.696696322816e-09 1.14340855715168e-09 -1.18635631650948e-09 -2.66975116323238e-09 5.67743152659696e-10 -2.71592580760847e-08 -4.68673624449833e-09 3.74561424210519e-09 -5.19430322131287e-09 -7.8939468262196e-10 2.21006296312939e-09 2.80964237785026e-09 2.92433418091235e-09 -1.05192391655905e-09 6.39502551794816e-11 -3.25402248752444e-09 -1.66480393017057e-11 1.23829619367583e-09 1.77084341346723e-10 2.92491716476343e-08 -1.31162919338827e-09 -3.98604167386899e-08 3.14438384161577e-09 7.54961889121344e-10 7.69516916303737e-10 5.33339774348933e-09 -1.26864885629876e-08 -3.50754397516488e-09 1.64339680597055e-09 6.89788715760683e-09 -3.23099019361299e-09 -6.21169765641265e-09 -4.61795176469793e-09 7.45948302743275e-09 -3.27851216695861e-08 5.40450782697801e-09 3.21110646115508e-09 -2.40999213009758e-09 2.19705627450081e-09 3.89537482778163e-08 -1.32267670936635e-09 3.40575612923689e-09 -8.51699499569302e-09
"R2033" -6.1943681171081e-10 -8.65371783576268e-11 -2.61243543075168e-09 1.13698336530695e-09 -4.21008468226492e-09 -2.18872541045007e-09 1.67702748905101e-09 -2.18806164651178e-09 3.00709386833261e-09 3.69536872641069e-09 3.55661059908353e-09 -2.62816403411537e-09 -6.35601807971886e-09 2.13488047196843e-09 3.51890630134914e-09 2.95047667277095e-09 -2.1719269651791e-10 -1.46328758223018e-10 -8.60163066421367e-10 8.3272998004738e-10 1.55326892477602e-09 -2.79417315005002e-09 3.74978766250633e-09 -6.8662839657429e-09 6.0675176349623e-10 1.43589384846996e-09 -1.14304128916413e-09 -1.19077232974624e-09 -2.80167436199057e-09 1.94098290158301e-09 1.15461970295158e-09 2.59972189917704e-09 -8.90121129753388e-11 -7.44899902130616e-10 -5.6486181028259e-10 1.34531264442971e-09 -3.03521944340209e-09 2.54361658610879e-09 -1.02544420501235e-08 -1.48883855295646e-08 2.83851769947769e-09 3.15252160965458e-09 -5.42216408667671e-09 4.54502368619559e-09 -2.56918555751969e-08 6.5845111773195e-09 1.10419721373546e-08 -1.75984327882253e-08 1.49326648678428e-08 -1.87092360740413e-09 2.84553649277099e-09 9.29120474441510e-09 -1.42148680628572e-08 -8.12793128783885e-09 5.30969720720138e-09 2.30810219444284e-09 -3.99684223208093e-09 4.76682396080132e-09 1.25693417916555e-10 1.2865209073567e-08 -4.27375934110118e-09 -4.77830408521482e-09 1.02279852258642e-08 -2.11419628313537e-09 -1.32267670936628e-09 2.12124726922952e-08 4.79087361498484e-10 -3.23118720626427e-09
"R2034" -1.4227859594944e-09 1.46442446188127e-09 7.8858507763745e-10 -6.82306529467804e-10 -7.62214736585822e-09 -7.44376182864861e-10 9.40378801251164e-10 -6.84060928020011e-10 2.28879555250046e-09 -1.47820147252984e-10 -7.31004540531988e-10 6.48335552574325e-10 3.64775860885614e-09 3.28538563334373e-09 3.02748315796643e-09 -7.43871849864400e-09 -2.42423800881516e-10 9.97269249665716e-10 -3.2868450750096e-09 -1.12506338861544e-09 5.37120445049203e-09 4.32861695863675e-09 -7.79822900320142e-09 -8.84445271215953e-10 -1.96301361561506e-09 4.28743865175768e-09 -2.85300265707285e-09 1.34049732026194e-09 -3.0120366232702e-09 2.0514979117372e-10 3.10920756846788e-10 3.86840505233165e-09 -2.16339405208358e-09 2.21985402063966e-09 -2.03237486347381e-08 -2.37839231563909e-09 1.35179899509306e-08 -3.26764242405576e-09 2.64184781981958e-08 1.19346684224995e-08 -9.20245560053353e-09 -2.52751443577593e-09 -2.05083041095059e-09 -3.13621794080154e-09 9.24840159104691e-09 -2.79316325899694e-09 -8.01843689051566e-09 4.47514442817267e-08 -2.33774504928631e-08 1.60380679076404e-08 3.71210910867791e-08 -1.90656601771626e-08 3.57508842279105e-08 4.6588165276542e-09 -3.17439293904947e-08 -7.70130234804985e-10 -6.01127578588365e-08 -4.59608007735155e-09 2.2740550549349e-09 -1.05623478450523e-08 3.89491665808393e-09 2.25711894884073e-08 -1.20254420601051e-07 3.02284367702568e-08 3.40575612923642e-09 4.79087361498665e-10 9.61160348609243e-08 -3.19442325524521e-08
"R2035" 5.61127753213213e-09 8.78397632797192e-09 6.9334863324813e-09 7.76921742584877e-09 1.32125119065362e-08 -6.62929158245534e-09 -3.67119994044165e-09 2.04709671375622e-09 6.789774651357e-09 1.74165290846126e-09 1.10069041346e-08 4.35643585511559e-09 -4.04809505483033e-08 -7.16509337559061e-09 -2.71853709007462e-09 -1.32830386855531e-08 3.76556282638078e-09 1.41675975345889e-09 -5.046159602832e-09 -7.26385610511131e-09 -6.62827346438315e-09 2.83540834242867e-08 -1.65019266992446e-10 -6.96561418798347e-09 2.12680211826257e-09 -7.11634103340471e-09 -8.77736686259283e-09 4.64970457936464e-09 2.78535593267495e-10 -1.06996772514602e-08 7.84037813114025e-09 -6.11789438174402e-09 6.61643789670712e-09 4.26735161396951e-10 1.44870731852694e-08 -1.3752811858582e-08 -9.20707555828026e-09 6.36855007583028e-09 -1.61185118428287e-08 -4.47084065410276e-09 -7.62919731038423e-09 6.61582177851227e-10 -2.12203028207375e-08 -1.18625372616141e-08 -7.14559462799028e-08 2.4962789650416e-09 5.78546642704473e-08 1.06419266244244e-07 9.22854124423782e-09 2.33520265042237e-09 -9.38292231605678e-08 8.41379163971938e-08 -4.54362299344577e-08 4.75245355510553e-09 4.0388135177159e-08 -2.73603245075026e-08 1.84095445914958e-08 1.12728115941977e-08 -8.04202319183642e-09 -1.5315123476325e-08 2.12773177138042e-08 -1.88774076281571e-08 -1.7726841957525e-07 -8.55584255497943e-09 -8.5169949956933e-09 -3.2311872062647e-09 -3.19442325524519e-08 2.12581792406357e-07
