# Supplementary material for: NODDI and Tensor-Based Microstructural Indices as Predictors of Functional Connectivity
Source: PLoS One. 2016 Apr 14;11(4):e0153404. doi: 10.1371/journal.pone.0153404 (PMC4831788; doi:10.1371/journal.pone.0153404)
Supplement: S1 Data — a) Functional connectivity matrices, both fMRI and EEG connectomes across all subjects, in the form of precision matrices and b) structural brain connectivity matrices across all subjects and microstructural indices. Columns and rows are named according to the corresponding brain region that represent. (ZIP) [file pone.0153404.s001.zip › DATA/EEG/48/precShr_EEG_wholeTS8_13.txt]

"C1001" "C1002" "C1003" "C1005" "C1006" "C1007" "C1008" "C1009" "C1010" "C1011" "C1012" "C1013" "C1014" "C1015" "C1016" "C1017" "C1018" "C1019" "C1020" "C1021" "C1022" "C1023" "C1024" "C1025" "C1026" "C1027" "C1028" "C1029" "C1030" "C1031" "C1032" "C1033" "C1034" "C1035" "C2001" "C2002" "C2003" "C2005" "C2006" "C2007" "C2008" "C2009" "C2010" "C2011" "C2012" "C2013" "C2014" "C2015" "C2016" "C2017" "C2018" "C2019" "C2020" "C2021" "C2022" "C2023" "C2024" "C2025" "C2026" "C2027" "C2028" "C2029" "C2030" "C2031" "C2032" "C2033" "C2034" "C2035"
"R1001" 2.90305901008785e-08 -1.54078495744808e-09 1.40671051143787e-09 -1.45820826424403e-09 -2.68973401077847e-09 -2.93642663005111e-09 -4.48541502738503e-09 -1.17944121576239e-08 -9.47307096377888e-09 -6.63485384963137e-09 1.71020923609702e-10 1.84308232609594e-10 -4.50927986731524e-09 -4.0270945525318e-09 7.32239856026887e-09 -4.12033906867114e-09 2.23079426574753e-09 1.12818192668106e-09 5.4796982910443e-10 1.91501694415402e-09 2.9881897865864e-08 7.53828169847846e-09 -1.5616967512981e-08 9.78858692214258e-09 2.05091674739441e-09 -1.66989347196302e-10 -1.47222701601415e-09 -4.17018913565744e-09 -1.87070637517908e-08 -2.13565312632998e-08 2.93180568237126e-09 4.30341664049397e-09 -7.8718690888723e-09 4.05316308640911e-09 1.22037885832637e-10 6.17295910995389e-10 -7.09081059749111e-10 -5.35557028732109e-10 8.92495988262168e-10 1.36324429303604e-09 -1.49833240413028e-09 -4.60095333552753e-10 5.08425879904112e-09 4.99138871259073e-09 1.66906914217362e-09 -3.76261444650337e-09 1.09364179209399e-09 -7.03673162881245e-10 -6.35759309928511e-10 5.65695914833973e-10 2.12401057037312e-09 -1.38039866961651e-09 3.9322935940939e-09 3.67369915174651e-10 -2.81755180232799e-09 -2.57930714414281e-09 2.52675008736108e-09 -3.5900404440123e-10 -1.95562054119219e-09 -5.20535184141715e-10 3.48486126146501e-09 2.65636812010994e-09 1.51956830814886e-09 -3.96247111580975e-10 -9.71884672710608e-10 -6.31367437585807e-10 2.62559493080728e-10 -3.28475826562812e-09
"R1002" -1.54078495744824e-09 6.92436596683116e-08 -1.67708514352846e-08 -8.07648239557107e-10 2.13145561328883e-09 2.32541010806677e-10 2.35280126281015e-09 3.5756155767927e-11 -4.57180467338222e-09 -1.36836839640712e-09 -7.74725959721343e-10 2.83301557879206e-09 -1.71296705681903e-09 -1.38903101832639e-09 -2.01045597773699e-10 -3.09684321066641e-09 -1.71499727629785e-09 5.75281765203279e-09 -3.0175764750671e-09 -1.06173888347339e-09 -8.93732007850972e-10 1.300044913918e-08 3.64358985906989e-09 9.10195919387948e-10 -2.24282999858408e-08 -1.35622108271837e-08 -3.69029824604023e-08 -5.56778915311453e-09 9.59880216207573e-09 1.847934710437e-09 1.63341334155501e-08 -1.26516961819042e-09 -1.47992652860672e-09 -6.6143344437646e-09 -6.84894073712318e-10 -4.84630731261872e-08 1.85599901718965e-08 4.38025643645018e-09 -4.47127966752931e-10 2.41461141860136e-09 5.08932788354914e-10 -1.748765380361e-09 -8.79251645290594e-10 4.18543564538109e-10 -1.08586894519067e-08 1.46317655582304e-09 8.26786628037404e-09 6.72404316332881e-09 -2.57665837755457e-09 -1.72315583261787e-11 -1.55773951213235e-09 4.40496214218680e-09 -2.37440037504135e-10 -4.09634900468517e-09 -3.92530514017045e-09 2.40685656191441e-10 -1.21576414226535e-08 1.43850490110434e-10 1.52625460551138e-08 8.42704129532978e-09 4.6296797620576e-09 6.85719694478871e-10 -1.1098331539311e-08 1.13273210747853e-09 -9.50060528756329e-09 -1.53236126519118e-09 1.23486117266376e-09 1.6220546210491e-08
"R1003" 1.40671051143765e-09 -1.67708514352853e-08 1.09937228760966e-07 5.79742807762996e-09 -1.28857620919556e-09 -2.85122403960079e-09 -2.69575169542379e-09 1.44716439991758e-09 3.01185915670994e-09 4.21793655101475e-09 -6.13289063667527e-09 4.26969421289335e-09 2.64196774108184e-09 -1.01420909917831e-08 1.11310447688483e-09 1.28500911037393e-08 -6.71844945547378e-09 -2.99121571641105e-10 1.287612899849e-09 -3.84485713390622e-09 3.71809524397289e-08 -6.01452276282631e-09 -8.20479630668399e-08 -7.93636297885481e-09 1.47385772751065e-08 -5.64239397128206e-09 -1.73585319359208e-08 -1.85258883043382e-09 2.08677989700893e-08 -2.26231741491495e-09 -3.88473276573694e-09 1.55612440210242e-09 -1.4265209350438e-08 2.9157373456829e-09 2.21341418376316e-09 3.45277159965759e-09 -8.54400834078339e-10 -1.9259780273562e-09 1.50896191670147e-10 -2.004711497309e-11 2.78948461302476e-09 1.56826746381608e-10 -5.29875105910933e-09 -6.56245647107371e-09 6.65924710939272e-09 1.21392434083016e-09 -7.50573089145259e-10 1.20338485770537e-09 -6.77070711302923e-10 -7.95582792333303e-09 -2.05469594779629e-09 -4.70600553647323e-10 -5.74287946635974e-09 2.97911703537757e-09 1.09987436846833e-08 4.86749611327614e-09 -8.91323063527948e-09 8.53092778565237e-09 -1.23504727680178e-08 -6.74038191057761e-09 2.09523124969134e-08 -1.12885388312027e-08 -3.00565523092612e-09 -4.07577161958162e-10 6.2534812360269e-10 -8.17165785836742e-10 -2.61254099661146e-09 8.00760646406414e-09
"R1005" -1.45820826424408e-09 -8.07648239556772e-10 5.7974280776297e-09 1.45640465903718e-07 3.49586990036381e-09 -1.74772465299201e-08 -1.15625480967658e-08 3.72309358332083e-09 1.37170388552858e-08 2.89227588880168e-09 -2.03689304963886e-09 4.35932664601722e-08 -2.58843188866106e-09 -1.29787035758411e-09 -3.34143896058831e-10 3.69397008484965e-08 1.73267056333033e-09 2.02202333158995e-09 -1.74899484142019e-09 -6.09659139349074e-08 -3.95136191601294e-09 -1.84754288519449e-10 -2.78630862859656e-09 -1.51746237363484e-07 4.22779620945968e-09 1.36459655924324e-09 -1.79111206007167e-08 3.89496075977833e-08 2.49858947798472e-09 1.83613706770401e-09 2.2207273314783e-09 6.98161569625567e-10 -6.23109196859855e-11 -1.7210417953942e-09 9.42477626207324e-10 9.67757404736108e-10 -4.64292256326372e-09 -7.31141414774161e-08 1.14310812370815e-09 4.44469800157223e-11 5.1494286791387e-09 4.13913234432758e-09 -1.7163646698301e-08 -4.53202474873531e-08 5.03609656151976e-09 -2.45383336337164e-09 -8.16908207396e-10 4.4144308527104e-11 -3.57018452216892e-09 -2.03483469879359e-08 -2.48049548767706e-09 -4.49585342751727e-09 3.48872704123055e-09 3.0582264931189e-08 -1.33959646641175e-08 1.45859943883031e-09 1.36227808594021e-08 8.19627347405137e-08 -2.2268743707487e-09 -5.66336197237934e-09 5.62968144131299e-09 -9.86937594254821e-09 1.62738086939436e-09 -9.02493952147911e-09 -1.02634498746292e-10 -2.59837168388373e-09 1.50015019568393e-09 -1.10034939466883e-10
"R1006" -2.6897340107784e-09 2.13145561328886e-09 -1.28857620919608e-09 3.49586990036368e-09 3.24960697027723e-08 -5.14830807129733e-09 -2.63782623507973e-09 2.33884191657929e-08 6.84860909550797e-10 -8.3999172523433e-10 2.48244067762466e-08 9.84456932460157e-09 -1.77072628895148e-08 -1.40230947433893e-08 -1.9190299209291e-08 6.01534900721829e-10 1.30460009016338e-09 -2.66386846991802e-09 2.23158057149332e-09 -5.56950063582772e-09 -4.20143815653911e-09 3.61006614229129e-10 8.19580879608156e-10 -2.36564662185491e-09 -5.16910638345934e-10 -7.61055527159063e-09 7.48266146569951e-10 3.58479189977955e-09 1.91703455819893e-08 -2.61223375269575e-09 -3.97703055195872e-09 -3.37068815632482e-08 3.14190825248169e-10 -4.72286588557294e-10 9.10879640068024e-11 -1.10824164600707e-09 2.29973903000602e-09 -1.89507306546656e-10 -3.01990087354545e-09 -4.2870409197586e-09 7.594069050533e-11 1.15441496662695e-09 -7.57801956496009e-10 2.36249148311974e-09 3.3143243366564e-09 4.7553244021217e-10 -2.39482422469091e-09 -2.81710297322e-10 4.74415338587107e-09 -6.6156195689988e-11 -8.88097188429599e-10 -5.98459138808972e-10 4.9040574224446e-10 -1.7762663836945e-09 1.94509756001472e-09 -3.37914238499738e-10 -1.09070863940772e-09 -1.61028272405241e-09 4.64531095523925e-09 -3.22845402278553e-09 -2.35485138253673e-09 2.17755269463029e-09 1.42479075854408e-09 4.72265550946718e-10 5.17574461798659e-09 -2.7860787768583e-09 -2.36779593760384e-09 3.06567645956222e-09
"R1007" -2.93642663005087e-09 2.32541010806712e-10 -2.8512240396015e-09 -1.74772465299207e-08 -5.14830807129722e-09 6.98991075367171e-08 4.60784580957562e-10 -2.89424150325751e-08 1.65387404280577e-09 -4.42316634726554e-09 -7.33046022545997e-09 -5.56856507745568e-08 8.14344569735661e-09 7.91756168586874e-09 -1.74602935918574e-08 -1.61151035775469e-09 -3.15197200515873e-09 5.79979742061772e-09 -3.70497532418885e-09 2.66996469883065e-08 -3.2594975465807e-09 -1.44993660740779e-09 -9.20066054787154e-10 1.21581675707753e-08 -3.00652143962356e-09 3.94965948289388e-09 7.52121839029722e-09 -6.37934449624069e-09 3.75226488177101e-09 -2.07396019568218e-09 -3.17570345423584e-10 2.28564749787403e-09 2.33323771549047e-09 4.1797376294564e-09 1.18263264824268e-09 8.17205514338823e-10 6.85730101359031e-10 2.48319038578162e-09 2.19799738408869e-09 -3.15414999658058e-09 -7.46002808445574e-10 1.8413941494343e-09 7.14255302675792e-09 -2.20431064356607e-09 -3.48806004260221e-09 1.309532084356e-08 -1.19301561718454e-09 1.24331828947172e-09 -1.59180279227034e-09 3.46779856057964e-09 -1.55675137972365e-09 2.76220984054244e-09 -2.2821183397757e-09 -5.24909177163897e-09 8.50499000489561e-10 -1.52833941826162e-09 -9.22096179171528e-10 -1.0321875787009e-08 1.36580818093409e-09 4.14005950726764e-09 -4.60774895794133e-09 4.89479933063267e-09 -6.09530854778026e-09 -1.86378697396131e-09 -5.98265028506725e-10 2.4004756645023e-09 1.75380106760488e-09 1.55231039437124e-09
"R1008" -4.48541502738559e-09 2.35280126281059e-09 -2.69575169542098e-09 -1.15625480967642e-08 -2.63782623507948e-09 4.60784580957319e-10 6.46761878770372e-08 -4.27054697449309e-09 4.10610565361887e-09 -1.55533858015922e-08 -2.04009980567714e-09 -8.14757481186354e-10 4.75244378825433e-10 5.27187400043855e-09 7.52469682742942e-10 2.88809873663486e-09 -7.85493811720248e-10 8.55603189221109e-10 3.03891196731657e-10 7.98160909492224e-10 -5.59259146027972e-09 2.03169914826522e-09 4.05225654517196e-09 -2.52177411040114e-08 -1.0675997002153e-09 7.30458484906567e-10 -1.94809623137959e-09 -9.74942829908732e-09 -4.12904292364953e-09 -1.37578063188496e-08 9.41379142588745e-10 2.57130850397166e-09 4.23996470398968e-09 1.63649591450486e-10 7.41799698123312e-10 -9.16483132757436e-10 2.89219550857402e-09 1.43533165281404e-08 1.86010740587709e-10 -3.42940756927568e-09 4.93007165211511e-10 2.31750966968139e-09 -9.5746643815422e-09 9.6235033444592e-09 -3.15410809208183e-09 1.13194230086749e-08 8.34460600305636e-10 3.21143513865647e-10 2.84728121875217e-10 -2.48434006115305e-09 -9.37523792774808e-10 2.33424222357864e-09 1.17780728491331e-09 -1.68559442764638e-08 6.60749928102323e-09 -4.29021679835022e-10 -2.98882942957428e-09 3.29418892931473e-08 1.43564100189422e-09 -1.99539655124899e-09 -2.14475424731878e-09 -2.16712938097741e-08 -5.86510861454844e-09 -3.53910029522676e-09 4.951409245103e-10 1.42477473901445e-09 2.87034860597711e-09 2.6316651519154e-09
"R1009" -1.1794412157624e-08 3.57561557675832e-11 1.44716439991739e-09 3.72309358332092e-09 2.3388419165793e-08 -2.8942415032575e-08 -4.2705469744929e-09 8.11257486518213e-08 1.39827854022889e-09 -1.22828769555189e-09 1.07389526599134e-08 2.18259195100152e-08 -8.53182446181015e-09 -4.68985034355263e-08 -1.81819162604371e-08 -2.6651323615792e-09 -9.4773201272313e-09 -7.72123209662540e-09 1.26032571836106e-09 -9.4922160743623e-09 -1.31697102998999e-08 1.95704232019866e-09 6.50099217157877e-09 7.72891694382848e-10 4.19964245305721e-10 4.43835772798316e-09 -7.2631236010048e-09 4.73683516087801e-09 3.65615353461497e-08 7.78348796114715e-09 -1.47812658680924e-09 -2.06726902289883e-08 -7.74051279684334e-09 6.27150169171383e-09 -1.22997233380531e-09 4.3804016885071e-10 -8.14257572272446e-10 9.24795259655456e-10 -3.71730902956813e-09 -2.37883712990914e-09 -1.02921132710938e-09 -3.46413216090087e-09 -2.36002516220896e-09 1.38284705696239e-09 4.00264165850249e-09 -3.12011982878075e-09 -2.00177398180195e-09 2.85766497707104e-09 6.38810768830425e-09 1.3814122835278e-09 -1.4986795502075e-09 -2.32797526803302e-09 1.8715230999932e-10 -4.4587568083458e-10 1.60999012267722e-10 -1.47583505016085e-09 5.84697668988459e-10 -4.42593099725817e-09 1.17318961417093e-09 -1.06406085139777e-09 1.27650222776292e-09 1.81933822492678e-10 9.80180668584881e-10 5.3180482627049e-09 3.40497125487491e-09 -1.88502742046052e-09 -1.97470976176135e-09 1.65623535972189e-09
"R1010" -9.47307096377889e-09 -4.57180467338212e-09 3.01185915671022e-09 1.37170388552855e-08 6.84860909550855e-10 1.65387404280587e-09 4.10610565361818e-09 1.39827854022878e-09 5.5832686246103e-08 8.13273368701508e-09 1.63085983614425e-09 -1.91891979869892e-08 5.3401024977563e-10 1.96002939726687e-09 -2.6335273347341e-09 5.70928883573274e-09 1.0070410664274e-10 -1.45052886284485e-09 1.81944682185176e-09 -9.22101052935836e-10 -2.89429172723071e-09 -1.49652047217978e-08 2.02763230616366e-10 -7.463531179247e-08 -5.0787435016085e-10 -1.5289917494741e-09 1.74839703121663e-08 4.41013568178209e-08 7.91207855906008e-09 -7.27003538277779e-09 -3.11237415935148e-09 2.33603791725748e-11 -1.39647878497714e-09 -2.37146260342838e-09 1.49671333431075e-09 3.18339557529493e-09 2.48299629561555e-11 -4.60340650079543e-09 -5.70176609041092e-09 -5.72197391669215e-09 5.41959675363021e-09 -1.42666918139226e-09 -3.25221193138998e-08 -9.95701251394677e-09 -4.32099665598635e-09 1.64002346652586e-08 3.24900300737067e-09 -2.32404718836753e-09 7.44644644146219e-09 9.44955445557995e-09 -6.33574442237703e-09 2.7495975020258e-09 -2.21668225630098e-09 1.1507714409722e-09 -5.30397953269476e-09 -5.14364926203693e-09 2.19506339459138e-09 2.73911347544475e-08 -2.05178530977858e-09 -1.73546804860839e-09 1.14741969150516e-09 -1.98189006582331e-08 6.49764341622651e-10 8.0018734699975e-09 7.10430902806233e-10 9.89566564626209e-10 -1.73548328181474e-09 9.5742839836752e-09
"R1011" -6.63485384963196e-09 -1.36836839640726e-09 4.21793655101473e-09 2.89227588880188e-09 -8.3999172523468e-10 -4.42316634726580e-09 -1.55533858015922e-08 -1.22828769555116e-09 8.13273368701439e-09 8.8387094385991e-08 -2.66822719133204e-10 -2.27273135602426e-08 5.44143217261842e-09 -9.84218841843492e-09 5.41280098511138e-09 9.94832991605392e-10 5.77692037219261e-10 -1.75178234989965e-10 -1.83177906226028e-10 -1.50812140037571e-09 -6.88425380931931e-09 5.38367873010532e-12 3.25238373236682e-09 1.95786944824909e-09 -2.03990454197697e-09 2.46321351570789e-09 9.83990523813422e-10 -7.47834033418629e-09 2.12375831869457e-08 -9.66387881088188e-09 -3.33326627567587e-09 -1.28237737273647e-09 2.26440453087983e-09 -8.85623234221226e-09 -3.0101087600619e-09 7.81468322107622e-10 -6.3295705581661e-10 -1.52483808420719e-09 -3.1311316739391e-09 -3.48176927223482e-09 7.5639552490016e-09 -7.78335125248924e-09 5.46818298001071e-10 -3.15351837070117e-08 -2.28554284786203e-10 1.01416728910274e-08 -2.39054155974988e-09 1.32896639095534e-08 5.00417389843171e-09 6.16196546120493e-10 -1.30952773151797e-09 1.46341830233426e-09 -4.58423058314244e-09 4.59061077187459e-09 1.84026004864412e-09 -1.71582343026022e-09 4.76993362166417e-10 -1.17067752444958e-08 1.89537167548163e-09 1.65480933651314e-09 -7.00869614575559e-10 -5.49645397794611e-09 -1.3347732668629e-09 1.17681723062447e-09 6.31623619512815e-10 2.89476671435651e-10 -4.12688670026919e-09 2.3543706948087e-09
"R1012" 1.71020923609693e-10 -7.7472595972143e-10 -6.13289063667536e-09 -2.03689304963861e-09 2.48244067762467e-08 -7.33046022545989e-09 -2.04009980567711e-09 1.07389526599138e-08 1.6308598361442e-09 -2.66822719133453e-10 1.2097089322001e-07 5.73467071284986e-09 -9.66416241145708e-08 1.12339771966966e-08 -5.25545159598339e-09 9.29030010521202e-10 -9.46213138984356e-09 -3.52506095520671e-08 4.77755891482985e-09 5.57583235925954e-10 -1.35185464246363e-08 -4.16835327886931e-09 1.08883280609426e-08 7.39132472798919e-10 -1.10070648586239e-08 -3.80499308438972e-09 -1.29553917925956e-09 -1.57827986718801e-09 -2.44161248578288e-08 3.59970206187776e-09 -1.38292065831159e-08 -4.92975127744679e-08 9.66544711217979e-09 1.26837162288892e-08 1.36534548463358e-09 5.72592006026244e-09 1.3771354096068e-09 2.04213075390204e-09 1.81192324972186e-10 -8.03763617379263e-10 9.3440309733002e-10 -4.94758956357242e-09 -3.64659606538295e-09 1.53674323740273e-09 -9.3859890660835e-09 6.52773090695688e-10 2.89540136828421e-08 -3.31377783165342e-09 2.41273091447224e-09 2.45007381113747e-10 3.73450520804887e-09 -3.9927789520257e-10 8.88827736536803e-09 -4.78028535733124e-09 2.1683436528307e-09 1.22561238602427e-09 -5.72134714494868e-09 2.54566302044884e-09 1.71554648070657e-08 -2.20303498473658e-08 -2.40535323652964e-09 2.29157329319701e-09 -3.98699079691296e-09 -1.75924813809344e-09 1.01414429763069e-08 1.7003723082194e-09 1.18721138549969e-09 6.00767807654113e-09
"R1013" 1.84308232609876e-10 2.83301557879223e-09 4.26969421289347e-09 4.35932664601725e-08 9.84456932460175e-09 -5.56856507745573e-08 -8.14757481186569e-10 2.18259195100143e-08 -1.91891979869893e-08 -2.27273135602435e-08 5.73467071284989e-09 9.23626616381997e-08 -1.08779076480601e-08 -7.71356187551465e-10 4.65377335851123e-09 1.16196573103334e-08 1.85605280237705e-09 -2.310025716686e-09 1.58778298986548e-09 -4.84160234166268e-08 5.91810166039376e-10 3.55207085824348e-09 2.46798187723833e-10 -2.07681530342984e-08 3.40224309124137e-09 -4.43837901988556e-09 -1.58896564502591e-08 4.25371311890234e-09 -5.86837902678302e-09 9.13876173388937e-09 2.19389497344174e-09 -5.09877369905991e-09 -8.26697752431217e-10 -1.59670414445018e-09 1.3469855690464e-09 -4.35496664084486e-09 4.63202188946147e-10 -1.30699995411851e-08 1.66168225251659e-09 1.20915146496331e-08 -4.06599418718327e-09 -1.44495990255962e-10 -3.15972550704424e-09 1.82942527250058e-10 4.48351267877082e-09 -3.26420092778021e-08 3.3967959203178e-09 -2.58930360898284e-10 -6.8101592505984e-09 -1.69452232659383e-08 6.0182897138232e-10 -5.9477634003758e-09 4.1219695167063e-09 1.98094135636616e-08 2.70964005500157e-09 7.90938497596358e-09 -3.6806848156714e-09 2.25986387809361e-08 -1.2357347599567e-09 -3.68687397006636e-09 4.95868438690449e-09 -4.56098051869583e-09 4.32495882262851e-10 -4.36202917572782e-09 -7.60841266675458e-10 -4.36812294113998e-09 1.22244891924421e-09 2.5993140347195e-09
"R1014" -4.50927986731533e-09 -1.71296705681908e-09 2.64196774108211e-09 -2.58843188866108e-09 -1.77072628895148e-08 8.14344569735648e-09 4.75244378825741e-10 -8.53182446181029e-09 5.34010249775686e-10 5.44143217261833e-09 -9.66416241145709e-08 -1.08779076480603e-08 1.83182513271216e-07 5.22667574316675e-09 3.62046705282343e-09 -7.70777249899603e-10 5.62035115335383e-09 1.51065798657787e-08 1.00211618170191e-08 2.49327656855835e-09 7.53643477057432e-09 1.90771510821285e-10 -4.20378186168123e-09 3.19020889218732e-09 -2.27499552785934e-08 1.44331627928263e-08 7.8626069118877e-09 1.392143908109e-09 2.54338747547194e-08 -1.95366855151686e-09 -2.61444084029837e-08 2.13535503937248e-08 -7.11505432554073e-09 -2.02947962369105e-08 -5.55540047114338e-09 -6.48297049491613e-09 -1.5806391286731e-10 -2.30158029395511e-09 -5.65445065626263e-09 -3.98133618070573e-09 -1.55737015498077e-09 1.02037310300368e-08 3.3963547695176e-09 1.21387239546751e-09 5.46381325454507e-08 -2.63092753655096e-10 -1.42467372693604e-07 -1.62899878735904e-08 3.84275906725059e-09 -1.21303410687139e-09 -6.98410609507173e-09 -1.73058679432772e-08 -8.91345688876633e-09 5.61807885196981e-09 -2.06795157372256e-08 1.37695444992063e-09 2.58425065313103e-08 -4.35918734521207e-09 1.36958901527527e-08 1.46924857620463e-08 6.83485567830482e-09 5.2641711217382e-09 4.08941590116614e-08 3.29360540743912e-09 3.82998481047333e-08 -1.12753511194879e-09 -1.56424209760267e-09 -4.34139751893614e-08
"R1015" -4.0270945525312e-09 -1.3890310183263e-09 -1.01420909917831e-08 -1.29787035758472e-09 -1.40230947433895e-08 7.91756168586921e-09 5.27187400043884e-09 -4.68985034355247e-08 1.96002939726677e-09 -9.84218841843492e-09 1.12339771966965e-08 -7.71356187551533e-10 5.22667574316632e-09 1.3880762131299e-07 1.08936705641549e-08 1.36233399619128e-08 5.35750839562881e-09 -9.40529223067742e-09 2.06674948883534e-08 1.60169035159983e-09 -5.66548118847215e-09 -9.69940660772716e-09 -2.38021808473678e-09 -3.6973955467272e-09 -2.93709369127799e-09 -1.37939232028228e-08 8.00325935360825e-09 -8.73548249971799e-09 -1.6456161947596e-07 1.84885489686572e-08 -6.74146005856736e-09 3.97769197557048e-09 3.2939045069501e-08 2.31898944965394e-08 -1.69048553748165e-10 -1.60598694862012e-09 1.67120553747752e-09 1.77412236619414e-09 5.45480958299746e-09 3.61345911521687e-09 -8.67140139992799e-10 2.30087146663641e-09 -3.1466386569094e-09 -3.58863484970818e-10 7.05780680279161e-09 5.0477383633496e-09 -7.1579246819841e-09 -3.75503361945579e-09 -7.61714499832705e-09 -9.74875683806048e-09 1.79561764076977e-09 -5.25278946372727e-09 9.05337219123153e-10 -4.4532755418982e-09 -6.55254951291464e-09 5.96092097945637e-09 7.92397218158785e-10 6.50717905527828e-09 -1.37011612348851e-09 -2.21116574846571e-09 4.35109700653613e-09 1.85212643615646e-10 -6.26613913023499e-10 1.5780626961472e-09 2.71299830073494e-09 1.81288679503264e-10 3.77455610735034e-09 -6.86024189035431e-09
"R1016" 7.32239856026893e-09 -2.01045597773821e-10 1.11310447688457e-09 -3.34143896058921e-10 -1.91902992092908e-08 -1.74602935918575e-08 7.52469682743091e-10 -1.81819162604368e-08 -2.63352733473423e-09 5.41280098511107e-09 -5.2554515959835e-09 4.65377335851108e-09 3.62046705282344e-09 1.08936705641552e-08 2.77420032218497e-08 -7.45291307103533e-10 5.07455494839812e-09 -1.34967884604165e-09 2.40100217265357e-09 -7.29597468732396e-10 1.21430474051901e-08 1.59865463527548e-09 -3.02374470949163e-09 2.57969573972842e-09 1.70134071283328e-10 -8.54311399410982e-10 -2.33812687123892e-09 -3.63207400399305e-09 -2.18888798267859e-08 8.93380626879008e-10 1.22179508861491e-09 1.79518014773242e-08 -2.28716861362308e-09 -5.38026955073851e-09 -6.76475010943128e-10 2.74718789128455e-10 -1.15243162401136e-10 5.68311496685918e-10 8.41832432238612e-10 1.55853037158613e-09 -1.2078492386253e-10 2.3470747344387e-09 -7.0258492306476e-11 1.21041006864156e-09 -6.87778242716429e-10 -4.24493011275937e-09 9.63582511800321e-10 -3.10384192614057e-09 -3.48210500572834e-09 -1.21059384515836e-09 1.43303545698218e-09 -3.88839452834303e-10 2.78816807102343e-09 2.20311790897594e-09 -3.22257625518473e-10 1.33015866568878e-10 -1.33366175660073e-09 2.22111052574579e-09 -8.50096336513579e-10 -2.36874071108498e-09 1.51916289259147e-09 -2.67951601105063e-09 6.90188809961618e-09 6.32472552989774e-10 -1.27498011881438e-09 -1.20707447906852e-09 -1.27895826981888e-09 -1.33531459935514e-09
"R1017" -4.12033906867107e-09 -3.09684321066633e-09 1.28500911037392e-08 3.69397008484963e-08 6.01534900721519e-10 -1.61151035775543e-09 2.88809873663468e-09 -2.66513236157886e-09 5.70928883573249e-09 9.94832991605578e-10 9.2903001052113e-10 1.16196573103336e-08 -7.70777249899829e-10 1.36233399619133e-08 -7.45291307103825e-10 1.40575597934079e-07 -5.49485666903546e-10 2.9232451943634e-09 6.2601594483542e-10 -1.28270123205398e-08 -2.64303617769662e-09 -7.20142899441258e-08 -1.86952719245696e-08 -5.26497284656798e-08 1.69130550305873e-09 -5.43587702605535e-09 5.2763394338835e-09 -2.31665593560935e-08 -2.07997078920781e-08 9.68693099208139e-09 2.64794360775196e-09 1.90446277826995e-10 6.93800655212353e-09 6.1827448923228e-09 3.19548560711019e-09 -6.55282907177863e-09 1.10916906770514e-09 -1.34736164986541e-08 -2.9975794155808e-09 -3.30944613351477e-09 1.04615632805586e-09 5.2581774362563e-11 -2.07177839192976e-08 -6.6519740083336e-09 -8.50939815749926e-10 3.89373431774226e-09 -2.32804256753396e-09 -6.12461480806764e-09 5.08407449119209e-09 -1.27692503575172e-07 6.73516278782025e-09 1.71245013781493e-09 3.38800274572933e-10 3.98118798917884e-09 1.4596693872982e-08 5.65589977525129e-08 -8.96220566285826e-09 4.92987709688306e-08 1.79519018734623e-09 -3.88103764412513e-09 1.38254017017216e-08 -6.61938581373914e-09 1.07378119916901e-08 -7.36431679986777e-09 -1.97022419596297e-09 1.00903628124934e-09 -3.89745398403252e-09 -7.23959788458285e-09
"R1018" 2.23079426574755e-09 -1.71499727629802e-09 -6.7184494554751e-09 1.73267056333043e-09 1.30460009016344e-09 -3.15197200515854e-09 -7.85493811719215e-10 -9.4773201272308e-09 1.00704106642721e-10 5.7769203721906e-10 -9.46213138984387e-09 1.85605280237723e-09 5.62035115335379e-09 5.35750839562853e-09 5.07455494839818e-09 -5.49485666903553e-10 6.1195109707515e-08 1.03507040647461e-08 -8.20701044041947e-09 -1.38508252051247e-09 2.42375934376136e-08 2.43326923525168e-09 -2.80651716269981e-08 -2.16441040682098e-09 9.42981726842306e-09 -3.90957336701742e-08 1.24473084410325e-08 1.88182380561181e-09 -2.87099770420357e-09 -1.64684554235652e-09 -2.07816177085817e-09 6.51114765212073e-09 1.01038154372809e-08 -3.96282954665857e-08 9.25442785204245e-10 1.20990156007108e-09 6.66157230321569e-10 1.09333818488656e-10 -2.5671561824525e-09 -1.83835198449386e-09 -7.70736353386348e-10 1.4382020563878e-09 1.99639680150466e-09 1.50091364980826e-09 5.25552699494329e-09 -1.62768840591414e-09 -5.21773719038771e-09 -8.53056093621054e-10 1.31124085693522e-09 -7.28354993132974e-10 -3.59269744180194e-09 -2.28164762685779e-09 -7.48804450635177e-10 1.56146082359385e-10 1.69140338424433e-09 -1.66123097132543e-09 5.54918506363076e-10 -2.95504814337426e-09 -6.08236051800028e-09 6.6671317081052e-10 -2.43658101135318e-09 1.07453461667308e-09 6.69857063877408e-09 -5.53443217549113e-10 1.25980052059368e-09 -6.05840511720046e-10 -3.20967673669623e-09 1.18762890943295e-09
"R1019" 1.12818192668114e-09 5.7528176520332e-09 -2.99121571641524e-10 2.02202333159039e-09 -2.66386846991809e-09 5.79979742061825e-09 8.55603189220641e-10 -7.72123209662517e-09 -1.45052886284467e-09 -1.7517823498993e-10 -3.5250609552067e-08 -2.31002571668613e-09 1.51065798657784e-08 -9.40529223067711e-09 -1.34967884604175e-09 2.92324519436339e-09 1.0350704064746e-08 6.15086903816062e-08 -5.24272199806818e-08 -3.35409585917193e-10 1.90726949810567e-09 -1.1509185535918e-09 -7.50890658533418e-09 -1.0800888599231e-09 -2.14335493599907e-09 -8.59302545451542e-09 4.18891244864229e-09 2.13850983654752e-10 2.05348006765221e-08 -1.16356997308931e-09 4.29232092638974e-09 1.10304013727484e-08 -3.91868226908832e-09 -4.64330925383157e-09 -6.5827924158373e-10 -5.26900593605242e-09 1.45852085045462e-09 -7.50200124574404e-10 2.30408749605584e-09 5.4457469256485e-09 -1.64525104152239e-09 6.05013417299161e-10 1.52279817247096e-09 -5.93297308095993e-09 4.62343884222589e-09 -3.50371770724832e-10 -4.76273080729485e-09 9.66572457995055e-09 -5.97075359811811e-09 -2.61713202508032e-09 1.2127698182463e-09 -1.8731056036359e-09 -1.55948326830818e-09 3.01737133785672e-09 2.85456620572463e-09 1.45156988341325e-09 -2.42973221016793e-09 -4.02145581808994e-10 8.19499010863732e-10 1.4944622635767e-09 -1.57241201562783e-09 -2.32875639996108e-10 -9.28214363613609e-09 1.60958187207423e-10 -3.90134772259129e-09 -3.30902548714124e-09 7.65910586471201e-10 3.99259636579805e-09
"R1020" 5.47969829104454e-10 -3.0175764750671e-09 1.28761289984907e-09 -1.74899484142045e-09 2.23158057149337e-09 -3.7049753241891e-09 3.0389119673152e-10 1.26032571836065e-09 1.81944682185218e-09 -1.8317790622571e-10 4.77755891483014e-09 1.58778298986556e-09 1.00211618170191e-08 2.06674948883535e-08 2.4010021726538e-09 6.2601594483512e-10 -8.20701044041946e-09 -5.24272199806809e-08 8.08931460540584e-08 -6.02459753061667e-10 4.31481305765751e-09 -1.27140359057851e-09 2.28454916530108e-09 -1.11641598196534e-09 8.23028854195712e-09 -1.94763170306619e-08 3.75041404297526e-09 1.60789142264757e-09 -4.48157395694169e-08 2.69715088123818e-09 -1.63290691354822e-09 -9.69675533984612e-09 1.60724079286592e-09 1.44055301075451e-08 1.34773178160305e-09 3.01499086676591e-10 9.47110524885072e-10 1.04233225259598e-09 -3.04074122921652e-09 -8.53701676768726e-09 1.95834405667174e-09 2.42257045751478e-09 -1.73224644818545e-09 7.39570438077388e-09 1.91655420684905e-10 1.6820457199744e-09 -6.31022949027332e-09 -8.20622951127211e-09 7.0049861096202e-09 1.23930113896792e-09 5.3201536199141e-10 1.66412708648904e-09 -2.42173424565654e-09 -2.67178808734498e-09 1.98765252216376e-09 -8.70774258957029e-10 -2.16762564673829e-09 1.39303609669453e-09 -6.18242823790886e-09 3.97839992258898e-09 3.74269466022075e-09 -2.17180898011434e-09 8.46880340052341e-09 -3.61076295756634e-10 1.38314599880299e-09 2.75909975410066e-09 -3.58143045041609e-10 -5.00316952826908e-09
"R1021" 1.91501694415415e-09 -1.0617388834736e-09 -3.84485713390575e-09 -6.09659139349062e-08 -5.56950063582762e-09 2.66996469883071e-08 7.98160909491729e-10 -9.49221607436288e-09 -9.2210105293566e-10 -1.50812140037456e-09 5.57583235926092e-10 -4.84160234166266e-08 2.49327656855864e-09 1.60169035159936e-09 -7.29597468732627e-10 -1.28270123205401e-08 -1.38508252051251e-09 -3.35409585917121e-10 -6.02459753061564e-10 5.85351409179503e-08 2.65415301657603e-09 4.14450301810719e-10 -1.12714708502983e-09 4.52976332794922e-08 -2.04169485305504e-09 1.70597821989078e-09 9.12822820839251e-09 -2.20938966032036e-08 -2.4832104733268e-09 -4.27906784085661e-10 2.64125469098324e-10 2.5991640698291e-09 5.17634027352456e-10 2.65603133631784e-09 -9.7800931519649e-10 3.17188574192038e-09 7.85798532551921e-10 1.86366877172181e-08 -4.54243245302719e-10 -4.574163599644e-10 -1.03402127214145e-09 -2.08100483364738e-09 1.10651071305617e-08 3.21684628315435e-08 -5.24365528127003e-10 2.2902899568206e-09 -2.11664514932999e-09 -3.49143656818437e-09 2.71923978769018e-09 1.37029690038464e-08 1.05480948177354e-09 1.73852428197862e-09 -1.06646824809155e-09 -2.63849024287037e-08 -1.62178575485832e-09 -6.46453507416864e-09 5.55715747364459e-10 -1.80383019199485e-08 3.67518659074641e-10 9.96907079854522e-10 -2.08490535539116e-09 1.33358526515793e-10 2.6260177420301e-09 5.63052866144668e-09 1.17571523286528e-10 1.99776831911041e-09 -2.07745412781403e-10 -4.23298848129877e-09
"R1022" 2.98818978658646e-08 -8.93732007851326e-10 3.71809524397291e-08 -3.95136191601338e-09 -4.20143815653908e-09 -3.2594975465806e-09 -5.59259146027963e-09 -1.31697102999003e-08 -2.89429172723057e-09 -6.88425380931851e-09 -1.35185464246363e-08 5.91810166039329e-10 7.53643477057394e-09 -5.6654811884719e-09 1.21430474051902e-08 -2.64303617769618e-09 2.42375934376131e-08 1.90726949810632e-09 4.31481305765742e-09 2.65415301657591e-09 1.65675388752825e-07 5.64741592463738e-09 -1.28559082267162e-07 1.25967261497898e-08 -2.3484495293429e-09 -2.29505331248262e-09 6.88124216003882e-11 -2.98566942634542e-08 -1.98718841911279e-08 -2.27659419137415e-08 5.20699177329826e-09 1.41130060482094e-08 -3.16748736566468e-08 -2.31870691582544e-08 -1.86330449128463e-10 -2.73017092935715e-11 -5.42020912265586e-10 2.07321348516487e-09 -4.11900110660077e-09 -3.93187045634775e-10 -2.66230084569897e-09 -7.76189998318368e-10 -5.27595942102914e-10 2.95717522507313e-09 -3.03930711705708e-09 -2.93799869683647e-09 1.90841616212203e-09 3.29144146702856e-09 1.48391607888035e-09 1.58810717787708e-09 -2.266631369136e-09 2.04192397820482e-09 1.9516004405573e-09 3.00373513615254e-09 -4.78603126471858e-09 -1.98830556911523e-10 3.15823934676999e-09 6.47306281369126e-10 -1.01340793726832e-10 3.20336715899962e-09 -4.03687523235633e-09 -4.84590553464612e-09 9.44312902377232e-09 -1.15031846395563e-10 -4.00348391774063e-09 -1.17350450427767e-09 -4.2264693975095e-09 2.41422217192046e-09
"R1023" 7.53828169847845e-09 1.30004491391802e-08 -6.01452276282585e-09 -1.84754288519516e-10 3.61006614229087e-10 -1.44993660740773e-09 2.03169914826566e-09 1.95704232019848e-09 -1.49652047217976e-08 5.38367872990102e-12 -4.16835327886871e-09 3.55207085824344e-09 1.90771510821488e-10 -9.69940660772775e-09 1.59865463527544e-09 -7.2014289944126e-08 2.43326923525145e-09 -1.15091855359169e-09 -1.2714035905787e-09 4.14450301810648e-10 5.64741592463719e-09 1.01279458280188e-07 5.53488245592646e-09 9.65097486572599e-09 3.23101163890962e-09 6.20025538587267e-09 -6.75502681147572e-08 -3.55927688684695e-09 1.18043222179238e-08 -1.82335439913377e-08 2.24332036845331e-09 1.70120294140824e-09 -3.45981554643629e-09 -5.97454158853437e-09 4.27516101205725e-12 2.04442619357247e-09 2.09245233626021e-10 2.50973192971919e-09 2.99487362178142e-09 2.82038307543932e-09 -8.06503092561924e-11 1.04979983094686e-09 1.93706986587102e-08 6.88967396663155e-09 3.47581869083507e-09 -6.33697839663439e-09 4.11456749840186e-09 9.86271976852843e-09 -5.22820867004174e-09 5.39695169099134e-08 -1.1454379610583e-08 -9.86956596442697e-10 2.32156563139557e-09 -5.01561928626268e-09 1.26974774945359e-10 -6.68200007438884e-08 1.53011138741858e-08 -1.67956542956464e-08 -9.86378939376993e-09 -8.50831607440542e-09 1.94325142782792e-08 -3.83072256868037e-09 -1.82733823630848e-08 3.55915191002474e-10 1.14421993691433e-09 -3.1628872103124e-09 1.65412168052375e-09 1.63142495850738e-08
"R1024" -1.56169675129804e-08 3.64358985906945e-09 -8.20479630668342e-08 -2.78630862859679e-09 8.19580879608075e-10 -9.20066054787446e-10 4.05225654517206e-09 6.50099217157932e-09 2.02763230616407e-10 3.25238373236616e-09 1.08883280609421e-08 2.46798187724278e-10 -4.20378186168131e-09 -2.38021808473694e-09 -3.02374470949129e-09 -1.86952719245699e-08 -2.80651716269981e-08 -7.50890658533444e-09 2.28454916530133e-09 -1.12714708503006e-09 -1.28559082267161e-07 5.53488245592622e-09 1.93776120734199e-07 1.81848770425199e-09 -2.87663840781089e-09 1.1013595214817e-08 -1.35146895157453e-08 1.54260051281958e-08 1.512538242552e-08 6.44804048738325e-09 -3.23427257769226e-10 -4.78962697440895e-09 1.89759456665445e-08 5.99122093440319e-09 -4.64452591485967e-10 2.97570299346839e-09 -3.7241639032936e-09 3.66309140361595e-10 -4.96279333975573e-10 -2.18419422532945e-09 -2.35393294399347e-11 -5.82626032359432e-10 4.4600449887728e-09 5.01464736497065e-09 -2.48070649102881e-09 -2.64277096829444e-09 -4.40732303465471e-10 -1.19943394382061e-08 3.29537590538842e-09 1.30766050472691e-08 3.73726710604253e-09 3.42577716132002e-09 -3.53371696459515e-09 -2.99234868830627e-10 -5.56656928845216e-09 -5.99527568453952e-09 2.81072034371262e-09 -9.69306318371082e-09 5.49005838154482e-09 -7.56301720582033e-10 1.86734930803573e-10 1.14940169074142e-08 1.95278308026053e-09 -4.56870540660527e-09 1.17778561060149e-09 2.52075546167326e-09 3.69511695165774e-09 -6.46314961532123e-09
"R1025" 9.78858692214273e-09 9.1019591938788e-10 -7.93636297885546e-09 -1.51746237363482e-07 -2.36564662185507e-09 1.21581675707752e-08 -2.52177411040116e-08 7.72891694383185e-10 -7.46353117924701e-08 1.95786944824925e-09 7.39132472799149e-10 -2.07681530342983e-08 3.19020889218744e-09 -3.69739554672722e-09 2.57969573972823e-09 -5.26497284656806e-08 -2.1644104068205e-09 -1.08008885992319e-09 -1.11641598196519e-09 4.52976332794919e-08 1.25967261497897e-08 9.65097486572622e-09 1.81848770425221e-09 2.9524439457056e-07 -2.05042055564488e-09 -1.37767721446735e-09 1.03768675528914e-08 -1.11199986155999e-07 -8.34537605617493e-09 1.32076400251385e-08 -2.5151947570299e-09 -2.34776022441174e-09 -9.01514185878189e-10 3.09805495929626e-09 -3.57386218525273e-09 -2.78929247214689e-09 2.33565013090086e-09 6.11199577373619e-08 3.99329577216214e-09 9.3880983061762e-09 -1.5714880646124e-08 -2.88795045078269e-09 5.88195428153855e-08 2.46048453851801e-08 -1.41926594699365e-10 -2.46142115308863e-08 -1.51732908994393e-10 3.62789616010621e-09 -4.32861640355104e-09 1.64566820125791e-08 9.31056625547591e-09 1.71533694309362e-09 -5.22752222280149e-09 8.30354082406914e-09 1.38352912061145e-08 7.11620167912015e-09 -1.82660797540665e-08 -1.79663618079893e-07 1.25567292961253e-09 1.08933776048463e-08 -7.49771150673584e-09 8.96231279201846e-08 -3.39029941767249e-10 7.20549191579727e-09 -7.99991134629273e-10 3.16762519834055e-10 -2.33096066443507e-09 -8.75344532546609e-09
"R1026" 2.05091674739439e-09 -2.24282999858412e-08 1.47385772751066e-08 4.22779620945977e-09 -5.16910638345843e-10 -3.0065214396234e-09 -1.06759970021538e-09 4.19964245305466e-10 -5.07874350160753e-10 -2.03990454197678e-09 -1.10070648586234e-08 3.40224309124161e-09 -2.27499552785936e-08 -2.93709369127785e-09 1.7013407128332e-10 1.69130550305877e-09 9.4298172684231e-09 -2.14335493599934e-09 8.23028854195711e-09 -2.04169485305495e-09 -2.3484495293432e-09 3.23101163890963e-09 -2.87663840781105e-09 -2.05042055564454e-09 6.9983440775562e-08 -3.85441627460351e-08 -1.6937421019617e-09 1.59577865561338e-09 -1.11404932297524e-09 -6.08353814816617e-11 -1.54277645793099e-08 5.97815008802671e-09 1.21198534079648e-09 2.35191356783686e-09 1.28651753414578e-09 1.10972532259536e-08 -6.66024026625441e-09 -1.72214542918903e-09 7.81457815280829e-10 1.03566427197641e-09 1.91367871436421e-09 6.9304113423367e-10 -7.08507469551757e-10 1.92729772955077e-10 1.94434085381961e-08 -4.75966084083256e-10 1.70390201189802e-08 -3.45005835678667e-09 -1.32429525974957e-09 -4.03771305614804e-09 -8.41659400145366e-09 -1.28222293704311e-08 3.00181120587484e-09 1.17079535252505e-09 8.70850883580533e-11 -1.09937265617388e-09 5.88097278681795e-09 2.92947678504533e-10 -4.78816218682316e-08 6.6052503176954e-09 5.55758625450324e-09 -3.79700217378827e-09 5.31051148150305e-09 1.26183964324016e-09 -4.39164889555298e-09 -1.18722940601715e-09 -4.52478131176618e-09 7.78633074908231e-09
"R1027" -1.6698934719584e-10 -1.3562210827183e-08 -5.64239397128029e-09 1.36459655924347e-09 -7.61055527159054e-09 3.94965948289350e-09 7.30458484909555e-10 4.43835772798327e-09 -1.52899174947427e-09 2.46321351571019e-09 -3.80499308438967e-09 -4.43837901988543e-09 1.44331627928262e-08 -1.37939232028229e-08 -8.54311399410797e-10 -5.43587702605411e-09 -3.90957336701753e-08 -8.59302545451472e-09 -1.94763170306612e-08 1.70597821989057e-09 -2.29505331248317e-09 6.20025538587309e-09 1.10135952148181e-08 -1.377677214467e-09 -3.85441627460357e-08 1.4447691568437e-07 -2.60380473523161e-08 -3.86134263951985e-09 1.32100954924984e-08 -6.83238026598663e-09 7.48430094477383e-09 1.00230399744401e-08 -2.35466893403544e-09 5.80343376209286e-09 -2.89556142356976e-09 1.37005046828958e-08 -5.83393305814886e-09 -1.04612309202031e-09 3.32391479544126e-09 3.01346321611252e-09 1.59719672969675e-09 -4.80349051870078e-10 2.02588802510618e-09 -3.33973651088824e-09 -3.01505335346295e-09 4.07064995253272e-10 -1.15942860416322e-08 -8.70107152199482e-10 -2.7762355508126e-09 3.01141064459146e-09 4.8619522883949e-09 8.53193690101077e-10 -2.84274933006594e-09 -1.23969360245662e-09 -5.50916494340787e-09 -1.63311797044452e-09 5.7641339283985e-09 3.49776004912844e-09 2.47987003135757e-08 -1.23452748826198e-08 -5.45197743707835e-09 -2.74038186493513e-10 -1.79911997771171e-09 1.60378276473653e-09 2.82047999693928e-09 -4.275060985964e-10 3.69102142805428e-09 -9.98216351415472e-09
"R1028" -1.4722270160142e-09 -3.69029824604019e-08 -1.73585319359175e-08 -1.79111206007162e-08 7.48266146569649e-10 7.52121839029811e-09 -1.94809623138003e-09 -7.26312360100525e-09 1.74839703121659e-08 9.83990523812051e-10 -1.29553917925935e-09 -1.58896564502588e-08 7.8626069118877e-09 8.00325935360871e-09 -2.33812687123898e-09 5.27633943388284e-09 1.2447308441034e-08 4.18891244864292e-09 3.75041404297595e-09 9.12822820839193e-09 6.88124215999363e-11 -6.75502681147574e-08 -1.35146895157458e-08 1.03768675528916e-08 -1.69374210196232e-09 -2.6038047352317e-08 2.24351697477017e-07 9.24001496259105e-09 -1.1385182526933e-08 3.95703856990343e-11 -1.89014703802171e-08 -2.80886362460357e-09 4.58809151641286e-09 7.54260513243729e-10 -2.9578688889637e-09 1.57121320489906e-08 4.14501529825935e-09 -4.78779099876704e-10 -1.56351522471707e-09 -1.31534067020521e-09 -1.84920061869359e-11 1.34658441402355e-09 -8.85878333338127e-09 -5.37481780990958e-09 -4.62594456445813e-09 4.56164466019838e-09 -8.17756746327515e-09 -3.5226679199279e-09 2.63711022843097e-09 -6.42763091532794e-10 3.88164880840679e-09 3.44267167772995e-09 -2.42831417056574e-09 4.98788654838244e-09 3.55357730306671e-09 2.63228827819956e-08 -1.01628431898663e-08 1.6884933159037e-09 1.03957390769217e-08 1.98057728707248e-08 -9.33273817358586e-08 9.42849317956389e-10 5.66238379432492e-09 -2.3152171940255e-09 8.29181673127532e-09 1.4400870297491e-09 1.25725389714884e-09 -7.75157036885648e-09
"R1029" -4.1701891356587e-09 -5.56778915311499e-09 -1.85258883043602e-09 3.89496075977836e-08 3.58479189977911e-09 -6.37934449624079e-09 -9.74942829908672e-09 4.73683516087996e-09 4.4101356817821e-08 -7.47834033418666e-09 -1.57827986718779e-09 4.25371311890234e-09 1.39214390810941e-09 -8.73548249971989e-09 -3.63207400399274e-09 -2.3166559356093e-08 1.88182380561239e-09 2.13850983654065e-10 1.60789142264769e-09 -2.20938966032041e-08 -2.98566942634532e-08 -3.55927688684781e-09 1.54260051281949e-08 -1.11199986155998e-07 1.59577865561355e-09 -3.86134263951885e-09 9.24001496258947e-09 2.16662480074956e-07 1.43539671694755e-08 -8.69457973057026e-09 -4.09154672335612e-09 -2.73964155328344e-09 1.12640057357205e-09 -1.29264939613704e-11 -2.59539045672701e-09 3.14362183121084e-09 -1.28617924489093e-09 -1.32419824713224e-08 -1.36980222148037e-09 -1.82910949876713e-09 1.31735105365542e-08 -1.13780835071754e-09 -1.18355295157257e-08 -2.02431264189202e-08 4.04705020332545e-09 5.81174305890791e-09 -8.48128936349812e-10 9.53821997017412e-09 -6.83132612425817e-10 2.25875106680767e-08 -5.90786272478383e-09 -3.002501796941e-09 -1.02411392145696e-09 7.26895289913827e-09 -2.1215006126727e-09 -8.0897635245873e-09 2.9069535369331e-10 7.47237007760881e-09 -2.17226870250347e-09 -1.00578278455192e-09 -3.2888885508678e-09 -5.23450255007796e-08 -6.96446970641174e-10 -2.47595527050205e-09 1.98976119433948e-09 -3.57413649152789e-09 -2.66824275653214e-09 7.361409175521e-09
"R1030" -1.87070637517908e-08 9.59880216207583e-09 2.08677989700895e-08 2.49858947798518e-09 1.91703455819891e-08 3.75226488177108e-09 -4.1290429236496e-09 3.65615353461494e-08 7.91207855906018e-09 2.12375831869455e-08 -2.44161248578289e-08 -5.86837902678252e-09 2.54338747547193e-08 -1.64561619475958e-07 -2.18888798267859e-08 -2.07997078920782e-08 -2.87099770420348e-09 2.0534800676522e-08 -4.48157395694165e-08 -2.48321047332705e-09 -1.98718841911287e-08 1.18043222179239e-08 1.51253824255198e-08 -8.34537605617567e-09 -1.114049322975e-09 1.32100954924983e-08 -1.13851825269327e-08 1.43539671694758e-08 3.22172731324326e-07 -3.56879196934124e-08 -3.7356303922068e-09 -1.89533877259598e-08 -4.93929703357572e-08 -6.00601394474403e-08 -6.21746805613471e-11 -8.14042968061008e-10 1.06072063420198e-09 -1.64763435834901e-09 -8.11095736160913e-09 -4.592369034972e-09 5.09887374707083e-09 -4.65384290434404e-09 2.04727512181536e-09 -1.58136277746396e-09 -1.09979534418156e-08 -4.57396387653476e-09 -2.09770930570973e-09 -7.76110301467455e-09 1.33960353049506e-08 1.78434257870768e-08 -7.02462967505979e-09 7.43748885452157e-09 -7.23090657085147e-09 5.15245867282937e-09 8.46465436368381e-09 -7.41347223766838e-09 3.51367405196059e-10 -8.31360374686673e-09 3.5521837045648e-09 1.03863675299107e-08 -1.22960471914289e-08 2.38855792431101e-10 6.18677713520401e-09 -6.58114363855791e-09 1.01580907101209e-09 3.31014076452334e-09 -4.5840325301352e-09 6.29711267810937e-09
"R1031" -2.13565312632991e-08 1.84793471043709e-09 -2.26231741491588e-09 1.83613706770403e-09 -2.61223375269603e-09 -2.07396019568198e-09 -1.37578063188495e-08 7.78348796114656e-09 -7.27003538277779e-09 -9.66387881088271e-09 3.5997020618777e-09 9.13876173388892e-09 -1.95366855151719e-09 1.84885489686575e-08 8.93380626878743e-10 9.68693099208119e-09 -1.64684554235665e-09 -1.16356997308941e-09 2.69715088123858e-09 -4.27906784086153e-10 -2.27659419137413e-08 -1.82335439913372e-08 6.4480404873819e-09 1.32076400251379e-08 -6.08353814817473e-11 -6.83238026598621e-09 3.95703856977106e-11 -8.69457973057147e-09 -3.56879196934119e-08 7.05739939454361e-08 1.2876765021369e-09 1.30353122163688e-09 6.67595663141419e-09 1.04868070983811e-08 -1.28307005613328e-09 -2.76357957423473e-09 -4.97068573135216e-10 -3.06320408028683e-09 6.67926440311201e-10 4.00101425316039e-10 -2.02164919456709e-09 1.19275980544381e-09 1.51452665563534e-09 1.88038317215162e-10 2.55398599198258e-09 -2.83209199524361e-09 -2.81205099051717e-09 -8.86966935206718e-10 -2.03060337384395e-09 -5.02637907704479e-09 3.36005560096678e-09 -4.29402276595193e-09 -4.43916650225545e-10 2.27923780473457e-09 6.75984057091693e-10 1.1739775760228e-08 -4.69595346494542e-09 -4.78327296223402e-09 1.45122251609151e-09 2.58689879808131e-09 -1.70754840185721e-09 7.76514997624406e-09 -1.99801785736768e-10 9.52317243455893e-10 -1.300963075988e-09 1.18236922833771e-09 1.91632986723229e-09 -3.69775757292356e-09
"R1032" 2.93180568237162e-09 1.63341334155508e-08 -3.88473276573772e-09 2.22072733147906e-09 -3.97703055195827e-09 -3.17570345423798e-10 9.41379142588688e-10 -1.47812658680866e-09 -3.11237415935143e-09 -3.33326627567568e-09 -1.38292065831155e-08 2.19389497344123e-09 -2.61444084029837e-08 -6.74146005856716e-09 1.22179508861471e-09 2.64794360775205e-09 -2.07816177085884e-09 4.29232092638953e-09 -1.63290691354783e-09 2.64125469098631e-10 5.20699177329834e-09 2.24332036845294e-09 -3.23427257769341e-10 -2.51519475703055e-09 -1.54277645793095e-08 7.48430094477582e-09 -1.89014703802164e-08 -4.09154672335554e-09 -3.73563039220643e-09 1.28767650213729e-09 7.53338292835878e-08 1.24543009426068e-08 -2.91796449194337e-09 4.40840615415102e-09 -2.06866503974852e-09 -8.34408999458675e-09 -1.53700189238205e-09 8.30193047419935e-10 1.82682787994672e-09 3.69193944481897e-10 -1.48576223589785e-09 4.55417806238711e-10 1.08260079656035e-09 3.19705097217183e-09 -2.88682946474743e-08 1.20917531244859e-09 4.42062480606343e-08 1.9893237110532e-10 -2.07704184116854e-09 -2.32378898120624e-09 8.53868484842745e-09 1.15712149242782e-08 -3.94572946407707e-09 -3.64961919655942e-09 -7.65310897263763e-10 2.15978999764065e-09 -3.31447936223472e-09 1.72786134556742e-09 8.43832355353264e-09 2.40586617556943e-08 -4.73849898927733e-09 6.21629449612192e-10 -1.40199449415234e-09 -1.81362873727355e-10 -5.7281881074695e-08 1.69985558327535e-09 2.05521487300434e-09 -1.27988859104506e-09
"R1033" 4.30341664049377e-09 -1.26516961819028e-09 1.55612440210249e-09 6.98161569625538e-10 -3.37068815632483e-08 2.28564749787396e-09 2.5713085039713e-09 -2.06726902289883e-08 2.33603791726027e-11 -1.28237737273635e-09 -4.92975127744677e-08 -5.09877369905999e-09 2.13535503937247e-08 3.97769197557072e-09 1.7951801477324e-08 1.90446277826902e-10 6.51114765212071e-09 1.10304013727485e-08 -9.6967553398459e-09 2.59916406982922e-09 1.41130060482092e-08 1.7012029414083e-09 -4.78962697440875e-09 -2.34776022441186e-09 5.97815008802653e-09 1.00230399744397e-08 -2.80886362460369e-09 -2.73964155328371e-09 -1.89533877259599e-08 1.30353122163693e-09 1.24543009426069e-08 5.45081355777194e-08 2.73607704802058e-09 -1.34674283745498e-08 1.48599166628988e-11 4.01785017942575e-10 -2.43182826158179e-09 -9.80052656609675e-10 1.08835384709404e-09 5.8563723823671e-09 -1.43713762772936e-09 -2.35835763451732e-09 7.55515384529903e-10 -2.17446700579907e-09 -4.42772316988406e-09 -1.61021160102441e-09 7.06308690129062e-09 5.20459426437304e-09 -6.43192941093762e-09 -5.97768120769964e-10 -2.03969305373042e-09 2.68313532226938e-09 -3.32306028581687e-09 2.28456794380756e-09 -2.8426985803165e-09 -4.78435147846736e-10 1.804562868658e-09 1.87304047481869e-09 -8.56395194012704e-09 5.69059978375151e-09 9.89426447033978e-10 -2.25708833793275e-09 -2.61989992650946e-09 -2.62562138335088e-10 -1.02565740792437e-08 1.04092742435029e-09 4.46619603376386e-10 3.14491170080822e-09
"R1034" -7.87186908887246e-09 -1.47992652860657e-09 -1.42652093504372e-08 -6.23109196858816e-11 3.14190825248326e-10 2.33323771549019e-09 4.23996470398908e-09 -7.7405127968431e-09 -1.3964787849771e-09 2.26440453088e-09 9.66544711217969e-09 -8.26697752431175e-10 -7.11505432554073e-09 3.29390450695012e-08 -2.28716861362315e-09 6.9380065521232e-09 1.01038154372811e-08 -3.91868226908833e-09 1.607240792866e-09 5.17634027352557e-10 -3.16748736566465e-08 -3.45981554643636e-09 1.89759456665445e-08 -9.01514185878079e-10 1.21198534079647e-09 -2.35466893403553e-09 4.58809151641264e-09 1.12640057357217e-09 -4.93929703357572e-08 6.6759566314146e-09 -2.91796449194382e-09 2.73607704802043e-09 3.35768964180226e-08 -5.28237816631841e-09 -4.04370147231136e-11 3.67121789214064e-10 -2.37921353280244e-11 1.21800312040566e-10 5.41179658149852e-10 8.58440693778291e-10 4.17928024327526e-10 -1.08283419619846e-09 -4.0424702077416e-10 -2.70656845361904e-09 2.60628822074556e-09 3.13586960766137e-09 -9.96335108637304e-10 1.12132969945518e-09 -1.24872350464919e-09 -5.27746593323493e-09 -7.64586467127614e-10 4.27876082627451e-10 -2.66916260865026e-09 -3.42979255216515e-09 -5.74171579596105e-10 1.47228230978786e-09 1.54982888059064e-09 2.22431069106499e-09 -4.78048490095069e-10 -3.87730407707696e-09 1.91687928894799e-09 2.88080056379865e-09 -4.12077736840889e-09 -3.1592746734961e-10 2.9017346201299e-09 3.07507554916123e-10 1.23510606592792e-09 7.62480078283549e-10
"R1035" 4.05316308640887e-09 -6.61433444376451e-09 2.91573734568334e-09 -1.72104179539411e-09 -4.72286588557281e-10 4.17973762945607e-09 1.63649591450537e-10 6.27150169171395e-09 -2.37146260342849e-09 -8.85623234221211e-09 1.26837162288895e-08 -1.59670414445012e-09 -2.02947962369105e-08 2.31898944965395e-08 -5.38026955073858e-09 6.18274489232291e-09 -3.96282954665851e-08 -4.643309253831e-09 1.44055301075449e-08 2.65603133631783e-09 -2.3187069158254e-08 -5.97454158853438e-09 5.99122093440346e-09 3.09805495929625e-09 2.35191356783704e-09 5.80343376209249e-09 7.54260513243806e-10 -1.29264939613288e-11 -6.00601394474403e-08 1.04868070983809e-08 4.40840615415052e-09 -1.34674283745497e-08 -5.28237816631819e-09 6.79808067527674e-08 6.94493856759372e-10 1.1181306814784e-09 -1.16502371606568e-09 -3.33502307096905e-12 6.01011125774272e-09 2.80540432911276e-09 2.94941996142211e-10 2.63866865213051e-10 -3.08143562418273e-09 -1.23340517676281e-09 1.37062707252243e-09 3.82088530126993e-09 9.61051314390136e-09 6.46421783317825e-09 -4.23970308792272e-09 -3.83058091846306e-09 5.43351531074933e-09 -4.35758657603076e-09 5.91822328428094e-09 -1.83227218734137e-09 5.20053373093239e-10 2.59853645394765e-09 -3.36207998749567e-09 6.76096477890355e-09 -3.62525699149797e-09 -2.80800996903343e-09 9.17072127923049e-09 -5.18992449407695e-09 -1.38347970945395e-08 3.0507815563343e-09 -3.35788912738549e-09 1.17348642263792e-10 4.98871940892568e-09 -7.15432416225165e-10
"R2001" 1.2203788583242e-10 -6.84894073712512e-10 2.21341418376317e-09 9.42477626207333e-10 9.10879640068708e-11 1.1826326482429e-09 7.41799698123329e-10 -1.22997233380573e-09 1.49671333431106e-09 -3.01010876006091e-09 1.36534548463332e-09 1.3469855690464e-09 -5.55540047114327e-09 -1.69048553747867e-10 -6.76475010943127e-10 3.19548560711024e-09 9.25442785204579e-10 -6.58279241583523e-10 1.34773178160289e-09 -9.78009315196345e-10 -1.8633044912859e-10 4.27516101223359e-12 -4.64452591486029e-10 -3.5738621852529e-09 1.28651753414619e-09 -2.89556142357018e-09 -2.95786888896525e-09 -2.5953904567274e-09 -6.21746805612364e-11 -1.28307005613382e-09 -2.06866503974883e-09 1.48599166628259e-11 -4.04370147231067e-11 6.94493856759382e-10 2.76471144613965e-08 -6.07263054267231e-10 -5.09035674672248e-09 6.52026282111294e-10 7.81208615201277e-11 -6.29443653137126e-09 -4.89303534929141e-09 -5.36523863686981e-09 -2.65127568163986e-09 4.03997371339302e-09 -2.15857930667372e-09 -3.41145450789213e-10 4.37464786133773e-09 6.80921802647341e-09 4.45291312705927e-09 -4.05655215051209e-09 -1.57251532403385e-10 2.43230953749268e-09 -2.25649127215841e-09 1.56342221128291e-10 9.2933767180629e-09 2.2162207343995e-10 6.52767630231771e-09 5.15542095484173e-09 -6.66250443763101e-10 -4.89146533531193e-09 4.02051859367677e-09 -1.41745979448399e-09 -2.10972866287639e-08 -1.13578249903203e-08 1.90642329153073e-09 1.22511661936479e-09 -4.69803562412606e-09 1.15181484339912e-08
"R2002" 6.17295910995282e-10 -4.84630731261876e-08 3.45277159965829e-09 9.6775740473628e-10 -1.10824164600714e-09 8.17205514338835e-10 -9.16483132757888e-10 4.38040168850662e-10 3.18339557529508e-09 7.81468322107612e-10 5.72592006026259e-09 -4.3549666408451e-09 -6.48297049491625e-09 -1.60598694862008e-09 2.74718789128472e-10 -6.55282907177847e-09 1.20990156007095e-09 -5.26900593605252e-09 3.01499086676938e-10 3.17188574192074e-09 -2.73017092939216e-11 2.04442619357219e-09 2.97570299346773e-09 -2.78929247214695e-09 1.10972532259541e-08 1.37005046828954e-08 1.57121320489907e-08 3.14362183121082e-09 -8.1404296806075e-10 -2.76357957423466e-09 -8.34408999458719e-09 4.01785017942624e-10 3.67121789214174e-10 1.11813068147838e-09 -6.07263054267002e-10 5.97563829824721e-08 -2.05856870879288e-08 -3.98000135859322e-09 6.8109189849792e-10 -1.67977255911141e-09 5.54849698148376e-10 2.29984417756543e-09 4.44583995346492e-09 1.7843931867281e-09 5.38266633121706e-09 -2.35264648481526e-09 4.7464310387706e-09 -1.30716334047744e-08 1.38036838923455e-09 2.07951679091237e-08 -6.17727084052585e-10 -6.22290368853007e-09 5.28468792054643e-09 2.23282045649933e-09 6.22624362722905e-09 -1.78863942064083e-08 1.62191333070676e-08 1.03872750273492e-09 -1.66586107001059e-08 4.29443199228422e-09 -4.39741602877019e-08 -3.02713056363931e-09 2.0925510620307e-08 -2.00132496212522e-09 6.98789545230559e-09 1.82512152012727e-09 -2.39619591975398e-09 -2.07925627763017e-08
"R2003" -7.0908105974932e-10 1.85599901718962e-08 -8.54400834077808e-10 -4.64292256326337e-09 2.29973903000586e-09 6.85730101358983e-10 2.89219550857405e-09 -8.14257572272238e-10 2.48299629560748e-11 -6.32957055817318e-10 1.37713540960691e-09 4.63202188946182e-10 -1.58063912867084e-10 1.6712055374771e-09 -1.15243162401082e-10 1.10916906770472e-09 6.66157230321877e-10 1.45852085045428e-09 9.47110524884783e-10 7.85798532551919e-10 -5.4202091226548e-10 2.09245233626188e-10 -3.7241639032934e-09 2.33565013090022e-09 -6.66024026625455e-09 -5.83393305814908e-09 4.14501529826039e-09 -1.28617924489083e-09 1.06072063420152e-09 -4.97068573134262e-10 -1.53700189238217e-09 -2.43182826158204e-09 -2.37921353279843e-11 -1.16502371606545e-09 -5.09035674672384e-09 -2.05856870879292e-08 9.89110529142403e-08 9.55540521635942e-09 -4.41767806700681e-11 2.22546214355263e-09 4.40699063880585e-09 -9.38295208654582e-10 -7.01574873496111e-09 4.44077856791813e-09 -5.53455398203775e-09 -2.0606914942847e-10 -5.69163148935445e-09 -1.25406149244822e-08 -1.39891987538916e-09 -3.79124348982643e-09 2.03333785644938e-08 9.22936104176382e-09 -1.65219199316153e-08 -1.91524799434491e-09 6.90490262261333e-08 5.65249633482667e-09 -1.33496966650584e-07 5.76580951528978e-09 1.5794232445567e-08 -7.74491231437468e-09 -2.02901209221614e-08 -3.27715235188877e-08 1.28527090218e-08 2.82215535163378e-09 5.41040788715516e-09 3.96492635151103e-10 9.91315562409694e-09 3.47867097963493e-09
"R2005" -5.35557028732194e-10 4.38025643644987e-09 -1.92597802735747e-09 -7.3114141477415e-08 -1.89507306546581e-10 2.48319038578108e-09 1.43533165281391e-08 9.24795259654698e-10 -4.60340650079523e-09 -1.52483808420673e-09 2.04213075390201e-09 -1.30699995411854e-08 -2.30158029395518e-09 1.77412236619371e-09 5.68311496685902e-10 -1.34736164986541e-08 1.09333818489136e-10 -7.50200124574196e-10 1.04233225259642e-09 1.86366877172194e-08 2.07321348516463e-09 2.50973192971908e-09 3.66309140361074e-10 6.11199577373617e-08 -1.7221454291891e-09 -1.04612309201945e-09 -4.7877909987638e-10 -1.32419824713199e-08 -1.64763435834904e-09 -3.06320408028744e-09 8.3019304741972e-10 -9.80052656609653e-10 1.21800312040625e-10 -3.33502307073524e-12 6.52026282111664e-10 -3.98000135859282e-09 9.55540521635944e-09 8.35605819499144e-08 -3.74388970075601e-09 -2.593358729483e-09 5.6263589924329e-09 -5.21851796429457e-09 -7.44518923019746e-09 4.49082746558469e-08 -7.97636496924978e-09 1.18042110557186e-08 3.9965496298524e-09 -7.17145201040333e-10 6.61080590778141e-09 4.75625762237409e-09 2.1673105009999e-09 7.1109755414869e-09 -6.61102658778055e-09 -4.55475684648994e-08 2.90863417731047e-08 3.1837756141243e-09 -2.74675504841271e-08 -2.61963731307709e-08 2.42861540640873e-09 6.05832140959695e-09 -5.56623954337754e-09 -6.40381849764182e-08 -4.73743599812689e-09 6.62784194395235e-09 -1.12589216924956e-09 2.69657349180775e-09 -1.32297464081315e-09 8.90584971312013e-09
"R2006" 8.92495988262069e-10 -4.47127966752905e-10 1.50896191670199e-10 1.14310812370809e-09 -3.01990087354555e-09 2.19799738408875e-09 1.86010740587891e-10 -3.71730902956804e-09 -5.70176609041105e-09 -3.13113167393932e-09 1.81192324972174e-10 1.66168225251667e-09 -5.65445065626266e-09 5.45480958299743e-09 8.41832432238598e-10 -2.99757941558046e-09 -2.5671561824526e-09 2.30408749605597e-09 -3.0407412292163e-09 -4.54243245302909e-10 -4.11900110660054e-09 2.99487362178146e-09 -4.96279333975936e-10 3.99329577216206e-09 7.8145781528079e-10 3.32391479544089e-09 -1.56351522471714e-09 -1.36980222148019e-09 -8.11095736160917e-09 6.67926440311339e-10 1.82682787994682e-09 1.08835384709397e-09 5.41179658149886e-10 6.01011125774277e-09 7.81208615200014e-11 6.81091898497903e-10 -4.41767806702524e-11 -3.74388970075586e-09 3.41286587694794e-08 1.8426412560764e-08 -1.26475349957803e-09 1.86689751106902e-08 1.29918826619389e-08 -6.15665536099949e-09 6.83476324960043e-09 -4.59833973830834e-10 4.42262417406481e-09 -1.1624886902943e-08 -3.80461024002153e-08 3.46820690649973e-09 1.21850838159941e-08 -1.53159725525452e-09 5.85515242310314e-09 1.39598153624644e-09 -2.20642371285201e-09 -2.63490868465374e-09 -2.42240590054682e-10 -1.06297161473803e-08 -1.17391132597344e-09 -4.77616237073477e-09 1.28938129643503e-09 6.99058184988961e-09 -1.92346272994465e-08 2.15207625609427e-09 -2.74988915771189e-09 -1.45558803733295e-08 1.70657351679437e-08 -1.72777855320054e-08
"R2007" 1.36324429303596e-09 2.41461141860117e-09 -2.00471149729095e-11 4.44469800157612e-11 -4.28704091975851e-09 -3.15414999658072e-09 -3.42940756927628e-09 -2.37883712990879e-09 -5.7219739166918e-09 -3.48176927223472e-09 -8.03763617379497e-10 1.2091514649633e-08 -3.98133618070586e-09 3.61345911521702e-09 1.55853037158598e-09 -3.3094461335147e-09 -1.83835198449381e-09 5.4457469256487e-09 -8.53701676768738e-09 -4.57416359964709e-10 -3.93187045635187e-10 2.8203830754392e-09 -2.18419422532941e-09 9.38809830617588e-09 1.03566427197623e-09 3.01346321611299e-09 -1.31534067020526e-09 -1.82910949876668e-09 -4.59236903497191e-09 4.00101425315977e-10 3.69193944482346e-10 5.85637238236703e-09 8.58440693778415e-10 2.80540432911291e-09 -6.29443653137104e-09 -1.67977255911138e-09 2.225462143553e-09 -2.59335872948287e-09 1.8426412560764e-08 6.8204748809604e-08 5.53190164085004e-10 -1.36373120421317e-08 1.37354334743698e-08 -1.89777176169029e-08 7.84790631640722e-09 -4.16261743009541e-08 2.7224624703804e-10 5.40718133552155e-09 -4.04723002212703e-08 2.36205422850527e-09 1.18419102555803e-09 -2.10251553137127e-09 -7.82956399416721e-10 3.12634991470618e-08 -4.92198193229494e-10 -3.16449618947162e-09 -6.1593251803859e-09 -1.65103558374402e-08 -2.19588288401011e-09 3.28182486643552e-10 2.96066107781841e-09 4.29352248198196e-09 -1.35568749769841e-08 1.3213519432891e-09 5.11461306483469e-10 -1.31870014369748e-08 6.33633663255501e-09 3.62962533459026e-09
"R2008" -1.4983324041304e-09 5.08932788355295e-10 2.78948461302439e-09 5.14942867913909e-09 7.59406905053254e-11 -7.46002808445743e-10 4.93007165212391e-10 -1.02921132710882e-09 5.41959675363046e-09 7.5639552490006e-09 9.3440309732976e-10 -4.06599418718405e-09 -1.55737015498098e-09 -8.67140139991893e-10 -1.20784923862793e-10 1.0461563280553e-09 -7.70736353386636e-10 -1.64525104152238e-09 1.95834405667154e-09 -1.03402127214186e-09 -2.66230084569944e-09 -8.06503092562561e-11 -2.35393294413893e-11 -1.57148806461237e-08 1.91367871436452e-09 1.59719672969776e-09 -1.84920061872082e-11 1.31735105365568e-08 5.09887374707086e-09 -2.02164919456761e-09 -1.48576223589814e-09 -1.43713762772933e-09 4.17928024327733e-10 2.94941996142108e-10 -4.89303534929264e-09 5.54849698148600e-10 4.40699063880345e-09 5.62635899243447e-09 -1.26475349957805e-09 5.53190164085064e-10 9.06309009562318e-08 -7.91673520515707e-09 -1.1196317392306e-08 -3.31814964835333e-08 3.13558310013349e-09 1.19014567622092e-08 -9.91703308959971e-10 -1.61866358397782e-08 2.47611165756217e-09 9.29209192045097e-10 -2.96724614897513e-10 -2.06592785870069e-09 -3.61249134914892e-09 -2.85787609440142e-09 2.5811488771718e-08 -9.58922231673158e-10 -8.91718720256034e-09 3.01597073096316e-08 -7.14084819675914e-10 7.02573892443668e-09 -6.91943738053541e-09 -9.12940314011122e-08 7.583923921478e-09 -2.62170522975558e-08 1.09291105043792e-09 2.31536777315721e-09 2.50208843734286e-09 -1.65720341714905e-09
"R2009" -4.6009533355217e-10 -1.74876538036133e-09 1.56826746381558e-10 4.13913234432774e-09 1.15441496662701e-09 1.84139414943391e-09 2.31750966968156e-09 -3.46413216090111e-09 -1.42666918139219e-09 -7.78335125248912e-09 -4.94758956357233e-09 -1.44495990255959e-10 1.02037310300368e-08 2.30087146663646e-09 2.34707473443868e-09 5.25817743630661e-11 1.43820205638787e-09 6.05013417298882e-10 2.42257045751468e-09 -2.08100483364749e-09 -7.76189998317976e-10 1.04979983094654e-09 -5.82626032359408e-10 -2.88795045078211e-09 6.93041134233525e-10 -4.80349051870181e-10 1.34658441402446e-09 -1.13780835071799e-09 -4.65384290434434e-09 1.1927598054442e-09 4.55417806238559e-10 -2.3583576345171e-09 -1.08283419619885e-09 2.63866865212582e-10 -5.36523863686947e-09 2.29984417756539e-09 -9.3829520865486e-10 -5.21851796429549e-09 1.86689751106901e-08 -1.36373120421316e-08 -7.91673520515693e-09 7.38301806954557e-08 6.15091166536143e-09 -1.53606156001786e-09 -8.17619680880438e-10 1.86480203786466e-08 -3.37805279889063e-09 -6.54324180305e-08 -2.42168366852685e-08 -2.1765667155796e-10 -3.99206838317437e-09 -3.92403916346042e-09 9.9324693817909e-09 -1.01118437761889e-08 -3.16088472184703e-09 -5.52404940647067e-10 2.75763507534276e-09 -6.43605317548797e-09 -2.73223775966918e-09 4.12334533473371e-09 -1.3906357327856e-09 1.33054230785226e-08 3.4753424383654e-08 -2.51443930783542e-09 -1.05882084917324e-09 -1.06720522777344e-08 -1.95707123004363e-09 -5.32046549656895e-09
"R2010" 5.08425879904116e-09 -8.79251645290667e-10 -5.29875105910922e-09 -1.71636466983009e-08 -7.57801956496112e-10 7.14255302675802e-09 -9.57466438154293e-09 -2.36002516220878e-09 -3.25221193138998e-08 5.46818298001173e-10 -3.64659606538273e-09 -3.15972550704433e-09 3.39635476951769e-09 -3.14663865690907e-09 -7.02584923063908e-11 -2.07177839192972e-08 1.99639680150448e-09 1.52279817247089e-09 -1.73224644818563e-09 1.10651071305616e-08 -5.2759594210322e-10 1.93706986587099e-08 4.46004498877302e-09 5.8819542815385e-08 -7.0850746955199e-10 2.025888025106e-09 -8.85878333338132e-09 -1.18355295157253e-08 2.04727512181537e-09 1.5145266556354e-09 1.0826007965603e-09 7.55515384529862e-10 -4.04247020774033e-10 -3.08143562418274e-09 -2.65127568164005e-09 4.44583995346497e-09 -7.01574873496118e-09 -7.44518923019758e-09 1.29918826619389e-08 1.37354334743697e-08 -1.11963173923059e-08 6.15091166536125e-09 6.87850600269655e-08 1.54066247720191e-08 8.30058466878903e-09 -3.57690537259762e-08 -3.74647594848575e-09 1.40570858146347e-10 -1.93077372095675e-08 2.17103067718149e-08 6.92540349129143e-09 -4.62336371310828e-09 6.25948919264232e-09 1.36639972749748e-08 -1.71624512748964e-08 -1.60384473958866e-08 2.30724853454424e-08 -9.89890956344485e-08 -6.00772706558538e-11 -4.7328384253193e-09 4.07427932684327e-09 7.36521149044851e-08 9.93054390756875e-09 -1.05143072646441e-08 2.95930936516083e-11 -5.08157059365524e-09 4.67052471797626e-10 -2.46485977926379e-08
"R2011" 4.99138871259119e-09 4.1854356453781e-10 -6.56245647107307e-09 -4.53202474873525e-08 2.36249148311991e-09 -2.20431064356616e-09 9.62350334445966e-09 1.38284705696263e-09 -9.9570125139467e-09 -3.1535183707012e-08 1.53674323740317e-09 1.82942527248805e-10 1.21387239546795e-09 -3.58863484971151e-10 1.21041006864252e-09 -6.65197400833369e-09 1.50091364980816e-09 -5.93297308095978e-09 7.39570438077421e-09 3.21684628315426e-08 2.9571752250727e-09 6.88967396663124e-09 5.01464736497214e-09 2.4604845385181e-08 1.92729772954547e-10 -3.33973651088826e-09 -5.37481780990907e-09 -2.02431264189197e-08 -1.58136277746457e-09 1.88038317215687e-10 3.19705097217089e-09 -2.17446700579973e-09 -2.70656845361897e-09 -1.23340517676315e-09 4.03997371339273e-09 1.78439318672853e-09 4.44077856791854e-09 4.49082746558483e-08 -6.15665536099913e-09 -1.89777176169017e-08 -3.31814964835304e-08 -1.53606156001869e-09 1.54066247720206e-08 2.05017989795442e-07 6.48903132251787e-10 -1.06386467389187e-08 -2.63265536229461e-09 -2.15917637334776e-08 1.54767279065263e-08 8.73554949159625e-09 5.9317890696973e-09 -2.07271079480425e-09 4.68182920940377e-09 -8.53854028391659e-08 -1.93140977739079e-09 -5.46334550022419e-09 -1.12787579163482e-08 -1.4564047105326e-08 1.56731322749913e-09 3.567404256263e-10 -3.84156464284268e-10 -2.69943386270786e-08 2.77307398457935e-08 1.4870299897807e-08 -1.2797066961478e-09 3.28950557642988e-09 -2.46939034716971e-09 -1.34120285129364e-08
"R2012" 1.66906914217377e-09 -1.08586894519066e-08 6.65924710939228e-09 5.03609656151979e-09 3.3143243366563e-09 -3.48806004260213e-09 -3.15410809208166e-09 4.00264165850245e-09 -4.32099665598637e-09 -2.28554284786082e-10 -9.38598906608361e-09 4.4835126787708e-09 5.46381325454505e-08 7.05780680279166e-09 -6.87778242716426e-10 -8.50939815749881e-10 5.25552699494329e-09 4.62343884222608e-09 1.91655420684791e-10 -5.24365528127119e-10 -3.03930711705716e-09 3.47581869083521e-09 -2.48070649102818e-09 -1.41926594699189e-10 1.94434085381964e-08 -3.01505335346193e-09 -4.62594456445884e-09 4.04705020332527e-09 -1.09979534418156e-08 2.55398599198261e-09 -2.88682946474741e-08 -4.42772316988401e-09 2.60628822074579e-09 1.37062707252258e-09 -2.15857930667351e-09 5.38266633121732e-09 -5.53455398203786e-09 -7.97636496924976e-09 6.83476324960037e-09 7.84790631640716e-09 3.13558310013342e-09 -8.17619680880191e-10 8.30058466878895e-09 6.48903132251684e-10 1.7527911001858e-07 -8.15164613041123e-09 -1.40589240106204e-07 -1.1933233356749e-08 -8.39201294145651e-09 -1.48494238361353e-09 4.88591659906164e-09 -9.99886938236766e-08 1.13952845385169e-08 6.03804912260271e-09 -2.15429135133294e-08 -1.97330750812181e-09 3.47570497394722e-08 -4.77477526094904e-10 -7.25275654170641e-09 -4.24876338957172e-08 1.51467427459378e-08 3.92668010835149e-09 5.97173275420749e-08 1.15998909104083e-09 4.41509525135448e-08 -2.75080724672923e-08 -3.87543327145965e-09 -5.95025213835102e-08
"R2013" -3.76261444650382e-09 1.46317655582263e-09 1.21392434083061e-09 -2.4538333633717e-09 4.75532440211995e-10 1.309532084356e-08 1.13194230086752e-08 -3.12011982878106e-09 1.64002346652586e-08 1.01416728910265e-08 6.52773090695871e-10 -3.26420092778029e-08 -2.63092753654952e-10 5.04773836335029e-09 -4.2449301127595e-09 3.89373431774205e-09 -1.62768840591416e-09 -3.50371770724315e-10 1.68204571997432e-09 2.29028995682068e-09 -2.93799869683668e-09 -6.33697839663424e-09 -2.64277096829482e-09 -2.46142115308861e-08 -4.75966084083296e-10 4.07064995253867e-10 4.56164466019855e-09 5.81174305890733e-09 -4.57396387653484e-09 -2.83209199524386e-09 1.20917531244834e-09 -1.61021160102452e-09 3.13586960766152e-09 3.82088530127e-09 -3.41145450789142e-10 -2.35264648481466e-09 -2.06069149428816e-10 1.18042110557191e-08 -4.5983397383076e-10 -4.1626174300953e-08 1.19014567622096e-08 1.8648020378646e-08 -3.57690537259763e-08 -1.06386467389173e-08 -8.15164613041116e-09 9.23425310344359e-08 3.78600186614756e-09 -6.32305427951732e-09 7.1893285703486e-09 -3.44857952268927e-09 -2.43349407375705e-09 6.78765889532412e-09 -4.41632788411399e-09 -6.60145148217626e-08 2.82085865084453e-09 6.11834293897731e-09 4.17117040638281e-11 4.52689718704197e-08 6.59153442479508e-10 6.38181259615307e-09 -2.51179617032592e-09 -2.84785106043326e-08 8.84233103876383e-10 6.46797775589654e-09 -2.50518603232821e-09 3.01360530092742e-09 -2.92984881311138e-09 3.90677332243041e-09
"R2014" 1.09364179209382e-09 8.26786628037375e-09 -7.50573089145475e-10 -8.16908207395853e-10 -2.39482422469096e-09 -1.19301561718449e-09 8.34460600305839e-10 -2.00177398180207e-09 3.24900300737077e-09 -2.39054155975038e-09 2.89540136828419e-08 3.39679592031802e-09 -1.42467372693604e-07 -7.15792468198425e-09 9.63582511800298e-10 -2.32804256753376e-09 -5.21773719038767e-09 -4.76273080729466e-09 -6.31022949027336e-09 -2.1166451493302e-09 1.9084161621221e-09 4.11456749840203e-09 -4.40732303465451e-10 -1.51732908994613e-10 1.70390201189801e-08 -1.15942860416324e-08 -8.17756746327554e-09 -8.48128936349909e-10 -2.0977093057099e-09 -2.81205099051711e-09 4.42062480606345e-08 7.06308690129064e-09 -9.9633510863737e-10 9.61051314390143e-09 4.37464786133768e-09 4.74643103877063e-09 -5.6916314893541e-09 3.99654962985241e-09 4.42262417406487e-09 2.7224624703805e-10 -9.91703308960089e-10 -3.37805279889052e-09 -3.74647594848559e-09 -2.63265536229461e-09 -1.40589240106204e-07 3.7860018661474e-09 2.33415754208724e-07 1.94006722720389e-08 -2.30007098700119e-09 5.32749033429886e-09 -2.09542599271761e-09 6.25711011595407e-08 4.1897258423383e-09 -4.7690135893025e-09 2.4120940647269e-08 -6.46899916433397e-09 -2.90395268307561e-08 -4.38978374763974e-09 -5.2315652133699e-08 3.47862944553451e-08 1.00597003139102e-09 -2.53658765313326e-09 -5.48968961437636e-08 5.90437360544446e-10 -8.39066775687714e-08 9.34136228173614e-09 -2.34062790004784e-09 6.508781545254e-08
"R2015" -7.03673162881284e-10 6.7240431633288e-09 1.20338485770577e-09 4.41443085271618e-11 -2.81710297322006e-10 1.24331828947161e-09 3.21143513864851e-10 2.85766497707085e-09 -2.32404718836737e-09 1.32896639095541e-08 -3.31377783165344e-09 -2.58930360898015e-10 -1.62899878735904e-08 -3.75503361945554e-09 -3.10384192614052e-09 -6.12461480806742e-09 -8.53056093621285e-10 9.66572457995113e-09 -8.20622951127211e-09 -3.49143656818444e-09 3.29144146702878e-09 9.86271976852818e-09 -1.19943394382058e-08 3.62789616010665e-09 -3.45005835678675e-09 -8.70107152200218e-10 -3.52266791992685e-09 9.5382199701739e-09 -7.76110301467429e-09 -8.86966935206724e-10 1.98932371104982e-10 5.20459426437293e-09 1.12132969945515e-09 6.4642178331782e-09 6.80921802647368e-09 -1.30716334047742e-08 -1.25406149244823e-08 -7.17145201040688e-10 -1.16248869029427e-08 5.40718133552201e-09 -1.61866358397782e-08 -6.54324180305002e-08 1.40570858146075e-10 -2.15917637334775e-08 -1.19332333567491e-08 -6.32305427951768e-09 1.94006722720389e-08 2.33013952229881e-07 1.45135364727761e-08 2.39299144178137e-09 -9.33435664339637e-09 2.1727135927021e-08 -2.19619875894236e-08 1.17118960506857e-08 7.27306010984006e-09 -8.92487957772676e-09 7.78315377476694e-09 -7.02278139522135e-09 -1.88888744679109e-09 -3.18677554821577e-08 2.83240759074384e-08 1.25573460131628e-08 -2.43244061651145e-07 -2.81449448173288e-09 9.20199639088495e-10 2.48611978690116e-09 2.18683360602872e-08 9.15933544750643e-08
"R2016" -6.35759309928458e-10 -2.57665837755459e-09 -6.77070711303087e-10 -3.57018452216915e-09 4.74415338587115e-09 -1.59180279227025e-09 2.84728121875045e-10 6.38810768830426e-09 7.44644644146220e-09 5.00417389843165e-09 2.41273091447227e-09 -6.81015925059829e-09 3.84275906725069e-09 -7.61714499832714e-09 -3.48210500572852e-09 5.08407449119214e-09 1.31124085693509e-09 -5.97075359811823e-09 7.00498610962015e-09 2.7192397876901e-09 1.48391607888033e-09 -5.22820867004162e-09 3.29537590538851e-09 -4.32861640355133e-09 -1.32429525974965e-09 -2.77623555081256e-09 2.63711022843099e-09 -6.83132612425907e-10 1.33960353049504e-08 -2.03060337384378e-09 -2.07704184116863e-09 -6.43192941093761e-09 -1.24872350464906e-09 -4.2397030879227e-09 4.45291312705933e-09 1.38036838923447e-09 -1.39891987538917e-09 6.61080590778151e-09 -3.80461024002154e-08 -4.04723002212705e-08 2.47611165756241e-09 -2.42168366852686e-08 -1.93077372095677e-08 1.54767279065264e-08 -8.3920129414566e-09 7.18932857034863e-09 -2.30007098700121e-09 1.45135364727758e-08 6.04353061431897e-08 -5.31231174992471e-09 -3.96556793706312e-09 2.30997170171236e-09 -5.57343722692123e-09 -8.02999065158659e-09 4.83479163456373e-09 4.44348348495874e-09 3.33148161539687e-09 1.98251442137793e-08 2.82789887295148e-09 9.36286729247112e-10 -3.30276313284447e-09 -1.36352204799091e-08 1.06058058971208e-08 -1.66201276071069e-09 1.81797218745239e-09 2.10036379257662e-08 -1.28265922498948e-08 4.76792768351746e-09
"R2017" 5.65695914833689e-10 -1.72315583263553e-11 -7.95582792333292e-09 -2.03483469879369e-08 -6.61561956894479e-11 3.46779856057981e-09 -2.48434006115359e-09 1.38141228352742e-09 9.44955445558056e-09 6.16196546119623e-10 2.4500738111292e-10 -1.6945223265938e-08 -1.21303410687162e-09 -9.74875683805987e-09 -1.21059384515848e-09 -1.27692503575166e-07 -7.28354993132303e-10 -2.61713202507983e-09 1.23930113896686e-09 1.37029690038466e-08 1.58810717787656e-09 5.39695169099138e-08 1.30766050472687e-08 1.64566820125791e-08 -4.03771305614828e-09 3.01141064459335e-09 -6.42763091531753e-10 2.25875106680805e-08 1.78434257870771e-08 -5.02637907704558e-09 -2.32378898120619e-09 -5.97768120770013e-10 -5.27746593323487e-09 -3.83058091846289e-09 -4.05655215051162e-09 2.07951679091243e-08 -3.79124348982592e-09 4.75625762237532e-09 3.46820690649968e-09 2.36205422850443e-09 9.29209192046177e-10 -2.17656671557835e-10 2.17103067718145e-08 8.73554949159655e-09 -1.48494238361335e-09 -3.44857952269006e-09 5.32749033429905e-09 2.39299144178183e-09 -5.31231174992467e-09 1.96692024403769e-07 -1.54754044776398e-09 -1.7982336596523e-09 1.66691896145012e-09 -6.51005631701502e-09 -2.13574754384025e-08 -7.4353430793331e-08 -5.69970469754301e-10 -4.25100059888453e-08 -1.5599765380244e-09 7.32332838223346e-09 -3.49263721586413e-08 4.22702450343121e-10 -4.1867121755112e-09 1.04797232288312e-08 2.66172237535933e-09 -1.02408420794922e-09 6.73620397334335e-09 1.00800506018288e-09
"R2018" 2.12401057037327e-09 -1.55773951213223e-09 -2.0546959477965e-09 -2.48049548767729e-09 -8.88097188429717e-10 -1.55675137972363e-09 -9.37523792774704e-10 -1.49867955020788e-09 -6.33574442237679e-09 -1.30952773151827e-09 3.73450520804899e-09 6.01828971382501e-10 -6.98410609507167e-09 1.7956176407698e-09 1.43303545698231e-09 6.73516278782027e-09 -3.59269744180196e-09 1.21276981824658e-09 5.32015361991333e-10 1.05480948177331e-09 -2.26663136913571e-09 -1.14543796105829e-08 3.73726710604306e-09 9.31056625547618e-09 -8.41659400145325e-09 4.86195228839445e-09 3.8816488084061e-09 -5.90786272478413e-09 -7.02462967505991e-09 3.36005560096706e-09 8.53868484842714e-09 -2.03969305373054e-09 -7.64586467127682e-10 5.43351531074934e-09 -1.5725153240327e-10 -6.17727084052413e-10 2.03333785644938e-08 2.1673105009998e-09 1.21850838159937e-08 1.18419102555836e-09 -2.96724614896262e-10 -3.99206838317388e-09 6.92540349129131e-09 5.93178906969692e-09 4.88591659906145e-09 -2.43349407375697e-09 -2.09542599271758e-09 -9.33435664339718e-09 -3.96556793706313e-09 -1.54754044776385e-09 9.5123635581597e-08 1.00968734524479e-08 -2.57616474080883e-08 -6.34672987637448e-10 4.3854543455759e-08 1.23866518799973e-08 -7.71919300560605e-08 -7.19904548136324e-09 1.80288388684354e-08 -2.29266232091543e-08 -7.9439853380987e-09 3.75882711984446e-10 -9.3766176983455e-09 6.73513497486577e-09 -8.57436812107494e-09 4.27234095226542e-09 2.9251579998624e-08 -7.89897436969891e-08
"R2019" -1.3803986696163e-09 4.40496214218655e-09 -4.70600553647337e-10 -4.49585342751782e-09 -5.98459138809014e-10 2.76220984054249e-09 2.33424222357853e-09 -2.32797526803286e-09 2.74959750202591e-09 1.46341830233323e-09 -3.99277895202246e-10 -5.94776340037595e-09 -1.73058679432773e-08 -5.25278946372793e-09 -3.88839452834393e-10 1.71245013781521e-09 -2.28164762685786e-09 -1.87310560363539e-09 1.66412708648962e-09 1.73852428197834e-09 2.0419239782049e-09 -9.86956596442757e-10 3.42577716131961e-09 1.71533694309304e-09 -1.28222293704311e-08 8.5319369010115e-10 3.44267167773e-09 -3.00250179694154e-09 7.43748885452182e-09 -4.29402276595225e-09 1.15712149242779e-08 2.68313532226937e-09 4.27876082627701e-10 -4.35758657603079e-09 2.43230953749268e-09 -6.22290368853008e-09 9.22936104176301e-09 7.11097554148668e-09 -1.5315972552545e-09 -2.10251553137104e-09 -2.06592785870008e-09 -3.92403916346082e-09 -4.62336371310846e-09 -2.07271079480281e-09 -9.9988693823675e-08 6.78765889532487e-09 6.25711011595411e-08 2.17271359270216e-08 2.30997170171222e-09 -1.79823365965155e-09 1.00968734524487e-08 1.33758041948987e-07 -8.60895863058625e-08 -3.52018925180239e-09 2.65114665703834e-08 6.56097819935487e-10 -3.52723468814692e-08 -3.89754928098748e-09 1.40018002741812e-08 1.07936569112721e-08 -3.58219581186934e-09 -5.73604246722638e-09 -5.0453031462629e-08 8.2415612059094e-10 -2.02222217092542e-08 8.71244485384069e-09 -4.81610596855141e-09 4.72263244878607e-08
"R2020" 3.93229359409374e-09 -2.37440037504645e-10 -5.74287946635931e-09 3.48872704123111e-09 4.90405742244169e-10 -2.2821183397752e-09 1.17780728491325e-09 1.87152309998504e-10 -2.21668225630081e-09 -4.584230583143e-09 8.88827736536789e-09 4.12196951670692e-09 -8.91345688876646e-09 9.05337219123896e-10 2.78816807102328e-09 3.38800274573635e-10 -7.48804450634572e-10 -1.55948326830865e-09 -2.42173424565725e-09 -1.06646824809186e-09 1.95160044055778e-09 2.3215656313961e-09 -3.53371696459534e-09 -5.22752222280139e-09 3.00181120587447e-09 -2.84274933006678e-09 -2.42831417056609e-09 -1.02411392145668e-09 -7.23090657085142e-09 -4.43916650224824e-10 -3.94572946407647e-09 -3.32306028581678e-09 -2.66916260865019e-09 5.91822328428127e-09 -2.25649127215811e-09 5.28468792054642e-09 -1.65219199316154e-08 -6.61102658778018e-09 5.8551524231036e-09 -7.82956399417135e-10 -3.61249134915044e-09 9.93246938179068e-09 6.25948919264265e-09 4.68182920940382e-09 1.13952845385158e-08 -4.41632788411395e-09 4.18972584233843e-09 -2.19619875894229e-08 -5.57343722692113e-09 1.66691896144878e-09 -2.57616474080901e-08 -8.60895863058606e-08 1.54197294042523e-07 9.60341571022634e-10 -4.61958096084901e-08 -3.04396230813519e-09 5.67269933082279e-08 5.53030788449532e-09 -9.99466080333053e-09 -2.25412591420878e-08 7.52151585994886e-09 1.2655681495091e-08 1.16199886151997e-08 -2.62497087704415e-09 8.62439974733527e-09 -3.52127284821644e-09 2.20855785098268e-08 -3.17911412050213e-08
"R2021" 3.67369915174383e-10 -4.09634900468577e-09 2.97911703537724e-09 3.0582264931189e-08 -1.77626638369462e-09 -5.24909177163854e-09 -1.68559442764642e-08 -4.45875680834682e-10 1.15077144097234e-09 4.59061077187544e-09 -4.78028535733124e-09 1.98094135636615e-08 5.61807885196949e-09 -4.45327554189917e-09 2.20311790897572e-09 3.98118798917949e-09 1.56146082359138e-10 3.01737133785616e-09 -2.6717880873454e-09 -2.63849024287036e-08 3.0037351361525e-09 -5.01561928626327e-09 -2.99234868830913e-10 8.30354082406845e-09 1.17079535252539e-09 -1.23969360245661e-09 4.98788654838186e-09 7.26895289913794e-09 5.15245867282905e-09 2.27923780473507e-09 -3.64961919656022e-09 2.28456794380795e-09 -3.42979255216495e-09 -1.83227218734158e-09 1.56342221128081e-10 2.23282045649942e-09 -1.91524799434491e-09 -4.55475684649006e-08 1.39598153624645e-09 3.12634991470626e-08 -2.85787609440282e-09 -1.01118437761884e-08 1.36639972749754e-08 -8.53854028391681e-08 6.03804912260258e-09 -6.60145148217624e-08 -4.76901358930257e-09 1.17118960506868e-08 -8.02999065158658e-09 -6.51005631701473e-09 -6.34672987637642e-10 -3.52018925180236e-09 9.60341571023018e-10 1.2959632461666e-07 3.04375646022155e-09 1.6258948418566e-09 2.53262836942333e-09 -3.74359737489125e-08 -1.56870570513364e-09 -4.27343623634571e-09 1.69779132898684e-10 4.73579601434475e-08 -1.03282564999152e-08 -1.5462958136756e-08 2.68392278330969e-09 -2.51818151504271e-09 3.16562849610731e-09 2.32522388032535e-09
"R2022" -2.81755180232909e-09 -3.92530514017047e-09 1.09987436846841e-08 -1.33959646641166e-08 1.94509756001483e-09 8.50499000489649e-10 6.60749928102338e-09 1.60999012269463e-10 -5.30397953269476e-09 1.8402600486427e-09 2.1683436528304e-09 2.70964005500091e-09 -2.06795157372258e-08 -6.55254951291475e-09 -3.22257625518586e-10 1.45966938729824e-08 1.69140338424488e-09 2.8545662057246e-09 1.98765252216339e-09 -1.62178575485788e-09 -4.78603126471921e-09 1.26974774944539e-10 -5.56656928845423e-09 1.38352912061138e-08 8.70850883580968e-11 -5.50916494340712e-09 3.55357730306611e-09 -2.12150061267285e-09 8.46465436368335e-09 6.7598405709141e-10 -7.6531089726431e-10 -2.84269858031663e-09 -5.74171579596367e-10 5.20053373093544e-10 9.29337671806333e-09 6.22624362722877e-09 6.90490262261305e-08 2.90863417731057e-08 -2.2064237128522e-09 -4.92198193229628e-10 2.58114887717165e-08 -3.160884721847e-09 -1.71624512748967e-08 -1.93140977739143e-09 -2.15429135133303e-08 2.82085865084451e-09 2.41209406472688e-08 7.27306010984078e-09 4.83479163456356e-09 -2.13574754384035e-08 4.38545434557582e-08 2.65114665703841e-08 -4.61958096084905e-08 3.04375646022063e-09 3.77428122698976e-07 -8.79525167566128e-09 -2.78258427984679e-07 2.75698306847417e-08 -3.09415453907676e-10 -8.78966386978666e-09 -1.39578314346137e-08 -1.20067809871662e-07 -5.93450220960134e-08 -6.77311926045627e-08 1.24229726491929e-09 5.16885866990376e-09 3.09826159625741e-09 5.42388931966894e-08
"R2023" -2.5793071441428e-09 2.40685656191187e-10 4.86749611327619e-09 1.45859943883016e-09 -3.37914238499815e-10 -1.52833941826182e-09 -4.2902167983504e-10 -1.47583505016057e-09 -5.14364926203713e-09 -1.71582343026021e-09 1.22561238602448e-09 7.90938497596351e-09 1.37695444992045e-09 5.96092097945641e-09 1.33015866568807e-10 5.65589977525129e-08 -1.66123097132599e-09 1.45156988341343e-09 -8.70774258957401e-10 -6.46453507416851e-09 -1.9883055691136e-10 -6.68200007438891e-08 -5.99527568453926e-09 7.11620167912011e-09 -1.09937265617328e-09 -1.63311797044487e-09 2.63228827819945e-08 -8.08976352458731e-09 -7.41347223766843e-09 1.1739775760228e-08 2.1597899976406e-09 -4.78435147846846e-10 1.47228230978778e-09 2.59853645394754e-09 2.21622073439876e-10 -1.78863942064083e-08 5.6524963348265e-09 3.18377561412437e-09 -2.63490868465391e-09 -3.16449618947147e-09 -9.58922231673285e-10 -5.5240494064654e-10 -1.60384473958866e-08 -5.46334550022392e-09 -1.97330750812178e-09 6.11834293897744e-09 -6.46899916433393e-09 -8.92487957772639e-09 4.44348348495874e-09 -7.43534307933307e-08 1.23866518799975e-08 6.56097819935487e-10 -3.04396230813487e-09 1.62589484185667e-09 -8.79525167566193e-09 7.22692146371514e-08 -1.49200191590227e-08 1.15109725958784e-08 1.077915201396e-08 9.3616686139906e-09 -3.67625147602374e-09 6.094911557895e-09 1.82426150695586e-08 1.94010039122731e-09 -3.93846614121879e-09 2.99423339548644e-09 -9.1488061624026e-10 -1.63423847287965e-08
"R2024" 2.5267500873604e-09 -1.21576414226538e-08 -8.91323063527932e-09 1.36227808594017e-08 -1.09070863940772e-09 -9.22096179171944e-10 -2.9888294295742e-09 5.84697668988788e-10 2.19506339459149e-09 4.76993362166196e-10 -5.72134714494871e-09 -3.6806848156707e-09 2.58425065313103e-08 7.92397218158664e-10 -1.33366175660095e-09 -8.96220566285782e-09 5.5491850636323e-10 -2.42973221016776e-09 -2.16762564673846e-09 5.55715747364011e-10 3.15823934676996e-09 1.53011138741862e-08 2.810720343712e-09 -1.82660797540667e-08 5.88097278681796e-09 5.7641339283987e-09 -1.01628431898654e-08 2.90695353692481e-10 3.51367405196302e-10 -4.69595346494549e-09 -3.31447936223458e-09 1.80456286865782e-09 1.5498288805906e-09 -3.36207998749549e-09 6.5276763023177e-09 1.62191333070676e-08 -1.33496966650583e-07 -2.74675504841259e-08 -2.42240590054582e-10 -6.15932518038625e-09 -8.91718720256e-09 2.75763507534255e-09 2.30724853454424e-08 -1.1278757916349e-08 3.47570497394725e-08 4.17117040640516e-11 -2.90395268307559e-08 7.78315377476633e-09 3.33148161539670e-09 -5.69970469755246e-10 -7.71919300560608e-08 -3.52723468814692e-08 5.67269933082297e-08 2.53262836942317e-09 -2.78258427984684e-07 -1.49200191590229e-08 3.91607667949462e-07 -9.96450363677068e-09 -1.32358332371221e-08 5.7868716726962e-10 2.33594716299438e-08 7.79650853421932e-08 4.14634941685064e-08 -2.6096918047299e-10 5.18996752786295e-09 -5.35394589999275e-09 -3.48577545105062e-08 -4.26718872410608e-08
"R2025" -3.59004044401195e-10 1.43850490110773e-10 8.53092778565273e-09 8.19627347405142e-08 -1.61028272405251e-09 -1.03218757870091e-08 3.2941889293146e-08 -4.42593099725814e-09 2.73911347544471e-08 -1.17067752444953e-08 2.54566302044908e-09 2.25986387809361e-08 -4.35918734521194e-09 6.50717905527861e-09 2.22111052574571e-09 4.92987709688315e-08 -2.95504814337429e-09 -4.02145581809335e-10 1.39303609669509e-09 -1.80383019199484e-08 6.47306281368692e-10 -1.67956542956463e-08 -9.6930631837103e-09 -1.79663618079893e-07 2.92947678504766e-10 3.49776004912881e-09 1.68849331590367e-09 7.47237007760927e-09 -8.31360374686658e-09 -4.7832729622341e-09 1.72786134556768e-09 1.87304047481857e-09 2.22431069106503e-09 6.7609647789039e-09 5.15542095484153e-09 1.03872750273528e-09 5.76580951528999e-09 -2.61963731307729e-08 -1.06297161473804e-08 -1.65103558374406e-08 3.01597073096296e-08 -6.43605317548789e-09 -9.89890956344478e-08 -1.45640471053259e-08 -4.77477526095118e-10 4.52689718704197e-08 -4.38978374763954e-09 -7.02278139522069e-09 1.98251442137793e-08 -4.25100059888457e-08 -7.19904548136326e-09 -3.89754928098731e-09 5.53030788449476e-09 -3.74359737489125e-08 2.75698306847424e-08 1.15109725958785e-08 -9.96450363677139e-09 3.04605880541529e-07 3.90784930486373e-09 -1.4827233082074e-09 -8.17939569315778e-09 -2.13196863067512e-07 -9.01552676863234e-09 -1.43899625339798e-08 2.34141357250094e-09 6.60243013106773e-09 6.91521533155882e-09 1.45115818758665e-08
"R2026" -1.95562054119234e-09 1.52625460551134e-08 -1.23504727680182e-08 -2.22687437074874e-09 4.64531095523916e-09 1.3658081809339e-09 1.43564100189424e-09 1.17318961417082e-09 -2.05178530977864e-09 1.89537167548118e-09 1.71554648070663e-08 -1.2357347599565e-09 1.3695890152753e-08 -1.37011612348845e-09 -8.5009633651377e-10 1.79519018734591e-09 -6.0823605179999e-09 8.1949901086369e-10 -6.18242823790913e-09 3.67518659074715e-10 -1.01340793726712e-10 -9.86378939376992e-09 5.49005838154472e-09 1.25567292961256e-09 -4.78816218682311e-08 2.47987003135755e-08 1.03957390769219e-08 -2.17226870250452e-09 3.55218370456499e-09 1.45122251609134e-09 8.43832355353296e-09 -8.56395194012677e-09 -4.78048490095006e-10 -3.62525699149796e-09 -6.66250443763281e-10 -1.66586107001059e-08 1.57942324455675e-08 2.42861540640887e-09 -1.17391132597345e-09 -2.19588288400997e-09 -7.14084819675432e-10 -2.73223775966922e-09 -6.00772706558279e-11 1.56731322749914e-09 -7.25275654170619e-09 6.59153442479539e-10 -5.23156521336993e-08 -1.88888744679082e-09 2.82789887295155e-09 -1.5599765380244e-09 1.80288388684355e-08 1.40018002741811e-08 -9.99466080333101e-09 -1.56870570513371e-09 -3.09415453907888e-10 1.07791520139602e-08 -1.32358332371218e-08 3.90784930486309e-09 7.7128251680711e-08 -2.03016982632424e-08 -2.13055372304911e-08 -4.67382766857763e-10 3.21366020624657e-09 -2.15634693088789e-09 1.05831629959055e-08 1.98763829822574e-09 6.54890413709756e-09 -1.94164009522363e-08
"R2027" -5.2053518414182e-10 8.42704129532932e-09 -6.740381910578e-09 -5.66336197237935e-09 -3.22845402278534e-09 4.14005950726725e-09 -1.99539655124826e-09 -1.06406085139679e-09 -1.73546804860847e-09 1.65480933651302e-09 -2.20303498473656e-08 -3.68687397006648e-09 1.46924857620459e-08 -2.2111657484656e-09 -2.3687407110844e-09 -3.88103764412516e-09 6.6671317081136e-10 1.49446226357596e-09 3.97839992258881e-09 9.96907079854249e-10 3.20336715900027e-09 -8.50831607440643e-09 -7.563017205823e-10 1.08933776048458e-08 6.605250317696e-09 -1.23452748826206e-08 1.98057728707276e-08 -1.00578278455177e-09 1.0386367529911e-08 2.58689879808093e-09 2.40586617556964e-08 5.69059978375089e-09 -3.87730407707705e-09 -2.80800996903364e-09 -4.89146533531337e-09 4.29443199228404e-09 -7.74491231437181e-09 6.05832140959781e-09 -4.77616237073472e-09 3.28182486643345e-10 7.02573892443619e-09 4.12334533473334e-09 -4.73283842531921e-09 3.5674042562544e-10 -4.24876338957176e-08 6.38181259615335e-09 3.47862944553448e-08 -3.18677554821574e-08 9.36286729247216e-10 7.32332838223331e-09 -2.29266232091553e-08 1.07936569112724e-08 -2.25412591420858e-08 -4.27343623634439e-09 -8.78966386978584e-09 9.3616686139899e-09 5.78687167269736e-10 -1.48272330820618e-09 -2.03016982632419e-08 1.74047045957703e-07 -9.11247029068016e-08 -1.83792647353892e-09 3.81435345868493e-08 -1.59553110177396e-09 -4.51621733918285e-08 1.14460434697385e-08 -1.07681645788038e-08 6.14052373614149e-09
"R2028" 3.48486126146514e-09 4.62967976205796e-09 2.09523124969131e-08 5.62968144131284e-09 -2.3548513825364e-09 -4.60774895794111e-09 -2.14475424731844e-09 1.27650222776329e-09 1.1474196915056e-09 -7.00869614576614e-10 -2.40535323653029e-09 4.95868438690484e-09 6.83485567830456e-09 4.35109700653603e-09 1.51916289259049e-09 1.38254017017227e-08 -2.4365810113539e-09 -1.57241201562904e-09 3.74269466022108e-09 -2.08490535539042e-09 -4.03687523235638e-09 1.94325142782793e-08 1.8673493080286e-10 -7.49771150673571e-09 5.55758625450175e-09 -5.45197743707363e-09 -9.3327381735858e-08 -3.28888855086773e-09 -1.22960471914285e-08 -1.7075484018571e-09 -4.73849898927674e-09 9.89426447034497e-10 1.91687928894792e-09 9.17072127923018e-09 4.02051859367681e-09 -4.39741602877001e-08 -2.02901209221608e-08 -5.56623954337794e-09 1.28938129643505e-09 2.9606610778183e-09 -6.91943738053466e-09 -1.39063573278585e-09 4.07427932684331e-09 -3.84156464284841e-10 1.51467427459386e-08 -2.51179617032581e-09 1.00597003139125e-09 2.83240759074381e-08 -3.30276313284459e-09 -3.4926372158641e-08 -7.94398533809853e-09 -3.58219581186934e-09 7.52151585994841e-09 1.69779132900069e-10 -1.39578314346135e-08 -3.67625147602396e-09 2.33594716299432e-08 -8.1793956931582e-09 -2.13055372304904e-08 -9.11247029068033e-08 2.46931106986387e-07 1.39104030875685e-08 -4.12648233407858e-08 2.69163150204195e-09 6.70771075385337e-10 -6.63809763314174e-09 1.40284175432196e-10 3.07638411996473e-08
"R2029" 2.65636812011089e-09 6.85719694479196e-10 -1.12885388312011e-08 -9.86937594254912e-09 2.17755269463007e-09 4.89479933063273e-09 -2.16712938097731e-08 1.81933822492582e-10 -1.98189006582324e-08 -5.49645397794382e-09 2.29157329319686e-09 -4.56098051869415e-09 5.2641711217383e-09 1.85212643616277e-10 -2.67951601105103e-09 -6.61938581374075e-09 1.07453461667313e-09 -2.3287563999692e-10 -2.17180898011323e-09 1.33358526517425e-10 -4.84590553464601e-09 -3.83072256867986e-09 1.14940169074154e-08 8.96231279201839e-08 -3.79700217378806e-09 -2.74038186495806e-10 9.42849317959038e-10 -5.23450255007812e-08 2.38855792431648e-10 7.76514997624246e-09 6.21629449612335e-10 -2.2570883379321e-09 2.88080056379896e-09 -5.18992449407662e-09 -1.41745979448496e-09 -3.02713056363998e-09 -3.27715235188887e-08 -6.40381849764176e-08 6.99058184989005e-09 4.29352248198248e-09 -9.1294031401105e-08 1.33054230785233e-08 7.36521149044851e-08 -2.69943386270796e-08 3.92668010835084e-09 -2.8478510604333e-08 -2.53658765313378e-09 1.25573460131642e-08 -1.36352204799094e-08 4.22702450342638e-10 3.75882711986383e-10 -5.73604246722964e-09 1.26556814950912e-08 4.73579601434482e-08 -1.20067809871662e-07 6.09491155789508e-09 7.79650853421915e-08 -2.13196863067514e-07 -4.67382766858354e-10 -1.83792647353917e-09 1.39104030875694e-08 4.67577315596201e-07 1.62372552707729e-08 1.75506709303148e-08 -3.02332949462203e-09 -5.05276412458725e-09 -4.86538057759062e-09 -2.6617960399806e-08
"R2030" 1.51956830814866e-09 -1.10983315393106e-08 -3.0056552309263e-09 1.62738086939432e-09 1.42479075854406e-09 -6.09530854777991e-09 -5.86510861454847e-09 9.80180668585004e-10 6.49764341622704e-10 -1.33477326686288e-09 -3.98699079691293e-09 4.32495882262875e-10 4.08941590116613e-08 -6.26613913023649e-10 6.90188809961611e-09 1.07378119916903e-08 6.69857063877391e-09 -9.28214363613594e-09 8.4688034005236e-09 2.62601774203023e-09 9.44312902377221e-09 -1.82733823630848e-08 1.95278308026086e-09 -3.39029941767182e-10 5.31051148150306e-09 -1.79911997771181e-09 5.66238379432545e-09 -6.96446970640916e-10 6.18677713520415e-09 -1.99801785737074e-10 -1.40199449415237e-09 -2.61989992650945e-09 -4.1207773684089e-09 -1.38347970945393e-08 -2.10972866287636e-08 2.09255106203071e-08 1.28527090217994e-08 -4.73743599812695e-09 -1.92346272994466e-08 -1.3556874976984e-08 7.58392392147816e-09 3.47534243836542e-08 9.93054390756859e-09 2.77307398457932e-08 5.9717327542075e-08 8.84233103876244e-10 -5.48968961437635e-08 -2.43244061651146e-07 1.06058058971209e-08 -4.18671217551105e-09 -9.37661769834548e-09 -5.04530314626291e-08 1.16199886151996e-08 -1.03282564999154e-08 -5.93450220960136e-08 1.82426150695583e-08 4.14634941685063e-08 -9.01552676863213e-09 3.21366020624648e-09 3.8143534586849e-08 -4.12648233407861e-08 1.62372552707725e-08 4.36915318907476e-07 4.41198239677492e-09 -2.0322235835842e-09 -1.15173138168673e-08 -9.38214693416088e-08 -1.36894038302517e-07
"R2031" -3.96247111580681e-10 1.13273210747854e-09 -4.07577161959125e-10 -9.02493952147955e-09 4.72265550946806e-10 -1.86378697396139e-09 -3.53910029522606e-09 5.31804826270452e-09 8.00187346999737e-09 1.17681723062419e-09 -1.75924813809328e-09 -4.36202917572769e-09 3.29360540743904e-09 1.57806269614709e-09 6.32472552989664e-10 -7.36431679986839e-09 -5.53443217549114e-10 1.60958187207416e-10 -3.61076295756757e-10 5.63052866144645e-09 -1.15031846395616e-10 3.55915191002776e-10 -4.56870540660562e-09 7.20549191579744e-09 1.26183964324013e-09 1.60378276473573e-09 -2.31521719402764e-09 -2.47595527050257e-09 -6.58114363855781e-09 9.52317243456219e-10 -1.81362873726873e-10 -2.62562138334904e-10 -3.15927467349736e-10 3.05078155633456e-09 -1.13578249903201e-08 -2.00132496212492e-09 2.82215535163443e-09 6.62784194395183e-09 2.15207625609414e-09 1.32135194328937e-09 -2.62170522975554e-08 -2.51443930783493e-09 -1.05143072646441e-08 1.48702998978081e-08 1.1599890910408e-09 6.46797775589664e-09 5.90437360544554e-10 -2.81449448173285e-09 -1.66201276071063e-09 1.04797232288312e-08 6.73513497486549e-09 8.24156120591992e-10 -2.62497087704444e-09 -1.5462958136757e-08 -6.77311926045648e-08 1.94010039122791e-09 -2.60969180472409e-10 -1.438996253398e-08 -2.15634693088772e-09 -1.59553110177355e-09 2.69163150204207e-09 1.75506709303156e-08 4.41198239677541e-09 8.23942805316161e-08 -2.26778052978347e-09 -3.47764189947359e-09 4.7020695435669e-09 -7.91306653891588e-09
"R2032" -9.71884672710792e-10 -9.50060528756373e-09 6.25348123603553e-10 -1.02634498745934e-10 5.17574461798669e-09 -5.98265028506922e-10 4.95140924510139e-10 3.40497125487512e-09 7.10430902806676e-10 6.31623619513338e-10 1.01414429763069e-08 -7.6084126667524e-10 3.82998481047337e-08 2.71299830073474e-09 -1.27498011881418e-09 -1.97022419596277e-09 1.25980052059326e-09 -3.90134772259146e-09 1.38314599880276e-09 1.17571523286528e-10 -4.0034839177403e-09 1.14421993691433e-09 1.17778561060152e-09 -7.99991134628857e-10 -4.39164889555241e-09 2.82047999693927e-09 8.29181673127537e-09 1.98976119433915e-09 1.01580907101183e-09 -1.30096307598792e-09 -5.72818810746952e-08 -1.02565740792442e-08 2.90173462012984e-09 -3.35788912738565e-09 1.90642329153118e-09 6.98789545230559e-09 5.41040788715467e-09 -1.12589216924995e-09 -2.74988915771184e-09 5.11461306483469e-10 1.0929110504378e-09 -1.05882084917341e-09 2.9593093651587e-11 -1.27970669614722e-09 4.4150952513545e-08 -2.50518603232809e-09 -8.39066775687714e-08 9.20199639088324e-10 1.81797218745237e-09 2.66172237535923e-09 -8.57436812107548e-09 -2.02222217092535e-08 8.62439974733528e-09 2.68392278330846e-09 1.24229726491938e-09 -3.93846614121885e-09 5.18996752786371e-09 2.34141357250102e-09 1.05831629959056e-08 -4.51621733918279e-08 6.70771075385721e-10 -3.02332949462321e-09 -2.03222358358425e-09 -2.26778052978386e-09 8.4356535681983e-08 -1.3032728367498e-09 1.70668838060899e-09 -1.55658497392827e-09
"R2033" -6.31367437585958e-10 -1.53236126519126e-09 -8.17165785836442e-10 -2.59837168388386e-09 -2.78607877685829e-09 2.40047566450214e-09 1.42477473901434e-09 -1.8850274204604e-09 9.8956656462618e-10 2.8947667143571e-10 1.70037230821933e-09 -4.36812294113988e-09 -1.12753511194877e-09 1.81288679502891e-10 -1.20707447906844e-09 1.00903628124957e-09 -6.05840511720332e-10 -3.30902548714129e-09 2.75909975410076e-09 1.99776831911047e-09 -1.17350450427786e-09 -3.16288721031245e-09 2.52075546167286e-09 3.16762519833976e-10 -1.18722940601711e-09 -4.27506098596297e-10 1.44008702974946e-09 -3.57413649152787e-09 3.31014076452349e-09 1.18236922833764e-09 1.69985558327507e-09 1.04092742435039e-09 3.07507554916022e-10 1.17348642263774e-10 1.22511661936509e-09 1.82512152012738e-09 3.96492635151113e-10 2.69657349180782e-09 -1.45558803733294e-08 -1.31870014369747e-08 2.31536777315693e-09 -1.06720522777343e-08 -5.08157059365519e-09 3.28950557643004e-09 -2.75080724672919e-08 3.01360530092741e-09 9.34136228173606e-09 2.48611978690105e-09 2.10036379257663e-08 -1.02408420794941e-09 4.2723409522654e-09 8.71244485384126e-09 -3.52127284821587e-09 -2.51818151504309e-09 5.16885866990412e-09 2.99423339548656e-09 -5.35394589999267e-09 6.60243013106724e-09 1.98763829822592e-09 1.14460434697382e-08 -6.6380976331413e-09 -5.05276412458721e-09 -1.15173138168673e-08 -3.47764189947341e-09 -1.3032728367497e-09 2.43922943798544e-08 8.01046604593016e-09 -6.83995523770223e-09
"R2034" 2.62559493080833e-10 1.23486117266388e-09 -2.61254099661181e-09 1.50015019568381e-09 -2.36779593760391e-09 1.75380106760513e-09 2.87034860597687e-09 -1.97470976176126e-09 -1.73548328181454e-09 -4.1268867002695e-09 1.1872113854998e-09 1.22244891924423e-09 -1.56424209760258e-09 3.77455610735056e-09 -1.27895826981899e-09 -3.8974539840327e-09 -3.20967673669619e-09 7.65910586471009e-10 -3.58143045041814e-10 -2.077454127811e-10 -4.22646939750957e-09 1.65412168052367e-09 3.69511695165774e-09 -2.33096066443529e-09 -4.52478131176612e-09 3.69102142805445e-09 1.25725389714919e-09 -2.66824275653154e-09 -4.58403253013525e-09 1.9163298672322e-09 2.05521487300464e-09 4.46619603376416e-10 1.23510606592795e-09 4.98871940892554e-09 -4.69803562412516e-09 -2.39619591975421e-09 9.91315562409703e-09 -1.32297464081306e-09 1.70657351679436e-08 6.33633663255505e-09 2.50208843734275e-09 -1.95707123004393e-09 4.67052471797585e-10 -2.46939034716935e-09 -3.87543327145965e-09 -2.92984881311157e-09 -2.3406279000479e-09 2.18683360602865e-08 -1.28265922498946e-08 6.73620397334322e-09 2.92515799986241e-08 -4.81610596855155e-09 2.20855785098273e-08 3.16562849610708e-09 3.09826159625802e-09 -9.14880616240299e-10 -3.48577545105054e-08 6.91521533155934e-09 6.5489041370978e-09 -1.07681645788043e-08 1.40284175432257e-10 -4.86538057758931e-09 -9.3821469341609e-08 4.70206954356642e-09 1.70668838060887e-09 8.0104660459303e-09 6.66595984095605e-08 -2.81819448433368e-08
"R2035" -3.28475826562798e-09 1.62205462104909e-08 8.00760646406398e-09 -1.10034939466762e-10 3.06567645956218e-09 1.55231039437089e-09 2.63166515191531e-09 1.65623535972191e-09 9.5742839836751e-09 2.35437069480887e-09 6.00767807654093e-09 2.59931403471942e-09 -4.34139751893613e-08 -6.86024189035427e-09 -1.33531459935524e-09 -7.23959788458308e-09 1.18762890943277e-09 3.99259636579829e-09 -5.00316952826905e-09 -4.23298848129865e-09 2.41422217192053e-09 1.63142495850736e-08 -6.46314961532124e-09 -8.7534453254663e-09 7.7863307490823e-09 -9.98216351415495e-09 -7.75157036885647e-09 7.36140917552065e-09 6.2971126781093e-09 -3.69775757292354e-09 -1.27988859104493e-09 3.14491170080826e-09 7.62480078283667e-10 -7.15432416225016e-10 1.15181484339912e-08 -2.07925627763015e-08 3.47867097963472e-09 8.90584971311998e-09 -1.72777855320053e-08 3.6296253345904e-09 -1.65720341714866e-09 -5.32046549656904e-09 -2.46485977926379e-08 -1.34120285129356e-08 -5.95025213835101e-08 3.9067733224304e-09 6.50878154525399e-08 9.15933544750644e-08 4.76792768351725e-09 1.00800506018284e-09 -7.89897436969896e-08 4.72263244878606e-08 -3.17911412050217e-08 2.32522388032518e-09 5.42388931966904e-08 -1.63423847287966e-08 -4.26718872410599e-08 1.45115818758663e-08 -1.94164009522363e-08 6.14052373614114e-09 3.07638411996467e-08 -2.6617960399806e-08 -1.36894038302517e-07 -7.9130665389157e-09 -1.55658497392811e-09 -6.83995523770208e-09 -2.8181944843337e-08 2.03288181839618e-07
