# Supplementary material for: NODDI and Tensor-Based Microstructural Indices as Predictors of Functional Connectivity
Source: PLoS One. 2016 Apr 14;11(4):e0153404. doi: 10.1371/journal.pone.0153404 (PMC4831788; doi:10.1371/journal.pone.0153404)
Supplement: S1 Data — a) Functional connectivity matrices, both fMRI and EEG connectomes across all subjects, in the form of precision matrices and b) structural brain connectivity matrices across all subjects and microstructural indices. Columns and rows are named according to the corresponding brain region that represent. (ZIP) [file pone.0153404.s001.zip › DATA/EEG/49/precShr_EEG_wholeTS13_30.txt]

"C1001" "C1002" "C1003" "C1005" "C1006" "C1007" "C1008" "C1009" "C1010" "C1011" "C1012" "C1013" "C1014" "C1015" "C1016" "C1017" "C1018" "C1019" "C1020" "C1021" "C1022" "C1023" "C1024" "C1025" "C1026" "C1027" "C1028" "C1029" "C1030" "C1031" "C1032" "C1033" "C1034" "C1035" "C2001" "C2002" "C2003" "C2005" "C2006" "C2007" "C2008" "C2009" "C2010" "C2011" "C2012" "C2013" "C2014" "C2015" "C2016" "C2017" "C2018" "C2019" "C2020" "C2021" "C2022" "C2023" "C2024" "C2025" "C2026" "C2027" "C2028" "C2029" "C2030" "C2031" "C2032" "C2033" "C2034" "C2035"
"R1001" 3.69276769848639e-08 -1.80735575707587e-09 -3.67916643398464e-09 -4.29361746485223e-10 8.60180208751747e-09 -7.82331732336489e-09 -8.57252064432081e-09 -9.78250231431382e-09 -3.31486899665033e-10 -4.99931605233685e-09 -4.81276287682404e-09 9.53471872190046e-10 -1.19642554689316e-08 9.97217381239822e-09 -3.5646689726015e-09 -2.21365703533413e-09 -6.15218587479955e-09 -1.4519960298794e-09 -2.66745828291734e-10 2.05357760061298e-09 1.59389785332007e-08 9.1085000727109e-10 1.41132695826111e-09 -3.00692956031348e-09 2.32676275956502e-09 5.23973326560776e-09 7.36558882107674e-10 3.72304694116688e-09 -1.7548227990495e-08 -1.71936070110095e-08 1.31794295201247e-09 3.43164450865807e-10 -1.5731386085844e-08 1.8500748274759e-08 -2.06334736192515e-10 5.24706308566399e-10 1.43575818276821e-09 4.04173095544596e-10 -1.21104479853185e-09 4.7476998403716e-10 -8.21559536891052e-10 5.61868556356734e-10 -5.25671573820226e-10 2.18973949635939e-09 -1.31120013328257e-09 -4.33029716383045e-10 7.40196663951973e-09 -1.92928381117541e-09 6.56362132194449e-10 -1.96661831235861e-09 2.15097635975415e-10 -4.09944659479484e-09 -5.43360091475278e-10 -7.90659167344267e-10 -4.18467187755945e-10 3.20532068428837e-09 -7.98660972627631e-10 4.89937101386286e-09 -4.27279562829909e-10 1.36303651713528e-09 -1.54400402666264e-09 -1.68007956824777e-09 3.49264521693261e-09 -7.46179928608395e-10 -2.75030258860008e-10 2.01509705839462e-09 -8.96455632532758e-10 -9.85875557567611e-10
"R1002" -1.8073557570759e-09 3.89079943817898e-08 -3.24921775298066e-09 3.71216370879967e-10 1.99241838134725e-11 -2.01824469891838e-09 1.79315797480237e-09 -8.47545591309658e-10 -1.2179765617815e-08 -8.7280276082866e-10 2.62574122758715e-09 4.26140647924261e-09 -2.00871584923832e-09 -9.44745070271756e-10 2.05528303571562e-09 6.5712636685022e-10 6.26386401566438e-09 -7.44883800050928e-10 -2.00770388566849e-09 3.22784213852703e-10 -4.86244270515096e-09 1.91844332639898e-08 1.91933386908382e-09 2.2828670066199e-09 1.84101400414772e-09 -1.42612927491981e-08 -2.68056393022461e-08 -5.51363698169212e-10 3.56071805642374e-09 -8.01274264788029e-11 3.22477587892175e-09 4.49075464608571e-10 3.10313248878413e-09 -4.06920085299281e-09 -3.64109448452168e-09 -2.96867690962928e-08 -1.01403894573022e-08 -1.34052937990465e-10 2.38938192323666e-09 6.18607412593804e-09 -2.88214476438064e-09 -5.47825206658688e-10 4.18233522635237e-10 -1.72876371581857e-09 -1.44673407831056e-09 -8.3501960548446e-10 -5.33211272812009e-09 -2.53452162126228e-09 -3.99405551781285e-09 2.35471437944251e-08 1.76070217115417e-09 2.34922956743114e-09 -2.92553143022304e-09 2.29365968284283e-09 -9.74674059357406e-09 -4.28807497341824e-08 4.12984772879399e-09 7.4038377129934e-09 2.03194454676181e-09 6.74741980841886e-09 2.75583360541498e-08 -3.98916702698158e-09 1.55426909589827e-09 1.01379320104268e-08 -1.37671118717394e-09 5.37993391234165e-09 3.41151314358187e-09 -8.16710009013398e-09
"R1003" -3.6791664339846e-09 -3.24921775298053e-09 7.98059715177653e-08 1.40930633830036e-10 -2.58858894337843e-09 2.88090144555783e-09 3.40020855619976e-09 4.37056364622424e-09 -1.2377033890614e-08 -2.59135734938369e-09 1.26428474372975e-08 2.4862774563225e-09 -1.37801937661639e-08 -8.53725296244658e-09 -3.52984764864687e-10 3.43288862028092e-09 -2.68788378977194e-08 -1.5005386954145e-09 1.7494276254487e-08 -1.9503703967565e-10 2.0613972847084e-08 4.83368362551481e-09 -4.41762626476302e-08 1.0742103965799e-08 8.18102950569599e-09 -4.62005512898746e-08 -2.19113619758654e-08 -1.78893556347643e-08 1.9731567090691e-09 1.02461103701236e-09 7.17805182128805e-09 -1.00961596630416e-09 -1.75435262497996e-09 5.70885118114667e-09 3.24138261346641e-09 2.10365731187178e-09 9.11487740612469e-10 1.25343557783314e-09 1.2156641346324e-09 -3.12450351787718e-09 -1.66089287738415e-09 -1.00004353790549e-09 8.94175643082546e-09 2.85673149984881e-09 3.28297026848837e-10 -1.54649702041341e-09 1.04691001570645e-09 1.3669244845507e-09 1.42920889721683e-09 1.31460464308082e-09 4.20741565837242e-09 -1.80869072389524e-09 -3.07303230110969e-09 -1.15999298943154e-09 2.04300619495523e-09 -8.44241665994786e-09 4.71672605478737e-10 -5.50057033548746e-09 -7.51699835505662e-09 -4.1574826607611e-10 1.22349098836675e-08 2.412052907354e-09 -9.23806450161754e-09 -1.39876610356943e-10 -2.31440267607733e-09 1.98564881709337e-09 1.01311080340834e-09 1.21721423171906e-09
"R1005" -4.29361746484804e-10 3.71216370879747e-10 1.40930633830329e-10 6.26279159896082e-08 5.32839839040344e-09 1.90395735124695e-08 2.07067091232369e-09 -4.51316302835091e-09 4.18911479573514e-09 -9.25598452247703e-09 -4.46224999436597e-10 -1.65790661937356e-08 4.33325729981332e-09 3.29708339351674e-09 -1.48812184664784e-08 9.74630656961998e-10 -3.67889777813805e-10 -3.59847062105584e-10 5.44317165415643e-10 -5.56021016666544e-09 -3.55238207308671e-09 -1.43290533460968e-09 2.16065621809472e-09 -2.60104242969519e-08 -1.1682237422992e-09 -1.96800366114738e-10 -1.70937190527651e-09 1.68428904039252e-08 -2.46869062752335e-09 -1.33761080902266e-09 -6.54617657217993e-10 1.73118157382999e-09 5.93307529601116e-09 -1.62459870590156e-09 -2.83839984079186e-09 2.07585909516462e-10 2.82384832696668e-09 -3.49860619028788e-08 -1.66457263464976e-09 8.73531537806734e-09 -7.92900269610322e-11 -1.26478501729287e-08 3.92045256263252e-09 -1.30852126361789e-08 -5.99924181962638e-10 -8.3050163014464e-09 -1.74560323388519e-09 7.6389145178018e-09 2.93603102376181e-09 3.01084438338458e-09 1.73334315562775e-09 3.78117255941789e-10 1.96141137099316e-09 1.28091137241231e-08 -8.8349484518097e-09 2.27340930342887e-10 2.41159103798767e-10 9.90725951030055e-10 7.30303103446073e-11 -2.1452314432514e-09 -1.04805826479719e-09 2.82375681213235e-09 -3.40688176855731e-09 6.15940923427805e-09 9.1234128721724e-10 1.85188704704518e-09 6.97039203504014e-10 -4.29441560344501e-09
"R1006" 8.60180208751732e-09 1.99241838138244e-11 -2.58858894337839e-09 5.32839839040346e-09 2.8149481814218e-08 1.56564598533232e-08 7.38911017650027e-10 -1.73072342061856e-08 3.4310945600959e-09 -6.75303439721287e-09 -1.22822484529583e-08 -2.50181329630324e-09 -5.20327422304986e-09 2.63823539272215e-09 -2.19158606722645e-08 -3.23292804325444e-10 8.656619239625e-11 3.42044805089765e-09 -1.63987337736673e-09 -6.39920247801925e-10 6.74229034225421e-10 -1.4767812317215e-09 -9.91522839098211e-10 -3.85872778714611e-10 -1.02483512853248e-10 3.70479322251197e-09 1.65884644126261e-09 6.78137512256349e-10 -5.2686030968377e-09 -2.47257712924515e-09 6.01114913611245e-10 1.37122869105786e-09 -1.51177263377549e-09 8.72651820500537e-09 1.53900080089143e-09 -2.54683254217856e-09 -6.59496142570225e-10 -2.940514602203e-09 -8.2104043884715e-09 -7.78794485380161e-09 -4.83936328920976e-10 4.57872539290479e-10 -1.43070666695977e-09 1.49828960273583e-09 -8.28668598742224e-10 -1.55759397891799e-09 7.92782830489185e-09 3.4667241242397e-09 8.62307701514237e-09 7.79282608405262e-10 4.59021311249701e-11 -1.18823863507451e-09 6.39391318407433e-10 5.5078434179607e-10 6.94704565394579e-10 8.58017360952881e-10 -1.94675503125083e-10 -2.0994031395998e-09 -2.59685155567288e-09 1.34431712654751e-09 1.70173743730597e-09 2.05745269127506e-09 -6.48662106291875e-10 -1.59937298077401e-09 -1.5943302516739e-10 -8.03453125601931e-10 -1.25470234675536e-09 9.98152238747905e-10
"R1007" -7.82331732336474e-09 -2.01824469891838e-09 2.88090144555822e-09 1.90395735124694e-08 1.56564598533235e-08 9.40837138659519e-08 -4.75836919380072e-09 -1.83251130376872e-08 7.56272553483661e-09 -3.88529763981167e-08 -1.93708381417211e-08 -2.66707527169346e-08 2.67031799728581e-08 1.21204680568399e-08 -4.66587473490619e-08 5.15742352250197e-10 -2.83013559489353e-09 3.46957391585512e-09 -2.89645507134972e-09 9.88052869040961e-09 -3.88406980092509e-09 -1.87277712144117e-09 -8.04878589334572e-10 -4.68101292948657e-09 -4.4416653696378e-09 3.60436596817736e-09 -6.3307932242315e-10 5.30242699283767e-09 -6.60864555323445e-10 9.74732691710665e-09 -2.71181804564178e-09 -4.80798202633917e-09 -6.78626932554411e-09 1.13876814629542e-08 1.02484279998176e-09 1.29681419535375e-09 1.23918431958382e-09 -1.21525415518833e-08 -1.03330793592755e-09 -1.07742489600088e-08 6.11424000342888e-09 -4.24661965793367e-10 9.10165398583319e-10 -1.77024323408769e-09 6.16762651180143e-09 2.54529976949204e-09 -8.06955549112475e-09 2.06046167797812e-09 7.49948679589462e-09 2.36727373738602e-09 5.11683608648824e-09 2.43644275800878e-09 -2.42222390623879e-09 -2.96040373166954e-09 -3.2410704040969e-09 5.65834465790833e-10 1.26366898212456e-09 -6.04812511048871e-09 6.49145085450747e-10 -9.11722993500684e-10 -9.22640901405348e-10 2.03467396044211e-09 -2.69066736873104e-09 1.06378110532592e-10 -3.64823114871469e-10 6.29894621685977e-10 1.97507712356539e-09 -7.56975268940534e-09
"R1008" -8.57252064432056e-09 1.79315797480224e-09 3.40020855619855e-09 2.07067091232279e-09 7.38911017649802e-10 -4.75836919380022e-09 1.04163425903275e-07 7.78085503282652e-09 -1.30042545239872e-08 -1.22312539254945e-08 1.78222074385574e-09 6.27428526851386e-09 7.67481442959066e-09 -1.96852156702644e-08 -5.96192679149645e-09 -7.51281888687684e-09 -4.58054318313261e-09 -3.57851306848042e-09 6.50203321867402e-09 -4.87470026960842e-09 3.02067604985162e-08 -3.62724865818368e-09 -3.95568225754821e-09 1.15474759874905e-08 -8.48037375123642e-10 -3.2511623033903e-09 3.09978049616055e-09 -3.24074509357319e-08 1.50834327595593e-08 -5.8532854609093e-08 -1.08820632080156e-09 4.56455238416282e-09 1.01937915412282e-08 -9.76144638214318e-09 1.39751771035846e-09 -5.81351769940578e-10 -9.03213971498598e-10 -1.67875678819729e-08 2.49376223186619e-09 1.61635402471836e-10 -1.58517579005605e-09 -5.95991237054678e-09 9.1875764320763e-09 -3.10175655003601e-09 1.05279730580682e-10 -2.12449432351119e-10 -5.86131231008862e-09 4.01964199855642e-09 -1.54427015583182e-09 8.49645499745629e-09 4.91997753375237e-10 5.00982711139252e-09 -1.01247733613631e-09 7.48245400680492e-09 -3.74097345871805e-09 -6.51774664673161e-09 3.33509291481511e-09 2.73521970447786e-09 -2.79972344026097e-11 -7.42566730281092e-10 -2.58493280581584e-09 2.74944984160314e-09 -5.38506522467703e-09 6.92307928724786e-10 -9.62377556076096e-11 -1.86513313157923e-09 -6.62665792448147e-11 1.54436968530884e-09
"R1009" -9.78250231431399e-09 -8.47545591309706e-10 4.3705636462243e-09 -4.51316302835075e-09 -1.73072342061856e-08 -1.8325113037687e-08 7.78085503282632e-09 1.19880577371583e-07 -1.0480824024654e-10 1.03110012492832e-08 -3.24247128763683e-09 2.03405979413199e-08 8.68829418034737e-09 -1.4250974811267e-07 -6.28537954896192e-09 -3.18987781946215e-10 -5.87028669067417e-09 1.09225234907412e-09 1.83617902380439e-09 -8.36593553611523e-09 8.04449930946603e-09 3.61884985177176e-09 4.17154784205531e-10 2.71459339478227e-09 2.82984485929112e-09 -5.11645067465254e-09 1.10816110311347e-09 -1.18021501390061e-08 6.62241144474893e-08 5.12886668403767e-09 -1.08981249613052e-09 2.07365530509339e-09 -3.20419113101218e-08 1.53145533906965e-09 -7.33189819089413e-10 4.30626965915803e-09 6.06899710445953e-10 5.74639872267326e-09 5.31376395558959e-09 3.5285960282336e-09 3.20178652091388e-09 -5.35175816398739e-09 -2.0235732485971e-09 -1.16296774661803e-09 4.76097479878864e-09 -5.9252751121675e-09 -8.46543300013426e-09 -8.15425703530881e-10 -1.14912864158827e-09 -2.17988686802429e-09 1.03567736329896e-09 -1.21284360742453e-09 -1.83614020121642e-09 2.92142637176173e-09 9.47931122902751e-10 -1.60876174844842e-09 1.85670578304622e-09 5.33777877789397e-09 2.53489271535839e-09 -1.3076864844998e-09 -5.74027424253042e-09 -8.42892533694369e-09 3.41852431032417e-10 -4.11184943559027e-10 -2.11900708989316e-10 2.43444207628439e-09 1.46301323879455e-09 -4.0525830517582e-09
"R1010" -3.3148689966493e-10 -1.21797656178152e-08 -1.2377033890614e-08 4.18911479573493e-09 3.43109456009578e-09 7.56272553483724e-09 -1.30042545239874e-08 -1.04808240246443e-10 1.30548660750312e-07 1.8514058136321e-09 7.20803595690581e-09 -2.56197262784882e-08 -1.05532397591532e-08 -5.99947734759686e-09 -3.03819416957047e-09 -1.45911940026939e-08 4.36142523374223e-09 -1.62717608059722e-09 -1.11349445005543e-09 -5.3570417699196e-09 -2.16563584491148e-08 -3.96938707062708e-08 2.07556807942799e-08 -6.19476008240746e-08 1.05326675186728e-09 1.56245415427478e-09 1.07648107588776e-08 4.41587306055942e-08 3.55184811881252e-09 8.10157572743041e-09 7.54774845549141e-10 8.69388460321403e-10 -5.19668237155596e-10 -2.45469035969832e-09 -9.46765931044463e-10 1.24959061265604e-08 1.10013842697995e-08 -4.56886747411895e-10 -3.66919711331983e-09 -1.28472254364128e-08 1.77743973063903e-08 3.61307587863618e-11 -8.9671813656381e-08 -1.65869606920949e-08 -2.10925307514133e-09 2.48716951878138e-08 -3.88788751517436e-10 -5.20635849135226e-09 1.53339744597357e-08 4.90528139710694e-09 -5.85865890209522e-09 -8.29244740569262e-10 6.02759711595962e-09 4.64345635922045e-09 2.18880642374098e-09 5.31227807965663e-08 -1.56368057261384e-08 -8.10826091268719e-09 5.29489405658243e-09 2.77401168719647e-09 -3.7582147046556e-08 1.58667673730201e-08 9.95279657556470e-09 -5.34115640272399e-09 2.10206879592641e-09 -3.33983700475568e-09 -1.58799065906263e-09 6.12061473967757e-09
"R1011" -4.99931605233718e-09 -8.72802760828784e-10 -2.5913573493827e-09 -9.2559845224763e-09 -6.75303439721245e-09 -3.88529763981174e-08 -1.22312539254947e-08 1.03110012492835e-08 1.85140581363231e-09 6.51918395919284e-08 5.03042746852111e-09 -3.92203905371382e-09 -7.02266751980087e-09 -6.64701245639139e-09 1.86114117286184e-08 -1.21160365258344e-10 3.8374218074249e-09 -1.24653478977697e-09 -1.22430440795032e-09 -1.39097300403842e-08 -5.21485398949213e-09 1.38522674108156e-09 1.64403972553608e-09 3.99794654256295e-09 2.06820062005076e-09 -1.98650807023731e-09 5.47317607905891e-12 -4.17233945488251e-09 -7.01056833412697e-10 7.71460379970189e-09 4.68244841658893e-10 3.6996927278939e-09 5.20829855585137e-09 -4.08691673078183e-09 1.50672692020126e-10 1.84601324337333e-09 -4.27889273369651e-10 1.29059731050955e-08 5.51757399132257e-10 3.98238250476621e-10 -1.28247261552025e-09 7.35275613772041e-10 4.89742543714574e-09 -6.42609511165823e-09 -7.22365577735602e-10 4.85633995548096e-09 2.60054702986364e-09 -2.91801406807905e-09 -2.58237791617668e-09 3.26108672964144e-09 -1.22294563920234e-09 -7.37018089892768e-10 1.50606861120929e-11 -1.61795387550962e-09 1.60590294524206e-09 -3.41615048427032e-09 -8.28297253466468e-10 -4.75546249469429e-09 -1.5209939224198e-09 -1.9939558572436e-09 -3.28250614243102e-10 -6.76866362272428e-09 3.18021215324502e-09 -2.42901322704964e-09 -8.71202882241339e-10 -1.27069127348952e-09 -6.24515892041398e-10 2.28964477326537e-09
"R1012" -4.81276287682413e-09 2.62574122758725e-09 1.26428474372977e-08 -4.46224999436639e-10 -1.2282248452958e-08 -1.93708381417211e-08 1.78222074385575e-09 -3.24247128763666e-09 7.20803595690591e-09 5.03042746852129e-09 1.17718386407105e-07 3.51214792870217e-09 -1.00786106272766e-07 7.98416212166119e-09 2.81700590064477e-08 -7.02114529823635e-10 -9.70109100192722e-10 -4.42226336047599e-08 3.17484561579481e-08 -3.42139970514852e-09 -1.79427309122248e-09 -5.93292517789646e-09 -2.5324853948757e-10 -6.14904156901595e-10 2.28904426924629e-10 -4.35769893167869e-08 1.20581985316913e-09 -4.10865600194816e-10 -9.58503394533070e-09 5.51547319680442e-10 2.03745302151606e-08 1.57794004871747e-09 1.48484887471177e-08 -2.00586030174639e-08 6.63287311593509e-10 -4.76569813974842e-10 6.51806566069552e-09 1.5585208288079e-09 4.85843546363783e-09 -5.17337641390276e-09 5.31744487928225e-10 -3.95167054227145e-09 -4.4268059610523e-09 5.20810531794145e-10 -1.99705391047786e-08 2.10334127405648e-09 4.03030327802364e-09 -4.4964100528532e-09 6.44593124538922e-09 1.24704586198727e-09 1.89269093188756e-10 1.24567232019656e-08 1.16559139074228e-09 -8.76397708502645e-10 9.02959753239021e-10 4.0944172259693e-09 -7.275621791481e-10 -4.77936963726492e-09 2.12857959996268e-08 -5.84964024586454e-09 -1.24947283622352e-08 7.32133924351228e-09 4.91241472236207e-09 -3.95514805132254e-09 5.51618065963435e-09 -4.084125645799e-09 -3.36276794236327e-09 4.43949796358481e-09
"R1013" 9.53471872190184e-10 4.26140647924268e-09 2.48627745632271e-09 -1.65790661937349e-08 -2.50181329630335e-09 -2.66707527169348e-08 6.27428526851328e-09 2.03405979413199e-08 -2.56197262784879e-08 -3.92203905371328e-09 3.51214792870251e-09 5.89010971810568e-08 -5.38536515099362e-09 -3.24829409873714e-08 3.11238722092729e-09 2.79666489434418e-09 5.40516310539057e-10 1.31644245542902e-09 -2.80398914297256e-09 -1.69231515272268e-08 4.88984172616285e-09 6.24368841501087e-09 -6.35516783360051e-09 8.93568376493911e-09 6.86632711402156e-10 -2.2328105149227e-09 -1.76210207096393e-09 -5.45693003085527e-09 2.12409925994517e-08 -5.16777030447908e-09 7.24650003351687e-10 -1.27665090020144e-09 -7.81363440999388e-09 -1.65858995322422e-09 4.86968870324492e-10 -3.81062571026776e-09 -3.00450925442983e-09 1.62205508940396e-08 2.61891276208939e-09 1.26060151304895e-08 -4.71621070971754e-09 -4.72226700940025e-09 4.5429477169769e-09 7.68266089933689e-09 -5.94702397535283e-10 -2.2363224974106e-08 2.11126469911353e-09 1.06491951081663e-09 -6.03606608173489e-09 -6.12388335347529e-09 1.86125883102319e-09 -9.23490176842006e-10 -2.11477459775597e-09 6.05365873923459e-09 5.82615682522314e-10 -4.24427241993673e-09 2.5626921687075e-09 1.03130819148214e-08 1.46753656560668e-10 -2.31657238064726e-09 5.85699808483151e-09 1.7501409677573e-09 -4.91094543147026e-09 3.97751137619913e-09 2.1805393351292e-10 1.53975047086999e-09 1.26695023621721e-09 -1.01632873320182e-09
"R1014" -1.19642554689316e-08 -2.00871584923828e-09 -1.37801937661638e-08 4.33325729981332e-09 -5.20327422304992e-09 2.67031799728582e-08 7.67481442959083e-09 8.6882941803472e-09 -1.05532397591532e-08 -7.02266751980101e-09 -1.00786106272765e-07 -5.3853651509938e-09 2.50796351639561e-07 -9.74003772185726e-09 -4.02164018713378e-08 6.34022186426608e-10 2.88420356387943e-08 4.45173159451811e-08 -2.37364478336018e-08 3.33507691876521e-10 1.30971446417668e-09 6.51159348558515e-09 1.39115595761881e-08 9.60702563455619e-10 -4.27145117949958e-08 2.01529726832063e-08 2.81080304729465e-09 -2.01348905936192e-09 2.1346497389217e-08 -8.99180325069019e-09 -3.92223714948989e-08 -1.36200319157869e-08 3.19364197558697e-08 -8.11606762957811e-08 3.14157337271297e-09 -8.86539360975895e-09 -1.44074498941676e-09 -1.73168293236503e-09 -4.43126937938054e-09 2.42268813719091e-08 5.83718490453154e-09 7.55320804006177e-10 6.64485317688503e-09 -4.30718098210069e-09 2.22538917647173e-08 -7.47150211230347e-10 -8.59424025246265e-08 1.90481498428844e-09 -2.67764270552048e-08 -1.63585444146254e-09 -5.63928500901722e-09 -8.33189115862422e-09 1.56313981284904e-09 1.2711332980015e-09 1.231471042194e-08 -5.454745468897e-09 -7.18714408215025e-09 8.30366188609779e-09 1.79090671893666e-08 2.83342733500644e-09 1.10785712122389e-08 -1.35715187095041e-08 -1.40936860206649e-08 -6.46579870617559e-09 -2.40026922736949e-10 4.28945279496261e-09 2.30853059269089e-09 2.23219016408057e-08
"R1015" 9.97217381239835e-09 -9.44745070271658e-10 -8.53725296244658e-09 3.29708339351676e-09 2.63823539272224e-09 1.21204680568397e-08 -1.96852156702642e-08 -1.4250974811267e-07 -5.99947734759681e-09 -6.64701245639169e-09 7.98416212166113e-09 -3.24829409873714e-08 -9.74003772185707e-09 2.76201963287724e-07 1.71619025688442e-08 8.31958750461442e-10 5.1244375958977e-09 -1.93835966314739e-09 1.07549974746429e-09 1.57060981057635e-08 -1.24715487344786e-08 -2.45011578603896e-09 -5.44032992215559e-10 -1.43468178655964e-09 -1.56363612789696e-09 -1.10302011967644e-10 -4.57631028194406e-11 7.03414725813383e-09 -1.85451636725662e-07 1.85013978742499e-08 3.44360309304708e-09 -1.82477516098732e-08 4.56982727805267e-08 2.8886391446723e-08 1.99887264458717e-09 -2.53214716676598e-09 -3.88888705814863e-10 -7.01323695427407e-09 -2.93463345333011e-09 -3.81130525233466e-09 -6.10455840177005e-11 5.12643149008464e-09 4.48775355861715e-09 1.93494283677909e-09 2.88575712472463e-09 8.7531899811849e-09 8.08409984293467e-10 -3.26356000878174e-09 9.14784762531643e-10 -2.48026480376071e-09 -1.63113917044739e-09 -1.50451738373684e-09 5.73953665663863e-09 -4.66856693483255e-09 2.27136598258471e-09 4.75718260735553e-09 -1.38868111964278e-09 -1.34894312890259e-09 -2.09512507924059e-09 2.63843713373357e-09 6.35459327512748e-09 7.89691148297701e-09 -9.03830040658032e-10 -6.3502302531682e-09 -9.44197596139003e-10 -1.42833648905247e-09 2.50674333849456e-09 1.65098101415206e-10
"R1016" -3.56466897260149e-09 2.05528303571565e-09 -3.52984764864404e-10 -1.48812184664785e-08 -2.19158606722648e-08 -4.6658747349061e-08 -5.96192679149614e-09 -6.28537954896189e-09 -3.0381941695704e-09 1.86114117286178e-08 2.81700590064478e-08 3.11238722092713e-09 -4.02164018713377e-08 1.71619025688442e-08 5.32575506276396e-08 -2.9366275451413e-10 2.08989190845846e-09 -7.03579669960636e-09 3.9603967640443e-09 3.59081268490812e-09 1.13585797474016e-09 9.69119686241593e-10 7.86683080978253e-10 3.02630342629576e-09 6.36659828011935e-09 -3.94099119596229e-09 -1.93033264822196e-09 -1.82280940121781e-09 2.87768439868894e-09 2.4609091201591e-09 5.62534912646681e-09 1.80081534291367e-09 -1.10205675029103e-10 -1.20963336404949e-08 -1.59999200370798e-09 5.20792073734978e-10 -4.90319742168077e-10 6.05342679080699e-09 2.2592453857674e-09 3.89764783196831e-09 -3.41675140327847e-09 3.58193490573578e-09 -1.77753410277094e-09 -6.03180778669987e-10 -5.36549592181866e-09 4.76227378118555e-09 1.05482588261126e-08 -2.14635450271134e-09 -4.18209784820244e-09 -8.27318737396263e-10 -4.59509077170474e-09 -2.98492068322945e-10 1.87217833143159e-09 -7.40857502698522e-10 -4.66419592167258e-10 4.41434949196245e-11 4.99886786117594e-11 9.36162033863745e-10 -4.29021853354747e-10 7.13160982250545e-10 -1.76083087396938e-09 -7.44160913234216e-10 1.44752995749569e-09 1.34067426862124e-09 -6.01855911504059e-11 -1.2240996488434e-09 -1.74476369285811e-09 5.44313089210797e-09
"R1017" -2.21365703533417e-09 6.57126366849772e-10 3.43288862028071e-09 9.74630656962133e-10 -3.2329280432541e-10 5.15742352250279e-10 -7.51281888687745e-09 -3.18987781946132e-10 -1.45911940026937e-08 -1.21160365257648e-10 -7.02114529823697e-10 2.79666489434409e-09 6.34022186426581e-10 8.31958750461553e-10 -2.93662754514235e-10 2.37968420825174e-08 1.92969074858723e-09 1.17697460079193e-09 -1.49083623714387e-09 2.59729582581279e-09 -1.53149646108821e-08 -1.01750654105531e-09 1.38430035309806e-09 6.55646721628937e-10 7.20948178562477e-10 -2.39470490225805e-09 -1.06860245336934e-08 3.85888102943957e-09 4.69260057927882e-09 6.66725726343715e-09 5.67071275489925e-10 -1.07476987537471e-09 1.99896935021667e-10 -4.41559511324308e-10 1.4266014326738e-09 -2.38841268318332e-09 -7.98501156555788e-09 -3.17790789515455e-09 2.7017540309332e-10 -4.67253383975671e-10 -2.35898164265338e-09 1.53876764188736e-10 8.65617146348792e-09 1.33043180531686e-09 1.42221256669553e-09 -1.65856528333097e-09 7.68180641693665e-10 1.13220213549224e-09 -6.04894967768355e-10 -3.54851379187482e-08 1.54020585807536e-09 -8.93586439517427e-10 -9.97267523520249e-11 -8.85568722070542e-10 7.51956429748712e-09 2.05058367656647e-08 1.33549805908978e-09 -5.55208565537469e-09 -4.23528687939885e-09 -2.18504583662156e-09 1.6208938658323e-08 1.26172020478151e-08 -2.04094606766807e-09 -3.65670380277882e-09 -8.6601866962238e-10 1.04204949673539e-10 -2.46465925217059e-10 -1.01079099723113e-09
"R1018" -6.15218587479989e-09 6.26386401566452e-09 -2.68788378977186e-08 -3.67889777813666e-10 8.65661923962815e-11 -2.83013559489313e-09 -4.58054318313316e-09 -5.87028669067402e-09 4.36142523374228e-09 3.8374218074251e-09 -9.70109100192818e-10 5.4051631053934e-10 2.88420356387942e-08 5.12443759589772e-09 2.08989190845831e-09 1.92969074858724e-09 1.72852846246882e-07 4.73296406542689e-08 -1.22173086662105e-07 -1.19997802566131e-09 -2.00381487204197e-08 1.66219333854367e-08 -1.87240143729114e-08 -8.89368937554296e-09 3.04114107750009e-09 -7.35858690210063e-08 2.69865449230061e-08 1.43958851917836e-08 1.25501654574182e-08 1.18040682716778e-09 2.13120150720419e-09 1.14048209462512e-10 2.17704883536622e-08 -5.45126475234333e-08 9.73083215496955e-10 1.44168067680203e-09 -6.08627021865917e-09 -1.03104898638556e-09 -2.51526250482051e-09 4.79508235622519e-10 2.26041071388657e-09 2.28445269574104e-10 -6.25214381563628e-09 -2.60538399245882e-09 -7.74770009804831e-09 1.19170270794319e-09 -1.25540688812362e-08 -9.11431019457621e-10 1.24517601083962e-09 -3.57488486114828e-09 -3.28526269826414e-09 -7.53387319340351e-10 7.74607638094296e-09 1.31930291861795e-09 4.33607735346258e-09 -1.17605469176637e-08 5.76295381105317e-09 4.60089326973107e-09 -1.19151335503679e-09 -1.64844253936949e-09 -9.5681379821765e-09 2.01798719436365e-09 -6.64260979087351e-10 -6.78120674985764e-09 -4.87595337258358e-10 -1.89194655121527e-11 2.4772173987842e-10 5.63862428764593e-09
"R1019" -1.45199602987977e-09 -7.44883800050704e-10 -1.50053869541474e-09 -3.59847062105948e-10 3.42044805089782e-09 3.46957391585513e-09 -3.57851306847996e-09 1.09225234907426e-09 -1.62717608059709e-09 -1.24653478977615e-09 -4.42226336047601e-08 1.31644245542893e-09 4.45173159451809e-08 -1.93835966314751e-09 -7.03579669960662e-09 1.17697460079214e-09 4.73296406542692e-08 7.03633500906258e-08 -6.85615973944394e-08 1.17682243671508e-09 8.93569587036911e-10 7.05081646434507e-09 -1.03613732436346e-08 -2.3270064972617e-09 5.73115531613744e-09 -1.24154278766533e-08 4.85619417754846e-09 3.00314734544426e-09 4.21176415003422e-09 9.23838443951306e-10 -9.12957937755325e-09 -7.03276836168626e-09 3.57198213983966e-09 -1.34347119954906e-08 4.89298234093502e-10 4.26271365930311e-09 -5.63554960162143e-09 -7.82529280550023e-10 -3.41609195867546e-09 4.36352415546264e-10 5.22048131330924e-10 9.29278520267414e-10 -1.14052938324728e-09 -3.59926832269687e-10 -8.08191938712595e-09 -2.46436044077316e-09 -1.20291381730066e-09 4.11983555006898e-09 1.40580165796663e-09 -4.00430225536415e-09 -7.98625851976818e-10 -6.69606562897711e-09 5.60573553924156e-09 1.60342356383458e-09 2.47829212886112e-09 -3.81923338887636e-09 2.03641172710897e-09 3.998877104661e-09 -1.72853661386216e-08 6.82182874337422e-09 2.56322694928001e-09 -2.01128430848917e-09 -1.03324454817783e-08 3.49912220875841e-10 8.97178485397645e-10 8.25055634422425e-09 3.33229347664006e-09 4.75621660304896e-10
"R1020" -2.66745828291806e-10 -2.00770388566843e-09 1.74942762544871e-08 5.44317165415564e-10 -1.63987337736675e-09 -2.89645507134936e-09 6.5020332186739e-09 1.83617902380432e-09 -1.11349445005571e-09 -1.22430440795011e-09 3.17484561579478e-08 -2.80398914297222e-09 -2.37364478336018e-08 1.07549974746414e-09 3.96039676404411e-09 -1.49083623714411e-09 -1.22173086662107e-07 -6.85615973944403e-08 1.59118011618203e-07 -4.02621307066961e-10 3.05999271491893e-09 -1.12463141945043e-08 2.33435922167072e-08 3.59800482337821e-09 1.53791080994538e-09 2.09497050408396e-09 -1.55846014488674e-08 -8.30596565998652e-09 -1.85590550055293e-08 -1.68763287959238e-09 2.00411244588409e-09 -2.77184432366157e-09 3.47535522580571e-09 1.00149179182425e-08 7.80654574486007e-10 -7.36549245176365e-09 3.95528201281091e-09 1.52446950210071e-09 2.02335793630139e-09 -2.1431704237521e-09 8.61696704855915e-10 -1.57414016571958e-09 3.41595378414854e-09 2.15703348862563e-09 1.32575735490542e-08 1.38457399988756e-09 -2.49950069568238e-09 -2.06354988103554e-09 -5.00479894075775e-10 1.8853170638159e-09 3.22955927382514e-10 3.4406213650123e-09 -1.06320264039473e-08 -2.12560242953105e-09 2.37367645442057e-09 8.15498937652836e-09 -6.71594413371991e-09 -1.78255176435397e-09 3.17644035893708e-09 4.30937664596364e-09 1.05227834422139e-08 -2.90019335041374e-09 3.90183082379379e-09 -5.94371044920869e-10 -3.20423632930415e-09 -3.7927418728033e-09 -2.50204214845579e-09 2.54193864222088e-09
"R1021" 2.05357760061275e-09 3.22784213852632e-10 -1.95037039675617e-10 -5.56021016666543e-09 -6.39920247801906e-10 9.88052869040963e-09 -4.87470026960914e-09 -8.36593553611522e-09 -5.35704176991949e-09 -1.39097300403844e-08 -3.42139970514858e-09 -1.69231515272271e-08 3.3350769187661e-10 1.57060981057636e-08 3.59081268490824e-09 2.59729582581274e-09 -1.19997802566118e-09 1.17682243671506e-09 -4.02621307066836e-10 3.96422987467185e-08 3.71661442566562e-09 8.63480476192398e-10 -7.76653944272544e-10 5.73813840923219e-09 -5.35713604109175e-10 2.89125316842919e-09 -5.74919089603583e-10 -5.89529412943669e-09 -9.29483199678526e-09 -4.19670504775015e-10 -4.28804401408713e-11 -2.57849018186361e-09 -3.2780189197181e-09 5.46384263590406e-09 -4.09799068062527e-10 -1.06039553382167e-09 -1.83188309228869e-09 -2.80611175582486e-08 -2.76529834541793e-09 -9.03242657366679e-10 2.46802371618453e-09 2.01067710937085e-09 -3.01067413566332e-09 4.14174149508571e-09 2.12229156963488e-10 -1.74536724915107e-09 7.0787223864957e-10 7.53466217218764e-10 3.88093220924838e-09 -8.93229957384813e-09 -9.75358365553431e-11 -1.18015147064687e-09 1.98163446782508e-10 2.22534117381366e-09 1.41415074979241e-09 5.03444007188763e-09 2.0673729448159e-09 1.40066018691257e-09 6.37043271059794e-10 2.89380252528761e-09 1.83298134026055e-09 1.15290889485031e-08 1.44505234752285e-09 -1.15057392758677e-09 2.22935945513905e-10 1.39592771385642e-09 -9.98882904380865e-10 -1.10228700141039e-09
"R1022" 1.59389785332007e-08 -4.86244270515101e-09 2.06139728470836e-08 -3.5523820730872e-09 6.74229034225276e-10 -3.88406980092505e-09 3.02067604985161e-08 8.04449930946602e-09 -2.16563584491147e-08 -5.21485398949223e-09 -1.79427309122229e-09 4.88984172616274e-09 1.30971446417681e-09 -1.24715487344789e-08 1.13585797474005e-09 -1.5314964610882e-08 -2.00381487204192e-08 8.93569587036941e-10 3.05999271491866e-09 3.7166144256656e-09 1.66106371440481e-07 1.57851303028846e-09 -8.41462490060486e-08 2.87115479107295e-08 1.65696939242716e-09 2.92558646193139e-09 2.3049124266674e-08 -7.18077976670472e-08 -2.04033638954046e-08 -4.56631028310773e-08 -8.31897387284132e-10 1.48106054109564e-09 -1.63215510446174e-08 1.04131151674619e-08 -2.77112315484228e-11 3.69933102134703e-09 2.11424504270025e-09 1.22888318013834e-09 1.4694056219938e-09 -1.70110466205536e-10 -4.33334108545252e-10 -2.34909784149704e-10 8.76532789562949e-09 3.23721562276777e-09 -3.7189293696845e-09 -7.70373707267603e-10 -1.78490683992497e-09 -3.70176015584773e-09 -2.205623973146e-09 1.35706521295758e-09 -1.92858578907179e-09 -4.35920518378994e-10 -2.96603189234016e-09 -1.70527047585903e-09 -1.13309789190211e-08 -1.08957316657931e-09 9.21181248214507e-09 5.0387125596684e-09 4.79770062262164e-09 2.99836331791049e-09 -1.79819670893939e-08 -9.01699160904842e-10 1.34672083176924e-09 1.7095475697558e-09 1.01544756894772e-09 3.64342533153421e-09 -1.21095890706758e-09 2.2109336319201e-09
"R1023" 9.10850007271046e-10 1.91844332639896e-08 4.83368362551493e-09 -1.43290533460987e-09 -1.47678123172161e-09 -1.87277712144112e-09 -3.62724865818338e-09 3.61884985177176e-09 -3.96938707062708e-08 1.38522674108157e-09 -5.93292517789646e-09 6.24368841501102e-09 6.51159348558515e-09 -2.45011578603883e-09 9.69119686241551e-10 -1.01750654105552e-09 1.66219333854372e-08 7.05081646434493e-09 -1.1246314194504e-08 8.63480476192299e-10 1.57851303028846e-09 1.06347522666522e-07 -2.99130554292749e-08 4.24633480356216e-09 2.24668629787622e-09 -6.03673001861135e-09 -2.65174303694954e-08 -2.64472370658464e-09 2.01414184602773e-08 -2.07591653332508e-09 -3.635689515459e-10 -2.40674087765485e-09 -1.11649185841406e-08 -6.55497495121198e-09 -1.31386072083442e-09 -1.9455757142024e-08 -1.25930217347741e-08 1.28672306302339e-09 -4.14892818776849e-10 -2.8622101225858e-09 -1.08098026957174e-09 2.45841549392275e-09 1.11064819688767e-08 -5.4332723048515e-10 3.19850442253057e-09 -4.87628640656758e-10 1.00505782448622e-09 3.73695609245716e-09 3.58320212918117e-10 2.52853067475202e-08 -1.41097277788608e-09 -1.53086554990354e-09 1.89582275931436e-09 4.58503708166022e-10 7.17782748671309e-10 -1.27464944166903e-07 2.14808062988544e-08 2.80840646695633e-08 -1.32739581779265e-08 -1.08061766148537e-08 6.75492744071225e-08 -2.42392470892553e-08 -1.19005914104633e-08 8.94538267325927e-09 -2.47024805232762e-09 -2.70489887392799e-09 -1.25950384109395e-09 9.23917616760429e-09
"R1024" 1.41132695826063e-09 1.91933386908398e-09 -4.41762626476303e-08 2.160656218095e-09 -9.9152283909809e-10 -8.04878589334743e-10 -3.95568225754822e-09 4.17154784205822e-10 2.07556807942798e-08 1.64403972553603e-09 -2.53248539487684e-10 -6.3551678336007e-09 1.39115595761881e-08 -5.44032992215705e-10 7.86683080978202e-10 1.38430035309801e-09 -1.87240143729118e-08 -1.03613732436349e-08 2.33435922167068e-08 -7.76653944272507e-10 -8.41462490060501e-08 -2.99130554292752e-08 1.21677974246153e-07 -1.60682997725772e-08 -1.02789312661251e-08 2.65406924052831e-08 -2.12222141533972e-08 3.33817437994717e-08 1.94884578970655e-09 3.81239799295425e-09 -3.44468857848753e-09 1.28852673462626e-09 5.2275223285219e-09 -1.15789080493871e-08 -1.68391808059446e-09 -2.49277114216978e-09 1.00988130091381e-09 -8.04053123446771e-10 -9.03536765400712e-11 3.266797884365e-09 5.75043084844566e-10 7.13571266916031e-11 -7.40455882807205e-09 -2.49402138997313e-09 1.75893546105814e-09 1.21037475227722e-09 -4.35626090529456e-09 -2.33742314296637e-09 -2.42570112318542e-09 5.41504712386622e-09 -2.23450157506353e-09 1.76490973447774e-09 2.62912853975909e-10 1.11123170457796e-09 5.07644681932735e-09 2.13203601791781e-08 -1.54563459726254e-08 8.69316727452891e-10 4.8877173769679e-09 2.45328592044252e-09 4.32070103367922e-09 -8.21395888902727e-09 6.27035335735953e-09 6.12087192520234e-10 -5.45175660989520e-11 -4.18935193166087e-09 -9.18084813597373e-10 3.54849173014673e-09
"R1025" -3.0069295603136e-09 2.28286700662011e-09 1.07421039657989e-08 -2.60104242969518e-08 -3.85872778714905e-10 -4.68101292948677e-09 1.15474759874902e-08 2.71459339478251e-09 -6.19476008240739e-08 3.99794654256239e-09 -6.14904156901564e-10 8.9356837649393e-09 9.60702563455489e-10 -1.43468178655949e-09 3.02630342629571e-09 6.55646721628809e-10 -8.89368937554272e-09 -2.32700649726153e-09 3.59800482337828e-09 5.73813840923243e-09 2.87115479107295e-08 4.24633480356218e-09 -1.60682997725772e-08 1.39116030475397e-07 -2.0574752617922e-10 4.21274584956154e-09 -2.41303310447812e-09 -1.28778160900436e-07 -5.07237001977656e-09 8.52975898903714e-09 -8.54462347792466e-10 4.65742411925099e-10 -1.6671685795132e-09 1.10090968443719e-09 1.86834451325908e-09 -1.1459427257682e-10 8.34127363306119e-10 1.91886918911491e-08 1.47030105506545e-09 -4.11451790588395e-10 -9.62975635554588e-09 4.75699641092062e-09 3.00319086245215e-08 1.10159234232969e-08 -3.61597232475786e-09 1.98598137019917e-09 3.52438848996625e-10 -2.93530341965937e-10 -5.00249000809688e-09 1.82280073423719e-08 -1.44904421717677e-09 3.94196739977018e-10 -2.75426449330818e-09 -8.87654685735658e-09 2.79212344407701e-09 -1.63196473898149e-08 4.33437069563252e-10 -9.09732221051536e-08 2.00046766868865e-09 7.80343584128019e-09 -2.68005329709953e-09 4.31246270051939e-08 -7.82499644692864e-10 8.16515384905497e-11 1.17485271559379e-10 2.28097816147959e-09 -1.20007617137096e-09 2.4492827384815e-09
"R1026" 2.32676275956511e-09 1.84101400414742e-09 8.18102950569593e-09 -1.16822374229932e-09 -1.02483512853439e-10 -4.44166536963786e-09 -8.48037375123541e-10 2.82984485929119e-09 1.05326675186723e-09 2.06820062005117e-09 2.28904426924629e-10 6.86632711402014e-10 -4.27145117949959e-08 -1.56363612789683e-09 6.36659828011916e-09 7.20948178562095e-10 3.04114107750022e-09 5.73115531613736e-09 1.53791080994486e-09 -5.35713604109121e-10 1.65696939242722e-09 2.24668629787646e-09 -1.02789312661251e-08 -2.0574752617932e-10 5.72777050694332e-08 -2.72586457798017e-08 -3.39924396461134e-09 -5.42204921559592e-10 -1.33885081773214e-10 4.43686956364038e-09 -6.84906563144104e-09 4.48298636153618e-09 -9.98755222505743e-09 1.25933825543993e-08 1.57121858801797e-09 3.27387853173845e-09 -9.25153935673604e-09 1.25164483370993e-09 3.68275102319006e-09 -9.96898309929986e-09 9.55576888410511e-10 -1.37436710033252e-09 6.72218276401525e-10 1.81520458492645e-09 5.55220390281783e-09 4.27346970521088e-10 7.08595688255764e-09 -1.21466248078449e-09 8.02802079163839e-09 2.74986739092027e-10 -2.8642808105008e-09 -5.35649378213463e-10 -4.68486248678163e-09 -9.50297972283172e-10 4.06447428016829e-10 -4.73210588385849e-09 3.18234155548867e-09 -1.72872730795818e-09 -4.49406484353083e-08 1.35744726774276e-08 1.20406748768415e-08 -4.46823634350808e-10 2.54978237194227e-09 -3.05121409353299e-09 -2.68469522550562e-09 4.029506496915e-10 -2.63668987162575e-09 4.22812964860349e-09
"R1027" 5.23973326560777e-09 -1.42612927491977e-08 -4.62005512898744e-08 -1.96800366114662e-10 3.70479322251194e-09 3.60436596817775e-09 -3.25116230338954e-09 -5.11645067465246e-09 1.56245415427505e-09 -1.98650807023751e-09 -4.35769893167866e-08 -2.23281051492175e-09 2.01529726832067e-08 -1.10302011967102e-10 -3.94099119596276e-09 -2.39470490225749e-09 -7.35858690210058e-08 -1.24154278766532e-08 2.09497050408278e-09 2.89125316842914e-09 2.92558646193215e-09 -6.03673001861133e-09 2.65406924052841e-08 4.21274584956118e-09 -2.72586457798021e-08 2.16901297511862e-07 -2.03390641776073e-08 -2.08530452825495e-09 1.12348803382488e-08 -4.80441349310684e-09 -2.44375384679823e-08 5.90132136200584e-09 -1.24161791696535e-08 2.02278271048269e-08 -1.62946273893347e-09 2.11171602859905e-09 5.4094663852954e-09 -8.22119780084828e-10 -2.81885569865151e-09 3.28570972128644e-09 -5.17979518243372e-09 4.32146606210406e-09 -1.68354221236634e-09 3.33481680540992e-10 2.71959193373162e-09 -3.59665236261217e-10 1.369956312613e-08 2.45463024882826e-09 -2.77571617275372e-09 4.78750068574389e-11 2.49414623171436e-09 -1.3846950262431e-08 1.20261628424425e-08 4.29626383206446e-10 -8.33232866688608e-09 1.29173293094982e-08 -2.40106556394378e-09 -3.82538346665381e-09 1.25035903616027e-08 -2.41567162740005e-08 7.60937686104341e-09 2.65136724528365e-09 -1.01869926604085e-08 7.73035205254564e-09 9.81430434354436e-09 1.20250733511879e-09 5.82353942980707e-09 -5.88522114612861e-09
"R1028" 7.3655888210785e-10 -2.6805639302247e-08 -2.19113619758665e-08 -1.70937190527574e-09 1.65884644126233e-09 -6.33079322423421e-10 3.09978049615949e-09 1.10816110311357e-09 1.07648107588772e-08 5.47317607889214e-12 1.20581985316899e-09 -1.7621020709639e-09 2.81080304729465e-09 -4.57631028189764e-11 -1.93033264822202e-09 -1.06860245336928e-08 2.69865449230065e-08 4.85619417754892e-09 -1.55846014488669e-08 -5.7491908960376e-10 2.30491242666742e-08 -2.65174303694955e-08 -2.12222141533978e-08 -2.41303310447773e-09 -3.39924396461092e-09 -2.0339064177605e-08 1.42449733190224e-07 -2.10023727874691e-09 -3.35542182667623e-09 -5.6530891921342e-09 1.00122236860328e-09 -2.49473918918223e-10 1.99460146690752e-09 -1.65539066748934e-09 2.36414928366911e-09 2.01917819271245e-08 1.86880663922826e-08 9.79981176976e-11 6.88392749340012e-10 -2.08816927382658e-09 4.09050825023296e-09 7.98305323817994e-10 -1.24038826015346e-09 -1.1553937690809e-09 4.41249784976699e-10 2.79251179705492e-09 -5.83332892121488e-09 -2.68912276325669e-09 -7.60334941318071e-10 -2.20397808705488e-08 -7.51475052815429e-09 2.29554620229892e-09 2.14514053154714e-09 -1.74049725809507e-09 5.9104355960458e-09 4.3849904847456e-08 3.34993795221704e-09 5.29917525009362e-10 1.73297163112779e-08 1.07728338065584e-09 -1.13813044417758e-07 -1.23631891669606e-09 8.44914791437165e-09 -1.26207192557574e-08 2.705152989262e-09 -2.26909037009418e-09 -4.75118499936188e-09 6.01997873079864e-09
"R1029" 3.72304694116743e-09 -5.51363698169284e-10 -1.78893556347647e-08 1.68428904039243e-08 6.78137512256438e-10 5.30242699283749e-09 -3.24074509357305e-08 -1.1802150139006e-08 4.41587306055953e-08 -4.17233945488412e-09 -4.10865600194987e-10 -5.45693003085583e-09 -2.01348905936224e-09 7.03414725813399e-09 -1.82280940121734e-09 3.85888102943933e-09 1.43958851917833e-08 3.00314734544365e-09 -8.30596565998664e-09 -5.89529412943684e-09 -7.18077976670487e-08 -2.64472370658453e-09 3.3381743799471e-08 -1.28778160900437e-07 -5.42204921559571e-10 -2.08530452825557e-09 -2.10023727874781e-09 2.10207403791868e-07 7.21257272411128e-09 -6.474527362472e-09 8.38098029161675e-10 -3.13192415865636e-10 1.05084508586934e-08 -4.26623909774202e-10 -1.37869088228954e-09 -1.2730642546157e-09 -1.39050634882851e-09 -1.6909382233565e-08 -6.35484752604639e-10 2.37003820781254e-09 6.42747164961042e-09 -5.30301516367649e-09 -1.3525608983172e-08 -9.1631259523437e-09 3.42655321851902e-09 -6.19778685746746e-09 1.26640548600514e-09 4.02725929038429e-10 2.028052517775e-09 -1.44961518769693e-08 4.684417081251e-09 4.44109166917544e-10 6.06955719362187e-10 1.01172194591987e-08 1.58761390818623e-10 1.17000554891492e-08 -3.27575681562765e-09 6.04909097150303e-08 -1.18049695242365e-09 -8.57477926260809e-09 6.29444250031541e-09 -4.38991898958814e-08 -1.43597168524732e-09 3.8015309086114e-10 -6.14279173768511e-10 -9.86356939892847e-10 3.90171925007042e-09 -6.43940679320145e-09
"R1030" -1.75482279904948e-08 3.56071805642365e-09 1.97315670906916e-09 -2.46869062752317e-09 -5.26860309683772e-09 -6.60864555323478e-10 1.50834327595592e-08 6.62241144474891e-08 3.55184811881248e-09 -7.01056833412931e-10 -9.58503394533058e-09 2.12409925994517e-08 2.1346497389217e-08 -1.85451636725663e-07 2.87768439868906e-09 4.69260057927879e-09 1.25501654574182e-08 4.21176415003414e-09 -1.85590550055294e-08 -9.29483199678535e-09 -2.04033638954049e-08 2.01414184602772e-08 1.94884578970637e-09 -5.07237001977667e-09 -1.33885081773308e-10 1.12348803382485e-08 -3.35542182667611e-09 7.21257272411163e-09 2.37726205771028e-07 -2.21623981483832e-08 -8.77990082991784e-09 1.14525594595868e-08 -4.9796853736555e-08 -7.06077765655685e-08 -2.71994678130761e-09 -6.99249033214501e-10 1.84973666799879e-09 3.15866100392697e-09 -2.49788543555245e-09 2.60436374561289e-09 -5.04913819776746e-09 2.01817632829098e-10 -8.58349766724921e-09 -2.14858971409105e-09 1.10278858779772e-09 -5.36242313465472e-09 -4.53529569886882e-09 -3.15033458012272e-09 1.281507059279e-09 7.44857616759832e-10 -1.08295794878653e-09 -4.82602605320499e-09 -3.95433408442343e-09 5.21414837154392e-09 -5.19693917142822e-09 -1.78333242107943e-08 2.29169111690341e-09 4.74964153031149e-09 6.10106283628357e-09 -1.38295950057499e-08 -7.26313727409921e-11 -3.14766311867072e-09 -7.21542397511841e-09 9.83557447772574e-09 4.9346806659025e-10 3.25564517544213e-09 1.10891188156327e-09 4.54267874045303e-09
"R1031" -1.71936070110093e-08 -8.01274264787731e-11 1.02461103701239e-09 -1.33761080902283e-09 -2.47257712924497e-09 9.74732691710614e-09 -5.85328546090927e-08 5.12886668403791e-09 8.10157572743029e-09 7.71460379970168e-09 5.51547319680573e-10 -5.16777030447893e-09 -8.99180325068991e-09 1.850139787425e-08 2.46090912015887e-09 6.66725726343735e-09 1.18040682716749e-09 9.23838443951376e-10 -1.68763287959237e-09 -4.19670504775011e-10 -4.56631028310771e-08 -2.07591653332511e-09 3.81239799295377e-09 8.52975898903691e-09 4.43686956363972e-09 -4.80441349310816e-09 -5.65308919213375e-09 -6.47452736247116e-09 -2.21623981483832e-08 9.46976857400384e-08 1.88776228377697e-09 -5.60609465757458e-09 -1.0920481368912e-08 1.56065607811125e-08 -2.09140507541646e-09 3.12256716232202e-09 3.57254697896008e-10 1.13684765322811e-08 -5.90389400064519e-10 2.39599464734425e-12 1.27171240007753e-09 5.90051179440587e-09 -5.48566561035475e-09 8.2503322014983e-11 1.39253381493081e-09 1.92548266202213e-09 2.57643625273901e-09 -6.29844700859694e-09 8.10929642491111e-10 6.28631284718107e-10 -3.50858715212745e-09 -4.19620330410499e-09 4.28480735923977e-09 -3.14651879444909e-09 6.14232125390065e-10 1.6419070029176e-09 -2.22532149327196e-09 -1.40870205006442e-08 -2.27129828839756e-09 -2.50045027598632e-09 1.76191061850478e-09 3.45545308051521e-09 1.29331790786575e-09 -4.61152131109065e-10 2.71771766304171e-10 2.73214639348388e-10 2.19371258427028e-09 8.47146930977249e-10
"R1032" 1.31794295201248e-09 3.22477587892202e-09 7.17805182128794e-09 -6.54617657218012e-10 6.01114913611536e-10 -2.71181804564181e-09 -1.08820632080267e-09 -1.08981249613011e-09 7.54774845549071e-10 4.68244841659895e-10 2.03745302151606e-08 7.2465000335154e-10 -3.92223714948989e-08 3.44360309304714e-09 5.62534912646681e-09 5.67071275489495e-10 2.13120150720439e-09 -9.12957937755357e-09 2.00411244588408e-09 -4.28804401408255e-11 -8.31897387283973e-10 -3.63568951545595e-10 -3.44468857848762e-09 -8.54462347792343e-10 -6.84906563144118e-09 -2.44375384679826e-08 1.00122236860314e-09 8.38098029162259e-10 -8.77990082991804e-09 1.88776228377684e-09 4.73632441846328e-08 5.40299980686308e-10 -4.55140495803055e-09 1.71516654362104e-08 -1.88611249016315e-10 -2.17171400267476e-09 6.46572431008933e-10 -3.93382874145962e-10 -3.33535693413119e-10 -4.09241223601257e-09 7.81085815010611e-10 2.70960534890702e-10 -7.84355897298321e-10 4.07504501502679e-10 -2.11912108132937e-09 -2.53524510005469e-10 1.30081023128371e-08 -1.427086808913e-09 4.20780182686227e-09 -1.64916504332683e-10 5.71996183042991e-10 3.63439833851403e-09 -2.00212815675944e-09 3.21725707362702e-10 6.83894209335432e-10 -1.0062218991544e-10 2.60613852748842e-10 3.64508798220479e-10 5.3594455396643e-09 5.52857977668238e-09 -2.77484168058955e-09 2.26362850247841e-09 3.39889729557567e-09 -1.37994147184323e-09 -2.24228708525783e-08 -1.76717128129368e-09 1.42742170512574e-12 -3.89492817681922e-09
"R1033" 3.43164450865632e-10 4.4907546460854e-10 -1.00961596630418e-09 1.73118157382993e-09 1.37122869105777e-09 -4.80798202633928e-09 4.56455238416272e-09 2.07365530509348e-09 8.69388460321615e-10 3.69969272789372e-09 1.57794004871753e-09 -1.27665090020167e-09 -1.36200319157869e-08 -1.82477516098732e-08 1.80081534291359e-09 -1.07476987537488e-09 1.1404820946242e-10 -7.03276836168608e-09 -2.77184432366175e-09 -2.57849018186361e-09 1.48106054109612e-09 -2.40674087765478e-09 1.28852673462638e-09 4.6574241192524e-10 4.48298636153633e-09 5.90132136200626e-09 -2.49473918918238e-10 -3.13192415866523e-10 1.14525594595867e-08 -5.60609465757442e-09 5.4029998068634e-10 1.68186100725336e-08 3.09686266039393e-09 -3.74426673973182e-09 -4.95515188333075e-10 3.11308733955547e-10 5.50121560037481e-10 -3.6732762870254e-10 3.0299211964917e-09 3.35006231639526e-09 -1.23635092468118e-09 -1.58658498079641e-09 3.14341055150286e-09 -1.2181486731203e-09 -6.92927853156349e-09 1.72145920478407e-09 9.07914346293449e-09 -1.28694613772513e-09 -5.66738660955657e-09 4.94630247021101e-09 6.36144952526773e-10 5.8516128422572e-09 -3.3465160407446e-11 -4.01817755569522e-10 -4.25158809193294e-09 -2.64359360605388e-09 4.32024412456639e-10 -2.46927396108867e-09 -4.92666294546968e-09 -3.87854007922505e-09 1.48639026883179e-10 1.29956688250717e-09 4.70751801906601e-09 2.07634558833424e-09 1.76742156097997e-09 -6.07763306755466e-09 -2.02599467178129e-09 1.55224026049061e-09
"R1034" -1.57313860858437e-08 3.10313248878409e-09 -1.75435262498001e-09 5.93307529601145e-09 -1.51177263377544e-09 -6.78626932554442e-09 1.01937915412283e-08 -3.20419113101219e-08 -5.19668237155546e-10 5.20829855585144e-09 1.48484887471177e-08 -7.8136344099939e-09 3.19364197558696e-08 4.56982727805266e-08 -1.10205675029081e-10 1.99896935021763e-10 2.17704883536624e-08 3.57198213983973e-09 3.47535522580588e-09 -3.27801891971798e-09 -1.63215510446177e-08 -1.11649185841404e-08 5.22752232852187e-09 -1.66716857951304e-09 -9.9875522250574e-09 -1.24161791696535e-08 1.99460146690749e-09 1.05084508586932e-08 -4.97968537365551e-08 -1.09204813689119e-08 -4.55140495803052e-09 3.09686266039384e-09 7.25606664676473e-08 -4.64479595662508e-08 2.3633616245678e-09 -6.53209394032031e-09 -1.2067932711254e-09 -2.73507078398535e-09 -4.39289037916981e-10 -1.07552813483078e-09 -5.60634664939175e-10 -2.51778495614432e-09 6.00087259648498e-09 3.70910512360344e-11 -5.29325818818475e-09 2.620070876609e-09 -1.46657521971088e-08 5.79083112593806e-09 -2.2954305334952e-09 5.87693222129484e-09 1.1183531891795e-09 6.59086056635857e-09 1.59332248564065e-09 -2.33573260253247e-09 3.75707803274563e-09 1.782937495231e-09 -3.25678092142951e-09 -6.23125687315134e-09 1.72505200587593e-09 2.45606446873632e-09 5.28120958101486e-09 7.74606121553258e-09 -1.28704616531273e-09 -2.96975025194237e-09 1.88640176887499e-09 -3.11932895343971e-09 -1.35547927832636e-09 4.32833879544435e-09
"R1035" 1.8500748274759e-08 -4.06920085299301e-09 5.7088511811466e-09 -1.62459870590157e-09 8.72651820500547e-09 1.13876814629542e-08 -9.76144638214348e-09 1.53145533906971e-09 -2.45469035969831e-09 -4.08691673078204e-09 -2.00586030174642e-08 -1.65858995322423e-09 -8.11606762957809e-08 2.88863914467231e-08 -1.20963336404949e-08 -4.41559511324244e-10 -5.4512647523433e-08 -1.34347119954908e-08 1.00149179182426e-08 5.46384263590406e-09 1.04131151674617e-08 -6.55497495121198e-09 -1.15789080493873e-08 1.10090968443733e-09 1.25933825543996e-08 2.02278271048265e-08 -1.65539066748916e-09 -4.2662390977391e-10 -7.06077765655688e-08 1.56065607811125e-08 1.71516654362103e-08 -3.74426673973183e-09 -4.64479595662508e-08 1.3938948317913e-07 -2.12864969113912e-09 7.19703751382604e-09 -8.81490051013446e-10 -1.98314473988181e-09 4.57161034986611e-09 -2.67451215319839e-09 2.63526088998696e-10 -1.57772908780618e-09 4.44524107908207e-09 1.8736350047543e-09 6.4383435924483e-09 -2.37903088978486e-09 3.82746990231657e-08 2.14503138071715e-09 4.8291128892848e-09 -3.97327681593744e-09 4.67573372398209e-09 -1.06668788610289e-09 -3.10767622308445e-09 -3.5557069782963e-10 -5.03803639709633e-09 1.02437919881256e-08 4.5781056478573e-09 -2.33295834544552e-09 -1.13360075197954e-08 7.46093273431488e-09 -4.16862714404368e-09 6.56508803504949e-11 1.18851467353786e-08 2.66463560413678e-09 -2.76625858500511e-09 1.13306611695519e-09 -4.94746207759918e-10 -2.11666662118808e-08
"R2001" -2.06334736192359e-10 -3.64109448452143e-09 3.24138261346689e-09 -2.838399840791e-09 1.53900080089145e-09 1.02484279998149e-09 1.39751771035901e-09 -7.33189819089469e-10 -9.467659310445e-10 1.50672692020075e-10 6.63287311593449e-10 4.86968870324085e-10 3.14157337271276e-09 1.99887264458695e-09 -1.59999200370801e-09 1.4266014326737e-09 9.73083215496942e-10 4.89298234093006e-10 7.80654574485972e-10 -4.09799068062532e-10 -2.77112315488732e-11 -1.3138607208343e-09 -1.68391808059431e-09 1.86834451325872e-09 1.57121858801743e-09 -1.62946273893283e-09 2.36414928366886e-09 -1.37869088228865e-09 -2.71994678130775e-09 -2.09140507541638e-09 -1.88611249016638e-10 -4.95515188333431e-10 2.36336162456778e-09 -2.1286496911393e-09 3.8635007647045e-08 1.65888794047342e-10 -7.41934588192035e-10 1.22115000783009e-09 5.19062847527547e-09 -1.65057077898957e-08 1.99031365700252e-09 -7.18821299061059e-09 -1.31714252591249e-09 2.65689912789582e-09 -3.22683862665557e-09 4.24536248548389e-09 -7.12094966675568e-09 2.44337154662167e-09 1.57701600777872e-09 -1.2125125820138e-08 4.34747158206595e-09 1.53218439436197e-09 -4.44157942205645e-09 -6.86837826255731e-10 2.69941347873867e-08 1.12454153950358e-08 -5.91794883260635e-09 3.16864989138976e-09 -9.42568953675125e-10 1.28270321207073e-09 1.35590364933324e-09 9.72644691133356e-10 -2.2424463732178e-08 -4.0299398625674e-08 1.97500933113183e-09 4.87338607792364e-09 1.99569209660916e-09 9.15751168222360e-09
"R2002" 5.24706308566279e-10 -2.9686769096292e-08 2.10365731187197e-09 2.07585909516336e-10 -2.54683254217862e-09 1.29681419535354e-09 -5.81351769940286e-10 4.30626965915816e-09 1.24959061265606e-08 1.84601324337378e-09 -4.76569813974748e-10 -3.81062571026781e-09 -8.86539360975883e-09 -2.53214716676546e-09 5.20792073735041e-10 -2.38841268318343e-09 1.441680676802e-09 4.26271365930297e-09 -7.36549245176386e-09 -1.06039553382146e-09 3.69933102134643e-09 -1.94557571420239e-08 -2.49277114216977e-09 -1.14594272576817e-10 3.27387853173887e-09 2.11171602859848e-09 2.01917819271245e-08 -1.27306425461591e-09 -6.99249033214334e-10 3.12256716232171e-09 -2.17171400267447e-09 3.11308733955341e-10 -6.53209394032051e-09 7.19703751382583e-09 1.65888794047679e-10 6.64982468377736e-08 1.5735104738496e-08 -9.70015083249682e-10 -1.98887084859354e-09 -1.72570641454157e-09 2.28838942831289e-09 -1.60498462668589e-09 -2.73706224855247e-10 -1.67870691075248e-10 -1.22458728225003e-08 -8.65917326367792e-10 1.94693524876615e-08 -1.17230769735446e-09 2.95482835321244e-09 -1.47188851116841e-09 -5.38662713148736e-09 7.876271568929e-10 6.52824086833114e-09 1.07510873797213e-09 -3.03704600180075e-10 2.40290149752209e-08 5.00152016308181e-09 -1.1248180247553e-08 -1.51503611696351e-08 -3.26617737352745e-09 -8.23299531937103e-08 5.88031798222029e-09 1.63480517233371e-08 -5.1796214081084e-09 6.8392294206154e-09 -1.09901257158127e-10 -3.22162847989558e-09 -9.80093406961489e-09
"R2003" 1.43575818276842e-09 -1.01403894573018e-08 9.11487740612661e-10 2.82384832696576e-09 -6.59496142570307e-10 1.23918431958389e-09 -9.03213971498685e-10 6.06899710445931e-10 1.10013842698002e-08 -4.27889273369644e-10 6.51806566069523e-09 -3.00450925442947e-09 -1.44074498941678e-09 -3.88888705814388e-10 -4.90319742168247e-10 -7.98501156555805e-09 -6.08627021865923e-09 -5.63554960162199e-09 3.95528201281138e-09 -1.83188309228873e-09 2.11424504270093e-09 -1.25930217347742e-08 1.00988130091352e-09 8.34127363306752e-10 -9.25153935673651e-09 5.40946638529497e-09 1.86880663922828e-08 -1.39050634882826e-09 1.84973666799911e-09 3.57254697895906e-10 6.4657243100876e-10 5.5012156003743e-10 -1.20679327112548e-09 -8.81490051013697e-10 -7.41934588191969e-10 1.5735104738496e-08 9.2020585035827e-08 7.32369067123098e-10 1.55079244045491e-09 1.71718450731929e-09 -4.03606111071544e-09 -3.07919700285763e-09 -3.42853411091547e-09 1.07084284142817e-09 3.84532765288551e-09 3.01350663857474e-10 -6.51654801712797e-09 -2.21271167615139e-09 1.75962802216658e-10 2.32297226126225e-08 3.86525428193955e-09 -3.37583309517661e-09 7.81780106502909e-09 -6.76098842868904e-10 1.11660074730128e-08 8.42685483408191e-09 -4.6531535447473e-08 -1.19810806163057e-08 2.53178936029163e-08 -4.41531678591185e-08 -7.91978807038542e-08 5.61517061226818e-09 1.01254686953446e-08 -1.45320120528421e-09 8.05906880867536e-09 2.65920844165027e-09 3.51138179566029e-09 -1.55049853247183e-08
"R2005" 4.04173095544464e-10 -1.34052937990374e-10 1.25343557783304e-09 -3.49860619028791e-08 -2.94051460220307e-09 -1.21525415518832e-08 -1.67875678819732e-08 5.74639872267311e-09 -4.56886747411646e-10 1.29059731050958e-08 1.55852082880805e-09 1.62205508940398e-08 -1.73168293236508e-09 -7.01323695427411e-09 6.05342679080686e-09 -3.17790789515472e-09 -1.03104898638595e-09 -7.82529280550131e-10 1.52446950210072e-09 -2.80611175582484e-08 1.22888318013833e-09 1.28672306302335e-09 -8.04053123446597e-10 1.91886918911491e-08 1.2516448337101e-09 -8.22119780084528e-10 9.79981176971648e-11 -1.69093822335654e-08 3.15866100392687e-09 1.13684765322809e-08 -3.9338287414583e-10 -3.67327628702625e-10 -2.73507078398537e-09 -1.98314473988192e-09 1.22115000783001e-09 -9.70015083249665e-10 7.32369067123123e-10 1.04995285266485e-07 4.54352923015745e-09 -1.59741669241178e-08 7.62751953949429e-09 1.22363197534796e-08 1.0640837424465e-09 1.89095133082863e-08 2.83759744515262e-09 2.21087530742873e-08 -8.79981278471477e-10 -1.04217859000576e-08 -3.50416165494537e-09 7.04251976867147e-09 -2.7124475265706e-09 2.46743753415465e-10 -1.62388038794342e-09 -6.27665231759331e-08 1.09425195868912e-08 -6.79297932213373e-09 -5.63412571362709e-09 5.03752720277344e-10 -8.52775161093623e-11 -2.03746545056328e-09 1.95878134012039e-09 -3.34353524477398e-08 4.14595180977059e-09 -6.94549674493906e-09 -1.56760766170588e-09 -5.08924354010705e-09 -4.64694815985822e-10 7.84384959274455e-09
"R2006" -1.21104479853183e-09 2.38938192323655e-09 1.21566413463234e-09 -1.66457263464998e-09 -8.21040438847149e-09 -1.03330793592731e-09 2.49376223186631e-09 5.31376395558952e-09 -3.66919711331977e-09 5.51757399132738e-10 4.8584354636379e-09 2.61891276208936e-09 -4.43126937938076e-09 -2.93463345333003e-09 2.25924538576728e-09 2.70175403093391e-10 -2.51526250482055e-09 -3.41609195867541e-09 2.02335793630156e-09 -2.7652983454179e-09 1.46940562199382e-09 -4.14892818776865e-10 -9.03536765400596e-11 1.47030105506544e-09 3.68275102319039e-09 -2.81885569865171e-09 6.88392749339988e-10 -6.35484752604776e-10 -2.49788543555252e-09 -5.90389400064399e-10 -3.33535693412999e-10 3.02992119649163e-09 -4.3928903791701e-10 4.57161034986612e-09 5.19062847527514e-09 -1.98887084859364e-09 1.55079244045504e-09 4.54352923015738e-09 2.57689840944538e-08 1.77464159830222e-09 4.62376580311216e-09 -9.85248465328283e-09 6.20622378107331e-09 -1.16286641416236e-09 2.96399321903607e-09 8.6376656075909e-09 -1.55970547481203e-08 -6.03099547812073e-09 -1.6127808888308e-08 4.80504906187582e-11 2.13168828698402e-10 1.90799690943232e-09 4.42940641625433e-09 -6.04899726314433e-09 2.37777455147059e-09 -9.44698993720851e-10 -1.23632913789557e-09 -4.29089233971935e-10 1.94378260466876e-09 -7.16289532904239e-09 -1.04544273161759e-09 -5.0075907657836e-09 -2.06738364504532e-09 -5.26994187029851e-09 7.09673664032640e-09 -1.22652336490928e-09 2.64092941540346e-09 2.95702412350963e-10
"R2007" 4.74769984036912e-10 6.18607412593812e-09 -3.12450351787731e-09 8.73531537806708e-09 -7.78794485380161e-09 -1.07742489600087e-08 1.61635402471749e-10 3.5285960282336e-09 -1.28472254364125e-08 3.98238250476478e-10 -5.17337641390273e-09 1.26060151304896e-08 2.42268813719089e-08 -3.81130525233454e-09 3.89764783196798e-09 -4.67253383975767e-10 4.79508235622217e-10 4.36352415546224e-10 -2.14317042375215e-09 -9.03242657366862e-10 -1.70110466205303e-10 -2.86221012258572e-09 3.26679788436452e-09 -4.11451790588022e-10 -9.96898309929989e-09 3.28570972128581e-09 -2.0881692738269e-09 2.37003820781148e-09 2.60436374561272e-09 2.39599464727303e-12 -4.09241223601275e-09 3.3500623163953e-09 -1.07552813483063e-09 -2.67451215319837e-09 -1.65057077898962e-08 -1.72570641454195e-09 1.7171845073197e-09 -1.59741669241175e-08 1.77464159830192e-09 1.31938590831782e-07 -1.8582298665853e-08 -6.46785289447166e-08 2.56384152461122e-08 -1.37948939628747e-08 -1.11805739333171e-08 -3.94016235914233e-08 6.15407570755306e-10 2.18102156685644e-08 -5.30540893163561e-08 1.53878358593562e-08 -3.11289550700429e-09 -1.37709664771045e-09 7.83722396865087e-09 2.52908146127185e-08 -1.08828049348991e-08 -1.25426344117501e-08 -1.17897197285523e-09 -9.62003043434907e-09 3.67867994202208e-09 -1.80462136647752e-09 -1.74803274897775e-09 3.32642055326167e-09 -1.73377972586342e-08 2.04182050009616e-08 1.11862319752539e-09 9.26710635722488e-09 7.02850730332021e-09 1.10707183364479e-09
"R2008" -8.21559536891109e-10 -2.88214476438121e-09 -1.66089287738394e-09 -7.92900269612698e-11 -4.83936328921389e-10 6.11424000342887e-09 -1.58517579005561e-09 3.20178652091377e-09 1.77743973063906e-08 -1.28247261552073e-09 5.31744487927788e-10 -4.71621070971816e-09 5.83718490453145e-09 -6.10455840175278e-11 -3.41675140327848e-09 -2.35898164265335e-09 2.26041071388686e-09 5.22048131331129e-10 8.6169670485578e-10 2.46802371618474e-09 -4.33334108545166e-10 -1.08098026957149e-09 5.75043084844596e-10 -9.62975635554605e-09 9.55576888410809e-10 -5.17979518243225e-09 4.09050825023408e-09 6.42747164960882e-09 -5.04913819776725e-09 1.27171240007805e-09 7.81085815010597e-10 -1.23635092468105e-09 -5.60634664939216e-10 2.63526088998583e-10 1.99031365700304e-09 2.28838942831333e-09 -4.03606111071432e-09 7.62751953949409e-09 4.62376580311182e-09 -1.85822986658527e-08 1.41190570958928e-07 4.82619031472815e-09 -2.00826987303889e-08 -3.57446396834776e-08 1.01433671676483e-09 1.70007050785209e-08 -7.26505135236518e-09 -2.03663410793659e-08 2.12746126813812e-09 -1.53078963613073e-08 -1.21054179641245e-08 -6.15865239889253e-09 1.05412653636339e-08 -1.34246250847672e-08 2.70470903359903e-08 1.71903917662285e-08 2.46868240340869e-09 1.56046007840717e-08 8.55754794043748e-11 6.56138309034795e-10 -5.75466620917659e-09 -4.50938163943022e-08 6.19712892452693e-09 -8.20729299395131e-08 -4.25932189794446e-10 -7.39803344275458e-10 1.2267816481521e-08 8.07537708582912e-09
"R2009" 5.61868556357399e-10 -5.47825206659012e-10 -1.00004353790486e-09 -1.26478501729293e-08 4.5787253929003e-10 -4.2466196579342e-10 -5.95991237054721e-09 -5.35175816398735e-09 3.61307587860089e-11 7.35275613771858e-10 -3.95167054227142e-09 -4.72226700940029e-09 7.55320804006348e-10 5.12643149008464e-09 3.58193490573562e-09 1.53876764188284e-10 2.28445269574025e-10 9.29278520267652e-10 -1.57414016572021e-09 2.01067710937086e-09 -2.34909784149709e-10 2.45841549392276e-09 7.1357126691905e-11 4.75699641092117e-09 -1.37436710033244e-09 4.32146606210403e-09 7.98305323817088e-10 -5.30301516367651e-09 2.01817632829209e-10 5.90051179440559e-09 2.70960534890109e-10 -1.58658498079624e-09 -2.5177849561441e-09 -1.57772908780623e-09 -7.18821299061044e-09 -1.60498462668599e-09 -3.07919700285785e-09 1.22363197534797e-08 -9.85248465328242e-09 -6.46785289447171e-08 4.82619031472872e-09 1.31291267868575e-07 -6.73289240666297e-09 4.50285999915439e-09 1.02432371939635e-09 2.73037311428256e-08 1.71576292811346e-08 -7.87806816509923e-08 1.00950182292168e-08 1.10971112231305e-09 -6.79994728688811e-09 -1.15391217716855e-08 -8.64423463288729e-09 -1.53208315918705e-08 -3.26955199687049e-09 -3.88853925149396e-09 9.64077269694047e-10 3.89131258753646e-09 -7.45053958526191e-09 3.91790852990391e-09 5.51654293146331e-09 -2.20484785563527e-09 4.40225844635629e-08 -1.8248899923053e-09 -6.03735419336891e-09 -1.82727403104074e-08 -1.16018430815524e-08 1.51982472516067e-08
"R2010" -5.25671573820341e-10 4.18233522635381e-10 8.94175643082537e-09 3.92045256263231e-09 -1.43070666695975e-09 9.10165398583121e-10 9.1875764320765e-09 -2.02357324859716e-09 -8.96718136563812e-08 4.89742543714545e-09 -4.4268059610524e-09 4.54294771697679e-09 6.64485317688499e-09 4.48775355861688e-09 -1.77753410277107e-09 8.65617146348796e-09 -6.25214381563644e-09 -1.14052938324737e-09 3.41595378414842e-09 -3.01067413566318e-09 8.76532789562951e-09 1.11064819688766e-08 -7.40455882807227e-09 3.00319086245215e-08 6.72218276401438e-10 -1.6835422123664e-09 -1.2403882601531e-09 -1.35256089831725e-08 -8.58349766724917e-09 -5.48566561035478e-09 -7.84355897298275e-10 3.14341055150265e-09 6.00087259648506e-09 4.44524107908206e-09 -1.31714252591246e-09 -2.73706224855578e-10 -3.42853411091577e-09 1.06408374244661e-09 6.20622378107325e-09 2.56384152461125e-08 -2.00826987303887e-08 -6.73289240666275e-09 1.15014606323828e-07 2.23259222124927e-08 -4.1729501214968e-10 -3.34830823297389e-08 2.83659512847561e-09 5.19442971123108e-09 -2.56559059135841e-08 2.13466607672369e-08 5.67844472074945e-09 2.26043298691302e-09 -3.046776925143e-09 -5.58446560303878e-09 -1.3316112383363e-08 -4.73441280557504e-08 8.5229392063456e-09 -1.09899399892421e-08 -9.40412568201074e-09 -5.85464947178869e-09 2.28103070419272e-08 -4.7623944650122e-08 -1.10051573901781e-08 1.25108652544202e-08 -1.12197045393516e-09 2.20898700593622e-09 4.29802944301928e-09 -5.11871552267698e-09
"R2011" 2.18973949635923e-09 -1.72876371581813e-09 2.85673149984979e-09 -1.30852126361793e-08 1.49828960273571e-09 -1.77024323408755e-09 -3.10175655003628e-09 -1.16296774661765e-09 -1.65869606920953e-08 -6.42609511165837e-09 5.20810531794097e-10 7.68266089933673e-09 -4.30718098210069e-09 1.93494283677899e-09 -6.0318077867005e-10 1.33043180531705e-09 -2.60538399245926e-09 -3.59926832269686e-10 2.15703348862527e-09 4.14174149508653e-09 3.23721562276769e-09 -5.43327230485176e-10 -2.49402138997315e-09 1.10159234232972e-08 1.81520458492613e-09 3.33481680542385e-10 -1.15539376908122e-09 -9.16312595234466e-09 -2.14858971409096e-09 8.25033220140971e-11 4.07504501502619e-10 -1.21814867312041e-09 3.70910512360895e-11 1.87363500475415e-09 2.65689912789683e-09 -1.67870691075649e-10 1.07084284142775e-09 1.89095133082861e-08 -1.16286641416216e-09 -1.37948939628745e-08 -3.57446396834816e-08 4.50285999915445e-09 2.23259222124929e-08 7.46002901637625e-08 3.22379011362557e-09 -1.92400341904372e-08 3.74500770284148e-10 -3.92427283876854e-09 8.34264060615998e-09 3.30492708245294e-09 3.05652760494702e-09 1.08665799783503e-09 -3.48689851123942e-09 -1.7531324502474e-08 -2.86201334104327e-09 -3.27031809435776e-09 -2.72845011095701e-09 -6.12369755751109e-09 -1.08133572239328e-09 -4.78809703314018e-09 3.72959554382145e-09 -4.57390631804792e-09 3.45604565207794e-09 1.06140857459839e-08 -3.66826446607675e-10 -2.28206683913959e-09 -2.14990525141787e-09 -1.08938949016342e-09
"R2012" -1.31120013328274e-09 -1.4467340783107e-09 3.28297026848628e-10 -5.99924181962356e-10 -8.28668598742239e-10 6.1676265118013e-09 1.05279730580616e-10 4.76097479878888e-09 -2.10925307514123e-09 -7.22365577735313e-10 -1.99705391047789e-08 -5.94702397535397e-10 2.22538917647172e-08 2.88575712472478e-09 -5.36549592181875e-09 1.42221256669573e-09 -7.74770009804846e-09 -8.08191938712584e-09 1.32575735490546e-08 2.12229156963698e-10 -3.71892936968479e-09 3.19850442253065e-09 1.7589354610583e-09 -3.61597232475788e-09 5.55220390281802e-09 2.71959193373116e-09 4.41249784976912e-10 3.42655321851932e-09 1.10278858779765e-09 1.39253381493081e-09 -2.11912108132932e-09 -6.92927853156339e-09 -5.29325818818494e-09 6.43834359244804e-09 -3.22683862665545e-09 -1.22458728225006e-08 3.84532765288535e-09 2.83759744515267e-09 2.96399321903594e-09 -1.1180573933317e-08 1.01433671676445e-09 1.02432371939646e-09 -4.1729501214972e-10 3.22379011362572e-09 1.06389835596163e-07 1.1004359577913e-10 -3.17672536881549e-08 1.56879251646725e-09 7.45891457648343e-09 -7.73606209646557e-09 1.01431558615737e-08 -2.47380960867049e-08 -1.76596474609922e-08 -2.39787072379349e-09 1.2182404990545e-09 6.22181672104185e-09 1.29045876618679e-09 8.08352050700437e-09 1.98658102697773e-09 -3.11693313607707e-08 1.0707342022771e-08 -9.87562897990223e-09 3.73295223607215e-08 5.65519629058815e-09 -1.86790183139323e-08 -1.72076264427598e-08 -5.72516740390385e-09 -3.7715609072776e-08
"R2013" -4.33029716383112e-10 -8.3501960548429e-10 -1.54649702041333e-09 -8.30501630144669e-09 -1.55759397891794e-09 2.54529976949226e-09 -2.12449432351143e-10 -5.92527511216756e-09 2.48716951878139e-08 4.85633995548079e-09 2.10334127405654e-09 -2.23632249741059e-08 -7.47150211230443e-10 8.75318998118496e-09 4.76227378118543e-09 -1.6585652833309e-09 1.19170270794312e-09 -2.46436044077328e-09 1.38457399988731e-09 -1.74536724915067e-09 -7.70373707267378e-10 -4.87628640656746e-10 1.21037475227702e-09 1.98598137019912e-09 4.2734697052119e-10 -3.59665236260784e-10 2.79251179705511e-09 -6.19778685746737e-09 -5.36242313465477e-09 1.92548266202213e-09 -2.53524510005714e-10 1.72145920478439e-09 2.62007087660892e-09 -2.37903088978469e-09 4.24536248548402e-09 -8.65917326367909e-10 3.0135066385752e-10 2.21087530742872e-08 8.63766560759092e-09 -3.94016235914232e-08 1.70007050785213e-08 2.73037311428257e-08 -3.34830823297389e-08 -1.92400341904387e-08 1.10043595779412e-10 7.11246396768993e-08 -2.49854190423325e-09 -1.47861820146783e-08 -3.42327051830078e-09 -8.62703404857329e-09 -4.96705995728034e-09 -1.0845456974625e-09 1.17931209655392e-09 -3.84854602518245e-08 7.75691109264713e-09 1.19865271477375e-08 -2.25787248576925e-09 -1.23856355470001e-09 1.17692505385572e-09 2.97262619539346e-09 -4.65585364947235e-09 1.13605569795242e-08 5.48201766717009e-09 -1.43667351858964e-08 -5.27018522910032e-11 -4.75069927309736e-09 -1.26695195634248e-09 9.06059291206431e-09
"R2014" 7.40196663951968e-09 -5.33211272812013e-09 1.04691001570645e-09 -1.74560323388501e-09 7.92782830489182e-09 -8.06955549112472e-09 -5.86131231008849e-09 -8.46543300013413e-09 -3.88788751517568e-10 2.60054702986381e-09 4.03030327802376e-09 2.11126469911369e-09 -8.59424025246262e-08 8.08409984293467e-10 1.05482588261127e-08 7.68180641693705e-10 -1.25540688812361e-08 -1.20291381730062e-09 -2.49950069568219e-09 7.07872238649487e-10 -1.78490683992501e-09 1.00505782448618e-09 -4.35626090529475e-09 3.5243884899682e-10 7.08595688255757e-09 1.36995631261296e-08 -5.83332892121471e-09 1.26640548600524e-09 -4.5352956988689e-09 2.5764362527388e-09 1.30081023128371e-08 9.07914346293444e-09 -1.46657521971089e-08 3.82746990231655e-08 -7.12094966675567e-09 1.94693524876617e-08 -6.51654801712799e-09 -8.79981278471641e-10 -1.55970547481203e-08 6.1540757075532e-10 -7.26505135236511e-09 1.71576292811347e-08 2.83659512847561e-09 3.7450077028394e-10 -3.17672536881551e-08 -2.49854190423305e-09 9.26291168994779e-08 -9.20767684389336e-09 4.40443526041783e-09 1.50465365563593e-09 2.35734954408463e-09 1.65364020442479e-09 -3.66084388210634e-09 1.56684559138842e-09 -9.47621233613374e-09 -2.6242188882342e-09 4.88758079701087e-09 -2.49151978379694e-09 -3.85536963629445e-08 1.77131789014697e-08 1.38801707474386e-09 3.76621992596053e-09 7.40304143154797e-09 1.12518319889832e-08 -1.30969673161088e-08 -6.13897254932229e-10 3.49787776825353e-09 -1.64836328532059e-08
"R2015" -1.92928381117534e-09 -2.5345216212619e-09 1.36692448455069e-09 7.63891451780135e-09 3.46672412423966e-09 2.06046167797826e-09 4.01964199855625e-09 -8.15425703530754e-10 -5.20635849135245e-09 -2.91801406807872e-09 -4.49641005285319e-09 1.06491951081669e-09 1.90481498428848e-09 -3.26356000878151e-09 -2.14635450271123e-09 1.13220213549206e-09 -9.11431019457581e-10 4.11983555006827e-09 -2.06354988103577e-09 7.53466217218571e-10 -3.70176015584817e-09 3.73695609245728e-09 -2.33742314296652e-09 -2.93530341965921e-10 -1.21466248078444e-09 2.45463024882891e-09 -2.68912276325625e-09 4.02725929039305e-10 -3.15033458012284e-09 -6.29844700859701e-09 -1.4270868089128e-09 -1.286946137725e-09 5.79083112593784e-09 2.14503138071719e-09 2.44337154662151e-09 -1.17230769735436e-09 -2.21271167615167e-09 -1.04217859000575e-08 -6.03099547812046e-09 2.18102156685645e-08 -2.03663410793649e-08 -7.87806816509921e-08 5.19442971123101e-09 -3.9242728387683e-09 1.56879251646748e-09 -1.47861820146781e-08 -9.20767684389313e-09 1.79851201647423e-07 7.3977799016704e-09 -5.83552207121603e-09 4.72316962145689e-08 3.46918432690508e-08 -2.80760455736589e-08 1.0897224742305e-08 -1.2466234602403e-08 1.05486212640937e-09 6.74415891599317e-09 1.6986944701072e-10 1.02629940551352e-08 -3.03385639828649e-08 6.80488236542813e-09 9.67409472000322e-10 -1.71571644462206e-07 4.09359626454906e-08 4.83035242323783e-09 1.32447932411697e-08 1.76173651658642e-08 -9.05900979495480e-09
"R2016" 6.5636213219432e-10 -3.99405551781277e-09 1.42920889721663e-09 2.93603102376193e-09 8.62307701514248e-09 7.49948679589439e-09 -1.54427015583204e-09 -1.14912864158827e-09 1.53339744597355e-08 -2.58237791617647e-09 6.4459312453893e-09 -6.03606608173489e-09 -2.6776427055205e-08 9.1478476253159e-10 -4.18209784820233e-09 -6.04894967768247e-10 1.24517601083945e-09 1.40580165796665e-09 -5.00479894075768e-10 3.8809322092483e-09 -2.20562397314617e-09 3.58320212918016e-10 -2.42570112318497e-09 -5.00249000809683e-09 8.02802079163837e-09 -2.77571617275352e-09 -7.6033494131808e-10 2.02805251777503e-09 1.28150705927896e-09 8.10929642491176e-10 4.20780182686202e-09 -5.66738660955662e-09 -2.2954305334952e-09 4.82911288928478e-09 1.57701600777851e-09 2.95482835321241e-09 1.75962802216649e-10 -3.5041616549452e-09 -1.61278088883078e-08 -5.30540893163565e-08 2.12746126813803e-09 1.00950182292168e-08 -2.56559059135842e-08 8.3426406061598e-09 7.45891457648361e-09 -3.42327051830083e-09 4.40443526041785e-09 7.39777990167057e-09 5.02088180347472e-08 -8.10450559642074e-09 6.93790819399799e-09 1.95856226667792e-09 -6.50931259030518e-09 2.6434187402691e-09 2.39300993914158e-09 1.06978725847987e-08 8.6878505618805e-10 4.76824095474589e-09 -6.05375010878505e-10 1.74929284102356e-09 -2.23144488515212e-09 9.07840097460007e-09 5.3734789871794e-09 -1.37609046712723e-09 -1.25767606979773e-09 1.20650456619263e-09 -2.57036819728434e-09 -1.30186950604302e-08
"R2017" -1.96661831235851e-09 2.35471437944253e-08 1.31460464308082e-09 3.01084438338448e-09 7.79282608405356e-10 2.36727373738576e-09 8.4964549974559e-09 -2.17988686802424e-09 4.90528139710736e-09 3.26108672964211e-09 1.24704586198748e-09 -6.12388335347508e-09 -1.63585444146249e-09 -2.48026480376075e-09 -8.27318737396257e-10 -3.54851379187484e-08 -3.57488486114835e-09 -4.00430225536402e-09 1.88531706381597e-09 -8.93229957384826e-09 1.35706521295757e-09 2.52853067475192e-08 5.41504712386635e-09 1.8228007342372e-08 2.7498673909201e-10 4.78750068572408e-11 -2.20397808705487e-08 -1.44961518769694e-08 7.44857616759744e-10 6.28631284718021e-10 -1.64916504332814e-10 4.94630247021142e-09 5.87693222129472e-09 -3.97327681593734e-09 -1.21251258201382e-08 -1.47188851116845e-09 2.32297226126226e-08 7.04251976867153e-09 4.8050490618709e-11 1.53878358593567e-08 -1.53078963613072e-08 1.10971112231281e-09 2.13466607672369e-08 3.30492708245234e-09 -7.73606209646528e-09 -8.62703404857315e-09 1.5046536556358e-09 -5.83552207121619e-09 -8.10450559642083e-09 1.89878251469007e-07 -2.87406763874073e-10 3.55532775578887e-09 1.60766022279226e-09 5.57767448955621e-09 -4.52287473771457e-08 -1.64606211969402e-07 -2.02878083997462e-08 -3.82351677888635e-08 -1.25893774767125e-09 -6.88220861965294e-09 3.89078158173264e-09 -2.28099437762754e-08 -1.36756034036155e-09 4.56809727623043e-08 1.27772255385291e-09 5.93390902281823e-11 6.87519364027992e-09 4.52874034214761e-09
"R2018" 2.15097635975455e-10 1.76070217115411e-09 4.20741565837278e-09 1.73334315562756e-09 4.59021311249835e-11 5.11683608648851e-09 4.91997753375082e-10 1.03567736329884e-09 -5.85865890209549e-09 -1.22294563920222e-09 1.89269093188895e-10 1.86125883102323e-09 -5.63928500901722e-09 -1.63113917044778e-09 -4.59509077170458e-09 1.54020585807523e-09 -3.2852626982643e-09 -7.98625851976695e-10 3.22955927382485e-10 -9.75358365553088e-11 -1.9285857890719e-09 -1.41097277788599e-09 -2.2345015750631e-09 -1.44904421717662e-09 -2.86428081050081e-09 2.49414623171436e-09 -7.51475052815435e-09 4.68441708125038e-09 -1.08295794878659e-09 -3.50858715212756e-09 5.71996183043079e-10 6.36144952526662e-10 1.1183531891796e-09 4.67573372398205e-09 4.34747158206633e-09 -5.38662713148756e-09 3.86525428193945e-09 -2.71244752657074e-09 2.13168828698464e-10 -3.11289550700435e-09 -1.21054179641242e-08 -6.79994728688759e-09 5.67844472074955e-09 3.05652760494673e-09 1.01431558615734e-08 -4.96705995728028e-09 2.35734954408444e-09 4.72316962145686e-08 6.93790819399816e-09 -2.87406763874062e-10 9.79993288100269e-08 3.38947764907927e-08 -8.43131667808059e-08 2.32028095744588e-09 2.92598020858143e-09 6.56232175663031e-09 -2.21621844250189e-08 2.20821205551674e-09 9.28482603747412e-09 -4.40644655910305e-08 1.2703634972641e-08 -5.4044384731174e-09 -8.26797876049074e-08 3.03951016572752e-08 2.08603503179059e-09 1.36667677549547e-08 2.38505627469136e-08 -5.81813821204653e-08
"R2019" -4.09944659479503e-09 2.34922956743091e-09 -1.80869072389508e-09 3.78117255942004e-10 -1.18823863507442e-09 2.43644275800905e-09 5.00982711139192e-09 -1.21284360742432e-09 -8.29244740569266e-10 -7.37018089893711e-10 1.24567232019659e-08 -9.23490176841923e-10 -8.33189115862416e-09 -1.50451738373649e-09 -2.98492068322556e-10 -8.93586439517616e-10 -7.53387319340283e-10 -6.69606562897745e-09 3.44062136501249e-09 -1.18015147064675e-09 -4.35920518378639e-10 -1.53086554990351e-09 1.76490973447731e-09 3.94196739977033e-10 -5.35649378214046e-10 -1.38469502624315e-08 2.29554620229806e-09 4.44109166918352e-10 -4.82602605320505e-09 -4.19620330410507e-09 3.6343983385133e-09 5.85161284225734e-09 6.59086056635856e-09 -1.06668788610303e-09 1.53218439436229e-09 7.87627156892388e-10 -3.37583309517604e-09 2.46743753415366e-10 1.9079969094323e-09 -1.3770966477105e-09 -6.158652398893e-09 -1.15391217716855e-08 2.26043298691306e-09 1.08665799783401e-09 -2.47380960867045e-08 -1.08454569746248e-09 1.65364020442505e-09 3.46918432690518e-08 1.95856226667769e-09 3.55532775578921e-09 3.3894776490793e-08 1.19598763564365e-07 -8.86011738300992e-08 3.83687821469253e-10 -6.79917312766427e-09 -3.03586241726474e-09 -1.58946933643472e-09 -2.53612923714776e-09 8.62909193772631e-09 4.31439620212176e-10 -1.18018625583005e-09 5.6528883732923e-09 -3.57558032905139e-08 9.31218444337617e-09 8.13086507659581e-10 -2.92301753433341e-08 -4.56093685515072e-09 1.61046122153739e-08
"R2020" -5.43360091474923e-10 -2.92553143022283e-09 -3.07303230110985e-09 1.96141137099338e-09 6.39391318407228e-10 -2.42222390623885e-09 -1.0124773361366e-09 -1.83614020121667e-09 6.02759711595926e-09 1.50606861126031e-11 1.16559139074243e-09 -2.11477459775588e-09 1.56313981284878e-09 5.73953665663873e-09 1.87217833143145e-09 -9.97267523521678e-11 7.7460763809433e-09 5.60573553924139e-09 -1.06320264039471e-08 1.981634467823e-10 -2.9660318923405e-09 1.89582275931477e-09 2.62912853975457e-10 -2.75426449330891e-09 -4.68486248678162e-09 1.20261628424431e-08 2.14514053154725e-09 6.06955719361854e-10 -3.95433408442327e-09 4.28480735924007e-09 -2.00212815675976e-09 -3.34651604076086e-11 1.59332248564049e-09 -3.10767622308425e-09 -4.44157942205676e-09 6.52824086833131e-09 7.81780106502988e-09 -1.62388038794316e-09 4.42940641625442e-09 7.83722396865084e-09 1.05412653636352e-08 -8.6442346328883e-09 -3.04677692514288e-09 -3.48689851123906e-09 -1.76596474609922e-08 1.17931209655418e-09 -3.66084388210635e-09 -2.80760455736596e-08 -6.50931259030523e-09 1.60766022279219e-09 -8.43131667808055e-08 -8.86011738301008e-08 1.74828566536089e-07 1.30921886335213e-10 8.44029785568386e-10 -4.86462305587261e-09 1.06619829564094e-08 -9.90476876946349e-10 4.73563757787503e-09 -1.3964131604799e-08 -1.20075931046436e-08 5.07905183810044e-10 4.60499912184953e-08 -1.98133336635241e-08 9.00150217479531e-09 8.6209799685554e-09 9.93817313650982e-10 1.94327199797971e-08
"R2021" -7.90659167344135e-10 2.29365968284282e-09 -1.15999298943182e-09 1.28091137241229e-08 5.50784341795972e-10 -2.96040373166928e-09 7.48245400680484e-09 2.92142637176165e-09 4.64345635922037e-09 -1.61795387550974e-09 -8.76397708502593e-10 6.05365873923449e-09 1.27113329800148e-09 -4.66856693483254e-09 -7.40857502698532e-10 -8.85568722070469e-10 1.31930291861808e-09 1.60342356383449e-09 -2.125602429531e-09 2.22534117381367e-09 -1.70527047585913e-09 4.58503708165961e-10 1.11123170457821e-09 -8.87654685735674e-09 -9.50297972283249e-10 4.29626383206709e-10 -1.74049725809518e-09 1.01172194591981e-08 5.21414837154409e-09 -3.14651879444921e-09 3.21725707362911e-10 -4.01817755569523e-10 -2.33573260253254e-09 -3.5557069782971e-10 -6.86837826255635e-10 1.07510873797187e-09 -6.76098842868944e-10 -6.27665231759337e-08 -6.0489972631442e-09 2.52908146127185e-08 -1.34246250847669e-08 -1.53208315918705e-08 -5.58446560303873e-09 -1.75313245024735e-08 -2.39787072379351e-09 -3.84854602518249e-08 1.5668455913885e-09 1.08972247423049e-08 2.64341874026914e-09 5.57767448955634e-09 2.32028095744588e-09 3.83687821469557e-10 1.30921886335265e-10 7.40214557395355e-08 -5.43944404811356e-09 -5.81617273641883e-09 3.63543624051456e-09 -1.10064345208202e-09 1.57286337468305e-10 1.99753876280046e-09 -7.7272409716895e-10 1.25028791543991e-08 -4.07896667088956e-09 8.19944701765751e-09 5.54642368774484e-10 4.9311028294143e-09 4.75216945948835e-10 -6.81054538187197e-09
"R2022" -4.18467187755869e-10 -9.74674059357383e-09 2.04300619495546e-09 -8.83494845180985e-09 6.94704565394649e-10 -3.24107040409692e-09 -3.74097345871735e-09 9.4793112290305e-10 2.1888064237408e-09 1.60590294524117e-09 9.02959753239561e-10 5.8261568252224e-10 1.23147104219401e-08 2.271365982585e-09 -4.66419592166952e-10 7.51956429748702e-09 4.33607735346241e-09 2.47829212886139e-09 2.37367645441969e-09 1.41415074979178e-09 -1.1330978919021e-08 7.17782748671431e-10 5.07644681932751e-09 2.79212344407696e-09 4.06447428017726e-10 -8.33232866688498e-09 5.91043559604595e-09 1.5876139081929e-10 -5.19693917142815e-09 6.14232125390449e-10 6.83894209335744e-10 -4.25158809193302e-09 3.75707803274536e-09 -5.03803639709581e-09 2.69941347873868e-08 -3.03704600180497e-10 1.1166007473013e-08 1.0942519586891e-08 2.37777455146995e-09 -1.08828049348988e-08 2.70470903359911e-08 -3.26955199686999e-09 -1.33161123833629e-08 -2.86201334104256e-09 1.21824049905468e-09 7.75691109264693e-09 -9.47621233613423e-09 -1.24662346024039e-08 2.39300993914156e-09 -4.52287473771449e-08 2.92598020858159e-09 -6.7991731276642e-09 8.44029785567545e-10 -5.43944404811371e-09 2.04554984518614e-07 3.67100236903306e-08 -1.00335700102078e-07 1.5848813633609e-08 -1.10474343338231e-08 -7.85259610709688e-09 1.78968402232214e-08 -3.67258766340963e-08 -1.24667959067215e-08 -1.09759905356138e-07 3.92625057997906e-11 -8.85370777221442e-10 3.89991701793793e-09 2.60336974731232e-08
"R2023" 3.20532068428837e-09 -4.28807497341822e-08 -8.44241665994799e-09 2.27340930342722e-10 8.58017360952752e-10 5.65834465790811e-10 -6.51774664673166e-09 -1.60876174844835e-09 5.31227807965662e-08 -3.41615048427012e-09 4.09441722596939e-09 -4.24427241993679e-09 -5.45474546889709e-09 4.75718260735558e-09 4.41434949195795e-11 2.05058367656645e-08 -1.17605469176636e-08 -3.81923338887632e-09 8.15498937652824e-09 5.03444007188756e-09 -1.08957316657929e-09 -1.27464944166903e-07 2.13203601791781e-08 -1.6319647389815e-08 -4.73210588385856e-09 1.2917329309498e-08 4.3849904847456e-08 1.17000554891491e-08 -1.78333242107943e-08 1.64190700291763e-09 -1.00622189915327e-10 -2.64359360605394e-09 1.78293749523101e-09 1.02437919881256e-08 1.12454153950358e-08 2.40290149752209e-08 8.4268548340821e-09 -6.79297932213372e-09 -9.44698993720802e-10 -1.254263441175e-08 1.71903917662289e-08 -3.88853925149405e-09 -4.73441280557506e-08 -3.27031809435736e-09 6.22181672104176e-09 1.19865271477375e-08 -2.62421888823416e-09 1.05486212640932e-09 1.06978725847986e-08 -1.64606211969401e-07 6.56232175663039e-09 -3.03586241726492e-09 -4.86462305587251e-09 -5.81617273641899e-09 3.67100236903309e-08 2.73343327258284e-07 -2.07643281357095e-08 -8.48064931536278e-09 2.19181810743957e-08 1.57084643314935e-08 -9.32633557664945e-08 5.19729545340066e-08 1.59104557607495e-08 -4.82455369871064e-08 1.99159321258575e-09 4.37051346190459e-09 -1.31734404715791e-09 -2.25787942675051e-08
"R2024" -7.98660972628022e-10 4.12984772879383e-09 4.71672605479441e-10 2.41159103799335e-10 -1.94675503125232e-10 1.26366898212455e-09 3.33509291481545e-09 1.85670578304612e-09 -1.56368057261387e-08 -8.28297253466926e-10 -7.27562179147934e-10 2.56269216870734e-09 -7.1871440821504e-09 -1.38868111964278e-09 4.99886786117468e-11 1.3354980590896e-09 5.76295381105308e-09 2.03641172710897e-09 -6.71594413371975e-09 2.06737294481591e-09 9.2118124821453e-09 2.14808062988544e-08 -1.54563459726254e-08 4.33437069563302e-10 3.1823415554884e-09 -2.4010655639436e-09 3.34993795221535e-09 -3.27575681562697e-09 2.29169111690354e-09 -2.22532149327153e-09 2.60613852748312e-10 4.32024412456582e-10 -3.25678092142938e-09 4.57810564785695e-09 -5.91794883260626e-09 5.00152016308172e-09 -4.65315354474733e-08 -5.6341257136271e-09 -1.2363291378952e-09 -1.17897197285465e-09 2.46868240340863e-09 9.64077269693997e-10 8.52293920634556e-09 -2.72845011095721e-09 1.29045876618672e-09 -2.25787248576944e-09 4.88758079701091e-09 6.74415891599325e-09 8.68785056188355e-10 -2.0287808399746e-08 -2.21621844250188e-08 -1.58946933643426e-09 1.06619829564094e-08 3.63543624051437e-09 -1.00335700102078e-07 -2.07643281357094e-08 1.37955667308199e-07 1.11908000460019e-08 -2.65939453704402e-09 1.86875816473797e-08 -1.11171038178676e-08 8.23701380526228e-10 2.06810070877079e-08 2.54992008308773e-08 -1.86676486970965e-09 -2.32846162609832e-09 -1.6073810444857e-08 -4.35910438368843e-09
"R2025" 4.89937101386238e-09 7.40383771299356e-09 -5.50057033548724e-09 9.90725951029819e-10 -2.09940313959953e-09 -6.04812511048916e-09 2.73521970447764e-09 5.33777877789386e-09 -8.10826091268806e-09 -4.75546249469393e-09 -4.77936963726493e-09 1.03130819148212e-08 8.30366188609791e-09 -1.34894312890285e-09 9.36162033863605e-10 -5.55208565537485e-09 4.60089326973117e-09 3.99887710466177e-09 -1.78255176435411e-09 1.4006601869126e-09 5.03871255966924e-09 2.8084064669563e-08 8.69316727452576e-10 -9.09732221051522e-08 -1.72872730795859e-09 -3.82538346665321e-09 5.29917525008695e-10 6.04909097150278e-08 4.74964153031146e-09 -1.4087020500644e-08 3.64508798220418e-10 -2.46927396108924e-09 -6.23125687315113e-09 -2.33295834544527e-09 3.16864989138954e-09 -1.1248180247553e-08 -1.19810806163054e-08 5.03752720277559e-10 -4.2908923397164e-10 -9.62003043434902e-09 1.56046007840723e-08 3.89131258753616e-09 -1.0989939989242e-08 -6.12369755751218e-09 8.08352050700432e-09 -1.23856355469958e-09 -2.49151978379687e-09 1.69869447010324e-10 4.76824095474612e-09 -3.82351677888632e-08 2.20821205551683e-09 -2.53612923714759e-09 -9.90476876947525e-10 -1.10064345208145e-09 1.5848813633609e-08 -8.48064931536276e-09 1.11908000460018e-08 1.7306593139999e-07 -3.30827164743723e-09 -8.22434712762944e-09 2.51643735492293e-08 -1.05995947580556e-07 -3.69529717737731e-09 -1.92635855417338e-08 -1.77814885396143e-09 -1.76950467308409e-09 -4.68231783465451e-10 -1.56369834724751e-09
"R2026" -4.27279562829998e-10 2.0319445467618e-09 -7.51699835505667e-09 7.30303103441171e-11 -2.59685155567288e-09 6.49145085450088e-10 -2.79972344023539e-11 2.5348927153583e-09 5.29489405658231e-09 -1.52099392241984e-09 2.12857959996262e-08 1.46753656560512e-10 1.79090671893668e-08 -2.09512507924065e-09 -4.29021853354875e-10 -4.23528687939852e-09 -1.19151335503681e-09 -1.72853661386216e-08 3.17644035893712e-09 6.37043271059799e-10 4.79770062262168e-09 -1.32739581779263e-08 4.88771737696757e-09 2.00046766868846e-09 -4.49406484353087e-08 1.25035903616014e-08 1.7329716311277e-08 -1.18049695242424e-09 6.10106283628342e-09 -2.27129828839763e-09 5.35944553966408e-09 -4.92666294546932e-09 1.72505200587591e-09 -1.13360075197955e-08 -9.42568953674797e-10 -1.51503611696347e-08 2.53178936029166e-08 -8.52775161093002e-11 1.94378260466858e-09 3.67867994202156e-09 8.55754794046007e-11 -7.45053958526165e-09 -9.40412568201064e-09 -1.08133572239288e-09 1.98658102697727e-09 1.17692505385574e-09 -3.85536963629444e-08 1.0262994055135e-08 -6.05375010878579e-10 -1.2589377476715e-09 9.28482603747424e-09 8.62909193772618e-09 4.73563757787502e-09 1.57286337468494e-10 -1.10474343338226e-08 2.19181810743957e-08 -2.65939453704442e-09 -3.30827164743708e-09 1.04589856538047e-07 -5.44796786391335e-08 -4.33778261266146e-08 9.1636345259417e-09 -7.36556479353748e-09 4.98140582597153e-09 4.43156328532568e-09 6.88479237456086e-10 3.02017043671768e-09 -8.83291121489861e-09
"R2027" 1.3630365171349e-09 6.74741980841895e-09 -4.15748266077523e-10 -2.14523144325148e-09 1.34431712654772e-09 -9.11722993500777e-10 -7.42566730284513e-10 -1.30768648450028e-09 2.77401168719516e-09 -1.99395585724407e-09 -5.84964024586458e-09 -2.31657238064699e-09 2.8334273350065e-09 2.63843713373253e-09 7.13160982250609e-10 -2.18504583662142e-09 -1.64844253936814e-09 6.82182874337419e-09 4.30937664596263e-09 2.89380252528807e-09 2.99836331791107e-09 -1.08061766148535e-08 2.45328592044276e-09 7.80343584128039e-09 1.35744726774284e-08 -2.41567162739983e-08 1.07728338065579e-09 -8.57477926260756e-09 -1.382959500575e-08 -2.50045027598548e-09 5.52857977668092e-09 -3.87854007922616e-09 2.45606446873659e-09 7.46093273431524e-09 1.28270321207081e-09 -3.26617737352822e-09 -4.41531678591164e-08 -2.03746545056403e-09 -7.16289532904258e-09 -1.80462136647749e-09 6.56138309034958e-10 3.91790852990306e-09 -5.85464947178866e-09 -4.78809703314016e-09 -3.1169331360771e-08 2.97262619539399e-09 1.77131789014701e-08 -3.03385639828631e-08 1.74929284102408e-09 -6.88220861965166e-09 -4.40644655910306e-08 4.31439620209971e-10 -1.39641316048e-08 1.99753876280028e-09 -7.85259610709797e-09 1.57084643314933e-08 1.86875816473784e-08 -8.22434712762964e-09 -5.44796786391357e-08 2.34896494401248e-07 -1.16165303895515e-08 1.06065898565035e-08 3.15347146149857e-08 -1.84782831994313e-08 -2.07047645083287e-08 3.57832874658821e-09 -8.8681555310306e-09 3.61141401688861e-08
"R2028" -1.54400402666319e-09 2.75583360541487e-08 1.2234909883667e-08 -1.04805826479755e-09 1.70173743730622e-09 -9.22640901404817e-10 -2.58493280581659e-09 -5.74027424253015e-09 -3.75821470465559e-08 -3.28250614242635e-10 -1.24947283622349e-08 5.85699808483168e-09 1.10785712122391e-08 6.35459327512757e-09 -1.76083087396942e-09 1.62089386583225e-08 -9.56813798217687e-09 2.56322694928001e-09 1.0522783442214e-08 1.83298134026101e-09 -1.79819670893944e-08 6.75492744071225e-08 4.32070103367896e-09 -2.68005329709956e-09 1.20406748768418e-08 7.60937686104346e-09 -1.13813044417757e-07 6.29444250031554e-09 -7.2631372740793e-11 1.76191061850509e-09 -2.77484168058992e-09 1.48639026883692e-10 5.28120958101497e-09 -4.16862714404367e-09 1.35590364933366e-09 -8.232995319371e-08 -7.91978807038542e-08 1.95878134012002e-09 -1.04544273161735e-09 -1.74803274897754e-09 -5.75466620917708e-09 5.51654293146328e-09 2.28103070419268e-08 3.72959554382161e-09 1.07073420227706e-08 -4.65585364947174e-09 1.38801707474378e-09 6.8048823654284e-09 -2.23144488515214e-09 3.89078158173246e-09 1.27036349726409e-08 -1.18018625582906e-09 -1.20075931046426e-08 -7.72724097169136e-10 1.78968402232205e-08 -9.3263355766495e-08 -1.11171038178675e-08 2.51643735492301e-08 -4.33778261266149e-08 -1.16165303895521e-08 3.17512542498723e-07 -2.81305468023658e-08 -4.32649175097259e-08 1.11542495972595e-08 -1.53169354887227e-08 -5.91103151671037e-09 4.85430052004593e-09 3.01125062155437e-08
"R2029" -1.68007956824766e-09 -3.9891670269822e-09 2.41205290735371e-09 2.82375681213336e-09 2.05745269127534e-09 2.03467396044313e-09 2.74944984160407e-09 -8.42892533694371e-09 1.58667673730201e-08 -6.76866362272117e-09 7.32133924351252e-09 1.75014096775728e-09 -1.35715187095037e-08 7.89691148297701e-09 -7.44160913234346e-10 1.26172020478152e-08 2.01798719436265e-09 -2.0112843084899e-09 -2.90019335041355e-09 1.15290889485032e-08 -9.01699160905608e-10 -2.42392470892555e-08 -8.2139588890269e-09 4.31246270051938e-08 -4.46823634350507e-10 2.65136724528385e-09 -1.23631891669495e-09 -4.38991898958818e-08 -3.147663118671e-09 3.45545308051514e-09 2.26362850247859e-09 1.29956688250721e-09 7.7460612155324e-09 6.56508803503141e-11 9.72644691135238e-10 5.88031798222023e-09 5.61517061226787e-09 -3.34353524477399e-08 -5.00759076578349e-09 3.32642055326176e-09 -4.50938163942999e-08 -2.20484785563519e-09 -4.76239446501224e-08 -4.57390631804876e-09 -9.87562897990256e-09 1.13605569795245e-08 3.76621992596067e-09 9.67409471999335e-10 9.07840097460009e-09 -2.28099437762752e-08 -5.40443847311789e-09 5.65288837329355e-09 5.07905183810557e-10 1.2502879154399e-08 -3.67258766340955e-08 5.19729545340065e-08 8.2370138052662e-10 -1.05995947580557e-07 9.16363452594166e-09 1.06065898565027e-08 -2.81305468023651e-08 2.5144866398121e-07 1.27435777288789e-08 2.08262241360945e-08 3.69527068509774e-09 -2.80037986413733e-09 -7.7123435445137e-09 5.14859353085039e-09
"R2030" 3.49264521693254e-09 1.55426909589835e-09 -9.23806450161763e-09 -3.40688176855737e-09 -6.48662106291918e-10 -2.69066736873098e-09 -5.38506522467686e-09 3.41852431032371e-10 9.95279657556482e-09 3.18021215324509e-09 4.91241472236203e-09 -4.91094543147008e-09 -1.40936860206649e-08 -9.03830040658067e-10 1.44752995749558e-09 -2.04094606766807e-09 -6.64260979087362e-10 -1.03324454817784e-08 3.90183082379385e-09 1.44505234752301e-09 1.34672083176919e-09 -1.19005914104631e-08 6.27035335735957e-09 -7.82499644692908e-10 2.54978237194222e-09 -1.01869926604082e-08 8.44914791437174e-09 -1.4359716852473e-09 -7.21542397511844e-09 1.2933179078656e-09 3.3988972955757e-09 4.70751801906612e-09 -1.28704616531283e-09 1.18851467353787e-08 -2.24244637321778e-08 1.63480517233372e-08 1.01254686953447e-08 4.14595180977049e-09 -2.06738364504527e-09 -1.73377972586341e-08 6.19712892452674e-09 4.40225844635632e-08 -1.10051573901782e-08 3.45604565207816e-09 3.73295223607215e-08 5.48201766717012e-09 7.40304143154807e-09 -1.71571644462205e-07 5.37347898717949e-09 -1.36756034036155e-09 -8.26797876049079e-08 -3.57558032905136e-08 4.60499912184954e-08 -4.07896667088955e-09 -1.24667959067213e-08 1.59104557607495e-08 2.0681007087708e-08 -3.69529717737718e-09 -7.36556479353753e-09 3.15347146149851e-08 -4.3264917509726e-08 1.27435777288791e-08 3.66430853376614e-07 -2.95421222662178e-08 -8.31134396293528e-09 -6.16664807893745e-08 -9.36370323785949e-08 -7.56546813845297e-09
"R2031" -7.46179928608226e-10 1.01379320104274e-08 -1.3987661035791e-10 6.15940923427786e-09 -1.59937298077358e-09 1.06378110532787e-10 6.92307928725106e-10 -4.11184943559333e-10 -5.34115640272417e-09 -2.42901322704982e-09 -3.95514805132213e-09 3.97751137619915e-09 -6.46579870617544e-09 -6.35023025316817e-09 1.34067426862144e-09 -3.6567038027786e-09 -6.78120674985801e-09 3.49912220875863e-10 -5.94371044920653e-10 -1.15057392758719e-09 1.70954756975588e-09 8.94538267325908e-09 6.12087192519887e-10 8.16515384908354e-11 -3.05121409353236e-09 7.73035205254521e-09 -1.26207192557569e-08 3.80153090860992e-10 9.83557447772533e-09 -4.61152131108553e-10 -1.3799414718433e-09 2.07634558833452e-09 -2.96975025194255e-09 2.66463560413659e-09 -4.02993986256736e-08 -5.17962140810824e-09 -1.4532012052842e-09 -6.94549674493925e-09 -5.26994187029865e-09 2.04182050009617e-08 -8.20729299395144e-08 -1.82488999230531e-09 1.25108652544202e-08 1.06140857459847e-08 5.65519629058787e-09 -1.43667351858963e-08 1.12518319889831e-08 4.093596264549e-08 -1.37609046712716e-09 4.56809727623042e-08 3.03951016572753e-08 9.31218444337557e-09 -1.98133336635238e-08 8.19944701765766e-09 -1.09759905356137e-07 -4.82455369871063e-08 2.54992008308771e-08 -1.92635855417348e-08 4.98140582597136e-09 -1.84782831994312e-08 1.11542495972592e-08 2.08262241360944e-08 -2.95421222662176e-08 1.72499062714006e-07 -1.23853945352588e-10 7.48562148267035e-09 -3.5923254149945e-09 -3.64931426477913e-08
"R2032" -2.75030258860377e-10 -1.37671118717388e-09 -2.31440267607765e-09 9.12341287217175e-10 -1.59433025167186e-10 -3.64823114871545e-10 -9.62377556069936e-11 -2.11900708989081e-10 2.10206879592671e-09 -8.71202882241194e-10 5.51618065963449e-09 2.18053933513272e-10 -2.40026922736675e-10 -9.4419759613874e-10 -6.0185591150273e-11 -8.66018669622053e-10 -4.87595337259339e-10 8.97178485397703e-10 -3.2042363293035e-09 2.22935945513944e-10 1.01544756894789e-09 -2.47024805232742e-09 -5.45175660985997e-11 1.17485271559359e-10 -2.684695225505e-09 9.81430434354532e-09 2.70515298926153e-09 -6.14279173770083e-10 4.93468066590232e-10 2.71771766304707e-10 -2.24228708525796e-08 1.7674215609804e-09 1.88640176887503e-09 -2.766258585005e-09 1.97500933113147e-09 6.83922942061554e-09 8.05906880867521e-09 -1.56760766170587e-09 7.09673664032652e-09 1.11862319752541e-09 -4.25932189794317e-10 -6.03735419336878e-09 -1.12197045393513e-09 -3.66826446608181e-10 -1.8679018313932e-08 -5.27018522908815e-11 -1.30969673161088e-08 4.83035242323777e-09 -1.25767606979749e-09 1.27772255385269e-09 2.08603503179039e-09 8.13086507659768e-10 9.00150217479469e-09 5.54642368774078e-10 3.92625057988562e-11 1.99159321258578e-09 -1.86676486970932e-09 -1.7781488539614e-09 4.43156328532655e-09 -2.07047645083282e-08 -1.53169354887229e-08 3.69527068509643e-09 -8.31134396293533e-09 -1.23853945352668e-10 5.81005597414369e-08 5.89471152430056e-09 2.84434349479467e-10 3.0713251079284e-09
"R2033" 2.01509705839465e-09 5.37993391234146e-09 1.98564881709353e-09 1.85188704704503e-09 -8.03453125601994e-10 6.29894621685747e-10 -1.86513313157932e-09 2.43444207628444e-09 -3.33983700475565e-09 -1.27069127348945e-09 -4.08412564579904e-09 1.53975047087009e-09 4.28945279496266e-09 -1.42833648905241e-09 -1.22409964884343e-09 1.0420494967328e-10 -1.89194655122728e-11 8.25055634422424e-09 -3.79274187280333e-09 1.39592771385622e-09 3.64342533153412e-09 -2.70489887392828e-09 -4.1893519316609e-09 2.28097816147932e-09 4.02950649691727e-10 1.20250733511905e-09 -2.26909037009409e-09 -9.86356939892483e-10 3.25564517544222e-09 2.73214639348213e-10 -1.76717128129387e-09 -6.07763306755464e-09 -3.11932895343972e-09 1.13306611695521e-09 4.87338607792409e-09 -1.09901257158209e-10 2.65920844164966e-09 -5.08924354010702e-09 -1.22652336490921e-09 9.26710635722482e-09 -7.39803344275853e-10 -1.82727403104068e-08 2.20898700593623e-09 -2.28206683913934e-09 -1.72076264427594e-08 -4.75069927309732e-09 -6.13897254932277e-10 1.32447932411692e-08 1.20650456619268e-09 5.93390902281894e-11 1.3666767754955e-08 -2.92301753433353e-08 8.62097996855511e-09 4.93110282941448e-09 -8.85370777221903e-10 4.3705134619047e-09 -2.32846162609784e-09 -1.76950467308394e-09 6.88479237456071e-10 3.57832874658841e-09 -5.91103151670975e-09 -2.80037986413779e-09 -6.16664807893745e-08 7.48562148267048e-09 5.89471152430041e-09 5.95702447670553e-08 3.64644509920885e-08 -3.97835671525116e-08
"R2034" -8.96455632532918e-10 3.41151314358188e-09 1.01311080340824e-09 6.97039203504186e-10 -1.25470234675529e-09 1.97507712356528e-09 -6.62665792450508e-11 1.46301323879465e-09 -1.58799065906254e-09 -6.24515892041759e-10 -3.36276794236324e-09 1.26695023621727e-09 2.30853059269085e-09 2.50674333849462e-09 -1.74476369285822e-09 -2.46465925217098e-10 2.47721739878523e-10 3.33229347664024e-09 -2.50204214845566e-09 -9.98882904380802e-10 -1.21095890706757e-09 -1.25950384109391e-09 -9.18084813597096e-10 -1.20007617137098e-09 -2.63668987162594e-09 5.82353942980718e-09 -4.75118499936183e-09 3.90171925007029e-09 1.10891188156343e-09 2.19371258427023e-09 1.42742170500069e-12 -2.02599467178128e-09 -1.35547927832639e-09 -4.94746207759931e-10 1.99569209660924e-09 -3.22162847989545e-09 3.5113817956603e-09 -4.64694815985798e-10 2.64092941540341e-09 7.02850730332038e-09 1.22678164815198e-08 -1.16018430815526e-08 4.29802944301928e-09 -2.14990525141784e-09 -5.7251674039039e-09 -1.26695195634243e-09 3.49787776825356e-09 1.76173651658644e-08 -2.57036819728416e-09 6.87519364027997e-09 2.38505627469137e-08 -4.5609368551511e-09 9.93817313650926e-10 4.75216945948811e-10 3.89991701793768e-09 -1.31734404715786e-09 -1.60738104448572e-08 -4.68231783465371e-10 3.02017043671765e-09 -8.86815553103004e-09 4.85430052004593e-09 -7.71234354451322e-09 -9.36370323785952e-08 -3.59232541499435e-09 2.84434349479226e-10 3.6464450992088e-08 6.32630545151454e-08 -4.1495791548279e-08
"R2035" -9.85875557567572e-10 -8.16710009013399e-09 1.21721423171907e-09 -4.29441560344492e-09 9.98152238747765e-10 -7.56975268940536e-09 1.54436968530873e-09 -4.05258305175833e-09 6.12061473967749e-09 2.28964477326527e-09 4.4394979635848e-09 -1.01632873320185e-09 2.23219016408057e-08 1.65098101414937e-10 5.44313089210805e-09 -1.01079099723114e-09 5.63862428764592e-09 4.75621660304872e-10 2.54193864222101e-09 -1.10228700141044e-09 2.21093363192002e-09 9.23917616760422e-09 3.54849173014677e-09 2.44928273848154e-09 4.22812964860338e-09 -5.88522114612893e-09 6.01997873079858e-09 -6.43940679320172e-09 4.54267874045302e-09 8.47146930977141e-10 -3.89492817681922e-09 1.55224026049058e-09 4.32833879544427e-09 -2.11666662118808e-08 9.15751168222371e-09 -9.80093406961501e-09 -1.55049853247186e-08 7.84384959274476e-09 2.95702412350935e-10 1.10707183364466e-09 8.07537708582883e-09 1.51982472516066e-08 -5.1187155226771e-09 -1.08938949016357e-09 -3.7715609072776e-08 9.06059291206447e-09 -1.6483632853206e-08 -9.05900979495466e-09 -1.30186950604303e-08 4.52874034214769e-09 -5.81813821204652e-08 1.61046122153737e-08 1.94327199797971e-08 -6.81054538187207e-09 2.60336974731229e-08 -2.25787942675049e-08 -4.35910438368794e-09 -1.56369834724761e-09 -8.83291121489852e-09 3.61141401688864e-08 3.01125062155442e-08 5.14859353085078e-09 -7.56546813845281e-09 -3.64931426477911e-08 3.07132510792834e-09 -3.97835671525117e-08 -4.14957915482794e-08 1.4123879720255e-07
