# Supplementary material for: NODDI and Tensor-Based Microstructural Indices as Predictors of Functional Connectivity
Source: PLoS One. 2016 Apr 14;11(4):e0153404. doi: 10.1371/journal.pone.0153404 (PMC4831788; doi:10.1371/journal.pone.0153404)
Supplement: S1 Data — a) Functional connectivity matrices, both fMRI and EEG connectomes across all subjects, in the form of precision matrices and b) structural brain connectivity matrices across all subjects and microstructural indices. Columns and rows are named according to the corresponding brain region that represent. (ZIP) [file pone.0153404.s001.zip › DATA/EEG/49/precShr_EEG_wholeTS1_4.txt]

"C1001" "C1002" "C1003" "C1005" "C1006" "C1007" "C1008" "C1009" "C1010" "C1011" "C1012" "C1013" "C1014" "C1015" "C1016" "C1017" "C1018" "C1019" "C1020" "C1021" "C1022" "C1023" "C1024" "C1025" "C1026" "C1027" "C1028" "C1029" "C1030" "C1031" "C1032" "C1033" "C1034" "C1035" "C2001" "C2002" "C2003" "C2005" "C2006" "C2007" "C2008" "C2009" "C2010" "C2011" "C2012" "C2013" "C2014" "C2015" "C2016" "C2017" "C2018" "C2019" "C2020" "C2021" "C2022" "C2023" "C2024" "C2025" "C2026" "C2027" "C2028" "C2029" "C2030" "C2031" "C2032" "C2033" "C2034" "C2035"
"R1001" 2.58735677819113e-08 -3.32423400493362e-10 5.58354581252902e-10 3.40730348212412e-09 -4.60981565307149e-10 -1.37937389008461e-08 -8.65489996006539e-09 6.9808132105182e-09 -1.81740725875191e-09 -6.1442630240035e-09 -6.77972998089956e-10 6.73558369570382e-09 -5.91520862756208e-09 -9.81294703878194e-09 1.08734608733544e-09 -3.67436129296275e-09 -4.41490982170799e-09 -8.19441456305567e-10 1.672746832359e-09 -7.24547447852305e-10 2.608104919485e-08 3.87750238935296e-09 -3.17752798870894e-09 6.84073530395068e-10 2.4405956555741e-09 -2.12378751236372e-09 1.88019195582539e-09 -2.80380842333107e-09 2.21476748503406e-09 -1.05123108211037e-08 8.66194797485671e-10 1.60115090090503e-09 -1.78684556931106e-08 6.25907503881007e-09 9.00908713098868e-10 7.25931969526987e-10 -1.171330662082e-09 1.15468590778909e-09 -2.00336299356488e-11 -1.343273380341e-09 1.06822174448154e-09 1.43474661978352e-09 3.04042155862912e-09 1.82372212299024e-09 -2.51093695071844e-09 3.8910755509699e-10 2.11193506174865e-09 -1.54002510773296e-09 2.2013732666757e-10 -3.14242119366737e-09 -1.27386396872818e-09 2.77883081294233e-10 1.67043764238348e-09 -3.19364879267167e-09 3.76821875791049e-09 -1.18251718819211e-09 7.09290738432625e-10 9.41974821749238e-10 3.55904741463471e-11 1.79258199090301e-09 2.66791728133223e-09 -1.02209055854173e-09 1.97604232248834e-09 -2.14105755579237e-09 1.73133522086657e-09 -4.52302067005884e-10 -8.14193338234775e-10 7.14733132626902e-10
"R1002" -3.32423400493481e-10 4.99864381434312e-08 -3.36773940313554e-09 -1.40724446498178e-09 1.02084040306929e-09 1.45407425148873e-09 2.43731576279863e-09 2.71176343125534e-10 -1.2093897606593e-08 -1.78204832266528e-09 2.42380502097072e-09 9.64994495549745e-10 1.15167998405889e-09 -6.76628551192674e-09 8.96972948703674e-11 5.47934789335377e-09 -2.49405505675103e-09 -2.03047010230934e-09 6.46199231853482e-09 1.70547069868619e-09 -7.47879290116237e-09 1.44639091087383e-08 8.63543899448288e-09 -4.3636144530483e-09 -1.03497780909658e-09 -8.16054519982628e-09 -3.92872258898166e-08 6.65179833320307e-09 5.75490081153431e-09 -8.93382368576299e-10 6.09384690525292e-10 -2.38115008634763e-10 1.13728153378984e-09 -4.00780385511603e-09 1.4106701193565e-10 -5.61944712934276e-08 -1.62162441834919e-08 -4.83349647653138e-11 4.43955712651314e-10 5.39623877293375e-09 -2.56228415036042e-09 -3.00387994045915e-09 1.89464351700239e-09 -4.50062301585984e-10 2.54239794482677e-09 -1.43268462860236e-10 -2.90932307150991e-09 4.08975501840314e-09 -4.51941987435604e-09 1.32285673416356e-08 5.17313597568055e-09 -8.02041292633457e-11 -5.85845753428923e-09 1.97928152711484e-09 2.83405092232755e-09 -2.99461977952983e-08 -9.21089900057075e-09 1.23032223720138e-08 -1.77302706432814e-09 2.12231681198906e-08 5.85306625629053e-08 -7.95474511154849e-09 -8.79231223278301e-09 1.87850130371625e-09 -3.90734302303796e-09 1.70839023410969e-09 3.04506004617815e-09 9.32815073516242e-10
"R1003" 5.58354581252934e-10 -3.36773940313515e-09 5.61663132372791e-08 1.22385667814595e-09 4.35277804633989e-11 -3.89748369321719e-09 2.87183338295799e-09 7.37140637586855e-10 2.67130352266735e-09 3.51749215528944e-09 8.02036596465404e-09 3.07409704295263e-09 -1.70256830697189e-08 2.82847459920749e-09 1.98436805848115e-09 5.75145621162444e-09 5.58833743827194e-09 2.91043105712162e-09 -6.62609186672791e-09 -2.01843044636152e-09 3.70248698487758e-10 -8.18754142069427e-09 -3.61637482385146e-08 1.73336514678164e-09 1.26558899569322e-08 -4.01230424952139e-08 -1.44073154719463e-08 -3.22040599445654e-09 -9.15399217111757e-10 -6.9124762670218e-10 2.05547994159249e-09 -2.19175910213755e-09 -2.15961776440681e-09 5.60824107959906e-09 1.29868012181369e-09 4.99327142264063e-09 -1.36731281574529e-09 -2.12589809988403e-09 8.56201701364369e-10 1.1171814093608e-09 -2.9975088766774e-09 -3.42020778130406e-09 5.98709557461614e-10 1.51384630466128e-09 -4.78958121916447e-10 -9.68085022783255e-10 3.40878967188179e-09 -1.33482838029087e-09 8.29784227894621e-10 -9.10719205100273e-09 -6.12842929711284e-10 -1.07744882933739e-09 3.31163764058026e-09 -8.23839852007973e-11 3.22821003950297e-09 1.4807809290733e-08 -5.49611668484859e-09 -5.86119169875303e-09 -9.46716936789059e-09 -2.35226869540941e-09 1.05568471139039e-08 9.81075653821473e-09 4.1221002022683e-09 -8.29288049105e-10 -1.48332619692139e-10 2.60473681141468e-10 -1.12784839893408e-09 1.47335612641456e-10
"R1005" 3.40730348212416e-09 -1.40724446498191e-09 1.22385667814564e-09 4.39030423484252e-08 -3.40189703703043e-10 1.83530459539698e-09 3.61746239845963e-09 5.38471501379692e-09 5.28024586002925e-09 -5.55016712073256e-09 1.68935836842692e-09 1.89551207747489e-09 -5.30685204230577e-09 -8.20942867523656e-09 -5.41155704422944e-09 2.01248040228751e-09 -3.76943559139557e-09 -1.85219482816392e-09 3.87736246376691e-09 -1.35609266360164e-08 -1.30010453112531e-09 -3.12232631524196e-09 3.50418330423276e-09 -2.24155877800132e-08 9.12046986404844e-10 -1.43335532129916e-09 -3.65697950764294e-09 1.13952405799652e-08 2.89935984785242e-09 -3.42862269568532e-09 1.02562782498072e-09 4.97983180180187e-10 -1.65204871692037e-09 2.75071374788111e-09 -1.97740157531796e-09 1.27457643401237e-09 -2.02681473813567e-09 -1.75759744324889e-08 -3.38452006032622e-10 5.83824509904905e-09 2.36988368754768e-09 -2.54622080253652e-09 1.64965244957884e-09 -1.50681690345651e-08 -2.35369341554099e-09 -3.34745671716306e-09 2.60036432892839e-09 -2.23081947308013e-10 -1.33463939277718e-09 -6.47633690603634e-10 -3.25943690875903e-10 1.16025544820792e-09 1.18147018841941e-09 8.81342643197101e-09 -2.57537078464749e-09 3.49637942582568e-09 6.67166604643896e-10 -1.46569202090947e-09 1.02577543244474e-09 -2.13250653811782e-09 2.40324907499414e-09 2.20292334704557e-09 -2.06816073726987e-09 3.45057407120518e-09 8.36265261288173e-11 -3.44488600831234e-10 -5.86721895164146e-11 4.75133263041445e-10
"R1006" -4.60981565307241e-10 1.02084040306937e-09 4.35277804632967e-11 -3.40189703702934e-10 2.82802673911985e-08 1.16185661005758e-08 6.29310777120506e-10 -1.3134741602815e-08 -9.2260075321295e-12 -4.85704968924156e-09 8.98562022584566e-09 2.15150119005704e-09 -2.10384317677283e-08 1.52344135407897e-08 -2.20032274811599e-08 1.94728702310548e-09 1.66050984206296e-09 1.821868152413e-10 5.95490729870912e-09 -1.31912565155832e-09 -4.65733275649185e-09 4.20242507339559e-09 -1.21646543063329e-09 -4.20634483835491e-09 4.07877572217063e-09 -7.84307466696328e-09 -1.73732946996183e-09 2.54777844422805e-09 -7.4579379976735e-09 -1.11042314644069e-09 2.02384715605648e-10 -1.62811297880474e-08 5.10770356160532e-09 3.87278285469098e-09 -5.32585782656581e-10 -1.08795030180192e-09 -3.95322583799867e-09 2.71315417657339e-09 -4.58661395880589e-09 -5.8799388194347e-09 -3.34875693228068e-10 5.67324822458739e-09 -1.15460388064982e-09 1.12505949278e-09 -5.92184609842169e-09 2.68259488556946e-10 1.01557247099605e-08 3.2511873062105e-09 6.33960018260236e-09 -7.28041861782961e-09 -5.65575623599149e-10 7.851471874573e-11 2.06107969950268e-09 -9.19869193417822e-10 2.78489722592903e-09 3.16568028327373e-10 2.40153656099444e-09 6.55197866446133e-09 -2.97701797940314e-09 9.49507832071574e-09 2.67735586149787e-09 -4.03097605450036e-09 -3.61396404407093e-09 -1.26252686587124e-09 -4.25266352955131e-10 1.64836497577923e-09 5.0294120529579e-10 -5.81431084317312e-10
"R1007" -1.37937389008463e-08 1.45407425148882e-09 -3.89748369321697e-09 1.8353045953969e-09 1.16185661005757e-08 6.85228338326753e-08 1.76846150010909e-09 -2.41681179276663e-08 3.56003287688691e-09 -1.15805628071389e-08 -2.16116953718971e-09 -3.7437985156483e-08 1.4525221447436e-09 1.41461821647972e-08 -2.33215024112021e-08 1.35212728094762e-09 1.24511606835471e-10 3.40333346559019e-09 -3.26502002817537e-09 1.2799972246839e-08 -2.53158667844255e-08 -2.08771494754767e-10 8.57787118805522e-09 -5.26318930153942e-09 -1.79992962237605e-09 -2.26933921220235e-09 -1.4734880436746e-09 6.66974683259567e-09 -7.56547868886097e-09 9.74733587534549e-09 5.12489681167652e-09 -3.81783852235419e-09 1.14174531670589e-08 2.49842213138591e-09 2.27341625992353e-10 7.94288790725157e-10 1.25649612670026e-09 -7.02448483326931e-09 -3.91386565733509e-09 -4.62843885429483e-09 1.98284262089247e-09 3.24471272053736e-09 6.43384614656963e-09 -5.94818424133654e-10 -1.70686024899299e-09 8.05387869509403e-10 3.97614357543656e-09 -3.7937994307354e-09 4.84485079122145e-09 6.01021681452581e-10 4.7224101557505e-10 -3.88277507948754e-09 3.63132651102495e-10 2.27534888095972e-09 7.22595709826749e-09 -1.50481136530582e-09 -2.0727936971922e-09 -3.34679489933574e-09 -1.11053869456475e-09 2.9512772049805e-09 -7.71049206164232e-10 -2.53361204908513e-10 6.20342893097113e-09 -5.28484418907455e-09 -4.41045876561644e-09 1.36187588904397e-09 -4.04791123878325e-11 -2.36850624100677e-09
"R1008" -8.65489996006489e-09 2.43731576279834e-09 2.87183338295715e-09 3.61746239845995e-09 6.29310777120348e-10 1.76846150010921e-09 1.01238858365093e-07 1.91608640881914e-10 -2.34282026844974e-08 -9.34146998421805e-09 6.61474221707975e-10 9.42438346104797e-09 -3.16088237612057e-10 -2.06344874037998e-09 -2.15294271157746e-09 -4.60706969941014e-09 -1.42849432694053e-09 2.11399281686185e-09 1.86375205592566e-09 -1.84392655110871e-08 4.08105442261449e-08 8.25747719270898e-09 -6.43758492773569e-09 3.4849846321747e-09 -1.65020114762278e-09 2.60887026359221e-09 -5.60852717908568e-09 -3.05368020156525e-08 -5.13028639205941e-12 -6.04595288640421e-08 6.90654642261522e-10 2.64081677539339e-10 5.26684607557883e-09 -1.68084388169471e-09 -7.58867798685803e-10 -1.87955939323738e-09 -2.72325749635839e-10 -5.47574212458114e-09 -1.69099059254832e-09 4.29782632683801e-10 -6.91243249459337e-09 2.36116907751378e-09 4.3114978179713e-09 -2.50092895770738e-09 -4.02302607169437e-10 -4.6503136486757e-10 3.49283652509519e-09 -3.18671564922519e-10 -1.04922288018976e-09 8.25992431071854e-09 1.41185346298952e-10 -4.25441148452901e-10 2.41854133609555e-09 8.74613303848201e-09 -2.89443327296848e-09 -1.34809774236387e-08 4.21235898947269e-09 1.23991532972724e-08 -4.0056225779172e-10 -8.8206127626216e-10 1.87602567475361e-09 4.67255771801881e-09 5.13417059203383e-10 2.95415200216984e-09 -2.05581952305114e-09 8.63527445547018e-10 1.31803546021148e-09 -2.88978439342609e-09
"R1009" 6.98081321051823e-09 2.71176343125553e-10 7.37140637586655e-10 5.38471501379711e-09 -1.3134741602815e-08 -2.41681179276662e-08 1.91608640882296e-10 4.67984200826009e-08 2.58670607359731e-09 5.2402492091471e-09 -4.46505438487854e-09 1.06723774107171e-08 9.92532226018397e-09 -5.56532085871911e-08 2.08997915646378e-09 -2.12076587932238e-09 1.01413847714135e-09 -2.65844407837033e-09 1.27283700359298e-09 -2.82278111342436e-09 1.43377550173548e-08 5.14558524305784e-09 -3.45360286561663e-09 6.06324578704969e-10 -1.1781129399047e-09 1.30326355036633e-11 -2.32101481588437e-09 -5.06454537341157e-09 1.65080382962643e-08 -2.41273926273437e-09 -2.01894367986868e-10 9.66560012861063e-09 -8.74672477465003e-09 -3.32149513325631e-09 1.03449022686599e-10 7.33118480503178e-10 3.16575302488741e-09 -1.77733475944484e-09 1.73747145578790e-09 1.55971416292359e-09 -3.84675658643748e-10 -2.08992399913435e-09 -1.50679122585659e-09 -1.29626791876129e-09 2.55387532573834e-09 -3.01489962783962e-09 -8.1412342005392e-09 3.49230834258148e-09 -1.69078172268437e-09 1.91791794836113e-10 2.31659437111248e-10 -1.01286997317195e-09 1.66466983124165e-09 6.20743065155208e-10 5.21428564337607e-09 -4.71064583641629e-09 -2.45753586091787e-09 -4.78747781195537e-10 4.54728716490118e-09 -1.10720311120237e-09 2.4972910683483e-09 -8.4153311180614e-10 1.00805470272245e-09 7.52563028480773e-10 2.10738549042683e-09 6.2287199884842e-10 -1.40998393191599e-09 6.76099427175725e-11
"R1010" -1.81740725875193e-09 -1.2093897606593e-08 2.67130352266725e-09 5.2802458600292e-09 -9.22600753208376e-12 3.56003287688689e-09 -2.34282026844975e-08 2.58670607359729e-09 1.15797333869982e-07 1.71780148094158e-09 4.12313772289733e-09 -8.10261429181352e-09 -8.20405142668605e-09 -2.16938142908526e-09 -6.03137824816589e-09 -1.44428390110444e-08 -5.01671305164442e-09 -2.11907496150973e-09 5.13130261856695e-09 -1.087276020719e-08 -4.91125966788013e-08 -3.49795900842595e-08 2.75073207090763e-08 -5.45585724328207e-08 2.50469396151727e-09 -8.71056418925062e-09 7.8018652898031e-09 4.95993232427814e-08 1.03920319399701e-09 1.415280657357e-08 -1.59455196786504e-09 1.00889452137638e-09 3.14152451145718e-09 2.77336722671756e-09 -3.21808828406296e-09 1.31698829162624e-08 1.40424863461251e-09 -6.30699759026373e-09 -3.31941443809761e-09 -5.37555756259287e-09 7.29785357535345e-09 5.15234205264627e-09 -6.91274977066477e-08 -1.24532628259043e-08 -1.05699634568319e-09 1.14271460350211e-08 4.29758387681251e-09 7.13898577445329e-10 9.19410205563964e-09 -1.99280611183571e-09 -2.5042665578984e-09 8.11099842237263e-10 -9.50337888555615e-10 1.05788358871498e-08 -1.33627929207726e-10 4.34637392376275e-08 -6.87409902136718e-09 -5.54119219457919e-09 -1.81464715135826e-09 1.47906317267434e-09 -2.50710851362651e-08 1.45624747575374e-08 2.75275437513326e-09 2.09442241794678e-09 -1.46062437134524e-09 -1.29954471046998e-09 -3.55792045956778e-09 3.59893999032575e-09
"R1011" -6.14426302400333e-09 -1.78204832266525e-09 3.51749215528853e-09 -5.55016712073236e-09 -4.85704968924162e-09 -1.15805628071387e-08 -9.34146998421816e-09 5.2402492091471e-09 1.71780148094163e-09 3.75257185253013e-08 1.84566756282882e-09 -5.08256020124859e-09 -6.53404973497574e-10 -5.31262097018605e-10 7.64382138270305e-09 -4.60131180495148e-10 1.70076575498567e-09 -5.98483163922747e-10 -3.17309845396482e-09 -7.60261516706588e-09 -3.98617757398293e-09 -2.5260093095019e-10 -6.65596409782431e-09 6.07742503961689e-09 1.15546006151958e-10 3.73988858882721e-09 -9.26702770788159e-11 -6.95689769895853e-09 -2.41917046314534e-09 6.35306595483606e-09 -3.49358629658662e-09 2.17788255532798e-09 6.407904715379e-09 -3.3313545128457e-09 -1.23315824515276e-09 2.57522103168482e-09 4.75671516417732e-10 6.47619657260454e-09 1.1795625899671e-09 -9.35024520049002e-12 -5.24012142061001e-10 -7.9803915560788e-10 1.37590089453835e-09 -5.47401565651968e-09 1.67528015942691e-09 3.64066583201064e-09 -2.12864384678217e-09 -6.03933668924204e-10 -7.44507176826317e-10 3.19953065858795e-09 -2.91215178410609e-10 1.61228548072816e-10 -1.3280346320102e-09 -4.30749808111554e-10 -4.50252260251073e-09 1.13298102653818e-11 1.13224629798392e-09 -4.88139635612174e-09 2.23842186650899e-09 7.20376887509876e-10 -5.5008618373151e-09 -1.70213556946261e-09 1.14926138475356e-09 1.31398669682727e-09 -3.52739704651887e-10 -8.07101700529974e-11 1.25736566513045e-10 -1.287038103352e-09
"R1012" -6.77972998089967e-10 2.4238050209706e-09 8.0203659646543e-09 1.68935836842689e-09 8.98562022584564e-09 -2.16116953718985e-09 6.61474221707624e-10 -4.46505438487855e-09 4.12313772289745e-09 1.84566756282863e-09 4.62854132638009e-08 1.45811368334164e-09 -4.32523158968103e-08 8.50215467981195e-09 1.60990158283849e-11 4.1909239241166e-10 1.40575087615673e-10 -1.13076216826531e-08 7.74942727977345e-09 -1.02825635943059e-09 -7.98892205030991e-09 2.1421239109995e-09 2.89298721036404e-09 -2.5115353136768e-09 3.16483719420109e-09 -1.66914564241215e-08 -4.13152811049082e-09 -9.29358071893255e-10 -1.67574644916005e-09 -7.55818252828362e-10 -3.61600819281159e-09 -1.39690747788453e-08 1.5703588071275e-09 8.7560796515057e-10 5.62892789114595e-10 -7.76636330113764e-09 1.20951674796173e-09 1.11726710320013e-09 9.78590668553955e-10 -3.37694666796694e-09 2.69780916033591e-09 1.85719352550314e-09 -1.73924623077542e-09 -6.61312845350194e-10 2.02396502713117e-09 2.30663664100635e-09 1.01405720527712e-08 -1.91322755831404e-10 7.36692218172866e-10 2.2840945984576e-09 3.390072650257e-09 3.50284646303179e-09 -3.05812034473234e-09 -3.56168346952472e-09 1.09692927609047e-09 -3.71417053778925e-09 -5.00163191256582e-09 4.82476608779507e-10 -3.25216186889073e-09 -8.57160920692701e-10 5.60472542672574e-09 2.10106943417155e-09 -2.15352513608125e-09 1.46669756042065e-09 8.65443598466578e-10 -6.14170453498317e-10 6.03243056672795e-10 -3.08587366969837e-09
"R1013" 6.73558369570383e-09 9.64994495549749e-10 3.07409704295248e-09 1.89551207747477e-09 2.15150119005701e-09 -3.74379851564827e-08 9.42438346104787e-09 1.06723774107171e-08 -8.10261429181353e-09 -5.0825602012484e-09 1.4581136833416e-09 4.9894364016979e-08 3.27168469981087e-10 -5.6049094083486e-09 6.21154731780634e-10 3.24307352143665e-09 -3.50849639486857e-09 -2.2545759798595e-09 6.17830986356094e-09 -2.17960888224553e-08 1.0694335524229e-08 1.90530604056904e-09 -2.67370238718246e-09 -1.37027885909535e-11 -4.4413172305073e-10 3.25519006429761e-10 -2.67922995598942e-09 -7.76056376306437e-10 4.46397944117343e-09 -8.09641514276684e-09 -3.51351186455925e-09 -2.61070170762759e-09 -9.52271727449436e-09 2.13199913185233e-09 -1.63021669723381e-09 -1.49106135496387e-09 -3.58690248261056e-09 9.79595650568067e-09 1.82386467111244e-09 1.19686933509434e-08 -9.64251801965811e-10 -7.68779112831027e-09 -7.45041378580518e-09 4.51837951464262e-09 2.06383803098741e-10 -1.42540893006355e-08 -5.41401418625174e-10 5.83738510868541e-09 -5.43747345051353e-09 -3.95616075915211e-09 -1.45083959024408e-09 1.26896325493311e-09 1.58829207552279e-09 2.51965810791966e-09 -3.63629161171359e-09 3.8262491761633e-10 3.50078974096825e-09 1.020092590873e-08 -2.40294696267056e-09 -3.41919042042373e-10 4.25235783749704e-09 -4.82399394266495e-10 -5.38112616534997e-09 5.78443903053885e-09 2.19221613147665e-09 -9.53585557043714e-10 -9.90700012069326e-10 3.58931149520267e-09
"R1014" -5.91520862756215e-09 1.15167998405901e-09 -1.70256830697193e-08 -5.30685204230573e-09 -2.10384317677282e-08 1.4525221447436e-09 -3.16088237611985e-10 9.92532226018397e-09 -8.20405142668607e-09 -6.53404973497687e-10 -4.32523158968103e-08 3.27168469981101e-10 8.67142659286856e-08 -1.59031423282394e-08 4.7065997583917e-09 1.29082793625003e-09 4.09748393399579e-09 6.39803877564005e-09 -6.63024855803123e-09 1.79192785799898e-09 -6.83881559256142e-10 -2.71361149667842e-09 1.45625327577892e-08 2.24065186232344e-09 -2.50764109219496e-08 2.79531931631683e-08 2.35881086331066e-09 2.77944538316332e-09 1.09393536109056e-08 -4.65300968855819e-10 4.78939920332402e-09 1.61734018323998e-08 8.06579044072345e-09 -2.56625518195198e-08 1.75155981031911e-09 1.26894705862291e-10 5.82375004579139e-09 2.51216464253851e-09 -6.18462317549916e-09 9.23912686223454e-09 -5.37247073381671e-09 9.02356134485726e-10 -5.27558458445882e-10 1.91319330440437e-09 9.37535284196314e-09 -4.66337083618863e-09 -3.44873909409271e-08 -9.95771819133802e-10 -4.50296552610856e-09 6.41850045748686e-11 -2.9236628108565e-09 -8.02213732039009e-09 3.53318777531677e-09 3.94406881031355e-09 2.93289007751544e-09 3.55226288494325e-09 -5.46973503997269e-09 3.90448546465821e-09 2.30508347232906e-08 -1.40657541670208e-08 -7.57241854333333e-09 -6.02254291527006e-09 -4.02506238658371e-09 -3.31775898154535e-10 -1.23414825326787e-09 8.01168579624523e-09 8.6866222924319e-10 6.29497036786717e-09
"R1015" -9.81294703878205e-09 -6.76628551192676e-09 2.82847459920713e-09 -8.20942867523643e-09 1.52344135407896e-08 1.41461821647972e-08 -2.06344874037997e-09 -5.5653208587191e-08 -2.16938142908538e-09 -5.31262097018676e-10 8.50215467981194e-09 -5.60490940834858e-09 -1.59031423282395e-08 1.12154394445655e-07 -1.60389650690964e-09 2.54481509815895e-09 -6.96558625222934e-09 2.78281921204031e-09 1.62136797066323e-09 2.46662213682346e-09 -1.48215623883374e-08 -1.07189248616955e-08 7.00319084128938e-10 1.87472213435759e-09 1.47380535596432e-09 1.68321760255719e-09 1.46770983616306e-09 1.28857815900721e-09 -6.18170504258498e-08 7.15591394572048e-09 -2.30262930728804e-09 -1.76164560018756e-08 1.78587109827179e-08 1.69292038884808e-08 5.39243235939909e-11 1.80440355528022e-09 -4.92191033273003e-09 6.48408915808211e-10 -7.43471700717594e-10 2.00851352756736e-09 1.47437489566272e-09 1.99551350028369e-09 -7.39786664410282e-10 -1.50851509828291e-09 -3.03889052374831e-09 1.89118517839482e-09 1.09343882253827e-08 -8.74866802241938e-09 -6.34549102642803e-10 -4.2891700545807e-09 -2.43282554264236e-09 3.68879276236616e-09 -5.44593650113213e-09 1.25198589477042e-09 -1.31475968730495e-08 1.5309229794907e-08 5.21218622585989e-09 -1.93086438316614e-10 -6.76218063282916e-09 -2.73924614533781e-09 -3.88386129230769e-09 4.33493618223573e-09 1.04255186129618e-10 -2.75586963080944e-10 -1.08517553575523e-09 -3.76673249001577e-09 -1.3554904674636e-09 6.22054875799187e-09
"R1016" 1.08734608733549e-09 8.96972948703477e-11 1.9843680584812e-09 -5.4115570442294e-09 -2.20032274811598e-08 -2.33215024112022e-08 -2.15294271157734e-09 2.08997915646381e-09 -6.0313782481659e-09 7.64382138270314e-09 1.60990158283988e-11 6.211547317806e-10 4.70659975839175e-09 -1.60389650690983e-09 3.6232463381911e-08 -1.8227049522945e-09 -2.4183415594283e-09 -1.19300386960871e-09 -2.21079773246147e-09 2.15047952906325e-09 1.13360556729242e-08 -4.72804280690321e-09 -2.59610646737366e-10 1.03583820407081e-08 -4.50443639428484e-11 6.45073451899984e-09 2.40041548286204e-11 -6.93381517409912e-09 1.2002222081571e-08 2.38833803452699e-09 -2.51490817000276e-09 7.82662095750353e-09 -1.17661034496068e-08 -6.88356333614071e-09 1.20206761285425e-09 -9.13425637399991e-10 2.89561179446163e-09 -8.32128113970617e-10 5.01658090907729e-09 1.54341109704217e-09 8.87234288236176e-10 -5.53516598251958e-09 2.1660489547578e-09 -2.0098375920739e-09 3.26454456126199e-09 2.20655669847536e-09 -4.12762416728715e-09 -8.3555503332284e-10 -4.0820543963606e-09 8.46579824971994e-09 2.48054623183608e-09 3.9691422064535e-09 -2.72584213743096e-09 -7.88290773967524e-11 -8.36492500538663e-09 5.77884052499696e-10 -3.10825322736542e-09 -8.33724822775167e-09 -2.31024100995174e-10 -1.29426670319111e-08 -4.59572210562274e-10 4.79976784386255e-09 -4.39226597327798e-09 2.45836064595992e-09 2.10516457370089e-09 -1.52464857675679e-09 2.49717478113935e-09 -3.32858613584918e-10
"R1017" -3.67436129296267e-09 5.47934789335418e-09 5.75145621162428e-09 2.01248040228727e-09 1.94728702310551e-09 1.3521272809477e-09 -4.60706969940964e-09 -2.12076587932232e-09 -1.44428390110446e-08 -4.60131180495707e-10 4.19092392411743e-10 3.24307352143665e-09 1.29082793625014e-09 2.54481509815901e-09 -1.82270495229448e-09 6.07950663425874e-08 -4.02300980930387e-09 -8.22289910885865e-10 5.42685029215901e-09 1.09894324713522e-09 -5.18685239411034e-08 -2.26391330730532e-08 2.50958180389095e-08 3.07401638070958e-09 -8.97205927588561e-10 -5.02445844439814e-09 -1.8228448155621e-08 -3.24849172821668e-09 1.86872902692722e-09 1.3844390761485e-08 8.51152604219324e-10 -2.04696640073136e-09 6.11948842324204e-09 -1.30060501444897e-09 2.10089405689113e-09 -1.02810601166518e-08 -5.55245543958344e-09 -2.53602899915589e-09 4.34717522581153e-10 2.56276598874541e-09 2.40910985069418e-09 -3.83348064642491e-09 4.92407562579942e-09 -2.96242596417048e-10 6.77397173175993e-10 -2.62990470963032e-09 1.2059535910117e-09 2.40298900912101e-09 -1.60162503966583e-09 -8.17332627548188e-08 2.92859298166837e-09 7.39969116010879e-10 -2.64572168755633e-09 4.24815438490564e-10 2.15156320171717e-08 5.64418271659427e-08 -7.49884522039473e-09 4.3029542311122e-09 -1.05897452394577e-09 -5.81239892777714e-10 2.44524362323034e-08 8.1417064871717e-09 -1.97767939397435e-09 -9.08480818755924e-09 -2.09613746327058e-09 -4.77849360915661e-10 -1.1879479750094e-09 -1.81355271324158e-10
"R1018" -4.41490982170773e-09 -2.494055056751e-09 5.58833743827134e-09 -3.76943559139558e-09 1.66050984206301e-09 1.2451160683537e-10 -1.42849432694074e-09 1.01413847714129e-09 -5.01671305164438e-09 1.70076575498574e-09 1.40575087616025e-10 -3.50849639486848e-09 4.09748393399596e-09 -6.96558625222941e-09 -2.41834155942824e-09 -4.02300980930391e-09 1.14878295689453e-07 1.21930726098871e-08 -6.31825336127978e-08 4.28983522327286e-09 6.52397926826106e-09 9.65871056183419e-09 -4.6472958672324e-08 5.97206974732998e-09 8.24648023629072e-09 -4.79094337052275e-08 1.90167143065507e-08 -1.98252041254148e-09 1.21606635428563e-09 -2.6655416273989e-09 2.08110244624972e-09 -3.42583586071087e-11 1.18853282435889e-08 -9.69955117072879e-09 3.09851994090407e-10 -3.23180759922954e-09 4.30735038337644e-10 -2.34781773062769e-10 -1.25267837920466e-09 1.69520810664095e-09 -3.56526970121785e-09 3.1537698514666e-09 3.70616815384676e-10 1.88463239415887e-09 2.51754237548997e-09 5.86865562948126e-10 -5.33110661231306e-09 -8.30508165544065e-09 -5.83531055312383e-10 6.12627073350638e-09 -9.18650438866934e-10 4.12071555800402e-09 -3.75592331877419e-09 2.82570889709048e-10 -9.19696234060493e-09 -1.01676488717958e-08 5.46610010542579e-09 -5.43220850499374e-09 -3.39819677446846e-09 -3.65641060058287e-09 -7.96666745451463e-10 9.09504446902817e-09 5.52619328434489e-09 1.70313381194454e-09 -1.69277150906256e-09 4.43747889970544e-10 -2.88400313762455e-09 6.03849789386139e-09
"R1019" -8.19441456305454e-10 -2.03047010230923e-09 2.91043105712152e-09 -1.85219482816376e-09 1.82186815241401e-10 3.40333346559014e-09 2.11399281686206e-09 -2.65844407837054e-09 -2.11907496150971e-09 -5.98483163922654e-10 -1.1307621682653e-08 -2.25457597985955e-09 6.39803877564006e-09 2.78281921204013e-09 -1.19300386960866e-09 -8.22289910885702e-10 1.21930726098875e-08 1.5842051302662e-08 -1.84326747301704e-08 7.4140590465408e-10 6.12245012164522e-09 1.48554778879761e-10 -7.88057051525336e-09 2.94223923350517e-09 3.76189125286234e-09 -1.19022844034535e-08 4.29045784832107e-09 -3.1898182854782e-09 -5.00121996136367e-09 -6.8494462387934e-10 1.89434525397484e-09 2.27414392607667e-09 1.25405250469972e-09 2.25145715540769e-09 1.04182228753201e-09 2.34964233442684e-09 -2.38734024690769e-09 -5.25619001191003e-11 -6.05915203444496e-10 9.82495540224783e-11 -2.15912784736697e-09 1.41289494253649e-09 1.15835295830316e-09 -6.7606549982101e-11 -7.35305916543734e-10 2.72758833678848e-10 -1.08609179454822e-09 -1.33829002489231e-09 -1.75096482758166e-10 -1.12999537276086e-09 -1.37905844781026e-09 -9.51096032300538e-10 1.06312498198055e-09 1.29086138520809e-09 -1.57911144820087e-09 7.65514061523323e-10 5.26272469107225e-09 -7.22911812949391e-10 -3.40387945171067e-09 2.5580031402622e-09 -2.47272039319318e-09 5.89973364560544e-10 -2.17794860650023e-11 -8.43170035139765e-10 -1.80550762533549e-09 -4.84093484291124e-10 -9.05527011639413e-10 2.70468123567517e-09
"R1020" 1.67274683235892e-09 6.46199231853454e-09 -6.62609186672809e-09 3.87736246376691e-09 5.95490729870899e-09 -3.26502002817531e-09 1.86375205592652e-09 1.27283700359295e-09 5.131302618567e-09 -3.17309845396484e-09 7.74942727977342e-09 6.17830986356093e-09 -6.63024855803121e-09 1.6213679706633e-09 -2.21079773246142e-09 5.426850292159e-09 -6.3182533612798e-08 -1.84326747301706e-08 8.34504016260009e-08 -3.66973949159196e-09 -2.51727948403969e-08 -3.13973235470333e-09 4.11441231902146e-08 -9.04103038192751e-09 -3.26735988198675e-09 -4.22053010255903e-09 -1.76407036492233e-08 1.34086367798303e-08 3.73969876396745e-09 -2.81730253521854e-09 -4.04017828577762e-10 -7.36180789444047e-09 -1.16265627364989e-09 -3.5399850429268e-09 -2.36446514468538e-09 -3.56424053658153e-09 1.4630652728865e-09 -2.19790363855432e-09 -8.59058242467786e-10 -9.86018280710884e-11 1.71644736014098e-09 4.76519884047883e-11 -4.53592061602555e-09 -1.28858843341057e-09 3.40994499967415e-09 -1.40338485952312e-09 5.45431669933277e-09 7.8062506356578e-09 7.20561427399725e-10 -3.02982716344247e-09 4.03402777264907e-09 -5.74176347500586e-10 -4.95197271747287e-09 1.46292102174302e-09 8.14449321170102e-09 3.74037135206576e-09 -1.14424384507797e-08 6.48810338508035e-09 -2.3598929468129e-09 5.49903708527841e-09 7.08268465530499e-09 -8.80723246633256e-09 -8.98810537246364e-09 2.9371209735871e-09 -5.35246152186351e-09 -6.44457606808198e-10 4.01967356494342e-09 -5.17176283685241e-09
"R1021" -7.24547447852395e-10 1.70547069868614e-09 -2.01843044636156e-09 -1.35609266360166e-08 -1.31912565155832e-09 1.2799972246839e-08 -1.84392655110872e-08 -2.82278111342447e-09 -1.087276020719e-08 -7.60261516706586e-09 -1.02825635943062e-09 -2.17960888224554e-08 1.79192785799903e-09 2.46662213682338e-09 2.15047952906329e-09 1.09894324713516e-09 4.28983522327268e-09 7.41405904654093e-10 -3.66973949159175e-09 4.94363812571761e-08 6.82432161975941e-10 1.17925386882911e-09 -1.33427496213822e-09 1.00427809367609e-08 -2.92972097401236e-10 -1.73655900324671e-09 3.23133290044539e-10 -6.49159527042213e-09 -1.83701223252113e-09 9.57281344041305e-09 3.94475745140257e-09 7.07396085590137e-10 -1.99080845682771e-10 -7.80932586877238e-10 9.0955251611204e-11 -4.30504666406929e-09 7.63533643672857e-10 -2.29251405423071e-08 7.4599255326072e-11 -4.4138542488722e-10 3.83634032076947e-09 -1.07781244907013e-09 8.52868588025234e-09 7.28229344540265e-09 6.61266059768261e-10 -3.24178314883062e-09 -3.45091753265651e-09 -7.151867116655e-11 2.12017264673405e-09 -6.92321794681569e-09 3.61572081324542e-10 -3.23078365927501e-10 -2.83861674259479e-10 -3.7348162699306e-09 -7.96132957979838e-10 1.35437987200519e-09 2.32954219205751e-09 -1.54767027218191e-09 3.51519200325293e-09 -1.79934977002011e-09 5.38028560198714e-09 6.81496724330867e-09 -9.8042019169934e-10 -3.47248615496037e-09 -9.26418149659085e-11 1.03730199135391e-09 1.48809478380523e-09 -7.66331807701533e-10
"R1022" 2.60810491948501e-08 -7.47879290116212e-09 3.7024869848723e-10 -1.30010453112548e-09 -4.65733275649191e-09 -2.53158667844256e-08 4.08105442261454e-08 1.43377550173546e-08 -4.91125966788012e-08 -3.98617757398341e-09 -7.98892205031009e-09 1.06943355242289e-08 -6.83881559256271e-10 -1.48215623883373e-08 1.1336055672924e-08 -5.18685239411037e-08 6.5239792682611e-09 6.12245012164538e-09 -2.51727948403965e-08 6.82432161975779e-10 3.86376090739788e-07 4.38976627944154e-08 -2.16992585633346e-07 3.4866448056535e-08 2.35685199659875e-09 1.82654010133441e-08 5.86664427134187e-08 -9.94747126202388e-08 -2.99363248138009e-08 -7.09911420212658e-08 1.10321267860546e-09 8.80650213737914e-09 -3.49782979407698e-08 1.93856819763451e-08 1.91708701620032e-09 -1.6498523458351e-09 -8.53839131773015e-10 5.64947465606715e-09 7.80873625264088e-10 -3.17386113886081e-10 -1.54108142586742e-08 2.07360595365613e-09 1.91687475165425e-08 8.35479819736962e-09 -2.20960860161322e-09 2.49027884035472e-09 -4.71134624974148e-09 -5.63125763912168e-09 -1.70760242396619e-09 8.61292077613098e-09 -6.64399483604839e-09 -2.25427388372571e-09 6.54998659978981e-09 -6.88104231687481e-09 -1.41947563675909e-08 -2.97006253303807e-08 2.47291736315154e-08 2.06860203234133e-09 1.0650947750971e-08 7.64440702956413e-09 -2.65793322656911e-08 6.37181345752388e-09 5.0484996409182e-09 2.7382903537051e-09 2.29034952363544e-09 1.5741712830259e-09 3.98037067166456e-09 -4.64252590885526e-09
"R1023" 3.87750238935305e-09 1.44639091087382e-08 -8.18754142069407e-09 -3.12232631524204e-09 4.20242507339557e-09 -2.08771494754788e-10 8.25747719270901e-09 5.14558524305783e-09 -3.49795900842594e-08 -2.52600930950175e-10 2.14212391099952e-09 1.90530604056903e-09 -2.71361149667845e-09 -1.07189248616956e-08 -4.72804280690322e-09 -2.26391330730533e-08 9.65871056183422e-09 1.48554778879797e-10 -3.13973235470336e-09 1.17925386882915e-09 4.3897662794415e-08 8.32888945747927e-08 -3.40219849725535e-08 9.36023119334902e-09 6.64140743238301e-10 8.42255708881485e-09 -2.01769326496788e-08 -1.07667598455396e-09 1.18710199172142e-08 -2.54887532908956e-08 -2.0733382909464e-09 -2.22715858535907e-09 -5.42388069827933e-09 -5.61305492535674e-09 2.83436322666103e-09 -8.29839567712659e-09 -1.12897659918162e-08 -2.58502899583135e-09 -1.93449039566809e-09 -4.04659331009611e-09 -7.09987701596922e-09 2.84124076573428e-09 1.38398909955937e-08 -4.69588628128051e-10 -4.49602770491634e-09 -4.88683977803111e-10 3.31704030714304e-09 -3.39606805079276e-11 1.7547626805969e-09 3.79985289317864e-08 -4.43448403708717e-09 -3.69896935835005e-09 9.41049349048912e-09 4.27474030570877e-09 -4.27383495963834e-09 -1.02597607485193e-07 3.04915326977298e-08 5.08477522990522e-09 -8.27625769182848e-09 -1.81304553283368e-08 2.95373444403809e-08 4.64531932055296e-09 -4.10213346244503e-09 6.83963884118602e-10 4.65580771581971e-09 9.36980808682919e-10 -1.33582788206724e-09 6.9563041316386e-09
"R1024" -3.1775279887089e-09 8.63543899448286e-09 -3.61637482385151e-08 3.50418330423281e-09 -1.21646543063334e-09 8.57787118805549e-09 -6.43758492773638e-09 -3.45360286561684e-09 2.75073207090765e-08 -6.65596409782449e-09 2.89298721036412e-09 -2.67370238718249e-09 1.45625327577893e-08 7.00319084129111e-10 -2.59610646737339e-10 2.509581803891e-08 -4.64729586723235e-08 -7.88057051525346e-09 4.11441231902145e-08 -1.33427496213809e-09 -2.16992585633345e-07 -3.40219849725535e-08 2.39820983214065e-07 -2.56738004536625e-08 -9.30349480712519e-09 1.34620176819275e-08 -5.44923241515866e-08 5.13627292719171e-08 1.92516254944377e-08 1.24087135194105e-08 2.24298005752348e-09 -2.77981742198141e-09 7.33125218842455e-09 -2.56113795781274e-08 1.03508556280716e-10 2.21368224235573e-09 9.55339033998641e-09 -4.1852373418981e-10 1.00697752326823e-09 3.01037786592201e-09 1.2570419662605e-08 -3.72239124246895e-09 -1.18327461092536e-08 -4.58322913098096e-09 3.19867699403332e-09 5.68957487940759e-10 -2.35226039286111e-09 5.95743653975042e-09 -4.33391200355050e-09 1.07516419642462e-08 4.92516736757351e-09 4.07397672343876e-10 -3.54705411327113e-09 1.46006518438736e-09 1.42521434110888e-08 1.2291472356718e-08 -2.9931706303056e-08 1.00307456883758e-08 -9.55780828460498e-10 -1.47156500217568e-08 1.41388572862729e-08 -2.20808190831639e-08 -1.25696524422434e-08 -2.62374665636291e-09 -8.23235163659755e-10 -3.60441554002454e-10 1.72007262047292e-09 4.51419244574e-09
"R1025" 6.84073530395136e-10 -4.36361445304835e-09 1.73336514678165e-09 -2.2415587780013e-08 -4.20634483835477e-09 -5.26318930153938e-09 3.48498463217411e-09 6.0632457870521e-10 -5.45585724328209e-08 6.07742503961697e-09 -2.51153531367685e-09 -1.37027885909905e-11 2.24065186232327e-09 1.87472213435763e-09 1.0358382040708e-08 3.07401638070935e-09 5.97206974732987e-09 2.94223923350529e-09 -9.04103038192753e-09 1.00427809367609e-08 3.48664480565346e-08 9.3602311933491e-09 -2.56738004536624e-08 1.23101830304735e-07 -5.57916471529127e-10 4.60109023726862e-09 5.01076212340758e-09 -1.23897495446541e-07 -9.47669104476554e-09 1.09143216584993e-08 7.95251732129179e-10 2.62578072636187e-09 -4.80817449481683e-09 4.25259619126828e-09 5.02450755909561e-10 3.91704532148082e-09 9.5340015547445e-09 1.98578344617811e-08 1.59757446201495e-09 1.39763579882184e-09 -3.03101805801111e-09 -8.98664350667139e-10 2.4074950866892e-08 8.16901512705742e-09 -2.48931034538688e-09 2.31348982318928e-09 -2.93839095453619e-10 -1.48850258388896e-09 -4.8643013509745e-09 1.19753547528968e-08 1.46193462058853e-09 3.58869394631794e-10 -2.06920771511157e-09 -8.36444055943321e-09 1.55444805751643e-08 -7.09418457689062e-09 -2.22928959412968e-08 -6.83275663433355e-08 1.21900657682514e-09 -2.22059777719067e-10 -1.07803476806796e-08 2.69309395025528e-10 2.04958722162373e-10 1.80534786346782e-09 2.50280189259087e-09 4.14575657580812e-10 3.70076706247585e-10 1.40952831076801e-09
"R1026" 2.44059565557409e-09 -1.03497780909655e-09 1.26558899569319e-08 9.1204698640492e-10 4.07877572217066e-09 -1.79992962237609e-09 -1.6502011476229e-09 -1.17811293990449e-09 2.50469396151732e-09 1.15546006151752e-10 3.16483719420118e-09 -4.44131723050677e-10 -2.50764109219495e-08 1.47380535596424e-09 -4.50443639428545e-11 -8.9720592758888e-10 8.24648023629078e-09 3.76189125286224e-09 -3.26735988198668e-09 -2.92972097401207e-10 2.35685199659845e-09 6.64140743238247e-10 -9.30349480712545e-09 -5.57916471528897e-10 4.81749757499585e-08 -2.7995658706725e-08 -2.30753803977632e-09 2.81607159520601e-10 2.6958247421857e-09 -7.4771407126064e-11 2.95076737978549e-09 -2.33617831880183e-09 -1.96763129020021e-09 8.43326562780536e-10 9.22513973897402e-10 1.02833091562635e-08 -4.08375532165626e-09 -1.33158846919606e-10 4.1978923312352e-09 -4.1082658169382e-09 1.72675542193911e-09 -4.083798235719e-09 5.96709812499134e-10 1.64391366771404e-09 6.05963598867316e-09 7.61498421208277e-10 9.71415447526512e-10 1.60112525452717e-09 4.10030208662697e-09 5.69095899115988e-10 -3.00551866152613e-09 -1.47423371400669e-09 -7.69179273310665e-10 -1.30392747295449e-09 -2.13990103441676e-09 -1.58006916453099e-09 5.11791939684687e-09 -1.87678281634801e-09 -4.65766286236535e-08 1.88247290648616e-08 -3.87659651646071e-09 4.69131352780792e-09 -3.14176052435302e-09 -5.20843782840271e-09 -8.87364392190416e-09 -8.1539753422715e-10 -2.4801947890766e-10 6.52074152982748e-09
"R1027" -2.12378751236376e-09 -8.16054519982631e-09 -4.01230424952133e-08 -1.43335532129911e-09 -7.84307466696308e-09 -2.26933921220228e-09 2.60887026359168e-09 1.30326355035081e-11 -8.71056418925072e-09 3.7398885888281e-09 -1.66914564241215e-08 3.25519006429881e-10 2.79531931631682e-08 1.68321760255744e-09 6.45073451899986e-09 -5.02445844439785e-09 -4.79094337052263e-08 -1.19022844034535e-08 -4.2205301025583e-09 -1.73655900324664e-09 1.82654010133437e-08 8.42255708881483e-09 1.34620176819281e-08 4.60109023726858e-09 -2.79956587067247e-08 1.64661798373136e-07 -8.11908910572759e-09 -7.48614507513738e-09 1.57802941557626e-09 -7.14847693421085e-09 -6.99143525675978e-09 8.79807516693142e-09 1.18053727205041e-09 -1.18662871393712e-08 5.63348083406007e-10 9.95513549150665e-09 5.92220228859151e-09 3.27138068656809e-09 1.90224961484317e-09 2.740419747181e-09 3.81479657407538e-10 -6.21220132684591e-09 3.7719272565332e-09 -1.13311020386657e-09 -9.20882641832946e-09 -5.26214002756449e-10 -7.18593047882377e-09 5.05219533480459e-09 -2.23614730538532e-09 3.59054052439866e-09 -3.34284197582897e-09 -8.83469667853503e-10 6.73229233409889e-09 -2.61187815629932e-10 1.83196475998725e-10 -5.44185885856733e-09 -6.68095674394429e-10 1.24382183556559e-09 2.64166516381209e-08 -1.94031917569029e-08 -1.40982754078579e-08 -6.91885310033226e-09 -1.98666305021814e-09 -3.05627985110101e-09 9.6084710597441e-09 -1.7646437331535e-10 1.13912085710008e-09 1.32149224029496e-09
"R1028" 1.88019195582559e-09 -3.92872258898171e-08 -1.44073154719484e-08 -3.65697950764272e-09 -1.73732946996199e-09 -1.47348804367434e-09 -5.60852717908663e-09 -2.32101481588412e-09 7.80186528980283e-09 -9.26702770790837e-11 -4.13152811049078e-09 -2.6792299559893e-09 2.35881086331052e-09 1.4677098361632e-09 2.40041548287261e-11 -1.82284481556201e-08 1.9016714306551e-08 4.29045784832129e-09 -1.76407036492226e-08 3.23133290044736e-10 5.86664427134178e-08 -2.01769326496791e-08 -5.44923241515869e-08 5.0107621234076e-09 -2.30753803977662e-09 -8.11908910572865e-09 1.61867971556201e-07 -1.05700567053639e-08 -1.35927574718233e-08 -1.66507790265931e-09 -6.70271049666377e-09 3.03730580042076e-09 1.92989831946615e-09 1.18065056841764e-08 -1.19151725277857e-09 1.92826885822483e-08 1.40941743327422e-08 4.2548935501415e-09 -1.55267131251209e-09 -3.01728991885554e-09 -3.80121448264034e-09 4.79114865880959e-09 5.28100918227252e-10 3.85244667492853e-09 1.73169087180873e-09 -1.09694151846071e-10 -2.84630373284187e-10 -5.3114664272248e-09 3.10722788198587e-09 -2.86890055273865e-08 -5.77447185152931e-09 3.1055704005575e-10 -2.14208838508912e-09 -2.9364083335417e-09 -4.53743215344408e-09 3.84904060503207e-08 1.93725666812006e-08 -6.21373424919059e-09 1.04179318943787e-08 1.90228503495689e-08 -1.03700706165184e-07 1.04830503176862e-08 9.1176049634969e-09 -8.99040821896324e-10 -1.56870943977476e-09 -1.30632887483183e-09 -2.91154738958054e-09 -1.64120343198023e-09
"R1029" -2.80380842333071e-09 6.65179833320347e-09 -3.22040599445586e-09 1.13952405799651e-08 2.54777844422825e-09 6.66974683259569e-09 -3.05368020156532e-08 -5.06454537341148e-09 4.95993232427814e-08 -6.9568976989582e-09 -9.29358071893809e-10 -7.76056376306686e-10 2.77944538316324e-09 1.28857815900746e-09 -6.93381517409909e-09 -3.24849172821567e-09 -1.98252041254095e-09 -3.18981828547813e-09 1.34086367798306e-08 -6.491595270422e-09 -9.947471262024e-08 -1.07667598455396e-09 5.1362729271917e-08 -1.23897495446539e-07 2.81607159520233e-10 -7.48614507513786e-09 -1.05700567053627e-08 2.41897587670545e-07 1.63411669844303e-08 -8.64152586860122e-09 6.59261297082328e-10 -4.8458189200766e-09 8.90030279550226e-09 -6.33858668110396e-09 -2.20855481619823e-09 -4.88765388052594e-09 -6.58976681001129e-09 -2.08273214422034e-08 6.68564256285132e-11 2.0187233232503e-09 5.44437339843685e-09 -1.05520355727352e-09 -1.45015987924765e-08 -9.71384680943792e-09 5.99203030339764e-09 -4.68354930847021e-09 1.02418222419229e-09 2.29470062953354e-09 9.37939478498492e-10 -4.02951984713532e-10 2.04704234842846e-09 8.29111813743207e-10 8.63868425612395e-11 1.40530665066021e-08 -8.41097111444861e-09 -6.52966141243943e-09 1.43981389551362e-08 4.32130201192808e-08 -5.05069545741473e-09 -7.79601442539989e-10 1.69037779374345e-08 -2.77039245139557e-08 1.18925083058126e-09 2.04508306805899e-09 -8.54524648039828e-09 -1.19230474708688e-09 -1.90503622689361e-10 -4.48209658048053e-09
"R1030" 2.21476748503387e-09 5.75490081153432e-09 -9.15399217111655e-10 2.89935984785237e-09 -7.45793799767349e-09 -7.56547868886105e-09 -5.13028639200558e-12 1.65080382962643e-08 1.03920319399703e-09 -2.41917046314547e-09 -1.67574644916019e-09 4.4639794411735e-09 1.09393536109058e-08 -6.18170504258495e-08 1.2002222081571e-08 1.86872902692733e-09 1.21606635428573e-09 -5.00121996136369e-09 3.73969876396738e-09 -1.83701223252126e-09 -2.99363248138012e-08 1.18710199172141e-08 1.92516254944376e-08 -9.47669104476553e-09 2.6958247421857e-09 1.57802941557607e-09 -1.35927574718234e-08 1.63411669844303e-08 9.29851301628294e-08 -5.5906070722847e-09 -7.036794982746e-10 2.9045513980661e-09 -2.28700238595402e-08 -3.38166660847869e-08 1.39464311115411e-09 3.68564623093774e-09 -9.49309382825437e-10 1.9553778486453e-10 -1.6547169064195e-09 -1.45365205269485e-09 -3.68664031478538e-09 -4.04812123726388e-09 -3.6927208056957e-09 4.29376954162756e-10 7.55100580909235e-10 -1.66848849740481e-09 -8.65982729575114e-09 7.45304310337546e-09 3.81697664695235e-09 -6.11960985885203e-10 3.08219219088304e-09 -1.7849634706393e-09 3.44475184390105e-09 1.14872703456708e-09 9.98996024567376e-09 -1.06814311172155e-08 -4.11791097733832e-09 6.44184633853937e-09 -6.5985595891813e-10 -3.09186585299398e-09 9.03478829728098e-09 1.21995070118258e-09 -4.15587346536594e-09 -3.3225063465779e-09 1.74827184337496e-09 5.33450515235026e-09 3.28239500625934e-09 -4.2715686459936e-09
"R1031" -1.05123108211038e-08 -8.93382368576594e-10 -6.91247626701916e-10 -3.4286226956856e-09 -1.11042314644076e-09 9.74733587534551e-09 -6.04595288640422e-08 -2.41273926273437e-09 1.415280657357e-08 6.35306595483552e-09 -7.55818252828429e-10 -8.09641514276678e-09 -4.65300968855821e-10 7.15591394572069e-09 2.38833803452707e-09 1.38443907614849e-08 -2.66554162739862e-09 -6.84944623879219e-10 -2.81730253521854e-09 9.57281344041307e-09 -7.0991142021266e-08 -2.54887532908956e-08 1.24087135194108e-08 1.09143216584992e-08 -7.47714071263588e-11 -7.14847693421089e-09 -1.66507790265876e-09 -8.64152586860185e-09 -5.59060707228454e-09 1.0616315752501e-07 4.27249103001498e-10 -9.8094125121685e-10 -7.03394034539887e-09 1.01601620309929e-08 -6.58836091566019e-10 1.71515908547668e-09 6.50726938222096e-10 2.94004959683144e-09 1.33171609723094e-10 1.8566244213524e-09 6.62129057224463e-09 -1.5859647085705e-09 -2.68419021592517e-09 -1.82637679899291e-09 -8.70982361744984e-10 -1.27980416992425e-09 1.8339777123426e-10 -3.17919199687643e-09 1.40284410528449e-10 -6.4883215635283e-09 1.04464283124747e-10 1.24906625750038e-09 -6.88055462910913e-09 -2.83148036079276e-09 -2.48385419792869e-09 2.59939961435394e-08 -8.39249841184579e-09 -1.29990510130991e-08 -1.14268634065238e-09 6.39408439750848e-09 -4.08991494177595e-09 -5.37959525976541e-11 -1.16034358792412e-09 6.83663494897439e-10 4.81578674159579e-10 -1.61014495538965e-09 -1.92385001895421e-09 5.03175687222882e-09
"R1032" 8.66194797485674e-10 6.09384690525398e-10 2.05547994159305e-09 1.02562782498052e-09 2.02384715605627e-10 5.12489681167655e-09 6.90654642261265e-10 -2.01894367987115e-10 -1.59455196786487e-09 -3.49358629658628e-09 -3.61600819281142e-09 -3.51351186455925e-09 4.78939920332421e-09 -2.302629307288e-09 -2.51490817000262e-09 8.51152604219201e-10 2.081102446249e-09 1.89434525397489e-09 -4.04017828577934e-10 3.94475745140258e-09 1.10321267860557e-09 -2.07333829094645e-09 2.242980057524e-09 7.95251732129489e-10 2.95076737978545e-09 -6.9914352567598e-09 -6.70271049666329e-09 6.59261297082726e-10 -7.036794982747e-10 4.27249103001423e-10 3.67997838344008e-08 8.72517131567030e-11 -1.83880774161989e-09 1.12134821180519e-09 -7.78219918667483e-10 1.84579805551709e-09 2.42117240482504e-09 -6.3682663724788e-09 8.59617523614579e-10 3.51925616526949e-09 -2.88773034752664e-09 -2.2003143272645e-09 4.78717273878938e-09 3.44818115986028e-10 1.44215907964281e-08 -2.73815546508229e-09 -6.11926237410063e-09 1.72167881357122e-09 -1.36274442480308e-09 1.80458911917972e-09 8.66969948783888e-10 -6.60198723081328e-09 7.48848691750905e-10 3.56190017324724e-09 -2.97524832612762e-09 1.46828555133037e-09 -3.00815654705489e-09 -1.56505866063227e-09 -2.20925196962055e-09 -1.14353465016923e-08 -2.90908127791258e-10 -5.23645330968038e-09 -3.86095687904665e-10 3.03298495635487e-09 -2.26104793133606e-08 4.18925752520792e-10 2.61098611499773e-09 -5.6776304280605e-09
"R1033" 1.60115090090486e-09 -2.38115008634702e-10 -2.19175910213746e-09 4.97983180180236e-10 -1.62811297880474e-08 -3.81783852235420e-09 2.64081677539395e-10 9.66560012861082e-09 1.00889452137645e-09 2.17788255532796e-09 -1.39690747788452e-08 -2.61070170762757e-09 1.61734018323999e-08 -1.76164560018755e-08 7.82662095750355e-09 -2.04696640073137e-09 -3.42583586072211e-11 2.27414392607672e-09 -7.36180789444052e-09 7.07396085590161e-10 8.80650213737916e-09 -2.22715858535915e-09 -2.7798174219814e-09 2.6257807263618e-09 -2.33617831880201e-09 8.79807516693129e-09 3.03730580042111e-09 -4.84581892007636e-09 2.90455139806614e-09 -9.80941251217095e-10 8.72517131565532e-11 1.8127938103096e-08 -1.74637949755643e-10 -2.14162307312092e-09 3.80100611113332e-10 6.60582600926861e-10 1.61576035538633e-09 -1.45418827478697e-09 2.07370518338455e-09 2.43011174164705e-09 -1.60824996517551e-09 -3.53057096195655e-09 2.35484176761953e-10 5.55847605143603e-10 -2.64085871695092e-10 5.9174085734192e-10 -3.6665531819588e-09 -7.76449619381083e-10 -2.84953514998055e-09 3.54031716701705e-09 -2.75917648066349e-10 -3.87796839774308e-09 1.95304415506365e-09 3.17553332982461e-10 -1.27763504272443e-09 -5.32258286785865e-10 6.71818550198385e-10 -2.91355860579232e-09 8.3008526486613e-10 -5.10997987871037e-11 -3.31139181322434e-09 2.93673921854926e-09 3.1363311116218e-09 2.65352921955143e-10 4.29295757433646e-10 -1.49525867936686e-09 -3.17250806813622e-10 -4.58676873270241e-10
"R1034" -1.78684556931106e-08 1.13728153378983e-09 -2.15961776440669e-09 -1.65204871692041e-09 5.10770356160534e-09 1.14174531670589e-08 5.2668460755789e-09 -8.74672477465002e-09 3.14152451145714e-09 6.40790471537881e-09 1.57035880712752e-09 -9.52271727449432e-09 8.06579044072345e-09 1.78587109827179e-08 -1.17661034496068e-08 6.11948842324199e-09 1.18853282435891e-08 1.25405250469982e-09 -1.16265627364999e-09 -1.99080845682827e-10 -3.497829794077e-08 -5.42388069827931e-09 7.3312521884246e-09 -4.80817449481689e-09 -1.96763129020008e-09 1.18053727205039e-09 1.92989831946577e-09 8.90030279550232e-09 -2.28700238595403e-08 -7.03394034539876e-09 -1.83880774161988e-09 -1.74637949755558e-10 4.36920994166871e-08 -1.41241328295914e-08 -4.59152355948469e-10 -4.71902063429368e-09 8.07519798334095e-12 9.54044468556444e-10 -6.23951561412751e-10 -3.49826725759744e-09 -1.63651366607121e-09 2.95918270355627e-09 -4.30906663063902e-09 -5.653671171603e-10 3.74986795886872e-09 2.75386624622072e-09 -4.12160351960606e-09 1.39961130293756e-09 1.91220166213717e-09 7.61850239533682e-10 -4.31497253175774e-10 -1.30258280922618e-10 -5.42319170986616e-10 3.87195943576728e-10 -4.33685089554796e-09 1.57218363872144e-09 1.62425766929226e-10 4.49411312384897e-09 -2.59036298513859e-10 4.60155476602162e-09 -1.83471203186087e-09 1.02470412876759e-09 -9.03244786560458e-10 1.56525363264693e-09 -1.94166675156778e-09 1.05365238098278e-10 -2.03445616361546e-10 7.10922802950971e-10
"R1035" 6.25907503881006e-09 -4.00780385511607e-09 5.6082410795991e-09 2.75071374788102e-09 3.87278285469093e-09 2.49842213138591e-09 -1.68084388169484e-09 -3.32149513325633e-09 2.77336722671747e-09 -3.33135451284572e-09 8.75607965150571e-10 2.13199913185237e-09 -2.56625518195199e-08 1.69292038884807e-08 -6.88356333614062e-09 -1.30060501444894e-09 -9.69955117072872e-09 2.25145715540779e-09 -3.53998504292714e-09 -7.80932586877254e-10 1.93856819763453e-08 -5.61305492535675e-09 -2.56113795781278e-08 4.25259619126814e-09 8.43326562780536e-10 -1.1866287139371e-08 1.18065056841763e-08 -6.33858668110414e-09 -3.38166660847867e-08 1.01601620309928e-08 1.12134821180507e-09 -2.14162307312092e-09 -1.41241328295915e-08 4.7414201884231e-08 -2.15615394840121e-09 -4.02043536431927e-10 -1.20983177671696e-09 -1.72544439206362e-09 2.01241414493561e-09 -1.01133392521614e-09 3.20624189876363e-09 3.06652575442557e-09 4.66120481885289e-09 2.88794744005152e-10 -3.69052296414466e-09 -2.9463049689886e-10 1.49596604007996e-08 -4.69776551838335e-09 -1.04121739171967e-09 -1.60140671094012e-09 3.08652373824556e-10 9.73379926762235e-10 -2.75479197206116e-09 -1.2960798088339e-09 -2.51868615294488e-09 5.11912291747056e-09 7.8481733964844e-09 -7.3378316464421e-09 1.02601468211006e-09 6.70395796605089e-09 -2.77417300092791e-09 -5.37533068398059e-10 8.36281542945214e-09 1.799016705565e-09 7.42996897597255e-11 -4.89245678973369e-09 -2.87899349861856e-09 -4.04262706587423e-09
"R2001" 9.00908713098858e-10 1.41067011935621e-10 1.29868012181352e-09 -1.97740157531786e-09 -5.3258578265661e-10 2.27341625992397e-10 -7.58867798685808e-10 1.03449022686584e-10 -3.21808828406295e-09 -1.23315824515298e-09 5.62892789114604e-10 -1.63021669723384e-09 1.75155981031919e-09 5.39243235938495e-11 1.20206761285426e-09 2.10089405689095e-09 3.09851994090128e-10 1.04182228753225e-09 -2.36446514468529e-09 9.09552516112333e-11 1.91708701620035e-09 2.83436322666102e-09 1.03508556280749e-10 5.02450755909974e-10 9.22513973897472e-10 5.63348083405839e-10 -1.19151725277865e-09 -2.20855481619831e-09 1.3946431111542e-09 -6.58836091565586e-10 -7.78219918667114e-10 3.80100611113337e-10 -4.59152355948322e-10 -2.15615394840114e-09 3.10324518481385e-08 -2.21761508839376e-09 -9.21219197209954e-10 2.23346497532611e-09 3.77983677580792e-09 -1.61470064546704e-08 -1.65148846448084e-09 -1.45381137741512e-09 3.53229724289595e-09 3.94057878088222e-09 -9.01573690729449e-10 5.74713763962382e-09 -4.20759471217513e-09 -4.72574692645172e-11 1.2291352982998e-09 -1.04895412195786e-08 4.06504572540097e-09 2.54198321189752e-09 -5.22225327088627e-09 -3.88035723973573e-09 2.896593664687e-08 1.90163814026529e-09 -9.96301265771511e-09 4.19663179778776e-09 -3.17433873501116e-10 -6.14287464267403e-09 7.67283352090235e-09 1.4153026135342e-09 -1.5996663629596e-08 -3.22324893129104e-08 3.5063832837069e-09 1.64610139891576e-09 5.18415450786298e-10 8.02587467656552e-09
"R2002" 7.25931969526969e-10 -5.61944712934277e-08 4.99327142264079e-09 1.27457643401266e-09 -1.08795030180195e-09 7.94288790725178e-10 -1.87955939323733e-09 7.33118480502889e-10 1.31698829162624e-08 2.57522103168484e-09 -7.76636330113775e-09 -1.49106135496393e-09 1.26894705862158e-10 1.80440355528055e-09 -9.13425637399888e-10 -1.02810601166521e-08 -3.23180759922963e-09 2.349642334427e-09 -3.56424053658169e-09 -4.30504666406925e-09 -1.64985234583514e-09 -8.29839567712669e-09 2.21368224235581e-09 3.9170453214806e-09 1.02833091562637e-08 9.95513549150652e-09 1.92826885822491e-08 -4.88765388052567e-09 3.68564623093796e-09 1.71515908547662e-09 1.84579805551708e-09 6.60582600926812e-10 -4.71902063429368e-09 -4.02043536431849e-10 -2.21761508839366e-09 1.18363330914258e-07 1.33941280454675e-08 1.86797821026041e-09 -9.62210594816208e-10 -3.01866526257293e-09 3.17545497270253e-09 -2.98110819504893e-09 -6.7070162941849e-10 -1.26227942944919e-09 -3.18220156700858e-09 -1.4782663432675e-10 8.90359698032918e-09 -3.4362336805521e-09 5.02353503853716e-09 1.7086193056858e-08 -9.7939410584489e-09 -3.42799324642672e-09 1.83451825639722e-08 1.48447696655559e-10 -1.73614259858737e-08 3.70368434160184e-09 2.56753162817904e-08 -1.25214873249135e-08 -2.80151451207928e-08 -2.91243599885161e-08 -1.12488053652688e-07 3.8986018071536e-09 2.05545851992226e-08 1.85621041151308e-09 7.2349791773434e-09 1.65188058134636e-09 -2.13583814633268e-09 -1.34845584381813e-08
"R2003" -1.17133066208204e-09 -1.62162441834913e-08 -1.36731281574427e-09 -2.02681473813576e-09 -3.95322583799849e-09 1.25649612670027e-09 -2.72325749635345e-10 3.16575302488727e-09 1.40424863461246e-09 4.75671516417263e-10 1.20951674796197e-09 -3.58690248261062e-09 5.82375004579135e-09 -4.92191033273018e-09 2.89561179446168e-09 -5.55245543958432e-09 4.30735038337137e-10 -2.38734024690795e-09 1.46306527288627e-09 7.63533643672827e-10 -8.53839131773245e-10 -1.12897659918162e-08 9.55339033998659e-09 9.53400155474458e-09 -4.08375532165584e-09 5.92220228859247e-09 1.40941743327427e-08 -6.58976681001022e-09 -9.49309382825454e-10 6.50726938222178e-10 2.42117240482452e-09 1.61576035538614e-09 8.07519798312257e-12 -1.20983177671737e-09 -9.21219197210513e-10 1.33941280454671e-08 1.15798991611471e-07 9.15331490544981e-10 1.17765669605842e-10 -2.2404744405445e-09 3.48804722325131e-09 1.45999531947378e-09 -5.65948984861987e-10 -3.46345147056158e-10 7.78306702450405e-09 2.43121226547857e-10 -8.81606814822709e-09 -2.03102398174634e-09 1.93013736915269e-09 1.93182506130226e-08 1.18028349817768e-08 2.08873298250337e-09 -4.33758300540424e-09 3.52990564696571e-10 3.10836201531753e-08 1.4065304877652e-08 -1.06375953911223e-07 -9.01074659955545e-09 1.28149659095179e-08 -4.3405298497212e-08 -5.64575606382965e-08 2.96758685508814e-09 2.81407063797733e-09 -5.94487573199851e-09 6.020073876405e-09 4.08845852374998e-10 2.26485802370875e-09 -7.09795069867337e-09
"R2005" 1.15468590778913e-09 -4.83349647653405e-11 -2.12589809988369e-09 -1.75759744324889e-08 2.71315417657334e-09 -7.0244848332694e-09 -5.47574212458125e-09 -1.77733475944486e-09 -6.30699759026368e-09 6.47619657260418e-09 1.11726710320026e-09 9.7959565056806e-09 2.51216464253845e-09 6.4840891580837e-10 -8.32128113970632e-10 -2.53602899915577e-09 -2.34781773062706e-10 -5.25619001191497e-11 -2.19790363855429e-09 -2.29251405423072e-08 5.64947465606726e-09 -2.58502899583137e-09 -4.18523734190129e-10 1.98578344617812e-08 -1.33158846919669e-10 3.27138068656816e-09 4.25489355014145e-09 -2.08273214422035e-08 1.95537784864444e-10 2.94004959683120e-09 -6.36826637247894e-09 -1.45418827478703e-09 9.54044468556441e-10 -1.7254443920635e-09 2.23346497532634e-09 1.86797821026057e-09 9.15331490545179e-10 7.99775936495198e-08 2.10750381752552e-09 -2.04191184757945e-08 9.49807029359908e-09 7.67491559649739e-09 -2.65055516489885e-09 1.34658770992981e-08 3.24468429608777e-09 2.14105681961222e-08 -3.5869374616053e-09 -3.00009348925661e-09 3.06170306077461e-09 1.08073805451202e-08 1.83474958346617e-10 -1.46850682675425e-09 5.53704685083864e-10 -5.19323321285948e-08 8.19840197219281e-09 -2.0877647816964e-09 -6.31238831461226e-09 -1.68772076745732e-09 -1.72938876288436e-09 -3.38926837325319e-09 -5.63010697593414e-09 -2.06631283773793e-08 1.57259260481548e-09 -7.59251766407103e-09 2.301407322043e-09 -1.68235584580103e-10 3.04679408927587e-10 9.95631833127771e-10
"R2006" -2.00336299354895e-11 4.43955712651383e-10 8.56201701364338e-10 -3.38452006032642e-10 -4.5866139588059e-09 -3.9138656573351e-09 -1.69099059254838e-09 1.73747145578795e-09 -3.31941443809763e-09 1.17956258996701e-09 9.78590668553981e-10 1.8238646711124e-09 -6.18462317549919e-09 -7.43471700717511e-10 5.01658090907723e-09 4.34717522581202e-10 -1.25267837920467e-09 -6.05915203444492e-10 -8.59058242467767e-10 7.45992553260883e-11 7.80873625264116e-10 -1.93449039566811e-09 1.00697752326816e-09 1.59757446201489e-09 4.19789233123522e-09 1.90224961484299e-09 -1.55267131251212e-09 6.68564256283549e-11 -1.65471690641944e-09 1.331716097232e-10 8.59617523614523e-10 2.07370518338453e-09 -6.23951561412776e-10 2.01241414493561e-09 3.77983677580783e-09 -9.62210594816122e-10 1.17765669605948e-10 2.10750381752555e-09 1.76410435856481e-08 2.31893092829117e-09 4.79965093509013e-09 -1.84649325986095e-08 3.10015401394753e-09 -1.04159577307743e-09 6.07198062251355e-09 5.47475831523575e-09 -4.50548351422466e-09 3.35769989626865e-09 -1.07869316239883e-08 -1.23083952830149e-09 -5.66641047856605e-10 2.77263910493227e-09 -1.6121478352389e-09 -4.57639800492226e-09 -8.72585393271643e-10 2.64639861265241e-09 5.6724958113635e-11 -5.45413584511343e-10 9.59316167403717e-10 -3.8636500127487e-09 1.75301967755383e-09 -2.1217779308829e-09 5.25238204366108e-09 -3.94280007055402e-09 -1.1971014912523e-09 -7.60383664962621e-09 -1.39922223132404e-09 -9.7505883436329e-10
"R2007" -1.34327338034098e-09 5.3962387729338e-09 1.11718140936096e-09 5.83824509904899e-09 -5.87993881943465e-09 -4.62843885429488e-09 4.29782632683801e-10 1.55971416292355e-09 -5.37555756259274e-09 -9.35024520047678e-12 -3.37694666796688e-09 1.19686933509431e-08 9.23912686223471e-09 2.00851352756741e-09 1.54341109704217e-09 2.56276598874543e-09 1.69520810664102e-09 9.82495540226539e-11 -9.86018280714769e-11 -4.41385424887134e-10 -3.17386113886054e-10 -4.04659331009617e-09 3.01037786592207e-09 1.39763579882155e-09 -4.10826581693836e-09 2.74041974718086e-09 -3.01728991885617e-09 2.01872332325018e-09 -1.45365205269486e-09 1.85662442135256e-09 3.51925616526938e-09 2.43011174164712e-09 -3.49826725759741e-09 -1.01133392521614e-09 -1.61470064546703e-08 -3.01866526257273e-09 -2.24047444054437e-09 -2.04191184757944e-08 2.31893092829109e-09 9.77188570210779e-08 -8.7758837880699e-09 -4.79823152258108e-08 1.18316945560881e-08 -1.18644046307484e-08 -1.38260883310651e-09 -3.24812452088983e-08 3.44274828938381e-09 1.40386126882939e-08 -3.42509214262643e-08 2.22384466174683e-09 -3.07718333408135e-09 -2.66375302171952e-09 2.84517652741952e-09 2.65280250575158e-08 -8.78365146513002e-09 1.18893228321554e-09 2.71139044584839e-09 -1.04173165424717e-08 -1.12325419935801e-09 5.53188080193577e-09 -2.02639166608269e-09 3.48344705484976e-09 -3.10389683691062e-09 1.65630491680403e-08 -2.71547050147441e-09 -6.85876240781215e-10 9.99748915256797e-10 1.49521298993289e-10
"R2008" 1.06822174448154e-09 -2.56228415035952e-09 -2.99750887667722e-09 2.36988368754765e-09 -3.34875693228115e-10 1.98284262089285e-09 -6.91243249459255e-09 -3.84675658643682e-10 7.29785357535349e-09 -5.24012142061267e-10 2.69780916033611e-09 -9.64251801965424e-10 -5.37247073381657e-09 1.47437489566308e-09 8.87234288236271e-10 2.40910985069433e-09 -3.56526970121736e-09 -2.15912784736657e-09 1.71644736014019e-09 3.83634032076947e-09 -1.54108142586732e-08 -7.09987701596929e-09 1.25704196626053e-08 -3.03101805801131e-09 1.7267554219379e-09 3.81479657407377e-10 -3.80121448264088e-09 5.44437339843497e-09 -3.68664031478548e-09 6.62129057224409e-09 -2.88773034752677e-09 -1.60824996517579e-09 -1.63651366607136e-09 3.20624189876354e-09 -1.65148846448002e-09 3.17545497270324e-09 3.48804722325109e-09 9.49807029359916e-09 4.79965093508986e-09 -8.7758837880695e-09 1.23813530972977e-07 7.16247508418088e-10 -5.9671022637099e-09 -2.83704752062288e-08 -1.89224440541487e-09 7.58489116113301e-09 1.36027112791102e-09 -9.314102002342e-09 -4.63937889948073e-10 -7.14106289449358e-09 -7.11742089638254e-09 4.32466115585804e-10 5.9158510851434e-09 -1.51258781831045e-08 4.60275292851926e-08 1.45727258103423e-08 -1.5637116622056e-08 4.47716701052256e-09 -1.54422859071077e-09 -1.43228028514522e-09 -5.6665951887699e-09 -5.30478860604889e-08 8.20892005924853e-09 -6.58521411396027e-08 -3.95799991598238e-10 -4.55218057442667e-09 3.09146639083822e-09 6.16157585328424e-09
"R2009" 1.43474661978355e-09 -3.00387994045924e-09 -3.42020778130407e-09 -2.54622080253664e-09 5.67324822458742e-09 3.24471272053736e-09 2.36116907751385e-09 -2.08992399913414e-09 5.15234205264634e-09 -7.98039155608079e-10 1.8571935255029e-09 -7.68779112831021e-09 9.02356134485743e-10 1.99551350028345e-09 -5.53516598251952e-09 -3.83348064642533e-09 3.15376985146672e-09 1.41289494253659e-09 4.76519884046057e-11 -1.07781244907018e-09 2.07360595365575e-09 2.84124076573422e-09 -3.7223912424692e-09 -8.98664350667032e-10 -4.08379823571913e-09 -6.21220132684563e-09 4.79114865881015e-09 -1.05520355727361e-09 -4.04812123726399e-09 -1.58596470856997e-09 -2.20031432726396e-09 -3.53057096195645e-09 2.95918270355618e-09 3.06652575442536e-09 -1.4538113774152e-09 -2.98110819504933e-09 1.45999531947376e-09 7.67491559649717e-09 -1.84649325986095e-08 -4.7982315225811e-08 7.16247508417832e-10 9.16441039940768e-08 -5.87109226029161e-09 -5.81619088632961e-10 -2.49654750325836e-09 1.88030733679335e-08 2.45382148724925e-09 -5.34335069318996e-08 1.66581710156308e-08 8.99492135864479e-11 -2.36851650858455e-10 -6.99228471753256e-09 -8.28277974834793e-10 -9.82982577843795e-09 9.76329915694366e-09 -3.24943197621339e-09 -2.10346497682904e-09 2.42517797488871e-09 4.48436269826267e-09 -3.57113458935398e-09 3.70939992594773e-09 -1.97696985107173e-09 1.52950147362297e-08 -6.12802307792142e-09 1.25606377228249e-09 6.89444717135255e-09 -1.71924886054727e-09 3.23685211385843e-09
"R2010" 3.04042155862905e-09 1.89464351700245e-09 5.98709557461645e-10 1.64965244957885e-09 -1.15460388064981e-09 6.43384614656956e-09 4.31149781797125e-09 -1.50679122585656e-09 -6.91274977066476e-08 1.37590089453835e-09 -1.73924623077548e-09 -7.45041378580521e-09 -5.2755845844584e-10 -7.39786664410225e-10 2.16604895475773e-09 4.92407562579927e-09 3.70616815384756e-10 1.15835295830321e-09 -4.53592061602551e-09 8.52868588025224e-09 1.91687475165425e-08 1.38398909955937e-08 -1.18327461092538e-08 2.4074950866892e-08 5.96709812499052e-10 3.77192725653333e-09 5.28100918227113e-10 -1.45015987924764e-08 -3.69272080569569e-09 -2.68419021592509e-09 4.78717273878932e-09 2.3548417676202e-10 -4.3090666306391e-09 4.6612048188528e-09 3.53229724289614e-09 -6.70701629418504e-10 -5.65948984861825e-10 -2.65055516489878e-09 3.10015401394753e-09 1.18316945560879e-08 -5.96710226371017e-09 -5.87109226029178e-09 9.05551059645699e-08 2.02715333442174e-08 -1.74772888740659e-09 -2.14827025835658e-08 2.0662341842463e-09 -2.61698733324629e-09 -1.29237949579185e-08 2.33633385348096e-08 1.28110844156565e-09 -1.78115729229917e-09 2.10849157747129e-09 -9.81639126388032e-09 -1.23334894510141e-09 -4.56157930731346e-08 7.6689284427281e-09 -1.88331188275421e-08 -9.7181327133466e-10 -3.13187911905571e-09 1.59059318814788e-08 -2.98114176911699e-08 2.14833007848216e-09 -4.68585873567235e-09 1.16664964919032e-09 -3.91198549413713e-10 2.08834709693813e-09 -3.28072993562208e-09
"R2011" 1.82372212299002e-09 -4.50062301585703e-10 1.51384630466143e-09 -1.50681690345654e-08 1.12505949277995e-09 -5.94818424133586e-10 -2.50092895770694e-09 -1.29626791876151e-09 -1.24532628259042e-08 -5.47401565651957e-09 -6.61312845350119e-10 4.51837951464262e-09 1.91319330440437e-09 -1.50851509828276e-09 -2.00983759207379e-09 -2.96242596416501e-10 1.88463239415841e-09 -6.76065499823474e-11 -1.28858843340978e-09 7.28229344540265e-09 8.35479819736881e-09 -4.69588628127963e-10 -4.5832291309811e-09 8.16901512705722e-09 1.64391366771396e-09 -1.13311020386624e-09 3.85244667492829e-09 -9.71384680943869e-09 4.29376954162793e-10 -1.82637679899345e-09 3.44818115986431e-10 5.55847605143647e-10 -5.65367117160284e-10 2.88794744005291e-10 3.94057878088215e-09 -1.2622794294492e-09 -3.46345147056962e-10 1.34658770992984e-08 -1.04159577307739e-09 -1.18644046307482e-08 -2.83704752062284e-08 -5.8161908863326e-10 2.02715333442177e-08 6.85559015068426e-08 1.46182203093827e-09 -1.91037045717021e-08 -3.74857847722449e-09 9.91815680948941e-10 8.40100572176676e-09 5.06008941206007e-09 1.02680894720122e-09 -3.1892887959133e-10 3.39792652080401e-10 -1.47857374770794e-08 -2.63576625542139e-09 -6.60132237583308e-09 -2.86696503314874e-10 -3.49320730252498e-09 -1.01758657282798e-09 7.01442522040994e-11 4.49197620633768e-09 -5.23170173497303e-10 -9.59970987606473e-11 3.72321869165782e-09 7.29375711177542e-10 7.90631257723922e-10 -1.15072169502626e-09 -9.51094430127431e-11
"R2012" -2.51093695071843e-09 2.54239794482668e-09 -4.78958121916416e-10 -2.35369341554126e-09 -5.92184609842162e-09 -1.70686024899304e-09 -4.02302607169611e-10 2.55387532573836e-09 -1.05699634568322e-09 1.67528015942706e-09 2.02396502713119e-09 2.06383803098739e-10 9.3753528419633e-09 -3.03889052374837e-09 3.26454456126207e-09 6.7739717317624e-10 2.51754237548996e-09 -7.35305916543748e-10 3.40994499967404e-09 6.61266059768327e-10 -2.20960860161338e-09 -4.49602770491626e-09 3.19867699403346e-09 -2.4893103453868e-09 6.05963598867314e-09 -9.20882641832967e-09 1.73169087180887e-09 5.99203030339752e-09 7.55100580909261e-10 -8.7098236174485e-10 1.44215907964279e-08 -2.64085871695058e-10 3.74986795886873e-09 -3.69052296414456e-09 -9.01573690729473e-10 -3.18220156700861e-09 7.78306702450388e-09 3.2446842960878e-09 6.07198062251351e-09 -1.38260883310641e-09 -1.89224440541529e-09 -2.49654750325834e-09 -1.74772888740654e-09 1.4618220309383e-09 6.21224039770101e-08 4.63747849512536e-10 -3.14656025995262e-08 -8.93707270651648e-11 4.45143466868717e-11 -3.34990193976106e-10 6.89874283225662e-09 -1.52328427109578e-08 -1.6279475325285e-08 -1.56083875788664e-09 -1.36522316076725e-08 5.36486466905923e-09 8.58053604050755e-09 5.59761896944251e-09 4.57531853874339e-10 -1.68331175671139e-08 -1.22741595001156e-08 -6.05121571423605e-11 8.15194000533435e-09 5.40311846713095e-09 -2.57396589941025e-08 2.7607567336034e-09 5.31492792540619e-09 -2.56832831993088e-08
"R2013" 3.89107555096812e-10 -1.43268462860285e-10 -9.68085022783273e-10 -3.34745671716297e-09 2.68259488556889e-10 8.05387869509529e-10 -4.65031364867277e-10 -3.01489962783967e-09 1.14271460350212e-08 3.64066583201076e-09 2.30663664100624e-09 -1.42540893006353e-08 -4.66337083618871e-09 1.89118517839488e-09 2.20655669847537e-09 -2.62990470963062e-09 5.86865562948e-10 2.72758833678953e-10 -1.40338485952296e-09 -3.24178314883049e-09 2.49027884035461e-09 -4.88683977803173e-10 5.68957487941029e-10 2.31348982318911e-09 7.61498421208393e-10 -5.26214002756627e-10 -1.09694151846125e-10 -4.68354930847063e-09 -1.66848849740476e-09 -1.27980416992432e-09 -2.73815546508229e-09 5.91740857341996e-10 2.75386624622073e-09 -2.94630496898739e-10 5.74713763962399e-09 -1.47826634326654e-10 2.43121226547625e-10 2.14105681961224e-08 5.47475831523575e-09 -3.24812452088985e-08 7.5848911611327e-09 1.88030733679334e-08 -2.14827025835659e-08 -1.91037045717018e-08 4.63747849512453e-10 5.45387769726884e-08 1.40910043606808e-09 -1.00235484116976e-08 -8.94984127239745e-10 -6.26530762984357e-09 -6.70472550309021e-10 2.08929185714215e-10 -1.12766938410182e-09 -3.00675950299422e-08 4.52801184508388e-09 8.58235334978826e-09 -2.92499952461235e-09 3.6821558425073e-09 -2.18315336884781e-10 -1.22073728331778e-09 -9.84536430317858e-10 4.17638859476018e-09 5.12336201106589e-09 -8.57670398442909e-09 -9.33363953178279e-10 -2.29208026344175e-09 -4.3429623315227e-10 1.09880353537803e-09
"R2014" 2.11193506174866e-09 -2.90932307150989e-09 3.40878967188177e-09 2.60036432892846e-09 1.01557247099605e-08 3.97614357543653e-09 3.49283652509517e-09 -8.14123420053912e-09 4.29758387681246e-09 -2.1286438467821e-09 1.01405720527713e-08 -5.41401418625223e-10 -3.44873909409272e-08 1.09343882253828e-08 -4.12762416728716e-09 1.2059535910117e-09 -5.33110661231309e-09 -1.08609179454828e-09 5.45431669933271e-09 -3.45091753265657e-09 -4.71134624974148e-09 3.31704030714306e-09 -2.35226039286099e-09 -2.93839095453474e-10 9.7141544752645e-10 -7.18593047882344e-09 -2.84630373284309e-10 1.02418222419209e-09 -8.65982729575111e-09 1.83397771234414e-10 -6.11926237410036e-09 -3.66655318195872e-09 -4.12160351960606e-09 1.49596604007996e-08 -4.20759471217528e-09 8.90359698032919e-09 -8.81606814822704e-09 -3.58693746160529e-09 -4.50548351422492e-09 3.44274828938385e-09 1.36027112791113e-09 2.4538214872492e-09 2.06623418424626e-09 -3.74857847722436e-09 -3.14656025995266e-08 1.40910043606809e-09 5.48999539986348e-08 2.64077564072846e-09 -2.86657334876855e-09 -2.56446211968325e-09 -1.18850550944773e-09 7.79377796542632e-09 6.64253566392368e-10 1.9091512120194e-09 2.17402398138023e-09 -3.7245494991149e-09 4.38696075281443e-09 -4.28399555079766e-09 -3.88838652864769e-08 3.06311764628586e-08 5.07849347362926e-09 -1.95110893221992e-10 1.03347855752367e-08 9.46049610838508e-10 3.49432325767069e-09 -1.26654618587697e-08 -6.82182919415056e-09 5.16311538507216e-09
"R2015" -1.54002510773305e-09 4.08975501840284e-09 -1.33482838029106e-09 -2.2308194730809e-10 3.25118730621046e-09 -3.79379943073541e-09 -3.1867156492197e-10 3.49230834258146e-09 7.13898577445366e-10 -6.03933668923862e-10 -1.91322755831361e-10 5.83738510868552e-09 -9.95771819133715e-10 -8.74866802241963e-09 -8.35555033322964e-10 2.40298900912088e-09 -8.30508165544053e-09 -1.33829002489238e-09 7.80625063565799e-09 -7.15186711666017e-11 -5.63125763912226e-09 -3.39606805078882e-11 5.95743653975015e-09 -1.48850258388897e-09 1.60112525452722e-09 5.05219533480429e-09 -5.31146642722471e-09 2.29470062953423e-09 7.45304310337532e-09 -3.17919199687637e-09 1.72167881357083e-09 -7.76449619381048e-10 1.39961130293754e-09 -4.69776551838327e-09 -4.72574692645879e-11 -3.43623368055173e-09 -2.03102398174655e-09 -3.00009348925673e-09 3.35769989626873e-09 1.40386126882939e-08 -9.3141020023418e-09 -5.34335069318991e-08 -2.61698733324639e-09 9.91815680948923e-10 -8.9370727065231e-11 -1.00235484116978e-08 2.64077564072844e-09 9.87874674860555e-08 1.92619230622509e-10 4.42905843758412e-09 1.67769902245668e-08 1.4794449773613e-08 -1.30107100849039e-08 4.98752646464378e-09 -1.67248016853844e-08 -2.42655026700806e-09 -4.85855394031848e-10 9.49525221344279e-10 -5.46323196534681e-09 -8.32598902277857e-09 3.6188581337614e-09 1.13129754691139e-09 -7.34107627719504e-08 2.52250147551865e-08 -9.08132849129482e-10 -5.95629499184556e-09 3.64795709383244e-09 4.53073873846164e-09
"R2016" 2.20137326667625e-10 -4.51941987435597e-09 8.29784227894728e-10 -1.33463939277722e-09 6.33960018260232e-09 4.84485079122137e-09 -1.04922288019003e-09 -1.69078172268441e-09 9.19410205563953e-09 -7.44507176826355e-10 7.36692218172864e-10 -5.43747345051358e-09 -4.50296552610862e-09 -6.34549102642792e-10 -4.08205439636061e-09 -1.60162503966586e-09 -5.83531055312017e-10 -1.75096482758124e-10 7.20561427399748e-10 2.12017264673403e-09 -1.70760242396616e-09 1.75476268059698e-09 -4.33391200355062e-09 -4.86430135097453e-09 4.10030208662698e-09 -2.2361473053854e-09 3.10722788198594e-09 9.37939478498314e-10 3.81697664695231e-09 1.402844105285e-10 -1.36274442480312e-09 -2.84953514998057e-09 1.91220166213716e-09 -1.04121739171972e-09 1.22913529829978e-09 5.02353503853711e-09 1.930137369153e-09 3.06170306077464e-09 -1.07869316239883e-08 -3.42509214262643e-08 -4.63937889948132e-10 1.66581710156308e-08 -1.29237949579185e-08 8.40100572176650e-09 4.45143466869049e-11 -8.94984127239723e-10 -2.86657334876855e-09 1.92619230622618e-10 2.751902764442e-08 -1.20530329183281e-09 2.34548259411454e-09 4.8079369968876e-10 -2.86385363720564e-10 -1.50326076573905e-09 1.55145457762624e-09 1.37907690506687e-09 -1.09153499584443e-09 6.492289115237e-09 3.86414673105211e-10 -5.93444053037404e-10 -4.57373674083218e-09 5.24234040431466e-09 -3.80515663381489e-09 -1.90770147912916e-09 1.65888696275322e-09 5.02818862847048e-09 1.43046229808618e-09 -2.64929913178664e-09
"R2017" -3.14242119366761e-09 1.32285673416357e-08 -9.10719205100251e-09 -6.4763369060363e-10 -7.28041861782969e-09 6.01021681452518e-10 8.25992431071867e-09 1.91791794835973e-10 -1.99280611183566e-09 3.19953065858791e-09 2.28409459845777e-09 -3.95616075915205e-09 6.41850045747558e-11 -4.28917005458077e-09 8.46579824971994e-09 -8.17332627548184e-08 6.12627073350628e-09 -1.12999537276099e-09 -3.02982716344257e-09 -6.92321794681572e-09 8.61292077613093e-09 3.79985289317862e-08 1.07516419642466e-08 1.19753547528966e-08 5.6909589911564e-10 3.59054052439846e-09 -2.86890055273865e-08 -4.02951984713902e-10 -6.11960985885361e-10 -6.48832156352782e-09 1.80458911917965e-09 3.54031716701699e-09 7.61850239533717e-10 -1.60140671094013e-09 -1.04895412195784e-08 1.70861930568583e-08 1.93182506130225e-08 1.08073805451201e-08 -1.23083952830147e-09 2.22384466174672e-09 -7.14106289449423e-09 8.99492135862182e-11 2.33633385348095e-08 5.06008941206033e-09 -3.34990193976179e-10 -6.26530762984379e-09 -2.5644621196834e-09 4.42905843758413e-09 -1.20530329183279e-09 2.97676610100524e-07 -1.09419028111016e-09 -1.20004328673825e-09 7.29021747091672e-09 2.36832827663754e-09 -7.22057918043499e-08 -2.06382551341282e-07 -2.61993654583909e-08 -3.50410796716992e-08 -7.47501805416427e-09 -5.58696745621051e-09 -1.3279455606661e-08 -4.22598159186386e-08 -1.0235631848835e-08 4.19440452004246e-08 8.16880393339159e-09 1.99046305230958e-09 9.93014982894972e-09 2.85463047213087e-09
"R2018" -1.27386396872808e-09 5.17313597568045e-09 -6.12842929710975e-10 -3.25943690875575e-10 -5.65575623599155e-10 4.72241015574889e-10 1.4118534629899e-10 2.31659437111338e-10 -2.50426655789833e-09 -2.91215178410449e-10 3.39007265025681e-09 -1.45083959024428e-09 -2.9236628108564e-09 -2.43282554264223e-09 2.48054623183612e-09 2.92859298166792e-09 -9.18650438867086e-10 -1.37905844781049e-09 4.03402777264891e-09 3.61572081324707e-10 -6.6439948360481e-09 -4.43448403708714e-09 4.92516736757347e-09 1.46193462058833e-09 -3.00551866152612e-09 -3.34284197582898e-09 -5.77447185152917e-09 2.04704234842795e-09 3.08219219088314e-09 1.0446428312498e-10 8.66969948784027e-10 -2.7591764806619e-10 -4.31497253175627e-10 3.08652373824605e-10 4.06504572540075e-09 -9.79394105844904e-09 1.18028349817769e-08 1.83474958346843e-10 -5.66641047856622e-10 -3.07718333408144e-09 -7.11742089638271e-09 -2.36851650858303e-10 1.28110844156578e-09 1.02680894720124e-09 6.89874283225678e-09 -6.70472550309088e-10 -1.18850550944764e-09 1.67769902245667e-08 2.34548259411441e-09 -1.09419028111052e-09 5.18392506353887e-08 1.96158485440725e-08 -4.4758254367174e-08 1.0185212856455e-09 2.06450371040335e-08 7.96213395369705e-09 -4.26213050146395e-08 3.53636851260108e-10 7.30536627730915e-09 -2.85929966113e-08 1.2822572229719e-08 -5.86909942199214e-09 -2.9458070606662e-08 1.0190682782445e-08 2.33763870433032e-09 5.23553200597429e-09 7.89352470213233e-09 -2.16412297058671e-08
"R2019" 2.77883081294041e-10 -8.02041292635977e-11 -1.0774488293372e-09 1.16025544820771e-09 7.85147187457556e-11 -3.88277507948758e-09 -4.25441148452583e-10 -1.01286997317212e-09 8.11099842237308e-10 1.6122854807302e-10 3.50284646303196e-09 1.26896325493299e-09 -8.02213732038982e-09 3.6887927623662e-09 3.96914220645362e-09 7.39969116010675e-10 4.12071555800378e-09 -9.51096032300589e-10 -5.74176347500592e-10 -3.23078365927491e-10 -2.25427388372603e-09 -3.69896935834997e-09 4.07397672344074e-10 3.58869394631476e-10 -1.47423371400706e-09 -8.83469667853566e-10 3.10557040055569e-10 8.29111813741844e-10 -1.78496347063956e-09 1.24906625750005e-09 -6.60198723081341e-09 -3.87796839774326e-09 -1.30258280922677e-10 9.7337992676224e-10 2.54198321189715e-09 -3.42799324642676e-09 2.08873298250262e-09 -1.46850682675405e-09 2.77263910493226e-09 -2.66375302171939e-09 4.32466115585829e-10 -6.99228471753266e-09 -1.78115729229913e-09 -3.18928879591078e-10 -1.52328427109579e-08 2.08929185714074e-10 7.79377796542639e-09 1.47944497736129e-08 4.80793699688788e-10 -1.20004328673806e-09 1.9615848544073e-08 5.54304388748707e-08 -4.79169818156374e-08 4.47704364114077e-10 1.25718472257483e-08 4.92543123823748e-09 -2.06726510502232e-08 -2.74320091180067e-09 6.37618772613251e-09 3.84935940115178e-10 6.04188467842377e-09 1.43404271042796e-09 -1.87006647931454e-08 1.88153889827396e-09 8.59823068004971e-09 -6.50323439296291e-09 8.57825254880021e-12 4.61909058874454e-09
"R2020" 1.67043764238355e-09 -5.85845753428938e-09 3.3116376405804e-09 1.18147018841949e-09 2.06107969950267e-09 3.63132651102434e-10 2.41854133609539e-09 1.66466983124132e-09 -9.50337888555543e-10 -1.32803463201008e-09 -3.05812034473239e-09 1.5882920755229e-09 3.53318777531703e-09 -5.44593650113224e-09 -2.72584213743091e-09 -2.64572168755643e-09 -3.7559233187744e-09 1.06312498198097e-09 -4.95197271747239e-09 -2.83861674259313e-10 6.54998659978985e-09 9.41049349048904e-09 -3.5470541132713e-09 -2.06920771511180e-09 -7.6917927331096e-10 6.73229233409889e-09 -2.14208838509004e-09 8.63868425612026e-11 3.44475184390104e-09 -6.88055462910917e-09 7.48848691750905e-10 1.95304415506352e-09 -5.42319170986425e-10 -2.75479197206125e-09 -5.22225327088651e-09 1.83451825639721e-08 -4.33758300540404e-09 5.53704685083809e-10 -1.61214783523886e-09 2.84517652741945e-09 5.91585108514348e-09 -8.28277974835162e-10 2.10849157747149e-09 3.39792652079702e-10 -1.6279475325285e-08 -1.12766938410192e-09 6.64253566392445e-10 -1.30107100849039e-08 -2.863853637206e-10 7.29021747091701e-09 -4.47582543671755e-08 -4.79169818156365e-08 1.16755615271003e-07 -1.47325921395434e-09 -2.85274198570544e-08 -1.52962374119245e-08 3.98032904855044e-08 2.35960509463955e-09 1.11764661237124e-09 -4.84644161702708e-08 -4.23373983145246e-09 2.46217074605829e-09 1.4419588501438e-08 -2.12788870105608e-09 1.20268411031638e-08 5.88727549846687e-09 4.19258742424729e-09 3.28717673418226e-09
"R2021" -3.19364879267171e-09 1.97928152711469e-09 -8.23839852008476e-11 8.81342643197115e-09 -9.19869193417807e-10 2.27534888095979e-09 8.746133038482e-09 6.20743065155286e-10 1.05788358871497e-08 -4.30749808111701e-10 -3.56168346952462e-09 2.51965810791961e-09 3.94406881031347e-09 1.25198589477057e-09 -7.88290773967509e-11 4.2481543849075e-10 2.82570889709085e-10 1.29086138520814e-09 1.46292102174323e-09 -3.73481626993063e-09 -6.88104231687488e-09 4.27474030570882e-09 1.46006518438717e-09 -8.36444055943329e-09 -1.30392747295458e-09 -2.61187815629665e-10 -2.93640833354183e-09 1.4053066506602e-08 1.14872703456718e-09 -2.83148036079301e-09 3.56190017324706e-09 3.17553332982481e-10 3.87195943576726e-10 -1.29607980883389e-09 -3.88035723973572e-09 1.48447696655514e-10 3.5299056469666e-10 -5.19323321285952e-08 -4.5763980049224e-09 2.65280250575159e-08 -1.51258781831047e-08 -9.82982577843799e-09 -9.81639126388028e-09 -1.47857374770794e-08 -1.56083875788662e-09 -3.00675950299421e-08 1.90915121201938e-09 4.98752646464377e-09 -1.50326076573891e-09 2.36832827663756e-09 1.01852128564536e-09 4.47704364113839e-10 -1.47325921395396e-09 6.46638428605574e-08 -4.78111418382499e-09 -4.49796021087561e-09 -1.18711045479158e-10 -2.44499448934844e-09 -2.62837113668492e-10 5.20272885871606e-09 -2.30319157329882e-09 4.53048718488407e-09 -2.19589741150331e-09 1.32537330140236e-08 -1.24870893173579e-09 2.02537875142782e-09 -2.77423794588494e-10 -1.72154949124171e-09
"R2022" 3.76821875791027e-09 2.83405092232754e-09 3.22821003950295e-09 -2.57537078464802e-09 2.78489722592895e-09 7.22595709826746e-09 -2.89443327296853e-09 5.21428564337632e-09 -1.33627929207827e-10 -4.50252260251032e-09 1.09692927609037e-09 -3.63629161171352e-09 2.93289007751530e-09 -1.31475968730494e-08 -8.36492500538671e-09 2.15156320171719e-08 -9.19696234060423e-09 -1.57911144820084e-09 8.14449321170075e-09 -7.96132957980077e-10 -1.41947563675903e-08 -4.27383495963825e-09 1.42521434110892e-08 1.55444805751642e-08 -2.13990103441654e-09 1.83196475998368e-10 -4.53743215344455e-09 -8.41097111445054e-09 9.98996024567371e-09 -2.48385419792815e-09 -2.97524832612657e-09 -1.27763504272412e-09 -4.33685089554757e-09 -2.51868615294474e-09 2.89659366468695e-08 -1.73614259858739e-08 3.10836201531751e-08 8.19840197219294e-09 -8.72585393271589e-10 -8.78365146513028e-09 4.60275292851936e-08 9.76329915694376e-09 -1.23334894510123e-09 -2.63576625542155e-09 -1.36522316076724e-08 4.52801184508363e-09 2.17402398138054e-09 -1.67248016853845e-08 1.55145457762614e-09 -7.22057918043498e-08 2.06450371040335e-08 1.25718472257482e-08 -2.85274198570548e-08 -4.7811141838247e-09 3.47916324532917e-07 4.79790339575499e-08 -2.35445014545205e-07 -5.73311129682472e-09 -1.52924519376028e-10 -2.03119693410461e-08 3.32275418024488e-08 -3.69325382133609e-08 -1.54423161673646e-08 -1.40100284881013e-07 6.72415550954267e-09 -5.36104868237754e-09 -2.02029643963377e-09 3.38453485323677e-08
"R2023" -1.182517188192e-09 -2.99461977952983e-08 1.48078092907333e-08 3.49637942582566e-09 3.16568028327368e-10 -1.50481136530583e-09 -1.34809774236385e-08 -4.71064583641638e-09 4.34637392376276e-08 1.13298102653562e-11 -3.71417053778914e-09 3.82624917616255e-10 3.55226288494328e-09 1.53092297949069e-08 5.77884052499658e-10 5.64418271659424e-08 -1.01676488717959e-08 7.65514061523385e-10 3.74037135206578e-09 1.35437987200516e-09 -2.97006253303809e-08 -1.02597607485193e-07 1.22914723567181e-08 -7.09418457689057e-09 -1.58006916453104e-09 -5.44185885856723e-09 3.84904060503214e-08 -6.52966141243935e-09 -1.06814311172156e-08 2.59939961435397e-08 1.46828555133035e-09 -5.3225828678587e-10 1.57218363872145e-09 5.11912291747057e-09 1.90163814026545e-09 3.70368434160185e-09 1.40653048776516e-08 -2.08776478169629e-09 2.64639861265246e-09 1.1889322832155e-09 1.45727258103424e-08 -3.24943197621331e-09 -4.56157930731346e-08 -6.60132237583288e-09 5.36486466905922e-09 8.58235334978821e-09 -3.72454949911496e-09 -2.426550267008e-09 1.37907690506687e-09 -2.06382551341282e-07 7.96213395369711e-09 4.92543123823739e-09 -1.52962374119245e-08 -4.49796021087570e-09 4.79790339575497e-08 2.43490789009685e-07 -3.85944529187031e-08 8.49746546803578e-09 1.83682771006206e-08 2.24458978386459e-08 -4.63393852803069e-08 2.15479825199604e-08 1.34123927493926e-08 -2.32751118080487e-08 -1.03598344491715e-08 -1.84110026034332e-09 -3.71297489177419e-09 -1.2489537235982e-08
"R2024" 7.09290738432555e-10 -9.21089900057089e-09 -5.49611668484862e-09 6.67166604643598e-10 2.40153656099453e-09 -2.0727936971921e-09 4.21235898947313e-09 -2.45753586091769e-09 -6.87409902136739e-09 1.13224629798374e-09 -5.00163191256555e-09 3.50078974096835e-09 -5.46973503997282e-09 5.21218622585986e-09 -3.10825322736553e-09 -7.49884522039459e-09 5.46610010542613e-09 5.26272469107206e-09 -1.14424384507797e-08 2.32954219205753e-09 2.4729173631516e-08 3.04915326977297e-08 -2.99317063030558e-08 -2.2292895941297e-08 5.11791939684678e-09 -6.68095674394499e-10 1.93725666812001e-08 1.43981389551363e-08 -4.11791097733818e-09 -8.39249841184583e-09 -3.00815654705527e-09 6.71818550198440e-10 1.62425766929217e-10 7.84817339648425e-09 -9.96301265771504e-09 2.56753162817903e-08 -1.06375953911229e-07 -6.31238831461241e-09 5.6724958113687e-11 2.71139044584832e-09 -1.56371166220575e-08 -2.10346497682889e-09 7.66892844272821e-09 -2.86696503314849e-10 8.58053604050746e-09 -2.92499952461238e-09 4.38696075281441e-09 -4.85855394032398e-10 -1.09153499584434e-09 -2.61993654583922e-08 -4.26213050146395e-08 -2.06726510502229e-08 3.98032904855033e-08 -1.18711045478955e-10 -2.35445014545204e-07 -3.85944529187032e-08 3.54464354749233e-07 2.22175101004577e-08 -1.19654108381841e-08 2.0609663243979e-08 -1.9160901973299e-08 1.86250154201638e-08 3.2862304317811e-08 5.07683972062355e-08 -5.94599196699713e-09 2.31040584419758e-09 -1.29538440276146e-08 -1.84939324966231e-08
"R2025" 9.41974821749004e-10 1.23032223720142e-08 -5.86119169875275e-09 -1.46569202090889e-09 6.55197866446128e-09 -3.34679489933595e-09 1.23991532972724e-08 -4.78747781195372e-10 -5.54119219457923e-09 -4.88139635612162e-09 4.82476608779416e-10 1.02009259087299e-08 3.90448546465792e-09 -1.930864383166e-10 -8.33724822775166e-09 4.30295423111265e-09 -5.43220850499418e-09 -7.22911812949653e-10 6.48810338508039e-09 -1.54767027218199e-09 2.06860203234112e-09 5.08477522990508e-09 1.00307456883757e-08 -6.83275663433348e-08 -1.87678281634818e-09 1.24382183556546e-09 -6.21373424919068e-09 4.32130201192801e-08 6.44184633853966e-09 -1.2999051013099e-08 -1.56505866063244e-09 -2.91355860579213e-09 4.49411312384909e-09 -7.33783164644231e-09 4.19663179778772e-09 -1.25214873249137e-08 -9.01074659955515e-09 -1.68772076745718e-09 -5.45413584511362e-10 -1.04173165424719e-08 4.47716701052244e-09 2.42517797488877e-09 -1.88331188275423e-08 -3.49320730252461e-09 5.59761896944213e-09 3.68215584250756e-09 -4.28399555079746e-09 9.49525221344529e-10 6.49228911523695e-09 -3.5041079671699e-08 3.53636851260051e-10 -2.74320091180073e-09 2.35960509463981e-09 -2.44499448934824e-09 -5.73311129682493e-09 8.49746546803592e-09 2.22175101004584e-08 1.20754609730711e-07 4.7443464395576e-10 -3.46351709648502e-09 1.44104234309754e-08 -2.64911972354378e-08 -1.66036861463909e-09 -1.55659065483293e-08 -6.46344638433757e-10 1.36210489024993e-09 1.03582520384036e-09 -4.8513660896807e-09
"R2026" 3.55904741464267e-11 -1.77302706432813e-09 -9.46716936789081e-09 1.02577543244479e-09 -2.9770179794032e-09 -1.11053869456486e-09 -4.00562257791513e-10 4.54728716490135e-09 -1.81464715135826e-09 2.23842186650907e-09 -3.25216186889083e-09 -2.40294696267049e-09 2.30508347232907e-08 -6.76218063282919e-09 -2.31024100995197e-10 -1.05897452394573e-09 -3.39819677446849e-09 -3.40387945171086e-09 -2.35989294681309e-09 3.51519200325324e-09 1.06509477509714e-08 -8.27625769182859e-09 -9.55780828460539e-10 1.21900657682512e-09 -4.65766286236539e-08 2.64166516381211e-08 1.04179318943789e-08 -5.0506954574145e-09 -6.59855958918295e-10 -1.14268634065244e-09 -2.20925196962029e-09 8.30085264866195e-10 -2.59036298513856e-10 1.02601468211002e-09 -3.17433873501211e-10 -2.80151451207925e-08 1.2814965909518e-08 -1.72938876288432e-09 9.59316167403782e-10 -1.12325419935778e-09 -1.54422859071052e-09 4.48436269826256e-09 -9.71813271334669e-10 -1.01758657282793e-09 4.57531853874017e-10 -2.18315336884884e-10 -3.8883865286477e-08 -5.4632319653469e-09 3.86414673105033e-10 -7.47501805416467e-09 7.30536627730926e-09 6.37618772613254e-09 1.11764661237121e-09 -2.62837113668465e-10 -1.52924519375808e-10 1.83682771006206e-08 -1.19654108381845e-08 4.74434643956061e-10 1.17665017151069e-07 -6.02894422896668e-08 5.94222838330835e-09 -1.65689172252585e-09 -5.3020157552528e-09 6.13958568198926e-09 1.38063776602772e-08 1.00182393803095e-08 7.07518569282988e-09 -1.48441959077593e-08
"R2027" 1.79258199090319e-09 2.12231681198899e-08 -2.35226869540865e-09 -2.13250653811848e-09 9.49507832071596e-09 2.95127720498071e-09 -8.82061276262057e-10 -1.10720311120238e-09 1.47906317267447e-09 7.20376887509938e-10 -8.57160920692767e-10 -3.41919042042545e-10 -1.40657541670205e-08 -2.73924614533803e-09 -1.2942667031911e-08 -5.81239892777388e-10 -3.65641060058323e-09 2.55800314026188e-09 5.49903708527792e-09 -1.79934977002024e-09 7.64440702956388e-09 -1.8130455328336e-08 -1.47156500217564e-08 -2.22059777718987e-10 1.88247290648612e-08 -1.94031917569037e-08 1.90228503495693e-08 -7.79601442540208e-10 -3.09186585299442e-09 6.39408439750755e-09 -1.14353465016931e-08 -5.10997987871216e-11 4.60155476602152e-09 6.70395796605083e-09 -6.1428746426741e-09 -2.91243599885159e-08 -4.34052984972115e-08 -3.3892683732531e-09 -3.8636500127484e-09 5.5318808019357e-09 -1.43228028514493e-09 -3.5711345893535e-09 -3.13187911905586e-09 7.01442522042749e-11 -1.6833117567114e-08 -1.22073728331809e-09 3.06311764628582e-08 -8.3259890227783e-09 -5.93444053037351e-10 -5.58696745621079e-09 -2.85929966113002e-08 3.8493594011561e-10 -4.84644161702709e-08 5.20272885871597e-09 -2.03119693410462e-08 2.2445897838646e-08 2.06096632439777e-08 -3.46351709648419e-09 -6.02894422896674e-08 3.11914655019499e-07 -5.07482321156178e-08 2.42398906499485e-09 2.5167363604475e-08 -8.60964446862732e-11 -3.84157356168477e-08 -1.29436353331813e-08 -1.5773743223624e-08 3.16777476842902e-08
"R2028" 2.66791728133291e-09 5.85306625629036e-08 1.05568471139045e-08 2.40324907499463e-09 2.67735586149788e-09 -7.71049206164512e-10 1.87602567475394e-09 2.49729106834845e-09 -2.50710851362656e-08 -5.50086183731528e-09 5.60472542672567e-09 4.252357837497e-09 -7.57241854333295e-09 -3.88386129230781e-09 -4.59572210562402e-10 2.44524362323035e-08 -7.96666745451182e-10 -2.47272039319341e-09 7.08268465530533e-09 5.38028560198685e-09 -2.65793322656912e-08 2.95373444403805e-08 1.4138857286273e-08 -1.07803476806795e-08 -3.87659651646073e-09 -1.4098275407857e-08 -1.0370070616518e-07 1.69037779374345e-08 9.03478829728109e-09 -4.08991494177538e-09 -2.90908127791743e-10 -3.31139181322448e-09 -1.83471203186098e-09 -2.77417300092793e-09 7.67283352090234e-09 -1.12488053652689e-07 -5.64575606382952e-08 -5.63010697593439e-09 1.75301967755388e-09 -2.02639166608278e-09 -5.66659518877073e-09 3.70939992594662e-09 1.59059318814787e-08 4.49197620633803e-09 -1.2274159500115e-08 -9.8453643031765e-10 5.07849347362925e-09 3.61885813376065e-09 -4.5737367408321e-09 -1.32794556066613e-08 1.28225722297185e-08 6.04188467842414e-09 -4.23373983145288e-09 -2.30319157329851e-09 3.3227541802448e-08 -4.63393852803071e-08 -1.91609019732993e-08 1.44104234309754e-08 5.94222838330806e-09 -5.0748232115618e-08 2.99884443027856e-07 -1.98714415068174e-09 -2.96053783771215e-08 -7.98541999573578e-09 4.84352210925406e-09 -1.81159719386801e-09 3.33620866414613e-09 2.166901792629e-08
"R2029" -1.02209055854177e-09 -7.95474511154864e-09 9.81075653821459e-09 2.20292334704526e-09 -4.03097605450043e-09 -2.53361204908875e-10 4.67255771801906e-09 -8.41533111805997e-10 1.45624747575374e-08 -1.70213556946241e-09 2.10106943417134e-09 -4.82399394266554e-10 -6.02254291527041e-09 4.33493618223617e-09 4.79976784386224e-09 8.14170648717087e-09 9.09504446902853e-09 5.8997336456093e-10 -8.80723246633202e-09 6.81496724330905e-09 6.37181345752382e-09 4.64531932055285e-09 -2.20808190831647e-08 2.69309395024621e-10 4.69131352780831e-09 -6.9188531003334e-09 1.04830503176873e-08 -2.77039245139591e-08 1.21995070118298e-09 -5.37959525971306e-11 -5.23645330968113e-09 2.93673921854933e-09 1.0247041287674e-09 -5.37533068398206e-10 1.41530261353401e-09 3.89860180715324e-09 2.96758685508875e-09 -2.06631283773794e-08 -2.12177793088269e-09 3.48344705485065e-09 -5.30478860604898e-08 -1.97696985107183e-09 -2.98114176911704e-08 -5.23170173496125e-10 -6.05121571420485e-11 4.17638859476016e-09 -1.95110893222148e-10 1.13129754691129e-09 5.24234040431498e-09 -4.22598159186386e-08 -5.86909942199218e-09 1.43404271042635e-09 2.4621707460581e-09 4.5304871848836e-09 -3.69325382133621e-08 2.15479825199604e-08 1.86250154201628e-08 -2.64911972354378e-08 -1.65689172252564e-09 2.42398906499528e-09 -1.98714415068162e-09 1.82080349708936e-07 4.96218380125961e-10 1.8585986832002e-08 -2.25163277786976e-10 4.86505757845387e-10 -1.41267887246944e-09 2.89503171170396e-09
"R2030" 1.97604232248833e-09 -8.79231223278319e-09 4.12210020226804e-09 -2.0681607372699e-09 -3.61396404407091e-09 6.20342893097118e-09 5.13417059203699e-10 1.00805470272249e-09 2.75275437513328e-09 1.14926138475358e-09 -2.15352513608128e-09 -5.38112616535006e-09 -4.02506238658361e-09 1.04255186129446e-10 -4.39226597327812e-09 -1.97767939397448e-09 5.52619328434494e-09 -2.17794860650675e-11 -8.98810537246359e-09 -9.80420191699445e-10 5.04849964091808e-09 -4.10213346244505e-09 -1.25696524422432e-08 2.04958722162484e-10 -3.14176052435304e-09 -1.98666305021826e-09 9.11760496349687e-09 1.1892508305812e-09 -4.15587346536598e-09 -1.16034358792392e-09 -3.86095687904706e-10 3.13633111162176e-09 -9.03244786560489e-10 8.36281542945229e-09 -1.59966636295962e-08 2.05545851992224e-08 2.81407063797734e-09 1.57259260481562e-09 5.25238204366109e-09 -3.1038968369107e-09 8.2089200592484e-09 1.52950147362298e-08 2.14833007848216e-09 -9.59970987606814e-11 8.15194000533443e-09 5.12336201106594e-09 1.03347855752368e-08 -7.341076277195e-08 -3.80515663381481e-09 -1.02356318488349e-08 -2.9458070606662e-08 -1.87006647931455e-08 1.44195885014379e-08 -2.19589741150337e-09 -1.54423161673645e-08 1.34123927493926e-08 3.28623043178109e-08 -1.66036861463935e-09 -5.30201575525275e-09 2.51673636044751e-08 -2.96053783771216e-08 4.96218380126088e-10 1.64916069755248e-07 -9.87119289262042e-09 -6.73976219051163e-09 -1.69325336253309e-08 -3.7268146820638e-08 -2.35840972752364e-08
"R2031" -2.14105755579203e-09 1.87850130371601e-09 -8.29288049104952e-10 3.45057407120496e-09 -1.2625268658713e-09 -5.2848441890745e-09 2.95415200216959e-09 7.52563028480659e-10 2.09442241794721e-09 1.31398669682735e-09 1.46669756042036e-09 5.78443903053896e-09 -3.31775898154558e-10 -2.75586963080796e-10 2.45836064595984e-09 -9.08480818755892e-09 1.70313381194491e-09 -8.43170035139567e-10 2.937120973587e-09 -3.47248615496029e-09 2.73829035370514e-09 6.83963884118685e-10 -2.62374665636259e-09 1.80534786346747e-09 -5.20843782840232e-09 -3.05627985110083e-09 -8.99040821896254e-10 2.0450830680593e-09 -3.32250634657815e-09 6.83663494897318e-10 3.03298495635518e-09 2.65352921955077e-10 1.56525363264694e-09 1.79901670556482e-09 -3.22324893129109e-08 1.85621041151289e-09 -5.94487573199763e-09 -7.59251766407088e-09 -3.94280007055402e-09 1.65630491680402e-08 -6.58521411396017e-08 -6.1280230779213e-09 -4.68585873567238e-09 3.72321869165816e-09 5.40311846713068e-09 -8.57670398442919e-09 9.46049610838279e-10 2.52250147551862e-08 -1.90770147912915e-09 4.19440452004242e-08 1.01906827824449e-08 1.88153889827375e-09 -2.12788870105587e-09 1.32537330140236e-08 -1.40100284881012e-07 -2.32751118080487e-08 5.07683972062335e-08 -1.55659065483293e-08 6.1395856819893e-09 -8.60964446867101e-11 -7.98541999573549e-09 1.85859868320027e-08 -9.87119289262051e-09 1.47261111732029e-07 -3.28893112750453e-09 4.38034708183278e-09 -3.55787496083371e-09 -2.05534608812264e-08
"R2032" 1.73133522086642e-09 -3.90734302303761e-09 -1.48332619693102e-10 8.36265261291534e-11 -4.25266352955078e-10 -4.41045876561644e-09 -2.05581952305124e-09 2.10738549042719e-09 -1.46062437134514e-09 -3.5273970465212e-10 8.65443598466741e-10 2.19221613147677e-09 -1.23414825326793e-09 -1.08517553575502e-09 2.105164573701e-09 -2.09613746327066e-09 -1.69277150906301e-09 -1.80550762533530e-09 -5.35246152186312e-09 -9.26418149659025e-11 2.29034952363596e-09 4.65580771581952e-09 -8.23235163660545e-10 2.50280189259099e-09 -8.87364392190371e-09 9.60847105974425e-09 -1.56870943977466e-09 -8.5452464803984e-09 1.74827184337488e-09 4.81578674159536e-10 -2.26104793133603e-08 4.29295757433388e-10 -1.94166675156769e-09 7.4299689759751e-11 3.50638328370728e-09 7.23497917734394e-09 6.02007387640545e-09 2.30140732204305e-09 -1.19710149125222e-09 -2.71547050147433e-09 -3.95799991598004e-10 1.25606377228212e-09 1.16664964919044e-09 7.29375711177426e-10 -2.57396589941035e-08 -9.33363953178163e-10 3.49432325767041e-09 -9.08132849130175e-10 1.65888696275327e-09 8.16880393339115e-09 2.33763870433034e-09 8.59823068005019e-09 1.20268411031643e-08 -1.24870893173578e-09 6.72415550954158e-09 -1.03598344491718e-08 -5.94599196699714e-09 -6.46344638433967e-10 1.38063776602773e-08 -3.8415735616847e-08 4.84352210925522e-09 -2.25163277787386e-10 -6.73976219051159e-09 -3.28893112750468e-09 6.11955754201176e-08 3.21503159389524e-09 -4.46311112121644e-10 6.09992137761753e-09
"R2033" -4.52302067005993e-10 1.70839023410965e-09 2.60473681141353e-10 -3.44488600831122e-10 1.64836497577927e-09 1.36187588904401e-09 8.63527445547233e-10 6.22871998848457e-10 -1.29954471047001e-09 -8.07101700528287e-11 -6.14170453498239e-10 -9.53585557043694e-10 8.01168579624523e-09 -3.76673249001571e-09 -1.52464857675674e-09 -4.77849360915583e-10 4.43747889970486e-10 -4.8409348429109e-10 -6.44457606808259e-10 1.03730199135383e-09 1.57417128302589e-09 9.36980808682816e-10 -3.60441554002598e-10 4.14575657580731e-10 -8.15397534227145e-10 -1.76464373315357e-10 -1.30632887483196e-09 -1.19230474708658e-09 5.33450515235028e-09 -1.61014495538969e-09 4.18925752520922e-10 -1.49525867936687e-09 1.05365238098237e-10 -4.89245678973374e-09 1.64610139891572e-09 1.65188058134645e-09 4.0884585237489e-10 -1.68235584580111e-10 -7.60383664962618e-09 -6.85876240781306e-10 -4.55218057442689e-09 6.89444717135236e-09 -3.91198549413677e-10 7.90631257724094e-10 2.76075673360339e-09 -2.29208026344181e-09 -1.26654618587697e-08 -5.95629499184555e-09 5.02818862847051e-09 1.99046305230975e-09 5.23553200597414e-09 -6.50323439296284e-09 5.88727549846689e-09 2.02537875142794e-09 -5.36104868237768e-09 -1.84110026034327e-09 2.31040584419772e-09 1.36210489024995e-09 1.00182393803095e-08 -1.29436353331814e-08 -1.81159719386805e-09 4.86505757845408e-10 -1.69325336253312e-08 4.38034708183281e-09 3.21503159389543e-09 1.93028930400484e-08 1.15503792972924e-08 -1.14383454733726e-08
"R2034" -8.14193338234704e-10 3.04506004617805e-09 -1.12784839893377e-09 -5.86721895164963e-11 5.02941205295876e-10 -4.04791123878271e-11 1.31803546021141e-09 -1.4099839319161e-09 -3.55792045956783e-09 1.25736566513202e-10 6.03243056672871e-10 -9.9070001206944e-10 8.68662229243255e-10 -1.35549046746361e-09 2.49717478113936e-09 -1.18794797500956e-09 -2.88400313762434e-09 -9.05527011639367e-10 4.01967356494345e-09 1.48809478380523e-09 3.98037067166428e-09 -1.33582788206723e-09 1.72007262047277e-09 3.70076706247519e-10 -2.480194789077e-10 1.13912085710032e-09 -2.91154738958061e-09 -1.90503622689448e-10 3.28239500625931e-09 -1.92385001895413e-09 2.61098611499767e-09 -3.1725080681375e-10 -2.03445616361541e-10 -2.87899349861849e-09 5.18415450786407e-10 -2.13583814633277e-09 2.26485802370853e-09 3.04679408927774e-10 -1.39922223132401e-09 9.99748915256771e-10 3.0914663908388e-09 -1.71924886054744e-09 2.08834709693815e-09 -1.15072169502628e-09 5.31492792540612e-09 -4.34296233152343e-10 -6.82182919415047e-09 3.64795709383235e-09 1.43046229808613e-09 9.93014982894987e-09 7.89352470213245e-09 8.57825254904139e-12 4.1925874242471e-09 -2.77423794588539e-10 -2.02029643963386e-09 -3.71297489177413e-09 -1.29538440276144e-08 1.03582520384066e-09 7.07518569282989e-09 -1.57737432236239e-08 3.33620866414609e-09 -1.41267887246964e-09 -3.72681468206377e-08 -3.55787496083388e-09 -4.46311112121639e-10 1.15503792972924e-08 2.87376759732573e-08 -1.40864090233022e-08
"R2035" 7.14733132626928e-10 9.32815073516292e-10 1.47335612641536e-10 4.75133263041534e-10 -5.81431084317355e-10 -2.36850624100675e-09 -2.88978439342607e-09 6.76099427175189e-11 3.59893999032565e-09 -1.28703810335202e-09 -3.08587366969826e-09 3.58931149520264e-09 6.29497036786713e-09 6.22054875799193e-09 -3.32858613584909e-10 -1.81355271324278e-10 6.03849789386123e-09 2.70468123567519e-09 -5.17176283685244e-09 -7.66331807701552e-10 -4.64252590885539e-09 6.95630413163843e-09 4.51419244574008e-09 1.40952831076787e-09 6.52074152982761e-09 1.32149224029526e-09 -1.6412034319804e-09 -4.48209658048045e-09 -4.27156864599355e-09 5.03175687222878e-09 -5.67763042806054e-09 -4.58676873270224e-10 7.10922802951021e-10 -4.04262706587428e-09 8.02587467656571e-09 -1.34845584381808e-08 -7.09795069867305e-09 9.95631833127777e-10 -9.75058834363262e-10 1.49521298993263e-10 6.16157585328462e-09 3.23685211385833e-09 -3.28072993562195e-09 -9.51094430127668e-11 -2.56832831993088e-08 1.098803535378e-09 5.1631153850721e-09 4.53073873846151e-09 -2.64929913178661e-09 2.85463047213096e-09 -2.16412297058673e-08 4.61909058874448e-09 3.28717673418245e-09 -1.72154949124173e-09 3.38453485323676e-08 -1.24895372359819e-08 -1.84939324966227e-08 -4.85136608968047e-09 -1.48441959077596e-08 3.16777476842895e-08 2.16690179262902e-08 2.895031711704e-09 -2.35840972752364e-08 -2.05534608812262e-08 6.0999213776174e-09 -1.14383454733725e-08 -1.4086409023302e-08 6.14228667358805e-08
