# Supplementary material for: NODDI and Tensor-Based Microstructural Indices as Predictors of Functional Connectivity
Source: PLoS One. 2016 Apr 14;11(4):e0153404. doi: 10.1371/journal.pone.0153404 (PMC4831788; doi:10.1371/journal.pone.0153404)
Supplement: S1 Data — a) Functional connectivity matrices, both fMRI and EEG connectomes across all subjects, in the form of precision matrices and b) structural brain connectivity matrices across all subjects and microstructural indices. Columns and rows are named according to the corresponding brain region that represent. (ZIP) [file pone.0153404.s001.zip › DATA/EEG/49/precShr_EEG_wholeTS30_70.txt]

"C1001" "C1002" "C1003" "C1005" "C1006" "C1007" "C1008" "C1009" "C1010" "C1011" "C1012" "C1013" "C1014" "C1015" "C1016" "C1017" "C1018" "C1019" "C1020" "C1021" "C1022" "C1023" "C1024" "C1025" "C1026" "C1027" "C1028" "C1029" "C1030" "C1031" "C1032" "C1033" "C1034" "C1035" "C2001" "C2002" "C2003" "C2005" "C2006" "C2007" "C2008" "C2009" "C2010" "C2011" "C2012" "C2013" "C2014" "C2015" "C2016" "C2017" "C2018" "C2019" "C2020" "C2021" "C2022" "C2023" "C2024" "C2025" "C2026" "C2027" "C2028" "C2029" "C2030" "C2031" "C2032" "C2033" "C2034" "C2035"
"R1001" 2.3405391965714e-07 -1.79877210544919e-09 -2.77633092015151e-08 -3.53600079267566e-09 3.89906550018177e-08 -2.8934568606698e-09 -5.54402396815271e-08 -6.78226004421711e-08 -3.39888352615215e-08 -8.04700098596923e-08 -2.17115089472766e-08 2.36239722377434e-10 -9.27210376616296e-09 5.55040372910551e-08 -2.22604913114638e-08 -4.42876372200692e-08 -2.69241517212341e-08 -5.11178551706464e-09 1.77605342427847e-08 3.94229772615293e-08 1.24346912998987e-07 2.05256940532311e-08 -1.40613672934378e-09 5.73975857523328e-08 6.87490811612194e-09 1.28909776127052e-08 1.35570424153424e-08 -3.31434988068162e-08 -7.81570817381444e-08 -6.93696655691903e-08 -9.68140499745679e-10 -7.57261807827226e-09 -1.48942115407375e-07 8.65731847596948e-08 6.0584241455095e-09 -5.76926072347839e-09 -6.46541543208146e-09 -3.98290378107513e-08 -2.01816204914894e-08 -2.34448658753956e-08 -1.26736228886618e-08 2.20018669861959e-08 1.82176285910683e-08 1.46893868066998e-08 -8.01902923353234e-09 -6.01554299533195e-09 1.36007518260572e-08 -1.2480890933995e-08 2.54671299239823e-08 9.89778923475463e-09 -1.5575695623868e-10 3.75216572088829e-09 -1.23873762360952e-08 1.76105462138544e-08 8.19827765484933e-09 3.95858098846847e-10 2.88645398015477e-09 -3.55949260690739e-08 -5.48260208181752e-09 2.22155928305236e-08 -6.27560241752586e-09 4.10592554173164e-08 1.29683625991263e-08 -7.0088484757296e-09 -2.27478065832066e-09 3.2961692779141e-09 -1.58349097623017e-08 6.41010190117646e-09
"R1002" -1.79877210544867e-09 3.61810802683209e-07 -2.66937569516809e-08 1.9840294958431e-08 -6.32045850036613e-09 2.49701820958942e-09 6.57992361603145e-10 1.96792629816822e-08 9.21610885642818e-09 -8.9853719381014e-09 1.50269744076761e-08 -1.22595972811708e-08 4.07884894511734e-08 -4.26838767149939e-08 1.34118283131162e-09 5.95152938531985e-08 -3.48277892116968e-08 -2.2641613284487e-08 4.56785369594993e-08 -1.3241082649785e-09 -4.67089735985351e-08 2.27074112233171e-09 -2.8701694258333e-09 -5.25967538518579e-09 -3.64053481422858e-08 4.8831347220475e-08 -1.62419049749631e-07 -1.59623702911209e-08 9.40000201880422e-08 1.45022334610627e-08 4.91333513202652e-09 2.68928854207666e-09 -1.23306297876203e-09 -9.98709080561202e-08 -2.63695945827541e-09 -3.72868889339988e-07 3.48626942289067e-09 -2.42941940573169e-08 -1.9053831880248e-09 1.79369074649925e-08 -2.36524462589335e-08 -6.49445242051593e-09 3.01345179983186e-08 1.33310639140812e-08 2.53508490664324e-08 -1.7484037669052e-08 -1.1256968511565e-08 -3.15893223952547e-08 -6.39591768215315e-09 3.79640492729935e-08 -2.1428398446579e-08 -2.4030367834261e-08 -7.64174165954172e-09 7.21812886431209e-09 7.36383657373992e-09 -1.293557329303e-07 -1.87722911133774e-08 3.27784125237007e-09 1.75281545192801e-08 1.32221406626021e-07 1.81620286961483e-07 6.87051624130339e-09 2.56384608993792e-08 3.31764504785335e-08 -4.21001694814116e-08 3.29097351347853e-09 -4.8623517463682e-09 1.20065613574417e-08
"R1003" -2.77633092015147e-08 -2.66937569516807e-08 2.33670516473982e-07 -2.12065443420386e-09 1.38814996606907e-08 2.47403073266627e-09 1.06322921903921e-08 1.26010467958071e-08 -1.16737583440564e-08 2.86146810083364e-09 2.43425110633921e-08 4.0787362710715e-09 -2.50020509864492e-08 -2.63343786375508e-08 -9.00889142601079e-09 5.69262436376345e-08 6.91977525928982e-08 6.38816927280447e-08 -8.01563649327454e-08 1.43659177189721e-11 3.90353350836749e-08 -3.93092724637395e-08 -2.06333801131235e-07 8.89257409934865e-09 4.55647742565458e-09 -1.98506717463328e-07 1.30637904068733e-09 -2.75413626569984e-08 5.70478846442366e-09 2.46244862545706e-08 2.96816599677602e-08 -1.15123305718097e-08 2.24610288421601e-08 2.01138999473163e-09 7.97479920395809e-09 1.65384804605953e-08 -2.78067708827477e-08 7.78911716935268e-09 -4.76703045964728e-09 -1.62674475714787e-08 5.88641211874456e-09 5.13402352163816e-09 7.06560514837729e-09 -2.98094798738809e-09 9.2101314267231e-09 2.79360238662085e-09 -6.07821512178161e-10 -1.37130807665889e-08 1.14831076531352e-08 -8.34984968150921e-08 -5.40659454404275e-09 -1.90399921109072e-08 1.79306726476559e-08 -5.99413218072084e-09 -1.1929649113808e-08 8.2754866728431e-08 2.51415583565673e-08 -2.14060322413754e-08 -1.695803001005e-08 4.01667294210104e-09 3.93539092754573e-08 3.0833228298316e-08 1.88655368244064e-08 -3.91323781662943e-09 -1.2017210690697e-08 4.86668383810814e-09 -1.27977532882246e-08 1.81855397364061e-09
"R1005" -3.53600079267526e-09 1.98402949584313e-08 -2.12065443420346e-09 1.13665439137838e-06 9.44713347159513e-09 -6.90983668472524e-09 4.51337737098102e-08 -2.91264793114445e-08 -2.7896474149067e-08 -8.63113463145048e-08 -1.70985967037548e-09 1.25385295738778e-07 -1.42358034292321e-08 5.17984536782319e-08 -2.29986681334453e-08 -1.53880415973759e-08 -4.27718661203382e-09 -9.15566519052452e-09 1.40270418089952e-08 -4.57482361941655e-07 6.03816355868183e-08 -6.1664915864088e-09 7.73295349134839e-09 -1.35911233669038e-08 7.73073425015111e-09 -7.32610566117774e-09 1.21403592950546e-08 -7.76145453911545e-08 -3.00335719595655e-08 -2.86816414093602e-08 4.07549626345675e-09 1.95315992813817e-08 -9.66901863686804e-09 9.15751081167602e-10 4.42955953686097e-08 -2.50755096486169e-08 -4.31567528895335e-09 -6.68514295072007e-07 -1.50668666641595e-08 1.70955148640359e-07 1.23815866995765e-07 -9.34502281726709e-08 1.5131970131825e-07 -1.70154154567488e-07 5.3659056542822e-09 -2.7527291912805e-07 -7.77396556136245e-09 1.47485906051304e-08 -1.60014597325302e-08 -7.9448879481859e-09 -4.83476202582824e-09 -1.97144945174763e-08 2.41315576215166e-08 1.69829810482536e-07 -8.66510099832576e-09 -4.14114386889862e-08 2.93520087358024e-08 6.07451135770221e-08 -9.38112896465782e-09 -8.11167767974797e-09 4.33831936284927e-08 -7.6340626134868e-08 -2.12529867227687e-09 -5.85018710457716e-08 1.53351597024998e-10 1.66716625537327e-08 4.80817391317339e-09 -6.36947662069311e-09
"R1006" 3.89906550018181e-08 -6.32045850036616e-09 1.38814996606901e-08 9.44713347159539e-09 1.80139410572474e-07 3.89771174486171e-08 -8.42771627818747e-09 5.62833369627656e-09 1.09297627054672e-09 -6.18394475399209e-08 3.44393084680425e-08 8.31575385660125e-08 -7.43269038139084e-08 -5.91801961324607e-09 -1.78353344358465e-07 -8.17430979514738e-09 3.21237140686111e-09 4.04730261512884e-08 -7.54935840380045e-09 -1.07433458489441e-08 8.40510712766835e-09 3.79995164819391e-09 -2.4187230716246e-09 -8.15863658987815e-09 1.28464994295426e-08 -4.02006061997351e-08 -9.07714235760066e-09 1.33846247614907e-08 -5.43237472670017e-08 -1.57133810172989e-08 1.03814264817743e-08 -8.60839202223887e-08 2.14035579990076e-08 2.14538443386537e-08 1.80698890058694e-09 1.80802048623556e-08 -8.99522642966213e-09 4.23409921208842e-09 -1.91881899587361e-08 3.71070718075498e-08 -8.51196996601564e-09 -1.73422229863207e-08 1.22403886990122e-08 8.35886247346516e-09 -2.27438134718407e-08 -3.89204747584222e-08 3.94451690028894e-08 1.77491326686568e-09 2.5429548060498e-09 1.88003924703849e-09 5.29158140138281e-09 -4.87192018171913e-09 4.17485937616439e-09 1.54110227616038e-10 -6.54255121814155e-09 -1.04218886611093e-09 7.41861664411613e-09 -6.69777242761288e-09 -1.20196127098015e-08 1.28188420385573e-08 -2.64291456900021e-09 2.14839972170034e-09 6.16852131383873e-09 4.50979996877029e-09 -4.96024942843497e-09 9.94461029828783e-09 -4.41729029948984e-09 -7.63247753474998e-09
"R1007" -2.89345686067045e-09 2.49701820958934e-09 2.47403073266646e-09 -6.90983668472536e-09 3.89771174486167e-08 3.01249702571061e-07 2.72504562005203e-08 -1.27166744326315e-08 7.81738693563181e-09 -2.26120747610217e-07 -3.30913261441532e-08 -2.50854669530514e-08 2.95282349445892e-08 -5.85749422946997e-08 -1.17411456149432e-07 5.79841952152351e-09 -2.04663026597465e-08 6.2913525841888e-09 -3.88111936493693e-09 5.14934809469155e-08 -7.03534572196693e-08 1.73336137089658e-08 3.1135967692826e-08 -8.1731563282467e-08 4.72399915131523e-09 1.67678049378831e-08 -2.01074067154773e-08 7.22570197972263e-08 5.21535019579471e-08 1.94099078246141e-08 -1.76583980171375e-09 -2.92040049742142e-08 -4.59557949306474e-08 3.78617245355223e-08 -2.75789639785431e-09 -6.81569847462316e-09 -8.82610208687742e-09 -2.76876799254237e-08 2.22139754420659e-08 3.26013324049211e-08 6.54984771222755e-09 -2.51605948181465e-08 1.61364624964877e-08 -2.04342276337818e-08 -7.17903075663328e-09 -1.53727418762734e-08 3.42567646762316e-09 1.39683229054352e-08 -2.62464569660589e-08 1.46112336793784e-08 6.25829973040152e-09 4.56323572179119e-09 -6.35829282851828e-09 2.56574939957008e-08 -1.01679986873179e-08 -3.53466709263932e-08 4.3847429075333e-09 3.42887364181024e-08 -2.26291391852214e-08 6.21173429926708e-09 3.4993268707392e-08 -1.75287974863011e-08 -1.3903891715976e-08 6.79392845247678e-09 9.27602953153189e-10 -1.39557915392176e-09 3.4272244208923e-09 4.46827819737186e-09
"R1008" -5.5440239681525e-08 6.57992361602626e-10 1.06322921903938e-08 4.51337737098108e-08 -8.4277162781868e-09 2.72504562005226e-08 4.11075668497943e-07 -2.55471225795808e-08 -2.26442003631651e-07 -6.68747818678893e-08 6.00945067782699e-09 -5.22971332164294e-08 -1.98618158897389e-09 -1.90311109496587e-09 2.03341646192262e-08 5.43786630249998e-08 -8.28021520677396e-09 -5.22183569521294e-09 7.39689851261560e-09 1.35043563858981e-08 1.0153034806352e-08 2.52286494429943e-09 -1.77393613110818e-08 8.66236622765368e-08 -2.16907071598921e-10 -4.50108358996243e-09 4.73046432415565e-09 -1.93318060952163e-07 3.55823627828997e-09 -8.80160085049371e-08 -1.13816300957767e-09 -3.50847125051508e-09 4.54029878436668e-08 4.29091688201907e-10 -7.17450653445857e-10 -7.02534390821743e-09 5.54198123336574e-09 -3.85407681080489e-08 3.74031473749181e-09 1.56900827582905e-08 -2.89759319397632e-09 -1.84928931139535e-08 1.3749503052545e-07 2.80424581744589e-08 -1.85062793824693e-08 3.51575013555659e-09 1.88138156587308e-08 1.63637921003043e-08 -2.21276209943876e-08 -3.20990334843349e-08 5.70897428653122e-09 7.62423485412688e-11 1.64406765531597e-09 -4.03102160593023e-08 3.62499845811037e-08 9.72538246455034e-09 -2.72593378184606e-08 6.53188088513817e-08 -4.04509334718356e-09 -3.96368769531174e-09 9.18213207416088e-09 -5.00602376332848e-08 -6.75540866416829e-09 -1.82579223166976e-08 -1.34033735046354e-09 -1.06206474840844e-10 -1.35332012752066e-08 9.51398010884497e-09
"R1009" -6.78226004421713e-08 1.96792629816821e-08 1.26010467958069e-08 -2.91264793114439e-08 5.62833369627621e-09 -1.27166744326317e-08 -2.55471225795799e-08 4.60921261107833e-07 -1.16629220659759e-08 5.00353954643539e-08 -2.31983409180915e-08 8.22367229648e-08 9.57707345867091e-08 -4.69694105620803e-07 -1.95609052079046e-07 -1.23740892489717e-09 1.37714683389757e-08 4.29064437881236e-08 -2.85404630787293e-08 -5.66739265274054e-09 4.96658709216041e-08 -1.31523856274885e-08 -3.44461746614249e-08 3.06475044627091e-08 -1.40154913657857e-08 3.19860771460353e-10 6.85270732665582e-09 -1.70725758888679e-08 2.15510577954741e-07 4.5370808704078e-09 -1.18890075407015e-08 -1.55507890851256e-08 3.33811053067156e-08 -8.97669896513796e-08 3.20419481688391e-09 -1.62425114136223e-08 2.22548421111203e-08 3.02728186224329e-08 2.80040797586061e-08 -1.32136409742409e-08 2.42536498621715e-09 -4.09751597768647e-09 5.55315841903602e-09 -5.78506506510818e-09 1.25488387122337e-08 2.43323394154525e-09 -2.23849740701027e-08 -2.60238628350613e-08 3.00300797181309e-08 5.23307301173924e-09 -1.4454710760756e-08 2.32115647682029e-09 1.28268917421023e-08 -1.97770292556446e-08 9.51948367837161e-09 7.98755084077918e-09 -1.17354408511501e-08 -2.51223515643478e-08 6.99888699882057e-09 -9.00644052759268e-09 -2.64052756518581e-08 1.6717051927523e-10 2.75687169035538e-08 -1.50441743517722e-08 -2.85081600893599e-09 -2.23583590979675e-08 2.12172874110771e-09 -2.0706612036801e-09
"R1010" -3.39888352615219e-08 9.21610885642824e-09 -1.16737583440572e-08 -2.78964741490672e-08 1.09297627054669e-09 7.81738693563187e-09 -2.26442003631652e-07 -1.16629220659755e-08 6.94203045686437e-07 8.96287815841243e-08 3.60955194060606e-09 -8.00108689346753e-08 9.08888174666053e-09 -1.70664335642225e-08 4.86208370963171e-09 -4.39542121697367e-08 1.46454450591727e-08 1.31167750913637e-08 -2.49626471541195e-08 -1.28440002940772e-07 -2.36466892422098e-07 -2.11069941206352e-07 1.20536185161559e-07 -3.51415762662099e-07 -6.31089525394014e-09 -2.50929582189107e-08 2.45980759687634e-08 2.50375194019349e-07 6.11222321763257e-08 1.03572379557881e-07 4.2040218069793e-09 -1.96731057615207e-08 4.06862694773964e-08 -2.24877698893472e-08 -2.43002848348441e-08 9.69642334865161e-09 -1.62552568093312e-08 1.52513969616259e-07 1.2365116363473e-08 -4.76433677483891e-08 1.49198095733306e-08 4.54044322861926e-08 -4.64783155350305e-07 -6.12758308071143e-08 1.34494186297798e-08 1.43369125199617e-07 -1.56893503424203e-08 -4.57203419063673e-08 2.39006785242799e-08 -1.39470559629615e-08 -2.59943828468658e-08 -7.56789032233306e-09 3.27492209244918e-09 -1.17399753098344e-08 -4.11505543965217e-09 2.07526506862745e-07 4.4123665730447e-09 3.38360029745919e-08 1.72366136421761e-08 5.15582953435084e-08 -9.78807669038817e-08 5.93877146948161e-10 5.06209572016593e-08 1.91776121576355e-08 -3.69019562503307e-09 -1.6346401005515e-08 1.28340589676708e-08 4.33094888280186e-09
"R1011" -8.04700098596935e-08 -8.98537193810106e-09 2.86146810083191e-09 -8.6311346314503e-08 -6.18394475399218e-08 -2.26120747610219e-07 -6.68747818678879e-08 5.00353954643533e-08 8.96287815841236e-08 4.02578910534433e-07 2.02776650819923e-08 -7.1337115585495e-08 -1.09072051350489e-08 -3.22165757370273e-09 1.35586616066262e-07 -1.54587938140778e-08 1.32785125787837e-08 -4.75715874160237e-10 -7.00084002864802e-09 -5.55113852435066e-08 1.37923457631735e-08 -1.41295919741777e-08 -7.49990584297051e-09 2.88172122441547e-08 -9.19090016922315e-10 -1.61571825789029e-08 6.77154070717219e-09 -4.22175437301053e-08 -9.3622660356408e-09 3.32758246415023e-08 2.8885986315257e-10 2.16987941481046e-08 4.60387294151941e-08 -2.83920020977672e-08 -1.9477572355594e-09 1.23769404958763e-08 4.49713229547352e-09 9.77009204393586e-08 -5.84266879082653e-09 -6.63813476506424e-08 1.5626437423449e-08 4.13021769043237e-08 -3.88625160751819e-08 -5.11837409367541e-09 1.01112366860253e-08 1.04945611397527e-07 -5.01748415777628e-09 -1.05885781716396e-08 8.3950303043559e-09 2.61944231207518e-08 -4.65833895787453e-09 -3.08128712770156e-09 -5.50322095236065e-10 -6.39120407382093e-08 7.7309186548698e-09 -4.11318189604831e-09 1.02635349280971e-09 -5.94195286830778e-08 5.76958041824079e-09 -6.57528185550539e-09 -1.71633534442818e-08 1.10989045418961e-08 5.2000218244652e-09 -1.40363911060176e-08 7.05691691095966e-10 -5.80835693861184e-09 -6.33970661561811e-09 8.57759892716032e-09
"R1012" -2.17115089472762e-08 1.50269744076761e-08 2.43425110633919e-08 -1.70985967037619e-09 3.44393084680426e-08 -3.30913261441533e-08 6.00945067782827e-09 -2.31983409180914e-08 3.60955194060619e-09 2.02776650819913e-08 2.18024388814584e-07 -6.48309534050271e-09 -1.94237863506381e-07 4.41678344308352e-08 2.11490406619097e-08 -2.10367711027975e-09 -3.6170837574544e-09 -2.7147673376493e-08 -7.48700262920404e-11 -4.43961248442103e-09 2.96247462341372e-08 -9.10712897483783e-09 -6.72751141133703e-09 2.29663658400573e-09 -7.76574662586355e-08 -4.36850137552138e-08 -2.08775174296205e-09 -1.22867823142194e-08 -4.9284589503684e-08 -1.05413898760599e-08 2.22369424018296e-08 -2.45433999347551e-08 6.90744619699029e-08 -5.24278210526552e-08 -1.22516967107382e-10 1.09286506099123e-08 1.63134617829261e-08 8.44568540179844e-09 2.53758510148006e-08 1.26955723987999e-08 -2.44873663458912e-09 -1.41975508211993e-08 1.31287668159081e-08 3.81749972242216e-09 9.57093260995821e-09 6.54921186844302e-09 9.50047835360127e-09 -2.90470907894074e-09 -1.48978595505982e-08 -7.56805979959389e-09 1.55237945079284e-09 -3.82306409956693e-09 1.15475069902493e-08 -1.47102731618179e-08 -5.22890950549288e-10 1.19985089055532e-08 -1.14423074239618e-09 -5.89343234934768e-09 1.01148408731449e-07 -3.66839642544602e-08 -4.56224175085054e-08 -1.99397556714848e-09 4.30472075976631e-09 -6.5515546546515e-10 1.2335837434354e-08 -1.12864223625396e-08 4.11582189578975e-09 -2.04010405359622e-08
"R1013" 2.36239722377335e-10 -1.22595972811712e-08 4.07873627107154e-09 1.25385295738778e-07 8.31575385660121e-08 -2.5085466953051e-08 -5.22971332164289e-08 8.22367229648012e-08 -8.00108689346749e-08 -7.1337115585494e-08 -6.48309534050298e-09 3.14210629793035e-07 1.0460253234765e-08 -1.15719156420836e-08 -1.92096669466055e-07 -9.76209758649791e-09 -1.12869265429091e-08 1.28701410361053e-08 8.8165119859994e-09 -1.15397953571148e-07 6.63526205469572e-08 6.48635638635164e-09 -1.8009824629782e-08 4.60678489737996e-08 -5.59584324612391e-10 -1.81745336316513e-09 2.87124689066573e-09 2.57275963056354e-10 -3.22263319186204e-08 -3.30933618441891e-08 -3.67853927325281e-09 -3.72031440474164e-08 3.92672614736617e-09 2.11757404214988e-08 2.51101944322991e-08 9.33386470622088e-09 1.78770121803832e-08 1.85801394511251e-08 6.63982155708471e-09 1.08140684510088e-07 1.93456313876265e-08 -6.61191643582337e-08 7.79552361202741e-09 -1.39170137266606e-08 -2.67508817323801e-10 -1.85506875484642e-07 -3.81722036040685e-09 -1.12588053545904e-08 -1.37339946864035e-09 4.4145351209753e-10 -5.49454062764985e-09 -1.11060557854292e-08 2.3341349944014e-08 3.72570556458118e-08 4.95807312763704e-09 1.28300739500934e-08 -2.0256129499846e-08 1.04516351723095e-08 5.90225371652572e-09 -1.59775077577559e-08 -1.70002137424947e-08 -2.39002615084913e-08 1.92891365723758e-09 -2.48304052448196e-08 1.70363397180545e-09 6.62519637871223e-09 2.39569756973666e-08 -1.47165796678506e-08
"R1014" -9.27210376616272e-09 4.07884894511734e-08 -2.50020509864494e-08 -1.42358034292319e-08 -7.43269038139085e-08 2.95282349445891e-08 -1.98618158897474e-09 9.57707345867094e-08 9.0888817466602e-09 -1.09072051350497e-08 -1.94237863506381e-07 1.04602532347654e-08 4.61811430493425e-07 -9.81207457691508e-08 -5.88740828639207e-08 -5.69232052866795e-09 6.58201689591033e-08 7.28359777212998e-08 -4.9365885495397e-08 1.17097306564291e-08 -1.73506535911242e-08 1.97368082370017e-08 6.65007343550053e-09 -1.45804083954195e-09 -5.26448679824426e-08 6.41839771809306e-08 6.61720077888128e-09 -2.88927932282782e-09 1.47666915784347e-07 -3.98788218935942e-09 -5.40621054480704e-08 -1.94913252502305e-08 -1.77135680406168e-08 -1.53766560512513e-07 5.56227662201715e-09 -8.96959492514399e-08 1.21664121494023e-08 8.79671889801409e-09 -8.22204263060793e-08 -9.99494163607771e-08 1.10053727049665e-08 1.57077672896819e-08 -4.63740129316964e-08 1.14799304602157e-08 -7.64908559051137e-09 4.30207856631913e-09 -8.84918197026265e-08 4.51548075439297e-08 9.3348529371218e-08 3.05076548410839e-08 -1.32364618247096e-08 -1.33804783023986e-08 1.68097576764775e-08 2.7867822954301e-09 1.48431209940502e-08 -4.66357172268389e-08 -1.63429288581168e-08 2.88814011951118e-08 -2.73521366482404e-08 -2.88589862134871e-09 6.24653786571189e-08 1.44165467962532e-09 -6.20738056537996e-08 -6.14491046687357e-09 -6.05693077642331e-09 5.19673468064973e-08 2.10699780634811e-09 4.77469617327183e-08
"R1015" 5.55040372910551e-08 -4.26838767149939e-08 -2.63343786375506e-08 5.1798453678232e-08 -5.91801961324613e-09 -5.85749422946993e-08 -1.90311109496522e-09 -4.69694105620803e-07 -1.70664335642226e-08 -3.22165757370159e-09 4.41678344308354e-08 -1.15719156420839e-08 -9.81207457691507e-08 7.73080387136994e-07 1.72788168403597e-07 -1.03117314744281e-08 -2.27219339087501e-08 -5.95152743524286e-08 4.19280707807652e-08 -3.20281912884337e-08 -1.55613183190814e-08 2.60112629906094e-08 1.29203952596115e-08 1.7395766780807e-08 -1.43740387882458e-08 -1.15691593367159e-08 1.55810487564223e-08 -3.26127188185034e-08 -5.1667846784434e-07 5.94918449680479e-08 1.47525008316382e-08 -4.36134513066205e-08 -5.3283492375218e-08 2.3081951592444e-07 -3.53263594329074e-09 2.07938338247565e-08 -1.15139289999046e-08 -1.94707327746462e-08 -2.15877248404858e-08 2.83510983587987e-08 6.75935244249462e-09 -6.70654419305214e-09 1.11599054514774e-08 -2.54182552937403e-09 4.93812245808405e-09 -2.65019084681108e-08 1.37945548696408e-08 1.79559711682245e-08 -3.21958872326822e-08 2.09037316642335e-08 6.09341367323269e-09 -5.89331007331668e-09 -1.00776596907746e-08 2.08033533734891e-08 -4.38606957932126e-09 -3.21199093373608e-08 3.29891751629323e-09 -1.5826830420682e-09 1.58804828175231e-08 -1.38173126241161e-08 3.01149659339591e-08 2.24287714800706e-09 -4.14254598139928e-08 2.96032131223862e-09 5.97131225012658e-09 1.70266450985734e-08 8.82618797931786e-09 1.01900892624179e-08
"R1016" -2.22604913114641e-08 1.34118283131166e-09 -9.008891426011e-09 -2.29986681334452e-08 -1.78353344358466e-07 -1.17411456149431e-07 2.03341646192251e-08 -1.95609052079046e-07 4.86208370963145e-09 1.35586616066262e-07 2.11490406619095e-08 -1.92096669466055e-07 -5.88740828639208e-08 1.72788168403597e-07 3.84234702591106e-07 1.17626559133459e-08 3.82353994743728e-10 -4.56035681993766e-08 4.8061869139724e-09 3.20786854377016e-08 6.36073201563331e-09 5.91302773497308e-10 3.50963079037852e-09 2.34410720075443e-08 -4.73074934540684e-09 1.83384499944598e-08 -1.74196128217876e-09 -5.05640643986861e-08 -3.57731170438133e-09 4.21375404230335e-08 9.42554781665776e-09 8.27492827753184e-08 -6.72463416166775e-08 -1.89009428579303e-09 -8.16804454665805e-09 4.41242363857067e-09 -9.43192732124088e-09 -2.22689828569197e-08 -1.2998780386785e-08 -4.60269199873391e-08 1.00484035554518e-08 4.52161224502868e-08 -2.55159963348267e-08 -9.68033548558102e-09 5.55133663764212e-09 7.94307555199096e-08 2.25819973405583e-09 -2.99162537764716e-09 -2.6183669631958e-08 -3.91389010561556e-08 -2.03756451925468e-09 2.47560780357061e-09 -9.44288457854604e-09 9.3856217025162e-09 -7.40555367532425e-10 3.1352283374251e-08 8.85991425559385e-09 1.14435550659172e-08 2.25884015841915e-08 -8.0985091733843e-11 -9.52483699582265e-09 3.796136252758e-09 -1.22715777831482e-08 -7.76006633304323e-11 9.16977197966565e-10 7.25062327817643e-09 3.6935882260852e-09 5.05089506263118e-09
"R1017" -4.42876372200683e-08 5.95152938531984e-08 5.6926243637633e-08 -1.53880415973759e-08 -8.17430979514754e-09 5.79841952152315e-09 5.43786630250014e-08 -1.23740892489753e-09 -4.39542121697373e-08 -1.54587938140784e-08 -2.10367711027909e-09 -9.76209758649847e-09 -5.69232052866811e-09 -1.03117314744284e-08 1.17626559133461e-08 3.0928352734345e-07 2.02261841389131e-08 2.032769785352e-08 -1.46494580233815e-08 3.27402772069678e-08 -2.33446812424365e-07 -1.73530095975146e-07 2.56884088237969e-08 -3.763438907832e-08 2.28188468458878e-09 -5.28390984761236e-08 -4.9332102193155e-08 6.67401416772724e-09 3.85886626307924e-08 6.21083921378396e-08 9.77091238042874e-09 -1.38212632975575e-10 4.33040784434907e-08 -2.38523578294929e-09 -4.46447259550213e-09 -5.03871611861341e-08 -1.41616228705739e-08 -5.19253580162319e-10 1.10918768624273e-09 1.98786542371141e-08 -2.15706350727422e-08 -8.54271094181407e-09 1.01416072455538e-08 3.93199741857798e-09 -3.13103532803067e-09 -1.16439871635898e-08 8.37840678853797e-09 -3.03635848756859e-10 -1.23013919642876e-08 -4.43002623351453e-07 -5.55432049449352e-09 -7.74956635290032e-09 1.12926926936076e-08 6.60958541949315e-10 -2.67239359820253e-09 3.51347524495701e-07 7.80356047593791e-09 5.88483743266464e-08 -7.41005934185789e-09 1.7033093753554e-08 3.42638575452552e-08 6.00679879917691e-09 1.03899274743382e-08 2.52750104908807e-08 -6.49562778341051e-09 7.45385873529703e-09 -4.69185742370887e-10 -1.93403924342947e-08
"R1018" -2.69241517212343e-08 -3.48277892116969e-08 6.91977525928978e-08 -4.27718661203365e-09 3.21237140686119e-09 -2.04663026597462e-08 -8.28021520677372e-09 1.3771468338976e-08 1.4645445059173e-08 1.32785125787832e-08 -3.6170837574538e-09 -1.12869265429091e-08 6.58201689591035e-08 -2.27219339087506e-08 3.82353994743801e-10 2.02261841389131e-08 2.79540722540041e-07 1.09046785540206e-07 -1.80705956900711e-07 4.57987877465778e-09 6.53907743245381e-09 6.14621290536017e-08 -1.91222749743469e-07 -2.28082242131029e-08 -1.07603748654202e-08 -1.55641852985735e-07 1.0351594763828e-07 9.55304113194093e-09 4.66183343300346e-08 1.78335902191282e-08 4.67704236282174e-09 1.14118718240843e-09 7.31602722516867e-08 -1.427549343355e-07 -1.88454024393999e-09 7.6696695249475e-09 -1.21664772995843e-08 2.98755057927237e-09 -1.29709541239794e-08 -1.17563351204321e-08 -5.01478105397096e-10 -8.48721642013358e-09 -2.81389906191515e-08 3.54013961564148e-09 -1.40257206817032e-08 8.17452244267987e-09 -1.97495935276331e-08 2.26083031470829e-08 1.22559274499519e-08 -5.55899852595915e-08 -5.39843591291701e-09 -3.70135941451415e-09 1.42387912903177e-08 -3.56362895695147e-09 -7.4095203871014e-09 -2.06323657485707e-08 2.50493524397254e-08 2.23614317152017e-08 -3.57633295327643e-09 -2.20356242227075e-08 1.48898189403951e-08 2.5297714747708e-08 -4.68183613495529e-08 -7.85979721556392e-10 1.76017565496317e-09 9.87078395788469e-09 1.03651249489785e-08 2.61235442002356e-08
"R1019" -5.1117855170648e-09 -2.26416132844872e-08 6.38816927280443e-08 -9.15566519052442e-09 4.04730261512886e-08 6.29135258418946e-09 -5.22183569521242e-09 4.29064437881238e-08 1.31167750913644e-08 -4.7571587415897e-10 -2.71476733764934e-08 1.28701410361057e-08 7.28359777212989e-08 -5.95152743524282e-08 -4.56035681993765e-08 2.03276978535191e-08 1.09046785540207e-07 2.07339970941123e-07 -1.76832939038938e-07 7.34531050773026e-09 -1.751902046077e-08 -5.01866993610181e-10 -5.73179036087713e-08 -1.87527524862263e-08 -4.93267884124202e-09 -1.17461311475734e-07 1.98977296618171e-08 1.37552238691795e-08 6.98054316428633e-08 8.82068719765661e-09 3.30617146673165e-09 -6.99901951532694e-08 -6.95660485050323e-11 -4.10326396435756e-08 3.66763345865792e-09 9.82188182791498e-09 -5.59606154455568e-09 2.80717109581502e-09 -2.48525493351172e-08 1.85938736533396e-09 -1.20733268962826e-09 -3.63905590510636e-09 -1.8705745526591e-08 -2.30402418309684e-10 -5.30801862898607e-08 -4.33215462454238e-09 -7.40445075807555e-10 1.39176430679618e-08 1.11793668334887e-08 -4.08479876836852e-08 -4.63573545873278e-09 -8.05329073839835e-10 2.50420760242899e-08 2.92495562084434e-09 -5.99303851898631e-09 2.74244561077224e-08 8.6131391744613e-09 1.22237676746413e-08 -1.66018658539028e-08 -2.57858718628585e-09 1.22089077673039e-08 9.74158137535208e-09 -2.04266461924418e-08 7.82274908157689e-09 -9.39859400550753e-10 2.14766889723158e-08 -6.26214548280978e-09 2.3853307441303e-08
"R1020" 1.77605342427847e-08 4.56785369594995e-08 -8.0156364932744e-08 1.40270418089956e-08 -7.54935840380027e-09 -3.88111936493688e-09 7.39689851261682e-09 -2.85404630787295e-08 -2.49626471541196e-08 -7.00084002864859e-09 -7.48700262920705e-11 8.81651198599893e-09 -4.93658854953966e-08 4.19280707807653e-08 4.80618691397234e-09 -1.46494580233817e-08 -1.8070595690071e-07 -1.76832939038938e-07 2.70832766439129e-07 -9.11808088776957e-09 1.43267615740252e-08 -3.60248156135349e-08 1.20269955854467e-07 2.65880981530449e-08 2.03074042408594e-08 5.78125605939708e-08 -4.33715229976932e-08 -1.65684306073991e-08 -9.98977096136918e-08 -2.28984673405623e-08 7.27764282658883e-09 4.54153274304646e-08 1.93743530821608e-09 6.59491504669073e-08 -5.49490708739152e-09 -2.46080351759906e-08 1.00962909309563e-08 -7.30266746411173e-09 7.30243621438124e-09 1.12430920027665e-08 1.22293063781641e-09 -1.20278394224018e-08 3.30785516362332e-08 2.27520765527245e-09 5.13698208147312e-08 -1.20584748608717e-08 -5.97186389447543e-09 5.01731898007702e-09 -6.02786182593645e-09 3.9183762901265e-08 7.59976860943693e-09 -1.34610640396682e-09 -2.57303145277501e-08 1.50895466229008e-09 1.14245104609293e-08 -2.85136759857546e-09 -1.74846731220448e-08 -1.21241831743666e-08 4.05755384786406e-09 1.83954847501897e-08 -1.55321306871536e-08 -2.10934666224783e-08 1.20904451382515e-08 -2.81942001172862e-09 -8.4233639197601e-09 -5.84166473185446e-09 5.03503781429185e-09 -2.73179434034916e-08
"R1021" 3.94229772615294e-08 -1.3241082649786e-09 1.43659177192268e-11 -4.57482361941655e-07 -1.07433458489441e-08 5.14934809469168e-08 1.3504356385899e-08 -5.66739265274065e-09 -1.28440002940773e-07 -5.55113852435078e-08 -4.43961248442072e-09 -1.15397953571148e-07 1.17097306564296e-08 -3.20281912884346e-08 3.20786854377017e-08 3.27402772069684e-08 4.57987877465752e-09 7.34531050773049e-09 -9.1180808877693e-09 3.87769638415496e-07 1.88594677819407e-08 5.00615075869432e-08 -3.70798757817138e-08 3.45807051703125e-08 -2.96554845136827e-09 9.00485804533066e-09 -1.04722042476234e-09 -3.20748502873279e-08 1.88125987675322e-08 6.03881009144163e-09 -2.17039736882047e-09 -1.03352968823468e-08 -2.6513896960738e-08 3.82674071646384e-09 -1.7242452615117e-08 -3.07320518392445e-09 -3.00732257307032e-10 6.05486263948973e-08 -9.41270167832539e-09 -3.29392761386092e-08 -6.63271869633381e-08 2.25570296000917e-08 -7.61272627004178e-09 5.52776653294505e-08 6.82684950436588e-10 5.02541766840437e-08 -1.53661739360106e-09 -4.26201313714248e-09 1.30540805253378e-08 -6.95968942745997e-08 8.44112182020372e-09 9.20704367863267e-09 -1.47448514505353e-08 3.61093043617622e-08 -4.59510905964725e-09 1.28131808605924e-08 -2.50775438232461e-09 8.51982949338735e-08 1.84818943246907e-10 1.25495934399609e-09 1.14737576671186e-08 4.34767224266465e-09 -9.35774566878195e-09 3.92455805711498e-08 1.70141461010037e-10 7.84026624478705e-09 3.65538913223218e-09 -1.02050702815567e-08
"R1022" 1.24346912998988e-07 -4.67089735985351e-08 3.90353350836753e-08 6.03816355868191e-08 8.40510712766861e-09 -7.035345721967e-08 1.01530348063528e-08 4.96658709216052e-08 -2.36466892422098e-07 1.37923457631729e-08 2.96247462341371e-08 6.63526205469578e-08 -1.73506535911233e-08 -1.55613183190806e-08 6.36073201563379e-09 -2.33446812424367e-07 6.53907743245346e-09 -1.75190204607699e-08 1.43267615740253e-08 1.88594677819414e-08 1.15561365789846e-06 2.30498591368977e-07 -6.18417840814766e-07 3.75862134365609e-07 8.78003815862954e-09 -2.57905794674252e-08 2.00381746249646e-07 -5.58866594416366e-07 -1.61967550981049e-07 -1.69250933383151e-07 -5.81954918859892e-09 6.8171252313037e-09 -1.53057843447591e-07 3.73819770715009e-08 2.03155848653565e-08 1.89053624831014e-08 8.20880443160967e-09 -6.51879125434978e-08 -1.46763395564975e-08 4.74570667002377e-09 2.61218714929343e-08 -2.19488178387282e-08 7.77355156184065e-08 -7.14181581405828e-09 -2.02880120322459e-09 -4.01698598533219e-08 -1.85720852210695e-08 -2.27211435435731e-08 2.31546617816838e-08 1.36876767738057e-07 -1.34455120289096e-08 -6.93726387228384e-09 7.37284719481729e-09 2.78473051935574e-08 -1.23545951845211e-08 -1.89200297281462e-07 3.16418999860341e-08 -1.11987357964746e-07 1.15797282793152e-08 2.09822114683033e-08 -1.00348991484007e-07 5.40309194338882e-08 1.96097070546445e-08 -3.93267969597401e-08 4.68832440364316e-09 1.38982086305473e-08 -5.86023478834036e-09 1.02174592753647e-08
"R1023" 2.05256940532306e-08 2.27074112233192e-09 -3.93092724637388e-08 -6.16649158640855e-09 3.79995164819414e-09 1.73336137089661e-08 2.52286494429969e-09 -1.31523856274889e-08 -2.11069941206353e-07 -1.41295919741781e-08 -9.10712897483731e-09 6.48635638635231e-09 1.97368082370015e-08 2.60112629906089e-08 5.91302773497197e-10 -1.73530095975147e-07 6.14621290536017e-08 -5.01866993610301e-10 -3.60248156135357e-08 5.00615075869434e-08 2.30498591368978e-07 5.08049528206596e-07 -1.80522385027459e-07 1.19600581878139e-07 -6.79665730237239e-09 5.22102503980447e-08 -3.91058844340164e-08 -1.10167781192133e-07 -1.88969497076882e-09 -4.03991895284691e-08 -5.40543640953734e-09 6.36599098311326e-09 -4.58959053166386e-08 -3.65826291086671e-08 -1.34603789643746e-08 -2.56927078439947e-08 5.70080812136055e-09 -4.8893218890165e-08 7.67226364414874e-09 -7.86527457708368e-09 -1.4123542078106e-08 7.84776596457202e-09 5.92480909002095e-08 1.60637357263161e-08 2.2360376740241e-09 -1.85947427667705e-09 1.92043423089033e-09 7.48550234232444e-09 -2.71688369205327e-10 3.31549690322952e-07 1.22511432330595e-08 1.53534613092594e-08 -8.68237386328759e-09 7.25368573440781e-09 -6.33008904853581e-08 -6.81435663999431e-07 5.09653111023711e-08 8.73096987820478e-08 -4.32404555562465e-08 -7.38309488645072e-08 2.25491149892783e-07 -1.44495076705358e-08 -6.07266953608509e-08 6.07663561097058e-08 5.38587193172834e-09 -1.45049932313617e-08 2.35053125748641e-08 3.36890785878928e-08
"R1024" -1.40613672934479e-09 -2.87016942583361e-09 -2.06333801131236e-07 7.73295349134935e-09 -2.41872307162487e-09 3.11359676928264e-08 -1.77393613110811e-08 -3.44461746614239e-08 1.20536185161559e-07 -7.49990584297026e-09 -6.72751141133707e-09 -1.80098246297815e-08 6.65007343550013e-09 1.29203952596114e-08 3.50963079037826e-09 2.56884088237968e-08 -1.91222749743469e-07 -5.73179036087726e-08 1.20269955854466e-07 -3.70798757817141e-08 -6.18417840814767e-07 -1.80522385027459e-07 8.26654727048322e-07 -1.77965592484805e-07 6.49571185968956e-09 1.52692196009664e-07 -2.54269032578217e-07 3.08950275492954e-07 7.14525799894145e-08 -3.81436758341891e-08 -1.67067468337034e-08 5.43662616904173e-09 2.03737640644561e-08 -3.40183081612494e-08 -1.1295958594872e-08 4.15591857481635e-08 1.89878924574505e-08 -2.74676975355734e-09 1.30162715783359e-09 -1.00677253170804e-08 -3.59590855404813e-09 1.9102809307896e-08 -1.34967160776128e-08 1.83213021351712e-09 1.29856003564906e-08 1.61937354633275e-08 1.54185073529773e-10 1.87975804707597e-08 -1.06084247866615e-08 2.77908685001191e-08 1.25113788360565e-08 -1.23146418687242e-09 -1.01178111545734e-09 -2.9336562300637e-09 2.99184257855585e-08 1.17523155946924e-07 -7.59501710876744e-08 5.78288929204129e-08 2.50996779147484e-09 -5.09646906149754e-08 4.56307873621138e-08 -6.45937788726592e-08 -2.37710489525613e-08 2.45359374156453e-09 7.54366494675385e-09 -4.7739095982669e-09 7.85447548132734e-09 -3.31154395950515e-09
"R1025" 5.73975857523325e-08 -5.25967538518583e-09 8.89257409934863e-09 -1.35911233669032e-08 -8.15863658987804e-09 -8.17315632824677e-08 8.66236622765376e-08 3.06475044627097e-08 -3.51415762662098e-07 2.88172122441542e-08 2.29663658400563e-09 4.60678489737996e-08 -1.45804083954212e-09 1.73957667808072e-08 2.34410720075444e-08 -3.76343890783197e-08 -2.28082242131031e-08 -1.87527524862262e-08 2.65880981530451e-08 3.45807051703122e-08 3.75862134365609e-07 1.19600581878139e-07 -1.77965592484806e-07 1.07789411875305e-06 9.31759856227733e-10 2.80827663490729e-08 2.2799786727924e-09 -9.67026034586992e-07 -6.62533314640698e-08 -5.06032196268166e-08 -6.29903267545288e-09 3.2129971224884e-09 -7.93714855158919e-08 2.88437965358706e-08 1.93100901445525e-08 5.45466418222124e-09 5.96948341299322e-09 -1.1114727503059e-07 1.85054738146303e-08 -4.06675938709929e-08 -9.69930046421289e-09 3.0229782332183e-08 1.85345663397086e-07 9.98071060243657e-09 -6.93580811377312e-09 9.84368520029575e-08 9.25746453423095e-09 -2.65530428867867e-08 -2.61827237900872e-08 1.80347594940695e-07 1.20116295508569e-09 7.52183334068825e-09 -2.12897173128889e-10 -6.10253763124207e-08 8.05023315615726e-09 -1.80731370001949e-07 -2.42777737161345e-09 -6.41351597203659e-07 -3.11449519351261e-09 -4.45190123344638e-09 1.96498848721956e-09 2.70664170585602e-07 2.59036237640044e-09 -4.95465423934314e-08 1.26661263404503e-09 -7.14994543486952e-09 2.19395551682642e-08 -3.40164475536833e-09
"R1026" 6.8749081161221e-09 -3.6405348142286e-08 4.55647742565314e-09 7.73073425015186e-09 1.28464994295426e-08 4.72399915131495e-09 -2.16907071597577e-10 -1.40154913657859e-08 -6.31089525394006e-09 -9.1909001692243e-10 -7.76574662586352e-08 -5.59584324612079e-10 -5.26448679824421e-08 -1.43740387882454e-08 -4.73074934540742e-09 2.28188468458894e-09 -1.07603748654202e-08 -4.93267884124158e-09 2.03074042408599e-08 -2.9655484513681e-09 8.78003815862867e-09 -6.7966573023723e-09 6.49571185968968e-09 9.31759856228023e-10 2.16942537248933e-07 -6.1779569357307e-08 2.13092353090697e-09 6.26163171453397e-09 -3.77315539718024e-09 -1.41993824696807e-08 -2.05076739526789e-08 4.20200157893196e-08 5.26247261839624e-10 3.79527366551021e-08 3.84210221722278e-09 3.20125490851261e-08 -6.04646483021381e-08 -9.59024644563535e-09 1.88513221683213e-08 8.26660479600306e-09 1.24402517991064e-08 -1.46359888898698e-09 5.23000973833301e-09 -5.19524989821035e-09 5.45217749952261e-08 1.93018435812557e-09 -2.48854028315209e-08 -1.80312397949722e-08 -9.17787000786347e-09 -2.48124361021629e-08 -9.32851410523003e-09 -8.53056504693315e-10 -2.42278676709377e-08 -5.15477638457768e-12 1.43904897796605e-09 1.98022127048746e-08 1.51926631650967e-08 5.66312831583292e-09 -1.86311659531968e-07 9.59475210142879e-08 6.0156886234264e-08 -8.94909117787205e-09 3.75884046003183e-09 -1.6701279968771e-08 -2.07889015455706e-08 -1.37558851807473e-08 -6.4279459610627e-09 3.79820551779137e-08
"R1027" 1.28909776127058e-08 4.88313472204748e-08 -1.98506717463327e-07 -7.3261056611787e-09 -4.02006061997351e-08 1.67678049378823e-08 -4.50108358995991e-09 3.19860771460167e-10 -2.50929582189116e-08 -1.61571825789028e-08 -4.36850137552141e-08 -1.81745336316286e-09 6.41839771809307e-08 -1.15691593367157e-08 1.83384499944589e-08 -5.28390984761242e-08 -1.55641852985735e-07 -1.17461311475733e-07 5.78125605939717e-08 9.00485804533122e-09 -2.57905794674256e-08 5.22102503980439e-08 1.52692196009663e-07 2.80827663490732e-08 -6.17795693573068e-08 5.0059226185752e-07 -1.24662636460709e-07 -7.42675652940613e-09 5.564442690697e-08 -1.78506402000808e-08 -6.18216129099713e-08 1.69053577482168e-08 -4.81290090107501e-08 1.24899018503284e-08 1.49497089654012e-09 -2.46503561181372e-08 3.0135656544686e-08 5.03213644195618e-09 1.07428960678807e-08 1.561393569439e-08 -4.95514274137092e-09 6.016331073128e-09 8.40637595071483e-09 -9.33861131368394e-10 -2.45084696222616e-08 -1.10000434690933e-08 1.27082305206602e-08 -1.99426472194272e-08 -1.65144095220297e-08 1.41623944651285e-07 1.8582391740545e-09 1.7332913269694e-08 -1.70741999265823e-08 1.07510080303986e-08 3.32867199618133e-09 -1.12925253840366e-07 -2.82491312505422e-08 -2.6212296154659e-08 4.16095205934694e-08 -3.4368725340495e-08 -9.74909465878348e-09 -9.3011606786374e-09 1.95341746780329e-08 -3.23340925548788e-09 3.18918853877151e-08 -1.4184746223979e-08 2.48682079522434e-09 -1.31623659882757e-09
"R1028" 1.35570424153409e-08 -1.62419049749633e-07 1.30637904068989e-09 1.21403592950561e-08 -9.07714235760028e-09 -2.01074067154746e-08 4.73046432415735e-09 6.85270732665695e-09 2.45980759687613e-08 6.77154070717724e-09 -2.08775174296306e-09 2.87124689066546e-09 6.61720077888058e-09 1.55810487564204e-08 -1.74196128217742e-09 -4.9332102193156e-08 1.03515947638278e-07 1.98977296618171e-08 -4.33715229976937e-08 -1.04722042476185e-09 2.00381746249644e-07 -3.91058844340166e-08 -2.54269032578217e-07 2.27997867279137e-09 2.13092353090589e-09 -1.2466263646071e-07 5.9085047518142e-07 -4.46187994297798e-08 -7.00094442212885e-08 -7.52006734732346e-10 -2.37193562094015e-09 1.08646492934981e-09 9.22360597800815e-09 4.33488186736454e-08 9.09560887868569e-09 1.27615005470436e-07 5.37946324369775e-08 -1.43904812798173e-08 -5.31755472175016e-09 -1.70237087477161e-09 1.67367285514787e-08 -8.34555218323561e-09 -3.46646971289277e-08 -1.66994996173274e-08 -4.04852816555191e-08 -4.61824098580628e-09 -1.422800834825e-08 -1.42464972777738e-10 1.07189455073082e-08 -1.23541997804677e-07 -2.36362549843921e-08 2.53727452513115e-08 -1.16182624389644e-08 1.57433729427013e-08 8.26751551929678e-09 1.41801550792253e-07 3.93027367310354e-08 3.86546987410835e-08 5.12433024072355e-08 6.81609343635187e-08 -4.41193315772606e-07 -1.99043337964764e-08 3.34745175600104e-09 -4.52664377879312e-08 1.57938367532007e-08 4.67199934215465e-09 -4.13228819166963e-09 2.05959563347027e-08
"R1029" -3.31434988068156e-08 -1.59623702911217e-08 -2.75413626569969e-08 -7.76145453911534e-08 1.33846247614914e-08 7.22570197972244e-08 -1.9331806095216e-07 -1.7072575888868e-08 2.50375194019347e-07 -4.22175437301064e-08 -1.22867823142198e-08 2.57275963055714e-10 -2.88927932282886e-09 -3.26127188185032e-08 -5.05640643986861e-08 6.67401416772969e-09 9.55304113193925e-09 1.37552238691803e-08 -1.65684306073981e-08 -3.20748502873297e-08 -5.58866594416363e-07 -1.10167781192134e-07 3.08950275492954e-07 -9.67026034586996e-07 6.26163171453435e-09 -7.42675652940687e-09 -4.4618799429783e-08 1.29652045921179e-06 7.85513299521299e-08 7.16294195516323e-09 3.33320625425025e-09 1.00834104034964e-08 1.11203344997111e-07 -2.86243442262899e-08 -1.55697409421671e-08 1.92163074036309e-08 -3.67085864470495e-09 1.45369584547046e-07 1.14552489829458e-09 2.46877581475099e-08 -2.04861149174721e-08 -2.13583941850036e-08 -7.44019595217577e-08 1.93953278826048e-08 -2.24572403171082e-09 -5.68174814417855e-08 3.17219806809634e-09 3.00097896806768e-08 -2.10776585101322e-09 -9.38569178829445e-08 -1.53513521533064e-09 -1.13617635972129e-09 -1.38857745957968e-09 2.20111128366789e-09 -2.99175646298203e-08 1.4404598762805e-07 -3.33133235504726e-10 3.94420307598766e-07 -2.259674906691e-09 -4.91152125658849e-09 -1.63329795437143e-09 -1.35322346296758e-07 7.08213421665731e-10 5.05846724991436e-08 1.11389680171969e-09 -4.64616626329754e-09 -2.41495276460749e-08 6.50344357003945e-09
"R1030" -7.81570817381443e-08 9.40000201880421e-08 5.70478846442411e-09 -3.0033571959566e-08 -5.43237472670019e-08 5.21535019579475e-08 3.55823627828933e-09 2.15510577954741e-07 6.1122232176326e-08 -9.36226603564054e-09 -4.9284589503684e-08 -3.22263319186201e-08 1.47666915784346e-07 -5.16678467844341e-07 -3.57731170438104e-09 3.85886626307928e-08 4.66183343300344e-08 6.98054316428631e-08 -9.98977096136923e-08 1.88125987675326e-08 -1.6196755098105e-07 -1.88969497076861e-09 7.14525799894141e-08 -6.62533314640696e-08 -3.77315539718038e-09 5.56444269069696e-08 -7.00094442212871e-08 7.85513299521297e-08 7.07830521584313e-07 -5.48266083761798e-08 -2.19129458212386e-08 1.76880508470996e-08 -1.71163261592097e-08 -3.51327909678549e-07 1.62973095599581e-08 -5.44893779133862e-08 -2.65036453996162e-09 2.21807885515783e-09 1.48074643770204e-08 -3.29923892796417e-08 6.558600494463e-09 1.32432347379377e-08 -4.94276822210061e-08 -2.39858876522463e-09 2.02350313000728e-09 2.01445038172912e-08 -2.73566748669121e-08 -2.05083143152485e-08 2.12260635751867e-08 -4.30212218479121e-08 -9.55657057444147e-09 -1.08870854053194e-08 1.5268093632772e-08 8.42966127770288e-09 4.9832202816568e-09 1.04106572892287e-08 1.09468323398114e-08 2.81520412426405e-08 -4.5888383729679e-09 -8.24150362116658e-09 9.98644892680177e-09 1.81959085887951e-08 9.01828948257118e-09 -2.16812382413893e-08 -8.94680910159559e-09 -6.93043109121036e-09 -2.16218933010317e-09 1.20201430890989e-08
"R1031" -6.93696655691902e-08 1.45022334610631e-08 2.46244862545718e-08 -2.86816414093596e-08 -1.5713381017299e-08 1.9409907824614e-08 -8.80160085049373e-08 4.53708087040759e-09 1.03572379557881e-07 3.32758246415022e-08 -1.05413898760609e-08 -3.30933618441893e-08 -3.9878821893593e-09 5.94918449680474e-08 4.21375404230337e-08 6.21083921378395e-08 1.78335902191276e-08 8.82068719765605e-09 -2.2898467340562e-08 6.03881009144154e-09 -1.69250933383151e-07 -4.03991895284692e-08 -3.8143675834191e-08 -5.06032196268174e-08 -1.41993824696804e-08 -1.7850640200082e-08 -7.52006734731912e-10 7.16294195516409e-09 -5.48266083761797e-08 2.95265257375094e-07 8.76553620467896e-09 -2.34110488277312e-08 -7.79304967132331e-08 8.57654985394885e-08 -4.6252451791079e-09 -1.29937441690426e-08 -1.21711947321575e-08 3.03334166156177e-08 -1.1122755349062e-08 -9.97683854477804e-09 8.90773043693149e-09 -1.04812900738773e-09 -4.64652759499587e-08 -6.35598080325011e-09 6.8769985626952e-09 -2.97588345163943e-09 5.715556042403e-09 -1.2685766250833e-08 2.16341732418959e-08 -2.01670301128602e-08 3.71641725344021e-09 1.3317621499283e-10 -6.81838002565651e-09 1.31252775542049e-08 -1.18676004196832e-08 1.57039382684359e-08 1.35811787589596e-08 -7.16992202392277e-09 4.36212255816681e-09 -2.04843122474888e-09 2.22542516295034e-08 -3.95079104899069e-08 -1.37702811908206e-08 1.44331114041449e-08 -2.08309281148533e-09 5.62621634139591e-09 1.78672927154624e-08 -1.05921938388134e-08
"R1032" -9.68140499746262e-10 4.9133351320259e-09 2.96816599677625e-08 4.07549626345655e-09 1.03814264817741e-08 -1.76583980171289e-09 -1.13816300958137e-09 -1.18890075407018e-08 4.20402180697864e-09 2.88859863153025e-10 2.22369424018295e-08 -3.67853927325294e-09 -5.406210544807e-08 1.47525008316379e-08 9.42554781665796e-09 9.77091238042848e-09 4.67704236282203e-09 3.3061714667315e-09 7.27764282658839e-09 -2.17039736882051e-09 -5.81954918859834e-09 -5.40543640953699e-09 -1.67067468337031e-08 -6.29903267545224e-09 -2.0507673952679e-08 -6.18216129099709e-08 -2.37193562094076e-09 3.3332062542514e-09 -2.19129458212387e-08 8.76553620467859e-09 6.53263272062101e-08 -3.60470193695642e-09 5.96929963463213e-10 2.18688656835908e-08 -6.33561184917488e-10 -3.58181221793407e-09 -9.09648617234214e-10 -3.1680049429402e-09 6.81041171779438e-09 1.35241670988841e-08 3.60964549036395e-10 -2.6711250105253e-09 6.20904260660365e-09 -9.60155004892994e-10 -1.25705376108316e-09 -8.64096523487142e-10 1.95798906760856e-08 -4.70684230471394e-09 -1.32582089523028e-08 -1.64005315434638e-08 -1.65432818728075e-09 -3.702239684796e-09 3.19194496062238e-09 -9.13329311500571e-10 -4.56768209173848e-09 1.03846635911992e-08 6.81652660176467e-09 -8.51877959355712e-10 1.11067363899046e-08 1.67546449101186e-08 -6.73216937543848e-12 3.04592559201331e-09 9.49839451183807e-09 2.55109288729016e-09 -3.09089603413293e-08 -3.95220838641623e-09 -8.79284003402467e-10 -7.86707743982043e-09
"R1033" -7.57261807827234e-09 2.68928854207683e-09 -1.15123305718102e-08 1.95315992813822e-08 -8.60839202223887e-08 -2.92040049742141e-08 -3.50847125051535e-09 -1.55507890851256e-08 -1.96731057615211e-08 2.1698794148105e-08 -2.45433999347556e-08 -3.72031440474155e-08 -1.94913252502305e-08 -4.36134513066207e-08 8.27492827753193e-08 -1.38212632976397e-10 1.14118718240791e-09 -6.999019515327e-08 4.54153274304648e-08 -1.03352968823463e-08 6.81712523130372e-09 6.36599098311235e-09 5.43662616904105e-09 3.21299712248923e-09 4.20200157893194e-08 1.69053577482159e-08 1.08646492934928e-09 1.00834104034976e-08 1.76880508471e-08 -2.34110488277306e-08 -3.60470193695612e-09 1.49075175127823e-07 4.4777704958192e-08 -5.08009281366232e-08 -4.08573768884739e-09 6.41723199878445e-10 4.48352362378193e-09 -1.05470839244195e-08 7.91714792153226e-09 -1.35629878420844e-08 -8.63442481712219e-10 -5.1658550423498e-10 2.22859510884212e-08 -2.8168206863585e-09 2.55773976234966e-08 1.70392433393092e-08 -3.95047024882876e-08 1.27712225886197e-08 -5.84856979565103e-09 6.4537692546684e-09 -9.22604361662577e-10 3.21768615481833e-09 -8.75075146995541e-09 -8.92476294970644e-09 1.51096045006781e-10 -1.5327551878115e-08 9.60127120055434e-10 -3.08333687938775e-09 -1.43883563365737e-08 -2.58429601288339e-09 -4.72525115465139e-09 -1.49875126773864e-09 -3.32859690657583e-09 6.5572997261257e-09 1.06710528374245e-08 -5.12222256066181e-09 -4.65830192629555e-09 7.01569606227244e-09
"R1034" -1.48942115407375e-07 -1.23306297876218e-09 2.246102884216e-08 -9.66901863686793e-09 2.14035579990078e-08 -4.59557949306469e-08 4.54029878436652e-08 3.3381105306716e-08 4.06862694773965e-08 4.60387294151935e-08 6.90744619699028e-08 3.9267261473661e-09 -1.77135680406167e-08 -5.32834923752185e-08 -6.72463416166771e-08 4.33040784434906e-08 7.31602722516867e-08 -6.95660485051552e-11 1.93743530821608e-09 -2.65138969607372e-08 -1.53057843447592e-07 -4.58959053166385e-08 2.03737640644566e-08 -7.93714855158915e-08 5.26247261839681e-10 -4.81290090107502e-08 9.22360597800873e-09 1.11203344997111e-07 -1.71163261592098e-08 -7.79304967132325e-08 5.96929963463138e-10 4.47777049581917e-08 3.53783381403905e-07 -1.81489544788836e-07 -1.80808998041852e-08 1.13711878083349e-08 1.35498350854198e-08 4.47413661736496e-08 2.28581965104224e-08 3.7576888104789e-08 -2.48348026382633e-08 -3.76370795226081e-08 -5.18121067122417e-09 5.24789966283881e-09 9.60552618063233e-09 1.91519133638026e-08 -3.12521632329903e-08 4.78790534339028e-08 -3.72570075068345e-08 7.45189775772628e-10 4.32704868811951e-09 2.35433669079886e-09 9.47810840819206e-09 -4.42886058963479e-08 -1.09987608255092e-08 4.09508667250562e-09 -8.17396701181174e-09 3.21526621611236e-08 9.08504166632556e-09 -1.83986288353747e-08 -1.14558062964522e-08 -2.52200791287541e-08 -1.82025946829857e-08 3.69130197629212e-08 7.68680141621237e-09 -2.89311439544814e-09 5.76150103491934e-09 -6.24723175591648e-09
"R1035" 8.65731847596954e-08 -9.98709080561204e-08 2.01138999473158e-09 9.15751081167462e-10 2.14538443386536e-08 3.78617245355223e-08 4.29091688202117e-10 -8.97669896513798e-08 -2.24877698893471e-08 -2.83920020977675e-08 -5.24278210526548e-08 2.11757404214989e-08 -1.53766560512513e-07 2.30819515924439e-07 -1.89009428579291e-09 -2.38523578294878e-09 -1.427549343355e-07 -4.10326396435759e-08 6.5949150466907e-08 3.82674071646412e-09 3.73819770715007e-08 -3.65826291086671e-08 -3.40183081612495e-08 2.88437965358713e-08 3.79527366551023e-08 1.24899018503289e-08 4.33488186736454e-08 -2.86243442262894e-08 -3.51327909678549e-07 8.57654985394883e-08 2.18688656835907e-08 -5.08009281366235e-08 -1.81489544788836e-07 4.74397898752931e-07 -4.53634147983192e-09 6.90778034444077e-08 -8.9496229524406e-09 -3.99926989585586e-09 2.12399046824557e-08 4.76978657540544e-08 -3.14901672054474e-09 1.95599204149442e-08 2.68018748409106e-08 -8.13299089505791e-09 -3.07027464480559e-08 -1.86201114413472e-08 9.4798395047622e-08 -3.76596597587265e-08 -3.67532474102851e-08 2.75634325944107e-10 1.58787507575375e-08 2.20786422527658e-08 -2.58574533228408e-08 1.17914681644676e-08 -1.26044988973557e-09 5.67133129579895e-08 -6.47094865236383e-09 -3.78715164386674e-08 -3.56390204809414e-08 3.82382223673461e-08 -1.49506778410565e-08 -4.50329360047111e-09 5.792696338104e-08 6.23455496046873e-09 -2.25678171992679e-09 -2.20061287717779e-08 -9.72763557261817e-09 -3.59763536953665e-08
"R2001" 6.05842414551023e-09 -2.63695945827567e-09 7.97479920395789e-09 4.42955953686097e-08 1.80698890058731e-09 -2.75789639785456e-09 -7.1745065344608e-10 3.20419481688457e-09 -2.43002848348427e-08 -1.94775723556004e-09 -1.22516967105763e-10 2.5110194432299e-08 5.56227662201719e-09 -3.53263594329037e-09 -8.1680445466573e-09 -4.46447259550197e-09 -1.88454024393907e-09 3.66763345865748e-09 -5.49490708739161e-09 -1.7242452615118e-08 2.0315584865356e-08 -1.34603789643752e-08 -1.12959585948713e-08 1.9310090144553e-08 3.84210221722264e-09 1.4949708965421e-09 9.09560887868649e-09 -1.55697409421689e-08 1.62973095599585e-08 -4.62524517910956e-09 -6.33561184917588e-10 -4.08573768884869e-09 -1.80808998041852e-08 -4.53634147983219e-09 2.07491160767761e-07 -8.28794569735472e-10 2.66497641511165e-09 -1.78461451716449e-08 1.07700105425606e-08 -3.58164966871562e-08 1.17564359106611e-07 -5.52967470266926e-08 5.95080658546396e-08 -1.16074179531134e-08 -3.69213137844453e-09 -6.00985732138232e-08 -8.03230256078679e-09 -5.84668049911174e-08 3.04686206377118e-08 -4.84717796179859e-09 2.14934839006238e-08 2.47376917779718e-09 -2.06001122736591e-08 5.37441426807628e-09 1.50375959892514e-07 2.88285733593447e-08 -4.34766156166535e-08 -6.51595827962605e-08 -1.63765750006818e-09 9.6318477292613e-09 -1.06819342552817e-08 4.44854306984219e-08 3.04434791867654e-08 -3.06552235889474e-07 9.39744595238904e-10 1.0405332450462e-08 -2.23692519918204e-08 3.28598576194323e-10
"R2002" -5.76926072347762e-09 -3.72868889339986e-07 1.6538480460595e-08 -2.50755096486164e-08 1.80802048623549e-08 -6.81569847462301e-09 -7.02534390821806e-09 -1.62425114136226e-08 9.69642334865085e-09 1.23769404958759e-08 1.09286506099122e-08 9.33386470622132e-09 -8.96959492514399e-08 2.07938338247568e-08 4.41242363857097e-09 -5.03871611861347e-08 7.66966952494787e-09 9.82188182791531e-09 -2.46080351759913e-08 -3.07320518392522e-09 1.89053624831018e-08 -2.56927078439949e-08 4.15591857481635e-08 5.45466418222124e-09 3.2012549085126e-08 -2.46503561181366e-08 1.27615005470437e-07 1.92163074036316e-08 -5.44893779133861e-08 -1.29937441690431e-08 -3.58181221793327e-09 6.41723199877627e-10 1.1371187808335e-08 6.90778034444077e-08 -8.28794569735972e-10 5.09904190768748e-07 3.14805193641739e-08 3.22396540318574e-08 3.46699176053073e-09 -1.6164731571658e-08 2.11400930893485e-08 6.99944936262485e-09 -2.52307684507417e-08 -1.73781587560527e-08 -3.36721960421006e-08 1.85341119912533e-08 3.00016885412765e-08 3.40120720725294e-08 1.6917882109004e-09 -2.09627602050168e-09 1.28933324048967e-08 1.82024069942815e-08 3.11759529984192e-08 -4.53250275586846e-09 -4.95367583214342e-08 1.0534907355789e-07 7.36598586843511e-08 -3.13758032080405e-08 -2.60571465305304e-08 -1.97714796120684e-07 -3.62151546416067e-07 1.29011847729079e-09 -1.2470485319038e-08 -1.63717886057039e-08 7.0092530033393e-08 -5.67210964207838e-09 2.13157489731226e-09 -2.55089625895901e-08
"R2003" -6.46541543208149e-09 3.48626942288909e-09 -2.78067708827477e-08 -4.31567528895213e-09 -8.99522642966257e-09 -8.82610208687829e-09 5.54198123336749e-09 2.22548421111213e-08 -1.62552568093317e-08 4.49713229547076e-09 1.63134617829253e-08 1.78770121803821e-08 1.21664121494021e-08 -1.15139289999046e-08 -9.43192732124099e-09 -1.41616228705742e-08 -1.21664772995843e-08 -5.59606154455833e-09 1.00962909309557e-08 -3.00732257304562e-10 8.20880443160888e-09 5.70080812136018e-09 1.89878924574527e-08 5.96948341299294e-09 -6.04646483021385e-08 3.01356565446824e-08 5.37946324369799e-08 -3.67085864471181e-09 -2.65036453996176e-09 -1.21711947321557e-08 -9.0964861723265e-10 4.48352362378245e-09 1.35498350854199e-08 -8.9496229524416e-09 2.66497641511267e-09 3.14805193641745e-08 4.41104746650492e-07 1.51315571833073e-08 6.1187184033994e-09 1.03859229995073e-08 1.25027546765628e-08 2.90607981640272e-09 1.79739419304489e-08 -2.30223685385449e-09 2.57490697605486e-08 -2.363515501633e-08 -3.42397016582409e-08 -5.63899604052021e-08 -6.84769174025431e-09 1.54407406563829e-07 -7.90424107963763e-08 -1.60685349494619e-08 4.8315515692108e-08 1.06253297607215e-08 7.98842334541248e-08 -1.06046844884277e-07 -2.11179855348556e-07 -2.80906875641323e-08 1.06604348025847e-07 -1.36727025902299e-07 -2.98706728635398e-07 -1.90350635738817e-08 9.36273725170854e-08 -3.90437371017031e-08 3.47700537354391e-08 -9.38960952486363e-09 5.2513690909387e-09 3.05492252371549e-09
"R2005" -3.9829037810751e-08 -2.42941940573167e-08 7.78911716935214e-09 -6.68514295071995e-07 4.23409921208827e-09 -2.76876799254234e-08 -3.85407681080504e-08 3.02728186224339e-08 1.52513969616259e-07 9.77009204393583e-08 8.44568540179781e-09 1.85801394511243e-08 8.79671889801364e-09 -1.94707327746457e-08 -2.22689828569198e-08 -5.19253580160518e-10 2.98755057927163e-09 2.80717109581467e-09 -7.30266746411164e-09 6.05486263948967e-08 -6.51879125434979e-08 -4.88932188901641e-08 -2.74676975355695e-09 -1.1114727503059e-07 -9.59024644563609e-09 5.03213644195527e-09 -1.4390481279816e-08 1.45369584547044e-07 2.21807885515841e-09 3.03334166156178e-08 -3.16800494294077e-09 -1.0547083924419e-08 4.47413661736505e-08 -3.99926989585614e-09 -1.78461451716452e-08 3.22396540318579e-08 1.51315571833063e-08 8.14811366090793e-07 2.26419729138505e-09 -1.41839230420585e-07 -4.3082174166782e-08 5.83932563531842e-08 -1.84504103740216e-07 1.54698597072833e-07 -6.87708710012921e-09 1.66627029511201e-07 -1.15837424879026e-09 -1.85795252426172e-08 3.68198159515254e-08 9.60417919267355e-08 -6.50099372594444e-09 7.0507513621948e-09 -3.08340066303253e-09 -2.90921602033766e-07 3.91753214173533e-08 5.60648254735343e-08 -6.30171939551119e-08 -1.53369620392028e-07 2.01181790152152e-08 1.35217026261722e-08 -8.1097413280542e-08 4.36760675808484e-08 6.911974165176e-09 1.58092989248931e-08 1.43330083895524e-09 -9.97636799770376e-09 2.92050723322234e-09 1.57274655822821e-08
"R2006" -2.01816204914897e-08 -1.90538318802485e-09 -4.76703045964714e-09 -1.50668666641598e-08 -1.91881899587364e-08 2.22139754420655e-08 3.74031473749256e-09 2.80040797586062e-08 1.2365116363473e-08 -5.84266879082616e-09 2.5375851014801e-08 6.63982155708496e-09 -8.22204263060791e-08 -2.15877248404857e-08 -1.29987803867847e-08 1.10918768624207e-09 -1.29709541239795e-08 -2.4852549335117e-08 7.30243621438136e-09 -9.4127016783253e-09 -1.46763395564974e-08 7.67226364414871e-09 1.30162715783375e-09 1.85054738146306e-08 1.88513221683206e-08 1.07428960678806e-08 -5.31755472174895e-09 1.1455248982959e-09 1.48074643770206e-08 -1.11227553490617e-08 6.81041171779408e-09 7.91714792153233e-09 2.28581965104225e-08 2.1239904682456e-08 1.07700105425608e-08 3.46699176053073e-09 6.11871840339753e-09 2.26419729138486e-09 2.70392683844709e-07 1.04102618977475e-07 1.5634300291699e-08 -1.49853788270165e-07 -2.55087772489523e-08 -5.18254567929087e-08 4.5445661549159e-08 7.57520359363552e-08 9.12878666333245e-09 2.34493540854643e-08 -1.49717490779241e-07 1.79489188363794e-08 -1.81681804777558e-08 5.11316181091033e-08 5.28220202691869e-09 -1.72464461882152e-08 -1.13968219000793e-08 -1.7604982983946e-08 -7.66095383972552e-09 -1.21586109147117e-08 -1.53356272520345e-08 -4.32356004648211e-08 1.37072024774151e-08 2.97621522199995e-09 2.73008203131616e-08 -7.26610126792092e-09 7.5465668036677e-09 -1.85481714545177e-07 1.13856516776648e-08 1.17264051336731e-08
"R2007" -2.34448658753955e-08 1.7936907464993e-08 -1.62674475714772e-08 1.70955148640359e-07 3.71070718075496e-08 3.26013324049208e-08 1.56900827582902e-08 -1.32136409742408e-08 -4.76433677483887e-08 -6.63813476506429e-08 1.26955723988009e-08 1.08140684510088e-07 -9.99494163607781e-08 2.83510983587983e-08 -4.60269199873387e-08 1.98786542371132e-08 -1.17563351204326e-08 1.8593873653343e-09 1.12430920027669e-08 -3.29392761386091e-08 4.74570667002309e-09 -7.86527457708388e-09 -1.00677253170796e-08 -4.06675938709928e-08 8.26660479600390e-09 1.56139356943894e-08 -1.70237087477061e-09 2.46877581475089e-08 -3.29923892796416e-08 -9.9768385447786e-09 1.35241670988839e-08 -1.35629878420839e-08 3.75768881047888e-08 4.76978657540541e-08 -3.58164966871566e-08 -1.61647315716579e-08 1.0385922999507e-08 -1.41839230420586e-07 1.04102618977475e-07 1.25234059634852e-06 -5.39484202683518e-08 -9.46399920925115e-07 6.45334958391233e-08 -8.91627794241283e-08 -6.27434813216068e-08 -4.94225857221123e-07 2.01050348128558e-08 2.12414883531504e-07 -3.83054453050056e-07 -1.76235686717063e-08 -2.61967148704984e-08 -1.80069595363301e-08 8.43969095073219e-08 2.92978724234405e-07 -2.22289833670094e-08 1.6368888227011e-08 -1.68266889820676e-08 2.30399904130291e-08 8.07359496743324e-09 -4.677789413851e-08 2.25564815209091e-08 -3.55426894613325e-08 -1.09610419910717e-07 7.58669663140901e-08 1.58715671335775e-08 8.20320783514003e-08 6.86811080157606e-08 1.50405850267914e-08
"R2008" -1.26736228886618e-08 -2.36524462589323e-08 5.88641211874493e-09 1.23815866995766e-07 -8.51196996601569e-09 6.54984771222605e-09 -2.89759319398048e-09 2.42536498621839e-09 1.4919809573331e-08 1.56264374234469e-08 -2.44873663459065e-09 1.93456313876276e-08 1.10053727049655e-08 6.75935244249523e-09 1.0048403555452e-08 -2.15706350727404e-08 -5.0147810539915e-10 -1.20733268962789e-09 1.22293063781594e-09 -6.63271869633369e-08 2.61218714929343e-08 -1.4123542078107e-08 -3.5959085540481e-09 -9.69930046421402e-09 1.24402517991075e-08 -4.95514274137272e-09 1.67367285514799e-08 -2.04861149174738e-08 6.55860049446202e-09 8.90773043693322e-09 3.60964549036713e-10 -8.63442481711581e-10 -2.48348026382633e-08 -3.1490167205453e-09 1.17564359106612e-07 2.11400930893499e-08 1.25027546765602e-08 -4.3082174166781e-08 1.5634300291701e-08 -5.39484202683509e-08 1.03274525617584e-06 -2.97757640999616e-08 -5.17979639964938e-08 -4.52890749918069e-07 -2.10683670154604e-08 7.59358651866061e-08 -2.08579287632707e-08 -2.97155688222767e-08 -1.50364955293993e-08 -7.35036547903708e-08 -4.45870586141835e-08 -3.77874262674371e-09 1.38336761802687e-08 6.52571376931639e-09 3.4670457126497e-07 1.00469515016111e-07 -5.17645989271229e-08 1.09272155057866e-07 1.85258121153247e-09 3.73002354391774e-08 -4.94279458686419e-08 -2.56583490508158e-07 -8.86063306947715e-08 -9.23762115864503e-07 5.55801047149006e-10 1.50760018842125e-08 1.06379356767745e-07 8.9359238090727e-08
"R2009" 2.20018669861964e-08 -6.4944524205156e-09 5.13402352163773e-09 -9.34502281726718e-08 -1.73422229863209e-08 -2.51605948181466e-08 -1.84928931139536e-08 -4.09751597768665e-09 4.54044322861925e-08 4.1302176904322e-08 -1.41975508211988e-08 -6.61191643582338e-08 1.57077672896818e-08 -6.70654419305222e-09 4.52161224502867e-08 -8.54271094181368e-09 -8.48721642013331e-09 -3.63905590510555e-09 -1.2027839422402e-08 2.25570296000918e-08 -2.19488178387281e-08 7.84776596457116e-09 1.9102809307895e-08 3.02297823321823e-08 -1.46359888898627e-09 6.01633107312914e-09 -8.34555218323584e-09 -2.13583941850063e-08 1.32432347379378e-08 -1.04812900738724e-09 -2.67112501052566e-09 -5.16585504234898e-10 -3.76370795226083e-08 1.95599204149446e-08 -5.52967470266927e-08 6.99944936262575e-09 2.90607981639788e-09 5.83932563531839e-08 -1.49853788270164e-07 -9.46399920925116e-07 -2.97757640999598e-08 1.20833342683717e-06 -8.88087948149617e-08 2.12068068994716e-08 4.42537183713161e-08 3.30543170952366e-07 2.18037331157673e-08 -4.92348351632957e-07 2.41302057021762e-07 9.27711288230208e-10 -1.51621208509035e-08 -9.02150650678017e-09 -1.06765760587101e-07 -1.43003427509438e-07 -9.42058415736161e-09 -2.10299110318726e-09 -1.50485505777669e-09 1.50403997054864e-08 -1.29036979935436e-09 6.35122690886345e-08 -4.42715176826795e-08 2.09394797308493e-08 2.31754906509731e-07 8.4462537634324e-09 -1.31839867797108e-08 -8.61358685192305e-08 -7.38160136994628e-08 5.85105130558331e-08
"R2010" 1.82176285910684e-08 3.01345179983186e-08 7.06560514837662e-09 1.51319701318249e-07 1.22403886990122e-08 1.61364624964879e-08 1.3749503052545e-07 5.553158419036e-09 -4.64783155350305e-07 -3.88625160751812e-08 1.31287668159082e-08 7.79552361202827e-09 -4.63740129316968e-08 1.11599054514774e-08 -2.55159963348269e-08 1.01416072455541e-08 -2.81389906191511e-08 -1.87057455265914e-08 3.30785516362335e-08 -7.6127262700423e-09 7.77355156184067e-08 5.92480909002091e-08 -1.34967160776123e-08 1.85345663397087e-07 5.23000973833328e-09 8.40637595071554e-09 -3.46646971289272e-08 -7.44019595217591e-08 -4.94276822210062e-08 -4.64652759499598e-08 6.20904260660407e-09 2.22859510884215e-08 -5.18121067122429e-09 2.68018748409107e-08 5.9508065854639e-08 -2.5230768450742e-08 1.79739419304487e-08 -1.84504103740215e-07 -2.55087772489528e-08 6.45334958391225e-08 -5.1797963996494e-08 -8.88087948149611e-08 6.62099243852174e-07 1.25954620729629e-07 -9.57177529381668e-09 -2.07028166155666e-07 1.69199532850184e-08 7.04150087848771e-08 -2.28239772498124e-08 2.64799627925975e-07 2.21539803492922e-08 5.1715823396168e-09 -9.20344666669181e-09 -2.31171376232281e-08 -3.84842490139417e-09 -3.27489065483725e-07 5.07273918058231e-10 -3.01868362416767e-07 -1.53941601620575e-08 -3.68371777050409e-08 9.26573169158167e-08 9.89264233659778e-08 -6.90137394508581e-08 -2.34075192471448e-08 -3.01239300885183e-10 2.19236806997324e-08 -4.87322994370418e-08 3.25388675570047e-08
"R2011" 1.46893868066993e-08 1.33310639140818e-08 -2.9809479873911e-09 -1.70154154567487e-07 8.35886247346557e-09 -2.0434227633781e-08 2.80424581744599e-08 -5.78506506510544e-09 -6.12758308071139e-08 -5.11837409367358e-09 3.81749972242146e-09 -1.39170137266626e-08 1.14799304602152e-08 -2.54182552937302e-09 -9.68033548558209e-09 3.93199741857756e-09 3.54013961564235e-09 -2.30402418308479e-10 2.27520765527253e-09 5.5277665329449e-08 -7.14181581405831e-09 1.60637357263168e-08 1.83213021351659e-09 9.98071060243473e-09 -5.19524989820849e-09 -9.33861131366737e-10 -1.66994996173257e-08 1.93953278825993e-08 -2.39858876522444e-09 -6.35598080324825e-09 -9.60155004896725e-10 -2.81682068635978e-09 5.24789966283769e-09 -8.13299089505908e-09 -1.16074179531123e-08 -1.7378158756052e-08 -2.30223685386056e-09 1.54698597072832e-07 -5.18254567929081e-08 -8.91627794241274e-08 -4.52890749918071e-07 2.12068068994698e-08 1.2595462072963e-07 5.5571147989383e-07 2.13946239964656e-08 -3.85464128743309e-08 -9.89552435666489e-09 -1.7502660466914e-08 7.64857754246475e-08 7.08617515069178e-08 7.74644419681892e-09 -1.47743665741625e-09 -1.28466374911213e-08 -1.75981940376864e-07 -6.76461643217133e-08 -8.28734275554125e-08 -1.16450223578149e-08 -7.93911515227578e-08 -3.25029897281367e-09 -9.23449675938571e-09 3.80991323373061e-08 7.68228013302976e-08 9.10611628634058e-09 2.85404306875512e-07 -5.63963142442852e-09 2.06156263233337e-08 -2.81713000627159e-08 -1.10755633509621e-08
"R2012" -8.01902923353236e-09 2.53508490664329e-08 9.21013142672302e-09 5.36590565428273e-09 -2.27438134718406e-08 -7.1790307566337e-09 -1.85062793824704e-08 1.25488387122338e-08 1.34494186297799e-08 1.01112366860246e-08 9.57093260995793e-09 -2.67508817323772e-10 -7.6490855905112e-09 4.93812245808471e-09 5.55133663764184e-09 -3.13103532803041e-09 -1.40257206817033e-08 -5.30801862898605e-08 5.13698208147311e-08 6.82684950436447e-10 -2.02880120322387e-09 2.23603767402433e-09 1.29856003564906e-08 -6.93580811377298e-09 5.45217749952258e-08 -2.45084696222614e-08 -4.048528165552e-08 -2.24572403171192e-09 2.0235031300071e-09 6.87699856269445e-09 -1.25705376108385e-09 2.55773976234962e-08 9.60552618063304e-09 -3.07027464480559e-08 -3.69213137844413e-09 -3.36721960421009e-08 2.57490697605493e-08 -6.87708710012914e-09 4.54456615491595e-08 -6.2743481321607e-08 -2.10683670154599e-08 4.42537183713154e-08 -9.57177529381691e-09 2.13946239964666e-08 4.96063908120742e-07 -4.11703988501032e-09 -2.2341557537555e-07 -2.53529756400277e-08 4.91316803081208e-08 -1.50592505607247e-08 1.20577494222667e-08 -9.61612240276107e-08 -8.58237611559352e-08 3.37641201074107e-09 -3.28305182533981e-08 1.27404543676756e-08 3.47031527428429e-08 1.18833070879849e-08 -5.49548222515014e-09 -1.32112516982513e-07 4.20517604429697e-08 -5.61842455589068e-09 1.55084597903518e-07 5.63496364201307e-08 -1.64015733404333e-08 -8.95896833489746e-08 -2.03175229555732e-08 -1.74657740177875e-07
"R2013" -6.01554299533227e-09 -1.74840376690522e-08 2.79360238662022e-09 -2.75272919128052e-07 -3.89204747584225e-08 -1.53727418762732e-08 3.51575013555662e-09 2.43323394154508e-09 1.43369125199618e-07 1.04945611397528e-07 6.54921186844361e-09 -1.85506875484642e-07 4.30207856631956e-09 -2.65019084681102e-08 7.94307555199094e-08 -1.16439871635902e-08 8.17452244267992e-09 -4.33215462454263e-09 -1.20584748608721e-08 5.02541766840432e-08 -4.01698598533234e-08 -1.85947427667718e-09 1.6193735463328e-08 9.84368520029565e-08 1.9301843581252e-09 -1.10000434690953e-08 -4.61824098580772e-09 -5.68174814417845e-08 2.01445038172914e-08 -2.97588345163975e-09 -8.64096523486488e-10 1.70392433393092e-08 1.91519133638026e-08 -1.86201114413469e-08 -6.00985732138219e-08 1.85341119912527e-08 -2.36351550163282e-08 1.66627029511202e-07 7.57520359363554e-08 -4.94225857221121e-07 7.59358651866052e-08 3.30543170952362e-07 -2.07028166155666e-07 -3.85464128743328e-08 -4.11703988501057e-09 6.69810670744974e-07 1.69325166776556e-08 -2.22994889845639e-08 -6.74884913765865e-09 -4.43160013415013e-08 -1.46161824487546e-08 2.51715923926668e-08 -2.53453283498048e-08 -3.54621940843435e-07 -1.56192850895398e-08 6.28039255312181e-08 2.61921170318845e-08 -2.8149431125318e-08 -7.89514492486309e-09 2.71131969123858e-08 -2.47871373727482e-08 3.93194677674909e-08 3.12348523460988e-08 5.76387829800801e-09 -3.49728127551584e-09 -8.83624722964825e-08 -4.00122574305979e-08 5.1768780730076e-08
"R2014" 1.36007518260571e-08 -1.12569685115653e-08 -6.07821512177924e-10 -7.77396556136305e-09 3.94451690028894e-08 3.42567646762319e-09 1.88138156587295e-08 -2.23849740701022e-08 -1.56893503424198e-08 -5.01748415777611e-09 9.50047835360177e-09 -3.81722036040664e-09 -8.84918197026262e-08 1.37945548696411e-08 2.25819973405609e-09 8.37840678853798e-09 -1.97495935276332e-08 -7.40445075807811e-10 -5.97186389447542e-09 -1.53661739360083e-09 -1.857208522107e-08 1.92043423089023e-09 1.54185073529824e-10 9.25746453423043e-09 -2.48854028315204e-08 1.27082305206602e-08 -1.42280083482499e-08 3.17219806809444e-09 -2.73566748669116e-08 5.71555604240326e-09 1.95798906760848e-08 -3.95047024882878e-08 -3.12521632329905e-08 9.47983950476215e-08 -8.03230256078677e-09 3.00016885412767e-08 -3.42397016582399e-08 -1.15837424879023e-09 9.12878666333257e-09 2.0105034812856e-08 -2.08579287632698e-08 2.18037331157675e-08 1.69199532850185e-08 -9.8955243566657e-09 -2.23415575375551e-07 1.69325166776562e-08 2.15734533839087e-07 -4.01822136414097e-08 -3.72989155884989e-08 4.09381347568187e-09 2.09098145469214e-08 3.89105802639017e-08 2.65604954141887e-08 -4.61299274597995e-11 -1.88940673164607e-08 -5.45000023915767e-09 6.35956257370015e-09 -1.23452347910031e-08 -3.94383835636467e-08 8.22418179967146e-08 8.45481266270145e-09 2.24069535608356e-09 1.24339239123836e-08 3.61712212160758e-09 -2.04509926968408e-08 6.01302770769539e-09 1.06377049929769e-08 -9.80573721618778e-09
"R2015" -1.24808909339942e-08 -3.15893223952543e-08 -1.37130807665885e-08 1.47485906051308e-08 1.77491326686524e-09 1.39683229054345e-08 1.63637921003023e-08 -2.6023862835061e-08 -4.57203419063678e-08 -1.0588578171638e-08 -2.90470907894108e-09 -1.1258805354591e-08 4.51548075439293e-08 1.79559711682253e-08 -2.9916253776476e-09 -3.03635848755852e-10 2.26083031470827e-08 1.39176430679623e-08 5.01731898007729e-09 -4.26201313714215e-09 -2.27211435435743e-08 7.48550234232364e-09 1.87975804707593e-08 -2.65530428867855e-08 -1.80312397949719e-08 -1.9942647219426e-08 -1.42464972776838e-10 3.00097896806748e-08 -2.05083143152482e-08 -1.26857662508337e-08 -4.70684230471376e-09 1.277122258862e-08 4.78790534339028e-08 -3.76596597587265e-08 -5.84668049911181e-08 3.40120720725287e-08 -5.63899604052019e-08 -1.85795252426175e-08 2.34493540854645e-08 2.12414883531505e-07 -2.97155688222742e-08 -4.92348351632959e-07 7.04150087848763e-08 -1.75026604669134e-08 -2.53529756400283e-08 -2.22994889845641e-08 -4.018221364141e-08 8.33065285835273e-07 -7.14406800000932e-08 -1.20176475360997e-08 1.60529029548369e-07 1.29477482450979e-07 -6.21594000714453e-08 1.14409497744311e-08 -3.2283144564141e-08 -4.22099359180532e-09 4.03563227106468e-08 2.76329775743066e-08 2.82999585575497e-08 -1.16082039469845e-07 3.42441235898878e-08 -1.57626667280766e-08 -6.59539993978818e-07 1.24487320761965e-07 1.88062641144219e-08 2.81066845326517e-08 3.27203016736476e-08 8.52672014711372e-09
"R2016" 2.54671299239825e-08 -6.39591768215327e-09 1.14831076531357e-08 -1.60014597325298e-08 2.54295480604985e-09 -2.6246456966059e-08 -2.21276209943862e-08 3.00300797181308e-08 2.39006785242803e-08 8.39503030435461e-09 -1.48978595505982e-08 -1.37339946864069e-09 9.3348529371218e-08 -3.21958872326821e-08 -2.61836696319587e-08 -1.23013919642876e-08 1.22559274499517e-08 1.11793668334888e-08 -6.02786182593645e-09 1.30540805253375e-08 2.3154661781684e-08 -2.71688369205244e-10 -1.06084247866611e-08 -2.61827237900878e-08 -9.17787000786369e-09 -1.65144095220299e-08 1.07189455073077e-08 -2.10776585101306e-09 2.12260635751868e-08 2.16341732418959e-08 -1.32582089523031e-08 -5.84856979565050e-09 -3.72570075068344e-08 -3.67532474102853e-08 3.04686206377125e-08 1.69178821089961e-09 -6.84769174025366e-09 3.68198159515257e-08 -1.49717490779243e-07 -3.83054453050058e-07 -1.50364955293999e-08 2.41302057021764e-07 -2.28239772498124e-08 7.64857754246464e-08 4.91316803081211e-08 -6.74884913765871e-09 -3.72989155884988e-08 -7.14406800000928e-08 2.88467649607163e-07 -4.21555749709916e-09 5.78780432549324e-08 -1.6506082183442e-08 -3.03393140322223e-08 -2.45200391513815e-08 1.45932894179123e-08 1.68904991870898e-09 1.97284847532101e-08 2.59367284422043e-08 9.52061395188538e-11 -3.46286808490417e-09 7.42629139144847e-09 -6.47293191158344e-09 4.26393532528644e-08 -8.57372199698046e-09 -5.29458628787689e-09 5.93533896597692e-08 -1.11184289163054e-08 -1.19879655121828e-07
"R2017" 9.89778923475477e-09 3.7964049272993e-08 -8.3498496815092e-08 -7.94488794818655e-09 1.88003924703854e-09 1.46112336793781e-08 -3.20990334843336e-08 5.23307301173895e-09 -1.39470559629623e-08 2.61944231207495e-08 -7.56805979959352e-09 4.4145351209793e-10 3.0507654841084e-08 2.09037316642341e-08 -3.91389010561551e-08 -4.43002623351451e-07 -5.55899852595913e-08 -4.08479876836846e-08 3.91837629012651e-08 -6.95968942746003e-08 1.36876767738057e-07 3.31549690322953e-07 2.77908685001197e-08 1.80347594940694e-07 -2.48124361021632e-08 1.41623944651285e-07 -1.23541997804675e-07 -9.38569178829456e-08 -4.30212218479118e-08 -2.01670301128604e-08 -1.64005315434632e-08 6.4537692546679e-09 7.45189775772776e-10 2.75634325944435e-10 -4.84717796179887e-09 -2.09627602050219e-09 1.54407406563829e-07 9.60417919267337e-08 1.79489188363794e-08 -1.76235686717062e-08 -7.35036547903705e-08 9.27711288229072e-10 2.64799627925975e-07 7.08617515069172e-08 -1.50592505607243e-08 -4.43160013415014e-08 4.09381347568235e-09 -1.20176475361013e-08 -4.21555749709905e-09 1.63380561554836e-06 2.48505362788433e-08 1.55956998166198e-08 -1.35679266507714e-08 -3.68634767860487e-08 -5.62154779150707e-08 -1.37619871884759e-06 -2.11389021756183e-07 -5.30065932669523e-07 -2.70108374848736e-09 -7.08226080786251e-08 9.33761625137016e-08 1.02644471417307e-07 -6.08392384420986e-08 1.15282590406134e-07 1.01658319488968e-08 -3.47994783891676e-08 2.76386673570907e-08 9.56916654057559e-08
"R2018" -1.55756956238844e-10 -2.14283984465789e-08 -5.40659454404355e-09 -4.83476202582867e-09 5.29158140138258e-09 6.25829973040131e-09 5.70897428653209e-09 -1.44547107607558e-08 -2.59943828468663e-08 -4.65833895787458e-09 1.55237945079298e-09 -5.49454062764987e-09 -1.32364618247094e-08 6.09341367323264e-09 -2.0375645192551e-09 -5.55432049449423e-09 -5.39843591291748e-09 -4.63573545873295e-09 7.59976860943647e-09 8.44112182020348e-09 -1.34455120289101e-08 1.2251143233059e-08 1.25113788360568e-08 1.20116295508682e-09 -9.32851410523014e-09 1.85823917405397e-09 -2.36362549843921e-08 -1.53513521532955e-09 -9.55657057444114e-09 3.71641725344002e-09 -1.65432818728161e-09 -9.22604361662749e-10 4.32704868811945e-09 1.58787507575381e-08 2.14934839006249e-08 1.28933324048961e-08 -7.9042410796376e-08 -6.50099372594371e-09 -1.81681804777563e-08 -2.61967148704977e-08 -4.45870586141872e-08 -1.51621208509029e-08 2.21539803492918e-08 7.74644419681884e-09 1.20577494222668e-08 -1.46161824487545e-08 2.09098145469213e-08 1.60529029548369e-07 5.78780432549328e-08 2.48505362788434e-08 2.92606902498832e-07 9.33813743806929e-08 -1.92907464704997e-07 2.06579277463497e-08 2.61404813683044e-08 -1.71240728058376e-08 -2.71262102785678e-08 1.2224796782843e-08 1.57502185825245e-08 -1.0522776826368e-07 8.43583329267597e-08 -2.0571509420915e-08 -2.13846775731641e-07 5.00402706679906e-08 1.13715224363676e-08 3.59850316962003e-08 4.24843165344577e-08 -2.12223886002082e-07
"R2019" 3.75216572088775e-09 -2.40303678342614e-08 -1.90399921109063e-08 -1.9714494517476e-08 -4.87192018171918e-09 4.56323572179124e-09 7.6242348541209e-11 2.32115647681991e-09 -7.56789032233332e-09 -3.08128712770213e-09 -3.82306409956703e-09 -1.11060557854299e-08 -1.33804783023986e-08 -5.89331007331638e-09 2.47560780357042e-09 -7.74956635289997e-09 -3.7013594145138e-09 -8.05329073839741e-10 -1.34610640396634e-09 9.20704367863265e-09 -6.93726387228263e-09 1.53534613092599e-08 -1.23146418687165e-09 7.52183334068747e-09 -8.53056504694059e-10 1.73329132696926e-08 2.53727452513082e-08 -1.13617635972088e-09 -1.08870854053194e-08 1.33176214992486e-10 -3.70223968479507e-09 3.21768615481797e-09 2.35433669079871e-09 2.20786422527659e-08 2.47376917779602e-09 1.8202406994281e-08 -1.60685349494599e-08 7.05075136219448e-09 5.11316181091035e-08 -1.80069595363306e-08 -3.77874262674282e-09 -9.02150650678034e-09 5.17158233961732e-09 -1.47743665741661e-09 -9.61612240276113e-08 2.51715923926671e-08 3.89105802639011e-08 1.29477482450977e-07 -1.65060821834415e-08 1.55956998166192e-08 9.33813743806922e-08 2.39250412688632e-07 -1.84616396220476e-07 -7.29340679408692e-09 1.82164414977579e-08 -2.53203363673307e-08 -2.17292462320959e-08 9.69371882054574e-10 1.32532980287616e-08 -1.11192937738423e-08 2.24026508814075e-09 -2.82249107708348e-09 -1.99170748127262e-07 2.01296687606198e-09 8.66749770928303e-09 -6.60491367497554e-08 1.72944089941361e-08 4.03209109011092e-08
"R2020" -1.23873762360946e-08 -7.64174165954168e-09 1.79306726476566e-08 2.41315576215166e-08 4.1748593761649e-09 -6.35829282851833e-09 1.64406765531534e-09 1.28268917421017e-08 3.27492209244878e-09 -5.50322095236988e-10 1.15475069902492e-08 2.33413499440149e-08 1.6809757676478e-08 -1.00776596907747e-08 -9.44288457854553e-09 1.12926926936082e-08 1.4238791290318e-08 2.50420760242893e-08 -2.573031452775e-08 -1.47448514505352e-08 7.37284719481744e-09 -8.68237386328698e-09 -1.01178111545662e-09 -2.12897173128488e-10 -2.42278676709381e-08 -1.70741999265802e-08 -1.16182624389655e-08 -1.38857745958055e-09 1.52680936327722e-08 -6.81838002565648e-09 3.19194496062244e-09 -8.75075146995522e-09 9.47810840819231e-09 -2.58574533228406e-08 -2.06001122736585e-08 3.1175952998419e-08 4.8315515692107e-08 -3.08340066303193e-09 5.28220202691859e-09 8.43969095073223e-08 1.38336761802676e-08 -1.06765760587101e-07 -9.20344666669253e-09 -1.28466374911221e-08 -8.58237611559357e-08 -2.53453283498048e-08 2.65604954141874e-08 -6.21594000714454e-08 -3.03393140322221e-08 -1.35679266507713e-08 -1.92907464704998e-07 -1.84616396220476e-07 3.68885813982637e-07 3.43747047292956e-09 -2.1110458047429e-08 1.22603624659668e-08 1.2782496906055e-08 -5.80526035833678e-09 -1.67877058627643e-10 -6.62637360215551e-08 -1.82533936130831e-08 5.26479081372894e-09 9.71174520974417e-08 -3.27364938560178e-09 9.86282560069922e-09 4.26793693169522e-08 3.291960256322e-08 5.23755747189966e-08
"R2021" 1.76105462138534e-08 7.21812886431204e-09 -5.99413218072177e-09 1.69829810482534e-07 1.54110227616046e-10 2.56574939957006e-08 -4.03102160593014e-08 -1.97770292556445e-08 -1.17399753098339e-08 -6.39120407382093e-08 -1.47102731618185e-08 3.72570556458107e-08 2.78678229543013e-09 2.08033533734896e-08 9.38562170251567e-09 6.609585419502e-10 -3.56362895695183e-09 2.92495562084397e-09 1.50895466229013e-09 3.61093043617625e-08 2.78473051935575e-08 7.25368573440836e-09 -2.93365623006327e-09 -6.10253763124231e-08 -5.15477638471387e-12 1.07510080303991e-08 1.57433729427013e-08 2.2011112836673e-09 8.42966127770295e-09 1.3125277554205e-08 -9.13329311499983e-10 -8.92476294970556e-09 -4.42886058963478e-08 1.17914681644678e-08 5.37441426807584e-09 -4.53250275586961e-09 1.06253297607226e-08 -2.90921602033768e-07 -1.72464461882151e-08 2.92978724234405e-07 6.52571376931973e-09 -1.43003427509439e-07 -2.31171376232255e-08 -1.75981940376862e-07 3.37641201074132e-09 -3.5462194084344e-07 -4.61299274589818e-11 1.1440949774431e-08 -2.45200391513813e-08 -3.68634767860487e-08 2.06579277463495e-08 -7.29340679408698e-09 3.43747047293112e-09 4.66171601292307e-07 4.12685116921001e-09 1.77807501318569e-09 4.39301999793755e-09 1.18709802993628e-07 4.42097406143621e-09 -1.5479845308239e-08 1.74109350439461e-09 -3.0784508980843e-08 1.25864779626667e-09 -3.80667710846077e-08 2.53017734702167e-09 2.89332698146383e-08 3.24505154232238e-08 -5.40241246755602e-08
"R2022" 8.19827765484953e-09 7.36383657373925e-09 -1.19296491138042e-08 -8.66510099832393e-09 -6.54255121814192e-09 -1.01679986873184e-08 3.62499845811014e-08 9.5194836783708e-09 -4.11505543965074e-09 7.73091865486639e-09 -5.22890950548369e-10 4.95807312763845e-09 1.484312099405e-08 -4.38606957932008e-09 -7.40555367532333e-10 -2.67239359820252e-09 -7.40952038710246e-09 -5.99303851898469e-09 1.14245104609278e-08 -4.59510905964602e-09 -1.23545951845199e-08 -6.33008904853579e-08 2.99184257855598e-08 8.05023315615742e-09 1.43904897796665e-09 3.32867199618235e-09 8.26751551929317e-09 -2.99175646298197e-08 4.98322028165655e-09 -1.18676004196828e-08 -4.56768209173896e-09 1.51096045007267e-10 -1.09987608255091e-08 -1.26044988973526e-09 1.50375959892514e-07 -4.95367583214346e-08 7.98842334541285e-08 3.91753214173515e-08 -1.13968219000789e-08 -2.22289833670098e-08 3.46704571264967e-07 -9.42058415736045e-09 -3.84842490139346e-09 -6.76461643217147e-08 -3.28305182533982e-08 -1.56192850895409e-08 -1.88940673164601e-08 -3.22831445641402e-08 1.45932894179116e-08 -5.621547791507e-08 2.61404813683021e-08 1.82164414977604e-08 -2.11104580474301e-08 4.1268511692092e-09 9.63793090234195e-07 1.5958663416331e-07 -5.180992356687e-07 1.56990862636725e-08 2.62651426220872e-08 -2.92860721243725e-08 1.68989814662872e-08 -1.34468659584455e-07 -1.24179188056002e-07 -8.3224911640679e-07 5.53145566700968e-09 1.35121177191166e-08 5.9260739557189e-08 1.13023326306083e-07
"R2023" 3.95858098846081e-10 -1.293557329303e-07 8.27548667284322e-08 -4.1411438688986e-08 -1.04218886611055e-09 -3.53466709263932e-08 9.72538246455172e-09 7.98755084077933e-09 2.07526506862746e-07 -4.11318189604813e-09 1.19985089055534e-08 1.28300739500939e-08 -4.66357172268388e-08 -3.21199093373611e-08 3.13522833742512e-08 3.51347524495702e-07 -2.06323657485708e-08 2.7424456107723e-08 -2.85136759857558e-09 1.28131808605924e-08 -1.89200297281462e-07 -6.81435663999435e-07 1.17523155946924e-07 -1.8073137000195e-07 1.98022127048744e-08 -1.12925253840365e-07 1.41801550792253e-07 1.44045987628049e-07 1.04106572892287e-08 1.57039382684359e-08 1.03846635911995e-08 -1.53275518781151e-08 4.09508667250573e-09 5.67133129579898e-08 2.88285733593459e-08 1.0534907355789e-07 -1.06046844884278e-07 5.60648254735341e-08 -1.76049829839461e-08 1.63688882270109e-08 1.00469515016111e-07 -2.1029911031876e-09 -3.27489065483725e-07 -8.28734275554124e-08 1.27404543676757e-08 6.2803925531219e-08 -5.45000023915732e-09 -4.22099359180511e-09 1.68904991870874e-09 -1.37619871884759e-06 -1.71240728058375e-08 -2.53203363673309e-08 1.22603624659666e-08 1.77807501318534e-09 1.5958663416331e-07 1.71486464626256e-06 1.94728924657606e-08 2.10165708976769e-07 7.92722568507709e-08 1.02447765326091e-07 -3.79217892594549e-07 -2.06125024045196e-08 1.31301982659804e-07 -2.10253033099816e-07 -5.91532376656976e-09 3.69009680060368e-08 -4.36483049698146e-08 -1.25072747991397e-07
"R2024" 2.88645398015596e-09 -1.87722911133779e-08 2.51415583565687e-08 2.9352008735802e-08 7.41861664411576e-09 4.38474290753087e-09 -2.72593378184652e-08 -1.17354408511514e-08 4.41236657304523e-09 1.02635349280967e-09 -1.14423074239703e-09 -2.02561294998474e-08 -1.63429288581171e-08 3.2989175162938e-09 8.85991425559348e-09 7.80356047593797e-09 2.50493524397251e-08 8.61313917446043e-09 -1.74846731220444e-08 -2.50775438232567e-09 3.16418999860341e-08 5.09653111023723e-08 -7.59501710876753e-08 -2.42777737161365e-09 1.51926631650969e-08 -2.82491312505451e-08 3.93027367310356e-08 -3.33133235502403e-10 1.09468323398124e-08 1.3581178758961e-08 6.81652660176582e-09 9.60127120055705e-10 -8.17396701181112e-09 -6.47094865236364e-09 -4.3476615616654e-08 7.36598586843515e-08 -2.11179855348553e-07 -6.30171939551131e-08 -7.66095383972444e-09 -1.68266889820681e-08 -5.17645989271208e-08 -1.50485505777522e-09 5.07273918058398e-10 -1.16450223578093e-08 3.47031527428433e-08 2.61921170318836e-08 6.35956257370103e-09 4.03563227106468e-08 1.97284847532104e-08 -2.11389021756183e-07 -2.7126210278568e-08 -2.17292462320974e-08 1.27824969060574e-08 4.39301999793819e-09 -5.18099235668705e-07 1.94728924657615e-08 6.37432703394868e-07 6.42537001655801e-08 -5.46320325473579e-08 6.31564371673236e-08 -4.66058605618455e-08 4.47818509802829e-08 6.98040522090578e-08 2.44522553297017e-07 -7.12692001738222e-09 8.30926366954112e-09 -5.71070021975511e-08 -9.08267568554149e-08
"R2025" -3.55949260690729e-08 3.27784125236905e-09 -2.14060322413764e-08 6.07451135770212e-08 -6.69777242761305e-09 3.42887364181037e-08 6.53188088513787e-08 -2.51223515643475e-08 3.38360029745924e-08 -5.9419528683079e-08 -5.89343234934789e-09 1.04516351723111e-08 2.88814011951121e-08 -1.58268304206808e-09 1.14435550659175e-08 5.88483743266475e-08 2.2361431715202e-08 1.22237676746413e-08 -1.21241831743657e-08 8.51982949338731e-08 -1.11987357964746e-07 8.73096987820472e-08 5.78288929204138e-08 -6.41351597203658e-07 5.66312831583344e-09 -2.62122961546591e-08 3.86546987410836e-08 3.94420307598766e-07 2.81520412426397e-08 -7.16992202392372e-09 -8.51877959354986e-10 -3.08333687938799e-09 3.21526621611237e-08 -3.78715164386684e-08 -6.51595827962603e-08 -3.13758032080405e-08 -2.80906875641328e-08 -1.53369620392026e-07 -1.21586109147119e-08 2.30399904130284e-08 1.09272155057864e-07 1.50403997054838e-08 -3.01868362416766e-07 -7.93911515227568e-08 1.18833070879848e-08 -2.81494311253175e-08 -1.23452347910025e-08 2.76329775743046e-08 2.59367284422035e-08 -5.30065932669522e-07 1.2224796782843e-08 9.69371882055582e-10 -5.80526035833732e-09 1.18709802993627e-07 1.56990862636741e-08 2.1016570897677e-07 6.42537001655822e-08 1.17178844864622e-06 -2.29480115359844e-08 -1.95141792013132e-08 9.17352452535673e-08 -6.39740820315751e-07 -3.8732257732046e-08 3.47734600319821e-08 -1.02757466828885e-09 8.06660892859527e-09 1.22054005167459e-08 -2.4874095927744e-08
"R2026" -5.48260208181855e-09 1.75281545192802e-08 -1.6958030010051e-08 -9.38112896465772e-09 -1.20196127098018e-08 -2.26291391852203e-08 -4.04509334718417e-09 6.9988869988207e-09 1.7236613642176e-08 5.76958041824085e-09 1.01148408731451e-07 5.90225371652528e-09 -2.73521366482398e-08 1.58804828175231e-08 2.25884015841913e-08 -7.41005934185787e-09 -3.57633295327622e-09 -1.66018658539029e-08 4.05755384786416e-09 1.8481894324708e-10 1.15797282793153e-08 -4.32404555562462e-08 2.50996779147543e-09 -3.11449519351471e-09 -1.86311659531969e-07 4.16095205934697e-08 5.12433024072362e-08 -2.25967490668945e-09 -4.58883837296787e-09 4.36212255816637e-09 1.11067363899043e-08 -1.43883563365732e-08 9.08504166632531e-09 -3.5639020480941e-08 -1.63765750006691e-09 -2.60571465305308e-08 1.06604348025848e-07 2.01181790152156e-08 -1.53356272520346e-08 8.07359496743305e-09 1.85258121153387e-09 -1.29036979935457e-09 -1.5394160162057e-08 -3.25029897281438e-09 -5.49548222514937e-09 -7.89514492486292e-09 -3.94383835636462e-08 2.82999585575488e-08 9.52061395188514e-11 -2.70108374848746e-09 1.57502185825245e-08 1.32532980287612e-08 -1.67877058628384e-10 4.42097406143607e-09 2.62651426220882e-08 7.9272256850771e-08 -5.46320325473583e-08 -2.29480115359852e-08 3.2389246701381e-07 -1.63046842824609e-07 -1.77589696449057e-07 9.98389007729768e-09 -2.1010364222563e-09 -1.26070057688404e-08 2.11973175890046e-08 1.16378836401098e-08 9.79326361812696e-09 -5.65381294825004e-08
"R2027" 2.22155928305242e-08 1.32221406626021e-07 4.01667294210267e-09 -8.11167767974983e-09 1.28188420385571e-08 6.21173429926597e-09 -3.96368769531212e-09 -9.00644052759337e-09 5.15582953435084e-08 -6.57528185550356e-09 -3.66839642544601e-08 -1.59775077577562e-08 -2.88589862134869e-09 -1.38173126241168e-08 -8.09850917328885e-11 1.7033093753553e-08 -2.20356242227091e-08 -2.57858718628324e-09 1.83954847501909e-08 1.25495934399564e-09 2.09822114683019e-08 -7.38309488645059e-08 -5.09646906149756e-08 -4.45190123344653e-09 9.59475210142884e-08 -3.43687253404962e-08 6.81609343635221e-08 -4.91152125659045e-09 -8.24150362116733e-09 -2.04843122474866e-09 1.67546449101185e-08 -2.58429601288121e-09 -1.83986288353739e-08 3.82382223673461e-08 9.631847729265e-09 -1.97714796120682e-07 -1.367270259023e-07 1.35217026261721e-08 -4.32356004648216e-08 -4.67778941385088e-08 3.73002354391734e-08 6.35122690886352e-08 -3.68371777050413e-08 -9.23449675938303e-09 -1.32112516982513e-07 2.71131969123842e-08 8.22418179967152e-08 -1.16082039469846e-07 -3.46286808490342e-09 -7.08226080786261e-08 -1.05227768263681e-07 -1.11192937738435e-08 -6.62637360215564e-08 -1.54798453082389e-08 -2.92860721243754e-08 1.0244776532609e-07 6.31564371673278e-08 -1.95141792013131e-08 -1.63046842824608e-07 7.89616277888184e-07 -6.58869882448211e-08 3.00800481763379e-08 9.12244247262755e-08 -7.31878600476068e-08 -1.22950561157739e-07 2.40279861285675e-08 -4.9948256339451e-08 1.70298964960239e-07
"R2028" -6.27560241752605e-09 1.81620286961482e-07 3.93539092754597e-08 4.33831936284925e-08 -2.64291456899987e-09 3.49932687073906e-08 9.18213207416123e-09 -2.64052756518584e-08 -9.78807669038815e-08 -1.7163353444285e-08 -4.5622417508505e-08 -1.70002137424957e-08 6.24653786571195e-08 3.01149659339593e-08 -9.52483699582194e-09 3.42638575452542e-08 1.48898189403944e-08 1.22089077673032e-08 -1.55321306871529e-08 1.14737576671183e-08 -1.00348991484007e-07 2.25491149892785e-07 4.56307873621142e-08 1.96498848722113e-09 6.01568862342629e-08 -9.74909465878222e-09 -4.41193315772613e-07 -1.63329795437804e-09 9.98644892680089e-09 2.22542516295011e-08 -6.73216937480139e-12 -4.72525115465107e-09 -1.14558062964523e-08 -1.49506778410568e-08 -1.06819342552829e-08 -3.62151546416063e-07 -2.98706728635389e-07 -8.10974132805423e-08 1.3707202477415e-08 2.25564815209084e-08 -4.94279458686404e-08 -4.42715176826805e-08 9.26573169158141e-08 3.80991323373065e-08 4.20517604429687e-08 -2.47871373727489e-08 8.45481266270076e-09 3.42441235898867e-08 7.42629139144851e-09 9.33761625137036e-08 8.43583329267601e-08 2.24026508813973e-09 -1.82533936130811e-08 1.74109350439579e-09 1.68989814662958e-08 -3.79217892594549e-07 -4.66058605618489e-08 9.17352452535703e-08 -1.77589696449056e-07 -6.58869882448285e-08 1.15463748494567e-06 -3.63202041302815e-08 -1.19539755959859e-07 9.67671191856257e-08 -5.57251788919361e-08 4.74941195580895e-09 4.39754189951348e-08 -8.47487821467709e-09
"R2029" 4.10592554173133e-08 6.87051624130405e-09 3.08332282983198e-08 -7.63406261348665e-08 2.1483997216995e-09 -1.75287974863013e-08 -5.0060237633284e-08 1.67170519276059e-10 5.93877146949313e-10 1.10989045418975e-08 -1.99397556714706e-09 -2.39002615084909e-08 1.44165467962557e-09 2.24287714800726e-09 3.79613625275897e-09 6.00679879917286e-09 2.52977147477068e-08 9.74158137535255e-09 -2.10934666224782e-08 4.34767224266471e-09 5.40309194338885e-08 -1.4449507670538e-08 -6.45937788726596e-08 2.70664170585608e-07 -8.94909117787261e-09 -9.3011606786363e-09 -1.99043337964757e-08 -1.35322346296759e-07 1.81959085887953e-08 -3.95079104899081e-08 3.04592559201416e-09 -1.49875126773885e-09 -2.52200791287535e-08 -4.50329360047216e-09 4.44854306984211e-08 1.29011847729198e-09 -1.90350635738866e-08 4.3676067580846e-08 2.9762152219985e-09 -3.55426894613342e-08 -2.56583490508146e-07 2.0939479730849e-08 9.89264233659784e-08 7.68228013302968e-08 -5.61842455588955e-09 3.93194677674936e-08 2.24069535608146e-09 -1.57626667280766e-08 -6.47293191158403e-09 1.02644471417311e-07 -2.05715094209155e-08 -2.82249107708265e-09 5.26479081372790e-09 -3.07845089808424e-08 -1.34468659584456e-07 -2.06125024045195e-08 4.4781850980279e-08 -6.39740820315738e-07 9.98389007729547e-09 3.00800481763293e-08 -3.63202041302796e-08 7.67080848317954e-07 7.54750844648487e-08 8.99467681454843e-08 -1.79958586833054e-09 -1.95627575602933e-08 -5.51997234779583e-08 2.72380882481486e-08
"R2030" 1.29683625991265e-08 2.56384608993792e-08 1.88655368244063e-08 -2.12529867227735e-09 6.16852131383848e-09 -1.39038917159757e-08 -6.75540866416708e-09 2.75687169035533e-08 5.06209572016591e-08 5.20002182446537e-09 4.30472075976633e-09 1.9289136572383e-09 -6.20738056538e-08 -4.14254598139927e-08 -1.22715777831479e-08 1.03899274743377e-08 -4.68183613495529e-08 -2.04266461924417e-08 1.20904451382512e-08 -9.35774566878191e-09 1.96097070546451e-08 -6.07266953608513e-08 -2.37710489525616e-08 2.59036237640047e-09 3.75884046003211e-09 1.9534174678033e-08 3.34745175600098e-09 7.0821342166672e-10 9.01828948257108e-09 -1.37702811908205e-08 9.49839451183785e-09 -3.32859690657566e-09 -1.82025946829857e-08 5.79269633810396e-08 3.04434791867651e-08 -1.24704853190383e-08 9.36273725170854e-08 6.91197416517516e-09 2.73008203131618e-08 -1.09610419910717e-07 -8.86063306947711e-08 2.3175490650973e-07 -6.90137394508581e-08 9.10611628633999e-09 1.55084597903517e-07 3.1234852346098e-08 1.2433923912383e-08 -6.59539993978816e-07 4.26393532528644e-08 -6.08392384420993e-08 -2.13846775731641e-07 -1.99170748127263e-07 9.71174520974423e-08 1.25864779626698e-09 -1.24179188056001e-07 1.31301982659803e-07 6.98040522090584e-08 -3.87322577320465e-08 -2.10103642225634e-09 9.12244247262769e-08 -1.19539755959859e-07 7.54750844648496e-08 1.07000318311567e-06 3.59273267527594e-08 -2.80827393694369e-08 -1.28724784002248e-07 -2.90353137005691e-07 -7.68850129569696e-08
"R2031" -7.00884847572900e-09 3.31764504785336e-08 -3.91323781662688e-09 -5.85018710457738e-08 4.50979996877037e-09 6.79392845247716e-09 -1.82579223166966e-08 -1.50441743517729e-08 1.91776121576376e-08 -1.40363911060202e-08 -6.55155465466521e-10 -2.48304052448171e-08 -6.14491046687353e-09 2.96032131223861e-09 -7.76006633298454e-11 2.52750104908809e-08 -7.85979721555836e-10 7.82274908157782e-09 -2.81942001172948e-09 3.92455805711502e-08 -3.93267969597402e-08 6.07663561097053e-08 2.45359374156334e-09 -4.95465423934309e-08 -1.67012799687705e-08 -3.23340925548745e-09 -4.52664377879293e-08 5.0584672499143e-08 -2.16812382413896e-08 1.44331114041448e-08 2.5510928872905e-09 6.55729972612418e-09 3.6913019762921e-08 6.2345549604684e-09 -3.06552235889475e-07 -1.63717886057035e-08 -3.90437371017006e-08 1.58092989248932e-08 -7.26610126792012e-09 7.58669663140898e-08 -9.23762115864504e-07 8.44625376343138e-09 -2.34075192471431e-08 2.85404306875514e-07 5.63496364201305e-08 5.76387829800873e-09 3.61712212160814e-09 1.24487320761967e-07 -8.57372199698144e-09 1.15282590406133e-07 5.0040270667991e-08 2.01296687606197e-09 -3.27364938560168e-09 -3.80667710846082e-08 -8.32249116406787e-07 -2.10253033099817e-07 2.44522553297022e-07 3.47734600319807e-08 -1.26070057688401e-08 -7.31878600476032e-08 9.67671191856229e-08 8.99467681454839e-08 3.59273267527595e-08 1.50068502465154e-06 4.12434589814793e-09 -7.02843116921845e-09 -9.37792887982136e-08 -1.53588510765834e-07
"R2032" -2.27478065832072e-09 -4.21001694814121e-08 -1.20172106906959e-08 1.53351597025037e-10 -4.96024942843412e-09 9.27602953153119e-10 -1.34033735046196e-09 -2.85081600893603e-09 -3.69019562503358e-09 7.05691691097696e-10 1.23358374343531e-08 1.7036339718048e-09 -6.05693077642336e-09 5.97131225012599e-09 9.1697719796684e-10 -6.4956277834111e-09 1.76017565496257e-09 -9.39859400551904e-10 -8.4233639197603e-09 1.70141461009842e-10 4.68832440364347e-09 5.38587193172815e-09 7.54366494675457e-09 1.26661263404364e-09 -2.07889015455722e-08 3.18918853877159e-08 1.57938367532026e-08 1.1138968017203e-09 -8.94680910159549e-09 -2.08309281148565e-09 -3.09089603413295e-08 1.06710528374251e-08 7.68680141621260e-09 -2.25678171992717e-09 9.39744595239329e-10 7.00925300333923e-08 3.47700537354386e-08 1.43330083895585e-09 7.54656680366772e-09 1.58715671335769e-08 5.55801047150482e-10 -1.31839867797111e-08 -3.01239300885442e-10 -5.63963142442952e-09 -1.64015733404327e-08 -3.49728127551574e-09 -2.04509926968401e-08 1.8806264114422e-08 -5.29458628787729e-09 1.0165831948897e-08 1.13715224363664e-08 8.66749770928354e-09 9.86282560069901e-09 2.53017734702214e-09 5.53145566700953e-09 -5.91532376656937e-09 -7.1269200173828e-09 -1.02757466828952e-09 2.11973175890047e-08 -1.22950561157736e-07 -5.57251788919356e-08 -1.79958586832832e-09 -2.80827393694366e-08 4.12434589814919e-09 8.72764518481414e-08 2.88728024580309e-09 3.86264906940178e-09 5.06641283783093e-10
"R2033" 3.29616927791425e-09 3.29097351347827e-09 4.86668383810867e-09 1.66716625537329e-08 9.94461029828794e-09 -1.39557915392165e-09 -1.06206474839767e-10 -2.23583590979681e-08 -1.63464010055149e-08 -5.80835693861133e-09 -1.12864223625398e-08 6.62519637871196e-09 5.19673468064976e-08 1.70266450985731e-08 7.25062327817665e-09 7.45385873529631e-09 9.87078395788521e-09 2.14766889723153e-08 -5.84166473185468e-09 7.84026624478618e-09 1.38982086305477e-08 -1.45049932313615e-08 -4.77390959826682e-09 -7.14994543486945e-09 -1.37558851807477e-08 -1.41847462239789e-08 4.67199934215576e-09 -4.64616626329737e-09 -6.9304310912104e-09 5.62621634139642e-09 -3.95220838641649e-09 -5.12222256066183e-09 -2.89311439544815e-09 -2.2006128771778e-08 1.04053324504619e-08 -5.67210964207819e-09 -9.38960952486338e-09 -9.97636799770388e-09 -1.85481714545177e-07 8.20320783513991e-08 1.50760018842109e-08 -8.61358685192303e-08 2.19236806997323e-08 2.06156263233326e-08 -8.95896833489738e-08 -8.83624722964833e-08 6.01302770769486e-09 2.81066845326517e-08 5.93533896597687e-08 -3.4799478389168e-08 3.59850316961997e-08 -6.60491367497556e-08 4.26793693169527e-08 2.89332698146393e-08 1.35121177191173e-08 3.69009680060369e-08 8.30926366954154e-09 8.06660892859526e-09 1.16378836401096e-08 2.40279861285683e-08 4.7494119558104e-09 -1.95627575602935e-08 -1.28724784002248e-07 -7.02843116921902e-09 2.88728024580354e-09 2.52509018166535e-07 9.37883946820491e-08 -1.02986300187361e-07
"R2034" -1.58349097623019e-08 -4.86235174636801e-09 -1.27977532882252e-08 4.80817391317425e-09 -4.41729029949e-09 3.42722442089268e-09 -1.35332012752074e-08 2.12172874110765e-09 1.28340589676704e-08 -6.33970661561676e-09 4.11582189579019e-09 2.39569756973668e-08 2.10699780634846e-09 8.82618797931786e-09 3.69358822608514e-09 -4.69185742371617e-10 1.03651249489787e-08 -6.26214548281001e-09 5.03503781429155e-09 3.65538913223233e-09 -5.86023478834071e-09 2.35053125748641e-08 7.85447548132717e-09 2.19395551682641e-08 -6.42794596106248e-09 2.48682079522453e-09 -4.13228819167074e-09 -2.41495276460756e-08 -2.16218933010309e-09 1.78672927154623e-08 -8.79284003402856e-10 -4.65830192629564e-09 5.76150103491938e-09 -9.72763557261776e-09 -2.2369251991818e-08 2.13157489731263e-09 5.25136909093992e-09 2.92050723322266e-09 1.13856516776655e-08 6.86811080157598e-08 1.06379356767746e-07 -7.38160136994633e-08 -4.87322994370416e-08 -2.81713000627152e-08 -2.03175229555728e-08 -4.00122574305974e-08 1.06377049929766e-08 3.2720301673647e-08 -1.11184289163055e-08 2.7638667357091e-08 4.24843165344568e-08 1.72944089941359e-08 3.2919602563221e-08 3.24505154232243e-08 5.92607395571899e-08 -4.36483049698146e-08 -5.71070021975497e-08 1.22054005167457e-08 9.7932636181273e-09 -4.994825633945e-08 4.39754189951354e-08 -5.51997234779569e-08 -2.9035313700569e-07 -9.37792887982103e-08 3.86264906940125e-09 9.37883946820488e-08 3.01823948081936e-07 -1.50594001412665e-07
"R2035" 6.41010190117674e-09 1.20065613574421e-08 1.81855397364047e-09 -6.36947662069282e-09 -7.63247753475022e-09 4.46827819737192e-09 9.51398010884506e-09 -2.07066120367991e-09 4.33094888280191e-09 8.57759892716069e-09 -2.04010405359632e-08 -1.47165796678506e-08 4.7746961732718e-08 1.01900892624182e-08 5.05089506263138e-09 -1.93403924342949e-08 2.61235442002358e-08 2.38533074413032e-08 -2.73179434034912e-08 -1.02050702815567e-08 1.02174592753652e-08 3.36890785878928e-08 -3.31154395950439e-09 -3.40164475536813e-09 3.79820551779136e-08 -1.31623659882718e-09 2.0595956334703e-08 6.50344357003955e-09 1.2020143089099e-08 -1.05921938388132e-08 -7.86707743982034e-09 7.01569606227223e-09 -6.24723175591652e-09 -3.59763536953666e-08 3.28598576193994e-10 -2.55089625895904e-08 3.05492252371587e-09 1.57274655822822e-08 1.17264051336733e-08 1.50405850267917e-08 8.93592380907259e-08 5.85105130558325e-08 3.25388675570048e-08 -1.10755633509626e-08 -1.74657740177876e-07 5.17687807300757e-08 -9.80573721618742e-09 8.52672014711335e-09 -1.19879655121827e-07 9.56916654057558e-08 -2.12223886002084e-07 4.03209109011088e-08 5.2375574718997e-08 -5.40241246755602e-08 1.13023326306084e-07 -1.25072747991397e-07 -9.08267568554149e-08 -2.48740959277436e-08 -5.65381294825007e-08 1.70298964960241e-07 -8.4748782146776e-09 2.72380882481494e-08 -7.68850129569699e-08 -1.53588510765835e-07 5.06641283782885e-10 -1.02986300187361e-07 -1.50594001412665e-07 5.79720852113848e-07
