# Supplementary material for: NODDI and Tensor-Based Microstructural Indices as Predictors of Functional Connectivity
Source: PLoS One. 2016 Apr 14;11(4):e0153404. doi: 10.1371/journal.pone.0153404 (PMC4831788; doi:10.1371/journal.pone.0153404)
Supplement: S1 Data — a) Functional connectivity matrices, both fMRI and EEG connectomes across all subjects, in the form of precision matrices and b) structural brain connectivity matrices across all subjects and microstructural indices. Columns and rows are named according to the corresponding brain region that represent. (ZIP) [file pone.0153404.s001.zip › DATA/EEG/49/precShr_EEG_wholeTS4_8.txt]

"C1001" "C1002" "C1003" "C1005" "C1006" "C1007" "C1008" "C1009" "C1010" "C1011" "C1012" "C1013" "C1014" "C1015" "C1016" "C1017" "C1018" "C1019" "C1020" "C1021" "C1022" "C1023" "C1024" "C1025" "C1026" "C1027" "C1028" "C1029" "C1030" "C1031" "C1032" "C1033" "C1034" "C1035" "C2001" "C2002" "C2003" "C2005" "C2006" "C2007" "C2008" "C2009" "C2010" "C2011" "C2012" "C2013" "C2014" "C2015" "C2016" "C2017" "C2018" "C2019" "C2020" "C2021" "C2022" "C2023" "C2024" "C2025" "C2026" "C2027" "C2028" "C2029" "C2030" "C2031" "C2032" "C2033" "C2034" "C2035"
"R1001" 3.90986226831075e-08 -1.68356506262552e-09 4.17119032828471e-10 3.45271651795611e-09 8.58912549925067e-10 -1.13466199419988e-09 2.68772203896551e-09 -3.75933403449821e-09 -2.49990295051626e-09 -7.74363813846017e-09 2.37568914705202e-10 -1.92135028734759e-09 -5.45873070208634e-09 -1.17329008323904e-08 1.95268131009109e-09 -3.89399863861148e-09 -4.14621377212878e-09 -1.0023711233801e-09 -2.83451598724616e-09 -2.94865341840136e-09 2.24775219687959e-08 6.86786782142089e-09 -6.08990765394474e-09 -3.33652723698576e-09 1.81012522613587e-09 4.91132428214156e-09 1.34022693297369e-09 3.61793536672511e-09 4.67487709377765e-09 -2.83633460721254e-08 1.77709582413489e-09 1.10994954185385e-09 -1.33824593093966e-08 6.56932927061538e-09 -7.55028215286344e-10 8.08735192566413e-10 -8.70873988597207e-10 8.90104254278033e-10 -4.21580220418585e-10 -2.44723947724527e-09 7.32158808858962e-10 1.02129891142127e-09 3.41461194307874e-10 -1.44703505180657e-10 1.22542825431443e-10 3.01193075545876e-11 2.33104786880766e-09 -2.1913551316327e-09 1.36880036948513e-09 3.94915186830849e-09 -4.96150551854653e-10 6.43722746297638e-10 1.70434636318014e-09 -1.16468307413656e-10 -2.80843655926597e-09 -8.13391513851025e-09 4.73862419554079e-09 5.46074130980729e-09 -4.51362173401221e-10 -3.41941900018504e-09 3.71534833953272e-09 -5.70871433234974e-09 3.02364159483093e-09 2.8105867032503e-09 -2.15200650076065e-09 2.76915783680773e-09 -2.32786514817482e-10 -2.40465967052138e-09
"R1002" -1.68356506262522e-09 3.59488900752366e-08 -2.61345028384681e-09 1.42841582750004e-11 -4.1665389659616e-10 -2.45559801953669e-09 3.19178375527792e-09 1.92873371359056e-09 3.02212449342343e-09 -1.80298219144428e-09 8.38392964397937e-10 1.71464011367417e-09 -2.02323446682339e-09 1.17750537042364e-09 2.33335090587408e-09 -1.81285854656807e-09 -1.60297034130264e-09 -3.49912705138167e-10 6.98063335829572e-09 -2.05713037860698e-09 -6.4984432250094e-09 7.05365919331178e-09 1.21340091614464e-08 -6.03731748198744e-09 -2.60628087456476e-09 -5.86543870754762e-09 -3.05552413678131e-08 4.56624132827473e-09 2.76106378063673e-09 -2.18973836548042e-09 2.3094366732793e-09 2.54196956743478e-09 1.0950647724288e-09 -1.18246308503131e-08 -2.31176317954792e-09 -2.89813340603666e-08 -9.69328678769823e-09 -5.23674818934148e-10 9.69855918671242e-10 2.13438717422229e-09 -4.00770098783148e-09 -2.97736750228317e-10 2.13552607564257e-09 1.25881298975472e-09 9.63135675551126e-09 -1.54899193136343e-09 -3.43705243408473e-09 -7.85044598763903e-10 -1.16180946367365e-09 2.33089694816539e-08 1.29777750693305e-09 -5.43927143895171e-09 -9.03104635089456e-10 2.07939978023662e-09 -1.60770411994734e-08 -3.21509310478785e-08 9.39781066920483e-09 4.21478456920657e-09 4.00291429419468e-09 -9.23924086432723e-09 3.44237198618399e-08 -4.40675057312344e-09 4.02627201937507e-09 6.70924495236254e-09 4.82808794700463e-10 -1.38851254574331e-09 -1.72090426735733e-09 -4.33184411142932e-09
"R1003" 4.17119032827916e-10 -2.613450283846e-09 1.12707394910926e-07 -8.20056592090983e-10 1.19532005939161e-09 -2.48059245697586e-09 -8.88787529546544e-09 8.79753168110007e-10 -3.08510388834287e-09 2.74842408508745e-09 1.9436318263897e-09 2.39501703891863e-09 -5.01720180969883e-10 -1.45469734289342e-09 -6.87659182362609e-10 5.63465968702089e-10 -4.58301958590461e-09 1.4589978482943e-09 7.45822319281728e-09 -3.12391575178293e-09 3.85051294317757e-08 9.52745071488807e-09 -1.08234717269735e-07 -1.99069385330714e-09 7.42830347113607e-09 -5.75821572843401e-08 -1.27090968830677e-08 -3.25922608603961e-10 -2.68049050968211e-09 1.14033349184619e-08 1.54852949426151e-09 -9.19655275565245e-10 -2.65270360325946e-09 5.2884800274001e-09 2.20657071273418e-09 -2.41234241177652e-09 -1.43212181225078e-10 6.11234064402508e-09 -2.59726154834929e-09 -1.47432861075649e-09 -8.26400212795327e-10 3.19160084228864e-09 2.26763342449427e-10 8.8626034689432e-10 3.80165220059248e-09 1.60019842543898e-09 -1.35861941798453e-09 -4.26375589036026e-09 6.38608755271122e-10 5.34742279132038e-09 1.01862093416615e-09 -3.50548291185864e-09 -3.58766830756042e-09 -2.57063063954183e-09 -3.21099611959423e-09 -1.08385235315262e-08 -5.72305220642169e-10 -8.87096847542762e-11 -4.39009482363846e-09 2.27925930023803e-09 1.40424851657201e-08 -8.06837434279814e-10 -6.32933724938922e-10 -2.01674913030669e-09 -1.73152463646879e-09 3.16040961025812e-09 9.26954892383778e-10 9.33794042474305e-10
"R1005" 3.45271651795579e-09 1.42841582751347e-11 -8.20056592091294e-10 6.86780003681251e-08 -7.99395238829973e-10 6.62496343659229e-09 -2.55487700611192e-09 6.41964173473647e-10 -6.27702122648293e-09 -4.08990943159638e-09 -3.50208230747419e-09 -6.58619768732444e-09 5.55111973025125e-10 -5.39302839996799e-09 -2.52960868092593e-09 3.17089611506671e-09 1.09361375115738e-09 5.24468659883918e-10 -2.35000974039142e-09 -1.56108994567019e-08 3.86982023267085e-09 2.05576814464603e-09 -7.89598981680671e-09 -1.49290918813146e-08 -6.63396326536752e-10 3.49285993379374e-10 2.00965243326267e-09 4.34004609434682e-09 1.13292979364547e-09 1.26148510325627e-09 3.3883977568685e-10 1.61659004693751e-09 -9.20690472296723e-10 4.74236350587344e-09 -8.30273631543153e-10 -2.4878945020668e-09 -1.17933158161751e-09 -3.76803942336585e-08 3.28847594454367e-10 2.11021294887629e-09 3.84717866620577e-09 -1.32514784789588e-09 1.56795504666893e-08 -9.56997713442961e-09 -1.98866277010379e-09 -3.30277551244953e-09 1.88716259491125e-09 5.81800965428287e-10 -1.81360678326314e-09 -4.78136656272505e-09 2.05460116935798e-09 2.31146150421962e-09 -9.39237822749294e-10 4.48261416435014e-09 -4.67458694543217e-09 -4.332515028437e-09 4.68608451669204e-09 1.98505422274641e-09 6.83982094279804e-10 -4.21289692471918e-09 8.02476179298697e-09 9.18104387097349e-09 -1.1408285132479e-09 -4.56422463402592e-10 4.72223971513989e-10 1.03779596453193e-09 1.04581662273189e-09 -2.52641409596866e-09
"R1006" 8.58912549924986e-10 -4.16653896596128e-10 1.19532005939165e-09 -7.99395238829888e-10 2.11091892168062e-08 1.43949621772301e-08 -5.39567654191698e-10 -1.89045935437381e-08 2.69750967596939e-09 -5.74296441469225e-09 -1.45886324410365e-09 5.70893327909471e-09 -1.71433643676928e-09 1.67765337555899e-08 -2.42671654951914e-08 -1.53617840855216e-09 -3.90018278679231e-09 2.89078543292419e-11 -2.68250427417084e-09 7.84507384161683e-10 4.43537978328495e-09 -9.16879498190146e-11 -4.83038591275674e-09 -8.79835814601811e-10 3.95216688419963e-10 -6.75818320461817e-09 3.35012527316549e-09 1.53472168829559e-10 -6.80603865946321e-09 -2.88157281164032e-10 2.65280490611745e-09 -2.83238543166188e-09 -1.06994892350266e-09 1.09010323102354e-08 -8.03948287067249e-10 -1.75665752446895e-09 2.64348648804642e-09 1.28384203392317e-09 -9.12310410032793e-09 -1.77873160492032e-09 -2.87927520851071e-09 1.20176534656773e-09 -3.37710223297961e-09 2.08895478762517e-09 9.79744381981989e-10 -2.00268266480528e-09 -1.93930935508981e-10 -3.11151064499559e-10 5.99416453071387e-09 6.37161677333908e-10 -2.2228848968356e-09 -6.53807830990482e-09 1.9864189542305e-09 -1.73633155874259e-10 -3.26024211538933e-10 1.5270219500873e-10 1.18080216948952e-09 1.41892831288541e-09 1.357874905093e-09 4.91060078877989e-09 -2.50421903379079e-09 8.74861676562337e-10 1.27235698740903e-09 4.5287946332801e-10 -3.71586533356438e-09 6.31316852700227e-09 -1.48598682780347e-09 1.00509105598042e-09
"R1007" -1.13466199420002e-09 -2.45559801953668e-09 -2.48059245697602e-09 6.62496343659186e-09 1.439496217723e-08 7.93226432704797e-08 -8.25898906332204e-09 -1.28068529691264e-08 6.645182171136e-10 -2.94384670661462e-08 -6.27062388162432e-09 -6.1725320132203e-09 6.97570526701399e-09 -1.52875168332873e-08 -4.64823865375612e-08 -2.86696171833719e-09 3.34589338563438e-09 3.38598965300455e-10 -7.46770499053229e-09 3.41502957443765e-09 5.90078927132765e-09 -1.57585977353117e-09 -5.49753519264005e-09 2.69539286068464e-09 2.70136293883135e-09 -7.32432266053635e-09 4.46431591040503e-09 -5.52113819100159e-09 9.58575686948466e-09 1.0138681276092e-08 4.53321433474784e-09 8.67473396627227e-10 -7.41840912376193e-09 1.15809326901147e-08 1.69703502506543e-09 1.51330127885332e-09 6.25415707555718e-09 -3.4122350529822e-09 -2.07497301783746e-09 -7.87586526307022e-09 4.21043339705796e-10 -3.45967658192528e-09 8.27309033788236e-10 1.04911227912519e-09 4.47429965665612e-09 7.77145419468746e-10 -7.44226839146711e-09 1.66411783647152e-09 7.74781387530743e-09 5.11293480456915e-09 7.58963583806088e-09 6.84026226468846e-09 -5.40726807919502e-09 -7.0751653608036e-10 7.16145106393496e-09 -7.56507056618092e-10 -7.83788143797412e-09 -3.61422340083889e-09 1.60585406172946e-09 -5.71107725882958e-09 -2.02114627340754e-09 1.36959957470296e-09 -4.90227665478374e-09 -2.61236006351829e-09 -4.51856520207583e-10 2.7048902342327e-09 3.52988993036451e-09 -5.51586115488325e-09
"R1008" 2.68772203896607e-09 3.19178375527778e-09 -8.88787529546534e-09 -2.55487700611207e-09 -5.39567654191896e-10 -8.25898906332265e-09 8.32763091632823e-08 -1.36511110375201e-09 -9.82960621061369e-09 -1.43628563426017e-08 -1.85245568426733e-10 5.807466456772e-09 -2.5395171559396e-10 -8.29217463692063e-09 -1.09445938199864e-09 -3.71265337021344e-09 -2.54619872166033e-09 -1.34417717886865e-09 8.91934557784343e-10 -5.65187229046477e-09 1.97461391151312e-08 3.46045318915726e-09 1.23499279045655e-08 2.75687711178601e-09 -4.60775950255562e-10 4.18206028047431e-09 -4.25208826736834e-10 -2.23933770915276e-08 8.19850302164376e-09 -6.0864504513986e-08 4.60519940944311e-10 4.20480341735216e-09 6.76960980722298e-09 -2.94190623511189e-09 -1.30837854211232e-10 -5.42893292579056e-09 -8.9225043421871e-11 -6.39180489085793e-09 -2.42530829910637e-10 -2.25054657251081e-09 3.74262583814336e-10 3.48647272184149e-09 1.36952565801164e-09 -1.41089704591354e-09 -6.1078378735764e-10 2.39264427332464e-09 1.72409702883663e-09 -2.63065372000088e-09 -4.89898254891225e-10 3.09708063973605e-09 -1.04083151489597e-09 -1.84189685180269e-09 2.1076970720729e-09 5.80592449653487e-09 -2.44995622651767e-09 -5.10322667222491e-09 1.89410955810767e-09 1.00957444523665e-08 -3.15932990417129e-09 3.65992274590879e-09 5.43847718259632e-09 -4.35739676277484e-09 3.29749191542711e-09 -1.91155044461446e-09 -4.5673959864435e-09 1.57686559965278e-09 -3.75088526595187e-12 -1.206680790678e-10
"R1009" -3.75933403449779e-09 1.9287337135907e-09 8.79753168109848e-10 6.41964173473448e-10 -1.89045935437383e-08 -1.28068529691263e-08 -1.36511110375217e-09 5.37333349589363e-08 -1.95607969755794e-09 5.80542726518811e-09 -4.73272174255766e-10 -4.65946570409893e-09 7.6702868673348e-09 -4.91927641621665e-08 2.01307209458734e-08 1.22648060891947e-09 7.04422656908034e-10 2.14304790777287e-09 6.2328473084404e-10 -1.137861987366e-09 -1.22210560266134e-08 5.9430872471191e-09 5.18166154606838e-09 1.6048817763506e-09 -1.32297094658102e-09 1.23878675154968e-09 -5.70461937713521e-09 -6.60465874729903e-09 2.48427527115295e-08 1.8842327844654e-08 -1.7793516439904e-09 2.22705782865307e-09 -1.38372323957565e-08 -1.35445063309788e-08 3.44063580585372e-10 -1.25834654522026e-09 -5.43924820984621e-09 -8.14646914886748e-10 5.50161255709453e-09 -2.7964995454433e-10 2.22934045915536e-09 -1.36676310380691e-09 6.45482001094486e-10 -2.21980505005854e-09 -6.75775909644062e-11 -9.16341445730757e-10 -4.35428056544316e-09 8.59086139945019e-10 -1.54413537898254e-09 -2.3806412494064e-09 1.84233329793013e-09 2.07076697609221e-09 -2.69910375883102e-09 1.81354949304701e-09 1.27992851116258e-09 -3.17472457587845e-09 -4.73426074816653e-10 8.15658174052914e-10 1.92546465166593e-09 -5.49231245240014e-09 3.86044208795946e-09 -1.63281184540574e-09 -1.77326470209497e-09 -9.20610356670581e-10 3.36057417241344e-09 -7.52123840974902e-09 3.91933529083955e-10 2.64439734160184e-09
"R1010" -2.49990295051637e-09 3.02212449342343e-09 -3.0851038883428e-09 -6.27702122648285e-09 2.69750967596928e-09 6.64518217113662e-10 -9.82960621061397e-09 -1.95607969755804e-09 1.01491474500656e-07 5.6376067577136e-09 6.64839250329531e-10 -7.25008621256928e-09 5.42959235251635e-09 5.9747842060574e-10 -1.48673644557313e-09 -2.85299408973741e-08 -1.96624089647444e-09 -9.09497482429129e-10 2.9537342260752e-09 -1.2488403351856e-08 -3.6901807712813e-09 -3.54699354911672e-08 2.25406627532107e-08 -3.68524519851629e-08 -2.92840981455732e-09 -5.56765886402547e-09 1.59564235549502e-09 3.67266355508802e-08 5.62867592937849e-09 -3.09274105959316e-09 -5.5817597482629e-09 -1.73940009668022e-09 -6.66689945296784e-09 -5.42998628114211e-09 5.00135226859762e-10 3.69800267969236e-09 1.82545712057665e-09 -5.83753857988772e-09 -4.14285209701489e-09 -2.78828379143838e-09 4.29404503525748e-09 5.99367786155851e-10 -4.15922223586771e-08 -8.3146251803591e-09 -2.79353032266222e-09 6.95415465823469e-09 -2.9753916580242e-09 -5.44294683126337e-10 5.64407173641155e-09 2.28231648406166e-08 -1.06226020435549e-09 -1.51356650170246e-09 3.9699057574445e-09 1.10083331912832e-08 -2.40708446965933e-09 2.4129848859279e-08 -9.50172557628194e-09 -3.34526952292775e-08 2.83675017283704e-09 -8.65626821929998e-09 -2.11449961602063e-08 3.53453155108214e-08 2.08640337847945e-09 -9.77047234667563e-10 5.47148357687266e-09 3.21318771854213e-09 -6.77120082193511e-10 1.44347468132358e-09
"R1011" -7.74363813846092e-09 -1.80298219144379e-09 2.74842408508617e-09 -4.08990943159568e-09 -5.74296441469215e-09 -2.94384670661454e-08 -1.43628563426015e-08 5.80542726518859e-09 5.63760675771366e-09 5.87162805318727e-08 2.37638954940517e-09 -5.13197275249647e-09 -8.59001476203414e-10 4.80933949195766e-09 1.72433310981223e-08 -6.93754343316611e-10 1.75560298713385e-09 -5.19117334061675e-11 7.09205175700213e-10 -1.15634969183748e-08 -1.19036071787741e-09 -1.06295874804169e-09 -4.38840587707639e-09 2.70123180184744e-09 -7.31795091696277e-10 1.89944592752822e-09 1.62213629990661e-09 4.64289050284362e-10 -2.65584534519141e-09 6.52292863533872e-09 -2.93209378746171e-09 -9.8023171201871e-10 1.18155614910152e-09 -4.41538614077728e-09 -3.4416399808777e-10 2.92346297608561e-09 -5.99139378738138e-10 7.79689885422627e-09 2.7564107711848e-09 -8.17045513446915e-10 2.25014229040971e-09 3.91755839505793e-10 2.6481951338778e-09 -1.00224335608939e-08 2.96470790684865e-10 3.36569781252038e-09 2.12486777371528e-11 2.87109647992996e-10 -2.14627210382035e-09 2.81288774639457e-09 -1.48406077969026e-09 -1.12504290647105e-09 -1.70353169653068e-09 -8.99694472566264e-10 -2.72430946999061e-09 -3.32110801258611e-10 7.71915390650288e-10 -1.02761249237913e-08 -1.79386296898725e-10 -4.18295166715251e-09 -4.52157160444106e-09 -7.60329209150825e-10 -9.12628040702801e-10 4.32993471123273e-11 2.05040099631194e-09 -3.41333447900167e-09 -2.38706615478001e-09 4.42895486411661e-09
"R1012" 2.37568914704909e-10 8.38392964398436e-10 1.94363182639069e-09 -3.5020823074745e-09 -1.45886324410358e-09 -6.27062388162442e-09 -1.85245568427048e-10 -4.73272174255795e-10 6.64839250329371e-10 2.37638954940549e-09 4.22807122148172e-08 -5.39215139230178e-10 -4.504229756027e-08 4.46728829943849e-10 1.1387764862501e-08 1.08050602950785e-10 -4.52137947528158e-09 -1.45903884894791e-08 4.13919526643002e-09 1.37133751437095e-09 -1.5669844280213e-09 -5.48227344985861e-10 4.46748178905198e-09 -6.24662741170745e-10 6.75937060303499e-09 1.20389256890074e-09 -4.13285585855491e-09 3.69531199646837e-10 1.01049807523104e-08 -2.98669267548454e-09 -1.41200389643015e-08 -3.31250265197734e-09 -9.5436453688578e-10 -4.26944208817292e-09 1.5111056720279e-09 -2.16225719750293e-09 -9.24670651345461e-09 3.22308392921594e-09 -7.94917393207193e-10 -1.04056313036181e-08 -2.29314339758303e-09 1.37865026596972e-09 -2.18141088934137e-10 3.58773843182361e-09 -2.30727041227056e-09 8.58250811083154e-10 1.21672383776664e-08 -4.19428362026666e-10 8.32219045162796e-09 -1.89539406799288e-09 -3.32378256921739e-09 -2.39243294986685e-09 5.76584235106466e-09 -3.13047110714119e-09 1.94483729955909e-09 1.14613376741814e-09 2.82951378128326e-09 2.20595097246908e-09 -1.85333117633293e-08 9.93864262148608e-09 9.84968368623475e-09 -3.22903959993234e-10 -5.18174861317252e-09 -1.81286843786199e-09 1.49594397879654e-08 3.30038598127608e-09 2.28186255032619e-09 8.19707669254683e-10
"R1013" -1.92135028734753e-09 1.71464011367419e-09 2.39501703891877e-09 -6.58619768732425e-09 5.70893327909485e-09 -6.17253201322036e-09 5.80746645677165e-09 -4.65946570409876e-09 -7.25008621256954e-09 -5.13197275249597e-09 -5.39215139229975e-10 2.53380823510399e-08 5.12884400409152e-09 9.65813180610241e-09 -1.12548176733456e-08 4.46796807425274e-09 -8.70650263504798e-10 9.90073205301698e-10 1.34261126301505e-09 -1.44716964367547e-09 -2.77337705538469e-09 2.59939154440286e-09 7.47265598220087e-10 -3.56229369835338e-09 -1.1539154223568e-09 -1.36484218175154e-09 -1.69926250326808e-09 4.99585936356145e-10 -3.18457306506805e-09 -1.36221390519681e-09 5.97127999159274e-10 4.14209013163192e-10 4.4518324343911e-09 -4.30134440938718e-09 -1.04241363253608e-09 -2.00268261681109e-09 -3.63530310903078e-09 5.05180986560252e-09 -1.1684637136511e-09 3.40793759656529e-09 -3.43814038951398e-09 4.94593595347618e-10 -7.07399775946319e-09 4.6827236834904e-09 2.85315893663515e-10 -9.83029205966466e-09 -3.30837269756005e-09 -3.69816567455333e-09 3.38261737253721e-10 -8.56274473232217e-09 -3.70107510173072e-09 -3.40012704550124e-09 3.14246892459025e-09 3.40455947244054e-09 -3.40351245999784e-09 3.55957511648648e-09 4.93355315273952e-09 1.53442170725539e-08 1.80730550948933e-09 1.75710109670456e-09 2.09884104713637e-09 -7.17415953847547e-09 3.52217850428842e-09 3.19484031804802e-09 -1.37617358901188e-09 -2.49648932801651e-10 -1.86075163577363e-09 3.10610780641056e-09
"R1014" -5.45873070208633e-09 -2.02323446682341e-09 -5.01720180969603e-10 5.55111973025326e-10 -1.71433643676934e-09 6.97570526701411e-09 -2.5395171559387e-10 7.67028686733476e-09 5.42959235251623e-09 -8.59001476203256e-10 -4.50422975602708e-08 5.12884400409158e-09 1.22411827367402e-07 7.97583179654051e-09 -2.11347829232815e-08 -2.70719439794908e-09 1.39832769332044e-08 1.50114265652162e-08 2.20322000987002e-09 -4.23222819237038e-10 7.93048841261994e-09 3.5104743506758e-09 3.57110204191787e-09 -5.15035843596081e-10 -1.6920260840332e-08 -1.31343685634407e-08 3.83264049182652e-09 -1.30346574458987e-09 1.01459509522073e-10 -2.22242397188058e-09 1.31439303914542e-08 -1.06807524262649e-08 1.69330985045379e-10 -2.78180746116898e-08 5.60459141605541e-10 3.9599124017756e-09 1.22330060281031e-08 -2.71105429662847e-09 5.05224850735624e-09 1.98132341540167e-08 5.15225110663946e-09 -5.47257081773823e-09 1.32211628126824e-10 -5.4077177909656e-09 1.44162312779356e-08 -1.53884817765198e-10 -6.16756460984709e-08 -7.42911250720495e-10 -2.07955538632108e-08 6.13588568737011e-09 -4.37680321306702e-10 6.33297287654842e-09 -5.27613007984766e-09 1.68824406090604e-09 1.4074199200846e-08 -5.94930746181889e-09 -2.04617779162612e-08 -6.33721136806057e-09 2.25927561185398e-08 -6.48971464817227e-09 -1.03393231445328e-08 3.20376093394784e-09 5.42842975175761e-09 -5.37250412050597e-09 -1.97768487927673e-08 -1.86327519485662e-09 -2.56209041402388e-09 1.0059940187497e-08
"R1015" -1.17329008323907e-08 1.17750537042371e-09 -1.45469734289374e-09 -5.39302839996799e-09 1.67765337555898e-08 -1.52875168332877e-08 -8.29217463692099e-09 -4.91927641621663e-08 5.97478420605724e-10 4.80933949195714e-09 4.46728829944011e-10 9.65813180610213e-09 7.97583179654070e-09 1.80350865488502e-07 -2.03437706249597e-08 -2.4904533221713e-09 -1.29328680789657e-09 -8.71405692830167e-10 2.0461440409731e-08 6.68731577365058e-09 4.62777522771073e-09 -6.19612354168617e-09 -1.26926449527709e-09 -1.30284248172219e-09 -5.57804224342648e-09 -1.84871657862873e-08 4.33098004399109e-09 1.32273563936368e-08 -1.59092463797736e-07 -7.11457140167449e-09 -2.7273928028038e-09 -1.3807539402095e-08 4.82980309547578e-08 1.54239504631759e-08 -1.66698560541414e-09 -3.65395134530946e-09 4.29405367540724e-09 -2.1790461051261e-09 -5.91759512942652e-09 4.97141796912498e-09 -1.22011781773302e-09 -3.18605109304589e-09 2.95993285595594e-09 -1.300191355319e-10 -3.54023515729075e-09 -6.21524940946043e-09 3.50141306931914e-09 1.03994869667587e-09 4.77887711462509e-10 1.28295446177221e-08 -3.30608077379283e-09 -8.53120489831978e-09 7.00092432783592e-09 2.29920260119602e-09 5.68709000986101e-10 -5.93823713364103e-09 -1.75391010584507e-09 -2.93941024035771e-09 -7.47691012729928e-10 9.76304043972331e-09 -4.44340972080805e-10 -2.13774824467931e-09 1.10158767048117e-09 4.02291548843546e-10 -4.1653035201676e-09 3.86343269715296e-09 -3.31663434854498e-11 -3.82643529742111e-11
"R1016" 1.9526813100911e-09 2.33335090587411e-09 -6.87659182362801e-10 -2.52960868092593e-09 -2.42671654951912e-08 -4.64823865375599e-08 -1.09445938199876e-09 2.01307209458734e-08 -1.48673644557317e-09 1.72433310981224e-08 1.13877648625009e-08 -1.12548176733457e-08 -2.11347829232818e-08 -2.03437706249597e-08 5.5425688348702e-08 1.82767216184303e-09 1.76023274535861e-09 -1.85194664953892e-09 5.09079337124957e-09 8.31537628529335e-10 -6.86447612891998e-09 1.74695388634461e-09 6.80213364452507e-09 5.31645289914514e-10 3.53754897117074e-10 1.21484800363717e-08 -6.88247051729573e-09 1.68871490865019e-09 1.0507220826319e-08 -1.11350997676041e-09 -5.70658448254145e-09 2.0794670609106e-09 -5.63125425870542e-10 -1.26022036456513e-08 -1.89564713736399e-10 3.8017600157153e-10 -6.0003765025961e-09 6.77625070274378e-10 5.49373065427218e-09 5.09403296368955e-09 1.24196573992124e-09 3.32092838439549e-09 4.17435057710037e-09 -2.15261070844031e-09 -6.80217507600802e-09 3.9949389658722e-09 1.44885412882569e-08 6.654863589454e-10 -8.3593399712943e-09 -2.60446581336921e-09 -3.67012437953852e-09 -1.23132178275893e-09 2.76487579466204e-09 -1.54087287489409e-09 -3.59993012031345e-09 -1.42384269105207e-09 4.47155549424881e-09 -1.64076067128724e-09 -5.45995176598991e-09 4.03664631325465e-09 5.35187277190539e-09 -2.29393637127287e-09 -2.93438958347042e-09 1.61556121519383e-09 5.3431737718806e-09 -3.68121526403866e-09 -5.05474321671256e-10 3.32290204469618e-09
"R1017" -3.89399863861166e-09 -1.81285854656772e-09 5.63465968702668e-10 3.17089611506693e-09 -1.53617840855212e-09 -2.86696171833712e-09 -3.71265337021365e-09 1.22648060891961e-09 -2.85299408973741e-08 -6.93754343316802e-10 1.08050602950855e-10 4.46796807425293e-09 -2.70719439794912e-09 -2.49045332217147e-09 1.82767216184294e-09 4.87443665216763e-08 -3.22936027987733e-09 -5.43432830200721e-10 1.72655472638099e-09 3.17905504879147e-09 -3.94662218133689e-08 -1.03782235061322e-08 1.36477129125873e-08 2.12347852236743e-09 2.62217568547216e-10 4.96008056473444e-09 -1.2664327385222e-08 -2.2594377846049e-10 5.00015965678943e-09 1.15392522845519e-08 6.99395248678247e-10 5.16922299153116e-10 4.36367941384615e-09 5.87430694143121e-10 -1.02543958609253e-10 -1.16583499792255e-09 -7.25402940126387e-09 -2.78429579141881e-11 1.42424837424532e-09 -2.7864779124422e-10 -1.17524234653999e-09 -6.44335459866235e-10 6.37646362207095e-09 -8.4765714634374e-11 1.10915619994193e-09 -3.43126549125655e-10 2.31501116625573e-09 1.38297223292255e-11 -6.73540095662593e-10 -7.47600607790575e-08 3.60197254702424e-09 3.96145875944971e-09 -6.02557072349287e-09 -2.82924840936098e-09 1.09322429486041e-08 5.26223961306238e-08 -2.36235852712348e-09 9.83905699453883e-09 2.85674791872952e-10 3.39547950649716e-09 7.277737729905e-09 8.12706213084193e-09 3.19958581076395e-09 -3.2497083004406e-09 -2.14549988377529e-09 -1.93286805421834e-09 -3.79055324860886e-10 -4.48722052143276e-09
"R1018" -4.1462137721285e-09 -1.6029703413023e-09 -4.58301958590432e-09 1.09361375115725e-09 -3.90018278679227e-09 3.34589338563483e-09 -2.54619872165938e-09 7.04422656908053e-10 -1.96624089647444e-09 1.75560298713431e-09 -4.52137947528156e-09 -8.70650263504415e-10 1.39832769332046e-08 -1.29328680789615e-09 1.76023274535872e-09 -3.22936027987691e-09 9.0415966661789e-08 1.62620071784062e-08 -4.8518678229217e-08 -2.19615869993128e-09 1.08398201605245e-08 8.75911883098491e-09 -2.57552155951918e-08 3.39087426752651e-10 -1.78904478986633e-09 -3.98556839775037e-08 1.28447628698267e-08 3.37714657503688e-09 -9.1872717631175e-09 -3.04963175610744e-09 3.9268995466973e-09 -1.69496849894636e-09 8.33784506537927e-09 -9.72002985709964e-09 -2.0456055507078e-09 1.1939109535207e-10 9.27562329506229e-10 -1.11881605344581e-09 6.4846548929771e-10 2.32452679303497e-09 1.89857934087756e-09 -5.16000360391154e-10 5.75029750207083e-09 -2.19462700142456e-09 -1.88910944966965e-09 -2.00962128702054e-09 -7.97562367640756e-10 2.08619614285469e-09 -1.74177619793925e-09 6.46021709846131e-09 -1.61910237175193e-09 -7.0922034461855e-09 7.69578244593965e-09 1.80772433489803e-09 -3.28525792823322e-09 -1.32629449558526e-08 4.29393552269391e-09 -5.29651478962646e-09 -4.18596464329347e-09 -4.06355199139619e-10 2.43560059012869e-09 -1.16584120035801e-09 1.88836987301626e-09 3.49763132747949e-09 -2.32122431317735e-09 -1.21081351257498e-09 -2.77877660821687e-09 3.04499756871522e-10
"R1019" -1.00237112338009e-09 -3.49912705138295e-10 1.45899784829366e-09 5.24468659883787e-10 2.8907854329305e-11 3.38598965300157e-10 -1.34417717886849e-09 2.14304790777264e-09 -9.09497482429136e-10 -5.1911733406827e-11 -1.45903884894788e-08 9.90073205301418e-10 1.50114265652162e-08 -8.71405692830297e-10 -1.85194664953892e-09 -5.43432830201339e-10 1.62620071784061e-08 2.86253413585897e-08 -2.03793631239381e-08 -5.11027401514384e-10 6.72568018403817e-09 3.18594448451702e-09 -7.97211170186154e-09 6.67386382964445e-10 -4.27009042659834e-09 -1.90082849689934e-08 5.51114993127434e-09 -6.05087109933163e-10 -2.96511144238914e-09 1.17341765650376e-09 1.21421954472954e-08 6.82655830463684e-11 8.989429246097e-11 -2.79275202722865e-09 -9.23277387370465e-10 1.22669860342472e-09 1.91228274986507e-09 -1.00302144685154e-09 -5.84254933453926e-10 3.44297417405363e-09 3.21569838080897e-10 6.90566996330977e-10 8.59510477072798e-10 -1.03561360055043e-09 -3.05177963881466e-09 -7.89168957851479e-10 1.47402718968548e-09 -1.40460074993078e-09 -2.72065761360022e-09 6.32467668608511e-10 -5.78978136394267e-10 -2.12239513501217e-09 9.11273518982728e-10 1.62769050845031e-09 1.27947374938349e-09 -4.30354772980643e-09 8.71989301889219e-10 4.71826279827082e-10 6.2673343221371e-09 -3.157615560775e-09 -3.55654138098944e-09 -1.3496245256122e-09 4.27801025047208e-09 -8.00393840682738e-10 -1.4259563480621e-08 -2.55850847713713e-09 -9.72680534723386e-10 -8.33689685561126e-10
"R1020" -2.83451598724647e-09 6.98063335829565e-09 7.45822319281735e-09 -2.35000974039165e-09 -2.68250427417107e-09 -7.46770499053261e-09 8.91934557784881e-10 6.23284730844083e-10 2.95373422607525e-09 7.09205175701351e-10 4.13919526643083e-09 1.34261126301515e-09 2.20322000986996e-09 2.04614404097313e-08 5.09079337124932e-09 1.7265547263807e-09 -4.8518678229217e-08 -2.03793631239409e-08 9.53777467110393e-08 1.06618269106744e-09 -2.08700173360371e-08 -5.57168971557276e-09 3.30579242363755e-08 -1.52417163122771e-09 -3.54161758309424e-09 -2.03363186796334e-08 -1.97879370696106e-08 2.59613377288131e-09 -3.41162069647282e-08 5.8209501362773e-09 -9.84478686923905e-09 1.12930811718487e-09 8.86211628587264e-09 -9.8036432302657e-09 5.14429942802453e-10 -7.51157955163396e-09 -2.26889246569118e-09 1.82392813343874e-10 -1.76439703986065e-10 1.53218460607666e-09 2.15391742812134e-09 1.40261411392175e-09 1.45903012276014e-09 4.18200799171752e-10 -2.24950574352942e-09 -7.11631401024427e-10 2.0884377735638e-09 1.11060739137921e-10 -1.91628665920855e-09 4.73709640278805e-09 6.83635120358248e-10 -3.05170815025152e-09 -1.00821506531023e-09 -6.19558025009006e-10 4.24895170492095e-09 -1.11854523518031e-09 -4.46337666984747e-09 1.85200651660332e-10 -1.40199881189827e-09 7.9335387503797e-09 1.626913194905e-08 -6.45058019747353e-09 -7.01821000519582e-09 7.51036207593916e-10 1.58155537350871e-09 2.21873757806607e-09 3.59458522246083e-09 -5.17911265029187e-10
"R1021" -2.94865341840143e-09 -2.05713037860691e-09 -3.12391575178284e-09 -1.56108994567023e-08 7.84507384161634e-10 3.41502957443771e-09 -5.65187229046468e-09 -1.13786198736594e-09 -1.24884033518559e-08 -1.1563496918375e-08 1.37133751437093e-09 -1.44716964367537e-09 -4.23222819236982e-10 6.68731577365066e-09 8.31537628529326e-10 3.17905504879142e-09 -2.19615869993121e-09 -5.11027401514251e-10 1.06618269106726e-09 3.7531654896717e-08 -8.22481519237573e-10 -1.58099524897047e-09 5.81087249181677e-09 7.04110383824165e-09 1.77674995184969e-10 3.64868814065123e-09 1.01737550728763e-10 -6.23444480313545e-09 -3.22205098526899e-09 2.73795930978003e-09 -3.31068476746489e-10 -2.47725684678519e-09 -1.70689608404627e-09 2.54327349868112e-11 -7.91659020771765e-10 1.4344868418936e-09 -2.61004230937141e-09 -1.53986668377176e-08 -2.03292842873557e-09 4.54254177425517e-09 5.04928539204182e-10 -2.40228258133202e-09 -2.53744032362344e-09 3.50104056333805e-09 -1.95749233838361e-10 -6.8025568564926e-09 6.10201689662107e-11 3.13553626354268e-09 1.78411777830966e-09 -1.30632464516435e-08 2.74203838451055e-10 2.17020336825941e-09 -1.39423293794649e-09 -2.86840358444268e-10 -1.60080367604583e-09 1.10278967358948e-08 -1.89524725738906e-11 8.9912047846561e-09 6.29285189087226e-10 2.10741532343277e-09 -4.88218116077828e-10 1.29888734632587e-08 -3.29457063548562e-09 8.72091330951905e-10 4.26013487607882e-10 7.91774778719443e-10 7.6061461800131e-10 2.74926277627454e-10
"R1022" 2.24775219687958e-08 -6.49844322500912e-09 3.85051294317761e-08 3.86982023267043e-09 4.43537978328487e-09 5.90078927132731e-09 1.97461391151328e-08 -1.2221056026614e-08 -3.69018077128094e-09 -1.19036071787832e-09 -1.56698442802162e-09 -2.7733770553847e-09 7.93048841262008e-09 4.62777522771075e-09 -6.86447612891979e-09 -3.94662218133694e-08 1.0839820160525e-08 6.72568018403862e-09 -2.08700173360373e-08 -8.22481519237266e-10 2.97545546125512e-07 2.77288636634596e-08 -1.97613341069426e-07 9.55947379889731e-09 1.38491003180804e-09 -2.09809784393173e-08 3.72618851009605e-08 -6.12474074077798e-08 -1.40917180898087e-08 -6.40430176166066e-08 8.05949043671361e-09 5.98124001329692e-10 -1.32618717127896e-08 3.12433583535492e-09 -2.64014440123476e-09 1.59556636852609e-09 6.53922841716885e-09 4.16513218446011e-09 -2.43822685404627e-09 3.03672259657577e-09 3.5732956356894e-09 6.33757621767947e-09 4.99607099514449e-09 3.01576226446373e-09 8.05086800087236e-10 9.19166509192304e-10 -3.2078590190126e-09 -9.47042167900141e-09 -3.47247054803074e-09 2.91227258670347e-08 -8.90781534797492e-09 -2.05957152665456e-08 2.10355562202391e-08 -5.09088070423144e-09 -7.697204799097e-09 -3.54262402850994e-08 1.01314789433886e-08 2.59217578800209e-09 -4.86781434306082e-09 -8.25738805583149e-10 -9.43840050709799e-09 -1.67315941906371e-08 8.91424725896127e-09 -4.02200209340424e-09 -8.44059775303934e-09 7.63440392366793e-09 2.6242181252927e-10 5.25364437354808e-10
"R1023" 6.86786782142094e-09 7.05365919331153e-09 9.52745071488811e-09 2.05576814464591e-09 -9.16879498190567e-11 -1.57585977353111e-09 3.46045318915766e-09 5.94308724711927e-09 -3.54699354911671e-08 -1.06295874804201e-09 -5.48227344986031e-10 2.59939154440279e-09 3.51047435067591e-09 -6.19612354168618e-09 1.74695388634452e-09 -1.03782235061322e-08 8.75911883098506e-09 3.18594448451734e-09 -5.57168971557286e-09 -1.58099524897043e-09 2.77288636634598e-08 9.12734367224956e-08 -5.09200538158505e-08 6.7285560573306e-09 -7.16251965236053e-10 -3.5096203265459e-09 -1.41128942718995e-08 -1.01029020904179e-08 6.92528919360255e-09 -1.05004243847561e-08 4.89662013951108e-09 -4.98337694320742e-09 -1.03858864774197e-08 2.44153340742928e-09 8.71751056543582e-10 -9.33681973407628e-09 -3.52325046816544e-09 1.85027475518757e-09 1.66239929423332e-10 2.73229120245275e-10 -8.85154687820217e-09 1.97923594204395e-09 1.03648811708705e-08 8.66041753546374e-10 -2.78205643533874e-09 -6.00454429969179e-10 3.35044652317466e-10 2.63330164490639e-09 -8.01606113934325e-10 4.05945746736253e-08 -2.09709577294145e-09 -5.56726079783418e-09 3.6242915689541e-11 7.15998456714217e-10 -2.00887263349414e-11 -1.15891180179018e-07 2.73109103032698e-08 2.06531230609241e-08 -1.94863854407772e-09 -9.37187083340469e-09 4.14069219816691e-08 -1.94797762222584e-08 -4.85405774941235e-09 4.19291055754927e-09 -2.47058163484353e-09 -2.7016357937351e-09 -4.61443320146767e-09 8.70005329628727e-09
"R1024" -6.08990765394417e-09 1.21340091614466e-08 -1.08234717269735e-07 -7.89598981680686e-09 -4.83038591275676e-09 -5.49753519264046e-09 1.23499279045659e-08 5.18166154606809e-09 2.25406627532104e-08 -4.38840587707611e-09 4.46748178905181e-09 7.47265598220129e-10 3.57110204191783e-09 -1.26926449527682e-09 6.80213364452487e-09 1.36477129125876e-08 -2.57552155951921e-08 -7.97211170186072e-09 3.30579242363761e-08 5.81087249181684e-09 -1.97613341069425e-07 -5.09200538158506e-08 2.94831101896511e-07 -7.90600497733642e-09 -6.74135840866445e-09 4.0111887519056e-08 -3.21065345742249e-08 2.37715933541845e-08 1.28639551081566e-08 -1.08407601472592e-08 -6.62829320810662e-09 3.16460558470183e-09 7.15979158048793e-09 -2.78732866974645e-08 1.28690232947483e-09 -3.06011741741377e-09 -4.76240450545249e-09 -6.32948866515951e-09 2.62929342322379e-09 5.25102109080444e-10 2.96425080733052e-10 -4.40615160832777e-09 -8.63024163670879e-09 -1.08572200386866e-09 -1.39260886960194e-09 -1.13352773430846e-09 -3.98284529165304e-09 5.41171957968361e-09 -1.34075142665387e-10 -1.33354637877244e-08 4.61847548149748e-09 1.33383004642283e-08 -1.03376794400445e-08 4.91028566914228e-09 6.98904467206943e-09 4.42645524563212e-08 -1.32890972554304e-08 -6.36213665873113e-10 5.52303522570024e-09 -3.9352892086473e-09 -7.09104704814193e-10 5.31508571976636e-09 -7.22365241723597e-09 -1.44703283233557e-09 6.06304740152912e-09 -4.02908196788617e-09 1.94472262007783e-09 2.15450716080142e-09
"R1025" -3.33652723698642e-09 -6.03731748198744e-09 -1.99069385330692e-09 -1.49290918813148e-08 -8.79835814601853e-10 2.69539286068463e-09 2.75687711178599e-09 1.60488177635038e-09 -3.68524519851633e-08 2.7012318018474e-09 -6.24662741170703e-10 -3.56229369835342e-09 -5.15035843596235e-10 -1.30284248172199e-09 5.31645289914488e-10 2.12347852236699e-09 3.39087426753506e-10 6.67386382964605e-10 -1.52417163122789e-09 7.04110383824139e-09 9.55947379889678e-09 6.72855605733089e-09 -7.90600497733575e-09 6.69257190939636e-08 5.09979989022189e-10 1.39676437562827e-09 3.10995061973769e-09 -6.32661790645732e-08 -6.86142549264013e-09 1.0808800846073e-08 3.0865053284929e-09 7.45495136630847e-11 2.44820708847147e-09 5.22852290139474e-09 1.6682442640756e-09 4.95447515079319e-09 7.75901418200466e-09 1.81699840107469e-08 2.04413568799179e-09 3.03702352606047e-09 5.28643899359484e-10 6.41573424585324e-10 2.2588221068254e-08 2.74151973450654e-09 -3.18036086691134e-09 -4.79828031811099e-10 4.01805809244763e-09 -7.74493431421116e-10 -6.26500672331194e-09 1.71684845457574e-08 3.13446454957586e-09 5.91011029013862e-10 -4.68948343199454e-09 -4.04529340345396e-09 1.03242153856662e-08 -1.22841925640667e-08 -1.19437470898641e-08 -2.97127728987943e-08 -4.42682275981767e-09 -2.32110379416631e-09 -3.77455594665832e-09 -2.60421314959157e-08 -4.0699650539473e-09 -1.84865236557648e-09 -7.08503490981021e-10 -2.03143505970501e-09 2.84906865879776e-10 2.39920284285536e-09
"R1026" 1.81012522613553e-09 -2.606280874565e-09 7.42830347113681e-09 -6.63396326536499e-10 3.952166884203e-10 2.70136293883127e-09 -4.60775950255835e-10 -1.32297094658084e-09 -2.92840981455731e-09 -7.31795091696392e-10 6.75937060303518e-09 -1.15391542235672e-09 -1.6920260840332e-08 -5.57804224342678e-09 3.53754897117118e-10 2.62217568547626e-10 -1.78904478986598e-09 -4.27009042659801e-09 -3.54161758309425e-09 1.77674995185025e-10 1.38491003180746e-09 -7.16251965236114e-10 -6.74135840866483e-09 5.09979989022021e-10 3.51433767792689e-08 -1.62548488976664e-08 8.64777666043221e-10 1.41303696400119e-09 3.82287376858616e-09 9.59979983328035e-10 4.9412629523741e-09 2.72574733156235e-09 -3.73805871621035e-09 7.48685864417286e-09 1.26769920367812e-10 1.84600636515805e-09 -4.56801287683523e-09 7.00962347293873e-10 -6.31454135697102e-10 -3.98924781463152e-09 -1.11102845490203e-09 -1.00507616490057e-09 1.28165454416118e-09 1.11267987706414e-09 2.41815701617745e-08 -9.79318337892078e-10 -1.96476872420814e-08 3.41660710036499e-09 4.81263056869435e-09 -1.21825076656926e-09 -1.40756318456003e-09 -4.96710637005078e-09 -4.35693491432975e-09 3.78133749928989e-10 -5.58924184588735e-09 1.80217244109891e-09 4.06812094236619e-09 6.8788986690358e-10 -8.47091949977195e-09 -5.20243046530749e-09 2.82924381933738e-09 -1.97449842220264e-09 -3.41155024945019e-09 2.30290924843933e-09 -6.99814028904259e-09 2.21630497815502e-09 -6.19718621987585e-10 2.77883915310933e-09
"R1027" 4.911324282141e-09 -5.86543870754776e-09 -5.75821572843419e-08 3.49285993379478e-10 -6.75818320461826e-09 -7.32432266053668e-09 4.18206028047512e-09 1.23878675155015e-09 -5.56765886402555e-09 1.89944592752771e-09 1.20389256890129e-09 -1.36484218175134e-09 -1.31343685634403e-08 -1.84871657862882e-08 1.21484800363718e-08 4.96008056473545e-09 -3.98556839775034e-08 -1.90082849689946e-08 -2.03363186796372e-08 3.6486881406513e-09 -2.09809784393177e-08 -3.5096203265465e-09 4.01118875190558e-08 1.39676437562863e-09 -1.62548488976667e-08 2.31909595573245e-07 -2.38902909967081e-08 2.17519010316852e-09 2.8708953587381e-08 -1.65152548272234e-08 -2.53921983685505e-09 4.44428573860475e-09 -3.2245426637238e-09 6.53256253339307e-10 3.24518648104569e-10 1.27808160020862e-08 8.42204862375744e-09 -1.84686346388304e-09 2.54479783769202e-09 1.49792922048253e-09 -4.90327281391677e-09 -2.30573977214516e-10 -4.01690993073707e-09 1.33569264737873e-09 -1.49679919637243e-08 1.04961025021304e-09 8.68994652410496e-09 -4.25801704830536e-09 -1.75181609855744e-09 -1.58010725255277e-08 -1.31887791948031e-09 5.38651219864177e-11 1.08779759693399e-08 -6.48307120468003e-10 -3.30095728003123e-09 2.5009373269777e-08 -4.59260527214826e-09 1.48840695614026e-09 1.85811986799628e-09 -1.60367655687791e-08 -2.59261811957385e-08 5.23410532811858e-09 6.18325168170724e-10 7.40234122744875e-10 1.05669494265722e-08 -1.8677044388605e-10 -3.60808795946283e-10 3.6543137396168e-09
"R1028" 1.34022693297364e-09 -3.05552413678143e-08 -1.27090968830656e-08 2.00965243326185e-09 3.35012527316503e-09 4.4643159104057e-09 -4.25208826738307e-10 -5.70461937713521e-09 1.59564235549499e-09 1.6221362999058e-09 -4.13285585855476e-09 -1.69926250326827e-09 3.83264049182656e-09 4.33098004399062e-09 -6.88247051729548e-09 -1.26643273852206e-08 1.28447628698255e-08 5.51114993127554e-09 -1.97879370696092e-08 1.01737550729077e-10 3.72618851009601e-08 -1.41128942718998e-08 -3.21065345742235e-08 3.10995061973796e-09 8.64777666043135e-10 -2.38902909967111e-08 1.33782695549711e-07 -7.47188963312267e-09 -4.10998276182273e-09 -4.06454322081545e-09 -1.30087832963525e-08 -2.08429104463243e-09 1.51019875786562e-09 9.50747210654922e-09 7.3473775114494e-10 2.04004870930205e-08 1.7555180937315e-08 -3.25342570663313e-10 -1.06111423200146e-09 -1.10019541387222e-09 4.69575026981493e-09 -1.28858006490085e-09 -6.33013905658671e-11 -6.24688618286556e-10 -2.11917327838776e-09 1.21528179772903e-09 1.06592602686737e-09 -1.93521797358585e-09 1.6268168256101e-09 -1.16599775357914e-08 -5.55584588606759e-09 4.93087253032572e-10 6.09714422019099e-09 -2.82581697393783e-09 1.10557653748738e-08 2.45469201461391e-08 -2.01922896519025e-09 -3.07131225720106e-09 7.00867919749137e-09 4.84106834924158e-09 -8.98861791118304e-08 6.3481990091031e-10 2.32231520685921e-09 -9.7398463667298e-09 2.323290317293e-09 9.85048075777708e-10 7.60512617923627e-10 4.30763452713409e-10
"R1029" 3.6179353667259e-09 4.56624132827450e-09 -3.2592260860186e-10 4.34004609434775e-09 1.53472168829193e-10 -5.52113819100153e-09 -2.23933770915273e-08 -6.60465874730028e-09 3.67266355508811e-08 4.64289050283099e-10 3.69531199646561e-10 4.9958593635622e-10 -1.30346574458997e-09 1.32273563936377e-08 1.6887149086501e-09 -2.25943778460312e-10 3.37714657503574e-09 -6.05087109933158e-10 2.59613377288048e-09 -6.23444480313561e-09 -6.12474074077796e-08 -1.0102902090418e-08 2.37715933541827e-08 -6.32661790645707e-08 1.41303696400216e-09 2.17519010316786e-09 -7.47188963312165e-09 1.62530806882275e-07 5.77739328587776e-09 -1.41058938658529e-08 8.56586610330771e-10 -3.66150452072891e-11 5.45781063308858e-09 -4.89052499033324e-09 -2.15804336420502e-09 -2.6753210454285e-09 -4.48834898624885e-09 -2.27567471319202e-08 -9.65767458864826e-10 -1.03536535980692e-09 -1.84038817068259e-09 -3.78365519931595e-09 -1.78167700773429e-08 -9.63775011655124e-09 4.89561629056939e-09 -6.2137406224316e-10 -4.56665821219366e-09 2.04248034562849e-09 4.52224268849962e-09 -7.93559581872583e-09 -2.83225157846404e-09 1.44862322378214e-09 1.42283389052562e-09 1.55688372977708e-08 -9.58671637860749e-09 1.17706436935655e-08 7.26646423595482e-09 4.88456788721542e-09 5.29373320457228e-09 6.58830575011619e-09 2.68533613879549e-09 6.01021065818873e-10 4.71093987638829e-09 5.82600257381937e-09 -3.82337911291564e-09 1.57103335707656e-09 -6.18539544099426e-10 -3.8362120427958e-09
"R1030" 4.67487709377797e-09 2.76106378063698e-09 -2.68049050968256e-09 1.13292979364514e-09 -6.80603865946318e-09 9.5857568694847e-09 8.19850302164325e-09 2.48427527115299e-08 5.62867592937846e-09 -2.65584534519156e-09 1.01049807523112e-08 -3.18457306506809e-09 1.01459509521871e-10 -1.59092463797736e-07 1.05072208263188e-08 5.00015965678895e-09 -9.1872717631179e-09 -2.96511144238901e-09 -3.41162069647275e-08 -3.22205098526893e-09 -1.40917180898094e-08 6.9252891936023e-09 1.28639551081562e-08 -6.86142549263999e-09 3.82287376858612e-09 2.87089535873812e-08 -4.10998276182338e-09 5.77739328587762e-09 2.96205805630724e-07 -2.90937669902631e-08 2.02247284241971e-09 -2.0027253879467e-09 -7.08748229238042e-08 -6.2134781431271e-08 2.34992823279974e-09 1.02505200155505e-08 -2.51810593115855e-09 7.42622692446644e-09 -1.4059493724344e-09 -1.11748133982511e-08 -4.06169581132518e-09 7.70913442644359e-09 -8.7413587453658e-09 3.20465635271976e-09 1.34691331964351e-09 9.54810013439942e-09 -1.34008069163796e-08 -1.30356850492573e-08 7.31447604382452e-09 -2.50802981132769e-08 -6.3606009814015e-09 3.67101629550103e-09 1.28620973689034e-09 -7.53174701622025e-09 5.39619562296572e-09 1.51557696229948e-08 4.94584732073168e-09 3.83204057870971e-09 5.04451459030194e-09 1.92935393654218e-09 -1.59352511720874e-08 1.371539883876e-08 1.19908263904342e-08 -9.07565443911211e-09 7.64833796824809e-10 -9.71505901483965e-10 -2.16986116628151e-09 2.82977028339943e-09
"R1031" -2.83633460721247e-08 -2.1897383654803e-09 1.14033349184608e-08 1.26148510325607e-09 -2.88157281164246e-10 1.01386812760916e-08 -6.08645045139859e-08 1.8842327844653e-08 -3.09274105959286e-09 6.52292863533863e-09 -2.98669267548418e-09 -1.36221390519616e-09 -2.22242397188063e-09 -7.1145714016742e-09 -1.11350997676033e-09 1.15392522845525e-08 -3.04963175610687e-09 1.17341765650425e-09 5.82095013627641e-09 2.73795930977961e-09 -6.40430176166057e-08 -1.05004243847561e-08 -1.08407601472598e-08 1.08088008460729e-08 9.599799833285e-10 -1.65152548272233e-08 -4.06454322081412e-09 -1.41058938658518e-08 -2.90937669902629e-08 1.48901851290133e-07 -3.46203043891417e-09 -1.66769752463206e-09 -5.24736849415061e-09 1.47494754961614e-08 4.80909124988863e-10 4.71263807909921e-09 -2.75038677324331e-09 1.07181826476125e-08 6.68746875560815e-10 1.08481045929968e-09 -1.82586996559966e-09 -1.17274678499573e-09 4.22074571038212e-10 2.85674763771457e-09 2.95637074507783e-10 -2.00780295927126e-09 1.24148408633602e-09 3.66702519959186e-09 7.34747855064389e-10 -7.62906335962769e-09 2.56009675200745e-09 6.4764468235856e-09 -7.81964625141636e-09 -7.12999865819638e-09 1.742403125666e-09 1.36666774645531e-08 -4.23753948964301e-09 -5.22689748022759e-09 1.38957374200934e-10 1.69837243660795e-09 -3.69421586928057e-09 1.04592481470871e-09 -1.1294317666871e-08 2.79231766522523e-09 6.76562820488751e-09 -4.1455072242142e-09 2.31382856579431e-09 1.48114955767996e-09
"R1032" 1.77709582413513e-09 2.30943667327963e-09 1.54852949426039e-09 3.38839775687209e-10 2.65280490611735e-09 4.53321433474786e-09 4.60519940945314e-10 -1.77935164399074e-09 -5.58175974826297e-09 -2.93209378746119e-09 -1.41200389643017e-08 5.97127999159377e-10 1.31439303914537e-08 -2.72739280280365e-09 -5.7065844825418e-09 6.99395248678114e-10 3.92689954669695e-09 1.21421954472956e-08 -9.84478686923996e-09 -3.31068476746271e-10 8.05949043671338e-09 4.89662013951079e-09 -6.62829320810743e-09 3.08650532849262e-09 4.94126295237437e-09 -2.53921983685477e-09 -1.30087832963529e-08 8.56586610331267e-10 2.0224728424197e-09 -3.46203043891378e-09 1.188186598486e-07 2.48276576141049e-10 -1.98028338840818e-09 3.07290475144e-09 -1.97053843079759e-09 -2.90308030998283e-09 4.05787937473247e-10 -1.86376028018272e-09 2.70329211097664e-09 5.97992735835937e-09 5.80416951214094e-10 -4.63519402429489e-09 5.32531668194036e-09 -4.03254828473685e-12 3.55791918534485e-08 -3.84142929328782e-09 -9.61619121196284e-09 7.83678448808701e-10 -3.59414880319329e-09 5.7014830275458e-09 -2.29514185073761e-10 -2.56813169415184e-08 2.73987581791965e-09 3.19489255055782e-09 -4.89704463282273e-09 -8.85086433852106e-09 3.64365761652599e-09 8.59968053232435e-10 -2.44404432294657e-09 -1.15166995223791e-08 1.07363750267465e-08 -1.8791494628666e-08 8.59389551242638e-09 5.60383140766317e-09 -1.12725780085704e-07 -4.16821080168227e-09 -3.41314609036457e-10 -1.03481166136288e-08
"R1033" 1.10994954185399e-09 2.54196956743487e-09 -9.19655275565279e-10 1.61659004693779e-09 -2.83238543166189e-09 8.67473396627336e-10 4.20480341735204e-09 2.22705782865307e-09 -1.73940009668016e-09 -9.80231712018758e-10 -3.31250265197748e-09 4.14209013163189e-10 -1.06807524262651e-08 -1.3807539402095e-08 2.07946706091064e-09 5.16922299153083e-10 -1.69496849894613e-09 6.82655830465309e-11 1.1293081171847e-09 -2.47725684678534e-09 5.9812400132993e-10 -4.98337694320743e-09 3.1646055847018e-09 7.45495136630478e-11 2.72574733156236e-09 4.44428573860498e-09 -2.08429104463221e-09 -3.66150452071831e-11 -2.00272538794667e-09 -1.66769752463226e-09 2.48276576140773e-10 1.24944141728641e-08 2.38819659699370e-09 7.03359687437865e-10 2.04905608992603e-10 -1.51221391508161e-09 -2.36068029962105e-09 -9.24426122603923e-10 1.62474100869875e-09 1.70913206036115e-09 -7.18089945468611e-10 -1.01752188172265e-09 1.58159714463195e-09 -9.92711284465546e-11 3.51450400938291e-10 -1.22421024724161e-09 4.70497582867757e-09 5.62254025869002e-10 -1.21760334198158e-09 -1.37080717975536e-09 3.51419964716286e-09 -1.08584202216692e-09 -1.8628385594149e-09 1.39659881286257e-09 -8.01657250655436e-09 4.70530891023565e-09 5.1187528340156e-09 -3.22436943799548e-10 -9.9836820276194e-10 -1.16626335885344e-08 7.51344850399049e-10 -4.15294538080559e-10 -1.36736545903179e-09 2.82228782455139e-09 2.4316256862122e-09 -8.1839287399295e-10 -7.39121316481335e-11 -2.04920274326917e-09
"R1034" -1.33824593093973e-08 1.0950647724291e-09 -2.65270360325871e-09 -9.20690472296553e-10 -1.06994892350278e-09 -7.41840912376195e-09 6.76960980722309e-09 -1.38372323957568e-08 -6.66689945296817e-09 1.18155614910169e-09 -9.54364536885575e-10 4.45183243439116e-09 1.69330985045364e-10 4.82980309547579e-08 -5.6312542587052e-10 4.36367941384626e-09 8.3378450653792e-09 8.98942924607084e-11 8.86211628587298e-09 -1.7068960840463e-09 -1.32618717127907e-08 -1.03858864774196e-08 7.1597915804878e-09 2.4482070884716e-09 -3.73805871621e-09 -3.22454266372404e-09 1.51019875786536e-09 5.45781063308906e-09 -7.08748229238048e-08 -5.24736849415073e-09 -1.98028338840877e-09 2.38819659699353e-09 3.86809561137013e-08 7.37631190663071e-09 1.67765269580681e-11 -4.0871655359215e-09 1.90709151474706e-09 -2.79766803404627e-09 1.68405617092369e-09 2.21873509084328e-09 7.33264432481295e-10 -5.04988609822456e-09 4.70237635652893e-09 -9.39086437708086e-10 -4.28015543991098e-11 -3.13925583074303e-09 3.90898117285309e-09 6.95395258884239e-09 -2.01660734534829e-09 1.90531264606025e-09 3.5193676804066e-09 -3.33850194582144e-10 -2.75921057069767e-10 3.78500517881109e-09 -2.57221005823322e-09 5.86481809675181e-09 -3.3091285100524e-09 -1.61581476170861e-09 -1.78642689847831e-09 -2.41903128610101e-09 1.08264415385567e-09 -1.23369570212597e-09 -5.08279432571805e-09 2.36455513724138e-09 1.63684641664918e-09 -7.18943388683966e-10 1.13046239478426e-09 -1.94711084363718e-09
"R1035" 6.5693292706154e-09 -1.18246308503127e-08 5.28848002739964e-09 4.74236350587319e-09 1.09010323102356e-08 1.15809326901149e-08 -2.94190623511119e-09 -1.35445063309787e-08 -5.42998628114221e-09 -4.41538614077749e-09 -4.269442088173e-09 -4.30134440938701e-09 -2.78180746116896e-08 1.54239504631753e-08 -1.26022036456512e-08 5.87430694143106e-10 -9.72002985709952e-09 -2.79275202722853e-09 -9.80364323026567e-09 2.54327349868231e-11 3.124335835355e-09 2.44153340742904e-09 -2.78732866974635e-08 5.22852290139531e-09 7.48685864417315e-09 6.53256253338762e-10 9.50747210654891e-09 -4.89052499033345e-09 -6.21347814312706e-08 1.47494754961613e-08 3.07290475143987e-09 7.03359687437676e-10 7.37631190663098e-09 6.32484741343474e-08 -4.52929869539661e-10 2.16666180480806e-10 4.15634462216628e-09 -2.51613614525014e-09 6.14599288672461e-10 -8.74005531844812e-10 1.05983952972049e-09 -2.66878568800792e-09 -1.45370393443993e-09 -1.71974412611678e-09 3.57518515844975e-09 7.44827437694585e-10 1.39054928942745e-08 5.67655875134452e-09 1.76849584761843e-09 3.62677979207015e-09 5.70139770885856e-09 5.6980166633329e-09 -9.37094447328734e-09 1.28118451079724e-09 -2.34132486953304e-09 -1.85434819099136e-09 -7.23268893758166e-10 2.47327518802884e-10 -1.59371419504198e-09 3.32811739250768e-09 1.30150977625063e-09 1.04762949063447e-10 -4.59430385511994e-09 3.82280198359519e-09 6.66521410018612e-10 -1.0306040604997e-09 1.45180540055497e-09 -5.01817305718118e-09
"R2001" -7.55028215286028e-10 -2.31176317954781e-09 2.20657071273299e-09 -8.30273631542964e-10 -8.03948287067257e-10 1.69703502506555e-09 -1.30837854211294e-10 3.44063580584897e-10 5.00135226859173e-10 -3.44163998087286e-10 1.51110567202764e-09 -1.04241363253604e-09 5.60459141605602e-10 -1.66698560541397e-09 -1.89564713736277e-10 -1.02543958609219e-10 -2.04560555070774e-09 -9.23277387370698e-10 5.14429942802247e-10 -7.91659020771739e-10 -2.64014440123535e-09 8.71751056543533e-10 1.28690232947455e-09 1.6682442640757e-09 1.26769920367866e-10 3.24518648103712e-10 7.34737751145994e-10 -2.15804336420475e-09 2.34992823279961e-09 4.8090912498842e-10 -1.97053843079768e-09 2.0490560899254e-10 1.67765269579654e-11 -4.52929869539438e-10 2.7635190807317e-08 1.09668978260692e-09 -5.61717673818894e-09 2.00207671504624e-09 3.78285635717392e-09 -8.6502281299519e-09 -2.66246971084808e-09 -2.95349223491923e-09 8.33785257691001e-10 2.9627609188157e-09 1.1353352239233e-09 2.91936830378765e-09 -4.00507568267701e-09 2.79183356606745e-09 -1.14764034962821e-10 -4.36044624293245e-09 3.24196492558444e-09 5.77933186829389e-09 -7.911992140214e-09 -2.35059739301855e-09 2.03929903655813e-08 8.13972100647696e-10 -1.22205156469214e-09 -1.59856577285697e-09 -1.46160708718539e-09 -7.40256340673088e-10 5.03420081660312e-09 3.5170697554164e-09 -2.10835689132684e-08 -2.5639172397336e-08 1.83239360769403e-09 -5.10891150001784e-10 2.66952640792833e-09 8.74694670160181e-09
"R2002" 8.08735192565933e-10 -2.89813340603683e-08 -2.41234241177683e-09 -2.48789450206656e-09 -1.756657524469e-09 1.51330127885342e-09 -5.42893292579027e-09 -1.25834654522037e-09 3.69800267969233e-09 2.92346297608564e-09 -2.16225719750326e-09 -2.00268261681099e-09 3.95991240177588e-09 -3.65395134530918e-09 3.80176001571547e-10 -1.16583499792254e-09 1.1939109535192e-10 1.22669860342476e-09 -7.51157955163463e-09 1.43448684189375e-09 1.59556636852585e-09 -9.33681973407616e-09 -3.06011741741411e-09 4.95447515079324e-09 1.84600636515844e-09 1.27808160020858e-08 2.04004870930211e-08 -2.67532104542859e-09 1.02505200155506e-08 4.71263807909896e-09 -2.90308030998285e-09 -1.5122139150818e-09 -4.08716553592121e-09 2.16666180480895e-10 1.09668978260719e-09 5.87778445603192e-08 9.86593039773451e-09 2.91746641587368e-09 -2.88207618326961e-09 -1.09349698386583e-09 3.80742500333763e-09 -4.05198163474598e-10 -4.00346848232159e-09 -2.41613248312661e-11 -2.12587360638463e-08 1.12823836899976e-09 1.24208359592823e-08 -3.83263575914808e-09 1.53986485696676e-09 -5.81693186117849e-09 -6.36183946786795e-09 7.3320590808585e-09 9.08431268501955e-09 -1.14215283510946e-09 1.2759132219933e-08 2.01496394739517e-08 -1.25755681888947e-09 -6.62166162810152e-09 -1.76646289808846e-08 8.07596524069533e-09 -7.12833413034564e-08 3.60425448083692e-09 1.0710221494323e-08 -4.89825362277762e-09 3.24206603917417e-09 6.37878550500156e-09 -1.28945752213165e-09 -5.46533530742865e-09
"R2003" -8.70873988597511e-10 -9.69328678769797e-09 -1.4321218122502e-10 -1.17933158161701e-09 2.64348648804592e-09 6.25415707555731e-09 -8.92250434221145e-11 -5.43924820984651e-09 1.82545712057671e-09 -5.99139378737958e-10 -9.2467065134556e-09 -3.63530310903073e-09 1.22330060281034e-08 4.29405367540792e-09 -6.00037650259575e-09 -7.25402940126385e-09 9.27562329507689e-10 1.91228274986493e-09 -2.26889246569238e-09 -2.61004230937108e-09 6.53922841717007e-09 -3.52325046816459e-09 -4.76240450545182e-09 7.75901418200544e-09 -4.5680128768344e-09 8.42204862375786e-09 1.75551809373165e-08 -4.48834898624645e-09 -2.5181059311578e-09 -2.75038677324497e-09 4.05787937473556e-10 -2.3606802996211e-09 1.90709151474714e-09 4.15634462216634e-09 -5.61717673818772e-09 9.86593039773591e-09 1.59977624171063e-07 4.37609858843751e-09 -9.47636328434389e-10 2.63730098129894e-09 3.71070565950799e-09 -2.12191070973655e-10 -8.27461052618926e-10 -3.83214580626746e-09 1.67569793465552e-09 1.91195213073375e-09 -6.84289443557284e-09 -3.01301105689052e-10 2.19896581994699e-10 4.30090723819833e-08 1.82101614764898e-08 1.17404092840133e-08 -1.06728436526201e-08 7.59247637864959e-10 2.23317004113249e-08 -4.13246874017938e-09 -1.12311403670058e-07 -1.67270649702353e-08 2.65433210189379e-08 -4.19662605331779e-08 -1.03631750953619e-07 2.48394187047539e-09 5.95146289955289e-09 1.01309928930904e-09 7.18783769380178e-09 1.48306736284243e-09 4.16788363620954e-09 -1.72637206870998e-08
"R2005" 8.90104254277728e-10 -5.23674818934138e-10 6.11234064402503e-09 -3.76803942336589e-08 1.28384203392321e-09 -3.41223505298217e-09 -6.39180489085807e-09 -8.14646914886571e-10 -5.8375385798875e-09 7.79689885422609e-09 3.22308392921596e-09 5.05180986560264e-09 -2.71105429662832e-09 -2.17904610512616e-09 6.77625070274414e-10 -2.78429579140175e-11 -1.11881605344607e-09 -1.00302144685144e-09 1.82392813344145e-10 -1.53986668377176e-08 4.1651321844603e-09 1.85027475518758e-09 -6.32948866515991e-09 1.81699840107466e-08 7.009623472939e-10 -1.84686346388251e-09 -3.25342570663685e-10 -2.27567471319202e-08 7.42622692446648e-09 1.07181826476123e-08 -1.86376028018256e-09 -9.2442612260395e-10 -2.79766803404622e-09 -2.51613614525026e-09 2.00207671504608e-09 2.91746641587356e-09 4.37609858843724e-09 9.87633739934409e-08 3.65184019058145e-09 -1.35835985908374e-08 4.03588591318706e-09 4.58507890331719e-09 -7.20542114391261e-09 1.66020431184518e-08 4.77648059894115e-09 2.31871293320564e-08 -2.6704143117463e-09 -4.8776108612607e-09 1.91503581023735e-10 8.07888248404366e-09 -2.80658765091118e-10 -2.5533530220762e-09 -1.01624248074568e-09 -5.43278647420816e-08 1.19767786630863e-08 -7.85206170538674e-10 -9.57508560328265e-09 -6.91434664916333e-09 -4.64381293937351e-10 2.93698729832598e-10 -1.12582336353495e-08 -2.94851090656316e-08 2.68863741441221e-09 -4.60522625353118e-09 8.09811176030026e-10 -3.30794912256357e-09 -8.81853281932909e-10 1.74595869146851e-09
"R2006" -4.21580220418729e-10 9.69855918671066e-10 -2.59726154834946e-09 3.28847594454207e-10 -9.12310410032796e-09 -2.07497301783752e-09 -2.42530829910438e-10 5.50161255709455e-09 -4.1428520970149e-09 2.7564107711849e-09 -7.94917393207324e-10 -1.16846371365111e-09 5.05224850735616e-09 -5.9175951294263e-09 5.49373065427227e-09 1.42424837424518e-09 6.48465489297884e-10 -5.84254933453998e-10 -1.76439703986174e-10 -2.03292842873551e-09 -2.43822685404625e-09 1.6623992942334e-10 2.62929342322384e-09 2.04413568799157e-09 -6.31454135697097e-10 2.54479783769197e-09 -1.06111423200127e-09 -9.65767458865142e-10 -1.40594937243434e-09 6.68746875560801e-10 2.70329211097664e-09 1.62474100869877e-09 1.68405617092373e-09 6.14599288672699e-10 3.78285635717384e-09 -2.88207618326982e-09 -9.476363284341e-10 3.65184019058149e-09 2.56115383247539e-08 3.842911334662e-09 3.40448895129086e-09 -7.0560653761746e-09 5.25361441871995e-09 -1.81598987704339e-09 1.18740080016492e-08 7.55675765233165e-09 -1.18240626205909e-08 -1.00568036591959e-09 -1.5616201704595e-08 -1.39295370390957e-09 1.80059317934854e-09 1.53896435312599e-08 -1.14408931791454e-08 -5.70749564936063e-09 2.28287445087261e-09 -1.1598392659726e-09 3.01070226926902e-10 -1.51276674147056e-09 4.54798724498001e-09 -4.56299166939712e-10 4.48087311372683e-09 -2.26873837916547e-09 3.55569591996519e-09 -3.93633862470086e-09 -1.12938824493237e-09 -2.34586257997862e-08 -1.04592368827358e-09 6.82830834057878e-10
"R2007" -2.44723947724532e-09 2.1343871742225e-09 -1.47432861075611e-09 2.11021294887624e-09 -1.7787316049204e-09 -7.87586526306998e-09 -2.25054657251099e-09 -2.79649954544127e-10 -2.78828379143837e-09 -8.17045513447319e-10 -1.04056313036179e-08 3.40793759656516e-09 1.98132341540169e-08 4.97141796912481e-09 5.0940329636895e-09 -2.78647791244127e-10 2.32452679303538e-09 3.44297417405334e-09 1.5321846060769e-09 4.54254177425515e-09 3.03672259657633e-09 2.73229120245234e-10 5.25102109080239e-10 3.03702352606048e-09 -3.9892478146317e-09 1.49792922048296e-09 -1.1001954138722e-09 -1.03536535980732e-09 -1.11748133982512e-08 1.08481045929921e-09 5.97992735835936e-09 1.70913206036098e-09 2.21873509084347e-09 -8.74005531844813e-10 -8.65022812995207e-09 -1.09349698386594e-09 2.63730098129959e-09 -1.3583598590837e-08 3.84291133466166e-09 6.90581936485132e-08 -8.31980524291369e-09 -2.52410892744469e-08 8.4473615983225e-09 -9.44323253476842e-09 -7.70117023358886e-09 -1.67470303568721e-08 1.96778272619912e-09 4.10063423539091e-09 -3.20954793171727e-08 7.64560193829398e-09 -1.08659935997584e-09 5.62693684249627e-09 -3.45032848944108e-10 1.47747451108083e-08 -3.29106774664756e-09 -5.95453814083692e-09 -2.76558608157238e-09 -7.09303121161858e-09 2.93669600904128e-09 9.40321492229465e-09 -4.26130584687943e-10 -1.58141540991455e-09 4.47726881651833e-09 9.74976995363589e-09 -8.48963668666816e-09 -4.96896411767044e-09 -1.35242545359023e-09 -1.56715628574843e-09
"R2008" 7.32158808858661e-10 -4.00770098783105e-09 -8.26400212797183e-10 3.84717866620614e-09 -2.87927520851128e-09 4.21043339705612e-10 3.74262583813525e-10 2.22934045915576e-09 4.29404503525812e-09 2.25014229041023e-09 -2.29314339758339e-09 -3.43814038951343e-09 5.15225110663913e-09 -1.22011781773233e-09 1.24196573992127e-09 -1.17524234654008e-09 1.89857934087833e-09 3.21569838080039e-10 2.15391742812141e-09 5.04928539204191e-10 3.57329563568945e-09 -8.85154687820259e-09 2.96425080733175e-10 5.28643899359617e-10 -1.11102845490247e-09 -4.9032728139163e-09 4.69575026981506e-09 -1.84038817068249e-09 -4.06169581132445e-09 -1.82586996559968e-09 5.80416951214954e-10 -7.18089945468707e-10 7.33264432481058e-10 1.05983952972075e-09 -2.6624697108487e-09 3.80742500333721e-09 3.71070565950841e-09 4.03588591318713e-09 3.40448895129105e-09 -8.31980524291474e-09 1.0109845306294e-07 7.31945495307063e-10 -3.91435740985137e-09 -2.58129172028987e-08 4.23412700152515e-09 6.33319763193763e-09 -3.81760071497934e-09 -1.31870835837222e-08 -1.0944070548459e-10 -1.23202904200333e-08 -5.48717824745862e-10 -4.61363634172213e-09 1.79088551997135e-09 -6.50487453376053e-09 2.66141546713038e-08 2.22499998110867e-08 -1.0790317920609e-08 -4.89434693293103e-09 3.09754437490819e-09 -1.18297532117191e-08 -1.15401953305947e-08 -2.20225863742169e-08 1.42181316722159e-08 -5.01861283075947e-08 -7.56597628566356e-10 -1.21133868500262e-09 3.99489046584446e-09 -3.96972433042457e-09
"R2009" 1.02129891142137e-09 -2.97736750228682e-10 3.19160084228916e-09 -1.32514784789592e-09 1.20176534656771e-09 -3.45967658192591e-09 3.48647272184129e-09 -1.36676310380697e-09 5.99367786155958e-10 3.91755839505384e-10 1.37865026596989e-09 4.94593595347991e-10 -5.47257081773828e-09 -3.18605109304629e-09 3.32092838439529e-09 -6.44335459865656e-10 -5.16000360391491e-10 6.90566996330938e-10 1.40261411392153e-09 -2.4022825813318e-09 6.33757621767829e-09 1.97923594204386e-09 -4.40615160832805e-09 6.41573424585721e-10 -1.00507616490022e-09 -2.30573977212024e-10 -1.28858006490244e-09 -3.7836551993163e-09 7.70913442644323e-09 -1.17274678499575e-09 -4.63519402429446e-09 -1.01752188172257e-09 -5.04988609822474e-09 -2.66878568800789e-09 -2.9534922349196e-09 -4.05198163475125e-10 -2.12191070972413e-10 4.58507890331721e-09 -7.05606537617457e-09 -2.52410892744469e-08 7.31945495306862e-10 6.14677080280026e-08 -2.89850433039208e-09 -2.12359536147645e-10 -1.4114113452254e-08 1.10101307978208e-08 1.25185499594922e-08 -3.43919477632343e-08 4.53769108125507e-09 3.66185803741906e-10 -2.97980362945234e-09 -2.05642962683967e-08 6.77979027061266e-09 -5.70854347241394e-09 -1.43009598481529e-09 -1.18225990123151e-09 -9.19487898841682e-10 2.47362282089623e-10 -2.7928476751995e-09 -2.69838736357475e-09 3.43143781427658e-10 2.89979555616338e-09 1.38182296121956e-08 -1.14023119756883e-09 5.89688493168004e-09 1.85934326951248e-09 -3.71640867601168e-09 7.04228896058317e-09
"R2010" 3.41461194307837e-10 2.13552607564258e-09 2.26763342449268e-10 1.56795504666901e-08 -3.37710223297963e-09 8.27309033788295e-10 1.36952565801136e-09 6.45482001094579e-10 -4.15922223586776e-08 2.648195133878e-09 -2.18141088934249e-10 -7.07399775946352e-09 1.32211628127072e-10 2.95993285595626e-09 4.17435057710041e-09 6.37646362207091e-09 5.75029750207083e-09 8.5951047707259e-10 1.45903012276014e-09 -2.53744032362351e-09 4.99607099514454e-09 1.03648811708707e-08 -8.6302416367091e-09 2.25882210682545e-08 1.28165454416106e-09 -4.01690993073717e-09 -6.33013905654469e-11 -1.78167700773426e-08 -8.74135874536588e-09 4.22074571038028e-10 5.32531668194026e-09 1.58159714463187e-09 4.7023763565291e-09 -1.45370393444006e-09 8.3378525769118e-10 -4.00346848232156e-09 -8.2746105261839e-10 -7.20542114391244e-09 5.2536144187198e-09 8.44736159832237e-09 -3.91435740985143e-09 -2.89850433039228e-09 5.78866464470262e-08 1.03390089550384e-08 1.71392380197651e-09 -1.25433122906632e-08 2.09340167756362e-09 2.61423140282615e-10 -1.10677810109742e-08 2.23233847318897e-08 2.94681154747927e-09 1.42745124200763e-09 -3.96552488892227e-09 -2.80525028630609e-09 -2.13537864584724e-09 -4.47512955417546e-08 8.41113548983892e-09 -1.35110702679671e-08 -4.81602252365745e-09 -2.63272630440428e-09 2.216064466275e-08 -2.59948148574116e-08 -1.3885150202481e-09 4.13176207124393e-10 -4.62077809441138e-09 -3.386787498185e-09 1.14234708482689e-09 -1.50914864406286e-09
"R2011" -1.4470350517996e-10 1.25881298975419e-09 8.86260346895069e-10 -9.56997713442977e-09 2.08895478762509e-09 1.04911227912527e-09 -1.41089704591342e-09 -2.21980505005856e-09 -8.31462518035941e-09 -1.00224335608933e-08 3.58773843182312e-09 4.6827236834905e-09 -5.40771779096558e-09 -1.30019135532094e-10 -2.15261070844021e-09 -8.47657146340043e-11 -2.1946270014256e-09 -1.03561360055041e-09 4.1820079917168e-10 3.50104056333837e-09 3.01576226446381e-09 8.66041753546436e-10 -1.08572200386829e-09 2.74151973450599e-09 1.11267987706466e-09 1.33569264737815e-09 -6.2468861828717e-10 -9.63775011655352e-09 3.20465635272e-09 2.85674763771411e-09 -4.03254828415653e-12 -9.92711284469787e-11 -9.39086437707793e-10 -1.71974412611662e-09 2.96276091881522e-09 -2.41613248309715e-11 -3.83214580626662e-09 1.66020431184527e-08 -1.8159898770433e-09 -9.44323253476813e-09 -2.58129172028998e-08 -2.12359536148294e-10 1.03390089550386e-08 5.83975894908531e-08 3.41115016635305e-09 -8.8079550807617e-09 -8.51891820249649e-10 -1.96369033917123e-09 7.33006456919954e-09 2.2952296222381e-09 -9.64384957380384e-10 -1.37836125882796e-09 1.8696510956787e-09 -1.57124981232205e-08 -7.21242370413667e-09 -7.05997052122717e-09 6.78289924238047e-09 9.12608823104455e-09 -2.75701393044631e-09 -8.3817668524092e-10 2.34240897833875e-09 -1.39243147826204e-08 -2.22852458250972e-09 5.96244164390942e-09 5.42460227821501e-10 1.11975419988868e-09 4.73889345692509e-10 4.01957035510328e-10
"R2012" 1.22542825431625e-10 9.63135675551095e-09 3.80165220059199e-09 -1.98866277010365e-09 9.79744381982158e-10 4.47429965665641e-09 -6.10783787358291e-10 -6.75775909646756e-11 -2.79353032266209e-09 2.96470790685209e-10 -2.30727041227015e-09 2.85315893663662e-10 1.44162312779356e-08 -3.54023515729092e-09 -6.80217507600802e-09 1.10915619994175e-09 -1.88910944966999e-09 -3.05177963881461e-09 -2.24950574352949e-09 -1.95749233838233e-10 8.05086800087477e-10 -2.7820564353389e-09 -1.39260886960216e-09 -3.18036086691131e-09 2.41815701617747e-08 -1.49679919637245e-08 -2.11917327838771e-09 4.89561629056946e-09 1.34691331964369e-09 2.95637074508224e-10 3.55791918534486e-08 3.51450400938313e-10 -4.28015543990426e-11 3.57518515844964e-09 1.13533522392367e-09 -2.12587360638459e-08 1.67569793465539e-09 4.77648059894125e-09 1.18740080016491e-08 -7.70117023358863e-09 4.23412700152532e-09 -1.41141134522537e-08 1.7139238019763e-09 3.41115016635297e-09 1.46877722030212e-07 -9.34303122106166e-10 -9.74410847040882e-08 9.05119967308253e-09 5.60270651017258e-09 -2.08127127932735e-09 -4.08789818851521e-10 -4.89622663619562e-08 -2.29544383127366e-08 -2.66985578556494e-09 -8.03135977590899e-09 1.84601817566643e-09 5.59324414982051e-09 4.88701686311547e-09 3.29960766100528e-09 -2.71319527300957e-08 1.44343530082194e-08 -9.44034353929507e-09 4.54579347738898e-09 1.23522725995116e-10 -3.9911565539053e-08 -2.07676850399174e-09 -3.14970957120572e-09 -8.12583988975619e-09
"R2013" 3.01193075547652e-11 -1.54899193136346e-09 1.60019842543846e-09 -3.30277551244922e-09 -2.00268266480512e-09 7.77145419468589e-10 2.3926442733248e-09 -9.16341445730693e-10 6.95415465823489e-09 3.36569781252004e-09 8.58250811083015e-10 -9.83029205966456e-09 -1.5388481776514e-10 -6.21524940946027e-09 3.99493896587227e-09 -3.43126549125623e-10 -2.00962128702039e-09 -7.89168957851585e-10 -7.11631401024504e-10 -6.80255685649242e-09 9.19166509192223e-10 -6.0045442996925e-10 -1.13352773430842e-09 -4.7982803181096e-10 -9.7931833789222e-10 1.04961025021354e-09 1.21528179772891e-09 -6.2137406224313e-10 9.5481001343994e-09 -2.00780295927119e-09 -3.84142929328794e-09 -1.22421024724162e-09 -3.13925583074314e-09 7.44827437694504e-10 2.91936830378742e-09 1.12823836899994e-09 1.9119521307344e-09 2.31871293320564e-08 7.5567576523315e-09 -1.67470303568719e-08 6.33319763193808e-09 1.10101307978207e-08 -1.25433122906631e-08 -8.80795508076137e-09 -9.34303122105903e-10 4.16339181799997e-08 4.53191063689405e-11 -5.09292199729124e-09 -6.3435925362542e-09 -6.67968247246239e-09 9.54604856993381e-10 2.63103961039305e-09 -4.67835637957249e-09 -3.02310557089415e-08 3.44997566906277e-09 9.7407740077399e-09 -4.85115638802195e-09 -1.93791409856466e-09 1.9120252389683e-10 -1.88197202957828e-09 -4.6907842254297e-09 1.09471277382659e-08 -1.45654201970783e-10 -6.732774215322e-09 2.13682786446096e-09 -3.6504259327714e-09 7.79047830961878e-10 1.86206417674868e-09
"R2014" 2.33104786880773e-09 -3.43705243408486e-09 -1.35861941798494e-09 1.88716259491124e-09 -1.93930935508948e-10 -7.4422683914671e-09 1.72409702883664e-09 -4.35428056544324e-09 -2.9753916580242e-09 2.12486777373586e-11 1.21672383776663e-08 -3.30837269756001e-09 -6.16756460984708e-08 3.50141306931906e-09 1.44885412882569e-08 2.31501116625569e-09 -7.97562367640606e-10 1.47402718968505e-09 2.08843777356354e-09 6.10201689662582e-11 -3.20785901901293e-09 3.3504465231735e-10 -3.98284529165318e-09 4.01805809244774e-09 -1.96476872420812e-08 8.6899465241047e-09 1.06592602686735e-09 -4.56665821219314e-09 -1.34008069163794e-08 1.24148408633623e-09 -9.61619121196372e-09 4.7049758286777e-09 3.90898117285296e-09 1.39054928942745e-08 -4.00507568267704e-09 1.24208359592824e-08 -6.84289443557318e-09 -2.67041431174648e-09 -1.18240626205909e-08 1.96778272619922e-09 -3.81760071497958e-09 1.25185499594923e-08 2.09340167756368e-09 -8.51891820249704e-10 -9.74410847040887e-08 4.53191063688868e-11 1.2536886529964e-07 -1.14076298547574e-08 1.00700443362848e-09 -3.30356596320044e-09 6.88482995076985e-09 1.76487705694459e-08 1.03702558585477e-08 1.87352268154368e-09 -3.55415792983181e-09 8.00494675491232e-10 1.07427749751987e-08 -9.01842399236145e-10 -2.80638822465362e-08 2.66417945437448e-08 -1.65251380845977e-09 1.60301945109592e-09 1.11460249574134e-08 7.47800708219091e-09 3.30242587494733e-09 3.16585008351871e-09 4.61057564378481e-09 -2.36046358069888e-08
"R2015" -2.19135513163275e-09 -7.85044598763897e-10 -4.26375589036045e-09 5.81800965428088e-10 -3.11151064499648e-10 1.664117836472e-09 -2.63065372000018e-09 8.59086139945164e-10 -5.44294683126505e-10 2.87109647993598e-10 -4.19428362026045e-10 -3.69816567455330e-09 -7.42911250720449e-10 1.03994869667624e-09 6.65486358945294e-10 1.38297223299599e-11 2.0861961428547e-09 -1.40460074993104e-09 1.11060739138049e-10 3.1355362635427e-09 -9.47042167900096e-09 2.63330164490633e-09 5.4117195796843e-09 -7.74493431420668e-10 3.4166071003652e-09 -4.25801704830481e-09 -1.93521797358557e-09 2.04248034562763e-09 -1.30356850492575e-08 3.66702519959216e-09 7.8367844880903e-10 5.62254025868609e-10 6.95395258884205e-09 5.676558751345e-09 2.79183356606715e-09 -3.83263575914789e-09 -3.01301105689511e-10 -4.87761086126074e-09 -1.00568036591958e-09 4.10063423539121e-09 -1.3187083583724e-08 -3.43919477632338e-08 2.61423140282241e-10 -1.96369033917025e-09 9.05119967308277e-09 -5.09292199729119e-09 -1.14076298547574e-08 1.01189348248894e-07 3.64166784005241e-09 7.38324616032988e-10 1.59940091687686e-08 2.80539208553449e-08 -1.68245689634802e-08 5.12959755450886e-09 -5.31496110169788e-09 -3.43197438205655e-09 -3.67365803362336e-09 -3.73697354560394e-10 4.87504983084212e-09 -1.2886256099688e-08 5.93444605579617e-09 2.44731149031958e-09 -9.15977392505547e-08 2.04751265248816e-08 1.77021482446992e-09 -5.23103906921368e-09 9.1693903777629e-09 1.15034325800192e-08
"R2016" 1.36880036948503e-09 -1.16180946367373e-09 6.3860875527112e-10 -1.81360678326316e-09 5.99416453071396e-09 7.74781387530744e-09 -4.89898254891406e-10 -1.54413537898236e-09 5.64407173641147e-09 -2.14627210382051e-09 8.32219045162786e-09 3.38261737253703e-10 -2.0795553863211e-08 4.77887711462439e-10 -8.35933997129431e-09 -6.73540095662714e-10 -1.74177619793915e-09 -2.72065761360029e-09 -1.91628665920853e-09 1.78411777830967e-09 -3.4724705480305e-09 -8.01606113934305e-10 -1.34075142665406e-10 -6.26500672331206e-09 4.8126305686944e-09 -1.75181609855771e-09 1.6268168256103e-09 4.5222426884994e-09 7.31447604382463e-09 7.34747855064552e-10 -3.59414880319327e-09 -1.21760334198156e-09 -2.0166073453483e-09 1.76849584761841e-09 -1.147640349625e-10 1.53986485696675e-09 2.19896581994684e-10 1.91503581023926e-10 -1.56162017045952e-08 -3.20954793171726e-08 -1.09440705484932e-10 4.53769108125511e-09 -1.10677810109743e-08 7.3300645691994e-09 5.60270651017292e-09 -6.34359253625425e-09 1.00700443362835e-09 3.64166784005244e-09 3.33555978342403e-08 -3.54525076639784e-09 9.06798919587889e-11 -7.27111205275874e-09 5.71728155269408e-09 3.11733551846187e-09 -8.9089243206877e-10 5.20181431542144e-09 1.913027608476e-09 8.73220529447441e-09 -2.47224297849397e-09 -3.73900263495797e-09 -3.45296798963362e-09 1.8030249090109e-09 -2.47222602212573e-09 -8.47598714160654e-10 5.68996989699833e-09 1.23151605194123e-08 1.61012861959052e-09 -3.73681102431908e-09
"R2017" 3.94915186830844e-09 2.33089694816535e-08 5.34742279132028e-09 -4.78136656272517e-09 6.37161677333684e-10 5.11293480456922e-09 3.09708063973629e-09 -2.38064124940657e-09 2.28231648406168e-08 2.81288774639475e-09 -1.89539406799253e-09 -8.56274473232206e-09 6.13588568737018e-09 1.28295446177222e-08 -2.60446581336922e-09 -7.47600607790558e-08 6.46021709846135e-09 6.324676686085e-10 4.73709640278784e-09 -1.30632464516433e-08 2.91227258670346e-08 4.05945746736244e-08 -1.33354637877242e-08 1.7168484545757e-08 -1.21825076656927e-09 -1.58010725255279e-08 -1.16599775357905e-08 -7.93559581872606e-09 -2.50802981132772e-08 -7.6290633596276e-09 5.70148302754541e-09 -1.37080717975542e-09 1.90531264606039e-09 3.62677979207002e-09 -4.36044624293277e-09 -5.81693186117829e-09 4.30090723819832e-08 8.07888248404379e-09 -1.39295370390961e-09 7.64560193829381e-09 -1.23202904200329e-08 3.66185803742049e-10 2.23233847318898e-08 2.29522962223812e-09 -2.08127127932739e-09 -6.67968247246228e-09 -3.3035659632003e-09 7.38324616032801e-10 -3.54525076639797e-09 2.76773017173467e-07 4.7539475259187e-09 -2.44594317657603e-09 -3.97021351860159e-09 1.21974935343628e-08 -4.33444094055453e-08 -2.21541471451227e-07 -3.26522254280465e-08 -4.92668871242239e-08 -9.06727731353308e-10 -2.73749742873989e-08 9.7562330358738e-09 -4.05025968623718e-08 -1.39966683767772e-08 3.24369360063253e-08 7.31296471408063e-09 6.30907736413903e-10 3.76121516808277e-09 1.04155515117687e-08
"R2018" -4.96150551854619e-10 1.29777750693298e-09 1.0186209341664e-09 2.05460116935804e-09 -2.22288489683556e-09 7.58963583806095e-09 -1.04083151489566e-09 1.84233329793008e-09 -1.06226020435524e-09 -1.48406077969041e-09 -3.32378256921816e-09 -3.70107510173109e-09 -4.37680321306883e-10 -3.30608077379242e-09 -3.67012437953839e-09 3.60197254702464e-09 -1.61910237175231e-09 -5.78978136394291e-10 6.83635120358789e-10 2.74203838450959e-10 -8.90781534797517e-09 -2.09709577294149e-09 4.61847548149705e-09 3.13446454957564e-09 -1.40756318456002e-09 -1.31887791948098e-09 -5.5558458860673e-09 -2.83225157846437e-09 -6.36060098140155e-09 2.56009675200756e-09 -2.29514185073992e-10 3.5141996471628e-09 3.51936768040682e-09 5.70139770885858e-09 3.24196492558397e-09 -6.3618394678682e-09 1.82101614764892e-08 -2.80658765091103e-10 1.80059317934857e-09 -1.08659935997604e-09 -5.48717824745684e-10 -2.97980362945323e-09 2.94681154747943e-09 -9.64384957380352e-10 -4.08789818852094e-10 9.54604856993595e-10 6.88482995076986e-09 1.59940091687691e-08 9.06798919587852e-11 4.75394752591892e-09 7.21651745972935e-08 4.24787738831838e-08 -7.5027425822461e-08 -3.80094527543519e-10 2.76248400757998e-08 2.19281271543754e-09 -5.41535180837226e-08 -4.37858215833246e-09 4.75090396321487e-09 -4.24913573554361e-08 7.76755462906414e-09 -2.28114032226631e-09 -3.29267378501004e-08 1.02817374063606e-08 6.2047448573302e-09 8.46096245404841e-10 1.13914774483822e-08 -2.59448177691082e-08
"R2019" 6.43722746297021e-10 -5.43927143895092e-09 -3.50548291186008e-09 2.31146150421915e-09 -6.53807830990482e-09 6.84026226468829e-09 -1.84189685180295e-09 2.07076697609304e-09 -1.51356650170198e-09 -1.12504290647125e-09 -2.39243294986727e-09 -3.40012704550041e-09 6.3329728765476e-09 -8.53120489831916e-09 -1.23132178275886e-09 3.96145875944956e-09 -7.09220344618532e-09 -2.12239513501228e-09 -3.05170815025176e-09 2.17020336825946e-09 -2.05957152665445e-08 -5.56726079783434e-09 1.33383004642282e-08 5.91011029013203e-10 -4.96710637005086e-09 5.38651219870627e-11 4.93087253031851e-10 1.4486232237818e-09 3.67101629550003e-09 6.47644682358627e-09 -2.56813169415167e-08 -1.08584202216679e-09 -3.33850194582143e-10 5.69801666333281e-09 5.77933186829339e-09 7.33205908085785e-09 1.17404092840138e-08 -2.5533530220764e-09 1.53896435312605e-08 5.6269368424955e-09 -4.61363634172232e-09 -2.05642962683979e-08 1.42745124200814e-09 -1.37836125882749e-09 -4.89622663619583e-08 2.63103961039301e-09 1.76487705694454e-08 2.80539208553446e-08 -7.27111205275882e-09 -2.44594317657657e-09 4.24787738831844e-08 1.83865772833509e-07 -1.13049490637067e-07 -7.19262752058773e-10 1.58069403986655e-08 8.90195941356005e-09 -2.81568636637261e-08 -1.86906688505491e-09 1.27859372778367e-08 3.92673676246619e-09 -1.22423372975886e-08 1.65958023842961e-09 -3.92446943958e-08 6.10341195980660e-09 2.34780295503309e-08 -2.63843246701352e-08 1.03717075764528e-08 -5.57201865768208e-09
"R2020" 1.70434636318002e-09 -9.03104635088943e-10 -3.58766830755965e-09 -9.3923782274962e-10 1.9864189542304e-09 -5.40726807919541e-09 2.10769707207444e-09 -2.69910375883147e-09 3.96990575744428e-09 -1.7035316965304e-09 5.76584235106482e-09 3.14246892458972e-09 -5.27613007984789e-09 7.00092432783512e-09 2.76487579466194e-09 -6.02557072349201e-09 7.69578244594104e-09 9.11273518983035e-10 -1.00821506531051e-09 -1.39423293794678e-09 2.1035556220238e-08 3.62429156900015e-11 -1.03376794400447e-08 -4.68948343199414e-09 -4.35693491433076e-09 1.0877975969341e-08 6.09714422019164e-09 1.42283389052515e-09 1.28620973689076e-09 -7.81964625141669e-09 2.73987581792019e-09 -1.8628385594155e-09 -2.75921057069555e-10 -9.37094447328703e-09 -7.91199214021474e-09 9.08431268502026e-09 -1.06728436526232e-08 -1.0162424807455e-09 -1.14408931791453e-08 -3.45032848943578e-10 1.79088551997174e-09 6.77979027061273e-09 -3.96552488892204e-09 1.86965109567813e-09 -2.29544383127371e-08 -4.67835637957234e-09 1.03702558585478e-08 -1.68245689634774e-08 5.71728155269433e-09 -3.97021351860117e-09 -7.50274258224612e-08 -1.13049490637067e-07 2.02425867777382e-07 1.9944793581302e-09 -4.13381350469118e-08 2.51754615438124e-09 5.73716950916483e-08 4.40482829585668e-09 9.38545408121877e-11 -1.70124076731779e-08 -1.71795390490916e-08 4.64122264925292e-09 4.01477231902107e-08 -3.0724447283359e-09 6.99086204405598e-09 1.45251195929501e-08 -5.00179878838114e-09 4.72959744374797e-09
"R2021" -1.16468307413879e-10 2.07939978023665e-09 -2.57063063954241e-09 4.48261416435007e-09 -1.73633155874208e-10 -7.07516536080504e-10 5.80592449653506e-09 1.81354949304723e-09 1.1008333191283e-08 -8.99694472566122e-10 -3.13047110714124e-09 3.40455947244065e-09 1.68824406090606e-09 2.29920260119591e-09 -1.54087287489423e-09 -2.82924840936115e-09 1.80772433489781e-09 1.62769050845047e-09 -6.19558025008855e-10 -2.86840358443908e-10 -5.09088070423142e-09 7.15998456714243e-10 4.91028566914229e-09 -4.04529340345366e-09 3.78133749928923e-10 -6.48307120468098e-10 -2.82581697393791e-09 1.55688372977708e-08 -7.53174701622025e-09 -7.12999865819618e-09 3.19489255055791e-09 1.39659881286267e-09 3.78500517881138e-09 1.28118451079707e-09 -2.35059739301880e-09 -1.14215283510953e-09 7.59247637864828e-10 -5.43278647420817e-08 -5.70749564936062e-09 1.47747451108086e-08 -6.50487453376053e-09 -5.70854347241411e-09 -2.8052502863059e-09 -1.57124981232206e-08 -2.66985578556486e-09 -3.0231055708942e-08 1.87352268154377e-09 5.12959755450875e-09 3.11733551846182e-09 1.21974935343628e-08 -3.80094527543645e-10 -7.19262752058637e-10 1.99447935813008e-09 6.38780514697627e-08 -3.46371578207326e-09 -8.08835432727775e-09 1.57710326619281e-09 -8.83123900446004e-09 1.21402077758397e-10 4.32966449275892e-09 3.10162204107141e-09 1.23401481721226e-10 -2.51286792022541e-10 7.37892116200423e-09 -1.10592011601649e-09 3.26432963487345e-09 -9.00578869887734e-10 -1.39350932990393e-09
"R2022" -2.80843655926496e-09 -1.60770411994727e-08 -3.21099611959395e-09 -4.6745869454317e-09 -3.26024211538569e-10 7.16145106393494e-09 -2.44995622651765e-09 1.27992851116271e-09 -2.40708446966007e-09 -2.72430946999115e-09 1.94483729955857e-09 -3.40351245999763e-09 1.40741992008462e-08 5.68709000985602e-10 -3.59993012031319e-09 1.09322429486024e-08 -3.28525792823408e-09 1.27947374938367e-09 4.24895170492036e-09 -1.60080367604588e-09 -7.69720479909711e-09 -2.00887263348904e-11 6.98904467206979e-09 1.03242153856665e-08 -5.58924184588722e-09 -3.3009572800307e-09 1.10557653748747e-08 -9.58671637860705e-09 5.39619562296539e-09 1.74240312566753e-09 -4.89704463282253e-09 -8.01657250655416e-09 -2.57221005823344e-09 -2.3413248695331e-09 2.03929903655823e-08 1.27591322199336e-08 2.23317004113247e-08 1.19767786630867e-08 2.28287445087247e-09 -3.29106774664764e-09 2.66141546713037e-08 -1.43009598481515e-09 -2.13537864584722e-09 -7.21242370413635e-09 -8.03135977590852e-09 3.44997566906318e-09 -3.55415792983135e-09 -5.31496110169899e-09 -8.90892432068983e-10 -4.33444094055447e-08 2.76248400757998e-08 1.58069403986655e-08 -4.13381350469111e-08 -3.46371578207339e-09 3.04140418834887e-07 3.77016217342068e-08 -1.97941625539111e-07 -1.19762673993557e-08 7.86195191232162e-12 -2.07758871157045e-08 1.38548473525244e-09 -1.98619433949111e-08 -1.44322556824436e-08 -1.08844162999899e-07 9.27532886025185e-10 -3.20827627543008e-09 4.97960546834967e-09 1.52160490946329e-08
"R2023" -8.1339151385102e-09 -3.21509310478788e-08 -1.08385235315263e-08 -4.33251502843701e-09 1.52702195008682e-10 -7.56507056618194e-10 -5.10322667222452e-09 -3.17472457587839e-09 2.41298488592792e-08 -3.32110801258435e-10 1.14613376741831e-09 3.55957511648638e-09 -5.94930746181871e-09 -5.93823713364109e-09 -1.42384269105211e-09 5.26223961306243e-08 -1.32629449558527e-08 -4.30354772980647e-09 -1.11854523518028e-09 1.10278967358947e-08 -3.54262402850993e-08 -1.15891180179019e-07 4.42645524563209e-08 -1.2284192564067e-08 1.80217244109889e-09 2.50093732697768e-08 2.4546920146139e-08 1.17706436935658e-08 1.51557696229947e-08 1.36666774645531e-08 -8.85086433852112e-09 4.70530891023558e-09 5.86481809675187e-09 -1.85434819099139e-09 8.13972100647395e-10 2.01496394739517e-08 -4.13246874017955e-09 -7.8520617053853e-10 -1.1598392659726e-09 -5.9545381408371e-09 2.22499998110869e-08 -1.18225990123161e-09 -4.47512955417548e-08 -7.05997052122715e-09 1.84601817566642e-09 9.74077400773985e-09 8.00494675491263e-10 -3.43197438205687e-09 5.20181431542137e-09 -2.21541471451228e-07 2.19281271543753e-09 8.90195941355994e-09 2.51754615438124e-09 -8.08835432727775e-09 3.77016217342066e-08 2.89176794803972e-07 -3.95515281623351e-08 4.86012953031857e-09 7.13226755421703e-09 3.54541633230106e-08 -7.9671020019163e-08 5.17070013858404e-08 1.64002504757155e-08 -2.64224142368811e-08 -2.48217173452059e-09 4.33440490976597e-09 3.94156903805641e-09 -1.94675498299311e-08
"R2024" 4.73862419554068e-09 9.3978106692049e-09 -5.72305220641503e-10 4.68608451669289e-09 1.18080216948924e-09 -7.83788143797407e-09 1.89410955810802e-09 -4.73426074816889e-10 -9.50172557628161e-09 7.71915390650215e-10 2.82951378128352e-09 4.93355315273895e-09 -2.04617779162609e-08 -1.75391010584482e-09 4.47155549424875e-09 -2.36235852712383e-09 4.29393552269428e-09 8.71989301889289e-10 -4.46337666984677e-09 -1.89524725739785e-11 1.0131478943389e-08 2.73109103032701e-08 -1.32890972554304e-08 -1.19437470898645e-08 4.06812094236596e-09 -4.5926052721512e-09 -2.0192289651918e-09 7.26646423595511e-09 4.94584732073222e-09 -4.23753948964234e-09 3.6436576165277e-09 5.1187528340156e-09 -3.3091285100526e-09 -7.23268893758111e-10 -1.22205156469152e-09 -1.25755681888882e-09 -1.12311403670058e-07 -9.5750856032822e-09 3.01070226926813e-10 -2.76558608157237e-09 -1.07903179206113e-08 -9.19487898841334e-10 8.41113548983912e-09 6.78289924238133e-09 5.59324414981971e-09 -4.85115638802221e-09 1.07427749751987e-08 -3.6736580336222e-09 1.91302760847629e-09 -3.26522254280479e-08 -5.41535180837214e-08 -2.81568636637262e-08 5.73716950916492e-08 1.57710326619245e-09 -1.97941625539113e-07 -3.95515281623341e-08 3.33917658058379e-07 3.16334648866886e-08 -1.35004723315459e-08 2.90022204502242e-08 2.25549623376923e-08 -1.85340264961286e-08 3.11803074790991e-08 3.29262282847216e-08 -6.8243686375796e-09 -1.23669230318633e-09 -2.01829548578929e-08 -2.60094061175e-09
"R2025" 5.46074130980694e-09 4.21478456920646e-09 -8.87096847545404e-11 1.98505422274662e-09 1.41892831288576e-09 -3.61422340083933e-09 1.00957444523669e-08 8.15658174053108e-10 -3.34526952292781e-08 -1.02761249237917e-08 2.20595097246918e-09 1.53442170725538e-08 -6.33721136806046e-09 -2.93941024035791e-09 -1.64076067128735e-09 9.83905699453908e-09 -5.29651478962653e-09 4.71826279826502e-10 1.85200651660618e-10 8.99120478465632e-09 2.59217578800212e-09 2.0653123060924e-08 -6.36213665873557e-10 -2.97127728987941e-08 6.878898669034e-10 1.4884069561412e-09 -3.07131225720112e-09 4.88456788721444e-09 3.83204057870987e-09 -5.22689748022729e-09 8.59968053231851e-10 -3.2243694379968e-10 -1.61581476170794e-09 2.47327518803064e-10 -1.59856577285674e-09 -6.6216616281016e-09 -1.67270649702338e-08 -6.91434664916364e-09 -1.51276674147057e-09 -7.09303121161825e-09 -4.89434693293175e-09 2.47362282090186e-10 -1.35110702679668e-08 9.12608823104474e-09 4.88701686311505e-09 -1.93791409856463e-09 -9.01842399236524e-10 -3.73697354560473e-10 8.73220529447417e-09 -4.92668871242248e-08 -4.37858215833238e-09 -1.86906688505439e-09 4.40482829585673e-09 -8.83123900446033e-09 -1.19762673993546e-08 4.86012953031857e-09 3.16334648866884e-08 1.12786255116645e-07 2.7575472907606e-09 1.38723889247554e-09 1.74108269066656e-08 -3.71041775461182e-08 2.89858699410779e-09 5.90086955047704e-10 -1.26835161969853e-09 7.81665355810228e-10 -8.10857666056458e-10 -2.30166528354603e-09
"R2026" -4.51362173401252e-10 4.00291429419498e-09 -4.39009482363866e-09 6.83982094279781e-10 1.35787490509294e-09 1.60585406172928e-09 -3.15932990417166e-09 1.92546465166627e-09 2.83675017283664e-09 -1.79386296898638e-10 -1.85333117633297e-08 1.8073055094895e-09 2.259275611854e-08 -7.47691012729155e-10 -5.45995176598995e-09 2.85674791872875e-10 -4.18596464329344e-09 6.26733432213626e-09 -1.40199881189846e-09 6.29285189087129e-10 -4.86781434306072e-09 -1.94863854407773e-09 5.52303522569972e-09 -4.42682275981704e-09 -8.4709194997715e-09 1.85811986799631e-09 7.008679197491e-09 5.29373320457223e-09 5.04451459030219e-09 1.38957374201021e-10 -2.44404432294558e-09 -9.98368202762033e-10 -1.7864268984783e-09 -1.59371419504206e-09 -1.46160708718554e-09 -1.76646289808838e-08 2.65433210189369e-08 -4.64381293937364e-10 4.54798724498011e-09 2.93669600904088e-09 3.09754437490737e-09 -2.79284767519975e-09 -4.81602252365732e-09 -2.7570139304457e-09 3.29960766100491e-09 1.9120252389689e-10 -2.80638822465364e-08 4.87504983084203e-09 -2.4722429784943e-09 -9.06727731353372e-10 4.75090396321451e-09 1.27859372778365e-08 9.38545408114493e-11 1.21402077758505e-10 7.8619519120249e-12 7.13226755421717e-09 -1.35004723315454e-08 2.75754729076016e-09 6.67070563441562e-08 -3.5478592596886e-08 -2.78437663462688e-08 -1.04948505987137e-09 -2.00812316715472e-09 5.85728894870534e-10 1.165510589731e-08 -1.04766939139536e-08 -1.47962359885248e-09 3.53945239949584e-09
"R2027" -3.41941900018487e-09 -9.23924086432885e-09 2.27925930023915e-09 -4.21289692472031e-09 4.91060078877932e-09 -5.71107725882970e-09 3.65992274590926e-09 -5.49231245239932e-09 -8.65626821930011e-09 -4.18295166715351e-09 9.93864262148534e-09 1.75710109670363e-09 -6.48971464817202e-09 9.76304043972355e-09 4.03664631325418e-09 3.3954795064954e-09 -4.06355199138926e-10 -3.15761556077507e-09 7.93353875038175e-09 2.10741532343245e-09 -8.25738805582727e-10 -9.37187083340568e-09 -3.93528920864695e-09 -2.3211037941659e-09 -5.2024304653057e-09 -1.60367655687806e-08 4.84106834923956e-09 6.58830575011578e-09 1.92935393654293e-09 1.69837243660864e-09 -1.15166995223831e-08 -1.16626335885345e-08 -2.41903128610109e-09 3.32811739250757e-09 -7.40256340673933e-10 8.07596524069566e-09 -4.19662605331755e-08 2.93698729832274e-10 -4.56299166939636e-10 9.40321492229547e-09 -1.18297532117194e-08 -2.69838736357317e-09 -2.63272630440397e-09 -8.38176685240307e-10 -2.71319527300949e-08 -1.88197202957844e-09 2.66417945437447e-08 -1.2886256099686e-08 -3.739002634958e-09 -2.73749742873989e-08 -4.24913573554385e-08 3.92673676246759e-09 -1.70124076731815e-08 4.32966449275889e-09 -2.07758871157065e-08 3.54541633230112e-08 2.90022204502251e-08 1.38723889247654e-09 -3.54785925968864e-08 3.15993888526898e-07 -2.44512425084929e-08 8.82411342437528e-10 2.14093484292607e-08 -2.7862657205464e-09 -4.91422710537752e-08 -7.76047738392736e-09 -4.59120643286925e-09 1.55629725684696e-08
"R2028" 3.71534833953294e-09 3.44237198618409e-08 1.40424851657204e-08 8.02476179298682e-09 -2.50421903379053e-09 -2.02114627340743e-09 5.43847718259547e-09 3.86044208796018e-09 -2.11449961602056e-08 -4.52157160444026e-09 9.84968368623486e-09 2.09884104713598e-09 -1.03393231445335e-08 -4.44340972080636e-10 5.35187277190518e-09 7.27773772990439e-09 2.43560059012826e-09 -3.55654138098958e-09 1.62691319490502e-08 -4.88218116078003e-10 -9.43840050709999e-09 4.14069219816692e-08 -7.09104704814236e-10 -3.77455594665757e-09 2.82924381933741e-09 -2.59261811957378e-08 -8.98861791118334e-08 2.68533613879504e-09 -1.59352511720867e-08 -3.69421586928048e-09 1.07363750267482e-08 7.51344850398647e-10 1.08264415385482e-09 1.30150977625064e-09 5.03420081660302e-09 -7.12833413034581e-08 -1.03631750953621e-07 -1.12582336353495e-08 4.48087311372708e-09 -4.26130584688338e-10 -1.1540195330594e-08 3.43143781427749e-10 2.216064466275e-08 2.34240897833909e-09 1.44343530082184e-08 -4.69078422542967e-09 -1.65251380846033e-09 5.93444605579631e-09 -3.45296798963392e-09 9.75623303587337e-09 7.76755462906496e-09 -1.22423372975889e-08 -1.71795390490907e-08 3.1016220410716e-09 1.38548473525277e-09 -7.96710200191627e-08 2.25549623376932e-08 1.74108269066648e-08 -2.78437663462694e-08 -2.44512425084918e-08 3.06923568938788e-07 -9.59289699068443e-09 -2.45585440789424e-08 3.7075663095702e-09 -1.15547162489382e-08 -8.58559331423654e-09 -9.11011257747782e-10 2.25395464103896e-08
"R2029" -5.70871433235128e-09 -4.40675057312369e-09 -8.06837434279216e-10 9.18104387097452e-09 8.74861676561991e-10 1.36959957470339e-09 -4.35739676277489e-09 -1.63281184540667e-09 3.5345315510821e-08 -7.60329209149505e-10 -3.22903959993465e-10 -7.17415953847518e-09 3.20376093394781e-09 -2.13774824467899e-09 -2.29393637127256e-09 8.12706213084383e-09 -1.16584120035938e-09 -1.34962452561123e-09 -6.45058019747489e-09 1.29888734632597e-08 -1.67315941906365e-08 -1.94797762222596e-08 5.31508571976612e-09 -2.60421314959169e-08 -1.97449842220363e-09 5.23410532812097e-09 6.34819900910996e-10 6.01021065819387e-10 1.37153988387599e-08 1.04592481470932e-09 -1.87914946286667e-08 -4.15294538080663e-10 -1.23369570212574e-09 1.04762949064062e-10 3.51706975541709e-09 3.60425448083622e-09 2.48394187047793e-09 -2.94851090656308e-08 -2.26873837916574e-09 -1.58141540991411e-09 -2.20225863742172e-08 2.89979555616293e-09 -2.59948148574117e-08 -1.3924314782623e-08 -9.44034353929576e-09 1.09471277382654e-08 1.60301945109581e-09 2.44731149032068e-09 1.80302490901067e-09 -4.05025968623722e-08 -2.28114032226709e-09 1.65958023842969e-09 4.64122264925187e-09 1.23401481721036e-10 -1.98619433949121e-08 5.17070013858401e-08 -1.85340264961288e-08 -3.71041775461168e-08 -1.04948505987219e-09 8.82411342438512e-10 -9.59289699068469e-09 2.05896467517917e-07 -9.68593234888908e-09 -6.97185393046231e-10 1.23582306779179e-08 3.77809569618821e-09 1.98086060089702e-09 7.04720403513854e-09
"R2030" 3.02364159483074e-09 4.02627201937552e-09 -6.32933724938861e-10 -1.14082851324801e-09 1.27235698740908e-09 -4.90227665478369e-09 3.29749191542734e-09 -1.77326470209488e-09 2.08640337847936e-09 -9.12628040702427e-10 -5.1817486131722e-09 3.52217850428852e-09 5.42842975175717e-09 1.1015876704813e-09 -2.93438958347044e-09 3.19958581076397e-09 1.88836987301657e-09 4.27801025047216e-09 -7.01821000519558e-09 -3.2945706354855e-09 8.91424725896128e-09 -4.85405774941259e-09 -7.22365241723553e-09 -4.06996505394731e-09 -3.41155024945011e-09 6.18325168170275e-10 2.32231520685885e-09 4.71093987638815e-09 1.19908263904342e-08 -1.12943176668709e-08 8.59389551242615e-09 -1.36736545903174e-09 -5.08279432571794e-09 -4.59430385511994e-09 -2.10835689132682e-08 1.07102214943232e-08 5.95146289955301e-09 2.68863741441215e-09 3.55569591996516e-09 4.47726881651845e-09 1.42181316722158e-08 1.38182296121957e-08 -1.38851502024819e-09 -2.22852458250992e-09 4.54579347738959e-09 -1.45654201970691e-10 1.11460249574134e-08 -9.15977392505556e-08 -2.47222602212571e-09 -1.39966683767772e-08 -3.29267378501012e-08 -3.92446943958003e-08 4.01477231902109e-08 -2.51286792022391e-10 -1.44322556824426e-08 1.64002504757155e-08 3.11803074790993e-08 2.89858699410772e-09 -2.00812316715471e-09 2.14093484292608e-08 -2.45585440789419e-08 -9.68593234888898e-09 2.07967430087232e-07 -9.62044540552842e-09 -1.46156243085231e-08 -5.39929274857975e-09 -4.21608558951097e-08 -5.28064577557903e-08
"R2031" 2.81058670325015e-09 6.70924495236276e-09 -2.01674913030669e-09 -4.56422463403382e-10 4.52879463328008e-10 -2.61236006351844e-09 -1.91155044461371e-09 -9.20610356670541e-10 -9.77047234667595e-10 4.32993471116402e-11 -1.8128684378622e-09 3.19484031804793e-09 -5.37250412050567e-09 4.02291548843591e-10 1.6155612151939e-09 -3.24970830044091e-09 3.49763132747930e-09 -8.00393840682661e-10 7.51036207593937e-10 8.72091330951986e-10 -4.02200209340367e-09 4.1929105575492e-09 -1.44703283233564e-09 -1.84865236557637e-09 2.30290924843925e-09 7.40234122746782e-10 -9.7398463667293e-09 5.82600257382099e-09 -9.07565443911209e-09 2.79231766522572e-09 5.60383140766262e-09 2.82228782455117e-09 2.36455513724148e-09 3.8228019835951e-09 -2.56391723973367e-08 -4.89825362277789e-09 1.01309928930817e-09 -4.60522625353106e-09 -3.93633862470116e-09 9.74976995363587e-09 -5.01861283075943e-08 -1.14023119756842e-09 4.1317620712436e-10 5.96244164391064e-09 1.23522725995486e-10 -6.73277421532238e-09 7.47800708219072e-09 2.04751265248805e-08 -8.47598714160625e-10 3.24369360063254e-08 1.02817374063602e-08 6.10341195980767e-09 -3.07244472833558e-09 7.37892116200434e-09 -1.08844162999897e-07 -2.64224142368809e-08 3.29262282847213e-08 5.90086955047216e-10 5.85728894870221e-10 -2.78626572054752e-09 3.70756630957061e-09 -6.97185393045559e-10 -9.62044540552883e-09 1.24445021444157e-07 -3.22076781917128e-09 1.40068445586035e-09 -6.81426213262859e-09 -1.33000183671136e-08
"R2032" -2.15200650076134e-09 4.82808794700254e-10 -1.73152463646919e-09 4.72223971514074e-10 -3.71586533356415e-09 -4.51856520207857e-10 -4.56739598644295e-09 3.36057417241231e-09 5.47148357687315e-09 2.0504009963117e-09 1.49594397879651e-08 -1.37617358901218e-09 -1.97768487927677e-08 -4.16530352016795e-09 5.34317377188062e-09 -2.14549988377527e-09 -2.32122431317788e-09 -1.42595634806214e-08 1.58155537350986e-09 4.26013487607773e-10 -8.4405977530393e-09 -2.47058163484329e-09 6.06304740152962e-09 -7.08503490980546e-10 -6.99814028904308e-09 1.05669494265711e-08 2.32329031729014e-09 -3.82337911291615e-09 7.64833796825376e-10 6.76562820488629e-09 -1.12725780085706e-07 2.43162568621227e-09 1.63684641664898e-09 6.66521410018301e-10 1.83239360769379e-09 3.2420660391742e-09 7.18783769380283e-09 8.09811176030016e-10 -1.12938824493224e-09 -8.48963668666807e-09 -7.56597628565881e-10 5.89688493168052e-09 -4.62077809441169e-09 5.42460227821823e-10 -3.99115655390529e-08 2.13682786446084e-09 3.30242587494721e-09 1.77021482446998e-09 5.68996989699837e-09 7.31296471408021e-09 6.20474485733029e-09 2.34780295503307e-08 6.99086204405542e-09 -1.10592011601684e-09 9.27532886024966e-10 -2.48217173451988e-09 -6.82436863757998e-09 -1.26835161969907e-09 1.16551058973096e-08 -4.9142271053779e-08 -1.15547162489381e-08 1.23582306779179e-08 -1.46156243085234e-08 -3.22076781917142e-09 1.74940131125009e-07 3.27347492728919e-09 -2.91535898963123e-10 1.46307288416772e-08
"R2033" 2.76915783680752e-09 -1.3885125457434e-09 3.16040961025723e-09 1.03779596453208e-09 6.31316852700231e-09 2.7048902342328e-09 1.57686559965303e-09 -7.52123840974879e-09 3.21318771854209e-09 -3.4133344790013e-09 3.30038598127591e-09 -2.49648932801732e-10 -1.86327519485671e-09 3.86343269715296e-09 -3.68121526403877e-09 -1.93286805421853e-09 -1.21081351257521e-09 -2.55850847713683e-09 2.21873757806644e-09 7.9177477871953e-10 7.63440392366822e-09 -2.70163579373499e-09 -4.02908196788598e-09 -2.03143505970507e-09 2.21630497815487e-09 -1.86770443886009e-10 9.85048075777679e-10 1.57103335707614e-09 -9.71505901483971e-10 -4.1455072242143e-09 -4.16821080168209e-09 -8.18392873993003e-10 -7.18943388684232e-10 -1.03060406049966e-09 -5.10891150002087e-10 6.37878550500147e-09 1.48306736284244e-09 -3.30794912256368e-09 -2.34586257997864e-08 -4.96896411767037e-09 -1.21133868500197e-09 1.8593432695118e-09 -3.38678749818496e-09 1.11975419988858e-09 -2.0767685039918e-09 -3.65042593277114e-09 3.16585008351904e-09 -5.23103906921302e-09 1.23151605194122e-08 6.30907736414011e-10 8.46096245404533e-10 -2.63843246701354e-08 1.45251195929508e-08 3.26432963487346e-09 -3.20827627543008e-09 4.3344049097659e-09 -1.23669230318703e-09 7.81665355810057e-10 -1.04766939139534e-08 -7.76047738392682e-09 -8.58559331423611e-09 3.77809569618842e-09 -5.39929274857981e-09 1.40068445586077e-09 3.27347492728974e-09 3.91843285285712e-08 5.70188962299168e-09 -6.93175302442881e-09
"R2034" -2.32786514817448e-10 -1.72090426735737e-09 9.26954892384343e-10 1.0458166227321e-09 -1.48598682780351e-09 3.52988993036468e-09 -3.75088526599611e-12 3.91933529084072e-10 -6.77120082193377e-10 -2.38706615478016e-09 2.28186255032634e-09 -1.86075163577346e-09 -2.56209041402398e-09 -3.31663434854325e-11 -5.05474321671356e-10 -3.79055324860833e-10 -2.77877660821661e-09 -9.72680534723637e-10 3.59458522246094e-09 7.60614618001249e-10 2.62421812529362e-10 -4.61443320146771e-09 1.94472262007787e-09 2.84906865879969e-10 -6.19718621987709e-10 -3.60808795945898e-10 7.60512617923315e-10 -6.18539544099855e-10 -2.16986116628174e-09 2.31382856579412e-09 -3.41314609036537e-10 -7.3912131648226e-11 1.13046239478426e-09 1.45180540055497e-09 2.6695264079289e-09 -1.28945752213173e-09 4.1678836362094e-09 -8.8185328193282e-10 -1.04592368827355e-09 -1.35242545359012e-09 3.99489046584431e-09 -3.71640867601179e-09 1.14234708482703e-09 4.73889345692973e-10 -3.14970957120564e-09 7.7904783096183e-10 4.61057564378474e-09 9.16939037776260e-09 1.61012861959046e-09 3.76121516808251e-09 1.1391477448382e-08 1.03717075764529e-08 -5.00179878838184e-09 -9.0057886988759e-10 4.9796054683493e-09 3.94156903805633e-09 -2.01829548578924e-08 -8.10857666056493e-10 -1.47962359885246e-09 -4.59120643286986e-09 -9.11011257747781e-10 1.9808606008971e-09 -4.21608558951103e-08 -6.81426213262854e-09 -2.91535898962505e-10 5.70188962299201e-09 2.57425421376739e-08 -4.81459674308001e-09
"R2035" -2.40465967052146e-09 -4.33184411142973e-09 9.33794042473963e-10 -2.52641409596861e-09 1.00509105598022e-09 -5.51586115488324e-09 -1.20668079067971e-10 2.64439734160154e-09 1.44347468132346e-09 4.42895486411634e-09 8.19707669254917e-10 3.10610780641044e-09 1.00599401874968e-08 -3.82643529741825e-11 3.32290204469616e-09 -4.48722052143276e-09 3.04499756871451e-10 -8.33689685561378e-10 -5.17911265029459e-10 2.74926277627475e-10 5.25364437354978e-10 8.70005329628719e-09 2.15450716080127e-09 2.39920284285533e-09 2.77883915310928e-09 3.6543137396173e-09 4.307634527137e-10 -3.83621204279561e-09 2.82977028339947e-09 1.48114955767968e-09 -1.03481166136285e-08 -2.0492027432691e-09 -1.9471108436371e-09 -5.01817305718139e-09 8.74694670160131e-09 -5.46533530742846e-09 -1.72637206870992e-08 1.74595869146824e-09 6.82830834057874e-10 -1.56715628574865e-09 -3.9697243304247e-09 7.04228896058283e-09 -1.50914864406283e-09 4.01957035510082e-10 -8.12583988975656e-09 1.86206417674867e-09 -2.36046358069888e-08 1.15034325800192e-08 -3.73681102431908e-09 1.04155515117688e-08 -2.59448177691079e-08 -5.57201865768221e-09 4.72959744374815e-09 -1.39350932990402e-09 1.52160490946338e-08 -1.94675498299312e-08 -2.60094061174978e-09 -2.30166528354608e-09 3.53945239949539e-09 1.55629725684697e-08 2.25395464103902e-08 7.04720403513924e-09 -5.28064577557903e-08 -1.33000183671136e-08 1.4630728841678e-08 -6.93175302442881e-09 -4.81459674308011e-09 6.86219310683142e-08
