# Supplementary material for: NODDI and Tensor-Based Microstructural Indices as Predictors of Functional Connectivity
Source: PLoS One. 2016 Apr 14;11(4):e0153404. doi: 10.1371/journal.pone.0153404 (PMC4831788; doi:10.1371/journal.pone.0153404)
Supplement: S1 Data — a) Functional connectivity matrices, both fMRI and EEG connectomes across all subjects, in the form of precision matrices and b) structural brain connectivity matrices across all subjects and microstructural indices. Columns and rows are named according to the corresponding brain region that represent. (ZIP) [file pone.0153404.s001.zip › DATA/EEG/49/precShr_EEG_wholeTS8_13.txt]

"C1001" "C1002" "C1003" "C1005" "C1006" "C1007" "C1008" "C1009" "C1010" "C1011" "C1012" "C1013" "C1014" "C1015" "C1016" "C1017" "C1018" "C1019" "C1020" "C1021" "C1022" "C1023" "C1024" "C1025" "C1026" "C1027" "C1028" "C1029" "C1030" "C1031" "C1032" "C1033" "C1034" "C1035" "C2001" "C2002" "C2003" "C2005" "C2006" "C2007" "C2008" "C2009" "C2010" "C2011" "C2012" "C2013" "C2014" "C2015" "C2016" "C2017" "C2018" "C2019" "C2020" "C2021" "C2022" "C2023" "C2024" "C2025" "C2026" "C2027" "C2028" "C2029" "C2030" "C2031" "C2032" "C2033" "C2034" "C2035"
"R1001" 3.60840444820993e-08 -1.58823946913421e-10 -2.3306207013355e-09 5.43960402284441e-09 1.93441704868594e-09 -1.41065700476608e-09 1.1694861957963e-10 -1.18740041940211e-08 -3.15789811878599e-11 -5.96745432454786e-09 -4.18100844232478e-09 -5.35632756842616e-10 -2.18476885827137e-09 -3.77151768430085e-09 4.65397834064372e-09 -2.03575199543719e-09 -3.50027727454873e-09 2.75514086617928e-09 2.82512748671016e-10 -5.54187941154532e-09 7.4787524612998e-09 -2.55315480662241e-09 6.17448679792624e-09 1.99467706579984e-10 1.51792588802299e-09 -8.05978685301421e-10 -3.62342960711015e-09 2.60991236917609e-09 -4.52566489883523e-09 -2.21511016644729e-08 5.19324673706432e-09 4.01217659699558e-09 -1.26006357283616e-08 6.25191860202994e-09 -3.88063057635112e-10 -4.10582957695346e-09 2.87151727889112e-09 4.04519420934645e-10 4.89935719736661e-10 1.02250620682541e-09 -5.41395069104225e-10 3.4562646744235e-10 1.66707914521438e-09 3.29948209000331e-11 -4.29948423421065e-09 -2.18846537561694e-09 2.5714631613908e-09 1.40842804584557e-10 -1.31123368499394e-09 4.13267224981246e-09 2.69634244203408e-09 1.69318030578137e-10 -4.28023693679752e-09 2.06415731870037e-09 1.22021463760357e-09 -7.04858980430911e-10 -4.07175668664349e-09 -1.3334138240476e-09 -4.75051631073676e-10 9.08399988860743e-10 7.26725912031438e-09 -1.52993084467838e-09 -2.56081262071112e-09 2.20187871224157e-09 -3.75428165306905e-09 -8.33046374248302e-12 -2.33988365968965e-10 3.16907217027585e-09
"R1002" -1.58823946913387e-10 3.69303691417405e-08 -2.48340075689566e-09 1.28657946189632e-09 1.51662718461804e-09 6.55839715233528e-10 8.5115554987544e-10 -1.91907746558157e-09 -3.48445237391145e-09 -1.88370597142672e-09 -1.79034611461752e-09 1.02659350448712e-09 -1.09907693589425e-08 -2.33483586008831e-09 6.39516936074789e-10 -2.11171799635139e-10 1.48426682222621e-09 5.37611889200848e-10 5.16349318244257e-09 -1.33071779967377e-09 -5.12333531750882e-09 1.65076222718159e-08 6.4465043814521e-09 -1.45717285295326e-09 2.99800432292837e-09 -1.09788580680644e-08 -4.68443225326474e-08 2.45792062085734e-09 4.46031773728007e-10 1.10542069110554e-10 6.389766490505e-09 5.22777480238421e-09 1.39647851722667e-09 -2.70485965016003e-09 -3.31850816016364e-09 -2.66133736551428e-08 -1.37575325543367e-08 -2.18647632363223e-09 -4.18503360855018e-10 3.6949575912397e-09 6.74727850886966e-10 -2.69173045379897e-09 4.42896478671742e-09 -1.38852079904001e-09 2.46591206130904e-09 -2.21942166101727e-09 2.82237717235665e-09 -7.16630061231764e-10 -1.60210165583544e-09 2.23068168177964e-08 1.71672779131781e-09 -5.90034256974006e-09 4.1520024962603e-09 3.36476396505321e-09 -5.20643776942152e-10 -3.88644680424834e-08 -1.20372913989763e-09 1.09284602179093e-09 6.20185940774349e-09 -1.09078164887231e-08 4.04347926955224e-08 -3.13109753606972e-09 3.41481976739771e-09 -9.73115205019254e-10 -3.00736865746864e-09 1.85084319056819e-09 4.35684800715191e-10 -4.93609477052524e-09
"R1003" -2.33062070133557e-09 -2.48340075689545e-09 1.02000856925675e-07 9.18574926864083e-10 3.60933840419226e-09 3.81555657207091e-09 -4.24478930313548e-09 -1.93329903294079e-09 -1.80860663936049e-08 -1.78264779251246e-09 1.9916681522886e-09 2.42483523398996e-09 4.14696006994456e-09 7.54864684290376e-09 -4.72036370550523e-09 6.57537015593924e-09 -1.54739496652632e-08 -2.1335754739899e-09 1.95325775132014e-08 1.87344498431154e-09 3.03814516536313e-08 1.37127928147089e-08 -8.63965727038268e-08 7.63363035936764e-09 3.79084014951683e-09 -5.66462964695064e-08 -3.1817300948586e-08 -1.22253469174503e-08 -1.0730715291909e-08 1.08373932409916e-08 2.52676274914368e-09 -5.91909040244412e-09 1.42103687681161e-09 6.62697681032263e-09 -6.96192163181546e-11 -9.01365572396644e-10 -5.00309019184746e-09 5.05569356251969e-11 -2.66438158010521e-09 -1.67779713397943e-09 -1.73808810068055e-09 4.65025277202076e-09 6.23035234244911e-09 2.4541618910431e-09 3.90663904536792e-09 -3.66603436070253e-10 -4.05199957421328e-09 -2.50847067654413e-10 6.28789092525486e-10 1.97797114531829e-10 2.46084832760692e-09 4.20152059963097e-09 -1.28427680095761e-08 -1.01643204373003e-09 -5.46578239178423e-09 -1.22047693622998e-08 8.03772033801878e-09 -9.15352280070814e-10 -1.3548323127586e-09 -3.39015948987814e-09 2.70696800950539e-08 4.51886736226957e-09 -3.02915793237885e-09 2.97235440139133e-09 -1.93586670714858e-09 1.16809522186335e-09 4.21982428356865e-10 2.91998436812955e-09
"R1005" 5.43960402284457e-09 1.28657946189654e-09 9.18574926864205e-10 6.39012738910523e-08 2.54119291455632e-09 2.86322260240748e-09 2.09474411322804e-10 -6.08547567787958e-09 -2.64521308086643e-09 -3.7503822761894e-09 -3.01124209248076e-09 -9.72367643760818e-09 1.08750661816529e-10 4.48601650861449e-10 4.92609875943549e-10 2.00394515526651e-09 -1.01390610361696e-09 3.48935986253946e-10 -9.10154235653519e-10 -1.28751726719013e-08 3.58758213957359e-09 -2.98807160322491e-09 -5.60264821065373e-09 -2.03633643833815e-08 7.23912786215202e-10 -4.50218236356252e-09 1.3783065232594e-09 5.20332435099367e-09 -4.58139792559574e-10 -9.41409188418243e-10 -1.14653313483346e-09 1.26215408109945e-09 -3.11033309324911e-09 3.79028169495905e-09 -1.56310933365083e-09 -7.99892343486752e-10 -2.02466148699244e-09 -3.60423739033482e-08 -2.32183882118119e-09 8.315213281478e-09 -5.66554305113682e-09 -9.31355603214843e-09 1.92371069646043e-08 -1.3331898760218e-09 -1.55455128890422e-09 -1.15633464598062e-08 -6.21756457697197e-10 6.25051044482762e-09 -2.83228586007078e-10 -2.344675459756e-09 1.74777170902387e-09 -1.81382022266826e-09 1.1930840768999e-09 5.6923432999587e-09 -3.15253434171646e-09 -2.13474230915692e-09 1.99797314775555e-09 3.90980510450333e-09 2.13902945766021e-09 -3.80882374720156e-09 6.22205794838946e-09 1.16592624508966e-08 -4.19463670453571e-09 2.60043136978838e-09 3.81579424307299e-09 2.67270043294904e-09 3.22710740356678e-10 -2.02597264784686e-09
"R1006" 1.93441704868584e-09 1.51662718461816e-09 3.60933840419293e-09 2.54119291455662e-09 3.71537286772677e-08 1.55105790135958e-08 1.39790460392301e-09 -1.1468719284412e-08 3.08006079083811e-09 -5.43154482894782e-09 4.26842250240458e-09 3.18882242898371e-09 -1.31912779670016e-08 1.41792499035262e-08 -2.9607421334992e-08 4.03371267374219e-11 -5.07082734055229e-09 -3.1671862469362e-10 3.94117278745122e-10 -8.09305812700063e-10 -3.90198379613363e-09 1.32170684728617e-09 -3.39516003920536e-09 -2.5675092245395e-09 -1.32096274836474e-09 -1.21620078111287e-08 -2.48207257382246e-09 1.09546295187964e-09 -1.05190486125395e-08 -7.26494045479303e-10 -9.48911703909092e-10 -6.13850915572391e-09 2.52061402450317e-10 1.11696156956245e-08 3.36851506208547e-10 -3.74236748688677e-09 -2.5163841884783e-10 -3.59169223108931e-09 -9.40178882346896e-09 -2.10689969315038e-09 -2.42380585340925e-09 -1.49883781894519e-09 -2.63585648181075e-09 -1.81581796482823e-10 8.13376487824845e-09 -1.76266849946415e-09 -4.46119030838732e-09 3.63251415555339e-09 5.84498218877658e-09 -7.67778685236947e-10 1.44419731058924e-09 -7.07862517858229e-10 -5.3852921276779e-09 2.77689835603975e-09 -3.29085910739984e-10 -3.90976445626824e-10 6.68982794821067e-10 5.22947609455181e-10 7.37213030285328e-09 -6.72665660433462e-09 9.01992892426054e-10 4.10738851107425e-09 -2.57614899715972e-09 -1.82867042610032e-10 2.0432315734245e-09 2.49315724263061e-10 -1.65174027327706e-09 3.18085162061715e-09
"R1007" -1.41065700476579e-09 6.55839715233439e-10 3.81555657207048e-09 2.86322260240764e-09 1.5510579013596e-08 6.79608510184872e-08 -1.00688090527334e-08 -5.56063433597453e-09 1.22673302123065e-08 -2.045237689586e-08 -4.07566742053403e-09 -2.00155512014371e-08 -1.78449088444501e-09 -9.84301398495886e-09 -3.52463442725211e-08 -8.79996338347595e-10 -1.92716156810039e-09 2.12132813854527e-09 -3.38863020093572e-09 1.14114862514785e-08 -3.51318477759675e-09 -4.59394037418251e-09 -4.19920269713795e-09 1.93484049754097e-09 -9.88253064309575e-10 -2.11908357160816e-09 6.75700008179978e-10 -2.93258342359383e-09 -3.9742836722783e-09 1.08021802501418e-08 5.44164196451628e-10 1.9406337655742e-10 7.47300977584087e-10 9.02478140246096e-09 1.46643355860937e-09 2.74651184932982e-10 7.21477849500425e-09 -9.07140855011924e-09 6.22923556891312e-12 -4.30702940536555e-09 -5.5503415427586e-10 -3.28680380556966e-09 -6.13116055253439e-09 -4.23356945148329e-09 1.71549003162466e-09 4.43978170096775e-09 4.56799542293781e-10 -1.45614317365093e-09 5.61654870281257e-09 9.47646310467508e-10 5.37722162573638e-09 8.48304730670452e-09 2.84813347823395e-10 1.32913751324215e-09 5.78272907237754e-10 6.43873384272905e-09 -5.58602315340833e-09 -9.69731364299609e-09 3.41689944055371e-09 -8.40895947308172e-09 -9.08698468789927e-09 1.10793419302391e-08 1.2703150272475e-09 -8.39803590809208e-10 1.99612319550899e-09 -3.48465746649171e-09 1.61279149244956e-09 -7.28457380403736e-09
"R1008" 1.16948619579572e-10 8.51155549875193e-10 -4.24478930313567e-09 2.09474411322478e-10 1.39790460392311e-09 -1.00688090527338e-08 6.03244501310012e-08 -2.6621487884162e-09 -1.49713551964671e-08 -1.36112534456834e-08 8.90684760258997e-10 6.60966139752588e-09 3.08182740261539e-10 -7.59062050840798e-09 3.61840371340796e-10 -1.60402799655848e-09 -5.46137840499612e-09 -2.18621720262338e-09 2.46740057458979e-09 7.26519202484129e-10 1.04187276496181e-08 -2.00467536418424e-09 9.2106882558407e-09 6.92290107877418e-09 -4.99588279603416e-10 3.68426212973879e-09 -2.48315306678965e-09 -2.34442005429307e-08 2.09745892915047e-08 -4.11368256966775e-08 2.5325857829982e-09 6.71907767736607e-10 -6.42531781552619e-10 -4.07010945188387e-09 7.43654431260272e-10 1.10447466516467e-09 2.7567160428802e-09 -8.08902549071259e-09 1.08635913889099e-09 -1.78684517218337e-09 1.30208632809059e-09 9.58779292309159e-10 6.52079952358363e-09 5.42768371715898e-10 2.32075853574869e-09 1.04783800743018e-09 -1.85338459348463e-09 1.15267854200193e-10 -5.46223747379529e-10 2.76836838636742e-09 -2.71345595284631e-09 -2.07321055867726e-09 5.54488143257952e-09 1.43787182255158e-09 1.04345156993504e-09 3.06791767930935e-10 1.72074889975304e-10 5.85039723242286e-09 -8.28957406449019e-10 5.59988571360692e-09 -3.214984442978e-09 1.91923761707573e-09 3.70392746187388e-09 -2.58668255959801e-09 -3.04248273022475e-09 9.15852698382568e-10 -4.65722610806394e-10 -3.0080620761957e-09
"R1009" -1.18740041940214e-08 -1.91907746558165e-09 -1.93329903293979e-09 -6.08547567787957e-09 -1.14687192844116e-08 -5.56063433597432e-09 -2.66214878841619e-09 6.75784708908295e-08 -7.89778105795099e-09 2.70233418405768e-09 -2.10421367473072e-09 9.66578398441345e-09 2.20555899857257e-10 -5.58144105893793e-08 -1.08045371915693e-08 3.14573589410211e-09 -1.96603118994056e-09 -3.96503685731184e-09 2.37402261515098e-09 -1.06130110270866e-09 -9.09082561703237e-09 5.16106827700089e-09 1.57668235530248e-10 5.66995580793571e-10 2.1124153616852e-09 -6.75361682947847e-10 3.05137844490987e-09 -8.36498347947746e-11 5.39531087847608e-10 1.18278412443955e-08 -1.36197145225563e-09 2.02373731023907e-09 5.37539268841311e-09 1.04034030146857e-08 -2.27439640465851e-10 -7.69658414065832e-10 -1.5987271303989e-10 5.43894658839632e-09 3.11227881726967e-09 -4.73958176931364e-09 2.88903368592563e-09 -7.85707388436015e-10 -5.50992454820073e-10 2.98155890326211e-10 -1.50572984662586e-09 -6.90166643306483e-10 4.59020827835553e-09 -5.46597786754773e-10 3.84963691186818e-09 -2.847910743226e-09 -2.55495755294708e-09 8.01869610667893e-09 7.19549482892957e-09 1.04599499272817e-10 1.38075045038044e-09 -5.73348873560541e-09 1.35545107943646e-09 7.69788802509191e-09 -6.79952873988957e-09 3.23282659173326e-09 8.4251305257205e-09 -8.7132418945148e-09 1.97536492508053e-09 -7.6259913257194e-11 -1.62650730014243e-10 -4.27101883140861e-09 2.2653592330489e-09 -4.19796976493567e-09
"R1010" -3.15789811879843e-11 -3.48445237391145e-09 -1.80860663936051e-08 -2.6452130808664e-09 3.08006079083821e-09 1.22673302123063e-08 -1.49713551964671e-08 -7.89778105795092e-09 1.27547969573454e-07 5.06563782906965e-09 -2.01144271577809e-09 -2.58544143346082e-08 6.17996156256653e-09 3.44437018132533e-09 -1.38525674083938e-09 -2.44952696061983e-08 -5.1310854607961e-10 9.96418869515369e-10 -1.1306019842165e-09 -6.76723852995237e-09 -2.18994227427249e-08 -3.68740312718459e-08 2.78293004267809e-08 -6.25226474181061e-08 -3.14721001901969e-09 1.38647764936591e-08 1.04414998965846e-08 4.70614427399044e-08 1.52168237461361e-08 6.86804779916296e-09 2.53464186042817e-09 -1.22962924536495e-09 -9.27339786299438e-09 -5.56223734511871e-09 -1.85106876327539e-09 6.09395491484381e-09 9.41184066333193e-09 -2.3824563353428e-09 -2.13706264568264e-09 -3.47120601443153e-09 8.46121540746457e-09 5.12023532978555e-09 -5.55514484162148e-08 -1.5432326918377e-08 -2.34860262476431e-09 1.4942454835414e-08 -8.81100302711751e-10 -1.04331255695884e-09 3.21002283174376e-09 1.11560594132052e-08 -6.67609320076657e-10 2.90351591794537e-09 -4.15567673213769e-10 4.09540381294638e-09 -6.45204594526872e-09 4.01904935948397e-08 -1.08826575426125e-08 -1.3228394932619e-08 5.2516830940339e-09 2.77117487432499e-09 -3.91907372099634e-08 2.2367666849003e-08 7.14669072379227e-09 9.95433844062036e-10 -4.5434451484396e-09 -5.00898306699795e-09 -2.13675154149287e-09 9.01316894684432e-10
"R1011" -5.96745432454761e-09 -1.88370597142684e-09 -1.78264779251213e-09 -3.75038227618979e-09 -5.43154482894776e-09 -2.04523768958602e-08 -1.36112534456842e-08 2.70233418405739e-09 5.06563782906957e-09 6.05980867995209e-08 8.06261832653862e-10 4.46654125814323e-10 3.19923109915865e-09 -3.35621272401684e-10 9.89398083416606e-09 -4.99668728335084e-10 4.15535388431932e-09 -7.76060567930326e-10 -2.5698327782216e-09 -1.76705991305732e-08 1.47285593016457e-09 -1.39687066231616e-09 3.08508949442877e-10 -3.99548640056092e-10 -5.65250132749647e-10 -2.47319038343747e-10 9.65962789627764e-10 5.11440064009726e-09 -7.81547998901369e-10 -3.99606320875308e-11 -1.62544639340692e-09 7.28180933548813e-11 1.46609403123368e-09 -1.29067877149175e-09 -1.33080862096338e-09 1.78493567428015e-09 -3.33396758191063e-09 1.46368643391118e-08 6.42575824168013e-10 -1.15172129822129e-09 7.38779814131517e-09 2.84055071632004e-09 1.79620989181544e-09 -1.51251138569049e-08 -7.05212929126246e-10 6.18885699138651e-09 -5.62909958539176e-10 -1.505367639904e-09 -2.47631463143475e-09 3.32401858546201e-09 -2.21681441962493e-09 8.66751863284575e-10 -2.88533082139112e-09 -5.49797626513314e-09 -2.06581473392723e-10 -5.69571609654394e-10 3.85065545946798e-10 -9.46931553868046e-09 -1.05932861942813e-09 7.11648917743132e-10 -2.21865741630275e-09 -1.12740363232659e-09 -1.16139111044946e-09 -3.19773939555834e-09 -3.40205602946529e-10 -1.14057743039782e-09 7.75131377646617e-10 3.75714516581447e-09
"R1012" -4.18100844232487e-09 -1.79034611461742e-09 1.99166815228835e-09 -3.01124209248067e-09 4.26842250240443e-09 -4.07566742053381e-09 8.90684760258898e-10 -2.10421367473045e-09 -2.01144271577805e-09 8.06261832653936e-10 8.24616078879588e-08 6.52911261280148e-10 -6.1751564058303e-08 8.96314669365966e-09 4.75164941486755e-09 4.51729150705799e-10 -7.1963727796131e-09 -4.98943751669138e-08 8.52878294259767e-09 2.54128028100221e-09 2.64364715839004e-09 5.04277593966811e-09 1.20387270537192e-09 -1.82357292245837e-09 -6.41283652530134e-09 1.05876662141198e-08 -6.04976656255804e-09 1.04780633360975e-09 3.00274079325077e-09 -3.16717841416507e-09 -2.13335749808177e-08 -1.11876219886337e-09 -1.03152219077014e-09 -2.80418097209278e-09 5.02860459431518e-11 6.87865678771073e-10 -1.13766103124232e-08 4.12002772499125e-09 -1.48273845803164e-09 -1.01259589630423e-08 1.92967467397437e-09 1.36444167512653e-09 -6.6615100094599e-11 4.84682962703414e-09 5.09095767890028e-08 -4.11159538085002e-10 -4.10398065348846e-08 1.49268993892359e-09 1.04699326381806e-08 -5.20438214834939e-09 -5.12987163907862e-09 -1.48821551548427e-08 -2.21329759899374e-09 -3.51735174211915e-09 3.82641876013343e-09 -8.61151042831183e-10 2.83394926535437e-09 6.79223643670261e-09 -1.13089142412607e-10 1.05082126117283e-08 1.36276457173262e-08 -3.62638387934909e-09 1.77619782639306e-09 -4.18659983594979e-09 1.73923915647426e-08 2.14058941089807e-09 -2.61877644121289e-09 4.42597137616358e-09
"R1013" -5.3563275684245e-10 1.02659350448703e-09 2.42483523399011e-09 -9.7236764376082e-09 3.1888224289836e-09 -2.0015551201437e-08 6.60966139752608e-09 9.66578398441364e-09 -2.58544143346082e-08 4.4665412581378e-10 6.52911261280127e-10 3.58833934430544e-08 4.23467998072027e-10 -1.67547857422067e-09 -1.00042329315511e-08 6.28373243376492e-09 3.61338961900407e-10 -9.69211320326139e-10 3.23476549612367e-09 -7.6063544782936e-09 -3.9796339430957e-09 1.22422941366022e-08 -1.64734873709284e-10 2.18346299626891e-09 -3.20702773404208e-10 -3.25468776721023e-11 -4.77085938974606e-09 1.99413664873169e-09 -4.937742204868e-09 -5.61309735181927e-09 5.78601462982103e-10 3.01278634556598e-09 7.37506554546498e-09 -4.46615210485711e-09 -2.96374532589121e-10 -2.39446499624574e-09 -2.6506775330368e-09 6.43348823114974e-09 -7.16304789722346e-10 1.28282171593382e-09 -1.67812468055408e-09 8.20553739443649e-10 2.24607247855271e-09 4.42083911635765e-09 7.61725915061834e-10 -1.2334317715484e-08 -1.01343489985344e-09 -1.97010513186484e-09 1.61496867506144e-09 -6.92959324212901e-09 -1.54804976145402e-09 -7.82845386094065e-10 2.57402339674632e-10 8.4048702952519e-09 8.98311026384618e-10 -8.86221753038217e-09 4.21510159411774e-09 1.74427917263657e-08 -1.52592050804711e-09 6.11267565766885e-10 9.76199864112571e-09 -1.44294144239244e-08 -6.9066987040693e-10 1.1237379724514e-09 -1.72680344358935e-09 5.67941043744594e-10 -1.26523973608622e-10 1.53215452272657e-09
"R1014" -2.18476885827141e-09 -1.09907693589424e-08 4.14696006994452e-09 1.08750661816491e-10 -1.31912779670017e-08 -1.78449088444496e-09 3.08182740261611e-10 2.20555899857133e-10 6.17996156256656e-09 3.19923109915895e-09 -6.17515640583028e-08 4.23467998071779e-10 1.66165541667724e-07 1.21243312533697e-08 1.096438980507e-09 -1.28279853843382e-09 1.37212730696756e-08 3.01519352403729e-08 1.50815544892751e-08 -3.36074420679577e-09 5.2085650072021e-09 -3.5379818758534e-09 5.19755126059826e-09 4.29843958317929e-09 -2.30055569130974e-08 -2.56289618354491e-08 1.84377175935957e-08 -7.47803122833708e-09 1.26365787512211e-08 -3.13063759798364e-09 3.25975789775146e-09 -3.01852647350778e-08 1.29363295235334e-09 -4.23611720780217e-08 -2.74453409384027e-10 1.10849014505781e-08 6.32779483618748e-09 -7.66938296837941e-10 6.3221665276596e-09 2.06342812607909e-08 -3.38373605992411e-10 -5.93800628412752e-10 3.86582760289223e-09 -3.78255744087436e-09 -4.21659246399318e-08 3.70875077631872e-09 -8.35051908272616e-09 -8.78372658206222e-09 -2.86931227578787e-08 2.91695244849817e-09 5.74705783978375e-09 6.33986448858762e-09 5.99696036470511e-09 -1.04903433668169e-09 -3.0956309730905e-09 8.82702678030595e-11 2.55581986281121e-09 -8.650702193638e-09 -3.36459519149583e-09 6.21870757117806e-09 -1.55000041066804e-08 8.0771437914306e-09 7.13278063278693e-09 3.81878734207538e-09 -1.32077406524803e-08 1.12989241480189e-08 6.12269314958522e-09 -1.90256472599087e-08
"R1015" -3.77151768430079e-09 -2.33483586008821e-09 7.54864684290365e-09 4.48601650861367e-10 1.4179249903526e-08 -9.84301398495888e-09 -7.59062050840809e-09 -5.58144105893776e-08 3.44437018132545e-09 -3.35621272401325e-10 8.96314669365955e-09 -1.67547857422102e-09 1.21243312533697e-08 1.39369876077761e-07 1.41405463463974e-09 -1.11397998431519e-09 3.31966940041956e-09 -2.28517514810455e-09 2.47489423374895e-08 6.59311717006972e-09 5.2064272706717e-09 3.2004724891638e-09 -5.40471776962839e-09 -2.87210081093979e-09 -5.50260617278783e-09 -1.39444041712022e-08 -2.18467423338785e-09 3.31358181173922e-10 -7.19938767414914e-08 2.61992973910725e-09 -9.57099699630491e-09 -1.66925021534683e-08 1.42712102166605e-08 -1.75837803684227e-08 -8.48843775085187e-10 2.6416530630925e-09 -7.90067937865375e-09 -5.67422968795226e-09 -6.43660032226830e-09 3.22004260078496e-09 -1.88958812608189e-09 -3.3035038084754e-09 2.92439706399933e-09 2.47559503919585e-09 -2.58198979156394e-09 -2.8489737491139e-09 -6.45985289728225e-09 1.62251217112084e-09 3.23151088785712e-10 -5.49306926461758e-09 -4.63873614736476e-09 -1.28219645065432e-08 -3.7161455508831e-09 -4.03912720557218e-10 -3.29142937247946e-09 3.44311608608763e-09 6.64281345913807e-09 -2.89628078897102e-09 3.42353228527077e-09 -1.36378884109144e-09 -3.54948786469557e-09 8.344997537682e-09 -6.54989298568263e-09 -1.69995271211825e-09 5.63592274730393e-09 8.43748322449558e-09 3.47070254056513e-10 8.37325642654433e-09
"R1016" 4.65397834064352e-09 6.39516936074813e-10 -4.72036370550499e-09 4.92609875943464e-10 -2.96074213349919e-08 -3.52463442725204e-08 3.6184037134106e-10 -1.08045371915694e-08 -1.38525674083935e-09 9.89398083416603e-09 4.75164941486747e-09 -1.00042329315509e-08 1.09643898050711e-09 1.41405463463952e-09 5.72730131723094e-08 -1.78966306684929e-09 6.53400892823875e-09 5.86476096599522e-11 -1.33207543652701e-09 -1.04334590937721e-10 5.93571086537437e-09 -9.79086506439225e-10 4.25220512563669e-09 3.05147317483634e-09 1.58373522643706e-09 1.00475882227471e-08 2.95048233047136e-10 -2.31296877082873e-09 1.8684507064857e-08 1.50154731237751e-09 2.80104540344868e-10 -2.81495558516102e-11 -1.43681354785006e-08 -1.29407019853845e-08 -1.11398827606527e-09 6.54980993706451e-10 -3.81003775507361e-09 3.41211734576428e-09 4.02091443990094e-09 8.19237240775928e-09 -7.3260255125128e-10 4.31367978192936e-09 4.83472460799301e-09 1.82478515075005e-09 -6.44229623468664e-09 2.04380317647847e-09 3.48427242222017e-09 -3.02910794703603e-10 -1.14124985497694e-08 2.44323890499463e-09 -4.56967675490287e-09 -9.34127783520737e-09 2.63557219224172e-09 -3.90299070934394e-09 -2.43185507415363e-10 -1.36463098525183e-09 1.71850772860011e-09 -1.17852209458783e-09 -4.4853560994824e-09 1.27867298547609e-08 2.20977432656103e-09 -6.04273306605196e-09 1.3722992411031e-09 9.97056850192418e-10 -2.36438786880723e-09 3.08258395381882e-09 -3.16152420903579e-09 7.0454174432342e-09
"R1017" -2.03575199543719e-09 -2.11171799635236e-10 6.57537015593852e-09 2.00394515526659e-09 4.03371267372765e-11 -8.79996338347439e-10 -1.60402799655858e-09 3.14573589410209e-09 -2.44952696061982e-08 -4.99668728335278e-10 4.51729150705544e-10 6.28373243376489e-09 -1.28279853843365e-09 -1.11397998431508e-09 -1.7896630668494e-09 3.26478409156672e-08 1.68181804509696e-09 4.33593720890698e-10 -2.72684639304149e-09 1.74337196667166e-09 -9.01134678036865e-09 -4.70625576343844e-09 -9.29316912107314e-09 9.94513682346394e-10 -2.91906064947836e-10 4.41253147968785e-09 -2.20912984226301e-08 -1.3111963218803e-09 -5.18477904188308e-10 6.21158194925302e-09 1.3408046994054e-09 -1.36388166511775e-09 1.090541525521e-09 2.76553619859584e-09 7.67786555725406e-10 -1.42430466550821e-09 -8.97369854661922e-09 -2.556407477503e-09 3.65339060070756e-10 -1.06920988842094e-09 -1.29943105256461e-09 -5.15189043490157e-10 6.69080875192288e-09 9.77849270968579e-10 -3.90041627588911e-10 -9.89345809518039e-10 1.32055962970591e-09 7.71447686281844e-10 4.47014188206208e-10 -4.31193584822065e-08 3.05175861465572e-09 3.06384718780067e-09 -3.42932924089494e-09 -5.14252144449331e-10 3.67040446028366e-09 3.00217062520997e-08 -2.28898793452425e-09 1.37398191229467e-09 -2.28003121885552e-09 -2.11187880768575e-09 1.77526970065884e-08 1.55229839630775e-08 -2.43156444423183e-09 -1.51619033650273e-09 -1.17454045379601e-09 1.29181193575383e-10 2.81448371123647e-10 -1.04862405547853e-09
"R1018" -3.50027727454932e-09 1.4842668222257e-09 -1.54739496652626e-08 -1.01390610361688e-09 -5.07082734055257e-09 -1.92716156809996e-09 -5.46137840499595e-09 -1.96603118994081e-09 -5.13108546079958e-10 4.15535388431925e-09 -7.19637277961317e-09 3.6133896190049e-10 1.37212730696757e-08 3.31966940041948e-09 6.53400892823868e-09 1.68181804509665e-09 1.26237622600129e-07 3.22301806176841e-08 -8.20406965816039e-08 -1.62396494201316e-09 -2.04979403680903e-09 7.28569988611282e-11 -1.9885129344395e-08 9.9126002018352e-10 -4.32847545400697e-09 -6.04227862299573e-08 2.51251253458048e-08 1.46626844878135e-09 -1.67493078482414e-09 5.96654370832077e-09 -2.67587780027726e-09 3.99692580684722e-09 5.4082817373042e-09 -2.01474425018618e-08 1.5092731017256e-09 -8.32329559066149e-09 3.27150024849798e-09 3.44371752306159e-09 1.3198835498397e-09 1.1505255689121e-09 1.59915746147456e-09 3.02728281184161e-10 4.63904605860659e-09 2.39657299222565e-09 -9.90338917446628e-10 -3.27869023879178e-09 -4.80883826222253e-09 8.15047638966192e-10 -3.34469953525678e-09 -5.09941209745505e-10 5.64549545750818e-09 -9.70717640635944e-09 -2.21963379389816e-10 6.60779561708805e-10 2.74535771463362e-09 -5.40218500110108e-10 -4.447986335776e-09 -6.85277595251488e-09 6.87098435205504e-09 -3.41524940689013e-09 -6.49411854010873e-09 -6.57950643320932e-10 -9.1338688511894e-09 2.18590407870814e-10 8.31156012813527e-09 2.41195352731751e-09 7.84731823823564e-10 3.36456093295864e-09
"R1019" 2.75514086617933e-09 5.37611889201434e-10 -2.1335754739902e-09 3.4893598625372e-10 -3.16718624693501e-10 2.12132813854539e-09 -2.18621720262405e-09 -3.96503685731172e-09 9.96418869515566e-10 -7.76060567930809e-10 -4.98943751669141e-08 -9.69211320325960e-10 3.01519352403729e-08 -2.28517514810453e-09 5.8647609660061e-11 4.33593720890711e-10 3.22301806176835e-08 7.54308303872623e-08 -4.77694890438183e-08 -5.31659520416396e-10 -4.66983524930113e-09 -9.85707212496749e-10 -5.86170534820394e-09 1.54630840757871e-09 5.99035396702726e-10 -2.8623651820882e-08 1.06499126694017e-08 -1.76108997341042e-09 4.06925928330879e-09 6.37233134129258e-09 1.1717247306225e-08 -4.16115281620155e-09 -2.86295131890466e-09 2.05557405318141e-09 8.62635530852224e-10 3.47259863764833e-10 6.67933625607628e-09 -2.64304329152144e-10 -1.35752794181819e-09 3.97862291895163e-09 -3.17307793309418e-09 1.09021467203945e-09 -3.63693496975487e-10 -5.79529977326005e-10 -3.72993462763388e-08 -7.74214367904002e-10 3.01568287248797e-08 1.61846173782096e-10 -3.66447083111937e-09 2.18831224547935e-09 1.69225379879336e-09 1.78327235705318e-09 6.97925335410517e-09 1.95882969777847e-09 -1.53708608627076e-09 -1.47234046342938e-09 -2.18588801617302e-09 -3.11432636824577e-09 1.77120358686679e-09 -6.23890745895795e-09 -1.36214871593154e-08 1.23147326096267e-09 -5.39746749228048e-09 2.37964667740016e-09 -5.69006719196228e-09 9.31414446145666e-10 8.0398233563432e-10 2.8961322323688e-09
"R1020" 2.82512748671365e-10 5.1634931824421e-09 1.95325775131996e-08 -9.10154235652964e-10 3.94117278745086e-10 -3.3886302009351e-09 2.46740057459004e-09 2.37402261515085e-09 -1.13060198421678e-09 -2.56983277822165e-09 8.52878294259767e-09 3.23476549612381e-09 1.50815544892753e-08 2.47489423374894e-08 -1.3320754365273e-09 -2.72684639304177e-09 -8.20406965816058e-08 -4.77694890438174e-08 1.701881625071e-07 4.04969105309423e-09 5.75639460215471e-09 1.79246349836264e-09 1.69670227300668e-08 5.11772207707422e-10 -6.74567972670811e-09 -3.29183380796026e-08 -1.50115027949025e-08 -2.46552052018514e-09 -4.22968372123285e-08 -3.67906902997805e-09 -5.43448988649971e-09 -5.38024075828121e-09 9.60061935190756e-09 -1.62368401300056e-08 -2.43293298978186e-09 -5.60138404392366e-09 -5.69949743592915e-09 -5.9593448732565e-09 -1.47700734253167e-09 1.99500094022871e-09 -4.2041642497129e-09 3.05782331094127e-09 3.34330279386092e-09 2.17686587185378e-09 5.71532739417384e-09 -1.95042239912722e-09 -8.4381102584193e-09 -8.11608211867018e-10 -1.44766103940509e-09 5.91338006557573e-09 -5.71983645773401e-10 3.69156752051256e-11 -9.48810684936383e-09 1.26396912516041e-09 -2.6977424679789e-09 -7.51531481084856e-09 5.46411008018779e-09 5.8449111663806e-09 3.75496863466287e-09 1.77325908954756e-08 1.57963549546737e-08 -5.04024295020581e-09 9.6853854088461e-09 4.12553804888151e-09 -1.16721866739707e-08 -5.61266941087471e-10 -1.46239600954658e-09 -6.8093836094569e-09
"R1021" -5.54187941154539e-09 -1.33071779967374e-09 1.87344498431172e-09 -1.28751726719008e-08 -8.09305812699814e-10 1.14114862514784e-08 7.26519202484162e-10 -1.06130110270861e-09 -6.76723852995225e-09 -1.76705991305728e-08 2.54128028100208e-09 -7.60635447829329e-09 -3.36074420679578e-09 6.59311717006987e-09 -1.04334590937677e-10 1.7433719666716e-09 -1.62396494201339e-09 -5.31659520416379e-10 4.04969105309394e-09 4.16549559504431e-08 6.67101377553694e-09 -3.80983304036244e-09 -2.41424297606111e-09 9.13841979455227e-09 -8.64319913579138e-10 6.45054846533118e-10 2.84256330876987e-10 -1.16681809597124e-08 -6.37892571637023e-09 -8.79227307925682e-10 -1.20305607799688e-09 -2.31468482240162e-09 4.17264728250913e-09 3.20175045119356e-10 -9.59159304329932e-10 -3.18659161374204e-10 -1.12506735005837e-09 -2.06368157042038e-08 -1.17471725627828e-09 1.96710504181099e-09 1.61084522866977e-09 -2.36845490771063e-09 -6.34020751647915e-09 2.6247685826491e-09 -1.07129094927029e-09 -5.85036011158665e-09 8.52696201552799e-10 2.44592772795699e-09 3.36817274822084e-09 -9.04477095377291e-09 5.71595696973912e-10 -1.43481793595853e-09 -1.54357118464092e-10 1.51144802394576e-09 -4.87244681459505e-10 1.38789567490826e-08 -6.34814773482905e-10 3.44140334637308e-09 1.30211376938052e-09 -1.04480293933753e-09 -1.20192706716131e-09 1.12790826807985e-08 6.02401966033384e-11 5.67230773324531e-10 3.2390052768321e-09 1.33600713157156e-09 -1.28206606064782e-09 8.72513727168163e-10
"R1022" 7.47875246129952e-09 -5.12333531750922e-09 3.03814516536319e-08 3.5875821395738e-09 -3.90198379613365e-09 -3.5131847775969e-09 1.04187276496175e-08 -9.09082561703274e-09 -2.18994227427249e-08 1.47285593016494e-09 2.6436471583902e-09 -3.97963394309531e-09 5.20856500720209e-09 5.20642727067181e-09 5.93571086537459e-09 -9.01134678036904e-09 -2.04979403681089e-09 -4.66983524929949e-09 5.75639460215532e-09 6.67101377553671e-09 1.54954715398907e-07 -9.28595181208203e-10 -9.69985234534698e-08 2.05595577648468e-08 -1.37173800360056e-09 -1.05328822811385e-08 1.5204142032751e-08 -4.5461054709842e-08 -1.07844072655753e-08 -4.63039774553e-08 1.95092857799539e-09 3.36552752056443e-09 3.09728995304586e-09 -4.53319478713722e-09 -1.4436447465646e-09 2.24392650331579e-09 1.93394641645176e-09 4.014217433216e-09 7.72837309145897e-10 8.97365592799823e-10 1.63150984655173e-09 2.12897614162241e-09 6.99328157239352e-09 -1.34755636847099e-09 6.33931439539338e-09 1.49133925321323e-09 -1.06201322416772e-08 3.37986425225585e-09 -2.10290725907091e-09 3.36905206564298e-09 4.23518557651501e-09 -2.97852178149607e-09 -5.13149841532812e-09 -8.07279640327883e-09 -5.90251341460693e-09 3.73375198690515e-09 3.93217870973409e-09 4.53338557163458e-10 8.16255571260436e-09 -4.05721341032483e-09 -1.17097869327607e-08 5.24958234729213e-09 -8.31646018182972e-09 2.67095049672617e-09 2.81084848572814e-10 2.00196027835144e-09 2.84931828534537e-09 -1.67650951483866e-09
"R1023" -2.55315480662251e-09 1.65076222718162e-08 1.3712792814709e-08 -2.98807160322492e-09 1.32170684728623e-09 -4.59394037418241e-09 -2.0046753641842e-09 5.16106827700108e-09 -3.68740312718459e-08 -1.39687066231577e-09 5.0427759396683e-09 1.22422941366023e-08 -3.53798187585342e-09 3.20047248916392e-09 -9.79086506439196e-10 -4.70625576343834e-09 7.28569988611956e-11 -9.85707212496763e-10 1.79246349836259e-09 -3.80983304036237e-09 -9.28595181207729e-10 1.00555402233612e-07 -2.16815765201182e-08 9.52235912569335e-09 -2.82373992356192e-09 -1.35782338687305e-08 -2.88794428669383e-08 -4.60602546443908e-09 -5.79759954743347e-09 1.15192035859269e-09 -2.95044165310632e-09 -5.93400420357584e-09 -2.63468312305112e-09 7.65938170437948e-09 6.28179959639273e-10 -1.85248161451088e-08 -2.79561688931381e-08 2.53367299318147e-09 -8.58264623097953e-10 -2.03672145488929e-09 -4.86937375065714e-09 -1.16724563420895e-09 9.25134269517571e-09 3.22871774013772e-09 2.52450639027837e-09 -2.26840558268393e-09 -2.49345210117808e-11 6.40719005405442e-09 1.85744828727991e-09 3.04609888122212e-08 -5.18523568447239e-09 -9.23190825020407e-09 4.31959886603136e-09 1.85676939419219e-09 1.46292914162589e-09 -1.31192842247443e-07 3.77797742338377e-08 1.65991837459205e-08 -4.76579066863059e-09 -1.93816897731748e-08 7.15159614473468e-08 -1.90504363965569e-08 -1.28432156320495e-08 2.76352821741675e-09 9.03667909914733e-09 8.21882506481325e-10 -1.50183222657181e-09 1.17320048320058e-08
"R1024" 6.17448679792627e-09 6.44650438145212e-09 -8.63965727038268e-08 -5.60264821065374e-09 -3.39516003920513e-09 -4.19920269713795e-09 9.21068825584061e-09 1.57668235530209e-10 2.78293004267814e-08 3.08508949443131e-10 1.20387270537191e-09 -1.64734873709504e-10 5.19755126059818e-09 -5.40471776962776e-09 4.25220512563665e-09 -9.29316912107309e-09 -1.98851293443957e-08 -5.86170534820428e-09 1.69670227300661e-08 -2.41424297606124e-09 -9.69985234534649e-08 -2.16815765201184e-08 1.90611096760128e-07 -1.31579174639109e-08 -4.99046089035584e-09 3.32226315678546e-08 -1.32705347785374e-08 2.65056412240799e-08 5.74354198843191e-09 -1.60263291457694e-08 -9.44591315529206e-09 5.9910911307466e-09 1.31156990988357e-09 -1.76172416064061e-08 3.12357245763253e-11 5.89991091653108e-09 3.65253222879213e-09 -7.37324130523184e-10 2.55665380412022e-09 4.43983205809886e-09 1.19635302905169e-09 -6.43812138437384e-09 -8.66467666596992e-09 -3.50813548903803e-09 -1.6798360457656e-09 1.37071003716994e-09 -5.92855568640369e-10 3.63264783818152e-10 -2.80505025891161e-09 1.30645050872454e-08 -5.70236394376701e-09 -4.47536402961423e-09 1.41608328040909e-08 3.21048072725844e-09 4.842722654544e-09 7.03537429444432e-09 -1.42054036414443e-08 4.71413157033346e-09 -5.2067551823145e-09 6.19845939690679e-09 -4.89873064949853e-10 -1.46202328374457e-08 1.10805226113528e-08 -3.94197896987607e-09 7.27671433855117e-09 1.78900676684612e-11 -2.84980878220238e-09 -3.95592100792328e-09
"R1025" 1.99467706580195e-10 -1.45717285295322e-09 7.63363035936761e-09 -2.03633643833807e-08 -2.56750922453936e-09 1.93484049754093e-09 6.92290107877434e-09 5.66995580793686e-10 -6.25226474181057e-08 -3.99548640056067e-10 -1.82357292245839e-09 2.18346299626885e-09 4.29843958317918e-09 -2.87210081094004e-09 3.05147317483633e-09 9.94513682346621e-10 9.91260020183873e-10 1.54630840757851e-09 5.11772207707137e-10 9.13841979455236e-09 2.05595577648464e-08 9.52235912569321e-09 -1.31579174639106e-08 9.28786095977526e-08 1.34197772095041e-09 -8.76228548045829e-09 -1.55681262456519e-09 -6.46554528823947e-08 -3.9174704037219e-09 3.93447962884632e-10 -8.32399333597872e-10 2.32082975155157e-10 2.15730786679395e-09 -9.62779042309128e-10 1.25881531400808e-09 2.45926433725587e-09 4.77721335644239e-09 1.82516151424585e-08 1.55824750667862e-09 4.06434659214333e-09 3.22859495837966e-09 1.89466932179675e-10 3.21222374935404e-08 4.48648394567485e-09 -1.98901752255298e-09 -6.62692382166747e-09 -2.25259212822736e-11 -1.40497345333562e-09 -5.59839891791959e-09 2.47696045275079e-08 1.51014095527511e-09 4.92256581769398e-09 -2.35752637052199e-09 6.53154555891508e-10 8.67624909931267e-09 -2.33694091781233e-08 -7.87240872486079e-09 -4.76110028103737e-08 -1.96577179268544e-09 -3.89885605507215e-10 2.95762894579684e-09 -2.05564258139865e-08 -6.09772731246228e-09 -1.26965415529872e-09 2.34363662490744e-09 3.08359413459568e-10 2.92011341755097e-09 1.30591751955483e-09
"R1026" 1.51792588802299e-09 2.99800432292774e-09 3.79084014951675e-09 7.23912786215146e-10 -1.32096274836494e-09 -9.88253064309463e-10 -4.99588279602871e-10 2.11241536168544e-09 -3.1472100190196e-09 -5.65250132748958e-10 -6.41283652530098e-09 -3.20702773404379e-10 -2.30055569130976e-08 -5.5026061727876e-09 1.58373522643726e-09 -2.91906064948193e-10 -4.32847545400698e-09 5.99035396702972e-10 -6.74567972670766e-09 -8.64319913579113e-10 -1.37173800360066e-09 -2.82373992356162e-09 -4.99046089035607e-09 1.34197772095066e-09 5.29907557048288e-08 -1.1014716009932e-08 -4.62587212375455e-09 2.26037276361392e-09 -1.75708253229706e-09 3.04296744332472e-09 3.96798867249392e-09 6.12820114180999e-09 -5.31052945682226e-10 1.24590120832233e-08 -1.25260264993817e-09 -2.89210689699873e-09 -3.14516741268982e-09 -7.0149311165169e-10 -6.33179997913582e-09 -1.01123664535293e-09 -8.36277196771001e-10 5.40579967807785e-10 1.37796893652305e-09 -1.69458584278436e-09 -4.23626274288553e-09 -1.1220450186972e-09 1.2374768057235e-08 -8.10191324371035e-11 4.95715532295319e-09 2.4928350553217e-09 -6.72739446725292e-10 -4.11381766161718e-10 -6.34465777226387e-09 2.02718199139188e-09 1.43501027803411e-09 2.94978506522154e-10 -3.85182357851636e-09 -3.04193067097787e-09 -2.15418211401624e-08 1.38872103312154e-09 9.44052831678822e-09 -5.64677737676907e-11 2.79337591384293e-09 -7.67209761357342e-10 -2.70279400790285e-09 2.22977391818757e-09 -1.87394479064919e-09 4.01480833586338e-09
"R1027" -8.05978685302463e-10 -1.09788580680642e-08 -5.66462964695065e-08 -4.50218236356184e-09 -1.21620078111291e-08 -2.11908357160894e-09 3.68426212973659e-09 -6.75361682947901e-10 1.3864776493659e-08 -2.47319038340606e-10 1.05876662141203e-08 -3.25468776723431e-11 -2.5628961835448e-08 -1.39444041712024e-08 1.00475882227467e-08 4.41253147968802e-09 -6.04227862299586e-08 -2.86236518208808e-08 -3.29183380796092e-08 6.45054846532731e-10 -1.05328822811371e-08 -1.35782338687304e-08 3.32226315678527e-08 -8.76228548045815e-09 -1.10147160099335e-08 3.25247095693476e-07 -2.53374273061746e-08 6.80267740478829e-09 2.82423797537822e-08 -1.46295315650859e-08 7.79769854744409e-09 1.36978206655421e-08 -6.98294854364012e-09 -4.06451987012165e-09 2.77155406816569e-09 1.77469607247117e-08 7.3095138801506e-09 9.11879058346654e-10 5.00046417067349e-09 -1.34169314077295e-09 -4.59447089231974e-09 -6.02221095838079e-09 -1.50351226256424e-08 -4.74018094460305e-09 -1.8074475141697e-09 4.5997298883666e-09 5.32809739952346e-09 2.25960206272189e-09 3.37705729115268e-09 -1.97598776371927e-08 -1.80389120697838e-09 -1.09092943670819e-08 1.90675472995542e-08 2.08548673423678e-10 1.1926133424381e-09 3.86628681693838e-08 -2.73002968951083e-09 -9.9069729118286e-10 -6.0717421905995e-09 -1.41553274000789e-08 -3.60145469662781e-08 1.00244781037077e-08 -4.72812079440665e-09 -8.88995015130915e-10 -9.85372240693965e-09 -1.68383777931114e-09 1.2572322267065e-09 1.28372383630942e-10
"R1028" -3.62342960711079e-09 -4.6844322532648e-08 -3.1817300948583e-08 1.37830652325981e-09 -2.48207257382281e-09 6.75700008179642e-10 -2.48315306678852e-09 3.05137844490945e-09 1.04414998965845e-08 9.65962789627498e-10 -6.04976656255836e-09 -4.7708593897458e-09 1.84377175935965e-08 -2.18467423338781e-09 2.9504823304709e-10 -2.20912984226301e-08 2.51251253458035e-08 1.06499126694011e-08 -1.50115027949033e-08 2.8425633087677e-10 1.52041420327517e-08 -2.88794428669381e-08 -1.32705347785372e-08 -1.55681262456567e-09 -4.62587212375406e-09 -2.53374273061753e-08 2.69913068807978e-07 -8.34219552430682e-09 -8.27417999754665e-10 3.520505348703e-09 -1.49058955825535e-08 -2.44358698084065e-09 2.79395850131311e-09 -2.23229369314546e-09 1.36515302202331e-09 2.21975068819464e-08 4.49293476864819e-08 3.65718625343143e-10 1.12757050656551e-09 -1.52142467948358e-09 1.64829956461326e-09 4.99097981637592e-09 1.44456293799967e-09 1.22188763465022e-09 -9.96136559496302e-10 -9.40046087524726e-10 -9.57656660349923e-09 -5.32720600016875e-09 -1.73166606762474e-09 -1.2389821188024e-08 -1.15653562094962e-08 -9.31757463750331e-09 8.85984429734519e-09 -7.46606369782688e-10 -1.40111564739625e-09 3.22846371648573e-08 1.80231221267429e-08 5.42829501741002e-09 2.41150359964074e-08 2.54580932709053e-08 -1.99885710494536e-07 -1.29775986714318e-08 5.06544563239073e-09 -2.26662351080244e-09 -1.36381625504984e-09 -2.62104596558233e-10 -7.88655374724248e-10 1.23481056353196e-09
"R1029" 2.60991236917701e-09 2.4579206208574e-09 -1.222534691745e-08 5.20332435099274e-09 1.09546295187953e-09 -2.93258342359391e-09 -2.34442005429317e-08 -8.36498347956038e-11 4.70614427399037e-08 5.11440064009702e-09 1.04780633360993e-09 1.99413664873158e-09 -7.47803122833619e-09 3.31358181173834e-10 -2.31296877082887e-09 -1.31119632187999e-09 1.46626844878155e-09 -1.76108997341169e-09 -2.46552052018642e-09 -1.1668180959712e-08 -4.54610547098418e-08 -4.60602546443891e-09 2.65056412240801e-08 -6.4655452882395e-08 2.26037276361518e-09 6.80267740478949e-09 -8.34219552430345e-09 1.33449986246525e-07 2.02038709239716e-09 9.40704599281345e-10 -9.76668962152081e-10 2.61208877864059e-09 1.85240710863692e-09 1.39964794458543e-09 -1.07998673865825e-09 -1.30394114018059e-09 -4.22552534671526e-10 -2.19084412716535e-08 -2.34615528259663e-10 -1.57235253085249e-09 -4.04146167293025e-09 1.26170622887235e-09 -2.04593887314944e-08 -7.41004550081366e-09 1.83988478003815e-09 2.81452942371544e-10 2.62095773005449e-09 -3.19073455256086e-09 3.13007547856702e-09 -8.46280184078684e-09 -1.85851595146139e-09 -7.30665350659529e-09 7.69705788413327e-09 1.73748235560806e-08 -2.21954869163468e-09 7.65642153855388e-09 1.02519762056959e-10 1.33224503277954e-08 -2.32440900513505e-09 -2.07350745233884e-09 4.41186638207491e-09 -1.33103356863873e-08 8.37327898843390e-09 -2.21042975420983e-11 -7.39614017671133e-10 -1.42543214787237e-09 -2.44784450059298e-09 -5.3976085196135e-10
"R1030" -4.52566489883528e-09 4.46031773727917e-10 -1.0730715291909e-08 -4.58139792559569e-10 -1.05190486125394e-08 -3.97428367227837e-09 2.09745892915052e-08 5.39531087847311e-10 1.5216823746136e-08 -7.81547998901544e-10 3.00274079325091e-09 -4.93774220486811e-09 1.2636578751221e-08 -7.19938767414912e-08 1.8684507064857e-08 -5.18477904188214e-10 -1.67493078482384e-09 4.06925928330852e-09 -4.22968372123284e-08 -6.37892571637025e-09 -1.07844072655759e-08 -5.79759954743338e-09 5.74354198843189e-09 -3.91747040372165e-09 -1.75708253229677e-09 2.8242379753782e-08 -8.27417999754687e-10 2.02038709239692e-09 1.64396946298068e-07 -2.64878131937314e-08 5.33754940547775e-09 -1.55892143592859e-08 -3.73078423878239e-08 -1.504595226175e-08 2.28739636597196e-09 6.95783813721509e-09 -6.42295967728601e-10 6.50830430670644e-09 -1.59966462463748e-09 -1.42616142815543e-09 -5.20537257232564e-11 1.32320858092469e-09 -1.0913386693302e-08 4.00128451402665e-10 -1.02084738203528e-08 3.4241813532942e-09 7.40207729659983e-09 -4.93779566826024e-09 1.4578413429178e-09 4.02898654546418e-09 9.52338083983765e-10 5.20805674510929e-09 1.25268028927537e-08 -2.78201268831847e-09 3.72854365202867e-09 3.94385157336767e-09 -2.8117288702914e-09 -1.77433615824598e-09 -9.46728082149035e-09 1.08151430916124e-08 -1.05272597209917e-08 1.13423229529473e-08 9.0614377619e-09 -4.50712764178317e-09 -7.3382424826616e-09 1.79602154351616e-09 -7.82728624090009e-10 -8.68606937142403e-09
"R1031" -2.21511016644732e-08 1.10542069110709e-10 1.08373932409915e-08 -9.41409188418257e-10 -7.26494045479497e-10 1.0802180250142e-08 -4.11368256966778e-08 1.18278412443954e-08 6.86804779916308e-09 -3.9960632088329e-11 -3.16717841416501e-09 -5.61309735181916e-09 -3.13063759798374e-09 2.61992973910745e-09 1.50154731237741e-09 6.2115819492532e-09 5.96654370832049e-09 6.37233134129219e-09 -3.67906902997817e-09 -8.79227307925606e-10 -4.63039774552991e-08 1.15192035859292e-09 -1.60263291457693e-08 3.93447962884686e-10 3.04296744332446e-09 -1.46295315650861e-08 3.5205053487038e-09 9.40704599282236e-10 -2.64878131937313e-08 1.10152217179781e-07 2.18601832927393e-09 -2.23093296585048e-09 -6.65346132477801e-09 9.77664676258614e-09 1.20481847687573e-09 6.15740272153021e-10 -2.19304782712137e-09 5.4261991036216e-09 -1.63049825415818e-09 -2.13008913655054e-09 -3.59242892943824e-09 6.26947405094678e-10 -2.28270596399454e-09 6.12991216800751e-09 -3.7578067758063e-09 -5.07433145569087e-10 5.64016249481024e-09 -5.0144705575777e-09 1.25317483208293e-09 -5.77658562775346e-09 -2.0196493787785e-09 1.64722079987521e-09 -3.33637455554881e-09 -3.86181044448259e-10 -2.49037277784717e-09 -2.35862606792694e-10 2.91574365093812e-09 -4.11601832038722e-09 -1.00732258810681e-09 -1.02455253795409e-09 -3.57031229497726e-09 -5.93791197849133e-09 -1.20321827123192e-09 2.78060902624136e-09 -3.24396898638788e-09 1.06281830095241e-10 1.56731234396872e-09 2.38252365693166e-09
"R1032" 5.19324673706437e-09 6.38976649050476e-09 2.52676274914375e-09 -1.14653313483339e-09 -9.48911703908908e-10 5.44164196451191e-10 2.53258578299732e-09 -1.36197145225562e-09 2.53464186042809e-09 -1.6254463934075e-09 -2.13335749808171e-08 5.78601462981974e-10 3.25975789775147e-09 -9.57099699630478e-09 2.80104540344758e-10 1.34080469940515e-09 -2.67587780027697e-09 1.17172473062248e-08 -5.43448988650132e-09 -1.20305607799693e-09 1.95092857799445e-09 -2.95044165310583e-09 -9.44591315529217e-09 -8.32399333597035e-10 3.96798867249368e-09 7.79769854744252e-09 -1.49058955825536e-08 -9.76668962151893e-10 5.33754940547744e-09 2.18601832927412e-09 2.21568351290204e-07 4.5724986715492e-10 -2.94536576946131e-09 7.78098924099592e-09 -2.62358143037851e-09 -1.23373496078263e-08 3.7924376857636e-10 -1.62815063864817e-09 1.94164587004202e-09 3.27840053059912e-09 -1.60075188235467e-09 3.07903225506821e-09 -2.33912061209084e-09 -1.98036592406694e-09 3.93752116282222e-08 -1.12351672051955e-09 4.51598128262951e-09 -8.24632634975975e-09 -2.62687590274997e-09 2.21929107934749e-09 1.76744413366504e-09 -1.43554209044494e-08 -4.21598991186854e-09 3.82801997943232e-09 -7.29354069786194e-09 4.27403013005865e-09 9.84777385281539e-10 -2.87527420318988e-09 1.35609480470377e-08 2.05520857841822e-09 3.47082934069305e-09 -1.12422793218464e-09 1.56537268566318e-08 5.17058404948291e-09 -2.21335898843168e-07 -1.61212407250284e-08 -1.60141372851746e-09 -1.57174955883399e-08
"R1033" 4.01217659699572e-09 5.22777480238427e-09 -5.91909040244434e-09 1.26215408109946e-09 -6.13850915572401e-09 1.94063376557455e-10 6.71907767736696e-10 2.0237373102389e-09 -1.22962924536495e-09 7.28180933548402e-11 -1.11876219886318e-09 3.01278634556584e-09 -3.01852647350777e-08 -1.66925021534681e-08 -2.81495558515858e-11 -1.36388166511763e-09 3.99692580684759e-09 -4.1611528162016e-09 -5.3802407582807e-09 -2.31468482240157e-09 3.3655275205646e-09 -5.93400420357562e-09 5.99109113074673e-09 2.32082975155025e-10 6.12820114180997e-09 1.36978206655423e-08 -2.44358698084127e-09 2.61208877864042e-09 -1.55892143592857e-08 -2.23093296585054e-09 4.572498671546e-10 3.20427981755523e-08 9.13340936941091e-09 -1.76776649342012e-09 -2.96370234996944e-10 -2.41973815753264e-09 3.23935710111675e-09 -2.9747602690761e-09 4.42209291394092e-09 -1.24038667261469e-11 2.08523492973171e-09 -2.0361964721377e-09 2.59584416548983e-09 -2.77563130278141e-09 1.46188483708045e-08 -1.57158033046307e-09 -5.10452701379597e-09 2.65063279923617e-09 6.78074425151025e-10 3.59474979095625e-09 1.06912528458822e-09 -1.9216689095646e-09 -2.61826093206752e-09 3.046006431797e-09 -1.09748920460381e-09 2.95439516513371e-09 -2.87058970809469e-09 -5.06109569673001e-09 7.64041598894978e-09 -1.56842184036781e-08 -3.04405078836991e-09 2.47984342493455e-12 -3.94580735651064e-09 8.32307062608925e-10 5.96422278018886e-09 -5.51698936843596e-09 1.02835374655918e-09 5.38320476535024e-10
"R1034" -1.26006357283612e-08 1.39647851722669e-09 1.42103687681135e-09 -3.11033309324926e-09 2.52061402450352e-10 7.47300977584303e-10 -6.42531781552312e-10 5.37539268841312e-09 -9.27339786299448e-09 1.46609403123381e-09 -1.03152219077011e-09 7.37506554546487e-09 1.29363295235318e-09 1.42712102166604e-08 -1.43681354785008e-08 1.09054152552115e-09 5.40828173730441e-09 -2.8629513189048e-09 9.6006193519082e-09 4.17264728250915e-09 3.0972899530458e-09 -2.63468312305097e-09 1.31156990988337e-09 2.15730786679381e-09 -5.31052945682064e-10 -6.9829485436404e-09 2.79395850131305e-09 1.85240710863641e-09 -3.73078423878235e-08 -6.65346132477821e-09 -2.94536576946143e-09 9.13340936941097e-09 3.16499972173627e-08 -8.07741716292158e-09 -6.02364249210579e-10 -4.32091687841763e-10 2.21412507261148e-09 -2.21891081850643e-09 4.7118476389429e-10 5.70953825382342e-10 9.96638188862234e-10 -1.12210363229744e-09 6.15249685811699e-09 -1.24879903475296e-09 6.63114984407894e-09 -1.21516372153268e-09 -5.78589010675414e-09 1.36553038398513e-09 2.46104744804854e-10 -1.72405066683298e-09 1.73676145677305e-09 5.58274003778605e-10 -4.36136464639987e-09 9.60065046813894e-11 -1.47090150072576e-09 3.42073092315192e-09 -1.27177005034784e-09 2.90092618551992e-10 5.02674774240402e-09 -5.15449210490632e-09 -4.03911945991753e-09 -6.39845618616029e-10 -3.56375133571145e-10 4.82179104926625e-10 3.61533741129693e-09 -1.48202729444595e-09 4.58707573322029e-10 -2.230075357019e-09
"R1035" 6.25191860203007e-09 -2.70485965016024e-09 6.62697681032215e-09 3.79028169495879e-09 1.11696156956245e-08 9.02478140246084e-09 -4.07010945188346e-09 1.04034030146858e-08 -5.56223734511875e-09 -1.29067877149162e-09 -2.80418097209267e-09 -4.46615210485697e-09 -4.23611720780213e-08 -1.75837803684227e-08 -1.29407019853844e-08 2.76553619859559e-09 -2.01474425018623e-08 2.0555740531815e-09 -1.62368401300058e-08 3.20175045119328e-10 -4.53319478713776e-09 7.65938170437955e-09 -1.76172416064056e-08 -9.62779042309202e-10 1.2459012083223e-08 -4.06451987012174e-09 -2.23229369314566e-09 1.39964794458517e-09 -1.504595226175e-08 9.7766467625862e-09 7.78098924099591e-09 -1.76776649342005e-09 -8.07741716292149e-09 5.70690866415106e-08 2.54651007964213e-10 -4.26913966887306e-09 3.46549362374239e-10 4.09921212454567e-10 -6.60874112159614e-10 -5.39884302477681e-09 6.13447976583001e-10 1.03238731413775e-10 -3.91370695223135e-09 -4.50653912802602e-10 2.83121276527530e-09 2.67975760723117e-09 1.56683736002847e-08 1.89063886517185e-09 5.58716843394915e-09 -4.72395231615971e-09 -1.16551082878244e-09 8.70046602833314e-09 -4.65538875664364e-09 -1.8622684838028e-09 -4.21378887275719e-10 -4.06822235311988e-09 2.08633707046359e-09 6.21962488237406e-09 -3.39201044475658e-09 -1.21925739659589e-09 1.27735767740142e-08 -3.44899166033543e-09 -4.2105206787704e-09 3.42936391256122e-10 -1.34625288113062e-09 -5.63652516141518e-09 -4.86718556451286e-10 6.48675811783772e-09
"R2001" -3.88063057635032e-10 -3.31850816016377e-09 -6.96192163184973e-11 -1.56310933365104e-09 3.36851506208772e-10 1.46643355860939e-09 7.43654431260775e-10 -2.27439640465564e-10 -1.85106876327533e-09 -1.33080862096354e-09 5.02860459429851e-11 -2.96374532589113e-10 -2.74453409384082e-10 -8.48843775085164e-10 -1.11398827606533e-09 7.67786555725529e-10 1.50927310172591e-09 8.62635530852577e-10 -2.4329329897819e-09 -9.59159304329998e-10 -1.4436447465648e-09 6.28179959639356e-10 3.12357245761706e-11 1.25881531400817e-09 -1.25260264993899e-09 2.7715540681658e-09 1.36515302202385e-09 -1.07998673865759e-09 2.28739636597184e-09 1.20481847687575e-09 -2.62358143037871e-09 -2.96370234996779e-10 -6.02364249210715e-10 2.5465100796404e-10 2.62087047419534e-08 1.08765259065425e-09 -4.71709881419513e-09 2.41023737300005e-09 1.6874196511715e-09 -1.17266727774799e-08 -2.83947890751446e-09 -6.05072181513242e-09 9.62528366245551e-10 3.80191639705571e-09 -6.93073890362422e-09 4.15245762272713e-09 2.44394304360027e-09 4.35126015096659e-09 2.80220759720659e-09 -5.528070946503e-09 4.26244537011013e-09 5.59988536991013e-09 -7.10764873519642e-09 -3.39550250078799e-09 1.14577621185341e-08 2.17816488765369e-09 -8.61135737690096e-10 2.40086064380732e-09 -2.16143138191054e-09 -6.0311388653423e-10 5.86498493037505e-09 -4.78610432252361e-10 -2.2956535167291e-08 -1.71487557222208e-08 5.23267122977241e-09 3.34378904918221e-09 3.71997208408545e-09 9.23527798100201e-09
"R2002" -4.10582957695285e-09 -2.66133736551431e-08 -9.01365572396137e-10 -7.99892343487009e-10 -3.74236748688681e-09 2.74651184933214e-10 1.10447466516453e-09 -7.69658414065807e-10 6.09395491484388e-09 1.78493567428022e-09 6.87865678770945e-10 -2.39446499624592e-09 1.10849014505783e-08 2.64165306309248e-09 6.54980993706627e-10 -1.4243046655081e-09 -8.32329559066105e-09 3.47259863764353e-10 -5.60138404392335e-09 -3.18659161374198e-10 2.24392650331585e-09 -1.85248161451089e-08 5.89991091653145e-09 2.45926433725599e-09 -2.89210689699889e-09 1.77469607247128e-08 2.21975068819447e-08 -1.30394114017987e-09 6.95783813721488e-09 6.15740272153329e-10 -1.23373496078272e-08 -2.41973815753265e-09 -4.32091687841618e-10 -4.26913966887312e-09 1.08765259065393e-09 6.70709745238471e-08 1.63571552636075e-08 3.41654915924812e-09 3.48595904376381e-09 -2.90784563742055e-09 2.57175118572155e-09 1.47838478124199e-09 -9.50046750380261e-10 4.26196867229927e-10 -4.94425573736376e-09 1.46611649488649e-09 3.66330670871096e-09 -1.65720631819174e-09 9.9587988757713e-10 -2.55626350919211e-09 -3.48080125098136e-09 1.92238735757974e-08 1.84219513371919e-09 -2.6830114828275e-09 1.4629621597156e-09 2.23743030061195e-08 2.06013953453129e-09 -6.43199413320278e-09 -2.8336805842264e-08 1.15291157870284e-09 -8.34646543325207e-08 4.05727017237102e-09 1.37938238922474e-08 -2.11668854949503e-09 1.33799219446875e-08 -5.67510729767116e-09 -4.47129945831559e-09 -7.63269526915806e-09
"R2003" 2.87151727889208e-09 -1.37575325543376e-08 -5.00309019184904e-09 -2.02466148699247e-09 -2.51638418847817e-10 7.21477849500453e-09 2.75671604287993e-09 -1.59872713040207e-10 9.41184066333183e-09 -3.33396758191045e-09 -1.13766103124237e-08 -2.65067753303731e-09 6.32779483618756e-09 -7.90067937865397e-09 -3.8100377550735e-09 -8.97369854661984e-09 3.27150024849872e-09 6.67933625607678e-09 -5.69949743593009e-09 -1.12506735005848e-09 1.93394641645072e-09 -2.79561688931383e-08 3.65253222879178e-09 4.7772133564425e-09 -3.14516741269219e-09 7.30951388015231e-09 4.49293476864815e-08 -4.22552534672939e-10 -6.42295967728812e-10 -2.19304782712187e-09 3.79243768576647e-10 3.23935710111622e-09 2.21412507261159e-09 3.46549362374103e-10 -4.71709881419507e-09 1.63571552636078e-08 2.03304798583895e-07 4.42204410245254e-10 -4.38345518498678e-10 1.16964151510776e-09 9.59451136947677e-10 7.35630496164927e-10 -9.90220296073311e-09 -2.52838947448134e-09 4.4533289390175e-09 3.41230978874188e-09 -1.41615492670435e-08 -8.934841781266e-09 1.01907610449204e-09 2.52194708749571e-08 1.27190111646233e-08 6.7773890169528e-09 -6.5021939402836e-09 1.35320927521092e-09 4.15884546294951e-09 3.88650871487431e-08 -9.83276115300739e-08 -2.12460086788679e-08 4.47863918514389e-08 -6.46782433847838e-08 -1.68143178286939e-07 1.04284048861777e-08 1.20967904090409e-08 -9.67748342936973e-12 1.40720690821944e-08 3.45070503313664e-09 5.03444531682964e-09 -1.52692614571354e-08
"R2005" 4.04519420934473e-10 -2.18647632363241e-09 5.05569356252969e-11 -3.60423739033481e-08 -3.59169223108929e-09 -9.07140855011919e-09 -8.08902549071218e-09 5.43894658839625e-09 -2.38245633534286e-09 1.46368643391121e-08 4.12002772499123e-09 6.43348823114963e-09 -7.66938296837828e-10 -5.67422968795226e-09 3.4121173457643e-09 -2.55640747750313e-09 3.4437175230618e-09 -2.64304329152656e-10 -5.95934487325678e-09 -2.06368157042038e-08 4.01421743321594e-09 2.53367299318141e-09 -7.37324130523411e-10 1.82516151424583e-08 -7.01493111651939e-10 9.11879058346413e-10 3.65718625343037e-10 -2.19084412716533e-08 6.50830430670641e-09 5.42619910362156e-09 -1.62815063864817e-09 -2.97476026907617e-09 -2.21891081850642e-09 4.09921212454524e-10 2.41023737300008e-09 3.41654915924794e-09 4.42204410245461e-10 1.19828062406277e-07 3.86425512056714e-09 -1.67175317825043e-08 6.94952524791089e-09 1.04263951698794e-08 -1.72137936505009e-08 1.88454905597048e-08 2.80766468041554e-09 3.02942402333945e-08 -4.51295338998362e-10 -9.91628123036412e-09 1.56148685580931e-10 -1.05025254205744e-09 -4.60843819491766e-09 2.99875708434928e-09 -2.92260679940709e-09 -7.35328638839894e-08 6.29942846043211e-09 2.85492642062482e-09 9.50204254369397e-11 1.9476194648429e-09 -2.14348332518223e-09 6.22634518495976e-09 -1.00855872833615e-08 -3.03713019168568e-08 3.34865393317395e-09 -7.0868698098797e-09 -3.82139402457398e-09 -3.98007841032494e-09 1.50088247284633e-09 3.77518257400038e-09
"R2006" 4.89935719736786e-10 -4.18503360855008e-10 -2.66438158010504e-09 -2.32183882118133e-09 -9.40178882346894e-09 6.22923556893744e-12 1.08635913889084e-09 3.11227881726947e-09 -2.13706264568263e-09 6.42575824167871e-10 -1.48273845803156e-09 -7.16304789722517e-10 6.32216652765963e-09 -6.43660032226824e-09 4.02091443990098e-09 3.6533906007074e-10 1.3198835498397e-09 -1.35752794181835e-09 -1.47700734253203e-09 -1.17471725627818e-09 7.72837309145904e-10 -8.58264623098014e-10 2.5566538041203e-09 1.55824750667867e-09 -6.33179997913566e-09 5.00046417067335e-09 1.1275705065656e-09 -2.34615528259611e-10 -1.59966462463726e-09 -1.63049825415806e-09 1.94164587004209e-09 4.42209291394072e-09 4.71184763894323e-10 -6.60874112159701e-10 1.6874196511715e-09 3.48595904376366e-09 -4.38345518498985e-10 3.86425512056726e-09 1.69090411644168e-08 3.21765608943174e-09 2.93640336835438e-09 8.43218358644681e-10 4.35859697153161e-09 -6.03019885768986e-10 4.53527307883954e-09 6.29365942766116e-09 1.62930550829892e-09 -1.03547885697103e-08 -1.24495772454865e-08 -1.02020940985297e-09 -4.23054410705287e-10 9.71590862746398e-09 3.16638450728817e-09 -5.7195634903424e-09 1.22350017879022e-10 5.79550953441482e-10 1.7108514275128e-09 -1.69096628791627e-09 -5.39148013712498e-09 6.27500461082799e-11 -2.32897945500984e-09 -1.19511583566691e-09 1.32980339232828e-09 -2.09531729208452e-09 -3.74597854436701e-09 -1.09979397276876e-08 4.22032997840102e-09 -5.92151228949584e-09
"R2007" 1.02250620682558e-09 3.69495759123963e-09 -1.67779713397929e-09 8.31521328147805e-09 -2.10689969315047e-09 -4.30702940536568e-09 -1.78684517218327e-09 -4.73958176931381e-09 -3.47120601443163e-09 -1.15172129822107e-09 -1.01259589630421e-08 1.28282171593383e-09 2.06342812607913e-08 3.22004260078501e-09 8.19237240775934e-09 -1.06920988842098e-09 1.15052556891215e-09 3.97862291895161e-09 1.99500094022855e-09 1.96710504181104e-09 8.9736559280006e-10 -2.03672145488934e-09 4.43983205809855e-09 4.06434659214329e-09 -1.01123664535261e-09 -1.34169314077346e-09 -1.52142467948342e-09 -1.57235253085208e-09 -1.42616142815552e-09 -2.13008913655046e-09 3.27840053059855e-09 -1.24038667261234e-11 5.70953825382263e-10 -5.39884302477668e-09 -1.17266727774795e-08 -2.90784563742044e-09 1.16964151510824e-09 -1.67175317825043e-08 3.21765608943181e-09 6.02452955417304e-08 -8.13623097281165e-09 -2.13029947649444e-08 1.32811491481709e-08 -9.00767230219893e-09 -1.43304171428662e-09 -2.01018135415933e-08 -2.04239680321659e-09 3.32063047410189e-09 -2.72398564900318e-08 7.43215442590879e-09 -4.14328903759783e-09 9.16459053546429e-11 6.73638277374945e-09 1.74044978348918e-08 -5.93031358402541e-09 -5.49366276742041e-09 1.59875698654864e-09 -1.37332710692257e-08 9.66546313198285e-10 6.90612056302982e-09 1.9902696700941e-09 1.01112345762838e-08 6.57834791567104e-09 7.32422787582903e-09 -6.63745453892863e-09 -3.68993376532653e-09 -1.96485489343653e-09 -1.94886954235246e-09
"R2008" -5.4139506910408e-10 6.74727850886945e-10 -1.73808810067859e-09 -5.6655430511372e-09 -2.42380585340964e-09 -5.55034154276081e-10 1.30208632808929e-09 2.88903368592611e-09 8.46121540746453e-09 7.38779814131452e-09 1.92967467397397e-09 -1.67812468055451e-09 -3.38373605992738e-10 -1.88958812608123e-09 -7.32602551251631e-10 -1.29943105256498e-09 1.59915746147394e-09 -3.17307793309475e-09 -4.20416424971302e-09 1.61084522866977e-09 1.63150984655341e-09 -4.86937375065682e-09 1.1963530290517e-09 3.22859495837905e-09 -8.36277196771192e-10 -4.59447089231892e-09 1.64829956461383e-09 -4.0414616729304e-09 -5.20537257229245e-11 -3.59242892943839e-09 -1.60075188235424e-09 2.08523492973174e-09 9.96638188862269e-10 6.13447976582755e-10 -2.83947890751424e-09 2.57175118572176e-09 9.59451136947856e-10 6.94952524791124e-09 2.93640336835454e-09 -8.1362309728117e-09 8.25535154897e-08 7.81837144325938e-10 -7.10637970155825e-09 -1.92294913886287e-08 4.00458069957849e-09 3.42832365883775e-09 -2.63791249826009e-09 -9.66254451096224e-09 1.83623875405871e-09 -5.97396531812297e-09 -1.21966470174301e-09 -3.49466604574023e-09 4.66559179833198e-09 -2.52700612700203e-09 1.91481045604941e-08 1.40705177106551e-08 -7.75457289779103e-09 -1.89463484997989e-09 -1.48391043945117e-09 6.86392830719780e-09 -9.98624123000385e-09 -3.18713509266066e-08 1.40519758088539e-08 -3.70161767821865e-08 -2.05446001285921e-09 2.66785435891999e-10 4.37996903848364e-09 -7.43291727582782e-09
"R2009" 3.45626467442407e-10 -2.69173045379932e-09 4.65025277202028e-09 -9.31355603214838e-09 -1.49883781894532e-09 -3.28680380557002e-09 9.58779292309473e-10 -7.85707388435799e-10 5.12023532978532e-09 2.84055071632015e-09 1.36444167512636e-09 8.20553739443848e-10 -5.93800628413096e-10 -3.30350380847527e-09 4.31367978192927e-09 -5.15189043489955e-10 3.02728281184192e-10 1.0902146720398e-09 3.05782331094097e-09 -2.36845490771064e-09 2.12897614162214e-09 -1.16724563420906e-09 -6.43812138437404e-09 1.89466932179404e-10 5.40579967807078e-10 -6.0222109583797e-09 4.99097981637678e-09 1.26170622887254e-09 1.32320858092474e-09 6.26947405094402e-10 3.0790322550691e-09 -2.03619647213778e-09 -1.12210363229718e-09 1.03238731413854e-10 -6.05072181513256e-09 1.47838478124223e-09 7.35630496164944e-10 1.04263951698793e-08 8.43218358645169e-10 -2.13029947649447e-08 7.81837144325880e-10 6.96490499506265e-08 -5.78883592062498e-09 3.14247209278224e-11 1.01708557767822e-08 1.30652143564671e-08 -5.77665294837705e-09 -3.94333025588169e-08 -1.95594040670926e-09 1.01579890676322e-09 -2.21843368664404e-09 -1.04865750115463e-08 -1.91364634775946e-09 -8.14498927532472e-09 4.40343670273982e-10 1.86620195863892e-09 -2.34197063038241e-09 -1.44691494020622e-10 4.13928787613064e-09 -2.41621120378652e-09 -4.89162823011859e-09 -3.77684108473585e-11 1.71637813352352e-08 6.50773205652904e-10 -4.00745987248647e-09 -1.47896257391043e-08 -1.9516175466612e-09 2.75322538062215e-09
"R2010" 1.6670791452145e-09 4.42896478671738e-09 6.23035234244937e-09 1.92371069646041e-08 -2.63585648181072e-09 -6.13116055253445e-09 6.52079952358359e-09 -5.50992454819873e-10 -5.55514484162145e-08 1.7962098918156e-09 -6.66151000945923e-11 2.24607247855281e-09 3.86582760289212e-09 2.92439706399935e-09 4.834724607993e-09 6.69080875192297e-09 4.63904605860649e-09 -3.63693496975429e-10 3.34330279386111e-09 -6.34020751647929e-09 6.99328157239349e-09 9.25134269517575e-09 -8.66467666597001e-09 3.21222374935404e-08 1.37796893652286e-09 -1.50351226256422e-08 1.44456293799971e-09 -2.04593887314942e-08 -1.0913386693302e-08 -2.28270596399457e-09 -2.33912061209083e-09 2.59584416548981e-09 6.15249685811689e-09 -3.91370695223151e-09 9.62528366245467e-10 -9.50046750380292e-10 -9.90220296073339e-09 -1.72137936505008e-08 4.35859697153157e-09 1.32811491481707e-08 -7.10637970155863e-09 -5.78883592062487e-09 7.45254336101809e-08 1.0834358514774e-08 1.09999522147124e-09 -2.04947596893121e-08 -1.19306445697285e-10 1.11003481414103e-09 -1.35449356095111e-08 2.18933197327236e-08 5.86668812873373e-10 -1.27515703291012e-09 6.84245536358885e-09 4.45103631972252e-09 1.83098311444999e-09 -5.06222599638626e-08 1.01775837149212e-08 -2.17687986262372e-08 -8.41038783115124e-09 -1.02418377403717e-08 3.55767948903803e-08 -1.67579730203344e-08 -4.70297847126345e-09 -5.02867202832863e-11 4.92338020049409e-09 -9.50278782543911e-10 2.59266833038786e-09 -2.98319498057564e-09
"R2011" 3.2994820899853e-11 -1.38852079904008e-09 2.45416189104344e-09 -1.33318987602163e-09 -1.8158179648313e-10 -4.23356945148345e-09 5.42768371716752e-10 2.98155890326549e-10 -1.5432326918377e-08 -1.51251138569057e-08 4.84682962703378e-09 4.42083911635765e-09 -3.78255744087423e-09 2.47559503919604e-09 1.82478515074988e-09 9.77849270968891e-10 2.39657299222516e-09 -5.79529977325703e-10 2.17686587185324e-09 2.62476858264939e-09 -1.34755636847152e-09 3.22871774013755e-09 -3.50813548903843e-09 4.48648394567479e-09 -1.69458584278421e-09 -4.74018094460397e-09 1.22188763464966e-09 -7.41004550081279e-09 4.00128451402619e-10 6.12991216800776e-09 -1.98036592406757e-09 -2.7756313027813e-09 -1.24879903475292e-09 -4.50653912802111e-10 3.80191639705604e-09 4.26196867229935e-10 -2.52838947448104e-09 1.88454905597047e-08 -6.03019885768888e-10 -9.00767230219891e-09 -1.92294913886276e-08 3.14247209276132e-11 1.08343585147738e-08 5.01631835214069e-08 3.5912721351088e-10 -2.17239482494696e-09 -4.39377563277079e-10 -2.30777720150127e-09 4.36103629325156e-09 -8.99081547806341e-10 7.81132862831963e-10 1.21240357119396e-09 -2.62782901643552e-09 -2.27294608826733e-08 -3.48759948465285e-10 -5.34014074548569e-09 2.93586052940206e-09 7.59305748608211e-09 8.72139544927317e-11 -6.4555059242706e-09 6.36163581709568e-09 -1.36303142109393e-08 -3.81470142791386e-09 1.09279670492092e-09 3.61240292188325e-09 5.6239847507327e-10 4.98334075317922e-10 2.32292017666447e-09
"R2012" -4.29948423421103e-09 2.46591206130925e-09 3.90663904536737e-09 -1.5545512889042e-09 8.13376487824851e-09 1.71549003162489e-09 2.3207585357487e-09 -1.50572984662633e-09 -2.34860262476431e-09 -7.05212929126587e-10 5.09095767890032e-08 7.6172591506209e-10 -4.21659246399319e-08 -2.58198979156392e-09 -6.4422962346866e-09 -3.90041627589188e-10 -9.90338917446726e-10 -3.72993462763389e-08 5.71532739417403e-09 -1.07129094927047e-09 6.33931439539373e-09 2.52450639027828e-09 -1.67983604576581e-09 -1.98901752255286e-09 -4.23626274288608e-09 -1.80744751416751e-09 -9.9613655949702e-10 1.83988478003844e-09 -1.02084738203528e-08 -3.75780677580614e-09 3.93752116282232e-08 1.46188483708045e-08 6.63114984407883e-09 2.83121276527539e-09 -6.93073890362377e-09 -4.94425573736384e-09 4.453328939016e-09 2.80766468041564e-09 4.53527307883968e-09 -1.43304171428644e-09 4.00458069957783e-09 1.01708557767825e-08 1.09999522147113e-09 3.59127213510962e-10 2.3823284464752e-07 1.24306066912537e-09 -1.39193680848965e-07 -1.2273041614586e-08 1.03019543092708e-09 -5.20429964060635e-09 2.07180335041506e-08 -5.52507352144548e-08 -5.22458401220391e-08 -2.37815048403582e-09 -1.15106218765683e-08 6.36171445790239e-09 1.26111574484738e-08 7.28799236273168e-09 4.51058873147812e-08 -4.76106354372936e-08 -5.39337485414562e-09 -4.79857643225739e-09 2.74173626279464e-08 8.31320145299621e-09 -5.35900470780167e-08 -1.16590162458328e-08 9.97350627311180e-10 -4.65454221678419e-08
"R2013" -2.18846537561676e-09 -2.2194216610172e-09 -3.66603436070302e-10 -1.15633464598063e-08 -1.76266849946422e-09 4.43978170096787e-09 1.04783800743e-09 -6.90166643306831e-10 1.49424548354141e-08 6.18885699138612e-09 -4.11159538085014e-10 -1.23343177154841e-08 3.70875077631884e-09 -2.84897374911388e-09 2.04380317647847e-09 -9.89345809518081e-10 -3.27869023879156e-09 -7.74214367903989e-10 -1.95042239912709e-09 -5.85036011158669e-09 1.4913392532133e-09 -2.26840558268378e-09 1.3707100371702e-09 -6.62692382166718e-09 -1.12204501869703e-09 4.59972988836637e-09 -9.40046087524861e-10 2.81452942371533e-10 3.42418135329418e-09 -5.07433145568857e-10 -1.12351672051928e-09 -1.5715803304629e-09 -1.21516372153276e-09 2.67975760723107e-09 4.1524576227272e-09 1.46611649488653e-09 3.41230978874167e-09 3.02942402333946e-08 6.29365942766111e-09 -2.01018135415932e-08 3.4283236588378e-09 1.30652143564669e-08 -2.04947596893121e-08 -2.17239482494702e-09 1.24306066912533e-09 4.43526059610441e-08 -1.60883152938237e-09 -5.91373719442155e-09 -4.36097843522068e-09 -7.84852437729095e-09 -1.7440446836451e-10 2.13348596887769e-09 -4.02920971602637e-09 -3.73368055175661e-08 -7.81299068029687e-10 1.39799703027424e-08 -2.11295996858872e-09 7.54735333269972e-09 6.78291643887245e-10 2.0205459529032e-09 -9.42546607366053e-09 4.59148329862766e-09 -1.66731157683381e-09 -3.80241519413314e-09 -9.77659359476782e-11 -2.76273971940954e-09 1.87137121021566e-09 1.69287024086936e-09
"R2014" 2.57146316139071e-09 2.82237717235672e-09 -4.05199957421321e-09 -6.2175645769715e-10 -4.46119030838725e-09 4.56799542293798e-10 -1.85338459348467e-09 4.59020827835529e-09 -8.81100302711791e-10 -5.62909958539347e-10 -4.10398065348839e-08 -1.01343489985341e-09 -8.35051908272619e-09 -6.45985289728237e-09 3.48427242222023e-09 1.32055962970588e-09 -4.80883826222225e-09 3.01568287248802e-08 -8.43811025841872e-09 8.5269620155289e-10 -1.06201322416777e-08 -2.49345210118492e-11 -5.92855568640648e-10 -2.25259212824886e-11 1.23747680572357e-08 5.3280973995244e-09 -9.57656660350004e-09 2.62095773005452e-09 7.40207729659948e-09 5.64016249481022e-09 4.51598128262956e-09 -5.104527013796e-09 -5.78589010675415e-09 1.56683736002847e-08 2.4439430436002e-09 3.66330670871114e-09 -1.41615492670426e-08 -4.51295338998365e-10 1.62930550829898e-09 -2.04239680321652e-09 -2.63791249826032e-09 -5.77665294837683e-09 -1.19306445697263e-10 -4.39377563276993e-10 -1.39193680848966e-07 -1.60883152938236e-09 1.402640103502e-07 4.19722239405688e-09 3.77884613313059e-09 1.37772039052573e-09 -9.00402004704743e-09 5.48609838780813e-08 2.2106504283969e-08 2.38624768888711e-09 8.16355680226124e-09 -6.16169121219976e-09 -6.57394813423014e-09 -1.01995692850928e-09 -7.24973901143269e-08 4.03401309973397e-08 2.54156347294688e-08 -3.9432072395475e-09 -3.44059520467757e-09 -3.41452426262288e-09 -8.78181729114438e-09 -1.82903665139942e-08 -4.37437074887813e-09 1.87136820447926e-08
"R2015" 1.40842804584947e-10 -7.16630061231791e-10 -2.5084706765442e-10 6.25051044482739e-09 3.63251415555311e-09 -1.45614317365095e-09 1.15267854199545e-10 -5.46597786754734e-10 -1.04331255695869e-09 -1.50536763990421e-09 1.49268993892357e-09 -1.97010513186506e-09 -8.78372658206202e-09 1.62251217112094e-09 -3.02910794703596e-10 7.71447686281891e-10 8.15047638966685e-10 1.6184617378128e-10 -8.11608211866152e-10 2.44592772795711e-09 3.37986425225612e-09 6.40719005405442e-09 3.6326478381929e-10 -1.40497345333531e-09 -8.10191324378843e-11 2.25960206272236e-09 -5.32720600016807e-09 -3.19073455256008e-09 -4.93779566826025e-09 -5.0144705575773e-09 -8.24632634975924e-09 2.6506327992363e-09 1.36553038398553e-09 1.89063886517187e-09 4.35126015096568e-09 -1.65720631819152e-09 -8.93484178126694e-09 -9.91628123036414e-09 -1.03547885697103e-08 3.32063047410221e-09 -9.66254451096213e-09 -3.9433302558817e-08 1.11003481414094e-09 -2.30777720150204e-09 -1.2273041614586e-08 -5.91373719442131e-09 4.19722239405697e-09 1.14834882661513e-07 7.50711671567563e-09 -1.46195367087053e-09 2.24071140913443e-08 1.65249710070839e-08 -1.76013048097852e-08 6.52305390882857e-09 -5.59107968992215e-09 -7.31876144995822e-09 6.82110255877129e-09 1.2072446369322e-09 1.07529665454326e-10 -1.65303316946808e-08 1.00959389664435e-08 1.5106927741221e-09 -1.04418588382877e-07 1.86627579644384e-08 1.53353353734694e-08 1.28265381662482e-08 4.7484114319062e-09 1.82831391567359e-08
"R2016" -1.31123368499396e-09 -1.60210165583553e-09 6.2878909252553e-10 -2.83228586007036e-10 5.84498218877664e-09 5.61654870281267e-09 -5.46223747379668e-10 3.84963691186815e-09 3.21002283174378e-09 -2.47631463143465e-09 1.04699326381805e-08 1.61496867506132e-09 -2.86931227578787e-08 3.23151088785543e-10 -1.14124985497693e-08 4.47014188206164e-10 -3.34469953525677e-09 -3.66447083111939e-09 -1.44766103940509e-09 3.36817274822086e-09 -2.10290725907089e-09 1.85744828727989e-09 -2.80505025891169e-09 -5.59839891791965e-09 4.95715532295341e-09 3.37705729115218e-09 -1.73166606762494e-09 3.13007547856677e-09 1.45784134291778e-09 1.25317483208295e-09 -2.62687590274997e-09 6.78074425150972e-10 2.46104744804801e-10 5.58716843394914e-09 2.80220759720655e-09 9.95879887577115e-10 1.01907610449181e-09 1.56148685580868e-10 -1.24495772454863e-08 -2.72398564900318e-08 1.83623875405893e-09 -1.95594040670914e-09 -1.35449356095111e-08 4.3610362932515e-09 1.03019543092711e-09 -4.36097843522083e-09 3.77884613313068e-09 7.50711671567566e-09 3.09500846111226e-08 -4.79426080853782e-09 4.82703279375935e-09 3.37487693466484e-10 -5.01564160458946e-09 2.94651038080621e-09 3.02857124169865e-09 5.64433558527861e-09 -3.0502209878455e-09 1.02128333878216e-08 1.22414876071153e-09 -6.0919763101104e-09 -3.29117764776515e-09 -2.66797396388168e-09 -2.54218649288654e-09 -1.99160045374133e-09 5.65793425875398e-09 7.21446689414705e-09 -1.96301078301321e-10 -1.35965250903576e-09
"R2017" 4.13267224981242e-09 2.23068168177966e-08 1.97797114531958e-10 -2.34467545975611e-09 -7.67778685237189e-10 9.47646310467769e-10 2.76836838636759e-09 -2.84791074322558e-09 1.11560594132051e-08 3.32401858546187e-09 -5.20438214834935e-09 -6.92959324212911e-09 2.91695244849798e-09 -5.49306926461738e-09 2.44323890499461e-09 -4.31193584822065e-08 -5.09941209745791e-10 2.1883122454794e-09 5.91338006557592e-09 -9.04477095377287e-09 3.36905206564273e-09 3.04609888122213e-08 1.30645050872455e-08 2.47696045275082e-08 2.49283505532167e-09 -1.9759877637193e-08 -1.23898211880248e-08 -8.4628018407869e-09 4.02898654546421e-09 -5.77658562775321e-09 2.21929107934735e-09 3.59474979095637e-09 -1.72405066683293e-09 -4.72395231615958e-09 -5.52807094650297e-09 -2.55626350919255e-09 2.52194708749577e-08 -1.05025254205738e-09 -1.02020940985327e-09 7.43215442590873e-09 -5.97396531812228e-09 1.01579890676295e-09 2.18933197327238e-08 -8.99081547806412e-10 -5.20429964060668e-09 -7.84852437729086e-09 1.37772039052589e-09 -1.46195367087079e-09 -4.7942608085378e-09 1.70584676743831e-07 -5.07377859844315e-09 -8.51657291739339e-09 1.0005072516929e-08 1.16558977202062e-08 -1.66174257881443e-08 -1.52429901915908e-07 -2.14249751446758e-08 -4.50410657001749e-08 1.78859162417521e-09 -2.57269490346959e-08 1.24277300114678e-08 -1.70500923849713e-08 -5.92244215373643e-09 1.59345436139083e-08 6.60084650808472e-09 2.46214577870526e-09 3.9748993008749e-09 7.93382272133618e-09
"R2018" 2.696342442034e-09 1.71672779131806e-09 2.46084832760745e-09 1.74777170902366e-09 1.4441973105894e-09 5.37722162573601e-09 -2.71345595284652e-09 -2.55495755294705e-09 -6.67609320076452e-10 -2.21681441962486e-09 -5.12987163907865e-09 -1.54804976145427e-09 5.74705783978393e-09 -4.6387361473647e-09 -4.56967675490277e-09 3.05175861465579e-09 5.64549545750813e-09 1.69225379879314e-09 -5.71983645775025e-10 5.71595696973879e-10 4.23518557651546e-09 -5.18523568447238e-09 -5.70236394376694e-09 1.51014095527503e-09 -6.727394467246e-10 -1.80389120697885e-09 -1.15653562094958e-08 -1.85851595146119e-09 9.52338083983714e-10 -2.01964937877821e-09 1.76744413366482e-09 1.06912528458845e-09 1.73676145677316e-09 -1.16551082878228e-09 4.26244537011006e-09 -3.48080125098159e-09 1.27190111646233e-08 -4.60843819491775e-09 -4.23054410705449e-10 -4.14328903759769e-09 -1.21966470174306e-09 -2.21843368664399e-09 5.8666881287347e-10 7.8113286283249e-10 2.07180335041504e-08 -1.74404468364414e-10 -9.00402004704785e-09 2.24071140913441e-08 4.82703279375949e-09 -5.07377859844298e-09 1.00857519322485e-07 6.91764019342772e-08 -1.09800602039489e-07 2.22238622140112e-09 1.26597883846815e-08 1.6661569766012e-08 -3.78351350387149e-08 -8.02386374289725e-10 9.62129336522924e-09 -5.88911339118031e-08 4.43487724312106e-09 -3.20548961407602e-09 -4.18724084636718e-08 8.99347772742414e-09 5.20237602346381e-09 -2.17844012431939e-09 1.40982594213816e-08 -3.67570621869248e-08
"R2019" 1.69318030578406e-10 -5.90034256974082e-09 4.20152059962998e-09 -1.81382022266881e-09 -7.07862517858746e-10 8.48304730670465e-09 -2.0732105586771e-09 8.01869610667938e-09 2.90351591794557e-09 8.66751863283777e-10 -1.48821551548431e-08 -7.82845386093743e-10 6.33986448858736e-09 -1.2821964506543e-08 -9.34127783520726e-09 3.06384718780159e-09 -9.70717640635964e-09 1.78327235705382e-09 3.69156752063155e-11 -1.43481793595831e-09 -2.97852178149527e-09 -9.23190825020359e-09 -4.4753640296145e-09 4.9225658176937e-09 -4.11381766160951e-10 -1.09092943670824e-08 -9.31757463750133e-09 -7.30665350659663e-09 5.20805674510929e-09 1.64722079987525e-09 -1.43554209044495e-08 -1.92166890956465e-09 5.58274003778649e-10 8.70046602833297e-09 5.59988536990998e-09 1.92238735757984e-08 6.7773890169529e-09 2.99875708434913e-09 9.71590862746393e-09 9.16459053542692e-11 -3.49466604574043e-09 -1.04865750115461e-08 -1.27515703290975e-09 1.21240357119532e-09 -5.52507352144548e-08 2.13348596887817e-09 5.48609838780811e-08 1.65249710070846e-08 3.37487693466684e-10 -8.51657291739344e-09 6.91764019342774e-08 2.69530384583793e-07 -1.74184923664731e-07 -8.30111429561393e-10 1.04014653637666e-08 1.99629272599868e-08 -1.96808891543346e-08 -7.7227594763854e-09 -2.67505484592963e-08 1.35838701323476e-08 -1.71093505259855e-08 3.14966089642811e-09 -3.51038986230685e-08 5.01250212941503e-09 1.55647646926892e-09 -4.07046372661069e-08 1.08101540322339e-08 -2.10129556110639e-08
"R2020" -4.28023693679738e-09 4.15200249626019e-09 -1.28427680095761e-08 1.19308407690015e-09 -5.38529212767786e-09 2.84813347823429e-10 5.54488143257964e-09 7.19549482893001e-09 -4.15567673213704e-10 -2.8853308213908e-09 -2.21329759899403e-09 2.5740233967391e-10 5.99696036470532e-09 -3.71614555088274e-09 2.63557219224205e-09 -3.42932924089486e-09 -2.21963379389792e-10 6.97925335410458e-09 -9.48810684936299e-09 -1.54357118464352e-10 -5.13149841532762e-09 4.31959886603178e-09 1.41608328040909e-08 -2.35752637052217e-09 -6.3446577722631e-09 1.90675472995558e-08 8.85984429734519e-09 7.69705788413334e-09 1.25268028927537e-08 -3.33637455554848e-09 -4.21598991186931e-09 -2.61826093206767e-09 -4.36136464639921e-09 -4.65538875664366e-09 -7.10764873519731e-09 1.84219513371967e-09 -6.50219394028211e-09 -2.92260679940733e-09 3.16638450728824e-09 6.7363827737505e-09 4.66559179833347e-09 -1.91364634775849e-09 6.84245536358882e-09 -2.62782901643496e-09 -5.22458401220391e-08 -4.02920971602588e-09 2.21065042839692e-08 -1.76013048097851e-08 -5.01564160458905e-09 1.00050725169292e-08 -1.09800602039489e-07 -1.74184923664734e-07 3.23138795725383e-07 2.71191654733039e-09 -1.94221333143632e-08 -2.25391152478395e-08 4.03438566995542e-08 5.41545124446674e-10 -5.49939357812072e-09 -4.07147092811069e-08 5.29623989621079e-11 -7.80928586303404e-09 4.08774155461532e-08 -4.29847951714857e-09 2.1945792792329e-08 8.21187111151117e-09 9.29207323055371e-10 4.90339907341534e-09
"R2021" 2.06415731870019e-09 3.3647639650531e-09 -1.01643204373042e-09 5.69234329995847e-09 2.7768983560398e-09 1.32913751324218e-09 1.43787182255166e-09 1.04599499272487e-10 4.09540381294638e-09 -5.49797626513311e-09 -3.51735174211919e-09 8.40487029525207e-09 -1.04903433668155e-09 -4.03912720557159e-10 -3.90299070934404e-09 -5.14252144449398e-10 6.60779561709026e-10 1.95882969777852e-09 1.26396912515991e-09 1.51144802394578e-09 -8.07279640327896e-09 1.85676939419208e-09 3.21048072725845e-09 6.53154555891379e-10 2.0271819913918e-09 2.0854867342323e-10 -7.46606369782938e-10 1.73748235560805e-08 -2.7820126883185e-09 -3.86181044448139e-10 3.82801997943217e-09 3.04600643179704e-09 9.60065046814219e-11 -1.86226848380286e-09 -3.39550250078787e-09 -2.68301148282760e-09 1.35320927521081e-09 -7.35328638839892e-08 -5.71956349034237e-09 1.74044978348917e-08 -2.52700612700238e-09 -8.14498927532483e-09 4.45103631972281e-09 -2.27294608826731e-08 -2.37815048403588e-09 -3.73368055175664e-08 2.38624768888709e-09 6.52305390882863e-09 2.94651038080627e-09 1.16558977202062e-08 2.22238622140119e-09 -8.30111429561381e-10 2.71191654733027e-09 8.47754100607847e-08 -8.6886624289953e-10 -1.14625048602139e-08 -2.08759290965381e-09 -1.55966505613182e-08 3.21443878072616e-10 7.74590533381102e-10 4.80855979204984e-09 6.19025355474742e-09 2.202198116845e-09 6.80218356635431e-09 -2.88190252238465e-09 3.01163245318097e-09 -2.49382825942368e-09 -3.16147704285832e-09
"R2022" 1.22021463760417e-09 -5.20643776942569e-10 -5.46578239178435e-09 -3.1525343417173e-09 -3.29085910740076e-10 5.78272907237229e-10 1.04345156993473e-09 1.38075045038071e-09 -6.45204594526851e-09 -2.06581473392537e-10 3.82641876013351e-09 8.98311026385281e-10 -3.0956309730908e-09 -3.2914293724788e-09 -2.43185507415371e-10 3.67040446028309e-09 2.74535771463326e-09 -1.53708608627036e-09 -2.69774246797856e-09 -4.87244681459691e-10 -5.90251341460689e-09 1.4629291416257e-09 4.84272265454484e-09 8.67624909931266e-09 1.43501027803559e-09 1.19261334243599e-09 -1.40111564739636e-09 -2.21954869163477e-09 3.72854365202865e-09 -2.49037277784707e-09 -7.2935406978617e-09 -1.09748920460393e-09 -1.47090150072632e-09 -4.21378887275832e-10 1.14577621185338e-08 1.46296215971613e-09 4.15884546295001e-09 6.2994284604322e-09 1.22350017878929e-10 -5.93031358402549e-09 1.91481045604922e-08 4.40343670274108e-10 1.83098311445033e-09 -3.48759948465206e-10 -1.15106218765687e-08 -7.81299068029845e-10 8.16355680226081e-09 -5.59107968992141e-09 3.02857124169852e-09 -1.66174257881444e-08 1.26597883846816e-08 1.04014653637666e-08 -1.94221333143622e-08 -8.68866242899308e-10 1.34597744854609e-07 9.74547537937328e-09 -9.41998834814573e-08 -2.65047356700273e-09 -1.32714580726748e-08 1.18340372726039e-08 2.38812246903022e-08 -2.68521353333848e-08 -3.28871583334419e-09 -5.5404812403508e-08 7.7435277578653e-09 -8.36634598431441e-10 3.31214293316046e-09 1.04062673608121e-08
"R2023" -7.04858980430993e-10 -3.88644680424835e-08 -1.22047693622998e-08 -2.13474230915717e-09 -3.90976445626837e-10 6.4387338427292e-09 3.06791767930901e-10 -5.73348873560532e-09 4.01904935948399e-08 -5.69571609654378e-10 -8.61151042831108e-10 -8.86221753038220e-09 8.82702678030322e-11 3.44311608608769e-09 -1.36463098525179e-09 3.00217062520998e-08 -5.40218500109925e-10 -1.47234046342936e-09 -7.51531481084839e-09 1.38789567490826e-08 3.73375198690525e-09 -1.31192842247443e-07 7.03537429444427e-09 -2.33694091781235e-08 2.94978506521692e-10 3.86628681693842e-08 3.22846371648574e-08 7.65642153855438e-09 3.94385157336758e-09 -2.35862606792587e-10 4.27403013005799e-09 2.95439516513365e-09 3.4207309231519e-09 -4.06822235311991e-09 2.17816488765383e-09 2.23743030061197e-08 3.88650871487434e-08 2.85492642062484e-09 5.79550953441424e-10 -5.4936627674205e-09 1.40705177106549e-08 1.86620195863864e-09 -5.0622259963863e-08 -5.34014074548546e-09 6.36171445790265e-09 1.39799703027424e-08 -6.16169121219967e-09 -7.31876144995832e-09 5.64433558527862e-09 -1.52429901915909e-07 1.66615697660121e-08 1.99629272599867e-08 -2.25391152478398e-08 -1.14625048602137e-08 9.74547537937379e-09 2.81557501115948e-07 -5.25820683273872e-08 7.42822676099978e-09 1.56131854807512e-08 4.45533470935256e-08 -1.22392939724421e-07 4.31212139818597e-08 2.17452737007972e-08 -1.54428246706015e-08 -1.82301592010979e-08 -1.45453608554957e-09 7.92894605362357e-10 -2.34860906412577e-08
"R2024" -4.07175668664358e-09 -1.20372913989811e-09 8.03772033801865e-09 1.99797314775489e-09 6.68982794820785e-10 -5.58602315340866e-09 1.72074889976189e-10 1.35545107943633e-09 -1.08826575426122e-08 3.85065545946561e-10 2.83394926535405e-09 4.2151015941177e-09 2.5558198628111e-09 6.64281345913848e-09 1.71850772860018e-09 -2.28898793452403e-09 -4.44798633577621e-09 -2.18588801617153e-09 5.46411008018767e-09 -6.34814773482782e-10 3.93217870973358e-09 3.77797742338381e-08 -1.42054036414457e-08 -7.87240872486114e-09 -3.85182357851743e-09 -2.73002968951201e-09 1.8023122126744e-08 1.0251976205727e-10 -2.81172887029122e-09 2.91574365093812e-09 9.84777385280151e-10 -2.87058970809452e-09 -1.2717700503477e-09 2.08633707046353e-09 -8.61135737689292e-10 2.06013953453124e-09 -9.83276115300732e-08 9.5020425436999e-11 1.71085142751218e-09 1.59875698654977e-09 -7.75457289779276e-09 -2.34197063038251e-09 1.01775837149213e-08 2.93586052940325e-09 1.26111574484737e-08 -2.11295996858921e-09 -6.57394813423067e-09 6.82110255877102e-09 -3.05022098784575e-09 -2.14249751446761e-08 -3.78351350387134e-08 -1.96808891543335e-08 4.03438566995548e-08 -2.08759290965372e-09 -9.41998834814557e-08 -5.25820683273866e-08 2.21519675579559e-07 2.83291651931153e-08 -1.13964769798518e-09 1.40390382303893e-08 -3.67550029688873e-09 -1.43566719275446e-08 1.62065655935278e-08 2.18911993727894e-08 -7.0067725181814e-09 -3.64957158514783e-09 -1.70507248136749e-08 -4.9408375247504e-09
"R2025" -1.33341382404743e-09 1.09284602179116e-09 -9.15352280071228e-10 3.90980510450347e-09 5.22947609455225e-10 -9.69731364299594e-09 5.85039723242278e-09 7.69788802509151e-09 -1.32283949326199e-08 -9.46931553868049e-09 6.792236436703e-09 1.74427917263658e-08 -8.65070219363817e-09 -2.89628078897128e-09 -1.17852209458797e-09 1.3739819122948e-09 -6.85277595251505e-09 -3.11432636824603e-09 5.84491116637974e-09 3.44140334637303e-09 4.53338557164134e-10 1.65991837459205e-08 4.7141315703333e-09 -4.76110028103731e-08 -3.04193067097821e-09 -9.90697291182428e-10 5.42829501740961e-09 1.3322450327796e-08 -1.77433615824578e-09 -4.11601832038686e-09 -2.87527420319004e-09 -5.06109569673e-09 2.90092618552124e-10 6.21962488237397e-09 2.40086064380734e-09 -6.43199413320267e-09 -2.12460086788687e-08 1.94761946484305e-09 -1.69096628791619e-09 -1.37332710692257e-08 -1.89463484998003e-09 -1.44691494020563e-10 -2.17687986262372e-08 7.59305748608194e-09 7.28799236273128e-09 7.54735333269968e-09 -1.0199569285094e-09 1.2072446369322e-09 1.02128333878214e-08 -4.50410657001745e-08 -8.0238637428968e-10 -7.72275947638525e-09 5.41545124447072e-10 -1.55966505613184e-08 -2.65047356700339e-09 7.42822676099973e-09 2.83291651931152e-08 1.16266064552676e-07 -1.21703898307779e-09 -8.8778724778749e-09 2.3090510894398e-08 -5.160450075539e-08 1.79252907013692e-09 -4.38499866556265e-09 3.45288096044447e-09 2.67071127753412e-09 -2.7634947950458e-09 -2.4634103981856e-10
"R2026" -4.75051631073218e-10 6.20185940774358e-09 -1.35483231275846e-09 2.13902945766016e-09 7.37213030285332e-09 3.41689944055408e-09 -8.28957406449573e-10 -6.79952873988892e-09 5.25168309403408e-09 -1.05932861942887e-09 -1.13089142413267e-10 -1.52592050804703e-09 -3.3645951914954e-09 3.42353228527138e-09 -4.48535609948244e-09 -2.28003121885539e-09 6.87098435205429e-09 1.77120358686687e-09 3.75496863466226e-09 1.30211376938086e-09 8.16255571260283e-09 -4.76579066863065e-09 -5.20675518231501e-09 -1.96577179268507e-09 -2.15418211401613e-08 -6.07174219060027e-09 2.41150359964082e-08 -2.32440900513414e-09 -9.46728082149065e-09 -1.00732258810634e-09 1.35609480470371e-08 7.64041598894985e-09 5.02674774240395e-09 -3.3920104447568e-09 -2.16143138191039e-09 -2.83368058422644e-08 4.47863918514368e-08 -2.14348332518219e-09 -5.39148013712529e-09 9.66546313198243e-10 -1.48391043945126e-09 4.13928787613029e-09 -8.41038783115116e-09 8.72139544927388e-11 4.51058873147802e-08 6.78291643887221e-10 -7.24973901143264e-08 1.07529665454324e-10 1.22414876071162e-09 1.78859162417494e-09 9.6212933652298e-09 -2.6750548459297e-08 -5.49939357812071e-09 3.2144387807238e-10 -1.32714580726756e-08 1.56131854807511e-08 -1.1396476979852e-09 -1.21703898307768e-09 1.27308826066348e-07 -5.70170677626901e-08 -7.54322326111237e-08 7.33817551584589e-09 -6.35160635335053e-09 6.31676731163963e-09 -3.59008342933742e-11 1.44280988438312e-08 4.29983867679545e-09 -8.58353241438003e-09
"R2027" 9.08399988860689e-10 -1.09078164887225e-08 -3.39015948987726e-09 -3.80882374720166e-09 -6.72665660433395e-09 -8.40895947308172e-09 5.59988571360699e-09 3.2328265917336e-09 2.77117487432599e-09 7.11648917741743e-10 1.05082126117265e-08 6.11267565767789e-10 6.21870757117755e-09 -1.36378884109008e-09 1.27867298547606e-08 -2.11187880768581e-09 -3.4152494068905e-09 -6.23890745895735e-09 1.77325908954768e-08 -1.04480293933756e-09 -4.05721341032339e-09 -1.93816897731745e-08 6.19845939690613e-09 -3.89885605507404e-10 1.38872103312283e-09 -1.41553274000737e-08 2.54580932709028e-08 -2.07350745233667e-09 1.08151430916132e-08 -1.02455253795444e-09 2.05520857841214e-09 -1.56842184036779e-08 -5.15449210490661e-09 -1.21925739659602e-09 -6.031138865365e-10 1.15291157870192e-09 -6.46782433847811e-08 6.22634518495996e-09 6.27500461087308e-11 6.90612056302934e-09 6.86392830719829e-09 -2.41621120378702e-09 -1.02418377403716e-08 -6.45550592427078e-09 -4.76106354372945e-08 2.02054595290296e-09 4.03401309973389e-08 -1.65303316946817e-08 -6.09197631011008e-09 -2.57269490346966e-08 -5.8891133911804e-08 1.35838701323472e-08 -4.07147092811032e-08 7.74590533381416e-10 1.18340372726072e-08 4.45533470935256e-08 1.40390382303866e-08 -8.87787247787559e-09 -5.70170677626889e-08 4.73114701801773e-07 -4.1432912282475e-08 7.89312632142177e-09 3.25390575662408e-08 -2.20668617237693e-08 -1.03238697431157e-07 -8.9081723099996e-09 -7.09395191262652e-09 2.46260610458002e-08
"R2028" 7.26725912031349e-09 4.04347926955221e-08 2.70696800950552e-08 6.22205794838945e-09 9.01992892426154e-10 -9.08698468790021e-09 -3.21498444297743e-09 8.42513052572123e-09 -3.91907372099624e-08 -2.21865741630395e-09 1.36276457173257e-08 9.76199864112601e-09 -1.55000041066795e-08 -3.5494878646967e-09 2.20977432656107e-09 1.77526970065882e-08 -6.49411854011035e-09 -1.36214871593142e-08 1.57963549546756e-08 -1.20192706716179e-09 -1.17097869327574e-08 7.15159614473473e-08 -4.89873064951048e-10 2.957628945796e-09 9.44052831678858e-09 -3.60145469662843e-08 -1.99885710494539e-07 4.41186638207233e-09 -1.05272597209916e-08 -3.57031229497797e-09 3.47082934069022e-09 -3.04405078836997e-09 -4.03911945991739e-09 1.27735767740142e-08 5.86498493037478e-09 -8.34646543325193e-08 -1.68143178286944e-07 -1.00855872833615e-08 -2.32897945501009e-09 1.9902696700944e-09 -9.98624123000379e-09 -4.89162823011644e-09 3.55767948903806e-08 6.36163581709409e-09 -5.39337485414611e-09 -9.42546607366036e-09 2.54156347294687e-08 1.00959389664448e-08 -3.29117764776557e-09 1.24277300114683e-08 4.43487724312053e-09 -1.71093505259864e-08 5.2962398962582e-11 4.80855979205023e-09 2.38812246903007e-08 -1.22392939724422e-07 -3.67550029689094e-09 2.30905108943982e-08 -7.54322326111247e-08 -4.1432912282472e-08 5.37295260711988e-07 -2.72896080752995e-08 -3.90179538289968e-08 9.34559855124217e-10 7.7773961922666e-09 -1.3599150095571e-09 1.73730826000746e-09 3.77690081551988e-08
"R2029" -1.5299308446777e-09 -3.13109753606988e-09 4.51886736227048e-09 1.16592624508961e-08 4.10738851107461e-09 1.10793419302391e-08 1.91923761707621e-09 -8.7132418945144e-09 2.23676668490028e-08 -1.12740363232749e-09 -3.62638387934916e-09 -1.44294144239245e-08 8.07714379143001e-09 8.34499753768161e-09 -6.04273306605168e-09 1.55229839630773e-08 -6.57950643320871e-10 1.23147326096173e-09 -5.04024295020367e-09 1.12790826807992e-08 5.24958234729307e-09 -1.90504363965573e-08 -1.46202328374466e-08 -2.05564258139868e-08 -5.64677737686779e-11 1.00244781037081e-08 -1.29775986714328e-08 -1.33103356863869e-08 1.13423229529473e-08 -5.9379119784914e-09 -1.12422793218475e-09 2.47984342487597e-12 -6.39845618615922e-10 -3.44899166033614e-09 -4.78610432251839e-10 4.0572701723702e-09 1.04284048861793e-08 -3.03713019168561e-08 -1.19511583566697e-09 1.01112345762834e-08 -3.18713509266061e-08 -3.77684108471769e-11 -1.67579730203336e-08 -1.36303142109384e-08 -4.79857643225608e-09 4.59148329862796e-09 -3.94320723954687e-09 1.51069277412408e-09 -2.66797396388179e-09 -1.7050092384971e-08 -3.20548961407532e-09 3.14966089642532e-09 -7.80928586303259e-09 6.19025355474731e-09 -2.6852135333384e-08 4.31212139818595e-08 -1.43566719275438e-08 -5.16045007553891e-08 7.33817551584591e-09 7.89312632142979e-09 -2.7289608075303e-08 2.10877751496629e-07 -3.25112632829929e-09 1.23289323536564e-08 -2.38193140572891e-09 2.23021867129335e-10 -4.83979189600878e-10 5.16622415402059e-09
"R2030" -2.56081262071124e-09 3.41481976739782e-09 -3.02915793237908e-09 -4.19463670453577e-09 -2.57614899715981e-09 1.27031502724748e-09 3.70392746187376e-09 1.97536492508037e-09 7.14669072379255e-09 -1.16139111044951e-09 1.77619782639322e-09 -6.90669870406989e-10 7.1327806327869e-09 -6.54989298568252e-09 1.37229924110334e-09 -2.43156444423207e-09 -9.13386885118952e-09 -5.39746749228041e-09 9.68538540884626e-09 6.02401966032707e-11 -8.31646018182965e-09 -1.28432156320495e-08 1.10805226113532e-08 -6.09772731246236e-09 2.79337591384267e-09 -4.72812079440711e-09 5.0654456323908e-09 8.37327898843424e-09 9.06143776189997e-09 -1.20321827123192e-09 1.56537268566321e-08 -3.94580735651062e-09 -3.5637513357112e-10 -4.21052067877065e-09 -2.29565351672909e-08 1.37938238922474e-08 1.20967904090408e-08 3.34865393317382e-09 1.32980339232819e-09 6.57834791567079e-09 1.4051975808854e-08 1.71637813352351e-08 -4.70297847126346e-09 -3.81470142791405e-09 2.74173626279465e-08 -1.66731157683366e-09 -3.44059520467774e-09 -1.04418588382877e-07 -2.54218649288662e-09 -5.922442153736e-09 -4.1872408463673e-08 -3.51038986230694e-08 4.08774155461534e-08 2.20219811684495e-09 -3.28871583334426e-09 2.17452737007971e-08 1.62065655935278e-08 1.79252907013665e-09 -6.35160635335006e-09 3.25390575662411e-08 -3.9017953828997e-08 -3.25112632829903e-09 2.36927443828792e-07 -1.92932606092993e-08 -3.6280068876541e-08 -1.11953985244974e-08 -4.5908720576611e-08 -6.1428071503504e-08
"R2031" 2.20187871224177e-09 -9.73115205019104e-10 2.97235440139217e-09 2.60043136978874e-09 -1.82867042610031e-10 -8.3980359080901e-10 -2.58668255959849e-09 -7.62599132573556e-11 9.95433844061966e-10 -3.19773939555798e-09 -4.18659983594957e-09 1.12373797245153e-09 3.81878734207532e-09 -1.69995271211849e-09 9.9705685019259e-10 -1.51619033650253e-09 2.18590407870822e-10 2.3796466774002e-09 4.1255380488811e-09 5.67230773324329e-10 2.67095049672592e-09 2.76352821741652e-09 -3.94197896987639e-09 -1.26965415529905e-09 -7.67209761356396e-10 -8.88995015132096e-10 -2.26662351080476e-09 -2.21042975415541e-11 -4.50712764178316e-09 2.78060902624139e-09 5.1705840494828e-09 8.32307062608701e-10 4.82179104926529e-10 3.42936391256155e-10 -1.71487557222216e-08 -2.1166885494951e-09 -9.67748342872353e-12 -7.08686980987968e-09 -2.09531729208455e-09 7.324227875829e-09 -3.70161767821873e-08 6.50773205652844e-10 -5.02867202831156e-11 1.09279670492058e-09 8.31320145299641e-09 -3.80241519413319e-09 -3.4145242626226e-09 1.86627579644375e-08 -1.9916004537414e-09 1.59345436139087e-08 8.99347772742417e-09 5.01250212941375e-09 -4.29847951714888e-09 6.80218356635419e-09 -5.54048124035104e-08 -1.54428246706015e-08 2.18911993727896e-08 -4.38499866556301e-09 6.31676731163991e-09 -2.20668617237728e-08 9.34559855123221e-10 1.23289323536571e-08 -1.92932606092996e-08 7.99339017134043e-08 -3.87700871837715e-09 -9.26860548261231e-10 -4.16146486522653e-09 -5.8408098634282e-09
"R2032" -3.75428165306959e-09 -3.00736865746784e-09 -1.93586670714791e-09 3.81579424307337e-09 2.04323157342444e-09 1.99612319550922e-09 -3.04248273022448e-09 -1.62650730014268e-10 -4.54344514843946e-09 -3.40205602946424e-10 1.73923915647424e-08 -1.72680344358967e-09 -1.32077406524799e-08 5.63592274730422e-09 -2.36438786880757e-09 -1.17454045379572e-09 8.31156012813433e-09 -5.69006719196254e-09 -1.16721866739691e-08 3.23900527683222e-09 2.81084848573464e-10 9.03667909914679e-09 7.27671433855072e-09 2.34363662490783e-09 -2.7027940079028e-09 -9.85372240693685e-09 -1.36381625504989e-09 -7.39614017670938e-10 -7.33824248266199e-09 -3.24396898638775e-09 -2.21335898843172e-07 5.96422278018935e-09 3.61533741129684e-09 -1.34625288113017e-09 5.23267122977307e-09 1.33799219446878e-08 1.40720690821947e-08 -3.82139402457351e-09 -3.74597854436677e-09 -6.63745453892923e-09 -2.054460012859e-09 -4.00745987248609e-09 4.92338020049395e-09 3.61240292188338e-09 -5.35900470780158e-08 -9.7765935948191e-11 -8.78181729114453e-09 1.53353353734688e-08 5.65793425875388e-09 6.60084650808413e-09 5.20237602346333e-09 1.5564764692689e-09 2.19457927923303e-08 -2.88190252238468e-09 7.74352775786438e-09 -1.82301592010982e-08 -7.00677251818245e-09 3.45288096044472e-09 -3.59008342937173e-11 -1.03238697431154e-07 7.77739619226554e-09 -2.38193140572785e-09 -3.62800688765411e-08 -3.87700871837792e-09 3.18666185446587e-07 2.51460164464879e-08 3.28884009730797e-09 2.72476925817273e-08
"R2033" -8.33046374260133e-12 1.85084319056806e-09 1.16809522186289e-09 2.67270043294916e-09 2.49315724263168e-10 -3.48465746649186e-09 9.15852698382846e-10 -4.27101883140836e-09 -5.0089830669977e-09 -1.14057743039784e-09 2.14058941089823e-09 5.6794104374455e-10 1.1298924148019e-08 8.4374832244955e-09 3.08258395381875e-09 1.29181193575605e-10 2.41195352731772e-09 9.31414446145673e-10 -5.6126694108783e-10 1.33600713157165e-09 2.00196027835133e-09 8.21882506481315e-10 1.78900676689049e-11 3.08359413459552e-10 2.22977391818824e-09 -1.68383777931055e-09 -2.62104596558111e-10 -1.42543214787267e-09 1.79602154351613e-09 1.06281830095336e-10 -1.61212407250285e-08 -5.51698936843589e-09 -1.48202729444605e-09 -5.63652516141538e-09 3.34378904918206e-09 -5.67510729767109e-09 3.45070503313637e-09 -3.98007841032508e-09 -1.09979397276882e-08 -3.68993376532679e-09 2.66785435892034e-10 -1.4789625739105e-08 -9.5027878254409e-10 5.62398475073488e-10 -1.16590162458328e-08 -2.76273971940938e-09 -1.82903665139939e-08 1.28265381662476e-08 7.21446689414694e-09 2.46214577870548e-09 -2.1784401243191e-09 -4.07046372661069e-08 8.21187111151089e-09 3.01163245318101e-09 -8.36634598431496e-10 -1.45453608554952e-09 -3.64957158514785e-09 2.67071127753414e-09 1.44280988438312e-08 -8.90817230999854e-09 -1.35991500955676e-09 2.23021867129499e-10 -1.11953985244976e-08 -9.26860548261071e-10 2.5146016446488e-08 3.94209495655019e-08 6.43086306833462e-10 8.28133052883455e-09
"R2034" -2.33988365969091e-10 4.35684800715221e-10 4.21982428356762e-10 3.22710740356421e-10 -1.65174027327711e-09 1.61279149244945e-09 -4.65722610805967e-10 2.26535923304889e-09 -2.13675154149283e-09 7.75131377646477e-10 -2.61877644121281e-09 -1.26523973608563e-10 6.1226931495854e-09 3.47070254056571e-10 -3.16152420903591e-09 2.81448371123644e-10 7.84731823823568e-10 8.03982335634043e-10 -1.4623960095464e-09 -1.28206606064788e-09 2.8493182853456e-09 -1.5018322265718e-09 -2.84980878220273e-09 2.92011341755079e-09 -1.87394479064905e-09 1.2572322267067e-09 -7.88655374724408e-10 -2.4478445005929e-09 -7.8272862409006e-10 1.56731234396846e-09 -1.60141372851803e-09 1.02835374655908e-09 4.58707573321918e-10 -4.8671855645125e-10 3.71997208408534e-09 -4.47129945831554e-09 5.03444531683009e-09 1.50088247284642e-09 4.2203299784011e-09 -1.96485489343651e-09 4.37996903848367e-09 -1.95161754666115e-09 2.59266833038785e-09 4.98334075317691e-10 9.97350627311026e-10 1.87137121021561e-09 -4.37437074887817e-09 4.7484114319065e-09 -1.96301078301247e-10 3.9748993008748e-09 1.4098259421381e-08 1.08101540322335e-08 9.29207323055498e-10 -2.49382825942376e-09 3.31214293316035e-09 7.92894605362456e-10 -1.70507248136743e-08 -2.76349479504574e-09 4.29983867679568e-09 -7.09395191262741e-09 1.73730826000707e-09 -4.83979189601183e-10 -4.59087205766117e-08 -4.1614648652262e-09 3.28884009730715e-09 6.43086306833404e-10 3.04763643065398e-08 -9.23806007921538e-09
"R2035" 3.16907217027589e-09 -4.936094770525e-09 2.91998436812918e-09 -2.02597264784693e-09 3.18085162061716e-09 -7.28457380403742e-09 -3.0080620761958e-09 -4.19796976493561e-09 9.01316894684584e-10 3.75714516581454e-09 4.42597137616353e-09 1.53215452272645e-09 -1.90256472599089e-08 8.37325642654425e-09 7.04541744323421e-09 -1.04862405547857e-09 3.36456093295855e-09 2.89613223236857e-09 -6.80938360945719e-09 8.72513727167983e-10 -1.67650951483871e-09 1.17320048320059e-08 -3.95592100792328e-09 1.30591751955494e-09 4.01480833586334e-09 1.28372383630902e-10 1.23481056353187e-09 -5.3976085196097e-10 -8.68606937142388e-09 2.38252365693155e-09 -1.57174955883402e-08 5.38320476534908e-10 -2.23007535701912e-09 6.48675811783766e-09 9.23527798100189e-09 -7.63269526915819e-09 -1.52692614571352e-08 3.77518257400065e-09 -5.92151228949592e-09 -1.94886954235227e-09 -7.43291727582757e-09 2.75322538062158e-09 -2.98319498057565e-09 2.32292017666461e-09 -4.65454221678427e-08 1.69287024086935e-09 1.87136820447924e-08 1.82831391567354e-08 -1.35965250903574e-09 7.93382272133624e-09 -3.67570621869249e-08 -2.1012955611064e-08 4.90339907341583e-09 -3.16147704285843e-09 1.04062673608125e-08 -2.34860906412577e-08 -4.94083752475080e-09 -2.46341039818471e-10 -8.58353241437995e-09 2.46260610458005e-08 3.77690081551986e-08 5.16622415402083e-09 -6.14280715035049e-08 -5.84080986342846e-09 2.72476925817285e-08 8.28133052883478e-09 -9.23806007921505e-09 8.57316315084877e-08
