# Supplementary material for: NODDI and Tensor-Based Microstructural Indices as Predictors of Functional Connectivity
Source: PLoS One. 2016 Apr 14;11(4):e0153404. doi: 10.1371/journal.pone.0153404 (PMC4831788; doi:10.1371/journal.pone.0153404)
Supplement: S1 Data — a) Functional connectivity matrices, both fMRI and EEG connectomes across all subjects, in the form of precision matrices and b) structural brain connectivity matrices across all subjects and microstructural indices. Columns and rows are named according to the corresponding brain region that represent. (ZIP) [file pone.0153404.s001.zip › DATA/EEG/50/precShr_EEG_wholeTS13_30.txt]

"C1001" "C1002" "C1003" "C1005" "C1006" "C1007" "C1008" "C1009" "C1010" "C1011" "C1012" "C1013" "C1014" "C1015" "C1016" "C1017" "C1018" "C1019" "C1020" "C1021" "C1022" "C1023" "C1024" "C1025" "C1026" "C1027" "C1028" "C1029" "C1030" "C1031" "C1032" "C1033" "C1034" "C1035" "C2001" "C2002" "C2003" "C2005" "C2006" "C2007" "C2008" "C2009" "C2010" "C2011" "C2012" "C2013" "C2014" "C2015" "C2016" "C2017" "C2018" "C2019" "C2020" "C2021" "C2022" "C2023" "C2024" "C2025" "C2026" "C2027" "C2028" "C2029" "C2030" "C2031" "C2032" "C2033" "C2034" "C2035"
"R1001" 1.00078174123493e-07 3.92754997332628e-09 -1.08885029229107e-08 -2.42432658575277e-09 1.96544214052226e-09 -5.2080142413747e-08 -6.26638804375586e-09 -3.01078080806285e-09 -2.19819403949931e-08 5.78386773581133e-09 -1.56962385937155e-09 1.63024733595133e-08 -1.30172430458084e-08 1.61287537383695e-08 2.0736478828216e-08 -5.58968801107199e-09 -5.36629703013313e-09 -9.53383287480839e-09 9.97678702743396e-09 -8.46144855986421e-09 1.73188482573095e-08 6.28450176491933e-09 1.49520581165196e-08 2.46337629407192e-08 6.86286733256823e-09 3.710566746413e-09 -1.04897942253146e-08 3.11187969929037e-10 -5.73778684348053e-08 -6.59630802586366e-08 -4.34303505389293e-09 2.14788726566257e-08 1.64846155588346e-08 1.81966923555134e-08 -1.76598927667465e-09 -3.62420691539514e-09 -3.54215657476799e-09 -6.86900656069012e-09 7.84282494197773e-11 -5.36097302970426e-09 1.03521399905781e-09 9.32338963861606e-09 7.53056139368311e-09 -6.53838934094666e-09 -9.01074233946659e-09 -8.40505908235489e-09 2.01166841084891e-08 -8.12242555398393e-09 -2.60847846737041e-09 -3.69870965851163e-09 3.7066683572318e-10 2.30133651964896e-09 2.23639668492846e-09 8.40486642290438e-09 -4.7471503552382e-09 -8.02188247263777e-11 6.7242538780853e-10 -9.57558622632329e-09 -8.82609801045571e-09 -6.87693364515083e-10 1.20297692294472e-08 5.29719658546072e-09 4.83452553536352e-09 3.24081201169926e-09 -2.67922029499164e-09 -1.9626363386686e-09 2.18321563613062e-09 4.63879117575565e-10
"R1002" 3.9275499733238e-09 3.77602822086277e-07 -4.85535480283884e-08 -9.75809857355018e-09 7.52084516630814e-09 -3.69546623900436e-09 -1.31071692697441e-09 5.89907762335579e-09 7.46734993019521e-09 2.09362337194326e-09 -1.26229262562092e-08 -8.97296361868579e-10 -1.06096668485668e-08 -8.63844649309819e-09 9.41032802160305e-10 2.93644841711198e-08 1.21950223008432e-08 1.01915067783932e-08 -7.2970233480009e-09 -2.56089862132566e-09 -2.3538510319245e-08 -7.61554873427387e-08 6.59439976705881e-08 2.74214933447961e-08 -2.34628045547451e-08 -2.97921986630924e-08 -2.12160081797588e-07 7.61604863142824e-09 2.47951642167375e-09 4.9816361013335e-09 3.65756821427278e-08 6.93448151575157e-09 2.33104313379291e-08 -3.52195685948598e-08 1.57028800016655e-09 -3.01685656378107e-07 1.20830463865888e-08 -1.05544348477787e-09 1.00818554827055e-08 -7.50763649777413e-09 -2.45285727701812e-09 -9.07181733784516e-11 2.59256089653437e-08 7.21271897989992e-09 -7.36765186777228e-09 -8.47899377373199e-09 -4.54527580378981e-08 7.72083241713072e-09 -1.99565290500424e-09 3.58376968972294e-09 2.1234229749549e-08 1.510102132337e-08 -1.43409783197996e-08 -1.1709321245414e-10 7.2336953646904e-09 3.68320421367134e-09 -6.46821152985576e-09 -2.58666333749942e-08 1.12663664500057e-07 8.80031144078995e-09 3.18208086514146e-08 4.89886168075584e-09 -3.65390422318229e-08 -2.61154797667459e-09 -9.71942579286047e-10 1.24461342328895e-08 2.87985538160066e-09 1.80395608782424e-08
"R1003" -1.08885029229111e-08 -4.85535480283872e-08 1.62446589873593e-07 1.14966908924817e-10 6.01641891313207e-09 1.81577347546784e-09 5.72187302350771e-09 7.82652119802751e-09 4.99534953455788e-09 8.17871806370358e-10 9.33444081043546e-09 3.23008056085558e-11 -1.15529288421893e-08 -2.12897683601544e-08 -7.57117016023449e-09 4.79368402123577e-09 -1.15687088721666e-07 -9.33133398768572e-09 8.70984793138643e-08 -8.34048180419837e-10 3.77161089159283e-08 2.46299501385104e-09 -7.55102237409595e-08 4.25708814294336e-09 5.59465641064927e-08 -4.21093608979873e-08 -5.64340206449657e-08 -7.91511789863401e-09 2.94094990257725e-08 -9.95279223243988e-09 -3.35274515009774e-09 -4.57759037367842e-09 -2.50334606086953e-09 -5.48800371972815e-09 1.86205870791777e-10 2.96035401133488e-08 -6.282048480434e-09 5.10514493253659e-09 -9.56963947902015e-10 1.27941758559633e-09 1.93364834165577e-09 -3.10587567446497e-09 -8.65139241084623e-09 2.53325597597229e-09 1.77711699026767e-08 3.9045512981768e-09 -1.30392573242775e-08 3.58100043440621e-09 2.10171082089644e-09 2.26227862931537e-08 -8.52110531735994e-10 -1.62576072633403e-09 1.33150169347511e-09 -2.48185727636067e-09 4.79404385669772e-09 -3.16361845766173e-10 -2.60017074079525e-09 -7.89645768624056e-09 -3.65295669641451e-08 -9.9952743871079e-09 3.56032077593669e-08 -3.94323801725366e-09 -1.23341304361757e-08 -3.11608000272342e-09 8.97554266203347e-10 5.26241280055057e-10 1.92071334478187e-10 2.87126829432775e-09
"R1005" -2.42432658575466e-09 -9.75809857355087e-09 1.14966908927142e-10 1.71783259222821e-07 -4.15490890787581e-09 1.58199397495379e-08 1.72385841848377e-08 -5.74640279530973e-09 -2.39429370168346e-08 -1.77515472256747e-08 -1.97400278208118e-09 3.83194524775793e-08 2.47831915998535e-09 -9.31586347647339e-09 -3.69919242885875e-09 1.56881602004437e-08 -6.57735411407022e-09 6.81893131305679e-10 2.21601500099752e-09 -8.37013302839294e-08 -6.69553121514955e-09 1.13494949044235e-08 1.46483874227922e-09 -1.05029336719638e-07 -1.40725615743366e-09 5.2516259143603e-09 5.82788332609516e-09 -1.34969160749132e-08 1.06171478333671e-08 -2.12286628980242e-09 -2.10489882368253e-09 -5.95982393316262e-11 3.49258916458094e-09 -2.42428756822761e-09 -3.91482868675915e-09 4.8798408834028e-09 -5.67744133599448e-09 -1.06018355106795e-07 -5.06889080897214e-09 4.55110304667568e-08 1.1060314033269e-08 -1.63759288716043e-08 6.8412969843447e-08 4.44515770485071e-09 6.85165441075069e-09 -5.54490882080481e-08 4.07762262107324e-09 -5.58583513143969e-09 -5.33488818629181e-09 -5.82963737625213e-09 2.3074451774347e-09 -1.14485218359089e-09 -2.32912880181885e-09 3.84756859271859e-09 -9.72755657342892e-09 -1.78618773040484e-08 7.57378548710835e-09 7.39096404655683e-08 -2.97233763540474e-09 -5.11453001668948e-09 9.21577773812242e-09 2.19834587622692e-08 2.03530979446037e-08 -1.93202696535963e-09 -2.71381893040809e-09 -1.54597821112782e-08 6.74737790585216e-10 -8.62630938547509e-09
"R1006" 1.9654421405226e-09 7.52084516630803e-09 6.01641891313333e-09 -4.15490890787648e-09 9.40040141497247e-08 -2.45742116763025e-08 -6.65051569233519e-09 9.39865355797474e-09 4.02336617318247e-08 2.28887118064118e-09 2.97539320099443e-08 2.52750307157368e-08 -4.19394446969479e-08 1.73212472931405e-08 -4.06310270243747e-08 5.92737861614636e-09 1.3046604604961e-08 1.55361815352748e-08 3.33488547424646e-09 -1.11396456698833e-08 -1.16741911272961e-08 -1.16471149284267e-08 2.80016820386558e-09 -2.6468771026394e-08 -2.86521803584219e-09 -2.2910501296662e-08 2.17658770339045e-10 1.8164940417759e-08 4.52182700151922e-09 -2.03788674296212e-09 -5.06797937292974e-09 -5.97926907046937e-08 1.02067419230873e-08 -2.89931128061018e-08 1.16371678101828e-09 -2.95135006841584e-09 9.26626379561862e-10 1.41662865139372e-09 -2.27904546295055e-08 1.53340525894593e-08 2.96470596126931e-09 -4.21086233832688e-10 -8.61046074955432e-09 -4.44524756435958e-09 -5.27066500407483e-09 -6.62246958582701e-09 2.25978288220879e-08 6.21092552639363e-09 -1.45389143828331e-08 2.25683267808931e-09 -6.17840844312751e-09 -2.98401836648625e-09 -1.27313465303315e-09 -1.10310969902278e-11 -1.12570879053558e-08 1.80873537939094e-10 4.5413800185031e-09 1.09531736500982e-08 2.27242247383785e-09 1.71895913584869e-09 -2.84634857449492e-09 -4.40593699219344e-09 -3.35028654015492e-09 2.9963956415237e-09 -6.4498186993504e-10 2.17603318106237e-09 -5.07452810379285e-10 1.34298494412785e-08
"R1007" -5.20801424137491e-08 -3.69546623900376e-09 1.81577347546385e-09 1.58199397495375e-08 -2.45742116763018e-08 1.98161566799134e-07 4.76731159298929e-09 -3.12636436997865e-08 2.16643137209008e-08 -2.49934075242061e-08 1.27642540016491e-08 -4.50210595114196e-08 2.57036730084642e-08 -1.14196898048712e-08 -7.44131424413498e-08 -2.68564873997966e-09 2.09499151062722e-09 1.52842803530427e-08 -1.70962107222138e-08 2.63785447574709e-09 3.21461283976098e-08 -4.80183593718993e-09 -1.64119767051779e-08 -1.73605752873014e-08 -2.99344289692784e-08 -1.66626739071866e-08 2.45182279060389e-08 7.70459317785102e-09 4.0862828765088e-08 2.1836884050211e-08 8.22971372825058e-09 -4.77569558442858e-08 -5.30843371183317e-08 2.78016735354708e-08 -7.57178571317413e-10 2.54781253162025e-10 6.16417826004864e-09 -6.44115963431978e-09 2.3517674146441e-09 -3.64998364230208e-08 4.22121499427922e-10 4.61029281213196e-09 -5.87215527079002e-09 1.25622041391101e-08 -3.55485509763303e-09 2.76001078044508e-08 -3.4004176971564e-08 -2.22289185358684e-09 2.7139493868356e-08 1.63446375419299e-09 -1.91012643119961e-10 -2.84617917633208e-09 3.26371884274807e-09 -1.27170473894581e-08 7.05000784323954e-09 4.79028608004883e-09 -1.00086632913187e-08 3.91419093331383e-09 2.84008260139285e-08 2.45138592724714e-09 -1.78267023500674e-08 5.16960609469203e-09 -2.56229889294786e-09 -6.27346401528929e-09 6.67931839225956e-09 1.60537787005389e-08 -6.43493813311533e-09 6.33394772953129e-09
"R1008" -6.26638804375406e-09 -1.3107169269774e-09 5.72187302350591e-09 1.72385841848309e-08 -6.65051569233375e-09 4.76731159298954e-09 1.33517432747087e-07 -1.31847447039819e-08 -6.76713699123042e-08 -1.73747417308712e-08 1.51599652016734e-09 -1.19989178092815e-08 9.54116003639984e-10 -1.15588743628678e-09 1.5502570471667e-08 -9.73955454701570e-09 -6.4400695091207e-09 -3.31799246620586e-09 4.99886541611503e-09 7.94259614550293e-09 4.67659350243066e-08 1.43370597876448e-08 -1.99649781409716e-08 9.24416277561582e-08 -4.6909865200575e-10 -4.47860092925455e-09 -4.50174759945523e-09 -1.63305584387136e-07 -9.01072300087096e-10 1.75061122738122e-09 -2.67798542955576e-09 1.71777280341005e-09 -1.73314147705858e-08 1.09995470525181e-08 -5.22923808469814e-11 -1.88513162491705e-09 -4.06947218539027e-09 -2.69479328625893e-09 9.2361152343871e-10 -6.47341088511602e-09 2.41679477909228e-09 -1.44103073965154e-09 2.07362236816509e-08 1.52971000664893e-08 -7.56053651610837e-09 1.26249267974766e-08 3.46450731975546e-09 5.78038638795403e-09 -9.85563955117289e-10 -6.48251496473018e-10 -2.19823124194325e-10 1.35022753203445e-09 1.28339492306153e-09 -1.65646976839652e-08 5.01758178466213e-09 -4.81476171991737e-09 2.4997128063859e-09 -2.14129549054208e-08 -5.34062175299775e-10 -2.18832068329921e-11 9.53051698895729e-09 6.21419160426003e-09 -5.53270289506431e-09 -2.56044545371009e-09 8.31113424874664e-10 1.24176015190845e-09 -2.44257513162452e-09 3.1383642874438e-09
"R1009" -3.010780808063e-09 5.8990776233532e-09 7.82652119802724e-09 -5.746402795309e-09 9.39865355797378e-09 -3.12636436997861e-08 -1.3184744703978e-08 1.28008003685112e-07 2.34535706191142e-08 -3.45437714225194e-09 -1.78349084438497e-08 8.64857500265193e-09 -4.73861440757550e-09 -1.26412013323862e-07 -3.22864761042879e-08 5.82391533398667e-09 -2.34066668807452e-08 -7.27614318718334e-09 9.92978209573313e-09 7.96442393104027e-10 -1.95564611468796e-08 1.53502758689503e-09 5.75186003098139e-09 -1.47874411176293e-08 1.47904583133439e-08 1.72244346979772e-08 -2.25309909073131e-08 1.08077264006043e-08 6.75008266863976e-08 -6.47627655675394e-09 9.52217101500291e-10 2.79427920585015e-08 5.53960555747914e-09 -3.59132443047389e-09 1.81637961199254e-09 -5.21958380856539e-09 -1.41092652001694e-09 8.23992801918484e-09 -1.09195130254178e-09 -1.06501170507344e-08 -4.0877510245173e-10 -5.90718600717843e-09 -7.73869153860153e-09 3.98697642606573e-09 -2.81998163160345e-09 5.99726603917007e-09 4.03941413520962e-09 3.55552182716996e-09 9.06141182014324e-09 -1.04262833036349e-09 2.49265608831664e-09 2.49009050573364e-09 -2.51608109488776e-09 -7.97594394396307e-09 3.26400307569427e-09 -5.29949035123418e-09 -7.52716899835262e-11 3.64500387035835e-09 -8.03390655695589e-09 1.77735039279394e-09 1.06559478810473e-08 -3.55530918611567e-09 -2.18020480269555e-09 1.98665319829322e-10 1.50668987252179e-09 2.21992806442297e-09 -2.52412986283394e-09 1.75245619518369e-09
"R1010" -2.19819403949942e-08 7.46734993019257e-09 4.9953495345576e-09 -2.39429370168364e-08 4.02336617318239e-08 2.16643137209011e-08 -6.76713699123015e-08 2.34535706191157e-08 3.13747264663445e-07 3.75622234530247e-08 1.76478114327433e-08 -5.47595934013864e-08 -1.71317034788891e-08 -2.40774806334556e-08 -6.67431772658308e-08 5.72551732815263e-08 3.00038283446295e-08 8.07819090385416e-09 -6.31639038696904e-09 -3.02754283350447e-08 -7.69343651501272e-08 -5.71626087792678e-08 3.17322487079688e-08 -1.92498507899595e-07 5.96407700522828e-10 -1.44411591848378e-08 -2.12819674297741e-09 1.27257371490849e-07 7.01173212438159e-08 5.2893946016092e-09 -2.31560152735966e-09 -2.75944395897325e-08 9.47656129473265e-09 -6.81448702394861e-08 -2.69044811888896e-09 -1.97494809965078e-09 8.40752300725372e-09 2.96093564129889e-08 -8.62703863512094e-09 -3.04933626724414e-08 1.33569006437502e-08 4.6495741142319e-09 -1.93922117963546e-07 -1.34222675206271e-08 -6.60485069590289e-09 5.99001143802821e-08 -3.91991302909075e-09 -1.15453838359094e-08 1.37434100643209e-08 -2.57304833075938e-08 -1.34817409771062e-08 -3.49956344983641e-09 3.65914615659743e-09 2.92404277423968e-10 -3.33016636704567e-08 3.66744888520972e-08 8.12694425818012e-09 9.02682929079944e-08 1.17010303011885e-08 5.62304672462786e-09 -1.5899608416335e-08 -3.41440195152173e-08 1.18607215224207e-09 1.62569127506763e-08 -5.97370081567666e-10 1.99840491967258e-08 8.7581153321736e-09 1.74749408447199e-08
"R1011" 5.78386773580805e-09 2.09362337194264e-09 8.17871806372499e-10 -1.77515472256748e-08 2.2888711806426e-09 -2.49934075242113e-08 -1.73747417308696e-08 -3.45437714225497e-09 3.75622234530257e-08 1.02676763650194e-07 -1.49147104209258e-09 -2.18371697982707e-08 -6.14241363240244e-09 -6.29752594006914e-09 9.65704909694446e-09 8.33469677412938e-09 -4.7245453426061e-09 -4.71129240208603e-09 5.21468694526392e-09 -1.25141134571737e-08 -1.03629438602034e-08 -1.73974655409008e-08 4.56523801769466e-09 2.09690744817577e-08 2.73424720623963e-09 6.37310506972541e-09 2.90116978092115e-10 -1.57302684441694e-08 5.8462979021949e-09 -2.73098149340911e-09 -3.50181053068202e-09 9.92254001309995e-09 9.34865871485276e-09 -8.47388814497908e-09 -5.42423869282859e-10 8.74758937290424e-10 2.81815693459445e-10 -2.88153544716886e-10 1.08778006903554e-09 -1.49541890377814e-08 1.82532248414125e-10 4.81974782380566e-09 -2.39321062591928e-08 -3.35143256438865e-08 -2.76076643339104e-09 1.40816066671218e-08 9.4858727582057e-09 -6.35965448572198e-09 1.26222858954218e-12 -2.84150086669589e-09 -3.72765292481882e-09 3.66924493730443e-10 1.68109374681942e-10 1.58212176249747e-08 -7.16143315918786e-09 6.40038021733373e-09 5.49669996477398e-09 -1.29583698657373e-08 -3.30833414093696e-09 5.71794661817233e-10 -2.76893744748654e-10 -2.55861715742378e-09 5.81192207777642e-09 4.07253816204319e-09 -2.50638514032264e-09 4.6507229933542e-10 2.5578142662536e-09 -1.25064697525164e-10
"R1012" -1.5696238593728e-09 -1.26229262562078e-08 9.33444081043443e-09 -1.97400278207908e-09 2.97539320099448e-08 1.2764254001651e-08 1.51599652016759e-09 -1.78349084438494e-08 1.76478114327438e-08 -1.49147104209432e-09 2.36182401049789e-07 -2.52409078258128e-09 -1.95359296229167e-07 2.63262258418395e-08 -1.2125835511241e-08 5.21487692237749e-09 -1.475294055429e-08 -8.66971111171043e-08 5.27232714216318e-08 4.69259474149377e-10 2.23237699186501e-08 -1.48819684591084e-08 -1.89301194071481e-08 -7.55078476230266e-09 -7.34375357221231e-08 -4.01501132672826e-08 5.78531595526467e-08 -5.22233780074515e-10 -1.42535077973128e-08 3.12865061870757e-09 -1.9978777431565e-08 -3.74557094430546e-08 -1.46126684845924e-08 2.22234270356293e-09 1.42780925377121e-09 3.03570920106121e-08 -8.39472233852017e-09 2.09495623103552e-09 1.3417311532264e-08 -1.19434679480823e-10 2.54447245117052e-09 -1.27799533880621e-08 -6.2485975642133e-09 -5.7202188045642e-12 1.39365287637773e-08 -3.10726993365688e-10 9.88687623121303e-08 1.00174992632937e-08 4.24488119745389e-09 -1.71389920621706e-09 -2.96416164590225e-08 -1.41300597723055e-08 5.84740590028803e-09 -7.85205338843749e-10 8.93443275529375e-10 1.25120994364145e-09 1.62917325699608e-08 9.0928204528308e-09 2.66574380605319e-08 5.66747558149025e-09 -3.31049201142727e-08 -7.20493733088542e-09 -1.40992120820003e-08 7.74956413029732e-10 -3.05188925241453e-08 1.10184327829952e-09 -6.67024776186467e-09 2.41718371378642e-08
"R1013" 1.6302473359514e-08 -8.97296361867588e-10 3.23008056058166e-11 3.8319452477581e-08 2.52750307157358e-08 -4.50210595114211e-08 -1.19989178092824e-08 8.64857500265277e-09 -5.47595934013862e-08 -2.18371697982695e-08 -2.52409078258038e-09 9.87395963188215e-08 -1.10016742170948e-08 8.17424762473707e-09 -1.27057540116049e-08 -3.27588654997479e-09 -9.54591939028981e-09 -5.16103332074371e-10 3.06416444591725e-09 -4.47018409337543e-08 -1.74345083501802e-08 1.35655402248141e-08 5.6487104718089e-09 -8.9524948799634e-09 8.92463720896179e-09 4.00234908591137e-09 -1.20909230930264e-08 1.42789059562753e-08 -1.71201021972468e-08 -3.66828563021528e-09 -2.56826177966989e-09 2.06397311121947e-09 1.71465191134473e-08 8.41978115876999e-09 3.18092809586539e-09 2.79158742473692e-09 -5.18609831353228e-09 -2.4084908612769e-08 -9.99809375324039e-09 5.68729627912778e-08 1.9681130166314e-09 -1.63854484522273e-08 5.73990731269745e-08 -6.26879192400254e-11 5.73014800929433e-09 -7.80310925273129e-08 1.34502801116642e-08 -3.82537497847048e-09 -8.15646519359275e-09 5.37130619536306e-09 -4.88630906052864e-09 -1.40299348491366e-10 2.67744304266075e-09 1.75991308271668e-08 -1.31370587873087e-10 -1.7428933784154e-08 6.20792703880017e-09 3.96014655054768e-09 -1.15612442691273e-08 -5.14254834768557e-09 1.10053912685685e-08 6.1088553458115e-09 9.13608074925249e-09 -3.50677176692219e-09 -2.72265173092051e-09 -1.73274377094628e-08 -2.34315156944523e-09 1.93352494583436e-09
"R1014" -1.30172430458098e-08 -1.06096668485673e-08 -1.15529288421888e-08 2.47831915998462e-09 -4.19394446969467e-08 2.57036730084653e-08 9.54116003639255e-10 -4.7386144075789e-09 -1.71317034788905e-08 -6.14241363240421e-09 -1.95359296229164e-07 -1.10016742170939e-08 2.80994661243184e-07 2.16377017182804e-08 2.50168112040354e-09 -7.19594757630592e-09 3.85695407739415e-10 6.43724935410183e-08 -2.36334014072401e-08 4.16614135628798e-09 -1.53812993656043e-08 1.93235907294254e-08 1.68867518101155e-08 1.36606897551213e-08 5.55982015756826e-09 3.99310054877961e-08 -1.93472428441833e-08 -9.95971846393463e-09 1.52953498511634e-09 3.77193210735238e-09 3.42958572293753e-08 -3.2826411557511e-09 1.82014663139565e-08 -1.93463316987193e-08 8.7011124961825e-10 -2.05072327472445e-08 -3.94395019687632e-09 2.87959013761258e-10 -1.03645293804804e-08 5.04411551624915e-09 -5.49635426583912e-09 1.46592878405417e-08 -1.60618980114918e-09 -8.86889239913987e-11 3.1204496044454e-08 1.41966033283912e-08 -2.43184549290574e-07 -8.88945223492085e-09 -1.06374447115164e-08 -8.53522764016766e-09 1.32732028181274e-08 4.30468001476965e-09 9.4203472352496e-09 -3.33112641595086e-09 1.03972953926619e-08 2.89372014895842e-09 -8.07316012981434e-09 -1.03792260405048e-08 4.02841106061644e-08 -2.80036547879291e-08 5.07862876589044e-08 1.01218885948824e-08 -1.78276700666071e-09 -4.88389611689895e-09 5.39545686245918e-08 -9.59724339842519e-09 7.94587755279746e-10 -9.49255149740314e-09
"R1015" 1.61287537383728e-08 -8.63844649309668e-09 -2.12897683601481e-08 -9.31586347647333e-09 1.73212472931388e-08 -1.14196898048699e-08 -1.15588743628791e-09 -1.2641201332388e-07 -2.40774806334524e-08 -6.2975259400654e-09 2.63262258418357e-08 8.17424762473514e-09 2.16377017182796e-08 3.07949020172161e-07 2.406116798857e-08 -2.94749213849816e-09 5.33410589360344e-08 2.10583405288615e-08 -4.22533834478975e-09 6.1580575401664e-09 2.66118470149147e-08 -9.95713684052794e-09 -6.76979850722114e-09 2.58037625475572e-08 -2.86018894008317e-08 -4.6096200161136e-08 3.33259995429472e-08 -2.14790757103889e-08 -2.50788858632737e-07 1.54528103588019e-08 -3.16015974468862e-11 -6.50760427982056e-08 3.73783986517474e-08 1.32133388321638e-08 1.12744560039073e-10 1.00513871974944e-08 -4.41882989537793e-09 5.26095417577082e-10 2.84472166969419e-09 8.28800901219735e-09 -8.41399510863065e-11 7.69723306417215e-09 5.06070317209379e-09 -1.27718202075728e-09 1.25154921029077e-08 -7.48475926334938e-09 -1.76869012265394e-08 -1.49467168437391e-08 -8.89756700522856e-09 -2.37637387007527e-09 -1.88290671049639e-09 -6.84365321996641e-10 6.84706387383264e-11 5.55874097721202e-09 -3.3342445761915e-09 8.33742184575764e-09 5.84145896110460e-09 -1.08134835065751e-08 1.21745166466086e-08 -1.14782736891502e-08 -1.49273002165838e-09 7.27628659151224e-09 8.62584409966467e-09 1.52366393434481e-09 -2.30000243767081e-11 -7.5358608442382e-09 6.25797514403858e-09 -1.1573461505038e-08
"R1016" 2.07364788282167e-08 9.41032802158879e-10 -7.57117016023572e-09 -3.69919242885837e-09 -4.06310270243749e-08 -7.44131424413531e-08 1.55025704716646e-08 -3.22864761042958e-08 -6.67431772658326e-08 9.65704909694505e-09 -1.21258355112416e-08 -1.27057540116016e-08 2.50168112040439e-09 2.40611679885732e-08 1.06308981544741e-07 -1.15695653788495e-08 1.62226463882373e-08 -9.88911748108919e-09 4.95093833285752e-09 1.71028603857422e-08 1.15334145767499e-08 1.32895723397209e-08 -2.14562633541045e-09 4.71669664343046e-08 1.73913752378112e-08 4.98885279729118e-09 -1.90350278705225e-09 -3.14758672432823e-08 -4.00482510450776e-08 -7.24730640934185e-09 -4.2732226364808e-09 4.21391298854249e-08 1.84713488396664e-08 -2.107962920266e-08 -3.13605786089989e-09 -1.0951740900651e-10 -2.35739586550079e-09 -2.2979136994971e-09 1.06488224428403e-08 2.93448485713206e-08 -3.19470352462362e-09 1.50248891723536e-09 1.99625033920262e-08 -8.00888134074473e-09 9.02263998097128e-09 -9.53084451127299e-09 1.34257925157858e-08 1.02401967223489e-08 -2.93346155487014e-08 1.86796432201507e-09 4.1981712949488e-09 1.98937272154376e-09 -4.24978096578284e-09 1.14331613634522e-08 -3.1551085663387e-09 6.90729166717366e-10 4.65338950933169e-09 -1.60874158972691e-08 -1.79490574198591e-08 3.24884794775215e-10 1.49713632676095e-09 3.88716113551111e-09 -4.00870789177302e-09 2.79247533393957e-09 -6.48482533927576e-09 -1.62157947833351e-08 8.16136528711873e-09 -1.26957814973762e-08
"R1017" -5.5896880110716e-09 2.93644841711198e-08 4.79368402123267e-09 1.5688160200447e-08 5.92737861614724e-09 -2.68564873998122e-09 -9.73955454700957e-09 5.82391533399211e-09 5.72551732815272e-08 8.33469677412597e-09 5.21487692237786e-09 -3.27588654998015e-09 -7.19594757630678e-09 -2.9474921385031e-09 -1.156956537885e-08 1.17183721279541e-07 -1.31761405332272e-12 1.79590889080072e-09 -1.79368524532982e-09 -1.61351607638842e-08 -7.76109993509306e-08 -1.11685612591315e-07 3.11080613694715e-08 -4.12822861054166e-08 -4.73345438420898e-09 -7.94433828433053e-09 -1.03037680355595e-08 8.8266978888209e-09 -3.94838132045505e-09 1.5825863642134e-08 2.6852165789248e-09 -5.50032276377475e-10 2.37901100791968e-08 -2.35342968114359e-09 1.83027551704352e-09 -3.20489325597412e-10 -1.00768456504426e-08 -3.48219437273162e-09 -1.88033756077381e-09 3.12472660909529e-09 -4.85914102502233e-10 -1.05299643318867e-09 -8.32646539897731e-09 3.95333086191061e-09 2.15641795489212e-09 -3.61729318746221e-09 7.95285272784653e-09 -8.69669070073731e-09 -4.06874543839445e-10 -4.15276680730225e-08 -7.10693786929341e-09 2.15243640234978e-09 6.58074844596202e-10 -4.22097741143027e-09 -5.37947778018137e-09 2.76280376797859e-08 1.43877066388264e-08 2.23606323761614e-08 -5.39815584432957e-09 -4.32487703206829e-09 1.17196269166863e-08 -1.58707050266886e-08 3.67469289282379e-09 -4.10778406765758e-09 -2.05194396317481e-09 1.46035725678497e-10 7.250841463875e-10 4.48821743681539e-09
"R1018" -5.36629703013152e-09 1.21950223008401e-08 -1.15687088721662e-07 -6.57735411407123e-09 1.30466046049613e-08 2.09499151062578e-09 -6.44006950911913e-09 -2.34066668807512e-08 3.00038283446272e-08 -4.72454534260208e-09 -1.47529405542895e-08 -9.54591939029004e-09 3.85695407739486e-10 5.33410589360407e-08 1.6222646388237e-08 -1.3176140551463e-12 3.35705709662608e-07 7.65779018498241e-08 -2.21944406837668e-07 4.35658248140196e-09 -5.28579042753821e-08 2.08011838321254e-08 -4.71965346069827e-08 -3.32103307762789e-08 2.55698926676369e-08 -8.85376085838086e-08 9.45595018294727e-08 1.65058919838755e-08 2.78399833969048e-09 1.65317269790548e-08 -1.05469300568306e-08 -2.74782880731899e-08 2.09225076509815e-09 -7.77883188020766e-08 -1.31738418813104e-09 -1.55422656490761e-08 1.18234009704555e-08 4.11327708184462e-09 6.96474852202816e-09 -7.79820466296188e-09 1.82698927226007e-09 6.41940462787571e-09 -8.2414845924031e-09 -9.30873073999587e-10 -3.93945698130432e-09 9.93529520349524e-10 1.3098415762382e-08 3.86598875535576e-09 -6.97824590106989e-09 1.40674104641746e-08 1.09867275123189e-08 4.35280923278346e-09 -2.00805845169558e-09 3.90978742285685e-10 -6.76512411512471e-09 -1.78060571649609e-08 -7.67195756525229e-09 1.58323826563272e-08 -2.11849972695715e-08 1.70103805690338e-08 -4.51601344794474e-08 -3.7343708185706e-09 -5.63831454137335e-09 5.1387185199051e-09 -2.30197814867241e-09 -6.7419892405179e-09 5.17232657352146e-09 -2.21486342048636e-09
"R1019" -9.53383287480891e-09 1.01915067783931e-08 -9.33133398768406e-09 6.8189313130622e-10 1.55361815352753e-08 1.52842803530442e-08 -3.31799246620376e-09 -7.27614318718488e-09 8.07819090385318e-09 -4.71129240208753e-09 -8.66971111171056e-08 -5.16103332072478e-10 6.43724935410187e-08 2.10583405288622e-08 -9.88911748109026e-09 1.79590889080238e-09 7.65779018498269e-08 9.27473081458349e-08 -7.87570049519786e-08 -1.68986355244477e-10 -1.6248454115575e-08 1.80386181545623e-09 -1.10924756835004e-08 -8.24198662055596e-09 1.18250473896457e-08 -4.61007157553847e-08 6.1348650446303e-09 8.13900964684239e-09 -3.82499197059731e-09 3.08548479263714e-10 9.1089205233065e-09 -2.73198617349306e-08 1.16274841402252e-08 -1.95794872424898e-08 2.95380642632767e-10 -9.46589215587889e-09 2.99542321624955e-09 -1.6914825609028e-09 -7.59978210285697e-09 -9.21314370186941e-10 -3.04668478283483e-10 2.85905103267639e-09 -4.48384200948169e-10 2.36430607706992e-09 -1.21007565933499e-08 -9.06620787389524e-10 -2.13372631923438e-08 -2.39147803338523e-09 -6.55964912069104e-10 4.77281208428683e-09 8.25015839052369e-09 3.09867332800098e-09 -1.22241994815638e-09 -1.64838436787238e-10 -2.71524963321273e-11 -2.86302331185379e-09 -5.91114980455352e-09 1.75465895963652e-09 -3.2683091179959e-09 2.45118063466864e-09 -2.54261055235095e-09 1.05923116421335e-09 6.85759388238314e-09 8.66024817057642e-10 9.93397634330708e-09 3.0113957740801e-09 6.70430742634871e-10 -7.77125804306117e-09
"R1020" 9.97678702743492e-09 -7.29702334800066e-09 8.70984793138743e-08 2.2160150009982e-09 3.33488547424688e-09 -1.70962107222125e-08 4.99886541611502e-09 9.92978209573459e-09 -6.31639038696904e-09 5.2146869452603e-09 5.27232714216312e-08 3.06416444591887e-09 -2.36334014072387e-08 -4.2253383447904e-09 4.95093833285864e-09 -1.79368524532936e-09 -2.2194440683767e-07 -7.87570049519776e-08 2.24948753747363e-07 -1.42784916988302e-09 4.08341834040418e-08 -6.53233876681676e-09 2.03976012178611e-08 1.00786821530118e-08 -2.58020391970802e-10 1.77341486399013e-08 -5.00219338769926e-08 -8.18459057913342e-09 -4.33782678433895e-08 -1.38822447464188e-08 4.17329005253224e-09 7.66547552545427e-09 3.67746444609137e-08 -1.20151804529377e-08 5.86519955734146e-10 1.33693149233822e-08 -9.08984215224285e-09 -1.44132319151696e-09 -1.83615129626972e-09 1.07825415499298e-08 6.82977553932764e-10 -5.5553130784938e-09 2.10878371609421e-09 -2.45195448449626e-09 2.56109273057494e-08 -1.87335134247208e-09 -1.85221014573059e-08 9.54762308810971e-10 -3.52267523777473e-09 -7.12346433954813e-09 -8.24908508105572e-09 -4.6845872561187e-09 -1.81043593320083e-09 -7.33141711516366e-11 1.14078301509839e-09 7.95545901505599e-09 1.03641488974348e-08 -4.14280475739828e-09 5.28285282957709e-09 -1.33685036384635e-08 1.76111891039848e-08 6.83690401037541e-10 -3.10245150364609e-09 -1.96920685606962e-09 -1.32547197877408e-09 -2.74604634121615e-09 3.4259924255901e-10 4.78196712569669e-10
"R1021" -8.46144855986347e-09 -2.56089862132529e-09 -8.34048180419904e-10 -8.37013302839273e-08 -1.11396456698842e-08 2.63785447574582e-09 7.94259614550372e-09 7.96442393102651e-10 -3.02754283350438e-08 -1.25141134571644e-08 4.69259474148872e-10 -4.47018409337523e-08 4.16614135628863e-09 6.15805754016742e-09 1.71028603857432e-08 -1.61351607638866e-08 4.35658248140249e-09 -1.6898635524478e-10 -1.42784916988404e-09 8.81605489783286e-08 2.33225084551741e-08 1.48953312208023e-08 -1.30811638202443e-08 4.05623397525101e-08 -1.11194407348663e-09 -3.58752253381767e-09 4.90793337617909e-09 -1.2014370655486e-08 -8.57728789243686e-09 4.02588404108862e-09 2.40519386691007e-09 1.03808343708756e-09 -1.03740507966531e-08 6.02259344553266e-09 9.26433783069611e-10 7.18784311812562e-11 1.9218890825007e-09 4.83700480147978e-08 5.40258509379946e-09 -2.37040141324942e-08 -8.44209968870312e-09 6.53677258805655e-09 -1.78575919828704e-09 1.11352855455409e-08 -2.83981382890195e-09 2.0430378733205e-08 -7.25939879914396e-09 2.44431113948647e-09 4.91327514335924e-09 8.10113625438393e-09 3.75766619255637e-09 1.71884210666178e-09 -1.96250166715977e-09 -8.46478140458315e-09 7.17632111785268e-09 -2.17913736713066e-09 -6.61686383603375e-09 -1.93422601817475e-08 3.13615568333675e-09 3.19589850823425e-09 -7.354720622604e-09 -1.31758832207537e-08 -7.41664904217507e-09 1.64880794577842e-10 2.64874587393501e-09 1.02915437388581e-08 -3.97291682223089e-10 -2.50244232024106e-09
"R1022" 1.73188482573078e-08 -2.35385103192398e-08 3.77161089159315e-08 -6.6955312151487e-09 -1.16741911272944e-08 3.21461283976071e-08 4.67659350243112e-08 -1.95564611468735e-08 -7.6934365150131e-08 -1.03629438602115e-08 2.23237699186519e-08 -1.74345083501776e-08 -1.53812993656034e-08 2.66118470149129e-08 1.15334145767522e-08 -7.76109993509335e-08 -5.28579042753847e-08 -1.62484541155733e-08 4.0834183404041e-08 2.33225084551719e-08 4.52282594120612e-07 9.92759274206087e-08 -2.04245026908329e-07 1.25126164511068e-07 9.26914409106887e-10 -1.82744732102162e-08 6.53714583700205e-09 -1.76704170222907e-07 -3.60080923703313e-08 -8.23411073649775e-08 -1.54683440028163e-08 -1.08841491354438e-08 -1.26932923606201e-07 6.89527094431801e-08 -2.47812193093687e-09 -1.66663896917604e-11 7.91494350823754e-09 2.60666451356272e-08 8.26108849041224e-09 -9.41816462808961e-09 5.78679520036751e-09 -7.03742905075452e-10 -9.32975233382651e-09 7.53697576528925e-09 -2.01889244587064e-08 3.05240345158405e-08 1.50171502373064e-08 8.50189764471489e-09 -6.00994384902424e-10 5.83373898090916e-08 -2.1759396753398e-09 8.97225988488124e-10 1.15236454290165e-08 -1.89796182023147e-08 -4.20822508704438e-09 -3.091194670673e-08 -1.83584344049344e-08 -6.19315538032494e-08 5.1189976275487e-09 -3.4748540541198e-09 -8.09370757793323e-09 3.2562701975225e-08 -8.36976959473434e-10 3.75726669109781e-09 9.03502089343451e-10 -1.4128766758609e-09 -1.34110276741727e-10 7.96166433265742e-09
"R1023" 6.28450176492052e-09 -7.61554873427384e-08 2.46299501385231e-09 1.1349494904423e-08 -1.16471149284268e-08 -4.80183593718892e-09 1.43370597876458e-08 1.53502758689296e-09 -5.71626087792712e-08 -1.73974655409015e-08 -1.4881968459108e-08 1.35655402248172e-08 1.93235907294265e-08 -9.95713684053087e-09 1.32895723397204e-08 -1.11685612591304e-07 2.08011838321242e-08 1.8038618154542e-09 -6.5323387668146e-09 1.48953312207998e-08 9.92759274206213e-08 2.26677891619474e-07 -1.1112832418208e-07 -4.28924726646139e-08 2.23453110305712e-08 1.06819844192208e-08 2.65390699410398e-08 -1.52910797829384e-08 3.41577079571041e-08 -5.11039796553555e-08 -2.43738299791587e-09 5.38859800401849e-09 -1.20853682608729e-08 -2.39073587928638e-08 -9.50672021921545e-09 1.14759449368039e-08 -8.1200312619839e-09 -6.60271858065682e-09 1.23452850664594e-09 -7.11102614657894e-09 -2.09460737935758e-09 5.15122793529914e-09 1.28465388196269e-08 3.967596821346e-10 1.54783633796112e-08 -8.52572372202121e-09 -2.99525040900284e-08 1.73177673058555e-08 3.90472180860904e-09 5.25975165539328e-08 -4.11340063234141e-09 -7.53162612668672e-09 3.0455382001965e-09 4.0967146217173e-09 9.89717973500302e-09 -9.76690038515063e-08 -2.52609123754017e-09 4.84145491094242e-08 -3.38521809201079e-09 3.23268174902014e-09 2.49978226046694e-08 2.95318404843432e-09 -7.42318630544338e-09 2.30529562652049e-08 5.61735327502469e-10 -4.92252978241358e-09 -4.93541827912895e-09 -1.15160020842928e-09
"R1024" 1.49520581165224e-08 6.59439976705814e-08 -7.55102237409598e-08 1.46483874227781e-09 2.80016820386382e-09 -1.6411976705186e-08 -1.99649781409689e-08 5.75186003098582e-09 3.17322487079706e-08 4.56523801769331e-09 -1.89301194071477e-08 5.64871047180691e-09 1.6886751810111e-08 -6.76979850722918e-09 -2.14562633541051e-09 3.11080613694826e-08 -4.71965346069788e-08 -1.10924756835036e-08 2.03976012178588e-08 -1.30811638202406e-08 -2.04245026908333e-07 -1.11128324182071e-07 3.28762088022363e-07 -2.50316938032765e-08 -1.15089570133167e-08 6.49148294235013e-08 -1.26204715096238e-07 7.7250647616448e-08 -6.24177528014425e-09 2.45524695265741e-08 1.33302759511656e-08 1.25843035485292e-08 3.43437943758366e-08 -1.42315101103305e-08 3.87655391482826e-09 -1.13730726541705e-08 -1.69484888310194e-08 -2.22828774200117e-08 -7.89838611357964e-10 -2.16531278344463e-09 1.80237214755928e-09 9.06906993724044e-09 1.57213188590123e-08 -3.75983885606203e-09 1.72428876594901e-10 -1.128007611251e-08 -3.23107613965595e-09 -1.57311007026851e-08 -4.96523274022259e-09 -8.62834700833323e-08 -7.20460810015601e-09 -2.43001444018501e-09 1.13934123659484e-09 6.94729887922585e-09 -3.96843305986456e-09 5.54314028390124e-08 2.19109850235194e-08 1.45642085975752e-08 2.41297540881029e-09 -3.65995274250099e-09 5.15911610926351e-08 1.87707751513452e-09 1.18744098898596e-08 -1.22623491607148e-08 -2.2042693521561e-09 1.95629634087319e-09 2.51216096044071e-09 -4.88829479280728e-09
"R1025" 2.4633762940717e-08 2.74214933447936e-08 4.25708814294348e-09 -1.05029336719649e-07 -2.64687710263923e-08 -1.73605752872986e-08 9.24416277561595e-08 -1.47874411176261e-08 -1.92498507899605e-07 2.09690744817529e-08 -7.55078476230461e-09 -8.95249487996264e-09 1.3660689755119e-08 2.58037625475581e-08 4.7166966434306e-08 -4.12822861054179e-08 -3.32103307762789e-08 -8.24198662055875e-09 1.00786821530148e-08 4.05623397525121e-08 1.25126164511063e-07 -4.28924726646145e-08 -2.50316938032753e-08 4.87022004787635e-07 -1.06726738118322e-08 1.54363954954738e-09 -1.74127438530099e-09 -2.7111800080789e-07 -6.30769222995223e-08 -2.34773875473786e-08 4.62914488997208e-09 1.67949708745698e-08 -3.18024720493417e-08 6.60336777042258e-08 6.70681834870954e-09 -1.8511092669014e-08 1.50217744930094e-09 4.46398395440098e-08 7.73725754693999e-09 -8.7297119159834e-09 -3.11151374263866e-09 -1.35190331965514e-09 1.25995736020798e-09 -5.8620574547917e-09 7.11140662761093e-10 5.60943057548295e-08 -7.90635525184161e-09 1.42917980715519e-08 -6.67470784265399e-09 -7.56867030816034e-09 -4.11842303205085e-09 2.16916052759866e-10 6.88337934489768e-09 -1.37653939084002e-09 2.60582709719179e-08 5.27339855916726e-08 6.72709596161525e-09 -2.83390138479318e-07 4.88532286069735e-09 -4.74700301454597e-09 3.52374445239375e-09 8.89380541580043e-08 -2.83592900710921e-08 -1.28985481331616e-08 4.47207246402654e-09 1.27446870190308e-09 -3.60983778673468e-09 7.34791137893663e-09
"R1026" 6.86286733256614e-09 -2.34628045547459e-08 5.59465641064872e-08 -1.40725615743402e-09 -2.865218035842e-09 -2.9934428969278e-08 -4.69098652004465e-10 1.47904583133438e-08 5.96407700521313e-10 2.73424720624067e-09 -7.34375357221216e-08 8.9246372089627e-09 5.55982015756903e-09 -2.86018894008336e-08 1.73913752378121e-08 -4.73345438420846e-09 2.55698926676377e-08 1.18250473896454e-08 -2.58020391971833e-10 -1.11194407348829e-09 9.26914409109814e-10 2.23453110305711e-08 -1.15089570133158e-08 -1.06726738118326e-08 2.51055460935866e-07 -6.08144806047904e-08 -1.04757347833841e-07 7.99854689070174e-09 2.70116020034714e-08 -6.61832459387091e-09 -1.7450121839255e-08 3.26127282915877e-08 7.42286530732364e-09 -3.77844025960222e-08 -7.78369327365262e-09 1.30893213951181e-08 6.52815429295296e-09 3.18970167766594e-11 -3.2542078433152e-09 9.22974753913617e-09 4.37809709163684e-09 1.00518656490907e-09 3.94482196219943e-09 -2.92516630250995e-09 7.52047047854319e-08 -9.85692579452418e-09 -2.47488950872419e-08 2.27548696190841e-08 -6.32480864494859e-09 1.80312952240623e-08 4.16386937959299e-08 -8.36985373526485e-09 -1.10707425557542e-08 4.62011100946546e-09 1.75088953468479e-09 -1.5512543848495e-08 -2.36607136614547e-08 1.52657309351167e-09 -1.91601807054748e-07 8.64803481310831e-09 5.18630864260906e-08 -1.85410303047446e-09 -3.74251814987503e-08 -4.90486751972759e-09 1.4969289571765e-09 -2.34099124919548e-08 1.89716216133401e-08 -2.10700006970285e-08
"R1027" 3.71056674641179e-09 -2.9792198663092e-08 -4.21093608979806e-08 5.25162591436220e-09 -2.29105012966615e-08 -1.66626739071897e-08 -4.47860092925599e-09 1.72244346979754e-08 -1.44411591848368e-08 6.37310506972389e-09 -4.01501132672833e-08 4.00234908591268e-09 3.99310054877942e-08 -4.60962001611322e-08 4.9888527972917e-09 -7.9443382843292e-09 -8.85376085837952e-08 -4.61007157553783e-08 1.7734148639903e-08 -3.58752253382088e-09 -1.82744732102303e-08 1.06819844192182e-08 6.49148294234944e-08 1.54363954955204e-09 -6.08144806047854e-08 2.08167053787996e-07 -6.01094623187971e-08 1.12269372805405e-09 3.82622699470915e-08 -2.88657563193614e-09 4.57577763271778e-10 4.0379077376637e-08 -2.73447077719104e-09 3.01835980461411e-08 -4.94008977462969e-10 2.63506818405528e-08 -4.05046923624801e-09 -2.47399522967932e-09 -5.64548390907997e-09 -1.73548805583071e-10 -2.87195581795657e-09 3.88712125184284e-09 2.3073957673523e-09 -2.15297833611337e-09 -2.79811361958554e-08 3.25091722961974e-09 1.32211706575974e-08 -9.00843500953378e-09 -1.46560852352578e-09 -1.39128828420347e-08 -5.75434841537358e-09 1.00751039993362e-09 2.05715431224023e-09 -6.10435696402561e-10 -5.80586004114193e-09 8.66909936257277e-09 7.21710985292978e-09 9.18599964896729e-10 3.09668404051234e-08 -1.0101108524907e-08 3.35864335359282e-08 -6.12169485170038e-10 2.34775344486721e-08 1.26226184732228e-09 -6.98054046110658e-10 5.37727387929028e-09 -6.79331590532956e-12 -8.84084469737594e-09
"R1028" -1.04897942253135e-08 -2.12160081797568e-07 -5.64340206449723e-08 5.82788332608757e-09 2.17658770343544e-10 2.45182279060289e-08 -4.50174759947015e-09 -2.25309909073085e-08 -2.12819674297338e-09 2.9011697809129e-10 5.78531595526473e-08 -1.20909230930245e-08 -1.9347242844186e-08 3.3325999542946e-08 -1.90350278705347e-09 -1.03037680355623e-08 9.45595018294733e-08 6.13486504462812e-09 -5.0021933876997e-08 4.90793337618832e-09 6.537145837005e-09 2.65390699410447e-08 -1.26204715096229e-07 -1.74127438530974e-09 -1.04757347833847e-07 -6.01094623187935e-08 6.684263316845e-07 -2.47757059480524e-08 -2.81023450829036e-08 1.74607811955172e-09 -5.88183808208278e-08 -2.44928514090842e-08 1.22017022617979e-09 1.48792077545187e-08 -1.04854502629847e-09 8.16633658391256e-08 7.15254780348584e-08 4.96356174795613e-09 -5.29148104924885e-09 1.43485915158981e-08 -7.95019514983325e-09 -6.06595697860804e-09 -8.17495008045018e-09 -2.31122912946446e-09 -2.66428681056518e-08 7.37501239751004e-09 3.31701807639749e-08 -2.4993202300377e-09 -6.11631727295883e-10 -2.39925298740548e-08 -1.05221170057156e-08 -3.09889558483311e-09 7.49179958703083e-09 -5.38257011127938e-09 -1.40921539194226e-08 6.63417501699079e-10 -1.86336258933969e-08 7.25061786756916e-09 7.05119265957652e-08 2.44446256701046e-08 -3.26517376828743e-07 7.06222269855017e-09 2.1529692726312e-08 6.78246642762382e-09 7.121561478108e-09 -5.99201069119672e-09 -6.39515207707796e-09 7.33559630838899e-09
"R1029" 3.11187969928469e-10 7.6160486314326e-09 -7.91511789864588e-09 -1.34969160749188e-08 1.81649404177566e-08 7.70459317784821e-09 -1.6330558438714e-07 1.08077264006134e-08 1.27257371490857e-07 -1.57302684441652e-08 -5.22233780077214e-10 1.42789059562684e-08 -9.95971846393499e-09 -2.14790757103912e-08 -3.14758672432842e-08 8.82669788882624e-09 1.65058919838756e-08 8.1390096468387e-09 -8.1845905791321e-09 -1.20143706554863e-08 -1.76704170222892e-07 -1.52910797829413e-08 7.72506476164477e-08 -2.71118000807906e-07 7.99854689070284e-09 1.12269372806413e-09 -2.47757059480549e-08 4.29606336424912e-07 2.6677798804957e-08 9.62511253847514e-09 -2.01435375408037e-10 -6.05848870441328e-09 6.37138093781653e-08 -4.32333222773373e-08 6.28828490977839e-10 3.34080642012496e-09 9.59923013927925e-09 -1.83801481419857e-08 -6.56327679477015e-09 -2.3052353439441e-09 -9.5454877928897e-10 6.3384632354505e-09 -1.56478828633963e-08 -2.73994003763757e-08 -6.10791067616866e-09 -3.19511855789618e-08 8.75365272009923e-09 -7.63814382786434e-09 6.26181769754072e-09 -4.44219220766466e-09 1.46592307818876e-08 -2.46712593125087e-11 -3.95569759681851e-09 3.74933537374889e-08 -3.32797162627378e-09 7.97433556549769e-09 -2.87174005524275e-08 1.01634173240126e-07 -1.54448084942476e-09 3.18310000258422e-09 -1.56931506804867e-08 -5.71574167261264e-08 6.92843212021327e-09 -6.68544108067095e-10 -1.59289729523946e-09 3.61377358264918e-09 1.90844806375408e-09 -6.57767112669254e-09
"R1030" -5.73778684348034e-08 2.47951642167156e-09 2.94094990257643e-08 1.06171478333692e-08 4.52182700152079e-09 4.08628287650897e-08 -9.01072300084048e-10 6.75008266864081e-08 7.01173212438188e-08 5.84629790219132e-09 -1.4253507797311e-08 -1.71201021972469e-08 1.52953498511535e-09 -2.50788858632725e-07 -4.00482510450781e-08 -3.94838132044963e-09 2.78399833969129e-09 -3.8249919705988e-09 -4.33782678433897e-08 -8.57728789243753e-09 -3.60080923703199e-08 3.41577079571033e-08 -6.24177528014451e-09 -6.30769222995287e-08 2.70116020034732e-08 3.82622699470918e-08 -2.81023450829068e-08 2.66777988049539e-08 4.20590471716044e-07 7.25119156820022e-10 -6.87151216535896e-09 -3.96881038131737e-09 -9.69050255040033e-08 -9.5968145867068e-08 -5.36445801509804e-10 -1.91480157825116e-09 2.76943087417917e-09 2.9669756955071e-09 -1.4303170618853e-09 -3.98716549492482e-09 2.10599372998843e-09 -8.11775358105099e-09 -2.30707104914765e-08 6.17153859847281e-09 -9.65184626746782e-09 1.2242222183052e-08 -6.1922322841944e-09 1.58415177188284e-08 6.77735984764834e-09 9.65166899610598e-09 -5.427036483886e-09 -3.81293215246148e-09 5.70676071749763e-09 -1.00153854982226e-08 -1.96507988308456e-09 -1.83503609578191e-08 3.86145918002799e-09 2.73114924085639e-08 -5.58432474239551e-09 9.12460186212926e-09 -1.00364597498214e-08 -6.82045544399669e-09 -1.11702461868782e-08 -4.28529352861136e-10 2.65550337935278e-09 1.24854532847614e-08 -4.45686953943766e-09 8.03079228893849e-09
"R1031" -6.59630802586335e-08 4.98163610133279e-09 -9.95279223243767e-09 -2.12286628980401e-09 -2.03788674296157e-09 2.18368840502051e-08 1.75061122737477e-09 -6.47627655675626e-09 5.28939460160672e-09 -2.73098149341397e-09 3.12865061870603e-09 -3.66828563021364e-09 3.77193210735251e-09 1.54528103588037e-08 -7.2473064093428e-09 1.58258636421359e-08 1.65317269790523e-08 3.08548479267016e-10 -1.3882244746419e-08 4.02588404108869e-09 -8.23411073649942e-08 -5.11039796553548e-08 2.45524695265763e-08 -2.34773875473839e-08 -6.61832459387105e-09 -2.88657563193686e-09 1.74607811954812e-09 9.62511253847255e-09 7.25119156822855e-10 1.42057475826543e-07 2.07884136920794e-09 -1.03762223243217e-08 -3.24606867535609e-08 1.99752352889418e-08 4.05851297380762e-09 7.4048261132905e-09 -1.94660232623781e-11 1.38789438468148e-09 2.77685322845208e-09 -5.0480905002981e-09 2.10364786447104e-09 -2.06689974696224e-10 3.14503036400037e-09 2.51728987194304e-09 2.82470702396217e-09 2.40347742880151e-09 4.67411021559697e-10 -9.0938749062781e-09 2.10037160724174e-09 -8.38457630172927e-09 9.75386066844886e-10 1.57611149810489e-09 -1.50678996649666e-09 -3.35443841932426e-09 -1.05075318612547e-09 2.33669246305006e-08 1.83316482045109e-09 1.44375151537664e-08 -2.61956456278914e-09 -1.79694138424859e-09 -8.01475764312509e-09 -1.00630706929837e-08 6.23781302206769e-09 -1.08198936836671e-08 1.85939600320144e-09 -2.34968018125047e-09 1.70716392830106e-09 -4.42095751137029e-09
"R1032" -4.34303505388932e-09 3.65756821427274e-08 -3.35274515009824e-09 -2.10489882368431e-09 -5.06797937293029e-09 8.22971372825181e-09 -2.67798542954809e-09 9.52217101501058e-10 -2.31560152736093e-09 -3.5018105306817e-09 -1.99787774315654e-08 -2.5682617796705e-09 3.42958572293753e-08 -3.16015974483182e-11 -4.2732226364812e-09 2.6852165789253e-09 -1.05469300568328e-08 9.10892052330513e-09 4.1732900525303e-09 2.40519386691075e-09 -1.54683440028129e-08 -2.43738299791776e-09 1.33302759511638e-08 4.62914488997271e-09 -1.74501218392575e-08 4.57577763280651e-10 -5.88183808208292e-08 -2.01435375413132e-10 -6.87151216536064e-09 2.07884136920493e-09 3.93033080000594e-08 -9.5445949750673e-11 6.84252843998369e-09 4.22514568076559e-09 7.788077387567e-10 -2.18119993903834e-08 -6.86962739220728e-09 2.26752121717406e-09 2.2524051000701e-09 -2.57050497026878e-09 -5.57852296584579e-10 1.3110652895841e-09 -1.37980473295596e-09 3.74005920275698e-10 2.85807995029623e-08 3.87495408308676e-09 -5.54749542666902e-08 -2.58182868753153e-09 -2.82240449873502e-11 2.34243362620587e-09 -2.1639681525342e-09 -4.94358293990747e-09 -5.43791136548646e-10 -4.45717620404176e-10 -3.13346590360338e-10 -6.8036767082641e-10 4.23857147184693e-09 -3.7421750032347e-09 2.5980308461857e-08 -8.15706034527153e-09 2.55558908139038e-08 6.22916099798425e-10 -1.58084667113434e-09 -5.0099130091461e-10 4.99702366044632e-09 -5.45075963250937e-09 1.57535985974414e-09 -2.18020378739726e-09
"R1033" 2.14788726566252e-08 6.93448151575109e-09 -4.57759037367988e-09 -5.95982393320336e-11 -5.97926907046901e-08 -4.77569558442871e-08 1.71777280341032e-09 2.79427920584968e-08 -2.75944395897332e-08 9.92254001310158e-09 -3.7455709443054e-08 2.06397311121934e-09 -3.28264115575167e-09 -6.50760427982036e-08 4.21391298854269e-08 -5.5003227637771e-10 -2.74782880731871e-08 -2.73198617349281e-08 7.66547552545256e-09 1.03808343708891e-09 -1.08841491354399e-08 5.38859800401975e-09 1.25843035485287e-08 1.67949708745709e-08 3.26127282915857e-08 4.03790773766399e-08 -2.44928514090869e-08 -6.05848870441394e-09 -3.96881038131854e-09 -1.03762223243229e-08 -9.54459497507305e-11 9.33296318693574e-08 1.53465153412591e-08 2.22006533141392e-08 -9.43589577844335e-10 -8.36332403725023e-09 1.97509881019276e-09 -4.51999195385044e-10 1.05166269694484e-08 -2.88540079825458e-09 -1.75005402803995e-09 -4.81829777069394e-10 9.35319976891131e-09 -2.01978090194548e-09 -1.14874160255206e-09 -5.2581748137597e-09 1.57445615182031e-08 -9.5912666203427e-10 4.05752067479172e-09 -1.36130070757637e-09 6.86411395831897e-09 3.86866235842642e-09 -1.70870470808471e-09 3.69972217129959e-09 2.45735602072552e-09 -3.08832914082493e-09 -5.03726353417627e-09 -7.22576805198591e-09 -2.1425074952011e-08 2.72979955601646e-09 6.00957855933101e-09 2.32156375169832e-10 9.1275279900705e-10 -3.57450626174396e-10 -4.57153012274437e-09 -4.95277508503928e-09 1.11353877163743e-09 -3.42330015242529e-09
"R1034" 1.64846155588343e-08 2.33104313379272e-08 -2.50334606087386e-09 3.49258916458429e-09 1.02067419230871e-08 -5.30843371183346e-08 -1.73314147705869e-08 5.53960555747567e-09 9.4765612947325e-09 9.34865871485026e-09 -1.46126684845924e-08 1.71465191134429e-08 1.82014663139555e-08 3.73783986517488e-08 1.8471348839669e-08 2.37901100792035e-08 2.09225076509475e-09 1.16274841402217e-08 3.6774644460908e-08 -1.03740507966539e-08 -1.26932923606215e-07 -1.20853682608759e-08 3.4343794375832e-08 -3.18024720493413e-08 7.42286530732352e-09 -2.73447077718464e-09 1.22017022618485e-09 6.3713809378162e-08 -9.69050255040028e-08 -3.24606867535603e-08 6.84252843998383e-09 1.53465153412595e-08 1.81815030948554e-07 -9.88443059754107e-08 -9.99576697971876e-10 -1.23457490730662e-08 -2.57254691708059e-09 -1.03180190681774e-08 -6.72534370882584e-09 1.32743818589708e-08 -5.14873045675663e-09 -6.06942987551654e-09 1.20751441596725e-08 -7.64491194221841e-09 3.03524861978509e-08 -1.87312705294441e-08 -3.62809690477532e-08 3.61666603760703e-09 -5.57399994481063e-09 -1.01537705116953e-08 5.99405636706284e-09 -2.60995843344973e-09 -8.00986283523191e-09 1.00658471955894e-08 8.87446895801633e-09 -4.39998103168032e-10 -5.45819523445976e-10 1.4409567491947e-08 7.63610550819646e-09 -3.61320619639914e-09 -5.98777345126306e-09 -1.73211375192708e-08 -6.02951967656846e-09 4.43984170632767e-09 5.60139023792106e-10 -8.5539106615029e-09 2.07574661868299e-09 -6.62351607871259e-09
"R1035" 1.81966923555134e-08 -3.52195685948582e-08 -5.48800371972867e-09 -2.42428756823016e-09 -2.89931128061021e-08 2.78016735354737e-08 1.09995470525201e-08 -3.59132443047483e-09 -6.81448702394859e-08 -8.47388814497996e-09 2.22234270356319e-09 8.41978115877058e-09 -1.934633169872e-08 1.32133388321614e-08 -2.10796292026598e-08 -2.3534296811448e-09 -7.77883188020774e-08 -1.95794872424892e-08 -1.20151804529359e-08 6.02259344553234e-09 6.89527094431739e-08 -2.39073587928627e-08 -1.42315101103302e-08 6.60336777042271e-08 -3.77844025960222e-08 3.01835980461397e-08 1.48792077545119e-08 -4.32333222773356e-08 -9.59681458670682e-08 1.99752352889455e-08 4.22514568076559e-09 2.22006533141391e-08 -9.8844305975415e-08 2.21816375125002e-07 5.20614409079575e-10 1.41700106188661e-08 3.51032729286542e-09 1.88778983203566e-09 2.23282907050114e-09 -1.65214128124426e-08 -9.96531128481791e-10 4.13818266039592e-09 1.09942651919311e-08 1.64655078700319e-09 -3.39087421088258e-08 4.71244640826946e-09 5.17148833560276e-08 -1.43458511034898e-08 2.02401273732226e-08 -4.10755045371962e-09 5.16720779935172e-09 6.60690611302983e-09 1.28476589598373e-09 1.1811862819946e-09 6.73691839609752e-09 1.67419491333665e-08 -1.33389335287925e-08 -2.93128404282561e-08 1.12063761920061e-09 -5.27835432737002e-10 2.31674665296751e-08 9.07868205886072e-09 1.49521579671572e-08 -4.56869805519524e-09 -8.51152390480019e-10 7.39437648472942e-09 -5.31026137568827e-09 9.26281945692289e-10
"R2001" -1.76598927667804e-09 1.57028800016697e-09 1.86205870791233e-10 -3.91482868676134e-09 1.16371678101734e-09 -7.57178571315656e-10 -5.22923808463757e-11 1.816379611992e-09 -2.69044811888753e-09 -5.42423869284357e-10 1.42780925377111e-09 3.18092809586504e-09 8.7011124961916e-10 1.12744560042444e-10 -3.13605786090022e-09 1.83027551704216e-09 -1.31738418812929e-09 2.9538064263277e-10 5.86519955733983e-10 9.26433783069227e-10 -2.47812193094357e-09 -9.50672021921347e-09 3.87655391483173e-09 6.70681834870909e-09 -7.78369327365283e-09 -4.94008977459778e-10 -1.04854502629883e-09 6.28828490977386e-10 -5.36445801509831e-10 4.05851297380892e-09 7.78807738757152e-10 -9.43589577844287e-10 -9.99576697971056e-10 5.20614409076458e-10 5.74990417989395e-08 1.56561552363612e-09 -3.55998054088658e-09 2.42776714751617e-10 -5.47612609165814e-09 8.48233964315338e-10 -1.11132874982434e-08 -9.12257023288683e-09 -1.37500170086444e-09 -9.68751691430594e-09 -1.75063076331196e-08 -1.18708057884636e-08 -2.88462863619027e-09 -5.45073973058493e-08 1.22080722899168e-08 -7.18205280088548e-09 -1.46870780500002e-08 1.24028937170844e-08 -1.11038868176738e-08 1.19038506958947e-08 1.11844776960521e-08 1.21452438961521e-08 8.38077936591007e-09 -6.32091732166079e-09 9.9686528388364e-09 8.12133296079415e-09 -4.22675469932811e-09 2.4247581962808e-09 3.63899713099515e-08 -2.09217524937502e-08 3.62961937539004e-09 1.48187216348387e-08 -4.02044372968733e-08 3.4390428747667e-08
"R2002" -3.62420691539738e-09 -3.01685656378108e-07 2.96035401133479e-08 4.87984088340441e-09 -2.95135006841573e-09 2.54781253161975e-10 -1.88513162491691e-09 -5.21958380856546e-09 -1.9749480996525e-09 8.74758937290668e-10 3.03570920106121e-08 2.79158742473681e-09 -2.05072327472431e-08 1.00513871974934e-08 -1.09517409006948e-10 -3.20489325599262e-10 -1.55422656490742e-08 -9.46589215587792e-09 1.33693149233824e-08 7.18784311805422e-11 -1.66663896928728e-11 1.14759449368033e-08 -1.13730726541685e-08 -1.85110926690178e-08 1.3089321395115e-08 2.63506818405526e-08 8.16633658391252e-08 3.34080642012102e-09 -1.9148015782498e-09 7.40482611329015e-09 -2.18119993903817e-08 -8.36332403724984e-09 -1.23457490730693e-08 1.41700106188651e-08 1.56561552363698e-09 3.68153049060424e-07 -5.50902059614488e-08 9.57719722772143e-10 -9.78489649049841e-09 8.91710589086952e-09 6.14432222171208e-09 -1.26750158345386e-09 -1.33241775669548e-08 -7.94022315620584e-09 -2.04318119405557e-08 1.27375546826912e-10 1.19242567990716e-07 -6.21612705117197e-09 2.10161333407881e-09 3.20293178365472e-09 -4.71815523748085e-08 -1.91546488055458e-08 2.78752139480282e-08 2.5062317705871e-09 -1.16364132417127e-08 -5.44458593746298e-09 5.16839582798271e-08 2.08695372893089e-08 -1.64461516605758e-07 -2.85138733258732e-09 -5.00112772694023e-08 -9.80264702225605e-09 4.85360328518743e-08 1.1093881851648e-09 -9.06917183896552e-10 -7.51963589516948e-09 -9.5268381369992e-09 -1.80568935064835e-08
"R2003" -3.54215657476676e-09 1.20830463865913e-08 -6.28204848043657e-09 -5.67744133599882e-09 9.2662637956188e-10 6.16417826004917e-09 -4.06947218539223e-09 -1.41092652001469e-09 8.40752300725185e-09 2.81815693462061e-10 -8.39472233852132e-09 -5.18609831352848e-09 -3.94395019687803e-09 -4.41882989538041e-09 -2.35739586549986e-09 -1.00768456504416e-08 1.18234009704535e-08 2.99542321624973e-09 -9.08984215224412e-09 1.92188908250117e-09 7.91494350823729e-09 -8.12003126198500e-09 -1.69484888310154e-08 1.50217744929825e-09 6.52815429295094e-09 -4.05046923624573e-09 7.15254780348611e-08 9.5992301392815e-09 2.76943087418037e-09 -1.94660232630451e-11 -6.86962739220637e-09 1.97509881019342e-09 -2.57254691708244e-09 3.51032729286879e-09 -3.55998054088455e-09 -5.50902059614445e-08 1.03796054713164e-07 6.21309480483428e-09 1.76568300936295e-09 -3.40442301824775e-09 -5.53389595728084e-09 -3.48899922703245e-09 -3.37023423564165e-10 3.38664601237753e-09 -1.61695682387875e-08 1.09647851605101e-09 -1.01823965408891e-09 -1.59776626188612e-09 4.51807900104752e-09 2.18521763922984e-08 5.65707748002711e-08 -5.34764671997474e-10 -1.40977599996784e-08 -1.56910982904153e-09 1.3160961649112e-08 6.10280996301146e-09 -1.24894081649623e-07 -9.84228303072129e-09 2.62324657280219e-08 2.56449315528276e-08 -1.0035968021319e-07 -4.55878749505085e-09 1.54300998108077e-08 6.86618681460745e-09 3.17133223041477e-09 7.21830995224586e-09 8.47059572189119e-09 -2.35111374891979e-08
"R2005" -6.86900656069468e-09 -1.05544348477601e-09 5.10514493254015e-09 -1.06018355106795e-07 1.4166286513923e-09 -6.44115963431646e-09 -2.69479328625588e-09 8.23992801917703e-09 2.96093564129922e-08 -2.8815354471462e-10 2.09495623103668e-09 -2.40849086127677e-08 2.87959013760121e-10 5.26095417578802e-10 -2.2979136994983e-09 -3.48219437272993e-09 4.11327708184434e-09 -1.6914825609015e-09 -1.44132319151769e-09 4.83700480147988e-08 2.60666451356333e-08 -6.60271858065619e-09 -2.22828774200168e-08 4.46398395440101e-08 3.1897016774866e-11 -2.47399522968166e-09 4.96356174794696e-09 -1.83801481419945e-08 2.96697569550993e-09 1.38789438467694e-09 2.26752121717465e-09 -4.51999195384899e-10 -1.0318019068179e-08 1.88778983203177e-09 2.42776714755385e-10 9.57719722772097e-10 6.21309480483454e-09 1.49846295266469e-07 5.94363307398230e-09 -4.55531246268305e-08 1.42613370798254e-09 9.75742995046689e-09 -8.7769620635451e-08 2.23620501990298e-08 -5.09839022555461e-09 8.23036505155065e-08 -8.354677959156e-09 7.93145409655198e-09 5.7844413269243e-09 1.6119435943513e-08 1.89869793532196e-09 -1.2906760312166e-09 2.95915301107918e-09 -6.62317000377576e-08 1.6776462625859e-08 2.26912789028978e-08 -1.39705225390025e-08 -4.43822096339949e-08 5.52983358042216e-09 6.79640284641102e-09 -1.75247415574685e-08 -6.39153869153451e-08 -1.33335518761397e-08 -5.96627742737104e-10 2.98711100869431e-09 1.36237493384771e-08 -9.06841424129505e-10 3.91329837914157e-09
"R2006" 7.84282494170023e-11 1.00818554827048e-08 -9.56963947901874e-10 -5.06889080897272e-09 -2.27904546295046e-08 2.35176741464428e-09 9.23611523438676e-10 -1.09195130253948e-09 -8.62703863512179e-09 1.08778006903895e-09 1.34173115322623e-08 -9.99809375324213e-09 -1.03645293804822e-08 2.84472166969216e-09 1.064882244284e-08 -1.88033756077124e-09 6.96474852202613e-09 -7.59978210285729e-09 -1.83615129627048e-09 5.40258509379822e-09 8.26108849040334e-09 1.2345285066473e-09 -7.89838611354757e-10 7.73725754694039e-09 -3.25420784331598e-09 -5.64548390907857e-09 -5.29148104924805e-09 -6.56327679477194e-09 -1.43031706188838e-09 2.77685322845603e-09 2.25240510006959e-09 1.05166269694504e-08 -6.72534370882413e-09 2.23282907050219e-09 -5.4761260916584e-09 -9.78489649049822e-09 1.76568300936093e-09 5.94363307398005e-09 4.34793420218913e-08 -3.86815668583255e-08 4.40026864099372e-09 -1.31854976585026e-08 -4.44484938185857e-10 8.61281774571395e-09 7.58638029273028e-09 1.92078566002496e-08 -7.32075974693964e-09 2.54100462853099e-08 7.42230502294875e-09 -6.06874122945192e-11 1.10401576223793e-08 6.01063190557908e-09 -6.22107166056383e-09 -1.0365140802968e-08 6.72741268971821e-09 2.14621750268074e-09 -2.87156380465342e-09 -2.61656337463131e-09 1.40139314796135e-08 -2.56067053175169e-09 -6.83896166417350e-09 -5.21274886316431e-09 -1.82360697399358e-08 -3.88605214177748e-09 -2.00074724308863e-09 -5.85484485862025e-09 1.58440639807543e-08 -3.02348781291599e-08
"R2007" -5.36097302970201e-09 -7.507636497774e-09 1.27941758559684e-09 4.55110304667581e-08 1.53340525894624e-08 -3.64998364230245e-08 -6.47341088511332e-09 -1.06501170507414e-08 -3.04933626724389e-08 -1.49541890377848e-08 -1.19434679481456e-10 5.68729627912813e-08 5.04411551624836e-09 8.28800901220045e-09 2.93448485713197e-08 3.12472660909282e-09 -7.79820466296468e-09 -9.21314370186502e-10 1.07825415499313e-08 -2.37040141324944e-08 -9.41816462807769e-09 -7.11102614657707e-09 -2.16531278345024e-09 -8.72971191598881e-09 9.22974753913788e-09 -1.73548805578988e-10 1.43485915159042e-08 -2.30523534394291e-09 -3.98716549491853e-09 -5.04809050029311e-09 -2.570504970267e-09 -2.88540079825564e-09 1.32743818589723e-08 -1.65214128124454e-08 8.48233964317881e-10 8.9171058908706e-09 -3.40442301824665e-09 -4.55531246268369e-08 -3.86815668583226e-08 3.19880845212984e-07 -3.88118330371053e-08 -1.10696102748874e-07 5.38328299938499e-08 -3.47565264112971e-08 6.23845312663442e-08 -1.09574004436026e-07 -6.37550122901349e-09 5.90695829088273e-08 -9.05535077275125e-08 3.29766118762577e-09 -2.37603692195667e-08 -9.81778431257871e-09 -1.50250721290192e-09 4.43243278504928e-08 -1.87316791525703e-08 -3.81607097750937e-09 2.07791158937637e-08 2.4930529299715e-09 -1.64055707805861e-08 -1.04866286934729e-08 -1.67778858952095e-09 2.66237010023588e-08 9.79390763328079e-09 2.22228114432953e-08 -7.72659567940112e-09 -1.05865969034656e-07 -2.56542614989818e-08 3.98012358044727e-08
"R2008" 1.03521399905145e-09 -2.45285727701529e-09 1.93364834165235e-09 1.10603140332715e-08 2.96470596126569e-09 4.22121499427964e-10 2.4167947790934e-09 -4.08775102451653e-10 1.3356900643749e-08 1.82532248422541e-10 2.54447245116899e-09 1.96811301663334e-09 -5.49635426583833e-09 -8.41399510850418e-11 -3.19470352462353e-09 -4.85914102497606e-10 1.82698927225945e-09 -3.04668478280846e-10 6.82977553933563e-10 -8.4420996887016e-09 5.78679520036821e-09 -2.09460737935753e-09 1.80237214755408e-09 -3.11151374264413e-09 4.3780970916325e-09 -2.87195581795746e-09 -7.95019514983780e-09 -9.54548779286472e-10 2.10599372998746e-09 2.10364786447865e-09 -5.57852296584028e-10 -1.75005402804073e-09 -5.1487304567553e-09 -9.96531128481365e-10 -1.11132874982401e-08 6.14432222171078e-09 -5.53389595728339e-09 1.42613370798265e-09 4.40026864099087e-09 -3.88118330371051e-08 1.11271672447784e-07 1.96304384408568e-08 -2.98977424470957e-08 -1.73013611941141e-08 -7.99848249133512e-09 8.78127252612323e-09 2.13137859348058e-09 -3.54940504719063e-08 1.13808161626343e-08 -5.86912145701648e-09 -7.03880598133663e-09 -3.08932904190482e-09 1.20971065336339e-08 -5.297001208258e-09 1.14242314534225e-08 1.53019361350495e-08 8.25310392099271e-09 1.31434396855445e-08 -2.11348002945332e-09 -9.10873980284481e-10 5.77742158389107e-10 -4.57108021306964e-08 1.87350940865631e-08 -5.97812871012447e-08 2.42819490234269e-10 1.87414513270936e-08 2.09250953045455e-08 -1.91547233233147e-08
"R2009" 9.32338963861579e-09 -9.07181733775716e-11 -3.10587567446562e-09 -1.63759288716039e-08 -4.21086233835792e-10 4.61029281213209e-09 -1.44103073965651e-09 -5.90718600718018e-09 4.64957411422887e-09 4.81974782380792e-09 -1.27799533880639e-08 -1.63854484522203e-08 1.4659287840539e-08 7.69723306417349e-09 1.50248891723713e-09 -1.05299643318908e-09 6.41940462787578e-09 2.85905103267837e-09 -5.55531307849428e-09 6.53677258805801e-09 -7.03742905070243e-10 5.15122793529436e-09 9.06906993723675e-09 -1.35190331965976e-09 1.00518656490687e-09 3.8871212518407e-09 -6.06595697859102e-09 6.33846323545805e-09 -8.11775358104791e-09 -2.06689974703355e-10 1.31106528958455e-09 -4.81829777070704e-10 -6.06942987551826e-09 4.13818266039964e-09 -9.12257023288119e-09 -1.26750158345721e-09 -3.48899922703667e-09 9.75742995047334e-09 -1.31854976585002e-08 -1.10696102748871e-07 1.963043844086e-08 1.93194039646968e-07 -6.67011870363993e-09 -9.56410985680335e-09 -1.49244487558253e-08 3.83902373389567e-08 -1.13099267519004e-09 -1.46129516738921e-07 6.00982570108535e-10 -1.56682701875787e-09 -1.21806668852801e-08 9.97467377373255e-09 1.58005454070106e-09 -6.94942545789663e-09 -8.34330765185432e-09 -9.40157521349311e-09 1.01599813524694e-08 2.83112247717639e-09 -3.99377900992787e-09 2.72219328596056e-09 1.26221637822756e-08 -7.9221482843892e-09 3.68572065724735e-08 7.58253728153958e-10 3.29925234810457e-09 3.44499667486551e-08 1.54433028244882e-08 -2.49917644765083e-09
"R2010" 7.53056139368271e-09 2.5925608965344e-08 -8.65139241084562e-09 6.84129698434458e-08 -8.61046074955499e-09 -5.87215527079066e-09 2.073622368165e-08 -7.73869153860245e-09 -1.9392211796354e-07 -2.39321062591938e-08 -6.24859756421485e-09 5.73990731269716e-08 -1.60618980114896e-09 5.06070317209263e-09 1.99625033920248e-08 -8.32646539897507e-09 -8.24148459240482e-09 -4.48384200946612e-10 2.108783716093e-09 -1.78575919828844e-09 -9.32975233382722e-09 1.28465388196269e-08 1.57213188590122e-08 1.25995736020734e-09 3.94482196219947e-09 2.30739576735339e-09 -8.17495008044991e-09 -1.56478828633969e-08 -2.3070710491476e-08 3.1450303639995e-09 -1.37980473295464e-09 9.35319976891354e-09 1.20751441596715e-08 1.09942651919301e-08 -1.37500170086754e-09 -1.33241775669538e-08 -3.37023423565103e-10 -8.77696206354517e-08 -4.44484938187704e-10 5.38328299938523e-08 -2.9897742447091e-08 -6.67011870363547e-09 2.96311380352129e-07 3.69112997209832e-08 6.4865943856742e-09 -1.50430076459638e-07 1.9255486455458e-08 -5.35993890251474e-10 -1.32235582594026e-08 3.93020987491848e-08 2.03710879610804e-08 5.87223991610369e-09 -1.27023915175838e-08 1.78825017902373e-08 2.93922067202263e-08 -1.04496207943035e-07 -1.16762651645166e-08 -1.13473886665807e-08 -1.44634070264454e-08 -5.60412035613073e-09 2.1399966695263e-08 2.67381431358798e-08 2.72560167520301e-08 -8.33459603218e-09 -5.48068637412747e-09 -2.54330840069604e-08 -1.21437431789783e-08 -2.76471663480823e-08
"R2011" -6.53838934094943e-09 7.21271897989626e-09 2.53325597597428e-09 4.44515770485026e-09 -4.44524756435683e-09 1.25622041391175e-08 1.52971000664917e-08 3.98697642606731e-09 -1.34222675206288e-08 -3.35143256438803e-08 -5.72021880701109e-12 -6.26879192384283e-11 -8.86889239934459e-11 -1.27718202075287e-09 -8.00888134074795e-09 3.95333086191164e-09 -9.30873073999628e-10 2.36430607706787e-09 -2.45195448449744e-09 1.11352855455339e-08 7.53697576529228e-09 3.9675968213149e-10 -3.75983885605635e-09 -5.86205745479243e-09 -2.92516630251095e-09 -2.15297833612153e-09 -2.31122912946746e-09 -2.73994003763736e-08 6.17153859847393e-09 2.51728987194023e-09 3.74005920276535e-10 -2.01978090194365e-09 -7.64491194221747e-09 1.64655078700267e-09 -9.68751691430328e-09 -7.94022315620155e-09 3.38664601237579e-09 2.23620501990329e-08 8.61281774571756e-09 -3.47565264112983e-08 -1.73013611941029e-08 -9.5641098568017e-09 3.6911299720984e-08 1.35387521739516e-07 -9.36767626468407e-09 -4.84333277159561e-09 8.52130150652226e-10 -4.59682228697744e-09 1.76385159657236e-08 6.87621010123986e-09 9.12012880847638e-09 2.46840727142625e-09 -2.57547909335293e-09 -5.97661726645087e-08 -2.26651292320782e-09 -1.54432646997324e-08 -5.60135924529932e-09 6.97210124890542e-09 5.09372690004495e-09 -8.7090415285166e-10 2.3462524157392e-09 -1.43445627526427e-08 5.33428134803165e-09 8.90724211540089e-09 1.09571925947386e-09 1.58160297755003e-08 7.64837045483747e-09 -1.57642575030678e-08
"R2012" -9.01074233946636e-09 -7.36765186777429e-09 1.77711699026791e-08 6.85165441075165e-09 -5.27066500407686e-09 -3.554855097631e-09 -7.56053651610403e-09 -2.8199816316019e-09 -6.60485069590296e-09 -2.76076643338947e-09 1.39365287637754e-08 5.73014800929336e-09 3.12044960444526e-08 1.25154921029046e-08 9.02263998097253e-09 2.15641795489344e-09 -3.93945698130384e-09 -1.21007565933507e-08 2.56109273057516e-08 -2.83981382889967e-09 -2.01889244587121e-08 1.54783633796106e-08 1.72428876598082e-10 7.11140662763603e-10 7.52047047854307e-08 -2.79811361958548e-08 -2.66428681056518e-08 -6.10791067617055e-09 -9.65184626746612e-09 2.82470702396133e-09 2.85807995029657e-08 -1.14874160255176e-09 3.03524861978485e-08 -3.39087421088236e-08 -1.75063076331198e-08 -2.04318119405554e-08 -1.61695682387881e-08 -5.09839022555514e-09 7.58638029273134e-09 6.2384531266345e-08 -7.99848249133827e-09 -1.49244487558243e-08 6.48659438567458e-09 -9.36767626468663e-09 3.0197027555155e-07 -4.98425347472313e-09 -2.10991608963951e-07 7.04615361442983e-08 -2.99922287443938e-08 -3.94792945326675e-09 -2.69528281268603e-08 -6.21969880822647e-08 -1.37695762528165e-08 5.17650523110511e-09 1.50004368600922e-09 -7.3691815265388e-09 3.75563593355117e-08 -3.65601654272456e-09 -1.25640977254305e-08 -5.98376351539554e-08 5.69966675278304e-08 8.34990512486503e-09 -5.49355103030063e-08 4.48073830622452e-09 -7.95927646408324e-09 -1.19487251401067e-07 1.67710598276889e-08 -1.57280746753495e-08
"R2013" -8.40505908235288e-09 -8.47899377373397e-09 3.90455129817585e-09 -5.54490882080476e-08 -6.62246958582657e-09 2.76001078044509e-08 1.26249267974773e-08 5.99726603916944e-09 5.99001143802816e-08 1.40816066671211e-08 -3.10726993365329e-10 -7.80310925273147e-08 1.41966033283915e-08 -7.48475926335206e-09 -9.53084451127125e-09 -3.61729318746448e-09 9.93529520348902e-10 -9.06620787387774e-10 -1.87335134247492e-09 2.04303787332045e-08 3.05240345158348e-08 -8.52572372202158e-09 -1.12800761125068e-08 5.60943057548303e-08 -9.85692579452445e-09 3.25091722962183e-09 7.37501239750925e-09 -3.19511855789532e-08 1.22422221830517e-08 2.40347742879541e-09 3.87495408308776e-09 -5.25817481375951e-09 -1.87312705294453e-08 4.71244640826874e-09 -1.1870805788464e-08 1.27375546827806e-10 1.09647851604947e-09 8.23036505155045e-08 1.92078566002487e-08 -1.09574004436023e-07 8.78127252612316e-09 3.83902373389593e-08 -1.50430076459635e-07 -4.84333277158944e-09 -4.98425347472420e-09 2.35388093513509e-07 -2.18822707051939e-08 2.94056801881352e-08 -9.19598823250559e-09 -1.6776490606734e-08 3.5463353806952e-09 -3.27460178802211e-09 2.70158990911262e-09 -1.08934943288799e-07 9.6141160508307e-09 5.33561790723418e-08 -1.06754721378355e-08 -3.25072841972426e-08 1.38892323574038e-08 4.96303522811764e-09 -3.05961969436751e-09 -8.63034585950448e-09 -3.85251152509995e-08 -2.18680661159364e-10 5.98879610107953e-09 1.75974212581898e-08 4.39504906684498e-09 8.63500716607502e-09
"R2014" 2.01166841084891e-08 -4.54527580378988e-08 -1.30392573242785e-08 4.07762262107288e-09 2.25978288220873e-08 -3.40041769715649e-08 3.46450731975522e-09 4.03941413521222e-09 -3.91991302909007e-09 9.48587275820438e-09 9.88687623121312e-08 1.34502801116659e-08 -2.43184549290574e-07 -1.76869012265384e-08 1.34257925157869e-08 7.95285272784609e-09 1.30984157623803e-08 -2.13372631923448e-08 -1.85221014573049e-08 -7.25939879914352e-09 1.5017150237308e-08 -2.99525040900259e-08 -3.23107613965272e-09 -7.90635525183781e-09 -2.47488950872427e-08 1.32211706575974e-08 3.31701807639784e-08 8.7536527201002e-09 -6.19223228419305e-09 4.67411021559803e-10 -5.54749542666902e-08 1.57445615182031e-08 -3.62809690477508e-08 5.17148833560288e-08 -2.88462863619164e-09 1.1924256799072e-07 -1.01823965408621e-09 -8.35467795915617e-09 -7.32075974693831e-09 -6.37550122901248e-09 2.1313785934805e-09 -1.1309926751926e-09 1.92554864554579e-08 8.52130150654224e-10 -2.10991608963956e-07 -2.1882270705194e-08 4.87862847535412e-07 -7.07449605467398e-09 1.11669024777423e-08 4.87828696971584e-09 2.86080300954831e-08 4.41090735559445e-08 -3.01191898829807e-08 3.44857401090393e-09 -1.6006477881165e-08 1.63881483025639e-09 -5.22601339226767e-09 7.04941583329211e-09 -1.50538982467787e-07 5.82105642534978e-08 -5.82552916076106e-08 -3.99976406261186e-09 6.14956817917098e-08 1.31048617548532e-08 -7.47492050396483e-08 3.81581698318377e-08 2.85097709303574e-09 -4.5033598007373e-08
"R2015" -8.1224255539827e-09 7.72083241713022e-09 3.581000434411e-09 -5.58583513144389e-09 6.21092552639493e-09 -2.22289185359298e-09 5.78038638796141e-09 3.55552182716471e-09 -1.154538383591e-08 -6.35965448572209e-09 1.00174992632934e-08 -3.82537497847296e-09 -8.88945223492143e-09 -1.49467168437228e-08 1.02401967223468e-08 -8.69669070073363e-09 3.8659887553545e-09 -2.39147803338511e-09 9.54762308806154e-10 2.44431113948973e-09 8.50189764472486e-09 1.73177673058581e-08 -1.57311007026779e-08 1.4291798071552e-08 2.27548696190841e-08 -9.00843500953956e-09 -2.49932023003907e-09 -7.63814382787264e-09 1.58415177188246e-08 -9.09387490627951e-09 -2.58182868753114e-09 -9.59126662035494e-10 3.61666603760613e-09 -1.43458511034842e-08 -5.45073973058496e-08 -6.21612705116848e-09 -1.59776626189021e-09 7.93145409654801e-09 2.541004628531e-08 5.90695829088266e-08 -3.54940504719122e-08 -1.46129516738913e-07 -5.35993890251254e-10 -4.59682228697602e-09 7.0461536144297e-08 2.94056801881391e-08 -7.07449605467822e-09 6.12281729229802e-07 -5.13165257690645e-08 9.84502724895073e-09 3.31173752829246e-08 -6.50783832526254e-08 5.41928661937594e-08 -8.45310689720505e-09 9.13949680368835e-08 -1.36402703738433e-08 -5.30905017196115e-08 -1.99558854865201e-08 -2.50581868402106e-08 -1.1221661421664e-08 5.54969764441729e-09 4.42837585216215e-09 -4.43301349180918e-07 3.77386371989388e-09 -1.33748560645867e-08 -9.85721827258853e-08 -2.75162104254352e-08 5.66434907437777e-08
"R2016" -2.60847846736754e-09 -1.99565290500449e-09 2.10171082089683e-09 -5.33488818629175e-09 -1.45389143828319e-08 2.71394938683566e-08 -9.85563955117618e-10 9.06141182014457e-09 1.37434100643193e-08 1.26222859479785e-12 4.24488119745458e-09 -8.15646519359475e-09 -1.06374447115183e-08 -8.89756700523342e-09 -2.93346155487026e-08 -4.06874543838401e-10 -6.97824590106854e-09 -6.55964912070628e-10 -3.52267523777349e-09 4.91327514335982e-09 -6.00994384903898e-10 3.90472180861051e-09 -4.96523274022132e-09 -6.67470784265158e-09 -6.32480864494789e-09 -1.46560852352551e-09 -6.11631727295893e-10 6.26181769753758e-09 6.77735984764838e-09 2.10037160724229e-09 -2.82240449881563e-11 4.05752067479286e-09 -5.57399994481183e-09 2.02401273732215e-08 1.22080722899178e-08 2.10161333407898e-09 4.51807900104568e-09 5.78444132692416e-09 7.42230502295027e-09 -9.05535077275159e-08 1.13808161626356e-08 6.00982570106919e-10 -1.32235582594006e-08 1.76385159657271e-08 -2.99922287443941e-08 -9.19598823250437e-09 1.11669024777404e-08 -5.13165257690631e-08 7.05898611427547e-08 -1.39992610014425e-09 1.27490558957953e-08 4.4730083554227e-09 -2.25824676302781e-09 3.47450510395943e-09 1.58404506904949e-08 4.02741851027838e-09 -1.42715167968285e-08 2.52311547178491e-09 9.10847416160251e-09 4.04193676292464e-09 -1.15043313595161e-08 -8.16085884460592e-09 3.87704159940253e-08 -8.41697401816334e-09 1.4970759576602e-09 4.64941747485746e-08 -4.74421886521971e-09 -2.3953428372015e-08
"R2017" -3.6987096585051e-09 3.58376968972759e-09 2.26227862931565e-08 -5.82963737625065e-09 2.25683267808995e-09 1.63446375419428e-09 -6.48251496475123e-10 -1.04262833036244e-09 -2.57304833075945e-08 -2.84150086669138e-09 -1.71389920621451e-09 5.37130619536145e-09 -8.5352276401668e-09 -2.37637387007354e-09 1.86796432201316e-09 -4.15276680730319e-08 1.4067410464177e-08 4.77281208428761e-09 -7.12346433954916e-09 8.10113625438693e-09 5.83373898090895e-08 5.25975165539334e-08 -8.62834700833385e-08 -7.5686703081603e-09 1.80312952240627e-08 -1.39128828420415e-08 -2.39925298740458e-08 -4.44219220766161e-09 9.6516689961025e-09 -8.38457630173423e-09 2.34243362620406e-09 -1.36130070757326e-09 -1.01537705116958e-08 -4.10755045372204e-09 -7.18205280088406e-09 3.20293178365557e-09 2.18521763922995e-08 1.61194359435147e-08 -6.06874122911285e-11 3.29766118762385e-09 -5.86912145701819e-09 -1.56682701876153e-09 3.9302098749187e-08 6.87621010123435e-09 -3.94792945326643e-09 -1.67764906067318e-08 4.8782869697137e-09 9.84502724895836e-09 -1.39992610014737e-09 1.26755203140226e-07 2.06310220882941e-08 2.85434243950958e-09 -8.39510107268995e-09 -9.75802382299692e-10 3.72012156074999e-09 -8.62728276224723e-08 -3.89781560718402e-08 -1.05139767200203e-08 -1.05957857441991e-08 5.33795479778113e-09 -2.35473222880079e-08 -1.32844610653904e-08 -7.37615314978766e-09 2.03199105895266e-08 1.66855285826175e-09 4.51644714451144e-10 1.23493089286168e-09 -1.90515098497673e-09
"R2018" 3.7066683572333e-10 2.12342297495462e-08 -8.52110531732793e-10 2.30744517743678e-09 -6.17840844313046e-09 -1.91012643126064e-10 -2.1982312419199e-10 2.49265608832373e-09 -1.34817409771053e-08 -3.72765292481941e-09 -2.96416164590232e-08 -4.88630906052912e-09 1.32732028181285e-08 -1.88290671049493e-09 4.19817129494495e-09 -7.10693786929669e-09 1.09867275123169e-08 8.25015839052689e-09 -8.2490850810599e-09 3.75766619255566e-09 -2.17593967533731e-09 -4.11340063234102e-09 -7.20460810016091e-09 -4.11842303204675e-09 4.16386937959311e-08 -5.754348415373e-09 -1.05221170057248e-08 1.46592307818813e-08 -5.42703648388719e-09 9.75386066844e-10 -2.16396815253313e-09 6.86411395831739e-09 5.99405636706143e-09 5.16720779935383e-09 -1.46870780500021e-08 -4.71815523748084e-08 5.65707748002788e-08 1.89869793531662e-09 1.1040157622375e-08 -2.37603692195693e-08 -7.03880598134144e-09 -1.21806668852822e-08 2.03710879610828e-08 9.12012880847424e-09 -2.69528281268566e-08 3.54633538069841e-09 2.86080300954853e-08 3.311737528291e-08 1.27490558957962e-08 2.06310220882964e-08 2.74870864183251e-07 6.04312564174993e-08 -1.2581794339543e-07 -8.7281888187516e-09 6.44962164504033e-08 1.29966984693967e-08 -2.50698239969648e-07 -1.7437477683615e-08 -4.368056803257e-08 -5.13980793127184e-09 2.25959317284386e-08 6.26540512025177e-10 -1.84726994362131e-08 2.07047642282244e-09 -3.40581033203446e-09 1.07945138314771e-08 5.61896355056532e-08 -1.42814926916309e-07
"R2019" 2.30133651965072e-09 1.51010213233692e-08 -1.62576072633702e-09 -1.14485218358838e-09 -2.98401836648413e-09 -2.84617917633474e-09 1.35022753203602e-09 2.49009050573148e-09 -3.49956344983686e-09 3.66924493728413e-10 -1.4130059772306e-08 -1.40299348493879e-10 4.30468001477034e-09 -6.84365321995339e-10 1.98937272154348e-09 2.15243640234573e-09 4.35280923278804e-09 3.09867332799954e-09 -4.68458725612159e-09 1.71884210666364e-09 8.97225988484879e-10 -7.53162612668693e-09 -2.43001444018472e-09 2.16916052761024e-10 -8.36985373526345e-09 1.00751039993089e-09 -3.09889558482701e-09 -2.46712593125292e-11 -3.81293215246025e-09 1.57611149810565e-09 -4.94358293990849e-09 3.86866235842826e-09 -2.60995843344763e-09 6.60690611303374e-09 1.2402893717083e-08 -1.91546488055458e-08 -5.34764671996779e-10 -1.29067603122021e-09 6.01063190558378e-09 -9.81778431258426e-09 -3.08932904189852e-09 9.97467377373202e-09 5.87223991610431e-09 2.4684072714257e-09 -6.2196988082264e-08 -3.2746017880239e-09 4.41090735559451e-08 -6.50783832526208e-08 4.47300835542447e-09 2.85434243951079e-09 6.0431256417498e-08 1.44694665620905e-07 -1.57499453400393e-07 1.19554269924263e-10 -1.43825825745864e-08 2.46375671871045e-09 -1.27951971016189e-08 1.38015892661567e-09 4.79637958316127e-09 5.12473523818022e-09 8.44798874264505e-09 1.40357706982539e-09 3.48707179607066e-08 3.99225291749315e-09 -5.90101112711265e-09 1.46605525515975e-08 -2.82062175848073e-09 -1.40312707727297e-10
"R2020" 2.23639668493359e-09 -1.43409783198002e-08 1.33150169347534e-09 -2.32912880182073e-09 -1.27313465303236e-09 3.26371884274711e-09 1.28339492306216e-09 -2.51608109488718e-09 3.65914615659712e-09 1.68109374682752e-10 5.84740590028882e-09 2.67744304266255e-09 9.42034723524968e-09 6.84706387384905e-11 -4.24978096578303e-09 6.58074844596798e-10 -2.00805845169502e-09 -1.22241994815604e-09 -1.81043593320067e-09 -1.96250166716212e-09 1.15236454290203e-08 3.045538200196e-09 1.1393412365923e-09 6.8833793448958e-09 -1.10707425557556e-08 2.05715431224098e-09 7.49179958703244e-09 -3.95569759681665e-09 5.70676071749079e-09 -1.50678996649571e-09 -5.43791136546471e-10 -1.70870470808488e-09 -8.00986283523216e-09 1.28476589598478e-09 -1.11038868176722e-08 2.78752139480288e-08 -1.40977599996774e-08 2.95915301107823e-09 -6.22107166056494e-09 -1.50250721289908e-09 1.20971065336341e-08 1.58005454069941e-09 -1.2702391517586e-08 -2.57547909335059e-09 -1.37695762528162e-08 2.70158990911276e-09 -3.01191898829806e-08 5.41928661937598e-08 -2.25824676302631e-09 -8.39510107268977e-09 -1.25817943395428e-07 -1.57499453400394e-07 2.65030142899281e-07 2.07159407444553e-09 2.27474226828281e-08 -4.52414041497532e-09 4.74147599842621e-08 2.64922088661858e-10 6.90080725588148e-09 -2.17789318964564e-08 -5.9514643140405e-09 -6.59212703652828e-09 -7.15914051188292e-08 -1.69294060031519e-08 2.20094165980166e-08 1.67571428961962e-08 -4.2758663596094e-11 3.3845043912341e-08
"R2021" 8.40486642290278e-09 -1.17093212454172e-10 -2.48185727636297e-09 3.84756859271694e-09 -1.10310969907476e-11 -1.27170473894589e-08 -1.65646976839641e-08 -7.97594394396163e-09 2.92404277421182e-10 1.58212176249709e-08 -7.85205338844282e-10 1.75991308271631e-08 -3.33112641595117e-09 5.55874097721682e-09 1.14331613634511e-08 -4.22097741143532e-09 3.9097874228629e-10 -1.64838436786307e-10 -7.33141711520361e-11 -8.46478140458319e-09 -1.89796182023128e-08 4.09671462171914e-09 6.94729887922658e-09 -1.37653939083864e-09 4.62011100946689e-09 -6.10435696400406e-10 -5.38257011127804e-09 3.74933537374886e-08 -1.00153854982233e-08 -3.35443841932456e-09 -4.4571762040373e-10 3.69972217129936e-09 1.00658471955899e-08 1.18118628199158e-09 1.19038506958935e-08 2.50623177058503e-09 -1.56910982904152e-09 -6.62317000377598e-08 -1.03651408029665e-08 4.4324327850495e-08 -5.29700120825673e-09 -6.94942545789534e-09 1.78825017902365e-08 -5.97661726645082e-08 5.17650523110443e-09 -1.08934943288797e-07 3.44857401090516e-09 -8.45310689720671e-09 3.4745051039601e-09 -9.75802382298363e-10 -8.72818881875388e-09 1.19554269923129e-10 2.07159407444466e-09 1.24738012126289e-07 -1.27805652538148e-08 -7.95478644790915e-09 1.04398129842612e-08 -2.63471608855994e-09 -5.76528729911173e-09 -2.61541410822385e-09 7.36010282708138e-10 2.81397642662413e-08 -2.19976554454518e-09 3.21469972443982e-09 -1.08930497134672e-09 -6.35125077694559e-09 -9.18239886067031e-10 9.26497705517885e-09
"R2022" -4.74715035524025e-09 7.23369536468895e-09 4.79404385669198e-09 -9.72755657343102e-09 -1.12570879053548e-08 7.05000784323725e-09 5.01758178466066e-09 3.26400307570195e-09 -3.33016636704581e-08 -7.16143315919328e-09 8.93443275530037e-10 -1.31370587869777e-10 1.03972953926653e-08 -3.33424457619096e-09 -3.15510856633853e-09 -5.37947778018107e-09 -6.76512411512329e-09 -2.71524963319351e-11 1.14078301510447e-09 7.1763211178511e-09 -4.20822508704655e-09 9.89717973500446e-09 -3.9684330598552e-09 2.60582709719134e-08 1.7508895346843e-09 -5.80586004114204e-09 -1.40921539194167e-08 -3.32797162627521e-09 -1.96507988308766e-09 -1.05075318611633e-09 -3.13346590363264e-10 2.45735602072533e-09 8.87446895801088e-09 6.73691839609594e-09 1.11844776960606e-08 -1.16364132417154e-08 1.31609616491035e-08 1.67764626258616e-08 6.7274126897153e-09 -1.87316791525713e-08 1.14242314534233e-08 -8.34330765184232e-09 2.93922067202292e-08 -2.26651292321623e-09 1.50004368600579e-09 9.61411605083184e-09 -1.60064778811642e-08 9.13949680368956e-08 1.58404506904948e-08 3.72012156074808e-09 6.44962164503949e-08 -1.43825825745892e-08 2.27474226828285e-08 -1.27805652538137e-08 2.635143946428e-07 -1.74647665579131e-08 -1.81688396259235e-07 -3.85997792406258e-08 -1.30472319782682e-09 -7.98879387940919e-10 3.66698837260123e-08 -2.50685711601721e-08 -1.01472507392023e-07 -6.62141749333152e-08 -1.62885960670518e-09 2.09741916542683e-09 -4.92436547094953e-08 -9.55227217721959e-09
"R2023" -8.02188247267789e-11 3.68320421367111e-09 -3.1636184576834e-10 -1.78618773040464e-08 1.80873537939458e-10 4.79028608004634e-09 -4.81476171991761e-09 -5.29949035123343e-09 3.66744888520979e-08 6.40038021733595e-09 1.25120994364198e-09 -1.74289337841529e-08 2.8937201489571e-09 8.33742184575673e-09 6.90729166716516e-10 2.76280376797851e-08 -1.78060571649618e-08 -2.86302331185381e-09 7.95545901505608e-09 -2.17913736713405e-09 -3.09119467067251e-08 -9.76690038515071e-08 5.54314028390088e-08 5.27339855916697e-08 -1.5512543848498e-08 8.66909936257237e-09 6.63417501704733e-10 7.97433556549199e-09 -1.83503609578188e-08 2.33669246304996e-08 -6.80367670826577e-10 -3.08832914082549e-09 -4.3999810316726e-10 1.6741949133369e-08 1.21452438961555e-08 -5.444585937461e-09 6.10280996301314e-09 2.26912789028988e-08 2.14621750268187e-09 -3.81607097750683e-09 1.53019361350488e-08 -9.40157521349319e-09 -1.04496207943039e-07 -1.54432646997327e-08 -7.36918152653897e-09 5.33561790723419e-08 1.63881483025537e-09 -1.36402703738458e-08 4.02741851027634e-09 -8.62728276224673e-08 1.29966984693972e-08 2.4637567187108e-09 -4.52414041497456e-09 -7.95478644790872e-09 -1.74647665579142e-08 1.6080064810186e-07 -3.5570005047764e-09 -5.13432876803877e-08 1.71759912939498e-08 1.13391320165056e-09 -2.38736930449113e-08 9.46824411843044e-09 1.44165822991903e-08 -3.33719273624258e-08 8.41173545522475e-10 6.75626975593099e-09 1.17661944915505e-08 -1.61590862988849e-08
"R2024" 6.72425387802889e-10 -6.46821152985344e-09 -2.60017074078755e-09 7.57378548710714e-09 4.5413800185031e-09 -1.00086632913166e-08 2.49971280638298e-09 -7.52716899906727e-11 8.12694425818123e-09 5.49669996477529e-09 1.62917325699605e-08 6.20792703880223e-09 -8.07316012981309e-09 5.84145896110312e-09 4.65338950933107e-09 1.43877066388284e-08 -7.67195756525162e-09 -5.91114980455165e-09 1.03641488974412e-08 -6.61686383603659e-09 -1.83584344049275e-08 -2.52609123753695e-09 2.19109850235255e-08 6.72709596161551e-09 -2.36607136614532e-08 7.21710985292582e-09 -1.86336258934013e-08 -2.87174005524358e-08 3.86145918002667e-09 1.8331648204535e-09 4.23857147185015e-09 -5.03726353417781e-09 -5.45819523442082e-10 -1.33389335287955e-08 8.38077936590733e-09 5.16839582798277e-08 -1.24894081649624e-07 -1.39705225390065e-08 -2.87156380465463e-09 2.07791158937602e-08 8.25310392099468e-09 1.0159981352465e-08 -1.16762651645144e-08 -5.60135924529637e-09 3.75563593355106e-08 -1.06754721378377e-08 -5.22601339226568e-09 -5.30905017196041e-08 -1.42715167968305e-08 -3.89781560718433e-08 -2.50698239969646e-07 -1.27951971016108e-08 4.74147599842633e-08 1.04398129842625e-08 -1.81688396259226e-07 -3.55700050477684e-09 4.47630385200093e-07 2.09799727134825e-08 1.08228862842082e-08 -3.36813041322054e-08 6.36607976735663e-09 1.99051417783275e-08 4.97356826471067e-08 1.1728897805816e-08 7.80996020348491e-11 -1.78017050441105e-08 -1.30497812915046e-08 7.95397187673143e-08
"R2025" -9.57558622632548e-09 -2.58666333749933e-08 -7.89645768624339e-09 7.39096404655679e-08 1.09531736500981e-08 3.91419093330888e-09 -2.14129549054282e-08 3.64500387035924e-09 9.02682929079904e-08 -1.29583698657374e-08 9.09282045283172e-09 3.96014655054763e-09 -1.03792260405053e-08 -1.08134835065787e-08 -1.60874158972675e-08 2.23606323761577e-08 1.5832382656327e-08 1.75465895963705e-09 -4.14280475739918e-09 -1.93422601817467e-08 -6.19315538032534e-08 4.84145491094245e-08 1.45642085975779e-08 -2.83390138479319e-07 1.52657309350744e-09 9.18599964898835e-10 7.25061786758036e-09 1.01634173240128e-07 2.73114924085582e-08 1.44375151537663e-08 -3.74217500323766e-09 -7.22576805198560e-09 1.44095674919446e-08 -2.93128404282567e-08 -6.32091732166411e-09 2.08695372893097e-08 -9.84228303072224e-09 -4.43822096339886e-08 -2.61656337463341e-09 2.49305292996945e-09 1.31434396855388e-08 2.83112247716439e-09 -1.13473886665813e-08 6.97210124890184e-09 -3.6560165427215e-09 -3.25072841972443e-08 7.04941583329272e-09 -1.99558854865183e-08 2.52311547178866e-09 -1.05139767200216e-08 -1.74374776836145e-08 1.38015892661168e-09 2.64922088660001e-10 -2.63471608855552e-09 -3.85997792406299e-08 -5.1343287680384e-08 2.09799727134855e-08 2.71897279858588e-07 -4.90028141549224e-09 2.14050911272965e-09 7.16180753639235e-09 -1.01426171716701e-07 1.79560107481841e-08 1.62315754888648e-08 -1.33018900056922e-09 2.69749605435264e-09 5.79465932720023e-09 9.39903862924929e-09
"R2026" -8.82609801045639e-09 1.12663664500058e-07 -3.65295669641452e-08 -2.97233763540391e-09 2.27242247383687e-09 2.84008260139267e-08 -5.34062175297423e-10 -8.03390655695638e-09 1.17010303011903e-08 -3.30833414093611e-09 2.66574380605319e-08 -1.15612442691281e-08 4.02841106061636e-08 1.21745166466105e-08 -1.7949057419859e-08 -5.39815584432928e-09 -2.11849972695711e-08 -3.26830911799393e-09 5.28285282957769e-09 3.1361556833374e-09 5.11899762754866e-09 -3.38521809201034e-09 2.41297540881177e-09 4.885322860695e-09 -1.91601807054746e-07 3.09668404051248e-08 7.05119265957665e-08 -1.54448084942585e-09 -5.58432474239662e-09 -2.61956456279087e-09 2.5980308461857e-08 -2.1425074952011e-08 7.63610550819707e-09 1.12063761920153e-09 9.96865283883473e-09 -1.64461516605758e-07 2.62324657280229e-08 5.5298335804231e-09 1.40139314796101e-08 -1.64055707805852e-08 -2.11348002945233e-09 -3.99377900992663e-09 -1.44634070264455e-08 5.09372690004166e-09 -1.25640977254323e-08 1.38892323574033e-08 -1.50538982467784e-07 -2.50581868402079e-08 9.10847416160151e-09 -1.05957857441967e-08 -4.36805680325713e-08 4.79637958316143e-09 6.90080725588071e-09 -5.76528729911235e-09 -1.30472319782237e-09 1.71759912939503e-08 1.08228862842074e-08 -4.90028141549121e-09 2.87861296298026e-07 -1.24726800442007e-08 -6.3739604561898e-08 -2.07901700652652e-10 1.45975771399332e-08 1.46578100043505e-09 1.30824611483063e-08 2.13064950507505e-08 -1.77020084846882e-08 4.05745136421203e-08
"R2027" -6.8769336451441e-10 8.80031144079176e-09 -9.99527438710754e-09 -5.11453001669114e-09 1.71895913584875e-09 2.45138592724915e-09 -2.18832068329009e-11 1.77735039278854e-09 5.62304672462815e-09 5.71794661815177e-10 5.66747558149068e-09 -5.14254834768439e-09 -2.80036547879294e-08 -1.14782736891477e-08 3.24884794774558e-10 -4.324877032066e-09 1.70103805690329e-08 2.45118063466911e-09 -1.33685036384663e-08 3.19589850823507e-09 -3.47485405411852e-09 3.23268174902237e-09 -3.65995274250391e-09 -4.74700301454451e-09 8.6480348131081e-09 -1.01011085249099e-08 2.44446256701112e-08 3.18310000258671e-09 9.12460186213114e-09 -1.79694138425143e-09 -8.15706034527188e-09 2.72979955601672e-09 -3.6132061964008e-09 -5.27835432733814e-10 8.12133296078979e-09 -2.8513873325875e-09 2.56449315528394e-08 6.7964028464156e-09 -2.56067053175241e-09 -1.04866286934694e-08 -9.1087398028536e-10 2.72219328596384e-09 -5.60412035613411e-09 -8.70904152847099e-10 -5.9837635153956e-08 4.96303522811809e-09 5.82105642534964e-08 -1.12216614216682e-08 4.04193676292317e-09 5.33795479778093e-09 -5.13980793127426e-09 5.12473523818217e-09 -2.1778931896454e-08 -2.61541410822568e-09 -7.98879387941884e-10 1.13391320165048e-09 -3.36813041322033e-08 2.14050911273369e-09 -1.24726800442008e-08 1.31043930734667e-07 -6.7620503465046e-08 -5.60520520361766e-09 2.03251255030731e-08 -1.94251254240283e-10 -1.75058940216506e-08 1.90509670738729e-08 -1.99976925450878e-08 3.03419239884421e-08
"R2028" 1.20297692294521e-08 3.18208086514219e-08 3.56032077593574e-08 9.21577773812353e-09 -2.84634857449209e-09 -1.7826702350064e-08 9.53051698895799e-09 1.06559478810381e-08 -1.58996084163397e-08 -2.76893744745123e-10 -3.31049201142738e-08 1.10053912685704e-08 5.07862876589021e-08 -1.49273002166514e-09 1.49713632675864e-09 1.17196269166925e-08 -4.5160134479444e-08 -2.5426105523508e-09 1.76111891039829e-08 -7.35472062260888e-09 -8.09370757792938e-09 2.49978226046617e-08 5.15911610926352e-08 3.52374445240144e-09 5.18630864260937e-08 3.35864335359312e-08 -3.26517376828762e-07 -1.56931506804767e-08 -1.00364597498198e-08 -8.01475764312868e-09 2.55558908139045e-08 6.0095785593311e-09 -5.98777345125748e-09 2.3167466529677e-08 -4.22675469931877e-09 -5.00112772693908e-08 -1.00359680213179e-07 -1.75247415574649e-08 -6.83896166416943e-09 -1.67778858952148e-09 5.77742158391795e-10 1.26221637822757e-08 2.13999666952639e-08 2.34625241574091e-09 5.69966675278308e-08 -3.0596196943737e-09 -5.82552916076087e-08 5.54969764441921e-09 -1.15043313595125e-08 -2.35473222880005e-08 2.25959317284398e-08 8.44798874264103e-09 -5.95146431404104e-09 7.36010282709903e-10 3.66698837260142e-08 -2.3873693044907e-08 6.3660797673546e-09 7.16180753639817e-09 -6.37396045619006e-08 -6.76205034650463e-08 4.48534792335619e-07 8.84424822198342e-09 -4.96908289803676e-08 -1.05516856873146e-08 -1.2890304297995e-08 -1.1874283954375e-08 8.6517570932582e-09 2.61949919435932e-09
"R2029" 5.29719658545566e-09 4.89886168075738e-09 -3.94323801725256e-09 2.19834587622674e-08 -4.40593699219239e-09 5.16960609469529e-09 6.21419160426081e-09 -3.55530918611613e-09 -3.4144019515211e-08 -2.55861715742661e-09 -7.20493733088836e-09 6.10885534581034e-09 1.01218885948836e-08 7.27628659152407e-09 3.88716113550969e-09 -1.58707050266904e-08 -3.73437081857163e-09 1.05923116421103e-09 6.83690401030532e-10 -1.31758832207484e-08 3.25627019752069e-08 2.9531840484312e-09 1.87707751514623e-09 8.89380541580053e-08 -1.85410303047093e-09 -6.12169485164903e-10 7.06222269855277e-09 -5.71574167261127e-08 -6.82045544399925e-09 -1.00630706929869e-08 6.2291609979683e-10 2.32156375171915e-10 -1.73211375192641e-08 9.07868205886268e-09 2.42475819628245e-09 -9.80264702225495e-09 -4.55878749505379e-09 -6.39153869153493e-08 -5.21274886316055e-09 2.66237010023563e-08 -4.57108021307012e-08 -7.92214828438381e-09 2.67381431358775e-08 -1.4344562752644e-08 8.34990512486406e-09 -8.63034585950051e-09 -3.99976406261242e-09 4.42837585215617e-09 -8.16085884460665e-09 -1.32844610653864e-08 6.26540512022375e-10 1.40357706982958e-09 -6.59212703652806e-09 2.81397642662398e-08 -2.50685711601585e-08 9.46824411842757e-09 1.99051417783197e-08 -1.01426171716717e-07 -2.07901700656359e-10 -5.60520520361584e-09 8.84424822198879e-09 1.99543986910187e-07 -2.86861211171501e-10 1.41681179851763e-08 -8.47433105186562e-10 -9.76256509430276e-09 1.59670569559369e-09 2.82534724313647e-11
"R2030" 4.83452553536497e-09 -3.65390422318215e-08 -1.23341304361764e-08 2.03530979446055e-08 -3.35028654015425e-09 -2.56229889294328e-09 -5.5327028950681e-09 -2.18020480269248e-09 1.18607215224164e-09 5.81192207777581e-09 -1.40992120819993e-08 9.13608074925033e-09 -1.78276700666274e-09 8.62584409967182e-09 -4.00870789177188e-09 3.6746928928256e-09 -5.63831454137026e-09 6.85759388237992e-09 -3.10245150364547e-09 -7.41664904217336e-09 -8.36976959473922e-10 -7.42318630544494e-09 1.18744098898575e-08 -2.83592900710973e-08 -3.74251814987471e-08 2.3477534448678e-08 2.15296927263108e-08 6.92843212021985e-09 -1.11702461868766e-08 6.23781302206943e-09 -1.58084667113307e-09 9.127527990081e-10 -6.02951967657252e-09 1.49521579671543e-08 3.63899713099522e-08 4.85360328518764e-08 1.54300998108053e-08 -1.33335518761413e-08 -1.82360697399342e-08 9.79390763328364e-09 1.87350940865639e-08 3.68572065724801e-08 2.72560167520292e-08 5.33428134803091e-09 -5.49355103030013e-08 -3.85251152510006e-08 6.14956817917063e-08 -4.43301349180898e-07 3.8770415994028e-08 -7.37615314978506e-09 -1.84726994362178e-08 3.48707179607117e-08 -7.15914051188321e-08 -2.1997655445437e-09 -1.01472507392016e-07 1.4416582299192e-08 4.97356826471096e-08 1.79560107481844e-08 1.45975771399328e-08 2.03251255030705e-08 -4.96908289803648e-08 -2.86861211166862e-10 5.43501270189397e-07 1.61294847338656e-08 -3.17562206256497e-09 2.35196438342528e-08 9.8098811882022e-09 -1.22139762299414e-07
"R2031" 3.24081201170738e-09 -2.61154797667476e-09 -3.11608000271897e-09 -1.93202696535924e-09 2.99639564152318e-09 -6.27346401529228e-09 -2.56044545371329e-09 1.98665319824433e-10 1.62569127506756e-08 4.07253816204068e-09 7.74956413029159e-10 -3.5067717669249e-09 -4.88389611690087e-09 1.52366393434274e-09 2.79247533394089e-09 -4.10778406765801e-09 5.13871851990631e-09 8.66024817058342e-10 -1.96920685607279e-09 1.648807945774e-10 3.75726669110008e-09 2.30529562652028e-08 -1.22623491607211e-08 -1.2898548133154e-08 -4.90486751972546e-09 1.2622618473267e-09 6.7824664276181e-09 -6.68544108063429e-10 -4.28529352861114e-10 -1.08198936836725e-08 -5.00991300914376e-10 -3.57450626173201e-10 4.43984170632971e-09 -4.568698055194e-09 -2.09217524937542e-08 1.10938818516564e-09 6.86618681461308e-09 -5.96627742737498e-10 -3.88605214177146e-09 2.2222811443293e-08 -5.9781287101248e-08 7.58253728156663e-10 -8.33459603218108e-09 8.9072421154077e-09 4.48073830622361e-09 -2.18680661161568e-10 1.31048617548552e-08 3.77386371989615e-09 -8.41697401816311e-09 2.03199105895294e-08 2.07047642282205e-09 3.99225291749221e-09 -1.6929406003156e-08 3.21469972443783e-09 -6.62141749333276e-08 -3.33719273624323e-08 1.17288978058083e-08 1.62315754888717e-08 1.46578100043338e-09 -1.94251254246022e-10 -1.05516856873117e-08 1.41681179851894e-08 1.61294847338703e-08 1.13843507037912e-07 -3.88918247885335e-09 -1.50584584765894e-08 2.70828773210614e-09 2.50090924584244e-09
"R2032" -2.67922029499378e-09 -9.71942579284274e-10 8.97554266205546e-10 -2.71381893040841e-09 -6.44981869935812e-10 6.67931839226155e-09 8.31113424873232e-10 1.50668987252121e-09 -5.97370081567418e-10 -2.5063851403233e-09 -3.05188925241463e-08 -2.72265173092234e-09 5.39545686245923e-08 -2.30000243726160e-11 -6.48482533927609e-09 -2.0519439631746e-09 -2.30197814867509e-09 9.93397634330793e-09 -1.32547197877469e-09 2.64874587393509e-09 9.03502089342468e-10 5.61735327500458e-10 -2.20426935215371e-09 4.47207246402432e-09 1.49692895717732e-09 -6.98054046104083e-10 7.12156147810146e-09 -1.59289729524008e-09 2.6555033793548e-09 1.85939600320041e-09 4.99702366044402e-09 -4.57153012274515e-09 5.60139023790348e-10 -8.51152390480769e-10 3.62961937538921e-09 -9.06917183897641e-10 3.17133223041378e-09 2.98711100869443e-09 -2.00074724308648e-09 -7.72659567939879e-09 2.42819490233881e-10 3.2992523481043e-09 -5.48068637412675e-09 1.09571925947824e-09 -7.95927646408548e-09 5.98879610107972e-09 -7.4749205039648e-08 -1.33748560645886e-08 1.4970759576582e-09 1.66855285826336e-09 -3.40581033203439e-09 -5.90101112711249e-09 2.20094165980175e-08 -1.0893049713457e-09 -1.62885960670742e-09 8.41173545522539e-10 7.80996020324886e-11 -1.33018900057003e-09 1.30824611483108e-08 -1.7505894021652e-08 -1.28903042979918e-08 -8.47433105187444e-10 -3.17562206256751e-09 -3.88918247885369e-09 4.33354745128769e-08 1.33778871681165e-08 -3.31210107809939e-09 1.65254440387554e-08
"R2033" -1.96263633866867e-09 1.24461342328895e-08 5.26241280056385e-10 -1.54597821112781e-08 2.17603318106134e-09 1.60537787005406e-08 1.24176015190681e-09 2.21992806442411e-09 1.99840491967256e-08 4.65072299338701e-10 1.10184327829908e-09 -1.73274377094649e-08 -9.59724339842629e-09 -7.53586084423703e-09 -1.62157947833342e-08 1.46035725677877e-10 -6.74198924051448e-09 3.01139577407929e-09 -2.74604634121617e-09 1.02915437388595e-08 -1.41287667586057e-09 -4.92252978241371e-09 1.95629634087314e-09 1.27446870190244e-09 -2.34099124919539e-08 5.37727387929077e-09 -5.99201069119647e-09 3.61377358264778e-09 1.24854532847626e-08 -2.34968018124742e-09 -5.45075963251033e-09 -4.95277508503849e-09 -8.55391066150487e-09 7.39437648472804e-09 1.48187216348404e-08 -7.51963589516983e-09 7.21830995224609e-09 1.36237493384774e-08 -5.8548448586236e-09 -1.05865969034655e-07 1.8741451327097e-08 3.44499667486528e-08 -2.54330840069588e-08 1.5816029775497e-08 -1.19487251401071e-07 1.75974212581912e-08 3.81581698318362e-08 -9.85721827258916e-08 4.64941747485757e-08 4.51644714454251e-10 1.07945138314742e-08 1.46605525515973e-08 1.67571428961936e-08 -6.35125077694611e-09 2.09741916542635e-09 6.75626975593325e-09 -1.78017050441052e-08 2.69749605434885e-09 2.13064950507509e-08 1.90509670738687e-08 -1.18742839543752e-08 -9.76256509430199e-09 2.35196438342606e-08 -1.50584584765874e-08 1.33778871681176e-08 1.09523254298888e-07 8.35675648406959e-09 -7.47405926435382e-10
"R2034" 2.1832156361274e-09 2.87985538159781e-09 1.92071334479339e-10 6.74737790582815e-10 -5.07452810379093e-10 -6.43493813311263e-09 -2.44257513162381e-09 -2.52412986283628e-09 8.75811533217227e-09 2.55781426625888e-09 -6.67024776186627e-09 -2.34315156944741e-09 7.94587755279174e-10 6.25797514403868e-09 8.16136528711856e-09 7.25084146389894e-10 5.17232657351976e-09 6.70430742635547e-10 3.42599242560779e-10 -3.97291682220106e-10 -1.34110276742781e-10 -4.93541827913152e-09 2.51216096043924e-09 -3.60983778673358e-09 1.89716216133408e-08 -6.7933159105918e-12 -6.39515207707728e-09 1.90844806375106e-09 -4.45686953943859e-09 1.70716392830195e-09 1.57535985974462e-09 1.11353877163665e-09 2.07574661868204e-09 -5.31026137568542e-09 -4.02044372968707e-08 -9.52683813699911e-09 8.47059572189311e-09 -9.06841424130141e-10 1.58440639807548e-08 -2.56542614989864e-08 2.09250953045463e-08 1.54433028244886e-08 -1.21437431789784e-08 7.64837045483168e-09 1.677105982769e-08 4.39504906684345e-09 2.85097709303478e-09 -2.75162104254357e-08 -4.74421886521678e-09 1.23493089285962e-09 5.61896355056559e-08 -2.82062175848048e-09 -4.27586635999934e-11 -9.18239886065843e-10 -4.92436547094969e-08 1.17661944915513e-08 -1.30497812915065e-08 5.79465932719985e-09 -1.77020084846877e-08 -1.9997692545088e-08 8.65175709325982e-09 1.59670569559137e-09 9.8098811881991e-09 2.7082877321013e-09 -3.31210107809892e-09 8.35675648407095e-09 1.00592921081814e-07 -1.14378608441164e-07
"R2035" 4.63879117577688e-10 1.80395608782411e-08 2.87126829432535e-09 -8.62630938547333e-09 1.34298494412792e-08 6.33394772953284e-09 3.13836428744155e-09 1.75245619517803e-09 1.74749408447186e-08 -1.25064697527054e-10 2.41718371378677e-08 1.93352494583296e-09 -9.49255149740445e-09 -1.15734615050342e-08 -1.26957814973769e-08 4.48821743681668e-09 -2.2148634204881e-09 -7.77125804306198e-09 4.7819671257064e-10 -2.50244232023899e-09 7.96166433266473e-09 -1.1516002084305e-09 -4.88829479280671e-09 7.34791137893404e-09 -2.10700006970282e-08 -8.840844697377e-09 7.33559630839297e-09 -6.57767112669092e-09 8.03079228893936e-09 -4.42095751137817e-09 -2.18020378739991e-09 -3.42330015242755e-09 -6.62351607871236e-09 9.26281945692668e-10 3.43904287476592e-08 -1.80568935064844e-08 -2.35111374892012e-08 3.91329837914373e-09 -3.02348781291573e-08 3.98012358044741e-08 -1.91547233233153e-08 -2.49917644765462e-09 -2.76471663480849e-08 -1.57642575030706e-08 -1.57280746753485e-08 8.63500716607496e-09 -4.50335980073719e-08 5.66434907437768e-08 -2.39534283720147e-08 -1.90515098497455e-09 -1.42814926916307e-07 -1.4031270773333e-10 3.38450439123411e-08 9.26497705517644e-09 -9.55227217721321e-09 -1.61590862988848e-08 7.95397187673213e-08 9.399038629248e-09 4.05745136421214e-08 3.03419239884427e-08 2.61949919435531e-09 2.82534724344596e-11 -1.22139762299411e-07 2.50090924584143e-09 1.65254440387566e-08 -7.47405926434778e-10 -1.14378608441164e-07 2.61539632283232e-07
